# Supplementary material for: Data for the identification of proteins and post-translational modifications of proteins associated to histones H3 and H4 in S. cerevisiae, using tandem affinity purification coupled with mass spectrometry
Source: Data Brief. 2016 Feb 5;6:965–9. doi: 10.1016/j.dib.2016.01.068 (PMC4758224; doi:10.1016/j.dib.2016.01.068)
Supplement: Supplementary file 2 — Supplementary material [file mmc2.zip]

Archive with 15 entries (15 files):
- Supplementary Tables_DiB/S1.xlsx
- Supplementary Tables_DiB/S10.xlsx
- Supplementary Tables_DiB/S11.xlsx
- Supplementary Tables_DiB/S12.xlsx
- Supplementary Tables_DiB/S13.xlsx
- Supplementary Tables_DiB/S14.xlsx
- Supplementary Tables_DiB/S2.xlsx
- Supplementary Tables_DiB/S3.xlsx
- Supplementary Tables_DiB/S4.xlsx
- Supplementary Tables_DiB/S5.xlsx
- Supplementary Tables_DiB/S6.xlsx
- Supplementary Tables_DiB/S7.xlsx
- Supplementary Tables_DiB/S8.xlsx
- Supplementary Tables_DiB/S9.xlsx
- Supplementary Tables_DiB/Spectrum ubiquitination validation.pdf
