# Supplementary material for: Data for the identification of proteins and post-translational modifications of proteins associated to histones H3 and H4 in S. cerevisiae, using tandem affinity purification coupled with mass spectrometry
Source: Data Brief. 2016 Feb 5;6:965–9. doi: 10.1016/j.dib.2016.01.068 (PMC4758224; doi:10.1016/j.dib.2016.01.068)
Supplement: Supplementary file 2 — Supplementary material [file mmc2.zip › Supplementary Tables_DiB/S1.xlsx]

## Sheet: Hoja1
	Table S1
	Summary of supplementary tables
	Table	Content
	S2	identification information (including FDR; protein summary and peptide summary) for sample H3-TAP_Buffer A
	S3	identification information (including FDR; protein summary and peptide summary) for sample H3_TAP-bufferW
	S4	identification information (including FDR; protein summary and peptide summary) for sample H4-TAP Buffer A
	S5	identification information (including FDR; protein summary and peptide summary) for sample H4-TAP Buffer W
	S6	identification information (including FDR; protein summary and peptide summary) for non TAP-tagged control Strain
	S7	emPAI values from MASCOT for H3-TAP_Buffer A
	S8	emPAI values from MASCOT for H4-TAP_Buffer A
	S9	emPAI values from MASCOT for H3-TAP Buffer W
	S10	emPAI values from MASCOT for H4-TAP Buffer W
	S11	Ubiquitinated peptides vs total detected peptides
	S12	Detection of ubiquitination artifacts with control Histones. 55 mM IAM
	S13	Detection of ubiquitination artifacts with control Histones. 5 mM IAM
	S14	Detection of ubiquitination artifacts with control Histones. 55 mM ClAM
