# Supplementary material for: Data for the identification of proteins and post-translational modifications of proteins associated to histones H3 and H4 in S. cerevisiae, using tandem affinity purification coupled with mass spectrometry
Source: Data Brief. 2016 Feb 5;6:965–9. doi: 10.1016/j.dib.2016.01.068 (PMC4758224; doi:10.1016/j.dib.2016.01.068)
Supplement: Supplementary file 2 — Supplementary material [file mmc2.zip › Supplementary Tables_DiB/S10.xlsx]

## Sheet: H4-TAP buffer W
Family	Member	Accession	emPAI	Total	%emPAI
10	1	H4_YEAST	90.51	527.2	17.1681
1	1	G3P3_YEAST	17.5		3.31942
26	1	H2B1_YEAST	12.19		2.31222
9	1	VATE_YEAST	11.15		2.11495
13	1	RSSA2_YEAS1	8.5		1.61229
15	1	RS7A_YEAST	7.68		1.45675
4	1	RS5_YEAST	7.38		1.39985
3	1	HSP75_YEAST	6.9		1.3088
20	1	RS3_YEAST	6.49		1.23103
27	1	RL8B_YEAST	6.47		1.22724
63	1	RL35A_YEAST	6.12		1.16085
36	1	PMG1_YEAST	5.93		1.12481
22	1	CLC1_YEAST	5.65		1.0717
57	1	RL31A_YEAST	5.49		1.04135
43	1	RS3A1_YEAS1	4.77		0.90478
25	1	H2A1_YEAST	4.73		0.897193
21	1	RS19A_YEAST	4.71		0.893399
6	1	HSP60_YEAST	4.65		0.882018
19	1	RL12A_YEAST	4.64		0.880121
133	1	RL26B_YEAST	4.58		0.868741
23	1	PGK_YEAST	4.52		0.85736
29	1	RL7A_YEAST	4.52		0.85736
2	1	HSP7F_YEAST	4.46		0.845979
5	1	ENO2_YEAST	4.46		0.845979
8	1	RT106_YEAS7	4.3		0.81563
12	1	CBS_YEAST	4.23		0.802352
49	1	RLA4_YEAST	4.15		0.787178
48	1	RS13_YEAST	4.13		0.783384
11	1	KPYK1_YEAST	4.1		0.777693
108	1	RS12_YEAST	3.91		0.741654
53	1	RL6A_YEAST	3.74		0.709408
68	1	RL2A_YEAST	3.44		0.652504
41	1	RL10_YEAST	3.37		0.639226
46	1	RL28_YEAST	3.36		0.637329
16	1	HSC82_YEAST	3.19		0.605083
17	1	POB3_YEAST	3.14		0.595599
107	1	RS9B_YEAST	3.05		0.578528
58	1	RL27A_YEAST	2.99		0.567147
94	1	RS11A_YEAST	2.99		0.567147
60	1	RL20A_YEAST	2.94		0.557663
52	1	RL18A_YEAST	2.88		0.546282
95	1	RS16A_YEAST	2.88		0.546282
89	1	RL38_YEAST	2.83		0.536798
168	1	RS20_YEAST	2.74		0.519727
99	1	ABF2_YEAST	2.68		0.508346
56	1	RL19A_YEAST	2.66		0.504552
7	1	SPT16_YEAST	2.57		0.487481
137	1	ATP5E_YEAST	2.56		0.485584
40	1	RL13B_YEAST	2.48		0.47041
14	1	RL4A_YEAST	2.39		0.453338
34	1	RL5_YEAST	2.39		0.453338
82	1	RL14B_YEAST	2.35		0.445751
105	1	RS24A_YEAST	2.33		0.441958
115	1	RL21A_YEAST	2.27		0.430577
81	1	RS17A_YEAST	2.2		0.417299
30	1	PIL1_YEAST	2.19		0.415402
80	1	RL15A_YEAST	2.17		0.411608
91	1	RLA2_YEAST	2.04		0.38695
111	1	RL11A_YEAST	2.01		0.381259
59	1	RS4A_YEAST	1.92		0.364188
150	1	RL30_YEAST	1.87		0.354704
86	1	RL24A_YEAST	1.86		0.352807
102	1	BMH1_YEAST	1.84		0.349014
73	1	BUD21_YEAST	1.79		0.33953
38	1	ADH1_YEAST	1.78		0.337633
18	1	PSH1_YEAST	1.73		0.328149
32	1	H3_YEAST	1.72		0.326252
113	1	RL33A_YEAST	1.72		0.326252
42	1	RL16B_YEAST	1.68		0.318665
71	1	RL25_YEAST	1.65		0.312974
204	1	RS27B_YEAST	1.65		0.312974
37	1	RS8A_YEAST	1.63		0.309181
24	1	EF1A_YEAST	1.59		0.301593
117	1	RS10A_YEAST	1.59		0.301593
64	1	RS6A_YEAST	1.53		0.290212
100	1	RS2_YEAST	1.5		0.284522
61	1	RL17A_YEAST	1.48		0.280728
92	1	RS18A_YEAST	1.47		0.278832
112	1	IF4E_YEAST	1.47		0.278832
88	1	ASF1_YEAST	1.45		0.275038
116	1	GPP1_YEAST	1.45		0.275038
384	1	RL39_YEAST	1.45		0.275038
28	1	EF2_YEAST	1.44		0.273141
96	1	RRP15_YEAST	1.44		0.273141
171	1	RL43A_YEAST	1.38		0.26176
240	1	RL9A_YEAST	1.37		0.259863
441	1	NOP10_YEAST	1.36		0.257967
65	1	TIM44_YEAST	1.34		0.254173
118	1	ERF1_YEAST	1.33		0.252276
101	1	RS14A_YEAST	1.32		0.250379
75	1	VATB_YEAST	1.3		0.246586
140	1	TCTP_YEAST	1.28		0.242792
31	1	EIF3A_YEAST	1.27		0.240895
149	1	RL36B_YEAST	1.25		0.237102
50	1	MCK1_YEAST	1.24		0.235205
47	1	ODP2_YEAST	1.22		0.231411
39	1	NOP58_YEAS7	1.2		0.227618
156	1	RS25A_YEAST	1.13		0.21434
114	1	YM94_YEAST	1.11		0.210546
33	1	PFKA1_YEAST	1.1		0.208649
106	1	STM1_YEAST	1.09		0.206753
180	1	IDH1_YEAST	1.07		0.202959
124	1	CAPZA_YEAST	1.05		0.199165
157	1	CENPA_YEAST	1.02		0.193475
119	1	IWS1_YEAST	1		0.189681
85	1	RT103_YEAST	0.98		0.185888
62	1	SYEC_YEAST	0.96		0.182094
155	1	RS26B_YEAST	0.95		0.180197
51	1	RLA0_YEAST	0.93		0.176404
83	1	RL3_YEAST	0.92		0.174507
122	1	MZM1_YEAS1	0.92		0.174507
90	1	PABP_YEAST	0.91		0.17261
87	1	DHE4_YEAST	0.9		0.170713
145	1	ATPG_YEAST	0.9		0.170713
72	1	RL1A_YEAST	0.88		0.16692
54	1	PDC1_YEAST	0.86		0.163126
207	1	RL32_YEAST	0.86		0.163126
226	1	RS21A_YEAST	0.84		0.159332
212	1	RIM1_YEAST	0.82		0.155539
221	1	RDL1_YEAST	0.82		0.155539
161	1	ALDH6_YEAST	0.79		0.149848
185	1	HAT1_YEAST	0.79		0.149848
98	1	BFR2_YEAST	0.78		0.147951
301	1	GAR1_YEAST	0.78		0.147951
125	1	NSR1_YEAST	0.77		0.146055
93	1	ALF_YEAST	0.75		0.142261
97	1	SHS1_YEAST	0.75		0.142261
146	1	RLA3_YEAST	0.75		0.142261
153	1	RLA1_YEAST	0.74		0.140364
141	1	TFS2_YEAST	0.72		0.136571
332	1	NHP2_YEAST	0.71		0.134674
287	1	SMT3_YEAST	0.69		0.13088
253	1	TAL1_YEAST	0.67		0.127086
55	1	ACS2_YEAST	0.66		0.12519
84	1	IMDH3_YEAST	0.66		0.12519
127	1	HSP77_YEAST	0.65		0.123293
139	1	GSP2_YEAST	0.65		0.123293
35	1	PYR1_YEAST	0.61		0.115706
129	1	EF1G2_YEAST	0.61		0.115706
110	1	ATP7_YEAST	0.6		0.113809
121	1	ILVB_YEAST	0.6		0.113809
237	1	IDHP_YEAST	0.59		0.111912
128	1	RL22A_YEAST	0.56		0.106222
131	1	SNU13_YEAST	0.56		0.106222
233	1	RUVB1_YEAST	0.56		0.106222
147	1	ATPA_YEAST	0.55		0.104325
183	1	ETFB_YEAST	0.55		0.104325
246	1	RL34A_YEAST	0.55		0.104325
244	1	RS22A_YEAST	0.52		0.0986343
269	1	RL23A_YEAST	0.52		0.0986343
167	1	ODPA_YEAST	0.51		0.0967375
196	1	EIF3G_YEAST	0.51		0.0967375
201	1	REI1_YEAST	0.51		0.0967375
218	1	BFR1_YEAST	0.51		0.0967375
255	1	6PGD1_YEAST	0.51		0.0967375
151	1	EIF3B_YEAST	0.49		0.0929439
259	1	IF2B_YEAST	0.49		0.0929439
74	1	IF4F1_YEAST	0.48		0.091047
163	1	TKT1_YEAST	0.48		0.091047
66	1	PMA1_YEAST	0.47		0.0891502
77	1	DEF1_YEAST	0.47		0.0891502
104	1	STI1_YEAST	0.47		0.0891502
135	1	RS15_YEAST	0.47		0.0891502
144	1	RS23A_YEAST	0.47		0.0891502
154	1	ERB1_YEAST	0.47		0.0891502
323	1	RM49_YEAST	0.47		0.0891502
436	1	MMF1_YEAST	0.47		0.0891502
573	1	RS28A_YEAST	0.47		0.0891502
67	1	UTP14_YEAST	0.46		0.0872534
136	1	CMR1_YEAST	0.46		0.0872534
189	1	RRP1_YEAST	0.46		0.0872534
232	1	REP2_YEAST	0.46		0.0872534
304	1	YRA1_YEAST	0.46		0.0872534
44	1	G6PI_YEAST	0.44		0.0834598
79	1	PFKA2_YEAST	0.44		0.0834598
175	1	TAF12_YEAST	0.44		0.0834598
249	1	GBLP_YEAST	0.44		0.0834598
45	1	SC160_YEAST	0.43		0.081563
138	1	TBF1_YEAST	0.43		0.081563
194	1	IF5A1_YEAST	0.43		0.081563
209	1	RS27A_YEAST	0.43		0.081563
242	1	CAJ1_YEAST	0.43		0.081563
109	1	TPIS_YEAST	0.42		0.0796662
152	1	ATPB_YEAST	0.42		0.0796662
243	1	NOP16_YEAST	0.42		0.0796662
76	1	YM12B_YEAST	0.41		0.0777693
103	1	EIF3C_YEAS7	0.41		0.0777693
172	1	HS104_YEAST	0.41		0.0777693
290	1	RPA49_YEAST	0.41		0.0777693
354	1	CDC10_YEAST	0.41		0.0777693
142	1	NEW1_YEAST	0.4		0.0758725
214	1	NOP56_YEAST	0.4		0.0758725
245	1	PRS6B_YEAST	0.4		0.0758725
248	1	RPAC1_YEAST	0.4		0.0758725
69	1	EF3A_YEAST	0.39		0.0739757
170	1	SRO9_YEAST	0.39		0.0739757
192	1	SSZ1_YEAST	0.39		0.0739757
511	1	RPC9_YEAST	0.39		0.0739757
126	1	EAP1_YEAST	0.38		0.0720789
165	1	EBP2_YEAST	0.38		0.0720789
228	1	TMA46_YEAST	0.38		0.0720789
231	1	MPG1_YEAST	0.38		0.0720789
160	1	CDC48_YEAST	0.37		0.0701821
162	1	RM13_YEAST	0.37		0.0701821
234	1	PBP4_YEAST	0.37		0.0701821
322	1	PNO1_YEAST	0.37		0.0701821
388	1	MDG1_YEAS7	0.37		0.0701821
148	1	ACT_YEAST	0.36		0.0682853
159	1	SYNC_YEAST	0.36		0.0682853
276	1	RUVB2_YEAST	0.36		0.0682853
187	1	RSC8_YEAST	0.35		0.0663885
211	1	MNP1_YEAST	0.35		0.0663885
280	1	GLO2_YEAST	0.35		0.0663885
241	1	DED1_YEAS7	0.34		0.0644917
438	1	IPYR_YEAST	0.34		0.0644917
472	1	RL37A_YEAST	0.34		0.0644917
164	1	NUP2_YEAST	0.33		0.0625948
169	1	FHP_YEAST	0.33		0.0625948
205	1	HAT2_YEAST	0.33		0.0625948
247	1	IF4A_YEAS7	0.33		0.0625948
254	1	SYKC_YEAST	0.33		0.0625948
312	1	OLA1_YEAST	0.33		0.0625948
330	1	TSA1_YEAST	0.33		0.0625948
366	1	TIM9_YEAST	0.33		0.0625948
78	1	FAS2_YEAST	0.32		0.060698
123	1	SPT5_YEAST	0.32		0.060698
191	1	BGL2_YEAST	0.32		0.060698
220	1	IF2G_YEAST	0.32		0.060698
252	1	FBRL_YEAST	0.32		0.060698
130	1	T2FA_YEAST	0.31		0.0588012
177	1	CSR1_YEAST	0.31		0.0588012
70	1	SYLC_YEAST	0.3		0.0569044
176	1	ZUO1_YEAST	0.3		0.0569044
182	1	CDC3_YEAST	0.3		0.0569044
277	1	PRS6A_YEAST	0.3		0.0569044
278	1	NAP1_YEAST	0.3		0.0569044
326	1	DOT5_YEAST	0.3		0.0569044
327	1	TIM13_YEAST	0.3		0.0569044
328	1	DOHH_YEAST	0.3		0.0569044
431	1	MDY2_YEAST	0.3		0.0569044
158	1	SAHH_YEAST	0.29		0.0550076
193	1	PGM1_YEAST	0.29		0.0550076
197	1	YPK1_YEAST	0.29		0.0550076
224	1	KES1_YEAST	0.29		0.0550076
250	1	OSH7_YEAST	0.29		0.0550076
173	1	PBP1_YEAST	0.28		0.0531108
178	1	VATA_YEAST	0.28		0.0531108
217	1	TBB_YEAST	0.28		0.0531108
223	1	EIF3I_YEAS7	0.28		0.0531108
315	1	DHOM_YEAST	0.28		0.0531108
704	1	YP195_YEAST	0.28		0.0531108
181	1	NOP53_YEAST	0.27		0.051214
261	1	ODPB_YEAST	0.27		0.051214
331	1	SODM_YEAST	0.27		0.051214
419	1	RFC2_YEAST	0.27		0.051214
555	1	ZEO1_YEAST	0.27		0.051214
120	1	GLT1_YEAST	0.26		0.0493171
179	1	ARB1_YEAST	0.26		0.0493171
235	1	RLI1_YEAST	0.26		0.0493171
393	1	SNF7_YEAST	0.26		0.0493171
195	1	NUP57_YEAST	0.25		0.0474203
260	1	SYFA_YEAST	0.25		0.0474203
279	1	RT07_YEAST	0.25		0.0474203
321	1	MCX1_YEAST	0.25		0.0474203
347	1	YCE2_YEAST	0.25		0.0474203
213	1	TPS2_YEAST	0.24		0.0455235
236	1	EIF3J_YEAST	0.24		0.0455235
299	1	ILV5_YEAST	0.24		0.0455235
364	1	PMM_YEAST	0.24		0.0455235
571	1	IGO2_YEAST	0.24		0.0455235
599	1	RPA12_YEAST	0.24		0.0455235
210	1	REB1_YEAST	0.23		0.0436267
215	1	YK03_YEAST	0.23		0.0436267
230	1	MIF2_YEAST	0.23		0.0436267
294	1	VDAC1_YEAST	0.23		0.0436267
310	1	CDC12_YEAST	0.23		0.0436267
415	1	MAM33_YEAST	0.23		0.0436267
492	1	PGA2_YEAST	0.23		0.0436267
188	1	FUN30_YEAST	0.22		0.0417299
200	1	ISW1_YEAST	0.22		0.0417299
202	1	NCB1_YEAST	0.22		0.0417299
222	1	ENT5_YEAST	0.22		0.0417299
227	1	SYDC_YEAST	0.22		0.0417299
297	1	SEC65_YEAST	0.22		0.0417299
132	1	KCC1_YEAST	0.21		0.0398331
251	1	KRI1_YEAST	0.21		0.0398331
314	1	RPAC2_YEAST	0.21		0.0398331
316	1	RSC7_YEAST	0.21		0.0398331
344	1	CALM_YEAST	0.21		0.0398331
350	1	RM40_YEAST	0.21		0.0398331
367	1	IMP4_YEAST	0.21		0.0398331
455	1	SUB1_YEAST	0.21		0.0398331
494	1	YL112_YEAST	0.21		0.0398331
565	1	YMW4_YEAST	0.21		0.0398331
198	1	ADT2_YEAST	0.2		0.0379363
293	1	LEU1_YEAST	0.2		0.0379363
307	1	NACB1_YEAS7	0.2		0.0379363
336	1	ARP9_YEAST	0.2		0.0379363
348	1	SEC14_YEAST	0.2		0.0379363
518	1	RM19_YEAST	0.2		0.0379363
614	1	TOM22_YEAST	0.2		0.0379363
680	1	IMG2_YEAST	0.2		0.0379363
229	1	CBF5_YEAST	0.19		0.0360395
238	1	IF2P_YEAST	0.19		0.0360395
256	1	RPN1_YEAST	0.19		0.0360395
346	1	HXKB_YEAST	0.19		0.0360395
403	1	RLP7_YEAST	0.19		0.0360395
417	1	YC16_YEAST	0.19		0.0360395
582	1	YG41A_YEAST	0.19		0.0360395
184	1	FAS1_YEAST	0.18		0.0341426
203	1	STH1_YEAST	0.18		0.0341426
216	1	RFC3_YEAST	0.18		0.0341426
219	1	CAP_YEAST	0.18		0.0341426
265	1	DBP3_YEAS7	0.18		0.0341426
406	1	CBP6_YEAST	0.18		0.0341426
478	1	NACA_YEAST	0.18		0.0341426
485	1	BUG1_YEAST	0.18		0.0341426
143	1	CSK22_YEAST	0.17		0.0322458
166	1	TOP2_YEAST	0.17		0.0322458
186	1	CHD1_YEAST	0.17		0.0322458
206	1	PAN1_YEAST	0.17		0.0322458
288	1	YNN4_YEAST	0.17		0.0322458
306	1	NOL10_YEAST	0.17		0.0322458
378	1	RPN2_YEAST	0.17		0.0322458
391	1	ADH3_YEAST	0.17		0.0322458
414	1	APE3_YEAST	0.17		0.0322458
453	1	SRP40_YEAST	0.17		0.0322458
473	1	AHP1_YEAST	0.17		0.0322458
587	1	SPO12_YEAST	0.17		0.0322458
706	1	ALB1_YEAS7	0.17		0.0322458
134	1	RRP5_YEAST	0.16		0.030349
190	1	METK1_YEAST	0.16		0.030349
239	1	SYTC_YEAST	0.16		0.030349
284	1	METE_YEAST	0.16		0.030349
319	1	TMA20_YEAST	0.16		0.030349
199	1	NOP3_YEAST	0.15		0.0284522
258	1	MPP10_YEAST	0.15		0.0284522
262	1	SYH1_YEAST	0.15		0.0284522
266	1	YG3A_YEAST	0.15		0.0284522
271	1	RIR2_YEAST	0.15		0.0284522
291	1	MKT1_YEAST	0.15		0.0284522
351	1	EIS1_YEASV	0.15		0.0284522
360	1	DID2_YEAST	0.15		0.0284522
402	1	CSK21_YEAST	0.15		0.0284522
443	1	EF1B_YEAST	0.15		0.0284522
479	1	RRS1_YEAST	0.15		0.0284522
510	1	IF5_YEAST	0.15		0.0284522
516	1	NOP13_YEAST	0.15		0.0284522
302	1	KAD2_YEAS1	0.14		0.0265554
303	1	ARO10_YEAST	0.14		0.0265554
309	1	NOG1_YEAST	0.14		0.0265554
340	1	SYF2_YEAST	0.14		0.0265554
370	1	SFT2_YEAST	0.14		0.0265554
392	1	PRS4_YEAST	0.14		0.0265554
411	1	TBA1_YEAST	0.14		0.0265554
460	1	ECM1_YEAST	0.14		0.0265554
461	1	RT10_YEAST	0.14		0.0265554
463	1	IF4B_YEAST	0.14		0.0265554
465	1	DJP1_YEAST	0.14		0.0265554
513	1	RLP24_YEAST	0.14		0.0265554
528	1	YET1_YEAST	0.14		0.0265554
174	1	NET1_YEAST	0.13		0.0246586
208	1	RV167_YEAST	0.13		0.0246586
257	1	COPG_YEAST	0.13		0.0246586
263	1	UBP3_YEAST	0.13		0.0246586
295	1	RSC2_YEAST	0.13		0.0246586
339	1	NOP12_YEAST	0.13		0.0246586
352	1	C1TM_YEAST	0.13		0.0246586
356	1	PRS7_YEAST	0.13		0.0246586
361	1	IF6_YEAST	0.13		0.0246586
375	1	NOC2_YEAST	0.13		0.0246586
400	1	RSC6_YEAST	0.13		0.0246586
590	1	CDS1_YEAST	0.13		0.0246586
592	1	RPB4_YEAST	0.13		0.0246586
654	1	RRP46_YEAST	0.13		0.0246586
264	1	REG1_YEAST	0.12		0.0227618
272	1	SUM1_YEAST	0.12		0.0227618
275	1	NOG2_YEAST	0.12		0.0227618
292	1	LEUC_YEAST	0.12		0.0227618
298	1	NUG1_YEAST	0.12		0.0227618
311	1	PAT1_YEAST	0.12		0.0227618
318	1	SDS24_YEAS7	0.12		0.0227618
353	1	SDA1_YEAST	0.12		0.0227618
433	1	SDO1_YEAST	0.12		0.0227618
435	1	RPC7_YEAST	0.12		0.0227618
542	1	MIC26_YEAST	0.12		0.0227618
545	1	MRT4_YEAST	0.12		0.0227618
546	1	NKP1_YEAST	0.12		0.0227618
588	1	ATPF_YEAST	0.12		0.0227618
594	1	H1_YEAST	0.12		0.0227618
602	1	GLRX4_YEAST	0.12		0.0227618
656	1	SRL3_YEAST	0.12		0.0227618
708	1	RRP41_YEAST	0.12		0.0227618
225	1	IMA1_YEAST	0.11		0.0208649
281	1	TCPA_YEAST	0.11		0.0208649
305	1	NUP60_YEAST	0.11		0.0208649
320	1	NAB3_YEAST	0.11		0.0208649
329	1	ILV3_YEAST	0.11		0.0208649
368	1	RSR1_YEAST	0.11		0.0208649
409	1	DAK1_YEAST	0.11		0.0208649
412	1	VATD_YEAST	0.11		0.0208649
493	1	RV161_YEAST	0.11		0.0208649
625	1	RT25_YEAS7	0.11		0.0208649
626	1	EDC3_YEAST	0.11		0.0208649
274	1	SSO2_YEAST	0.1		0.0189681
338	1	SRP68_YEAST	0.1		0.0189681
362	1	GGC1_YEAST	0.1		0.0189681
363	1	BRX1_YEAST	0.1		0.0189681
416	1	CSK2B_YEAST	0.1		0.0189681
454	1	COPB2_YEAST	0.1		0.0189681
464	1	GEP5_YEAS1	0.1		0.0189681
538	1	SPEE_YEAST	0.1		0.0189681
549	1	MPD2_YEAST	0.1		0.0189681
583	1	LHP1_YEAST	0.1		0.0189681
598	1	SHE10_YEAS7	0.1		0.0189681
660	1	SP381_YEAST	0.1		0.0189681
686	1	YMC1_YEAST	0.1		0.0189681
699	1	RPN11_YEAST	0.1		0.0189681
713	1	RT28_YEAST	0.1		0.0189681
333	1	MDHM_YEAST	0.09		0.0170713
373	1	ESF2_YEAST	0.09		0.0170713
390	1	TFB4_YEAST	0.09		0.0170713
405	1	PCF11_YEAST	0.09		0.0170713
410	1	SIS1_YEAST	0.09		0.0170713
448	1	RPN8_YEAST	0.09		0.0170713
484	1	MRH1_YEAST	0.09		0.0170713
497	1	GVP36_YEAST	0.09		0.0170713
535	1	RTPT_YEAST	0.09		0.0170713
544	1	YP011_YEAST	0.09		0.0170713
556	1	NU116_YEAST	0.09		0.0170713
577	1	SGT2_YEAST	0.09		0.0170713
607	1	PUF6_YEAST	0.09		0.0170713
612	1	SYG_YEAST	0.09		0.0170713
630	1	RM22_YEAST	0.09		0.0170713
650	1	IF2A_YEAST	0.09		0.0170713
664	1	RFM1_YEAST	0.09		0.0170713
710	1	GET4_YEAST	0.09		0.0170713
268	1	IMB4_YEAST	0.08		0.0151745
283	1	RPF2_YEAST	0.08		0.0151745
285	1	HIF1_YEAST	0.08		0.0151745
300	1	FPPS_YEAST	0.08		0.0151745
341	1	ACON2_YEAST	0.08		0.0151745
358	1	GPD1_YEAST	0.08		0.0151745
376	1	HOS3_YEAST	0.08		0.0151745
379	1	PUR2_YEAST	0.08		0.0151745
387	1	GRH1_YEAST	0.08		0.0151745
401	1	YD249_YEAST	0.08		0.0151745
426	1	THIL_YEAST	0.08		0.0151745
432	1	GAL7_YEAST	0.08		0.0151745
437	1	CIC1_YEAST	0.08		0.0151745
462	1	JNM1_YEAST	0.08		0.0151745
491	1	DHAS_YEAST	0.08		0.0151745
496	1	GFA1_YEAST	0.08		0.0151745
499	1	DRS1_YEAS7	0.08		0.0151745
570	1	BCA1_YEAST	0.08		0.0151745
572	1	RCO1_YEAST	0.08		0.0151745
629	1	AROG_YEAST	0.08		0.0151745
690	1	TAF3_YEAST	0.08		0.0151745
707	1	GIC2_YEAST	0.08		0.0151745
715	1	ATG14_YEAST	0.08		0.0151745
717	1	GCN20_YEAST	0.08		0.0151745
719	1	YGT5_YEAST	0.08		0.0151745
273	1	RPN6_YEAST	0.07		0.0132777
317	1	SYYC_YEAST	0.07		0.0132777
337	1	SWI3_YEAST	0.07		0.0132777
355	1	RFC1_YEAST	0.07		0.0132777
359	1	TAF5_YEAST	0.07		0.0132777
385	1	BUD27_YEAST	0.07		0.0132777
386	1	CLU_YEAST	0.07		0.0132777
396	1	DIN7_YEAST	0.07		0.0132777
407	1	SFH1_YEAST	0.07		0.0132777
444	1	RXT2_YEAST	0.07		0.0132777
458	1	HOSM_YEAST	0.07		0.0132777
466	1	KCC2_YEAST	0.07		0.0132777
482	1	FKBP3_YEAST	0.07		0.0132777
483	1	KAPR_YEAST	0.07		0.0132777
500	1	RRP14_YEAST	0.07		0.0132777
529	1	FUN19_YEAST	0.07		0.0132777
566	1	GPI14_YEAST	0.07		0.0132777
575	1	SPB1_YEAST	0.07		0.0132777
579	1	SMK1_YEAST	0.07		0.0132777
586	1	QCR1_YEAST	0.07		0.0132777
596	1	MAP2_YEAS1	0.07		0.0132777
603	1	RSA1_YEAST	0.07		0.0132777
608	1	MET17_YEAST	0.07		0.0132777
609	1	DEP1_YEAST	0.07		0.0132777
636	1	SQT1_YEAST	0.07		0.0132777
658	1	SYWC_YEAST	0.07		0.0132777
661	1	T2FB_YEAST	0.07		0.0132777
673	1	LPE10_YEAST	0.07		0.0132777
703	1	RPD3_YEAST	0.07		0.0132777
282	1	SYA_YEAST	0.06		0.0113809
325	1	ALDH5_YEAS7	0.06		0.0113809
371	1	NBA1_YEAST	0.06		0.0113809
381	1	KRE33_YEAST	0.06		0.0113809
399	1	SIN3_YEAST	0.06		0.0113809
420	1	HXKA_YEAST	0.06		0.0113809
421	1	DLD3_YEAST	0.06		0.0113809
434	1	EMP46_YEAST	0.06		0.0113809
445	1	PAL1_YEAST	0.06		0.0113809
447	1	THRC_YEAST	0.06		0.0113809
449	1	CRP1_YEASO	0.06		0.0113809
475	1	CRH1_YEAST	0.06		0.0113809
476	1	RPN5_YEAST	0.06		0.0113809
487	1	BBP_YEAST	0.06		0.0113809
488	1	G6PD_YEAST	0.06		0.0113809
495	1	GLO3_YEAST	0.06		0.0113809
527	1	RSC58_YEAST	0.06		0.0113809
531	1	BRE5_YEAST	0.06		0.0113809
537	1	DUG1_YEAST	0.06		0.0113809
547	1	GUAA_YEAST	0.06		0.0113809
554	1	ECM18_YEAST	0.06		0.0113809
601	1	HAS1_YEAST	0.06		0.0113809
617	1	ARP4_YEAST	0.06		0.0113809
619	1	MCM3_YEAST	0.06		0.0113809
640	1	COQ8_YEAST	0.06		0.0113809
647	1	AK_YEAST	0.06		0.0113809
648	1	RRP3_YEAS7	0.06		0.0113809
653	1	TCPG_YEAST	0.06		0.0113809
694	1	ARO9_YEAST	0.06		0.0113809
267	1	ACAC_YEAST	0.05		0.00948407
308	1	SAN1_YEAST	0.05		0.00948407
335	1	RPA1_YEAST	0.05		0.00948407
342	1	IXR1_YEAST	0.05		0.00948407
345	1	ESF1_YEAST	0.05		0.00948407
349	1	PWP1_YEAST	0.05		0.00948407
357	1	GAS1_YEAST	0.05		0.00948407
369	1	SMC3_YEAST	0.05		0.00948407
372	1	VHR1_YEAST	0.05		0.00948407
374	1	TCPQ_YEAST	0.05		0.00948407
395	1	TDA1_YEAST	0.05		0.00948407
397	1	SAS10_YEAST	0.05		0.00948407
404	1	RPB1_YEAST	0.05		0.00948407
408	1	DBP2_YEAS7	0.05		0.00948407
423	1	CBPY_YEAST	0.05		0.00948407
427	1	UTP7_YEAST	0.05		0.00948407
439	1	YAP1_YEAST	0.05		0.00948407
442	1	ENT2_YEAST	0.05		0.00948407
450	1	UBA2_YEAST	0.05		0.00948407
451	1	RPA2_YEAST	0.05		0.00948407
469	1	ARX1_YEAST	0.05		0.00948407
470	1	TCPZ_YEAST	0.05		0.00948407
471	1	RSC9_YEAST	0.05		0.00948407
474	1	TBS1_YEAST	0.05		0.00948407
480	1	GIN4_YEAST	0.05		0.00948407
486	1	HSP7Q_YEAST	0.05		0.00948407
490	1	YBY8_YEAST	0.05		0.00948407
503	1	CUE3_YEAST	0.05		0.00948407
504	1	LSG1_YEAST	0.05		0.00948407
506	1	TRM1_YEAST	0.05		0.00948407
507	1	ASNS1_YEAST	0.05		0.00948407
508	1	AFR1_YEAST	0.05		0.00948407
509	1	SSH4_YEAS7	0.05		0.00948407
525	1	YND1_YEAST	0.05		0.00948407
530	1	GSM1_YEAS1	0.05		0.00948407
540	1	AVT1_YEAST	0.05		0.00948407
576	1	PUR6_YEAST	0.05		0.00948407
613	1	BZZ1_YEAST	0.05		0.00948407
615	1	SNF12_YEAST	0.05		0.00948407
620	1	MUK1_YEAST	0.05		0.00948407
623	1	AB140_YEAST	0.05		0.00948407
644	1	MRC1_YEAST	0.05		0.00948407
645	1	HIS5_YEAST	0.05		0.00948407
663	1	RPB2_YEAST	0.05		0.00948407
666	1	AEP2_YEAS6	0.05		0.00948407
671	1	GGA2_YEAST	0.05		0.00948407
674	1	PHR_YEAST	0.05		0.00948407
681	1	PUT2_YEAST	0.05		0.00948407
691	1	DCE_YEAST	0.05		0.00948407
697	1	SPO23_YEAST	0.05		0.00948407
286	1	BUD3_YEAST	0.04		0.00758725
289	1	AVL9_YEAST	0.04		0.00758725
343	1	LCF4_YEAST	0.04		0.00758725
365	1	MYO2_YEAST	0.04		0.00758725
383	1	SEC9_YEAST	0.04		0.00758725
389	1	TFB1_YEAST	0.04		0.00758725
424	1	HPR1_YEAST	0.04		0.00758725
425	1	MAOM_YEAST	0.04		0.00758725
428	1	GYS2_YEAST	0.04		0.00758725
430	1	NOP4_YEAST	0.04		0.00758725
446	1	RPC3_YEAS7	0.04		0.00758725
459	1	CYK2_YEAST	0.04		0.00758725
468	1	YKR18_YEAS7	0.04		0.00758725
489	1	HDA2_YEAST	0.04		0.00758725
534	1	FUS2_YEAST	0.04		0.00758725
536	1	NCL1_YEAST	0.04		0.00758725
548	1	SRP72_YEAST	0.04		0.00758725
559	1	AP1B1_YEAST	0.04		0.00758725
562	1	YHI0_YEAST	0.04		0.00758725
563	1	SET2_YEAST	0.04		0.00758725
574	1	ABF1_YEAST	0.04		0.00758725
578	1	IOC3_YEAST	0.04		0.00758725
580	1	DUS3_YEAS7	0.04		0.00758725
584	1	DPP3_YEAST	0.04		0.00758725
591	1	INP2_YEAST	0.04		0.00758725
593	1	YO036_YEAST	0.04		0.00758725
595	1	VPS1_YEAST	0.04		0.00758725
611	1	EFR3_YEAST	0.04		0.00758725
616	1	NAA35_YEAST	0.04		0.00758725
621	1	EXO1_YEAST	0.04		0.00758725
627	1	SYC_YEAST	0.04		0.00758725
632	1	HCS1_YEAST	0.04		0.00758725
643	1	YDR09_YEAST	0.04		0.00758725
659	1	ELG1_YEAST	0.04		0.00758725
662	1	YL007_YEAST	0.04		0.00758725
669	1	IES1_YEAST	0.04		0.00758725
672	1	HIS2_YEAST	0.04		0.00758725
678	1	TOP1_YEAST	0.04		0.00758725
683	1	YL413_YEAST	0.04		0.00758725
689	1	RAD3_YEAST	0.04		0.00758725
712	1	AFG2_YEAST	0.04		0.00758725
714	1	SMY2_YEAST	0.04		0.00758725
270	1	MSH2_YEAST	0.03		0.00569044
324	1	SOV1_YEAST	0.03		0.00569044
334	1	AMPD_YEAST	0.03		0.00569044
394	1	LONM_YEAST	0.03		0.00569044
413	1	SPO75_YEAST	0.03		0.00569044
422	1	BEM2_YEAST	0.03		0.00569044
452	1	UBA1_YEAST	0.03		0.00569044
457	1	UFD2_YEAST	0.03		0.00569044
467	1	DPO5_YEAST	0.03		0.00569044
477	1	SEG1_YEAST	0.03		0.00569044
481	1	STE20_YEAST	0.03		0.00569044
498	1	XPO1_YEAST	0.03		0.00569044
501	1	C1TC_YEAST	0.03		0.00569044
502	1	SYIC_YEAST	0.03		0.00569044
512	1	AKL1_YEAST	0.03		0.00569044
515	1	CA120_YEAS7	0.03		0.00569044
519	1	SET1_YEAST	0.03		0.00569044
521	1	TSL1_YEAST	0.03		0.00569044
522	1	SWI4_YEAST	0.03		0.00569044
523	1	SIR3_YEAST	0.03		0.00569044
524	1	HUL5_YEAST	0.03		0.00569044
539	1	VTC2_YEAST	0.03		0.00569044
541	1	ARP8_YEAST	0.03		0.00569044
550	1	YAT2_YEAST	0.03		0.00569044
551	1	PMS1_YEAST	0.03		0.00569044
553	1	TTI1_YEAST	0.03		0.00569044
557	1	PEP5_YEAST	0.03		0.00569044
558	1	SEC10_YEAST	0.03		0.00569044
560	1	UTP17_YEAST	0.03		0.00569044
564	1	KIC1_YEAST	0.03		0.00569044
567	1	CDC15_YEAST	0.03		0.00569044
568	1	DGR2_YEAST	0.03		0.00569044
569	1	TPS3_YEAST	0.03		0.00569044
581	1	CYM1_YEAST	0.03		0.00569044
585	1	IMB1_YEAST	0.03		0.00569044
600	1	SN114_YEAST	0.03		0.00569044
605	1	NAT1_YEAST	0.03		0.00569044
622	1	AAP1_YEAST	0.03		0.00569044
631	1	INP53_YEAST	0.03		0.00569044
637	1	MED16_YEAST	0.03		0.00569044
652	1	PHSG_YEAST	0.03		0.00569044
657	1	VID28_YEAST	0.03		0.00569044
665	1	DBP10_YEAS7	0.03		0.00569044
670	1	CDC13_YEAST	0.03		0.00569044
675	1	AP2A_YEAST	0.03		0.00569044
677	1	RRP44_YEAST	0.03		0.00569044
688	1	IMB5_YEAST	0.03		0.00569044
696	1	MRD1_YEAST	0.03		0.00569044
709	1	SP110_YEAS1	0.03		0.00569044
296	1	TRM3_YEAST	0.02		0.00379363
313	1	AXL1_YEAST	0.02		0.00379363
377	1	OSH1_YEAST	0.02		0.00379363
380	1	SSD1_YEAST	0.02		0.00379363
382	1	YSP1_YEAST	0.02		0.00379363
398	1	NFT1_YEAS8	0.02		0.00379363
418	1	NU145_YEAST	0.02		0.00379363
429	1	DHR1_YEAST	0.02		0.00379363
505	1	NU133_YEAST	0.02		0.00379363
514	1	HIR3_YEAST	0.02		0.00379363
517	1	USO1_YEAST	0.02		0.00379363
520	1	SPT7_YEAST	0.02		0.00379363
526	1	SWR1_YEAST	0.02		0.00379363
532	1	SPA2_YEAST	0.02		0.00379363
533	1	YOR1_YEAST	0.02		0.00379363
543	1	KEL1_YEAST	0.02		0.00379363
561	1	SIP3_YEAST	0.02		0.00379363
589	1	SPT6_YEAST	0.02		0.00379363
604	1	TRA1_YEAST	0.02		0.00379363
628	1	PUR4_YEAST	0.02		0.00379363
635	1	UTP10_YEAST	0.02		0.00379363
639	1	NTE1_YEAST	0.02		0.00379363
655	1	PSK1_YEAST	0.02		0.00379363
667	1	BCK1_YEAST	0.02		0.00379363
682	1	RAD50_YEAST	0.02		0.00379363
695	1	YRF11_YEAST	0.02		0.00379363
698	1	TBP7_YEAST	0.02		0.00379363
705	1	BMS1_YEAST	0.02		0.00379363
716	1	RPC1_YEAST	0.02		0.00379363
718	1	SRB8_YEAST	0.02		0.00379363
720	1	DPOA_YEAST	0.02		0.00379363
440	1	BLM10_YEAST	0.01		0.00189681
456	1	BNI1_YEAST	0.01		0.00189681
552	1	ATR_YEAST	0.01		0.00189681
610	1	TOR1_YEAST	0.01		0.00189681
641	1	NOT1_YEAST	0.01		0.00189681
711	1	MDN1_YEAST	0.01		0.00189681
