# Supplementary material for: Data for the identification of proteins and post-translational modifications of proteins associated to histones H3 and H4 in S. cerevisiae, using tandem affinity purification coupled with mass spectrometry
Source: Data Brief. 2016 Feb 5;6:965–9. doi: 10.1016/j.dib.2016.01.068 (PMC4758224; doi:10.1016/j.dib.2016.01.068)
Supplement: Supplementary file 2 — Supplementary material [file mmc2.zip › Supplementary Tables_DiB/S11.xlsx]

## Sheet: H3-TAP bufferA
Protein Hit number	Peptides(95%)	Detected Ub		TOTAL PROT	378	%
1	73	0		Prot Ub	44	11.6402
2	162	9
3	77	1
4	133	10
5	105	4
6	127	13
7	105	7
8	45	0
9	68	2
10	57	1
11	71	3
12	83	0
13	84	8
14	75	10
15	100	26
16	32	0
17	128	29
18	49	1
19	29	0
20	24	0
21	23	0
22	29	0
23	31	0
24	104	12
25	36	0
26	53	2
27	34	0
28	27	0
29	63	2
30	79	11
31	27	0
32	27	0
33	25	0
34	26	0
35	32	0
36	25	0
37	22	0
38	42	0
39	14	0
40	32	0
41	21	0
42	27	0
43	27	2
44	23	0
45	21	1
46	33	0
47	64	10
48	11	0
49	28	0
50	17	0
51	12	0
52	22	0
53	31	0
54	24	0
55	28	0
56	17	0
57	17	0
58	21	1
59	17	0
60	19	1
61	56	4
62	11	0
63	15	0
64	12	0
65	13	0
66	22	0
67	14	0
68	17	0
69	14	0
70	15	0
71	11	0
72	16	0
73	9	0
74	29	2
75	10	0
76	16	1
77	10	0
78	16	0
79	10	0
80	16	0
81	10	0
82	14	0
83	13	0
84	15	0
85	20	0
86	10	0
87	13	0
88	11	0
89	10	0
90	15	1
91	11	0
92	17	1
93	15	1
94	17	0
95	14	0
96	11	0
97	10	0
98	12	0
99	13	0
100	15	0
101	16	0
102	12	0
103	9	0
104	10	0
105	11	0
106	15	0
107	7	0
108	14	0
109	16	0
110	14	0
111	15	1
112	7	0
113	12	0
114	9	0
115	11	0
116	14	0
117	98	8
118	12	1
119	9	0
120	16	0
121	7	0
122	10	0
123	9	0
124	9	0
125	9	0
126	10	0
127	13	1
128	8	0
129	6	0
130	9	0
131	13	1
132	12	0
133	6	0
134	7	0
135	10	0
136	6	0
137	11	0
138	7	0
139	9	1
140	6	0
141	12	0
142	9	0
143	7	0
144	7	0
145	5	0
146	6	0
147	6	0
148	7	0
149	16	0
150	6	0
151	5	0
152	4	0
153	6	0
154	10	0
155	76	0
156	8	0
157	5	0
158	8	0
159	6	0
160	7	0
161	5	0
162	7	0
163	6	0
164	10	0
165	5	0
166	5	0
167	4	0
168	8	0
169	121	7
170	6	0
171	4	0
172	5	0
173	4	0
174	6	0
175	5	0
176	5	0
177	12	0
178	8	0
179	5	0
180	6	0
181	8	0
182	6	0
183	3	0
184	5	0
185	5	0
186	3	0
187	5	0
188	7	0
189	4	0
190	5	0
191	3	0
192	5	0
193	10	0
194	5	0
195	6	0
196	8	0
197	5	0
198	18	1
199	5	0
200	4	0
201	5	0
202	4	0
203	4	0
204	5	0
205	4	0
206	5	0
207	4	0
208	7	0
209	4	0
210	4	0
211	4	0
212	4	0
213	3	0
214	7	0
215	6	0
216	4	0
217	3	0
218	3	0
219	11	1
220	7	0
221	6	0
222	3	0
223	8	0
224	10	1
225	2	0
226	4	0
227	4	0
228	4	0
229	7	1
230	3	0
231	3	0
232	4	0
233	5	0
234	3	0
235	3	0
236	3	0
237	4	0
238	5	0
239	5	0
240	3	0
241	5	0
242	3	0
243	3	0
244	5	0
245	3	0
246	4	0
247	2	0
248	4	0
249	3	0
250	3	0
251	6	0
252	2	0
253	5	0
254	2	0
255	3	0
256	3	0
257	2	0
258	3	0
259	6	0
260	2	0
261	4	0
262	2	0
263	3	0
264	4	0
265	5	0
266	2	0
267	20	0
268	2	0
269	2	0
270	2	0
271	14	1
272	2	0
273	6	0
274	4	0
275	5	0
276	3	0
277	3	0
278	4	0
279	5	0
280	2	0
281	3	0
282	20	0
283	2	0
284	2	0
285	4	0
286	2	0
287	2	0
288	2	0
289	3	0
290	1	0
291	1	0
292	3	0
293	1	0
294	3	0
295	2	0
296	2	0
297	2	0
298	1	0
299	1	0
300	2	0
301	3	0
302	11	0
303	2	0
304	2	0
305	1	0
306	1	0
307	2	0
308	2	0
309	2	0
310	2	0
311	1	0
312	1	0
313	3	0
314	1	0
315	2	0
316	1	0
317	1	0
318	2	0
319	1	0
320	3	0
321	1	0
322	2	0
323	2	0
324	1	0
325	2	0
326	1	0
327	32	0
328	1	0
329	1	0
330	1	0
331	1	0
332	102	4
333	47	1
334	10	1
335	5	0
336	7	0
337	1	0
338	1	0
339	1	0
340	1	0
341	1	0
342	1	0
343	3	0
344	1	0
345	1	0
346	2	0
347	2	0
348	2	0
349	1	0
350	2	0
351	2	0
352	2	0
353	1	0
354	1	0
355	1	0
356	1	0
357	1	0
358	1	0
359	2	0
360	1	0
361	2	0
362	1	0
363	2	0
364	1	0
365	2	0
366	1	0
367	2	0
368	1	0
369	1	0
370	4	0
371	2	0
372	1	0
373	2	0
374	1	0
375	2	0
376	1	0
377	1	0
378	3	0
379	9
380
381
382
383
384
385
386
387
388
389
390
391
392
393
394
395
396
397
398
399
400
401
402
403
404
405
406
407
408
409
410
411
412
413
414
415
416
417
418
419
420
421
422
423
424
425
426
427
428
429
430
431
432
433
434
435
436
437
438
439
440
441
442
443
444
445
446
447
448
449
450
451
452
453
454
455
456
457
458
459
460
461
462
463
464
465
466
467
468
469
470
471
472
473
474
475
476
477
478
479
480
481
482
483
484
485
486
487
488
489
490
491
492
493
494
495
496
497
498
499
500
501
502
503
504
505
506
507
508
509
510
511
512
513
514
515
516
517
518
519
520
521
522
523
524
525
526
527
528
529
530
531
532
533
534
535
536
537
538
539
540
541
542
543
544
545
546
547
548
549
550
551
552
553
554
555
556
557
558
559
560
561
562
563
564
565
566
567
568
569
570
571
572
573
574
575
576
577
578
579
580
581
582
583
584
585
586
587
588
589
590
591
592
593
594
595
596
597
598
599
600
601
602
603
604
605
606
607
608
609
610
611
612
613
614
615
616
617
618
619
620
621
622
623
624
625
626
627
628
629
630
631
632
633
634
635
636
637
638
639
640
641
642

## Sheet: H3-TAP buffer W
Protein Hit number	Peptides(95%)	Detected Ub		TOTAL PROT	388	%
1	81	0		Prot Ub	44	11.3402
2	141	7
3	99	4
4	87	4
5	70	0
6	65	3
7	105	9
8	79	5
9	44	0
10	37	0
11	54	0
12	47	0
13	64	1
14	40	0
15	24	0
16	66	7
17	26	0
18	53	1
19	48	1
20	27	0
21	75	15
22	33	1
23	34	0
24	58	2
25	76	5
26	28	0
27	33	1
28	48	1
29	28	0
30	60	2
31	31	0
32	34	1
33	27	0
34	56	2
35	67	6
36	23	0
37	21	0
38	31	0
39	26	0
40	36	1
41	13	0
42	23	0
43	19	0
44	22	0
45	18	0
46	27	0
47	62	5
48	19	0
49	14	0
50	13	0
51	18	0
52	22	0
53	18	0
54	70	6
55	47	2
56	14	0
57	15	0
58	18	0
59	14	0
60	13	0
61	11	0
62	16	0
63	12	0
64	11	0
65	13	0
66	11	0
67	17	0
68	26	0
69	16	0
70	11	0
71	31	2
72	14	1
73	20	0
74	15	0
75	19	0
76	18	0
77	18	0
78	19	0
79	18	0
80	11	0
81	12	0
82	12	0
83	17	3
84	16	0
85	15	0
86	14	0
87	17	1
88	11	0
89	17	0
90	16	0
91	10	0
92	17	0
93	16	1
94	8	0
95	14	0
96	7	0
97	21	0
98	13	0
99	10	0
100	7	0
101	11	0
102	16	0
103	9	0
104	17	1
105	15	0
106	12	0
107	15	1
108	7	0
109	11	0
110	9	0
111	10	0
112	8	0
113	14	0
114	12	0
115	15	0
116	12	0
117	7	0
118	10	0
119	14	2
120	80	6
121	6	0
122	15	0
123	18	1
124	15	1
125	9	0
126	5	0
127	14	0
128	8	0
129	8	0
130	6	0
131	11	0
132	8	0
133	15	2
134	6	0
135	18	0
136	6	0
137	9	0
138	5	0
139	6	0
140	7	0
141	6	0
142	14	0
143	10	0
144	7	0
145	4	0
146	5	0
147	9	1
148	6	0
149	6	0
150	5	0
151	4	0
152	8	0
153	6	0
154	6	0
155	6	0
156	5	0
157	6	0
158	8	0
159	9	0
160	7	0
161	6	0
162	7	0
163	5	0
164	6	0
165	8	0
166	6	0
167	4	0
168	5	0
169	5	0
170	4	0
171	3	0
172	8	0
173	9	1
174	6	0
175	4	0
176	5	0
177	4	0
178	4	0
179	6	0
180	7	0
181	7	0
182	4	0
183	7	0
184	4	0
185	4	0
186	7	0
187	4	0
188	67	0
189	9	1
190	3	0
191	4	0
192	3	0
193	6	0
194	4	0
195	3	0
196	9	0
197	4	0
198	4	0
199	4	0
200	4	0
201	4	0
202	3	0
203	4	0
204	8	0
205	3	0
206	4	0
207	4	0
208	3	0
209	4	0
210	3	0
211	3	0
212	5	0
213	7	0
214	3	0
215	4	0
216	2	0
217	96	8
218	14	0
219	3	0
220	26	0
221	10	0
222	3	0
223	3	0
224	3	0
225	3	0
226	3	0
227	3	0
228	2	0
229	3	0
230	3	0
231	2	0
232	2	0
233	3	0
234	4	0
235	4	0
236	3	0
237	53	1
238	2	0
239	5	0
240	2	0
241	2	0
242	4	0
243	2	0
244	2	0
245	3	0
246	3	0
247	3	0
248	2	0
249	4	0
250	2	0
251	2	0
252	4	0
253	4	0
254	3	0
255	2	0
256	2	0
257	2	0
258	3	0
259	4	0
260	2	0
261	2	0
262	19	0
263	4	0
264	3	0
265	2	0
266	4	0
267	2	0
268	2	0
269	2	0
270	3	0
271	2	0
272	2	0
273	3	0
274	2	0
275	2	0
276	3	0
277	4	0
278	2	0
279	2	0
280	2	0
281	1	0
282	1	0
283	2	0
284	3	0
285	3	0
286	1	0
287	3	0
288	2	0
289	1	0
290	1	0
291	3	0
292	2	0
293	4	1
294	1	0
295	1	0
296	1	0
297	1	0
298	11	0
299	1	0
300	3	0
301	1	0
302	2	0
303	1	0
304	1	0
305	1	0
306	2	0
307	2	0
308	2	0
309	1	0
310	4	0
311	2	0
312	1	0
313	3	0
314	1	0
315	2	0
316	1	0
317	1	0
318	1	0
319	1	0
320	1	0
321	1	0
322	1	0
323	45	1
324	6	0
325	1	0
326	1	0
327	1	0
328	1	0
329	2	0
330	1	0
331	1	0
332	1	0
333	1	0
334	1	0
335	1	0
336	1	0
337	1	0
338	82	4
339	38	0
340	1	0
341	1	0
342	2	0
343	1	0
344	1	0
345	1	0
346	1	0
347	1	0
348	1	0
349	1	0
350	2	0
351	1	0
352	1	0
353	1	0
354	1	0
355	1	0
356	2	0
357	2	0
358	1	0
359	1	0
360	2	0
361	1	0
362	1	0
363	1	0
364	6	0
365	3	0
366	2	0
367	1	0
368	1	0
369	6	0
370	1	0
371	1	0
372	1	0
373	2	0
374	2	0
375	1	0
376	15	0
377	1	0
378	1	0
379	1	0
380	1	0
381	2	0
382	1	0
383	2	0
384	1	0
385	1	0
386	3	0
387	1	0
388	3	0
389	10	0
