# Supplementary material for: Data for the identification of proteins and post-translational modifications of proteins associated to histones H3 and H4 in S. cerevisiae, using tandem affinity purification coupled with mass spectrometry
Source: Data Brief. 2016 Feb 5;6:965–9. doi: 10.1016/j.dib.2016.01.068 (PMC4758224; doi:10.1016/j.dib.2016.01.068)
Supplement: Supplementary file 2 — Supplementary material [file mmc2.zip › Supplementary Tables_DiB/S12.xlsx]

## Sheet: His_Chick_IAM55_PeptideSummary
N	Unused	Total	%Cov	%Cov(50)	%Cov(95)	Accessions	Names	Used	Annotation	Contrib	Conf	Sequence	Modifications	Cleavages	dMass	Prec MW	Prec m/z	Theor MW	Theor m/z	Theor z	Sc	Spectrum	Specific	Time	PrecursorSignal	PrecursorElution
1	77.1	77.1	84.17	77.5	64.17	sp|P07793|H2A4_PSAMI	Late histone H2A.2.2 OS=Psammechinus miliaris PE=3 SV=2			2	99	AAVLEYLTAEILELAGN	Carbamidomethyl@N-term	cleaved L-A@N-term; cleaved N-A@C-term	0.0271395	1846	616.341	1845.97	616.331	3	22	1.1.1.1244.2	0	37.6376	17.3386	37.6174
1	77.1	77.1	84.17	77.5	64.17	sp|P07793|H2A4_PSAMI	Late histone H2A.2.2 OS=Psammechinus miliaris PE=3 SV=2			2	99	AAVLEYLTAEILELAGNAAR		cleaved L-A@N-term	0.00370454	2087.13	1044.57	2087.13	1044.57	2	24	1.1.1.1237.7	0	37.0212	419.161	37.0264
1	77.1	77.1	84.17	77.5	64.17	sp|P07793|H2A4_PSAMI	Late histone H2A.2.2 OS=Psammechinus miliaris PE=3 SV=2			2	99	AGLQFPVGR			0.000880999	943.525	472.77	943.524	472.769	2	15	1.1.1.1048.3	0	18.544	217233	18.1312
1	77.1	77.1	84.17	77.5	64.17	sp|P07793|H2A4_PSAMI	Late histone H2A.2.2 OS=Psammechinus miliaris PE=3 SV=2			2	99	AVLEYLTAEILELAGNAAR		cleaved A-A@N-term	-0.00196584	2016.09	1009.05	2016.09	1009.05	2	19	1.1.1.1222.5	0	35.7234	126.25	35.5322
1	77.1	77.1	84.17	77.5	64.17	sp|P07793|H2A4_PSAMI	Late histone H2A.2.2 OS=Psammechinus miliaris PE=3 SV=2			2	99	EILELAGNAAR	Glu->pyro-Glu@N-term	cleaved A-E@N-term	-0.000611381	1137.61	569.814	1137.61	569.814	2	16	1.1.1.1095.3	0	23.1466	1323.41	23.3267
1	77.1	77.1	84.17	77.5	64.17	sp|P07793|H2A4_PSAMI	Late histone H2A.2.2 OS=Psammechinus miliaris PE=3 SV=2			2	99	EYLTAEILELAGNAAR	Glu->pyro-Glu@N-term	cleaved L-E@N-term	0.00547488	1714.89	858.455	1714.89	858.452	2	18	1.1.1.1186.12	0	32.1107	1525.68	32.181
1	77.1	77.1	84.17	77.5	64.17	sp|P07793|H2A4_PSAMI	Late histone H2A.2.2 OS=Psammechinus miliaris PE=3 SV=2			2	99	GGVLPNIQAVLLPK		cleaved Q-G@N-term	0.00265373	1417.87	709.942	1417.87	709.94	2	20	1.1.1.1120.13	0	25.6277	4459.75	25.5972
1	77.1	77.1	84.17	77.5	64.17	sp|P07793|H2A4_PSAMI	Late histone H2A.2.2 OS=Psammechinus miliaris PE=3 SV=2			2	99	GGVTIAQGGVLPNIQAVLLPK		cleaved L-G@N-term	0.00065567	2044.21	682.409	2044.2	682.409	3	19	1.1.1.1166.3	0	30.136	4088.1	30.3201
1	77.1	77.1	84.17	77.5	64.17	sp|P07793|H2A4_PSAMI	Late histone H2A.2.2 OS=Psammechinus miliaris PE=3 SV=2			2	99	GVLPNIQAVLLPK		cleaved G-G@N-term	-9.22312e-05	1360.84	681.429	1360.84	681.429	2	15	1.1.1.1118.16	0	25.4347	1142.22	25.5972
1	77.1	77.1	84.17	77.5	64.17	sp|P07793|H2A4_PSAMI	Late histone H2A.2.2 OS=Psammechinus miliaris PE=3 SV=2			2	99	GVTIAQGGVLPNIQ		cleaved G-G@N-term; cleaved Q-A@C-term	-5.61108e-05	1365.76	683.888	1365.76	683.888	2	20	1.1.1.1082.32	0	21.9083	1636.67	21.9452
1	77.1	77.1	84.17	77.5	64.17	sp|P07793|H2A4_PSAMI	Late histone H2A.2.2 OS=Psammechinus miliaris PE=3 SV=2			2	99	GVTIAQGGVLPNIQA		cleaved G-G@N-term; cleaved A-V@C-term	0.00361841	1436.8	719.408	1436.8	719.407	2	17	1.1.1.1090.31	0	22.6971	381.004	22.7357
1	77.1	77.1	84.17	77.5	64.17	sp|P07793|H2A4_PSAMI	Late histone H2A.2.2 OS=Psammechinus miliaris PE=3 SV=2			2	99	GVTIAQGGVLPNIQAVL		cleaved G-G@N-term; cleaved L-L@C-term	-0.000814946	1648.95	825.482	1648.95	825.483	2	16	1.1.1.1146.15	0	28.2275	166.855	28.2527
1	77.1	77.1	84.17	77.5	64.17	sp|P07793|H2A4_PSAMI	Late histone H2A.2.2 OS=Psammechinus miliaris PE=3 SV=2			2	99	GVTIAQGGVLPNIQAVLLPK		cleaved G-G@N-term	0.0012252	1987.18	994.599	1987.18	994.599	2	26	1.1.1.1136.8	0	27.2228	226112	27.1769
1	77.1	77.1	84.17	77.5	64.17	sp|P07793|H2A4_PSAMI	Late histone H2A.2.2 OS=Psammechinus miliaris PE=3 SV=2			2	99	GVTIAQGGVLPNIQAVLLPKK	GlyGly(K)@21	cleaved G-G@N-term; missed K-K@20	-0.00334493	2229.32	558.337	2229.32	558.338	4	21	1.1.1.1113.7	0	24.9265	1361.4	25.0051
1	77.1	77.1	84.17	77.5	64.17	sp|P07793|H2A4_PSAMI	Late histone H2A.2.2 OS=Psammechinus miliaris PE=3 SV=2			2	99	HLQLAVRNDEELNKLLGGVTIAQGGVLPNIQAVLLPK		missed R-N@7; missed K-L@14	-0.00683165	3930.23	983.566	3930.24	983.568	4	16	1.1.1.1148.30	1	28.4308	322.616	28.4493
1	77.1	77.1	84.17	77.5	64.17	sp|P07793|H2A4_PSAMI	Late histone H2A.2.2 OS=Psammechinus miliaris PE=3 SV=2			2	99	LLGGVTIAQGGVLPN	Carbamidomethyl@N-term	cleaved N-I@C-term	0.00352249	1464.83	733.424	1464.83	733.422	2	20	1.1.1.1098.27	1	23.4788	626.284	23.524
1	77.1	77.1	84.17	77.5	64.17	sp|P07793|H2A4_PSAMI	Late histone H2A.2.2 OS=Psammechinus miliaris PE=3 SV=2			2	99	LLGGVTIAQGGVLPNIQAVLLPK			-0.00317853	2270.37	1136.19	2270.37	1136.19	2	20	1.1.1.1158.31	0	29.4245	1961.04	29.3346
1	77.1	77.1	84.17	77.5	64.17	sp|P07793|H2A4_PSAMI	Late histone H2A.2.2 OS=Psammechinus miliaris PE=3 SV=2			2	99	LTAEILELAGNAAR		cleaved Y-L@N-term	0.00257727	1440.8	721.405	1440.79	721.404	2	25	1.1.1.1098.24	0	23.4738	1459.25	23.524
1	77.1	77.1	84.17	77.5	64.17	sp|P07793|H2A4_PSAMI	Late histone H2A.2.2 OS=Psammechinus miliaris PE=3 SV=2			2	99	NKLLGGVTIAQGGVLPN		cleaved L-N@N-term; cleaved N-I@C-term; missed K-L@2	-0.00220588	1649.94	825.979	1649.95	825.981	2	19	1.1.1.1070.19	1	20.7644	842.091	20.7696
1	77.1	77.1	84.17	77.5	64.17	sp|P07793|H2A4_PSAMI	Late histone H2A.2.2 OS=Psammechinus miliaris PE=3 SV=2			2	99	NKLLGGVTIAQGGVLPNIQAVLLPK	Ammonia-loss(N)@1	cleaved L-N@N-term; missed K-L@2	-0.003778	2495.48	832.834	2495.48	832.835	3	19	1.1.1.1161.20	1	29.673	309.193	29.6305
1	77.1	77.1	84.17	77.5	64.17	sp|P07793|H2A4_PSAMI	Late histone H2A.2.2 OS=Psammechinus miliaris PE=3 SV=2			2	99	NKLLGGVTIAQGGVLPNIQAVLLPKK	GlyGly(K)@26	cleaved L-N@N-term; missed K-L@2; missed K-K@25	-0.00180557	2754.65	689.669	2754.65	689.669	4	18	1.1.1.1115.17	1	25.1406	1046.29	25.3007
1	77.1	77.1	84.17	77.5	64.17	sp|P07793|H2A4_PSAMI	Late histone H2A.2.2 OS=Psammechinus miliaris PE=3 SV=2			2	99	QGGVLPNIQAVLLPK		cleaved A-Q@N-term	0.00295737	1545.93	773.971	1545.92	773.969	2	19	1.1.1.1118.24	0	25.4497	205.535	25.4983
1	77.1	77.1	84.17	77.5	64.17	sp|P07793|H2A4_PSAMI	Late histone H2A.2.2 OS=Psammechinus miliaris PE=3 SV=2			2	99	VGAGAPVYLAAVLEY		cleaved Y-L@C-term	0.00202405	1491.8	746.907	1491.8	746.906	2	16	1.1.1.1158.4	1	29.3495	245.658	29.433
1	77.1	77.1	84.17	77.5	64.17	sp|P07793|H2A4_PSAMI	Late histone H2A.2.2 OS=Psammechinus miliaris PE=3 SV=2			2	99	VGAGAPVYLAAVLEYL		cleaved L-T@C-term	0.00294118	1604.88	803.449	1604.88	803.448	2	20	1.1.1.1218.2	1	35.2896	152.279	35.3366
1	77.1	77.1	84.17	77.5	64.17	sp|P07793|H2A4_PSAMI	Late histone H2A.2.2 OS=Psammechinus miliaris PE=3 SV=2			2	99	VGAGAPVYLAAVLEYLTA		cleaved A-E@C-term	0.00505199	1776.97	889.493	1776.97	889.49	2	21	1.1.1.1237.5	1	36.9912	93.2026	36.9277
1	77.1	77.1	84.17	77.5	64.17	sp|P07793|H2A4_PSAMI	Late histone H2A.2.2 OS=Psammechinus miliaris PE=3 SV=2			2	99	VGAGAPVYLAAVLEYLTAEILELAGN	Carbamidomethyl@N-term	cleaved N-A@C-term	0.00424965	2673.43	892.151	2673.43	892.149	3	24	1.1.1.1255.2	1	38.0513	103.167	37.953
1	77.1	77.1	84.17	77.5	64.17	sp|P07793|H2A4_PSAMI	Late histone H2A.2.2 OS=Psammechinus miliaris PE=3 SV=2			2	99	VGAGAPVYLAAVLEYLTAEILELAGNAAR			-0.00113441	2914.58	729.652	2914.58	729.652	4	25	1.1.1.1245.2	1	37.7421	722.142	37.7162
1	77.1	77.1	84.17	77.5	64.17	sp|P07793|H2A4_PSAMI	Late histone H2A.2.2 OS=Psammechinus miliaris PE=3 SV=2			2	99	VLEYLTAEILELAGN		cleaved A-V@N-term; cleaved N-A@C-term	0.00736107	1646.88	824.449	1646.88	824.446	2	16	1.1.1.1193.5	0	32.7964	106.901	32.8716
1	77.1	77.1	84.17	77.5	64.17	sp|P07793|H2A4_PSAMI	Late histone H2A.2.2 OS=Psammechinus miliaris PE=3 SV=2			2	99	VLEYLTAEILELAGNAAR		cleaved A-V@N-term	0.0047388	1945.06	649.36	1945.05	649.358	3	23	1.1.1.1186.3	0	32.0957	3292.76	32.181
1	77.1	77.1	84.17	77.5	64.17	sp|P07793|H2A4_PSAMI	Late histone H2A.2.2 OS=Psammechinus miliaris PE=3 SV=2			2	99	VLPNIQAVLLPK		cleaved G-V@N-term	0.000169661	1303.82	652.919	1303.82	652.919	2	18	1.1.1.1107.27	0	24.3705	843.63	24.4158
1	77.1	77.1	84.17	77.5	64.17	sp|P07793|H2A4_PSAMI	Late histone H2A.2.2 OS=Psammechinus miliaris PE=3 SV=2			2	99	VTIAQGGVLPN		cleaved G-V@N-term; cleaved N-I@C-term	-0.000509551	1067.6	534.806	1067.6	534.806	2	18	1.1.1.1046.5	0	18.3622	9838.71	18.4241
1	77.1	77.1	84.17	77.5	64.17	sp|P07793|H2A4_PSAMI	Late histone H2A.2.2 OS=Psammechinus miliaris PE=3 SV=2			2	99	VTIAQGGVLPNIQ		cleaved G-V@N-term; cleaved Q-A@C-term	0.00399372	1308.74	655.379	1308.74	655.377	2	19	1.1.1.1082.28	0	21.9017	940.258	21.8468
1	77.1	77.1	84.17	77.5	64.17	sp|P07793|H2A4_PSAMI	Late histone H2A.2.2 OS=Psammechinus miliaris PE=3 SV=2			2	99	VTIAQGGVLPNIQAVLLPK		cleaved G-V@N-term	-0.0207436	1930.14	644.388	1930.16	644.394	3	27	1.1.1.1260.2	0	38.117	101.245	38.0808
1	77.1	77.1	84.17	77.5	64.17	sp|P07793|H2A4_PSAMI	Late histone H2A.2.2 OS=Psammechinus miliaris PE=3 SV=2			2	99	VTIAQGGVLPNIQAVLLPKK	Carbamidomethyl(K)@20	cleaved G-V@N-term; missed K-K@19	-0.00207459	2115.28	706.099	2115.28	706.1	3	17	1.1.1.1111.13	0	24.7458	915.831	25.0051
1	77.1	77.1	84.17	77.5	64.17	sp|P07793|H2A4_PSAMI	Late histone H2A.2.2 OS=Psammechinus miliaris PE=3 SV=2			2	99	YLTAEILELAGNAAR		cleaved E-Y@N-term	-0.002747	1603.85	802.934	1603.86	802.936	2	16	1.1.1.1128.25	0	26.4536	51.2962	26.3897
1	77.1	77.1	84.17	77.5	64.17	sp|P07793|H2A4_PSAMI	Late histone H2A.2.2 OS=Psammechinus miliaris PE=3 SV=2			1.92082	99	GVTIAQGGVLPN		cleaved G-G@N-term; cleaved N-I@C-term	0.00213045	1124.62	563.318	1124.62	563.317	2	16	1.1.1.1047.9	0	18.4832	23082.9	18.5217
1	77.1	77.1	84.17	77.5	64.17	sp|P07793|H2A4_PSAMI	Late histone H2A.2.2 OS=Psammechinus miliaris PE=3 SV=2			1.33724	99	PNIQAVLLPK	Carbamidomethyl@N-term	cleaved L-P@N-term	0.00159035	1148.69	575.354	1148.69	575.353	2	16	1.1.1.1067.18	0	20.4166	1053.73	20.3789
1	77.1	77.1	84.17	77.5	64.17	sp|P07793|H2A4_PSAMI	Late histone H2A.2.2 OS=Psammechinus miliaris PE=3 SV=2			1.14874	99	GVTIAQGGVL		cleaved G-G@N-term; cleaved L-P@C-term	0.00518534	913.529	457.772	913.523	457.769	2	14	1.1.1.1057.3	0	19.4148	464.463	19.4022
1	77.1	77.1	84.17	77.5	64.17	sp|P07793|H2A4_PSAMI	Late histone H2A.2.2 OS=Psammechinus miliaris PE=3 SV=2			1.10791	99	VTIAQGGVLPNIQA		cleaved G-V@N-term; cleaved A-V@C-term	0.00320565	1379.78	690.898	1379.78	690.896	2	14	1.1.1.1090.27	0	22.6904	189.994	22.637
1	77.1	77.1	84.17	77.5	64.17	sp|P07793|H2A4_PSAMI	Late histone H2A.2.2 OS=Psammechinus miliaris PE=3 SV=2			0.551294	99	NDEELNKLLGGVTIAQGGVLPNIQAVLLPK	GlyGly(K)@7	missed K-L@7	-0.00241594	3226.79	1076.6	3226.79	1076.6	3	17	1.1.1.1165.34	1	30.1076	647.547	30.1228
1	77.1	77.1	84.17	77.5	64.17	sp|P07793|H2A4_PSAMI	Late histone H2A.2.2 OS=Psammechinus miliaris PE=3 SV=2			0.252588	93.59	IQAVLLPK		cleaved N-I@N-term	0.00200345	880.577	441.296	880.575	441.295	2	13	1.1.1.1035.8	0	17.2729	25682.6	17.3498
1	77.1	77.1	84.17	77.5	64.17	sp|P07793|H2A4_PSAMI	Late histone H2A.2.2 OS=Psammechinus miliaris PE=3 SV=2			0.232102	89.24	AVRNDEELNK		cleaved L-A@N-term; missed R-N@3	0.00272499	1186.6	396.54	1186.59	396.539	3	11	1.1.1.957.11	0	9.6544	160.624	9.6281
1	77.1	77.1	84.17	77.5	64.17	sp|P07793|H2A4_PSAMI	Late histone H2A.2.2 OS=Psammechinus miliaris PE=3 SV=2			0.179799	92.31	GLQFPVGR		cleaved A-G@N-term	0.00134558	872.488	437.251	872.487	437.251	2	12	1.1.1.1040.2	0	17.7531	2665.34	17.7406
1	77.1	77.1	84.17	77.5	64.17	sp|P07793|H2A4_PSAMI	Late histone H2A.2.2 OS=Psammechinus miliaris PE=3 SV=2			0.107905	99	VGAGAPVYLAA	Carbamidomethyl@N-term	cleaved A-V@C-term	0.00336815	1044.56	523.289	1044.56	523.287	2	15	1.1.1.1058.10	1	19.5542	937.026	19.5001
1	77.1	77.1	84.17	77.5	64.17	sp|P07793|H2A4_PSAMI	Late histone H2A.2.2 OS=Psammechinus miliaris PE=3 SV=2			0.083546	99	NKLLGGVTIAQGGVLPNIQAVLLPKKK	Carbamyl(K)@27	cleaved L-N@N-term; missed K-L@2; missed K-K@25; missed K-K@26	-0.0304421	2811.68	703.926	2811.71	703.934	4	18	1.1.1.1116.8	1	25.2355	266.407	25.1038
1	77.1	77.1	84.17	77.5	64.17	sp|P07793|H2A4_PSAMI	Late histone H2A.2.2 OS=Psammechinus miliaris PE=3 SV=2			0.0670192	99	VGAGAPVYL	Carbamidomethyl@N-term	cleaved L-A@C-term	0.000850387	902.487	452.251	902.486	452.25	2	14	1.1.1.1063.2	1	20.0074	971.319	19.9883
1	77.1	77.1	84.17	77.5	64.17	sp|P07793|H2A4_PSAMI	Late histone H2A.2.2 OS=Psammechinus miliaris PE=3 SV=2			0.0390538	97.73	ELAGNAAR	Glu->pyro-Glu@N-term	cleaved L-E@N-term	0.000320905	782.404	392.209	782.404	392.209	2	12	1.1.1.981.2	0	11.9863	239.79	11.9738
1	77.1	77.1	84.17	77.5	64.17	sp|P07793|H2A4_PSAMI	Late histone H2A.2.2 OS=Psammechinus miliaris PE=3 SV=2			0.033389	72.7	NIQAVLLPK		cleaved P-N@N-term	0.00326887	994.621	498.318	994.617	498.316	2	10	1.1.1.1087.7	0	22.3607	149.3	22.4393
1	77.1	77.1	84.17	77.5	64.17	sp|P07793|H2A4_PSAMI	Late histone H2A.2.2 OS=Psammechinus miliaris PE=3 SV=2			0.0268721	76.57	HLQLAVR	Carbamidomethyl@N-term		0.00236859	892.527	447.271	892.524	447.269	2	11	1.1.1.988.7	1	12.6767	1275.95	12.8533
1	77.1	77.1	84.17	77.5	64.17	sp|P07793|H2A4_PSAMI	Late histone H2A.2.2 OS=Psammechinus miliaris PE=3 SV=2			0.00788851	99	AQGGVLPNIQAVLLPK		cleaved I-A@N-term	-6.05493	1610.91	806.461	1616.96	809.488	2	16	1.1.1.1135.8	0	27.1383	619.637	27.1769
1	77.1	77.1	84.17	77.5	64.17	sp|P07793|H2A4_PSAMI	Late histone H2A.2.2 OS=Psammechinus miliaris PE=3 SV=2			0.00261362	54.08	KLLGGVTIAQGGVLPNIQAVLLPK		cleaved N-K@N-term; missed K-L@1	-0.00154869	2398.47	800.496	2398.47	800.496	3	23	1.1.1.1127.16	0	26.3512	607.821	26.3897
1	77.1	77.1	84.17	77.5	64.17	sp|P07793|H2A4_PSAMI	Late histone H2A.2.2 OS=Psammechinus miliaris PE=3 SV=2			0.00174066	19.58	TIAQGGVLPNIQAVLLPK		cleaved V-T@N-term	9.34105e-05	1831.09	916.554	1831.09	916.554	2	10	1.1.1.1129.30	0	26.5763	56.9449	26.4888
1	77.1	77.1	84.17	77.5	64.17	sp|P07793|H2A4_PSAMI	Late histone H2A.2.2 OS=Psammechinus miliaris PE=3 SV=2			0.00130484	66.99	VGAGAPVYLA	Carbamidomethyl@N-term	cleaved A-A@C-term	0.00875705	973.532	487.773	973.523	487.769	2	12	1.1.1.1056.4	1	19.3237	616.28	19.3045
1	77.1	77.1	84.17	77.5	64.17	sp|P07793|H2A4_PSAMI	Late histone H2A.2.2 OS=Psammechinus miliaris PE=3 SV=2			0.000869459	70.51	LLGGVTIAQGGVLPNIQ	Carbamidomethyl@N-term	cleaved Q-A@C-term	-0.00460239	1705.97	853.991	1705.97	853.994	2	11	1.1.1.1120.27	1	25.671	41.6507	25.5972
1	77.1	77.1	84.17	77.5	64.17	sp|P07793|H2A4_PSAMI	Late histone H2A.2.2 OS=Psammechinus miliaris PE=3 SV=2			0.000434512	30.67	VTIAQGGVL	Carbamidomethyl@N-term	cleaved G-V@N-term; cleaved L-P@C-term	0.00518534	913.529	457.772	913.523	457.769	2	14	1.1.1.1057.3	0	19.4148	464.463	19.4022
1	77.1	77.1	84.17	77.5	64.17	sp|P07793|H2A4_PSAMI	Late histone H2A.2.2 OS=Psammechinus miliaris PE=3 SV=2			0	99	AAVLEYLTAEILELAGNAAR	Deamidated(N)@17	cleaved L-A@N-term	0.00397593	2088.11	697.045	2088.11	697.044	3	25	1.1.1.1223.6	0	35.7968	313.901	35.8335
1	77.1	77.1	84.17	77.5	64.17	sp|P07793|H2A4_PSAMI	Late histone H2A.2.2 OS=Psammechinus miliaris PE=3 SV=2			0	99	AAVLEYLTAEILELAGNAAR	Carbamidomethyl@N-term; Deamidated(N)@17	cleaved L-A@N-term	0.00481383	2145.14	716.053	2145.13	716.051	3	23	1.1.1.1231.3	0	36.3685	145.39	36.3347
1	77.1	77.1	84.17	77.5	64.17	sp|P07793|H2A4_PSAMI	Late histone H2A.2.2 OS=Psammechinus miliaris PE=3 SV=2			0	99	AAVLEYLTAEILELAGNAAR	Carbamidomethyl(Y)@6	cleaved L-A@N-term	0.00101117	2144.15	715.723	2144.15	715.723	3	24	1.1.1.1235.2	0	36.7822	232.223	36.8291
1	77.1	77.1	84.17	77.5	64.17	sp|P07793|H2A4_PSAMI	Late histone H2A.2.2 OS=Psammechinus miliaris PE=3 SV=2			0	99	AAVLEYLTAEILELAGNAAR		cleaved L-A@N-term	0.00584886	2087.13	696.718	2087.13	696.716	3	26	1.1.1.1236.2	0	36.8809	1902.55	37.0264
1	77.1	77.1	84.17	77.5	64.17	sp|P07793|H2A4_PSAMI	Late histone H2A.2.2 OS=Psammechinus miliaris PE=3 SV=2			0	99	AAVLEYLTAEILELAGNAAR		cleaved L-A@N-term	0.00370454	2087.13	1044.57	2087.13	1044.57	2	23	1.1.1.1238.4	0	37.1199	419.161	37.0264
1	77.1	77.1	84.17	77.5	64.17	sp|P07793|H2A4_PSAMI	Late histone H2A.2.2 OS=Psammechinus miliaris PE=3 SV=2			0	99	AAVLEYLTAEILELAGNAAR		cleaved L-A@N-term	0.00584886	2087.13	696.718	2087.13	696.716	3	24	1.1.1.1239.4	0	37.175	1902.55	37.0264
1	77.1	77.1	84.17	77.5	64.17	sp|P07793|H2A4_PSAMI	Late histone H2A.2.2 OS=Psammechinus miliaris PE=3 SV=2			0	99	AAVLEYLTAEILELAGNAAR	Carbamidomethyl@N-term; Carbamidomethyl(T)@8	cleaved L-A@N-term	-0.000924045	2201.17	734.73	2201.17	734.73	3	25	1.1.1.1240.5	0	37.2802	110.497	37.3221
1	77.1	77.1	84.17	77.5	64.17	sp|P07793|H2A4_PSAMI	Late histone H2A.2.2 OS=Psammechinus miliaris PE=3 SV=2			0	99	AAVLEYLTAEILELAGNAAR	Carbamidomethyl@N-term	cleaved L-A@N-term	0.00778583	2144.16	715.726	2144.15	715.723	3	27	1.1.1.1241.2	0	37.4152	1195.88	37.4207
1	77.1	77.1	84.17	77.5	64.17	sp|P07793|H2A4_PSAMI	Late histone H2A.2.2 OS=Psammechinus miliaris PE=3 SV=2			0	99	AAVLEYLTAEILELAGNAAR	Deamidated(N)@17	cleaved L-A@N-term	0.026314	2088.14	697.053	2088.11	697.044	3	26	1.1.1.1242.2	0	37.4721	1344.02	37.0264
1	77.1	77.1	84.17	77.5	64.17	sp|P07793|H2A4_PSAMI	Late histone H2A.2.2 OS=Psammechinus miliaris PE=3 SV=2			0	99	AGLQFPVGR	Carbamidomethyl@N-term		3.05751e-06	1000.55	501.28	1000.55	501.28	2	15	1.1.1.1048.6	0	18.564	410584	18.1312
1	77.1	77.1	84.17	77.5	64.17	sp|P07793|H2A4_PSAMI	Late histone H2A.2.2 OS=Psammechinus miliaris PE=3 SV=2			0	99	AGLQFPVGR			0.000880999	943.525	472.77	943.524	472.769	2	15	1.1.1.1045.4	0	18.2546	217233	18.1312
1	77.1	77.1	84.17	77.5	64.17	sp|P07793|H2A4_PSAMI	Late histone H2A.2.2 OS=Psammechinus miliaris PE=3 SV=2			0	99	AGLQFPVGR	Deamidated(Q)@4		5.32528e-05	944.508	473.261	944.508	473.261	2	15	1.1.1.1051.5	0	18.8306	32991	18.8146
1	77.1	77.1	84.17	77.5	64.17	sp|P07793|H2A4_PSAMI	Late histone H2A.2.2 OS=Psammechinus miliaris PE=3 SV=2			0	99	AGLQFPVGR			0.000880999	943.525	472.77	943.524	472.769	2	15	1.1.1.1042.9	0	17.9716	217233	18.1312
1	77.1	77.1	84.17	77.5	64.17	sp|P07793|H2A4_PSAMI	Late histone H2A.2.2 OS=Psammechinus miliaris PE=3 SV=2			0	99	AGLQFPVGR	Carbamidomethyl@N-term		3.05751e-06	1000.55	501.28	1000.55	501.28	2	15	1.1.1.1042.12	0	17.9816	410584	18.1312
1	77.1	77.1	84.17	77.5	64.17	sp|P07793|H2A4_PSAMI	Late histone H2A.2.2 OS=Psammechinus miliaris PE=3 SV=2			0	99	AGLQFPVGR			0.00448197	943.529	472.772	943.524	472.769	2	11	1.1.1.1766.3	0	43.1498	201.456	42.6179
1	77.1	77.1	84.17	77.5	64.17	sp|P07793|H2A4_PSAMI	Late histone H2A.2.2 OS=Psammechinus miliaris PE=3 SV=2			0	99	AGLQFPVGR	Carbamidomethyl@N-term		3.05751e-06	1000.55	501.28	1000.55	501.28	2	15	1.1.1.1045.7	0	18.2746	410584	18.1312
1	77.1	77.1	84.17	77.5	64.17	sp|P07793|H2A4_PSAMI	Late histone H2A.2.2 OS=Psammechinus miliaris PE=3 SV=2			0	99	AGLQFPVGR			0.00448197	943.529	472.772	943.524	472.769	2	12	1.1.1.1761.3	0	42.6372	201.456	42.6179
1	77.1	77.1	84.17	77.5	64.17	sp|P07793|H2A4_PSAMI	Late histone H2A.2.2 OS=Psammechinus miliaris PE=3 SV=2			0	99	AGLQFPVGR	Carbamidomethyl@N-term		3.05751e-06	1000.55	501.28	1000.55	501.28	2	15	1.1.1.1043.6	0	18.0593	410584	18.1312
1	77.1	77.1	84.17	77.5	64.17	sp|P07793|H2A4_PSAMI	Late histone H2A.2.2 OS=Psammechinus miliaris PE=3 SV=2			0	99	AGLQFPVGR	Carbamidomethyl@N-term		0.00561813	1000.55	501.283	1000.55	501.28	2	10	1.1.1.1100.5	0	23.6405	93.8095	23.7224
1	77.1	77.1	84.17	77.5	64.17	sp|P07793|H2A4_PSAMI	Late histone H2A.2.2 OS=Psammechinus miliaris PE=3 SV=2			0	99	AGLQFPVGR	Carbamidomethyl@N-term		0.00464159	1000.55	501.282	1000.55	501.28	2	10	1.1.1.1086.10	0	22.2667	220.941	22.8349
1	77.1	77.1	84.17	77.5	64.17	sp|P07793|H2A4_PSAMI	Late histone H2A.2.2 OS=Psammechinus miliaris PE=3 SV=2			0	99	AGLQFPVGR	Carbamidomethyl@N-term		0.00201716	1000.55	501.281	1000.55	501.28	2	12	1.1.1.1764.2	0	43.0043	351.64	42.6179
1	77.1	77.1	84.17	77.5	64.17	sp|P07793|H2A4_PSAMI	Late histone H2A.2.2 OS=Psammechinus miliaris PE=3 SV=2			0	98.66	AGLQFPVGR	Carbamidomethyl@N-term		0.00201716	1000.55	501.281	1000.55	501.28	2	13	1.1.1.1761.5	0	42.6472	351.64	42.6179
1	77.1	77.1	84.17	77.5	64.17	sp|P07793|H2A4_PSAMI	Late histone H2A.2.2 OS=Psammechinus miliaris PE=3 SV=2			0	98.12	AGLQFPVGR	Carbamidomethyl@N-term		0.00464159	1000.55	501.282	1000.55	501.28	2	10	1.1.1.1093.5	0	22.9505	220.941	22.8349
1	77.1	77.1	84.17	77.5	64.17	sp|P07793|H2A4_PSAMI	Late histone H2A.2.2 OS=Psammechinus miliaris PE=3 SV=2			0	95.23	AGLQFPVGR	Carbamidomethyl@N-term; Methyl+Deamidated(Q)@4		0.00252103	1015.55	508.781	1015.55	508.78	2	15	1.1.1.1057.12	0	19.4382	1849.37	19.4022
1	77.1	77.1	84.17	77.5	64.17	sp|P07793|H2A4_PSAMI	Late histone H2A.2.2 OS=Psammechinus miliaris PE=3 SV=2			0	94.77	AGLQFPVGR	Carbamidomethyl@N-term		0.0152004	1000.56	501.288	1000.55	501.28	2	10	1.1.1.1103.6	0	23.9395	156.937	24.0198
1	77.1	77.1	84.17	77.5	64.17	sp|P07793|H2A4_PSAMI	Late histone H2A.2.2 OS=Psammechinus miliaris PE=3 SV=2			0	88.15	AGLQFPVGR	Carbamidomethyl@N-term; Deamidated(Q)@4		0.00118816	1001.53	501.773	1001.53	501.772	2	13	1.1.1.1051.9	0	18.8372	64238.1	18.8146
1	77.1	77.1	84.17	77.5	64.17	sp|P07793|H2A4_PSAMI	Late histone H2A.2.2 OS=Psammechinus miliaris PE=3 SV=2			0	87.42	AGLQFPVGR	Carbamidomethyl@N-term		0.00519089	1000.55	501.283	1000.55	501.28	2	9	1.1.1.1114.2	0	25.0169	103.194	24.8077
1	77.1	77.1	84.17	77.5	64.17	sp|P07793|H2A4_PSAMI	Late histone H2A.2.2 OS=Psammechinus miliaris PE=3 SV=2			0	77.24	AGLQFPVGR	Carbamidomethyl@N-term		3.05751e-06	1000.55	501.28	1000.55	501.28	2	12	1.1.1.1057.10	0	19.4315	91626.8	18.4241
1	77.1	77.1	84.17	77.5	64.17	sp|P07793|H2A4_PSAMI	Late histone H2A.2.2 OS=Psammechinus miliaris PE=3 SV=2			0	74.24	AGLQFPVGR	Carbamidomethyl@N-term; Deamidated(Q)@4		0.00137126	1001.53	501.773	1001.53	501.772	2	13	1.1.1.1064.3	0	20.1083	19092.7	20.0859
1	77.1	77.1	84.17	77.5	64.17	sp|P07793|H2A4_PSAMI	Late histone H2A.2.2 OS=Psammechinus miliaris PE=3 SV=2			0	73.07	AGLQFPVGR	Carbamidomethyl@N-term		0.0115994	1000.56	501.286	1000.55	501.28	2	10	1.1.1.1107.5	0	24.3338	160.739	24.119
1	77.1	77.1	84.17	77.5	64.17	sp|P07793|H2A4_PSAMI	Late histone H2A.2.2 OS=Psammechinus miliaris PE=3 SV=2			0	59.09	AGLQFPVGR	Carbamidomethyl@N-term		0.00580123	1000.55	501.283	1000.55	501.28	2	9	1.1.1.1150.2	0	28.5599	46.3625	28.4493
1	77.1	77.1	84.17	77.5	64.17	sp|P07793|H2A4_PSAMI	Late histone H2A.2.2 OS=Psammechinus miliaris PE=3 SV=2			0	57.93	AGLQFPVGR	Carbamidomethyl@N-term		0.00879186	1000.55	501.284	1000.55	501.28	2	8	1.1.1.1124.3	0	26.0076	95.7015	25.2025
1	77.1	77.1	84.17	77.5	64.17	sp|P07793|H2A4_PSAMI	Late histone H2A.2.2 OS=Psammechinus miliaris PE=3 SV=2			0	54.73	AGLQFPVGR	Carbamidomethyl@N-term		0.00842566	1000.55	501.284	1000.55	501.28	2	8	1.1.1.1118.3	0	25.413	94.3938	25.3007
1	77.1	77.1	84.17	77.5	64.17	sp|P07793|H2A4_PSAMI	Late histone H2A.2.2 OS=Psammechinus miliaris PE=3 SV=2			0	51.27	AGLQFPVGR	Carbamidomethyl@N-term		0.00842566	1000.55	501.284	1000.55	501.28	2	8	1.1.1.1121.5	0	25.7132	94.3938	25.3007
1	77.1	77.1	84.17	77.5	64.17	sp|P07793|H2A4_PSAMI	Late histone H2A.2.2 OS=Psammechinus miliaris PE=3 SV=2			0	31.66	AGLQFPVGR			-0.0112647	943.513	472.764	943.524	472.769	2	6	1.1.1.1099.2	0	23.5364	83.7621	23.3267
1	77.1	77.1	84.17	77.5	64.17	sp|P07793|H2A4_PSAMI	Late histone H2A.2.2 OS=Psammechinus miliaris PE=3 SV=2			0	27.55	AGLQFPVGR	Carbamidomethyl@N-term; Deamidated(Q)@4		0.00137126	1001.53	501.773	1001.53	501.772	2	12	1.1.1.1061.4	0	19.8121	19092.7	20.0859
1	77.1	77.1	84.17	77.5	64.17	sp|P07793|H2A4_PSAMI	Late histone H2A.2.2 OS=Psammechinus miliaris PE=3 SV=2			0	26.1	AGLQFPVGR	Carbamidomethyl@N-term		0.00519089	1000.55	501.283	1000.55	501.28	2	7	1.1.1.1097.7	0	23.3466	92.5516	23.524
1	77.1	77.1	84.17	77.5	64.17	sp|P07793|H2A4_PSAMI	Late histone H2A.2.2 OS=Psammechinus miliaris PE=3 SV=2			0	24.15	AGLQFPVGR			0.000514798	943.524	472.769	943.524	472.769	2	6	1.1.1.1086.6	0	22.26	54.964	22.3403
1	77.1	77.1	84.17	77.5	64.17	sp|P07793|H2A4_PSAMI	Late histone H2A.2.2 OS=Psammechinus miliaris PE=3 SV=2			0	22.98	AGLQFPVGR			-0.00351341	943.52	472.767	943.524	472.769	2	6	1.1.1.1102.6	0	23.8401	47.7009	23.9204
1	77.1	77.1	84.17	77.5	64.17	sp|P07793|H2A4_PSAMI	Late histone H2A.2.2 OS=Psammechinus miliaris PE=3 SV=2			0	15.95	AGLQFPVGR	Carbamidomethyl@N-term; Deamidated(Q)@4		0.00137126	1001.53	501.773	1001.53	501.772	2	12	1.1.1.1070.5	0	20.6944	19092.7	20.0859
1	77.1	77.1	84.17	77.5	64.17	sp|P07793|H2A4_PSAMI	Late histone H2A.2.2 OS=Psammechinus miliaris PE=3 SV=2			0	99	AVLEYLTAEILELAGNAAR	Deamidated(N)@16	cleaved A-A@N-term	-0.000766684	2017.07	673.365	2017.07	673.365	3	22	1.1.1.1209.3	0	34.4057	45.3708	34.3552
1	77.1	77.1	84.17	77.5	64.17	sp|P07793|H2A4_PSAMI	Late histone H2A.2.2 OS=Psammechinus miliaris PE=3 SV=2			0	99	AVLEYLTAEILELAGNAAR		cleaved A-A@N-term	0.00128873	2016.09	673.037	2016.09	673.037	3	25	1.1.1.1220.3	0	35.4703	836.608	35.5322
1	77.1	77.1	84.17	77.5	64.17	sp|P07793|H2A4_PSAMI	Late histone H2A.2.2 OS=Psammechinus miliaris PE=3 SV=2			0	99	AVLEYLTAEILELAGNAAR	Carbamyl@N-term	cleaved A-A@N-term	0.0025025	2059.1	687.373	2059.09	687.372	3	19	1.1.1.1222.3	0	35.6801	155.997	35.7286
1	77.1	77.1	84.17	77.5	64.17	sp|P07793|H2A4_PSAMI	Late histone H2A.2.2 OS=Psammechinus miliaris PE=3 SV=2			0	99	AVLEYLTAEILELAGNAAR	Deamidated(N)@16	cleaved A-A@N-term	0.000881208	2017.07	673.365	2017.07	673.365	3	23	1.1.1.1228.3	0	36.1316	54.5325	36.0381
1	77.1	77.1	84.17	77.5	64.17	sp|P07793|H2A4_PSAMI	Late histone H2A.2.2 OS=Psammechinus miliaris PE=3 SV=2			0	99	AVLEYLTAEILELAGNAAR	Carbamidomethyl@N-term	cleaved A-A@N-term	0.00564133	2073.12	692.046	2073.11	692.044	3	25	1.1.1.1229.2	0	36.2304	702.732	36.2357
1	77.1	77.1	84.17	77.5	64.17	sp|P07793|H2A4_PSAMI	Late histone H2A.2.2 OS=Psammechinus miliaris PE=3 SV=2			0	99	AVLEYLTAEILELAGNAAR		cleaved A-A@N-term	0.00128873	2016.09	673.037	2016.09	673.037	3	13	1.1.1.1223.4	0	35.7734	836.608	35.5322
1	77.1	77.1	84.17	77.5	64.17	sp|P07793|H2A4_PSAMI	Late histone H2A.2.2 OS=Psammechinus miliaris PE=3 SV=2			0	78.77	EILELAGNAAR	Glu->pyro-Glu@N-term	cleaved A-E@N-term	-0.000611381	1137.61	569.814	1137.61	569.814	2	10	1.1.1.1098.6	0	23.4438	1323.41	23.3267
1	77.1	77.1	84.17	77.5	64.17	sp|P07793|H2A4_PSAMI	Late histone H2A.2.2 OS=Psammechinus miliaris PE=3 SV=2			0	72.7	EILELAGNAAR	Glu->pyro-Glu@N-term; Deamidated(N)@8	cleaved A-E@N-term	0.00557584	1138.6	570.309	1138.6	570.306	2	11	1.1.1.1104.3	0	24.0338	127.103	24.0198
1	77.1	77.1	84.17	77.5	64.17	sp|P07793|H2A4_PSAMI	Late histone H2A.2.2 OS=Psammechinus miliaris PE=3 SV=2			0	99	EYLTAEILELAGNAAR		cleaved L-E@N-term	0.00291292	1732.9	578.641	1732.9	578.64	3	15	1.1.1.1150.5	0	28.5649	184.713	28.548
1	77.1	77.1	84.17	77.5	64.17	sp|P07793|H2A4_PSAMI	Late histone H2A.2.2 OS=Psammechinus miliaris PE=3 SV=2			0	99	EYLTAEILELAGNAAR	Glu->pyro-Glu@N-term; Deamidated(N)@13	cleaved L-E@N-term	0.00286602	1715.88	858.945	1715.87	858.944	2	15	1.1.1.1194.3	0	32.8884	106.627	32.8716
1	77.1	77.1	84.17	77.5	64.17	sp|P07793|H2A4_PSAMI	Late histone H2A.2.2 OS=Psammechinus miliaris PE=3 SV=2			0	54.74	EYLTAEILELAGNAAR	Glu->pyro-Glu@N-term	cleaved L-E@N-term	0.00547488	1714.89	858.455	1714.89	858.452	2	11	1.1.1.1189.12	0	32.4064	1525.68	32.181
1	77.1	77.1	84.17	77.5	64.17	sp|P07793|H2A4_PSAMI	Late histone H2A.2.2 OS=Psammechinus miliaris PE=3 SV=2			0	99	GGVLPNIQAVLLPK	GlyGly(K)@14	cleaved Q-G@N-term	0.00143293	1531.91	766.962	1531.91	766.962	2	16	1.1.1.1117.21	0	25.344	1092.45	25.4983
1	77.1	77.1	84.17	77.5	64.17	sp|P07793|H2A4_PSAMI	Late histone H2A.2.2 OS=Psammechinus miliaris PE=3 SV=2			0	99	GGVLPNIQAVLLPK	Carbamidomethyl@N-term	cleaved Q-G@N-term	0.00181861	1474.89	738.452	1474.89	738.451	2	22	1.1.1.1119.19	0	25.562	1334.43	25.5972
1	77.1	77.1	84.17	77.5	64.17	sp|P07793|H2A4_PSAMI	Late histone H2A.2.2 OS=Psammechinus miliaris PE=3 SV=2			0	99	GGVLPNIQAVLLPK	Carbamidomethyl@N-term	cleaved Q-G@N-term	0.00169654	1474.89	738.452	1474.89	738.451	2	16	1.1.1.1150.16	0	28.5882	1244.29	28.7455
1	77.1	77.1	84.17	77.5	64.17	sp|P07793|H2A4_PSAMI	Late histone H2A.2.2 OS=Psammechinus miliaris PE=3 SV=2			0	99	GGVLPNIQAVLLPK	Deamidated(Q)@8	cleaved Q-G@N-term	0.000536333	1418.85	710.432	1418.85	710.432	2	14	1.1.1.1132.22	0	26.8301	398.634	26.7849
1	77.1	77.1	84.17	77.5	64.17	sp|P07793|H2A4_PSAMI	Late histone H2A.2.2 OS=Psammechinus miliaris PE=3 SV=2			0	97.67	GGVLPNIQAVLLPK	Carbamidomethyl@N-term	cleaved Q-G@N-term	0.00169654	1474.89	738.452	1474.89	738.451	2	14	1.1.1.1153.13	0	28.8942	1244.29	28.7455
1	77.1	77.1	84.17	77.5	64.17	sp|P07793|H2A4_PSAMI	Late histone H2A.2.2 OS=Psammechinus miliaris PE=3 SV=2			0	83.11	GGVLPNIQAVLLPK	Carbamidomethyl@N-term	cleaved Q-G@N-term	0.00181861	1474.89	738.452	1474.89	738.451	2	12	1.1.1.1122.15	0	25.8387	1334.43	25.5972
1	77.1	77.1	84.17	77.5	64.17	sp|P07793|H2A4_PSAMI	Late histone H2A.2.2 OS=Psammechinus miliaris PE=3 SV=2			0	79.07	GGVLPNIQAVLLPK	Carbamidomethyl(K)@14	cleaved Q-G@N-term	0.00181861	1474.89	738.452	1474.89	738.451	2	13	1.1.1.1116.14	0	25.2555	1334.43	25.5972
1	77.1	77.1	84.17	77.5	64.17	sp|P07793|H2A4_PSAMI	Late histone H2A.2.2 OS=Psammechinus miliaris PE=3 SV=2			0	99	GGVTIAQGGVLPNIQAVLLPK	GlyGly(K)@21	cleaved L-G@N-term	0.00106507	2158.25	720.423	2158.25	720.423	3	23	1.1.1.1163.3	1	29.8545	2670.62	30.0245
1	77.1	77.1	84.17	77.5	64.17	sp|P07793|H2A4_PSAMI	Late histone H2A.2.2 OS=Psammechinus miliaris PE=3 SV=2			0	99	GGVTIAQGGVLPNIQAVLLPK	GlyGly(K)@21	cleaved L-G@N-term	-0.00154832	2158.25	1080.13	2158.25	1080.13	2	25	1.1.1.1164.24	0	30.0026	749.332	30.0245
1	77.1	77.1	84.17	77.5	64.17	sp|P07793|H2A4_PSAMI	Late histone H2A.2.2 OS=Psammechinus miliaris PE=3 SV=2			0	99	GGVTIAQGGVLPNIQAVLLPK	GlyGly(K)@21	cleaved L-G@N-term	0.00106507	2158.25	720.423	2158.25	720.423	3	19	1.1.1.1166.5	0	30.1393	2670.62	30.0245
1	77.1	77.1	84.17	77.5	64.17	sp|P07793|H2A4_PSAMI	Late histone H2A.2.2 OS=Psammechinus miliaris PE=3 SV=2			0	99	GGVTIAQGGVLPNIQAVLLPK		cleaved L-G@N-term	0.00117863	2044.21	1023.11	2044.2	1023.11	2	24	1.1.1.1167.43	0	30.3015	2188.46	30.3201
1	77.1	77.1	84.17	77.5	64.17	sp|P07793|H2A4_PSAMI	Late histone H2A.2.2 OS=Psammechinus miliaris PE=3 SV=2			0	99	GGVTIAQGGVLPNIQAVLLPK		cleaved L-G@N-term	0.00117863	2044.21	1023.11	2044.2	1023.11	2	22	1.1.1.1168.42	0	30.3984	2188.46	30.3201
1	77.1	77.1	84.17	77.5	64.17	sp|P07793|H2A4_PSAMI	Late histone H2A.2.2 OS=Psammechinus miliaris PE=3 SV=2			0	99	GGVTIAQGGVLPNIQAVLLPK		cleaved L-G@N-term	0.00065567	2044.21	682.409	2044.2	682.409	3	23	1.1.1.1169.4	0	30.4332	4088.1	30.3201
1	77.1	77.1	84.17	77.5	64.17	sp|P07793|H2A4_PSAMI	Late histone H2A.2.2 OS=Psammechinus miliaris PE=3 SV=2			0	99	GGVTIAQGGVLPNIQAVLLPK	Deamidated(Q)@7	cleaved L-G@N-term	0.00281129	2045.19	682.738	2045.19	682.737	3	24	1.1.1.1173.2	1	30.8259	372.324	30.9079
1	77.1	77.1	84.17	77.5	64.17	sp|P07793|H2A4_PSAMI	Late histone H2A.2.2 OS=Psammechinus miliaris PE=3 SV=2			0	99	GGVTIAQGGVLPNIQAVLLPK	Deamidated(Q)@15	cleaved L-G@N-term	0.0013465	2045.19	682.737	2045.19	682.737	3	20	1.1.1.1184.3	0	31.8991	357.076	31.8864
1	77.1	77.1	84.17	77.5	64.17	sp|P07793|H2A4_PSAMI	Late histone H2A.2.2 OS=Psammechinus miliaris PE=3 SV=2			0	19.41	GGVTIAQGGVLPNIQAVLLPK	Deamidated(Q)@7	cleaved L-G@N-term	0.00576892	2045.19	1023.6	2045.19	1023.6	2	12	1.1.1.1174.15	0	30.9854	294.429	30.8102
1	77.1	77.1	84.17	77.5	64.17	sp|P07793|H2A4_PSAMI	Late histone H2A.2.2 OS=Psammechinus miliaris PE=3 SV=2			0	99	GVLPNIQAVLLPK	GlyGly(K)@13	cleaved G-G@N-term	0.00267307	1474.89	738.452	1474.89	738.451	2	19	1.1.1.1109.13	0	24.5764	327.668	24.6116
1	77.1	77.1	84.17	77.5	64.17	sp|P07793|H2A4_PSAMI	Late histone H2A.2.2 OS=Psammechinus miliaris PE=3 SV=2			0	99	GVLPNIQAVLLPK		cleaved G-G@N-term	0.00271529	1360.85	681.431	1360.84	681.429	2	19	1.1.1.1110.15	0	24.6694	1436.88	24.8077
1	77.1	77.1	84.17	77.5	64.17	sp|P07793|H2A4_PSAMI	Late histone H2A.2.2 OS=Psammechinus miliaris PE=3 SV=2			0	91.05	GVLPNIQAVLLPK	Carbamidomethyl(K)@13	cleaved G-G@N-term	-0.000153783	1417.87	709.94	1417.87	709.94	2	14	1.1.1.1109.12	0	24.5714	241.8	24.3167
1	77.1	77.1	84.17	77.5	64.17	sp|P07793|H2A4_PSAMI	Late histone H2A.2.2 OS=Psammechinus miliaris PE=3 SV=2			0	78.17	GVLPNIQAVLLPK	Carbamidomethyl(K)@13	cleaved G-G@N-term	0.00265373	1417.87	709.942	1417.87	709.94	2	12	1.1.1.1117.17	0	25.3374	4459.75	25.5972
1	77.1	77.1	84.17	77.5	64.17	sp|P07793|H2A4_PSAMI	Late histone H2A.2.2 OS=Psammechinus miliaris PE=3 SV=2			0	99	GVTIAQGGVLPNIQAVLLPK	Deamidated(N)@12	cleaved G-G@N-term	0.0187683	1988.19	663.736	1988.17	663.73	3	18	1.1.1.1126.14	0	26.2242	91032.2	27.1769
1	77.1	77.1	84.17	77.5	64.17	sp|P07793|H2A4_PSAMI	Late histone H2A.2.2 OS=Psammechinus miliaris PE=3 SV=2			0	99	GVTIAQGGVLPNIQAVLLPK	Deamidated(N)@12	cleaved G-G@N-term	0.0218065	1988.19	995.102	1988.17	995.091	2	24	1.1.1.1127.24	0	26.3845	103172	27.1769
1	77.1	77.1	84.17	77.5	64.17	sp|P07793|H2A4_PSAMI	Late histone H2A.2.2 OS=Psammechinus miliaris PE=3 SV=2			0	99	GVTIAQGGVLPNIQAVLLPK	GlyGly(K)@20	cleaved G-G@N-term	0.00206449	2101.23	701.417	2101.23	701.416	3	19	1.1.1.1130.9	0	26.6112	57572.7	26.8837
1	77.1	77.1	84.17	77.5	64.17	sp|P07793|H2A4_PSAMI	Late histone H2A.2.2 OS=Psammechinus miliaris PE=3 SV=2			0	99	GVTIAQGGVLPNIQAVLLPK	GlyGly(K)@20	cleaved G-G@N-term	0.00206449	2101.23	701.417	2101.23	701.416	3	22	1.1.1.1132.19	0	26.8251	57572.7	26.8837
1	77.1	77.1	84.17	77.5	64.17	sp|P07793|H2A4_PSAMI	Late histone H2A.2.2 OS=Psammechinus miliaris PE=3 SV=2			0	99	GVTIAQGGVLPNIQAVLLPK		cleaved G-G@N-term	0.0041614	1987.19	663.403	1987.18	663.402	3	32	1.1.1.1133.3	0	26.9095	136048	27.1769
1	77.1	77.1	84.17	77.5	64.17	sp|P07793|H2A4_PSAMI	Late histone H2A.2.2 OS=Psammechinus miliaris PE=3 SV=2			0	99	GVTIAQGGVLPNIQAVLLPK	Carbamidomethyl(K)@20	cleaved G-G@N-term	0.00102187	2044.21	682.409	2044.2	682.409	3	26	1.1.1.1133.4	0	26.9178	41458.2	26.7849
1	77.1	77.1	84.17	77.5	64.17	sp|P07793|H2A4_PSAMI	Late histone H2A.2.2 OS=Psammechinus miliaris PE=3 SV=2			0	99	GVTIAQGGVLPNIQAVLLPK	GlyGly(K)@20	cleaved G-G@N-term	0.00206449	2101.23	701.417	2101.23	701.416	3	27	1.1.1.1133.5	0	26.9262	57572.7	26.8837
1	77.1	77.1	84.17	77.5	64.17	sp|P07793|H2A4_PSAMI	Late histone H2A.2.2 OS=Psammechinus miliaris PE=3 SV=2			0	99	GVTIAQGGVLPNIQAVLLPK		cleaved G-G@N-term	0.0012252	1987.18	994.599	1987.18	994.599	2	26	1.1.1.1133.9	0	26.9595	226112	27.1769
1	77.1	77.1	84.17	77.5	64.17	sp|P07793|H2A4_PSAMI	Late histone H2A.2.2 OS=Psammechinus miliaris PE=3 SV=2			0	99	GVTIAQGGVLPNIQAVLLPK		cleaved G-G@N-term	0.0012252	1987.18	994.599	1987.18	994.599	2	22	1.1.1.1135.10	0	27.1549	226112	27.1769
1	77.1	77.1	84.17	77.5	64.17	sp|P07793|H2A4_PSAMI	Late histone H2A.2.2 OS=Psammechinus miliaris PE=3 SV=2			0	99	GVTIAQGGVLPNIQAVLLPK		cleaved G-G@N-term	0.0041614	1987.19	663.403	1987.18	663.402	3	33	1.1.1.1137.3	0	27.3072	136048	27.1769
1	77.1	77.1	84.17	77.5	64.17	sp|P07793|H2A4_PSAMI	Late histone H2A.2.2 OS=Psammechinus miliaris PE=3 SV=2			0	99	GVTIAQGGVLPNIQAVLLPK	Deamidated(Q)@6	cleaved G-G@N-term	0.00576824	1988.17	663.731	1988.17	663.73	3	26	1.1.1.1140.4	0	27.6017	27708.9	27.5676
1	77.1	77.1	84.17	77.5	64.17	sp|P07793|H2A4_PSAMI	Late histone H2A.2.2 OS=Psammechinus miliaris PE=3 SV=2			0	99	GVTIAQGGVLPNIQAVLLPK		cleaved G-G@N-term	0.989784	1988.17	663.731	1987.18	663.402	3	23	1.1.1.1143.3	1	27.8899	27708.9	27.5676
1	77.1	77.1	84.17	77.5	64.17	sp|P07793|H2A4_PSAMI	Late histone H2A.2.2 OS=Psammechinus miliaris PE=3 SV=2			0	99	GVTIAQGGVLPNIQAVLLPK	Deamidated(N)@12	cleaved G-G@N-term	0.00374081	1988.17	995.093	1988.17	995.091	2	25	1.1.1.1145.35	0	28.1227	8662.92	28.1546
1	77.1	77.1	84.17	77.5	64.17	sp|P07793|H2A4_PSAMI	Late histone H2A.2.2 OS=Psammechinus miliaris PE=3 SV=2			0	99	GVTIAQGGVLPNIQAVLLPK	Deamidated(N)@12	cleaved G-G@N-term	0.00228936	1988.17	663.73	1988.17	663.73	3	26	1.1.1.1147.3	0	28.2691	11818.3	28.1546
1	77.1	77.1	84.17	77.5	64.17	sp|P07793|H2A4_PSAMI	Late histone H2A.2.2 OS=Psammechinus miliaris PE=3 SV=2			0	99	GVTIAQGGVLPNIQAVLLPK	Deamidated(Q)@14	cleaved G-G@N-term	0.00192316	1988.17	663.73	1988.17	663.73	3	26	1.1.1.1151.7	0	28.6669	16847.1	28.8445
1	77.1	77.1	84.17	77.5	64.17	sp|P07793|H2A4_PSAMI	Late histone H2A.2.2 OS=Psammechinus miliaris PE=3 SV=2			0	99	GVTIAQGGVLPNIQAVLLPK	Deamidated(N)@12; Deamidated(Q)@14	cleaved G-G@N-term	0.01653	1989.17	664.063	1989.15	664.058	3	26	1.1.1.1152.8	0	28.7676	11169.9	28.8445
1	77.1	77.1	84.17	77.5	64.17	sp|P07793|H2A4_PSAMI	Late histone H2A.2.2 OS=Psammechinus miliaris PE=3 SV=2			0	99	GVTIAQGGVLPNIQAVLLPK	Deamidated(Q)@14	cleaved G-G@N-term	-0.00285071	1988.16	995.089	1988.17	995.091	2	27	1.1.1.1153.21	0	28.9226	26511.2	28.8445
1	77.1	77.1	84.17	77.5	64.17	sp|P07793|H2A4_PSAMI	Late histone H2A.2.2 OS=Psammechinus miliaris PE=3 SV=2			0	99	GVTIAQGGVLPNIQAVLLPK	Deamidated(Q)@14	cleaved G-G@N-term	0.00192316	1988.17	663.73	1988.17	663.73	3	26	1.1.1.1154.2	0	28.9603	16847.1	28.8445
1	77.1	77.1	84.17	77.5	64.17	sp|P07793|H2A4_PSAMI	Late histone H2A.2.2 OS=Psammechinus miliaris PE=3 SV=2			0	99	GVTIAQGGVLPNIQAVLLPK	Deamidated(Q)@6; Deamidated(Q)@14	cleaved G-G@N-term	0.0180967	1989.17	995.592	1989.15	995.583	2	23	1.1.1.1157.24	0	29.306	10461.1	28.8445
1	77.1	77.1	84.17	77.5	64.17	sp|P07793|H2A4_PSAMI	Late histone H2A.2.2 OS=Psammechinus miliaris PE=3 SV=2			0	99	GVTIAQGGVLPNIQAVLLPK	Deamidated(N)@12; Deamidated(Q)@14	cleaved G-G@N-term	0.000885538	1989.15	995.583	1989.15	995.583	2	22	1.1.1.1163.9	0	29.9112	1112.77	29.9264
1	77.1	77.1	84.17	77.5	64.17	sp|P07793|H2A4_PSAMI	Late histone H2A.2.2 OS=Psammechinus miliaris PE=3 SV=2			0	99	GVTIAQGGVLPNIQAVLLPK		cleaved G-G@N-term	0.985939	1988.17	663.73	1987.18	663.402	3	17	1.1.1.1162.5	1	29.7533	18088.9	28.8445
1	77.1	77.1	84.17	77.5	64.17	sp|P07793|H2A4_PSAMI	Late histone H2A.2.2 OS=Psammechinus miliaris PE=3 SV=2			0	99	GVTIAQGGVLPNIQAVLLPK	Carbamidomethyl(K)@20	cleaved G-G@N-term	0.00032417	2044.21	1023.11	2044.2	1023.11	2	17	1.1.1.1135.11	0	27.1633	51197.7	26.7849
1	77.1	77.1	84.17	77.5	64.17	sp|P07793|H2A4_PSAMI	Late histone H2A.2.2 OS=Psammechinus miliaris PE=3 SV=2			0	99	GVTIAQGGVLPNIQAVLLPK	Deamidated(Q)@14	cleaved G-G@N-term	0.000641464	1988.17	663.73	1988.17	663.73	3	14	1.1.1.1113.19	0	24.9465	99.494	25.0051
1	77.1	77.1	84.17	77.5	64.17	sp|P07793|H2A4_PSAMI	Late histone H2A.2.2 OS=Psammechinus miliaris PE=3 SV=2			0	99	GVTIAQGGVLPNIQAVLLPK		cleaved G-G@N-term	-0.00169777	1987.18	663.401	1987.18	663.402	3	13	1.1.1.1188.3	0	32.2972	82.9915	32.181
1	77.1	77.1	84.17	77.5	64.17	sp|P07793|H2A4_PSAMI	Late histone H2A.2.2 OS=Psammechinus miliaris PE=3 SV=2			0	98.58	GVTIAQGGVLPNIQAVLLPK		cleaved G-G@N-term	-0.00261326	1987.18	663.401	1987.18	663.402	3	12	1.1.1.1121.18	0	25.7498	46.1939	25.6963
1	77.1	77.1	84.17	77.5	64.17	sp|P07793|H2A4_PSAMI	Late histone H2A.2.2 OS=Psammechinus miliaris PE=3 SV=2			0	98.13	GVTIAQGGVLPNIQAVLLPK	Oxidation(P)@11; Deamidated(N)@12	cleaved G-G@N-term	0.0477694	2004.21	669.077	2004.16	669.061	3	16	1.1.1.1135.3	0	27.1016	1309.15	27.1769
1	77.1	77.1	84.17	77.5	64.17	sp|P07793|H2A4_PSAMI	Late histone H2A.2.2 OS=Psammechinus miliaris PE=3 SV=2			0	30.07	GVTIAQGGVLPNIQAVLLPK	Carbamidomethyl(K)@20	cleaved G-G@N-term	0.00102187	2044.21	682.409	2044.2	682.409	3	17	1.1.1.1132.13	0	26.8151	41458.2	26.7849
1	77.1	77.1	84.17	77.5	64.17	sp|P07793|H2A4_PSAMI	Late histone H2A.2.2 OS=Psammechinus miliaris PE=3 SV=2			0	99	GVTIAQGGVLPNIQAVLLPKK	GlyGly(K)@20	cleaved G-G@N-term; missed K-K@20	0.00101332	2229.32	744.115	2229.32	744.114	3	23	1.1.1.1113.28	0	24.9615	9651.12	25.0051
1	77.1	77.1	84.17	77.5	64.17	sp|P07793|H2A4_PSAMI	Late histone H2A.2.2 OS=Psammechinus miliaris PE=3 SV=2			0	99	GVTIAQGGVLPNIQAVLLPKK	GlyGly(K)@21	cleaved G-G@N-term; missed K-K@20	0.00101332	2229.32	744.115	2229.32	744.114	3	21	1.1.1.1116.15	0	25.2588	9651.12	25.0051
1	77.1	77.1	84.17	77.5	64.17	sp|P07793|H2A4_PSAMI	Late histone H2A.2.2 OS=Psammechinus miliaris PE=3 SV=2			0	72.37	HLQLAVR	Deamidated(Q)@3		-0.0319072	836.455	419.235	836.487	419.251	2	11	1.1.1.996.13	1	13.4879	1188.93	13.5365
1	77.1	77.1	84.17	77.5	64.17	sp|P07793|H2A4_PSAMI	Late histone H2A.2.2 OS=Psammechinus miliaris PE=3 SV=2			0	64.75	HLQLAVR			0.00132667	835.504	418.759	835.503	418.759	2	8	1.1.1.989.22	1	12.7998	3847.53	12.7552
1	77.1	77.1	84.17	77.5	64.17	sp|P07793|H2A4_PSAMI	Late histone H2A.2.2 OS=Psammechinus miliaris PE=3 SV=2			0	64.24	HLQLAVR	Carbamidomethyl@N-term		0.00114792	892.525	447.27	892.524	447.269	2	11	1.1.1.1004.8	1	14.2525	8025.96	14.3177
1	77.1	77.1	84.17	77.5	64.17	sp|P07793|H2A4_PSAMI	Late histone H2A.2.2 OS=Psammechinus miliaris PE=3 SV=2			0	58.8	HLQLAVR	Carbamidomethyl@N-term; Deamidated(Q)@3		0.00312894	893.511	447.763	893.508	447.761	2	11	1.1.1.1011.7	1	14.9232	1001.27	14.904
1	77.1	77.1	84.17	77.5	64.17	sp|P07793|H2A4_PSAMI	Late histone H2A.2.2 OS=Psammechinus miliaris PE=3 SV=2			0	47.56	HLQLAVR	Carbamidomethyl@N-term		0.00114792	892.525	447.27	892.524	447.269	2	11	1.1.1.1007.4	1	14.5372	8025.96	14.3177
1	77.1	77.1	84.17	77.5	64.17	sp|P07793|H2A4_PSAMI	Late histone H2A.2.2 OS=Psammechinus miliaris PE=3 SV=2			0	75.63	HLQLAVRNDEELNKLLGGVTIAQGGVLPNIQAVLLPK	Carbamidomethyl@N-term; Deamidated(N)@13; Delta:H(2)C(2)(K)@14; Deamidated(Q)@23	missed R-N@7; missed K-L@14	0.0708324	4015.32	670.227	4015.25	670.215	6	16	1.1.1.1140.5	0	27.6101	1970.04	27.47
1	77.1	77.1	84.17	77.5	64.17	sp|P07793|H2A4_PSAMI	Late histone H2A.2.2 OS=Psammechinus miliaris PE=3 SV=2			0	67.62	HLQLAVRNDEELNKLLGGVTIAQGGVLPNIQAVLLPK		missed R-N@7; missed K-L@14	-0.00879236	3930.23	787.054	3930.24	787.056	5	12	1.1.1.1148.15	1	28.3841	517.75	28.4493
1	77.1	77.1	84.17	77.5	64.17	sp|P07793|H2A4_PSAMI	Late histone H2A.2.2 OS=Psammechinus miliaris PE=3 SV=2			0	23.45	HLQLAVRNDEELNKLLGGVTIAQGGVLPNIQAVLLPK	Deamidated(Q)@3	missed R-N@7; missed K-L@14	0.00569348	3931.23	983.815	3931.23	983.814	4	10	1.1.1.1152.41	1	28.8226	235.451	28.548
1	77.1	77.1	84.17	77.5	64.17	sp|P07793|H2A4_PSAMI	Late histone H2A.2.2 OS=Psammechinus miliaris PE=3 SV=2			0	88.85	IQAVLLPK		cleaved N-I@N-term	0.00200345	880.577	441.296	880.575	441.295	2	12	1.1.1.1038.3	0	17.5609	25682.6	17.3498
1	77.1	77.1	84.17	77.5	64.17	sp|P07793|H2A4_PSAMI	Late histone H2A.2.2 OS=Psammechinus miliaris PE=3 SV=2			0	84.05	IQAVLLPK	Deamidated(Q)@2	cleaved N-I@N-term	0.00355753	881.562	441.788	881.559	441.787	2	13	1.1.1.1042.3	0	17.9516	509.16	17.9359
1	77.1	77.1	84.17	77.5	64.17	sp|P07793|H2A4_PSAMI	Late histone H2A.2.2 OS=Psammechinus miliaris PE=3 SV=2			0	65.86	IQAVLLPK	Carbamidomethyl@N-term	cleaved N-I@N-term	-1.10365e-05	937.596	469.805	937.596	469.805	2	13	1.1.1.1039.8	0	17.6637	27968.3	17.6428
1	77.1	77.1	84.17	77.5	64.17	sp|P07793|H2A4_PSAMI	Late histone H2A.2.2 OS=Psammechinus miliaris PE=3 SV=2			0	99	LLGGVTIAQGGVLPN		cleaved N-I@C-term	0.00288574	1407.81	704.913	1407.81	704.912	2	13	1.1.1.1098.20	1	23.4671	369.302	23.524
1	77.1	77.1	84.17	77.5	64.17	sp|P07793|H2A4_PSAMI	Late histone H2A.2.2 OS=Psammechinus miliaris PE=3 SV=2			0	99	LLGGVTIAQGGVLPNIQAVLLPK	Carbamidomethyl(K)@23		0.000791837	2327.39	776.806	2327.39	776.805	3	25	1.1.1.1154.5	1	28.9853	6856	29.433
1	77.1	77.1	84.17	77.5	64.17	sp|P07793|H2A4_PSAMI	Late histone H2A.2.2 OS=Psammechinus miliaris PE=3 SV=2			0	99	LLGGVTIAQGGVLPNIQAVLLPK	GlyGly(K)@23		-0.00506881	2384.41	795.811	2384.42	795.812	3	26	1.1.1.1154.6	1	28.9953	3392.36	29.0405
1	77.1	77.1	84.17	77.5	64.17	sp|P07793|H2A4_PSAMI	Late histone H2A.2.2 OS=Psammechinus miliaris PE=3 SV=2			0	99	LLGGVTIAQGGVLPNIQAVLLPK	Carbamidomethyl@N-term; GlyGly(K)@23		-0.00802301	2441.43	814.817	2441.44	814.82	3	26	1.1.1.1155.5	1	29.0765	3325.79	29.1384
1	77.1	77.1	84.17	77.5	64.17	sp|P07793|H2A4_PSAMI	Late histone H2A.2.2 OS=Psammechinus miliaris PE=3 SV=2			0	99	LLGGVTIAQGGVLPNIQAVLLPK	Carbamidomethyl(K)@23		-0.00370062	2327.39	1164.7	2327.39	1164.7	2	18	1.1.1.1155.13	1	29.1331	1862.81	29.433
1	77.1	77.1	84.17	77.5	64.17	sp|P07793|H2A4_PSAMI	Late histone H2A.2.2 OS=Psammechinus miliaris PE=3 SV=2			0	99	LLGGVTIAQGGVLPNIQAVLLPK			-0.0014278	2270.37	757.798	2270.37	757.798	3	27	1.1.1.1156.8	1	29.1711	6024.71	29.3346
1	77.1	77.1	84.17	77.5	64.17	sp|P07793|H2A4_PSAMI	Late histone H2A.2.2 OS=Psammechinus miliaris PE=3 SV=2			0	99	LLGGVTIAQGGVLPNIQAVLLPK	Carbamidomethyl@N-term		0.000791837	2327.39	776.806	2327.39	776.805	3	25	1.1.1.1157.11	1	29.2626	6856	29.433
1	77.1	77.1	84.17	77.5	64.17	sp|P07793|H2A4_PSAMI	Late histone H2A.2.2 OS=Psammechinus miliaris PE=3 SV=2			0	99	LLGGVTIAQGGVLPNIQAVLLPK	GlyGly(K)@23		-0.00506881	2384.41	795.811	2384.42	795.812	3	18	1.1.1.1157.12	1	29.266	3392.36	29.0405
1	77.1	77.1	84.17	77.5	64.17	sp|P07793|H2A4_PSAMI	Late histone H2A.2.2 OS=Psammechinus miliaris PE=3 SV=2			0	99	LLGGVTIAQGGVLPNIQAVLLPK			-0.00317853	2270.37	1136.19	2270.37	1136.19	2	24	1.1.1.1157.27	0	29.316	1961.04	29.3346
1	77.1	77.1	84.17	77.5	64.17	sp|P07793|H2A4_PSAMI	Late histone H2A.2.2 OS=Psammechinus miliaris PE=3 SV=2			0	99	LLGGVTIAQGGVLPNIQAVLLPK	Carbamidomethyl@N-term		-0.00370062	2327.39	1164.7	2327.39	1164.7	2	25	1.1.1.1158.32	1	29.4278	1862.81	29.433
1	77.1	77.1	84.17	77.5	64.17	sp|P07793|H2A4_PSAMI	Late histone H2A.2.2 OS=Psammechinus miliaris PE=3 SV=2			0	99	LLGGVTIAQGGVLPNIQAVLLPK			-0.0014278	2270.37	757.798	2270.37	757.798	3	23	1.1.1.1159.10	1	29.4597	6024.71	29.3346
1	77.1	77.1	84.17	77.5	64.17	sp|P07793|H2A4_PSAMI	Late histone H2A.2.2 OS=Psammechinus miliaris PE=3 SV=2			0	99	LLGGVTIAQGGVLPNIQAVLLPK	Carbamidomethyl@N-term; Deamidated(N)@15		0.0142973	2328.39	777.138	2328.38	777.133	3	26	1.1.1.1159.13	1	29.4697	3951.49	29.433
1	77.1	77.1	84.17	77.5	64.17	sp|P07793|H2A4_PSAMI	Late histone H2A.2.2 OS=Psammechinus miliaris PE=3 SV=2			0	99	LLGGVTIAQGGVLPNIQAVLLPK	Carbamidomethyl@N-term		-0.00370062	2327.39	1164.7	2327.39	1164.7	2	24	1.1.1.1159.29	1	29.523	1862.81	29.433
1	77.1	77.1	84.17	77.5	64.17	sp|P07793|H2A4_PSAMI	Late histone H2A.2.2 OS=Psammechinus miliaris PE=3 SV=2			0	99	LLGGVTIAQGGVLPNIQAVLLPK	Carbamidomethyl@N-term		0.000791837	2327.39	776.806	2327.39	776.805	3	25	1.1.1.1160.11	1	29.5586	6856	29.433
1	77.1	77.1	84.17	77.5	64.17	sp|P07793|H2A4_PSAMI	Late histone H2A.2.2 OS=Psammechinus miliaris PE=3 SV=2			0	99	LLGGVTIAQGGVLPNIQAVLLPK	Deamidated(Q)@9; GlyGly(K)@23		0.000562999	2385.4	796.141	2385.4	796.14	3	21	1.1.1.1160.15	1	29.5719	318.092	29.433
1	77.1	77.1	84.17	77.5	64.17	sp|P07793|H2A4_PSAMI	Late histone H2A.2.2 OS=Psammechinus miliaris PE=3 SV=2			0	99	LLGGVTIAQGGVLPNIQAVLLPK	Deamidated(Q)@9		-6.42596e-06	2271.36	758.126	2271.36	758.126	3	24	1.1.1.1162.8	1	29.7633	729.112	29.8285
1	77.1	77.1	84.17	77.5	64.17	sp|P07793|H2A4_PSAMI	Late histone H2A.2.2 OS=Psammechinus miliaris PE=3 SV=2			0	99	LLGGVTIAQGGVLPNIQAVLLPK	Carbamidomethyl@N-term; Deamidated(Q)@9		0.0018466	2328.38	777.134	2328.38	777.133	3	25	1.1.1.1164.6	1	29.9442	1189.86	29.9264
1	77.1	77.1	84.17	77.5	64.17	sp|P07793|H2A4_PSAMI	Late histone H2A.2.2 OS=Psammechinus miliaris PE=3 SV=2			0	99	LLGGVTIAQGGVLPNIQAVLLPK	Carbamidomethyl@N-term; Deamidated(N)@15		0.006869	2328.39	1165.2	2328.38	1165.2	2	19	1.1.1.1166.42	1	30.2127	167.748	30.0245
1	77.1	77.1	84.17	77.5	64.17	sp|P07793|H2A4_PSAMI	Late histone H2A.2.2 OS=Psammechinus miliaris PE=3 SV=2			0	99	LLGGVTIAQGGVLPNIQAVLLPK	Carbamidomethyl@N-term; Deamidated(N)@15		0.0018466	2328.38	777.134	2328.38	777.133	3	22	1.1.1.1167.12	1	30.2499	1189.86	29.9264
1	77.1	77.1	84.17	77.5	64.17	sp|P07793|H2A4_PSAMI	Late histone H2A.2.2 OS=Psammechinus miliaris PE=3 SV=2			0	99	LLGGVTIAQGGVLPNIQAVLLPK	Deamidated(Q)@17		0.00512034	2271.36	758.128	2271.36	758.126	3	18	1.1.1.1170.9	0	30.5396	544.614	30.6149
1	77.1	77.1	84.17	77.5	64.17	sp|P07793|H2A4_PSAMI	Late histone H2A.2.2 OS=Psammechinus miliaris PE=3 SV=2			0	99	LLGGVTIAQGGVLPNIQAVLLPK	Carbamidomethyl@N-term; Deamidated(Q)@17		-0.00437876	2328.37	777.132	2328.38	777.133	3	25	1.1.1.1172.2	1	30.73	1212.14	30.7126
1	77.1	77.1	84.17	77.5	64.17	sp|P07793|H2A4_PSAMI	Late histone H2A.2.2 OS=Psammechinus miliaris PE=3 SV=2			0	99	LLGGVTIAQGGVLPNIQAVLLPK	Oxidation(P)@14; Deamidated(N)@15		0.0401256	2287.39	763.471	2287.35	763.458	3	17	1.1.1.1157.8	1	29.2576	153.586	29.3346
1	77.1	77.1	84.17	77.5	64.17	sp|P07793|H2A4_PSAMI	Late histone H2A.2.2 OS=Psammechinus miliaris PE=3 SV=2			0	99	LLGGVTIAQGGVLPNIQAVLLPK	Carbamidomethyl@N-term; GlyGly(K)@23		-0.00407044	2441.43	1221.72	2441.44	1221.73	2	17	1.1.1.1157.31	1	29.3293	503.553	29.1384
1	77.1	77.1	84.17	77.5	64.17	sp|P07793|H2A4_PSAMI	Late histone H2A.2.2 OS=Psammechinus miliaris PE=3 SV=2			0	99	LLGGVTIAQGGVLPNIQAVLLPK	Deamidated(N)@15		-6.42596e-06	2271.36	758.126	2271.36	758.126	3	15	1.1.1.1165.7	1	30.0442	729.112	29.8285
1	77.1	77.1	84.17	77.5	64.17	sp|P07793|H2A4_PSAMI	Late histone H2A.2.2 OS=Psammechinus miliaris PE=3 SV=2			0	98.12	LLGGVTIAQGGVLPNIQAVLLPK	GlyGly(T)@6		0.000241042	2384.42	795.812	2384.42	795.812	3	14	1.1.1.1186.9	1	32.1057	303.848	32.181
1	77.1	77.1	84.17	77.5	64.17	sp|P07793|H2A4_PSAMI	Late histone H2A.2.2 OS=Psammechinus miliaris PE=3 SV=2			0	64.83	LLGGVTIAQGGVLPNIQAVLLPK	Carbamidomethyl@N-term		-0.00370062	2327.39	1164.7	2327.39	1164.7	2	11	1.1.1.1161.48	1	29.7246	1862.81	29.433
1	77.1	77.1	84.17	77.5	64.17	sp|P07793|H2A4_PSAMI	Late histone H2A.2.2 OS=Psammechinus miliaris PE=3 SV=2			0	58.76	LLGGVTIAQGGVLPNIQAVLLPK	Deamidated(Q)@17; GlyGly(K)@23		0.00147849	2385.4	796.141	2385.4	796.14	3	14	1.1.1.1168.17	1	30.3567	316.573	30.3201
1	77.1	77.1	84.17	77.5	64.17	sp|P07793|H2A4_PSAMI	Late histone H2A.2.2 OS=Psammechinus miliaris PE=3 SV=2			0	99	LTAEILELAGNAAR	Deamidated(N)@11	cleaved Y-L@N-term	0.00241264	1441.78	721.897	1441.78	721.896	2	20	1.1.1.1091.41	0	22.813	126.706	22.8349
1	77.1	77.1	84.17	77.5	64.17	sp|P07793|H2A4_PSAMI	Late histone H2A.2.2 OS=Psammechinus miliaris PE=3 SV=2			0	99	LTAEILELAGNAAR	Carbamidomethyl@N-term	cleaved Y-L@N-term	-0.000348855	1497.81	749.915	1497.82	749.915	2	18	1.1.1.1104.27	0	24.0738	907.615	24.2176
1	77.1	77.1	84.17	77.5	64.17	sp|P07793|H2A4_PSAMI	Late histone H2A.2.2 OS=Psammechinus miliaris PE=3 SV=2			0	99	LTAEILELAGNAAR	Deamidated(N)@11	cleaved Y-L@N-term	0.00192438	1441.78	721.897	1441.78	721.896	2	21	1.1.1.1105.26	0	24.1707	131.962	24.2176
1	77.1	77.1	84.17	77.5	64.17	sp|P07793|H2A4_PSAMI	Late histone H2A.2.2 OS=Psammechinus miliaris PE=3 SV=2			0	99	LTAEILELAGNAAR	Carbamidomethyl@N-term	cleaved Y-L@N-term	-0.000463799	1497.81	500.279	1497.82	500.279	3	14	1.1.1.1105.4	0	24.1341	717.067	24.2176
1	77.1	77.1	84.17	77.5	64.17	sp|P07793|H2A4_PSAMI	Late histone H2A.2.2 OS=Psammechinus miliaris PE=3 SV=2			0	98.97	LTAEILELAGNAAR	Carbamidomethyl@N-term; Deamidated(N)@11	cleaved Y-L@N-term	-0.00379512	1498.8	500.606	1498.8	500.607	3	11	1.1.1.1113.2	0	24.9182	50.202	24.9061
1	77.1	77.1	84.17	77.5	64.17	sp|P07793|H2A4_PSAMI	Late histone H2A.2.2 OS=Psammechinus miliaris PE=3 SV=2			0	97.8	LTAEILELAGNAAR	Carbamidomethyl@N-term; Deamidated(N)@11	cleaved Y-L@N-term	0.0192605	1498.82	750.416	1498.8	750.407	2	15	1.1.1.1105.31	0	24.1791	375.827	24.2176
1	77.1	77.1	84.17	77.5	64.17	sp|P07793|H2A4_PSAMI	Late histone H2A.2.2 OS=Psammechinus miliaris PE=3 SV=2			0	84.52	NDEELNKLLGGVTIAQGGVLPNIQAVLLPK	GlyGly(K)@7; GlyGly(K)@30	missed K-L@7	-0.0103381	3340.83	1114.62	3340.84	1114.62	3	15	1.1.1.1164.28	1	30.0159	123.939	30.0245
1	77.1	77.1	84.17	77.5	64.17	sp|P07793|H2A4_PSAMI	Late histone H2A.2.2 OS=Psammechinus miliaris PE=3 SV=2			0	99	NKLLGGVTIAQGGVLPN		cleaved L-N@N-term; cleaved N-I@C-term; missed K-L@2	0.0049169	1649.95	550.991	1649.95	550.989	3	16	1.1.1.1071.2	1	20.7854	303.43	20.7696
1	77.1	77.1	84.17	77.5	64.17	sp|P07793|H2A4_PSAMI	Late histone H2A.2.2 OS=Psammechinus miliaris PE=3 SV=2			0	99	NKLLGGVTIAQGGVLPNIQAVLLPK	Carbamidomethyl(K)@25	cleaved L-N@N-term; missed K-L@2	0.000309165	2569.53	857.518	2569.53	857.518	3	22	1.1.1.1131.33	1	26.7496	4212.09	26.6864
1	77.1	77.1	84.17	77.5	64.17	sp|P07793|H2A4_PSAMI	Late histone H2A.2.2 OS=Psammechinus miliaris PE=3 SV=2			0	99	NKLLGGVTIAQGGVLPNIQAVLLPK	GlyGly(K)@25	cleaved L-N@N-term; missed K-L@2	0.00131338	2626.55	876.525	2626.55	876.525	3	22	1.1.1.1131.35	1	26.753	4478.52	26.8837
1	77.1	77.1	84.17	77.5	64.17	sp|P07793|H2A4_PSAMI	Late histone H2A.2.2 OS=Psammechinus miliaris PE=3 SV=2			0	99	NKLLGGVTIAQGGVLPNIQAVLLPK		cleaved L-N@N-term; missed K-L@2	0.00148146	2512.51	838.511	2512.51	838.511	3	23	1.1.1.1132.36	0	26.8535	15757.5	27.0791
1	77.1	77.1	84.17	77.5	64.17	sp|P07793|H2A4_PSAMI	Late histone H2A.2.2 OS=Psammechinus miliaris PE=3 SV=2			0	99	NKLLGGVTIAQGGVLPNIQAVLLPK		cleaved L-N@N-term; missed K-L@2	0.00148146	2512.51	838.511	2512.51	838.511	3	22	1.1.1.1135.9	0	27.1466	15757.5	27.0791
1	77.1	77.1	84.17	77.5	64.17	sp|P07793|H2A4_PSAMI	Late histone H2A.2.2 OS=Psammechinus miliaris PE=3 SV=2			0	99	NKLLGGVTIAQGGVLPNIQAVLLPK		cleaved L-N@N-term; missed K-L@2	0.00148146	2512.51	838.511	2512.51	838.511	3	24	1.1.1.1138.8	0	27.4247	15757.5	27.0791
1	77.1	77.1	84.17	77.5	64.17	sp|P07793|H2A4_PSAMI	Late histone H2A.2.2 OS=Psammechinus miliaris PE=3 SV=2			0	99	NKLLGGVTIAQGGVLPNIQAVLLPK		cleaved L-N@N-term; missed K-L@2	0.994607	2513.51	838.842	2512.51	838.511	3	22	1.1.1.1141.5	1	27.7077	1973.67	27.5676
1	77.1	77.1	84.17	77.5	64.17	sp|P07793|H2A4_PSAMI	Late histone H2A.2.2 OS=Psammechinus miliaris PE=3 SV=2			0	99	NKLLGGVTIAQGGVLPNIQAVLLPK		cleaved L-N@N-term; missed K-L@2	0.994607	2513.51	838.842	2512.51	838.511	3	22	1.1.1.1144.9	1	28.0261	1973.67	27.5676
1	77.1	77.1	84.17	77.5	64.17	sp|P07793|H2A4_PSAMI	Late histone H2A.2.2 OS=Psammechinus miliaris PE=3 SV=2			0	99	NKLLGGVTIAQGGVLPNIQAVLLPK		cleaved L-N@N-term; missed K-L@2	0.983438	2513.49	838.839	2512.51	838.511	3	23	1.1.1.1147.11	1	28.2958	2679.68	28.4493
1	77.1	77.1	84.17	77.5	64.17	sp|P07793|H2A4_PSAMI	Late histone H2A.2.2 OS=Psammechinus miliaris PE=3 SV=2			0	99	NKLLGGVTIAQGGVLPNIQAVLLPK	Deamidated(Q)@11; Deamidated(Q)@19	cleaved L-N@N-term; missed K-L@2	0.0200673	2514.5	839.173	2514.48	839.167	3	24	1.1.1.1149.17	0	28.5128	1319.77	28.4493
1	77.1	77.1	84.17	77.5	64.17	sp|P07793|H2A4_PSAMI	Late histone H2A.2.2 OS=Psammechinus miliaris PE=3 SV=2			0	99	NKLLGGVTIAQGGVLPNIQAVLLPK		cleaved L-N@N-term; missed K-L@2	0.983438	2513.49	838.839	2512.51	838.511	3	23	1.1.1.1150.23	1	28.6115	2679.68	28.4493
1	77.1	77.1	84.17	77.5	64.17	sp|P07793|H2A4_PSAMI	Late histone H2A.2.2 OS=Psammechinus miliaris PE=3 SV=2			0	99	NKLLGGVTIAQGGVLPNIQAVLLPK		cleaved L-N@N-term; missed K-L@2	-0.0259833	2512.48	838.502	2512.51	838.511	3	18	1.1.1.1154.7	0	29.0053	422.138	28.4493
1	77.1	77.1	84.17	77.5	64.17	sp|P07793|H2A4_PSAMI	Late histone H2A.2.2 OS=Psammechinus miliaris PE=3 SV=2			0	99	NKLLGGVTIAQGGVLPNIQAVLLPK	Carbamidomethyl@N-term	cleaved L-N@N-term; missed K-L@2	-0.00921195	2569.52	857.515	2569.53	857.518	3	20	1.1.1.1159.21	1	29.4964	837.468	29.5316
1	77.1	77.1	84.17	77.5	64.17	sp|P07793|H2A4_PSAMI	Late histone H2A.2.2 OS=Psammechinus miliaris PE=3 SV=2			0	99	NKLLGGVTIAQGGVLPNIQAVLLPK		cleaved L-N@N-term; missed K-L@2	-0.0029129	2512.51	838.51	2512.51	838.511	3	18	1.1.1.1163.6	0	29.8812	211.116	29.8285
1	77.1	77.1	84.17	77.5	64.17	sp|P07793|H2A4_PSAMI	Late histone H2A.2.2 OS=Psammechinus miliaris PE=3 SV=2			0	99	NKLLGGVTIAQGGVLPNIQAVLLPK	Deamidated(Q)@11; Deamidated(N)@17	cleaved L-N@N-term; missed K-L@2	0.0200673	2514.5	839.173	2514.48	839.167	3	18	1.1.1.1164.12	1	29.9626	165.686	29.9264
1	77.1	77.1	84.17	77.5	64.17	sp|P07793|H2A4_PSAMI	Late histone H2A.2.2 OS=Psammechinus miliaris PE=3 SV=2			0	99	NKLLGGVTIAQGGVLPNIQAVLLPK		cleaved L-N@N-term; missed K-L@2	0.983438	2513.49	838.839	2512.51	838.511	3	16	1.1.1.1151.25	1	28.6969	2679.68	28.4493
1	77.1	77.1	84.17	77.5	64.17	sp|P07793|H2A4_PSAMI	Late histone H2A.2.2 OS=Psammechinus miliaris PE=3 SV=2			0	99	NKLLGGVTIAQGGVLPNIQAVLLPK		cleaved L-N@N-term; missed K-L@2	-0.0305608	2512.48	838.501	2512.51	838.511	3	16	1.1.1.1158.17	0	29.3778	436.913	28.351
1	77.1	77.1	84.17	77.5	64.17	sp|P07793|H2A4_PSAMI	Late histone H2A.2.2 OS=Psammechinus miliaris PE=3 SV=2			0	99	NKLLGGVTIAQGGVLPNIQAVLLPK	Deamidated(N)@17	cleaved L-N@N-term; missed K-L@2	-0.0121687	2513.48	629.378	2513.49	629.381	4	16	1.1.1.1149.3	0	28.4661	125.404	28.4493
1	77.1	77.1	84.17	77.5	64.17	sp|P07793|H2A4_PSAMI	Late histone H2A.2.2 OS=Psammechinus miliaris PE=3 SV=2			0	98.95	NKLLGGVTIAQGGVLPNIQAVLLPK		cleaved L-N@N-term; missed K-L@2	0.00221385	2512.51	838.511	2512.51	838.511	3	13	1.1.1.1187.7	0	32.2105	108.626	32.2791
1	77.1	77.1	84.17	77.5	64.17	sp|P07793|H2A4_PSAMI	Late histone H2A.2.2 OS=Psammechinus miliaris PE=3 SV=2			0	87.67	NKLLGGVTIAQGGVLPNIQAVLLPK	Deamidated(N)@17; GlyGly(K)@25	cleaved L-N@N-term; missed K-L@2	0.00126756	2627.54	876.854	2627.54	876.853	3	15	1.1.1.1148.20	1	28.3974	693.453	28.1546
1	77.1	77.1	84.17	77.5	64.17	sp|P07793|H2A4_PSAMI	Late histone H2A.2.2 OS=Psammechinus miliaris PE=3 SV=2			0	78.13	NKLLGGVTIAQGGVLPNIQAVLLPK	Deamidated(N)@17; GlyGly(K)@25	cleaved L-N@N-term; missed K-L@2	0.018845	2627.56	876.859	2627.54	876.853	3	15	1.1.1.1141.6	1	27.7177	727.165	27.2747
1	77.1	77.1	84.17	77.5	64.17	sp|P07793|H2A4_PSAMI	Late histone H2A.2.2 OS=Psammechinus miliaris PE=3 SV=2			0	74.64	NKLLGGVTIAQGGVLPNIQAVLLPK		cleaved L-N@N-term; missed K-L@2	0.00404484	2512.51	838.512	2512.51	838.511	3	10	1.1.1.1195.4	1	32.991	104.405	32.7732
1	77.1	77.1	84.17	77.5	64.17	sp|P07793|H2A4_PSAMI	Late histone H2A.2.2 OS=Psammechinus miliaris PE=3 SV=2			0	37.82	NKLLGGVTIAQGGVLPNIQAVLLPK		cleaved L-N@N-term; missed K-L@2	0.00404484	2512.51	838.512	2512.51	838.511	3	9	1.1.1.1191.13	0	32.606	104.405	32.7732
1	77.1	77.1	84.17	77.5	64.17	sp|P07793|H2A4_PSAMI	Late histone H2A.2.2 OS=Psammechinus miliaris PE=3 SV=2			0	29.9	NKLLGGVTIAQGGVLPNIQAVLLPK	Deamidated(N)@17; GlyGly(K)@25	cleaved L-N@N-term; missed K-L@2	0.018845	2627.56	876.859	2627.54	876.853	3	14	1.1.1.1138.9	1	27.4314	727.165	27.2747
1	77.1	77.1	84.17	77.5	64.17	sp|P07793|H2A4_PSAMI	Late histone H2A.2.2 OS=Psammechinus miliaris PE=3 SV=2			0	99	NKLLGGVTIAQGGVLPNIQAVLLPKK	GlyGly(K)@26	cleaved L-N@N-term; missed K-L@2; missed K-K@25	-0.00180557	2754.65	689.669	2754.65	689.669	4	17	1.1.1.1118.17	1	25.4364	1046.29	25.3007
1	77.1	77.1	84.17	77.5	64.17	sp|P07793|H2A4_PSAMI	Late histone H2A.2.2 OS=Psammechinus miliaris PE=3 SV=2			0	99	PNIQAVLLPK	Carbamidomethyl@N-term; Deamidated(Q)@4	cleaved L-P@N-term	0.000453394	1149.68	575.845	1149.68	575.845	2	14	1.1.1.1083.13	0	21.9751	162.225	22.0437
1	77.1	77.1	84.17	77.5	64.17	sp|P07793|H2A4_PSAMI	Late histone H2A.2.2 OS=Psammechinus miliaris PE=3 SV=2			0	41.75	QGGVLPNIQAVLLPK	Gln->pyro-Glu@N-term	cleaved A-Q@N-term	-0.0029361	1528.89	765.455	1528.9	765.456	2	10	1.1.1.1152.18	0	28.7843	181.135	28.8445
1	77.1	77.1	84.17	77.5	64.17	sp|P07793|H2A4_PSAMI	Late histone H2A.2.2 OS=Psammechinus miliaris PE=3 SV=2			0	55.06	SSRAGLQFPVGRVHRFLRKGNYANRVGAGAPVYLAAVLEYLTAEILELAGNAAR	Dehydrated(S)@2; Deamidated(R)@12; HTB(K)@19; HTB(T)@42	missed R-A@3; missed R-V@12; missed R-F@15; missed R-K@18; missed K-G@19; missed R-V@25	-0.00728131	6093.13	1219.63	6093.14	1219.64	5	16	1.1.1.1214.7	1	34.9407	538.954	34.8482
1	77.1	77.1	84.17	77.5	64.17	sp|P07793|H2A4_PSAMI	Late histone H2A.2.2 OS=Psammechinus miliaris PE=3 SV=2			0	99	VGAGAPVYLAAVLEY	Carbamidomethyl@N-term	cleaved Y-L@C-term	-0.00118023	1548.82	775.416	1548.82	775.417	2	19	1.1.1.1160.10	1	29.5569	667.279	29.5316
1	77.1	77.1	84.17	77.5	64.17	sp|P07793|H2A4_PSAMI	Late histone H2A.2.2 OS=Psammechinus miliaris PE=3 SV=2			0	99	VGAGAPVYLAAVLEYL	Carbamidomethyl@N-term	cleaved L-T@C-term	0.00369538	1661.91	831.961	1661.9	831.959	2	24	1.1.1.1220.4	1	35.4836	346.881	35.5322
1	77.1	77.1	84.17	77.5	64.17	sp|P07793|H2A4_PSAMI	Late histone H2A.2.2 OS=Psammechinus miliaris PE=3 SV=2			0	99	VGAGAPVYLAAVLEYLTA	Carbamidomethyl@N-term	cleaved A-E@C-term	0.00239635	1833.99	612.337	1833.99	612.336	3	22	1.1.1.1239.2	1	37.1484	150.445	37.1252
1	77.1	77.1	84.17	77.5	64.17	sp|P07793|H2A4_PSAMI	Late histone H2A.2.2 OS=Psammechinus miliaris PE=3 SV=2			0	99	VGAGAPVYLAAVLEYLTA	Carbamidomethyl@N-term	cleaved A-E@C-term	0.00961908	1834	918.006	1833.99	918.001	2	15	1.1.1.1238.2	1	37.0633	289.723	37.1252
1	77.1	77.1	84.17	77.5	64.17	sp|P07793|H2A4_PSAMI	Late histone H2A.2.2 OS=Psammechinus miliaris PE=3 SV=2			0	99	VGAGAPVYLAAVLEYLTAEILELAGNAAR	Carbamidomethyl@N-term		-0.00467249	2971.6	743.907	2971.6	743.908	4	25	1.1.1.1245.3	1	37.7588	195.753	37.7162
1	77.1	77.1	84.17	77.5	64.17	sp|P07793|H2A4_PSAMI	Late histone H2A.2.2 OS=Psammechinus miliaris PE=3 SV=2			0	99	VGAGAPVYLAAVLEYLTAEILELAGNAAR	Carbamidomethyl@N-term		-0.00313632	2971.6	991.54	2971.6	991.541	3	25	1.1.1.1245.5	1	37.7921	228.79	37.7162
1	77.1	77.1	84.17	77.5	64.17	sp|P07793|H2A4_PSAMI	Late histone H2A.2.2 OS=Psammechinus miliaris PE=3 SV=2			0	99	VLEYLTAEILELAGNAAR		cleaved A-V@N-term	0.0047388	1945.06	649.36	1945.05	649.358	3	21	1.1.1.1189.4	0	32.3931	3292.76	32.181
1	77.1	77.1	84.17	77.5	64.17	sp|P07793|H2A4_PSAMI	Late histone H2A.2.2 OS=Psammechinus miliaris PE=3 SV=2			0	99	VLEYLTAEILELAGNAAR	Deamidated(N)@15	cleaved A-V@N-term	0.00616293	1946.04	649.688	1946.04	649.686	3	24	1.1.1.1192.2	0	32.688	253.75	32.7732
1	77.1	77.1	84.17	77.5	64.17	sp|P07793|H2A4_PSAMI	Late histone H2A.2.2 OS=Psammechinus miliaris PE=3 SV=2			0	99	VLEYLTAEILELAGNAAR	Carbamidomethyl@N-term; Deamidated(N)@15	cleaved A-V@N-term	0.00176349	2003.06	668.694	2003.06	668.693	3	21	1.1.1.1207.3	0	34.1908	108.984	34.2561
1	77.1	77.1	84.17	77.5	64.17	sp|P07793|H2A4_PSAMI	Late histone H2A.2.2 OS=Psammechinus miliaris PE=3 SV=2			0	99	VLEYLTAEILELAGNAAR	Carbamidomethyl@N-term	cleaved A-V@N-term	0.00601596	2002.08	668.367	2002.07	668.365	3	23	1.1.1.1222.2	0	35.6601	3207.08	35.8335
1	77.1	77.1	84.17	77.5	64.17	sp|P07793|H2A4_PSAMI	Late histone H2A.2.2 OS=Psammechinus miliaris PE=3 SV=2			0	99	VLEYLTAEILELAGNAAR	Carbamidomethyl@N-term	cleaved A-V@N-term	0.00601596	2002.08	668.367	2002.07	668.365	3	25	1.1.1.1227.2	0	35.9912	3207.15	35.8335
1	77.1	77.1	84.17	77.5	64.17	sp|P07793|H2A4_PSAMI	Late histone H2A.2.2 OS=Psammechinus miliaris PE=3 SV=2			0	99	VLEYLTAEILELAGNAAR	Carbamidomethyl@N-term; Deamidated(N)@15	cleaved A-V@N-term	0.00286208	2003.06	668.694	2003.06	668.693	3	23	1.1.1.1232.2	0	36.4608	184.677	36.4338
1	77.1	77.1	84.17	77.5	64.17	sp|P07793|H2A4_PSAMI	Late histone H2A.2.2 OS=Psammechinus miliaris PE=3 SV=2			0	65.13	VLPNIQAVLLPK	Carbamidomethyl(K)@12	cleaved G-V@N-term	0.00332562	1360.85	681.431	1360.84	681.429	2	11	1.1.1.1106.27	0	24.2715	67.6342	24.2176
1	77.1	77.1	84.17	77.5	64.17	sp|P07793|H2A4_PSAMI	Late histone H2A.2.2 OS=Psammechinus miliaris PE=3 SV=2			0	99	VTIAQGGVLPN	Deamidated(Q)@5	cleaved G-V@N-term; cleaved N-I@C-term	-0.00249952	1068.58	535.297	1068.58	535.298	2	16	1.1.1.1053.15	0	19.0433	854.069	19.0103
1	77.1	77.1	84.17	77.5	64.17	sp|P07793|H2A4_PSAMI	Late histone H2A.2.2 OS=Psammechinus miliaris PE=3 SV=2			0	78.44	VTIAQGGVLPN	Carbamidomethyl@N-term	cleaved G-V@N-term; cleaved N-I@C-term	0.00213045	1124.62	563.318	1124.62	563.317	2	13	1.1.1.1050.10	0	18.7644	23082.9	18.5217
1	77.1	77.1	84.17	77.5	64.17	sp|P07793|H2A4_PSAMI	Late histone H2A.2.2 OS=Psammechinus miliaris PE=3 SV=2			0	22	VTIAQGGVLPN	Carbamidomethyl@N-term	cleaved G-V@N-term; cleaved N-I@C-term	0.00213045	1124.62	563.318	1124.62	563.317	2	16	1.1.1.1047.9	0	18.4832	23082.9	18.5217
1	77.1	77.1	84.17	77.5	64.17	sp|P07793|H2A4_PSAMI	Late histone H2A.2.2 OS=Psammechinus miliaris PE=3 SV=2			0	98.83	VTIAQGGVLPNIQ	Carbamidomethyl@N-term; Deamidated(Q)@5	cleaved G-V@N-term; cleaved Q-A@C-term	0.00148913	1366.75	684.381	1366.75	684.38	2	14	1.1.1.1088.31	0	22.4997	202.726	22.5382
1	77.1	77.1	84.17	77.5	64.17	sp|P07793|H2A4_PSAMI	Late histone H2A.2.2 OS=Psammechinus miliaris PE=3 SV=2			0	21.87	VTIAQGGVLPNIQ	Carbamidomethyl@N-term	cleaved G-V@N-term; cleaved Q-A@C-term	-5.61108e-05	1365.76	683.888	1365.76	683.888	2	20	1.1.1.1082.32	0	21.9083	1636.67	21.9452
1	77.1	77.1	84.17	77.5	64.17	sp|P07793|H2A4_PSAMI	Late histone H2A.2.2 OS=Psammechinus miliaris PE=3 SV=2			0	19.71	VTIAQGGVLPNIQA	Carbamidomethyl@N-term	cleaved G-V@N-term; cleaved A-V@C-term	0.00361841	1436.8	719.408	1436.8	719.407	2	17	1.1.1.1090.31	0	22.6971	381.004	22.7357
1	77.1	77.1	84.17	77.5	64.17	sp|P07793|H2A4_PSAMI	Late histone H2A.2.2 OS=Psammechinus miliaris PE=3 SV=2			0	19.62	VTIAQGGVLPNIQAVL	Carbamidomethyl@N-term	cleaved G-V@N-term; cleaved L-L@C-term	-0.000814946	1648.95	825.482	1648.95	825.483	2	16	1.1.1.1146.15	0	28.2275	166.855	28.2527
1	77.1	77.1	84.17	77.5	64.17	sp|P07793|H2A4_PSAMI	Late histone H2A.2.2 OS=Psammechinus miliaris PE=3 SV=2			0	99	VTIAQGGVLPNIQAVLLPK	Carbamidomethyl@N-term; Deamidated(N)@11; GlyGly(K)@19	cleaved G-V@N-term	-0.00218885	2102.21	701.743	2102.21	701.744	3	21	1.1.1.1124.11	0	26.0209	512.436	26.0928
1	77.1	77.1	84.17	77.5	64.17	sp|P07793|H2A4_PSAMI	Late histone H2A.2.2 OS=Psammechinus miliaris PE=3 SV=2			0	99	VTIAQGGVLPNIQAVLLPK	Deamidated(N)@11	cleaved G-V@N-term	-0.00197405	1931.14	966.579	1931.15	966.58	2	21	1.1.1.1126.33	0	26.2758	629.098	26.2911
1	77.1	77.1	84.17	77.5	64.17	sp|P07793|H2A4_PSAMI	Late histone H2A.2.2 OS=Psammechinus miliaris PE=3 SV=2			0	99	VTIAQGGVLPNIQAVLLPK	Carbamidomethyl(K)@19	cleaved G-V@N-term	0.0041614	1987.19	663.403	1987.18	663.402	3	22	1.1.1.1130.6	0	26.6062	136048	27.1769
1	77.1	77.1	84.17	77.5	64.17	sp|P07793|H2A4_PSAMI	Late histone H2A.2.2 OS=Psammechinus miliaris PE=3 SV=2			0	99	VTIAQGGVLPNIQAVLLPK	GlyGly(K)@19	cleaved G-V@N-term	0.00102187	2044.21	682.409	2044.2	682.409	3	22	1.1.1.1130.8	0	26.6095	41458.2	26.7849
1	77.1	77.1	84.17	77.5	64.17	sp|P07793|H2A4_PSAMI	Late histone H2A.2.2 OS=Psammechinus miliaris PE=3 SV=2			0	99	VTIAQGGVLPNIQAVLLPK		cleaved G-V@N-term	0.00104521	1930.16	644.395	1930.16	644.394	3	22	1.1.1.1131.6	0	26.7046	78283.9	26.9814
1	77.1	77.1	84.17	77.5	64.17	sp|P07793|H2A4_PSAMI	Late histone H2A.2.2 OS=Psammechinus miliaris PE=3 SV=2			0	99	VTIAQGGVLPNIQAVLLPK		cleaved G-V@N-term	0.000636647	1930.16	966.088	1930.16	966.088	2	27	1.1.1.1132.39	0	26.8585	125266	26.9814
1	77.1	77.1	84.17	77.5	64.17	sp|P07793|H2A4_PSAMI	Late histone H2A.2.2 OS=Psammechinus miliaris PE=3 SV=2			0	99	VTIAQGGVLPNIQAVLLPK	Carbamidomethyl@N-term; GlyGly(K)@19	cleaved G-V@N-term	0.000619991	2101.23	1051.62	2101.23	1051.62	2	29	1.1.1.1132.49	0	26.8751	58814	26.8837
1	77.1	77.1	84.17	77.5	64.17	sp|P07793|H2A4_PSAMI	Late histone H2A.2.2 OS=Psammechinus miliaris PE=3 SV=2			0	99	VTIAQGGVLPNIQAVLLPK		cleaved G-V@N-term	0.000636647	1930.16	966.088	1930.16	966.088	2	27	1.1.1.1133.7	0	26.9428	125266	26.9814
1	77.1	77.1	84.17	77.5	64.17	sp|P07793|H2A4_PSAMI	Late histone H2A.2.2 OS=Psammechinus miliaris PE=3 SV=2			0	99	VTIAQGGVLPNIQAVLLPK		cleaved G-V@N-term	0.000636647	1930.16	966.088	1930.16	966.088	2	27	1.1.1.1134.12	0	27.0655	125266	26.9814
1	77.1	77.1	84.17	77.5	64.17	sp|P07793|H2A4_PSAMI	Late histone H2A.2.2 OS=Psammechinus miliaris PE=3 SV=2			0	99	VTIAQGGVLPNIQAVLLPK	Deamidated(Q)@5; GlyGly(K)@19	cleaved G-V@N-term	0.0174592	2045.21	682.743	2045.19	682.737	3	28	1.1.1.1136.3	0	27.1961	11933.8	26.9814
1	77.1	77.1	84.17	77.5	64.17	sp|P07793|H2A4_PSAMI	Late histone H2A.2.2 OS=Psammechinus miliaris PE=3 SV=2			0	99	VTIAQGGVLPNIQAVLLPK		cleaved G-V@N-term	0.000636647	1930.16	966.088	1930.16	966.088	2	21	1.1.1.1136.5	0	27.2061	125266	26.9814
1	77.1	77.1	84.17	77.5	64.17	sp|P07793|H2A4_PSAMI	Late histone H2A.2.2 OS=Psammechinus miliaris PE=3 SV=2			0	99	VTIAQGGVLPNIQAVLLPK	Deamidated(Q)@5; GlyGly(K)@19	cleaved G-V@N-term	0.0193182	2045.21	1023.61	2045.19	1023.6	2	25	1.1.1.1136.11	0	27.2428	18763.9	26.7849
1	77.1	77.1	84.17	77.5	64.17	sp|P07793|H2A4_PSAMI	Late histone H2A.2.2 OS=Psammechinus miliaris PE=3 SV=2			0	99	VTIAQGGVLPNIQAVLLPK	Carbamidomethyl@N-term; GlyGly(K)@19	cleaved G-V@N-term	0.000619991	2101.23	1051.62	2101.23	1051.62	2	22	1.1.1.1136.12	0	27.2495	58814	26.8837
1	77.1	77.1	84.17	77.5	64.17	sp|P07793|H2A4_PSAMI	Late histone H2A.2.2 OS=Psammechinus miliaris PE=3 SV=2			0	99	VTIAQGGVLPNIQAVLLPK		cleaved G-V@N-term	0.00104521	1930.16	644.395	1930.16	644.394	3	27	1.1.1.1137.2	0	27.2955	78283.9	26.9814
1	77.1	77.1	84.17	77.5	64.17	sp|P07793|H2A4_PSAMI	Late histone H2A.2.2 OS=Psammechinus miliaris PE=3 SV=2			0	99	VTIAQGGVLPNIQAVLLPK	Carbamidomethyl@N-term; Deamidated(Q)@5; GlyGly(K)@19	cleaved G-V@N-term	0.000557632	2102.21	701.744	2102.21	701.744	3	24	1.1.1.1137.7	0	27.3538	8007.03	27.3724
1	77.1	77.1	84.17	77.5	64.17	sp|P07793|H2A4_PSAMI	Late histone H2A.2.2 OS=Psammechinus miliaris PE=3 SV=2			0	99	VTIAQGGVLPNIQAVLLPK	Deamidated(Q)@5	cleaved G-V@N-term	0.005594	1931.15	966.583	1931.15	966.58	2	28	1.1.1.1138.12	0	27.4514	11419.1	27.47
1	77.1	77.1	84.17	77.5	64.17	sp|P07793|H2A4_PSAMI	Late histone H2A.2.2 OS=Psammechinus miliaris PE=3 SV=2			0	99	VTIAQGGVLPNIQAVLLPK	Carbamidomethyl@N-term; Deamidated(Q)@5; GlyGly(K)@19	cleaved G-V@N-term	0.00191412	2102.21	1052.11	2102.21	1052.11	2	24	1.1.1.1139.10	0	27.5624	4236.12	27.3724
1	77.1	77.1	84.17	77.5	64.17	sp|P07793|H2A4_PSAMI	Late histone H2A.2.2 OS=Psammechinus miliaris PE=3 SV=2			0	99	VTIAQGGVLPNIQAVLLPK	Carbamidomethyl@N-term; Deamidated(N)@11; Carbamidomethyl(K)@19	cleaved G-V@N-term	0.00515859	2045.19	1023.6	2045.19	1023.6	2	21	1.1.1.1142.9	0	27.8387	1502.99	27.763
1	77.1	77.1	84.17	77.5	64.17	sp|P07793|H2A4_PSAMI	Late histone H2A.2.2 OS=Psammechinus miliaris PE=3 SV=2			0	99	VTIAQGGVLPNIQAVLLPK	Carbamidomethyl@N-term; Deamidated(N)@11; GlyGly(K)@19	cleaved G-V@N-term	0.00215825	2102.21	1052.11	2102.21	1052.11	2	23	1.1.1.1142.10	0	27.8471	1607.51	27.8606
1	77.1	77.1	84.17	77.5	64.17	sp|P07793|H2A4_PSAMI	Late histone H2A.2.2 OS=Psammechinus miliaris PE=3 SV=2			0	99	VTIAQGGVLPNIQAVLLPK	Deamidated(N)@11	cleaved G-V@N-term	0.000455387	1931.15	644.723	1931.15	644.722	3	27	1.1.1.1144.5	0	27.9944	5851.93	28.0563
1	77.1	77.1	84.17	77.5	64.17	sp|P07793|H2A4_PSAMI	Late histone H2A.2.2 OS=Psammechinus miliaris PE=3 SV=2			0	99	VTIAQGGVLPNIQAVLLPK	Deamidated(N)@11	cleaved G-V@N-term	-0.000143071	1931.15	966.58	1931.15	966.58	2	24	1.1.1.1145.28	0	28.111	5013.76	28.0563
1	77.1	77.1	84.17	77.5	64.17	sp|P07793|H2A4_PSAMI	Late histone H2A.2.2 OS=Psammechinus miliaris PE=3 SV=2			0	99	VTIAQGGVLPNIQAVLLPK	Deamidated(Q)@13; GlyGly(K)@19	cleaved G-V@N-term	0.00189579	2045.19	682.737	2045.19	682.737	3	24	1.1.1.1146.8	0	28.1925	6482.94	28.4493
1	77.1	77.1	84.17	77.5	64.17	sp|P07793|H2A4_PSAMI	Late histone H2A.2.2 OS=Psammechinus miliaris PE=3 SV=2			0	99	VTIAQGGVLPNIQAVLLPK	Carbamidomethyl@N-term; Deamidated(Q)@5; Deamidated(Q)@13; GlyGly(K)@19	cleaved G-V@N-term	0.0188255	2103.21	702.078	2103.19	702.072	3	24	1.1.1.1147.4	0	28.2725	4053.68	28.548
1	77.1	77.1	84.17	77.5	64.17	sp|P07793|H2A4_PSAMI	Late histone H2A.2.2 OS=Psammechinus miliaris PE=3 SV=2			0	99	VTIAQGGVLPNIQAVLLPK	Deamidated(Q)@5; Deamidated(N)@11	cleaved G-V@N-term	0.0168938	1932.15	645.056	1932.13	645.05	3	21	1.1.1.1148.8	0	28.3724	4633.07	28.7455
1	77.1	77.1	84.17	77.5	64.17	sp|P07793|H2A4_PSAMI	Late histone H2A.2.2 OS=Psammechinus miliaris PE=3 SV=2			0	99	VTIAQGGVLPNIQAVLLPK	Carbamidomethyl@N-term; Deamidated(Q)@13; GlyGly(K)@19	cleaved G-V@N-term	0.00421961	2102.21	701.745	2102.21	701.744	3	25	1.1.1.1148.11	0	28.3774	7064.77	28.548
1	77.1	77.1	84.17	77.5	64.17	sp|P07793|H2A4_PSAMI	Late histone H2A.2.2 OS=Psammechinus miliaris PE=3 SV=2			0	99	VTIAQGGVLPNIQAVLLPK	Deamidated(Q)@13; Carbamidomethyl(K)@19	cleaved G-V@N-term	0.00374081	1988.17	995.093	1988.17	995.091	2	25	1.1.1.1148.31	0	28.4341	8662.92	28.1546
1	77.1	77.1	84.17	77.5	64.17	sp|P07793|H2A4_PSAMI	Late histone H2A.2.2 OS=Psammechinus miliaris PE=3 SV=2			0	99	VTIAQGGVLPNIQAVLLPK	Deamidated(Q)@13	cleaved G-V@N-term	0.00430047	1931.15	644.724	1931.15	644.722	3	27	1.1.1.1149.4	0	28.4695	8337.82	28.7455
1	77.1	77.1	84.17	77.5	64.17	sp|P07793|H2A4_PSAMI	Late histone H2A.2.2 OS=Psammechinus miliaris PE=3 SV=2			0	99	VTIAQGGVLPNIQAVLLPK	Carbamidomethyl@N-term; Deamidated(Q)@13; Carbamidomethyl(K)@19	cleaved G-V@N-term	0.00189579	2045.19	682.737	2045.19	682.737	3	25	1.1.1.1149.6	0	28.4761	6482.94	28.4493
1	77.1	77.1	84.17	77.5	64.17	sp|P07793|H2A4_PSAMI	Late histone H2A.2.2 OS=Psammechinus miliaris PE=3 SV=2			0	99	VTIAQGGVLPNIQAVLLPK	Carbamidomethyl@N-term; Deamidated(Q)@13; GlyGly(K)@19	cleaved G-V@N-term	-0.0015037	2102.21	1052.11	2102.21	1052.11	2	25	1.1.1.1150.31	0	28.6382	4044.1	28.548
1	77.1	77.1	84.17	77.5	64.17	sp|P07793|H2A4_PSAMI	Late histone H2A.2.2 OS=Psammechinus miliaris PE=3 SV=2			0	99	VTIAQGGVLPNIQAVLLPK	Carbamidomethyl@N-term; Deamidated(Q)@13; GlyGly(K)@19	cleaved G-V@N-term	0.00421961	2102.21	701.745	2102.21	701.744	3	25	1.1.1.1151.12	0	28.6752	7064.77	28.548
1	77.1	77.1	84.17	77.5	64.17	sp|P07793|H2A4_PSAMI	Late histone H2A.2.2 OS=Psammechinus miliaris PE=3 SV=2			0	99	VTIAQGGVLPNIQAVLLPK	Deamidated(Q)@13	cleaved G-V@N-term	-0.00124166	1931.14	966.579	1931.15	966.58	2	26	1.1.1.1151.35	0	28.7169	15632	28.7455
1	77.1	77.1	84.17	77.5	64.17	sp|P07793|H2A4_PSAMI	Late histone H2A.2.2 OS=Psammechinus miliaris PE=3 SV=2			0	99	VTIAQGGVLPNIQAVLLPK	Deamidated(Q)@13	cleaved G-V@N-term	0.00430047	1931.15	644.724	1931.15	644.722	3	27	1.1.1.1152.5	0	28.7626	8337.82	28.7455
1	77.1	77.1	84.17	77.5	64.17	sp|P07793|H2A4_PSAMI	Late histone H2A.2.2 OS=Psammechinus miliaris PE=3 SV=2			0	99	VTIAQGGVLPNIQAVLLPK	Carbamidomethyl@N-term; Deamidated(Q)@13; GlyGly(K)@19	cleaved G-V@N-term	0.00421961	2102.21	701.745	2102.21	701.744	3	22	1.1.1.1154.4	0	28.977	7064.77	28.548
1	77.1	77.1	84.17	77.5	64.17	sp|P07793|H2A4_PSAMI	Late histone H2A.2.2 OS=Psammechinus miliaris PE=3 SV=2			0	99	VTIAQGGVLPNIQAVLLPK	Deamidated(Q)@5; Deamidated(Q)@13	cleaved G-V@N-term	0.0159222	1932.15	967.08	1932.13	967.072	2	23	1.1.1.1155.10	0	29.1098	6275.84	28.7455
1	77.1	77.1	84.17	77.5	64.17	sp|P07793|H2A4_PSAMI	Late histone H2A.2.2 OS=Psammechinus miliaris PE=3 SV=2			0	99	VTIAQGGVLPNIQAVLLPK	Carbamidomethyl@N-term; GlyGly(K)@19	cleaved G-V@N-term	-0.00324538	2101.22	701.415	2101.23	701.416	3	20	1.1.1.1163.2	0	29.8462	583.967	30.0245
1	77.1	77.1	84.17	77.5	64.17	sp|P07793|H2A4_PSAMI	Late histone H2A.2.2 OS=Psammechinus miliaris PE=3 SV=2			0	99	VTIAQGGVLPNIQAVLLPK	Deamidated(N)@11; Deamidated(Q)@13	cleaved G-V@N-term	0.00334442	1932.13	645.052	1932.13	645.05	3	20	1.1.1.1164.2	0	29.9376	579.041	29.8285
1	77.1	77.1	84.17	77.5	64.17	sp|P07793|H2A4_PSAMI	Late histone H2A.2.2 OS=Psammechinus miliaris PE=3 SV=2			0	99	VTIAQGGVLPNIQAVLLPK	Carbamyl@N-term; Carbamidomethyl(T)@2; Deamidated(Q)@5	cleaved G-V@N-term	-0.000818934	2031.17	1016.59	2031.17	1016.59	2	20	1.1.1.1171.7	0	30.674	402.523	30.7126
1	77.1	77.1	84.17	77.5	64.17	sp|P07793|H2A4_PSAMI	Late histone H2A.2.2 OS=Psammechinus miliaris PE=3 SV=2			0	99	VTIAQGGVLPNIQAVLLPK		cleaved G-V@N-term	0.988682	1931.15	644.724	1930.16	644.394	3	23	1.1.1.1260.3	0	38.1454	76.9373	38.0808
1	77.1	77.1	84.17	77.5	64.17	sp|P07793|H2A4_PSAMI	Late histone H2A.2.2 OS=Psammechinus miliaris PE=3 SV=2			0	99	VTIAQGGVLPNIQAVLLPK	Deamidated(N)@11; Deamidated(Q)@13	cleaved G-V@N-term	0.0159222	1932.15	967.08	1932.13	967.072	2	17	1.1.1.1151.36	0	28.7202	6275.84	28.7455
1	77.1	77.1	84.17	77.5	64.17	sp|P07793|H2A4_PSAMI	Late histone H2A.2.2 OS=Psammechinus miliaris PE=3 SV=2			0	99	VTIAQGGVLPNIQAVLLPK	GlyGly(K)@19	cleaved G-V@N-term	0.00032417	2044.21	1023.11	2044.2	1023.11	2	17	1.1.1.1132.43	0	26.8651	51197.7	26.7849
1	77.1	77.1	84.17	77.5	64.17	sp|P07793|H2A4_PSAMI	Late histone H2A.2.2 OS=Psammechinus miliaris PE=3 SV=2			0	99	VTIAQGGVLPNIQAVLLPK	GlyGly(K)@19	cleaved G-V@N-term	0.00065567	2044.21	682.409	2044.2	682.409	3	17	1.1.1.1141.2	0	27.6827	39461.1	26.8837
1	77.1	77.1	84.17	77.5	64.17	sp|P07793|H2A4_PSAMI	Late histone H2A.2.2 OS=Psammechinus miliaris PE=3 SV=2			0	99	VTIAQGGVLPNIQAVLLPK	GlyGly(K)@19	cleaved G-V@N-term	0.00102187	2044.21	682.409	2044.2	682.409	3	17	1.1.1.1132.13	0	26.8151	41458.2	26.7849
1	77.1	77.1	84.17	77.5	64.17	sp|P07793|H2A4_PSAMI	Late histone H2A.2.2 OS=Psammechinus miliaris PE=3 SV=2			0	99	VTIAQGGVLPNIQAVLLPK	Carbamidomethyl@N-term; Deamidated(N)@11; GlyGly(K)@19	cleaved G-V@N-term	8.33554e-06	2102.21	701.744	2102.21	701.744	3	17	1.1.1.1145.8	0	28.0777	4944.19	27.8606
1	77.1	77.1	84.17	77.5	64.17	sp|P07793|H2A4_PSAMI	Late histone H2A.2.2 OS=Psammechinus miliaris PE=3 SV=2			0	99	VTIAQGGVLPNIQAVLLPK	Deamidated(Q)@5	cleaved G-V@N-term	0.005594	1931.15	966.583	1931.15	966.58	2	14	1.1.1.1141.9	0	27.7477	11419.1	27.47
1	77.1	77.1	84.17	77.5	64.17	sp|P07793|H2A4_PSAMI	Late histone H2A.2.2 OS=Psammechinus miliaris PE=3 SV=2			0	99	VTIAQGGVLPNIQAVLLPK	Carbamidomethyl@N-term; Deamidated(N)@11; GlyGly(K)@19	cleaved G-V@N-term	0.00215825	2102.21	1052.11	2102.21	1052.11	2	16	1.1.1.1145.42	0	28.1393	1607.51	27.8606
1	77.1	77.1	84.17	77.5	64.17	sp|P07793|H2A4_PSAMI	Late histone H2A.2.2 OS=Psammechinus miliaris PE=3 SV=2			0	99	VTIAQGGVLPNIQAVLLPK	Deamidated(N)@11; Deamidated(Q)@13	cleaved G-V@N-term	-0.00141108	1932.13	967.071	1932.13	967.072	2	14	1.1.1.1161.36	0	29.6996	540.834	29.8285
1	77.1	77.1	84.17	77.5	64.17	sp|P07793|H2A4_PSAMI	Late histone H2A.2.2 OS=Psammechinus miliaris PE=3 SV=2			0	99	VTIAQGGVLPNIQAVLLPK	Carbamidomethyl@N-term; Deamidated(Q)@13; Carbamidomethyl(K)@19	cleaved G-V@N-term	0.00189579	2045.19	682.737	2045.19	682.737	3	17	1.1.1.1151.11	0	28.6736	6482.94	28.4493
1	77.1	77.1	84.17	77.5	64.17	sp|P07793|H2A4_PSAMI	Late histone H2A.2.2 OS=Psammechinus miliaris PE=3 SV=2			0	99	VTIAQGGVLPNIQAVLLPK	Deamidated(N)@11; Deamidated(Q)@13	cleaved G-V@N-term	-0.00141108	1932.13	967.071	1932.13	967.072	2	15	1.1.1.1162.20	0	29.8033	540.834	29.8285
1	77.1	77.1	84.17	77.5	64.17	sp|P07793|H2A4_PSAMI	Late histone H2A.2.2 OS=Psammechinus miliaris PE=3 SV=2			0	99	VTIAQGGVLPNIQAVLLPK	Deamidated(N)@11; GlyGly(K)@19	cleaved G-V@N-term	0.0193182	2045.21	1023.61	2045.19	1023.6	2	16	1.1.1.1139.9	0	27.5524	18763.9	26.7849
1	77.1	77.1	84.17	77.5	64.17	sp|P07793|H2A4_PSAMI	Late histone H2A.2.2 OS=Psammechinus miliaris PE=3 SV=2			0	98.54	VTIAQGGVLPNIQAVLLPK	Deamidated(N)@11; GlyGly(K)@19	cleaved G-V@N-term	-0.0032639	2045.19	1023.6	2045.19	1023.6	2	15	1.1.1.1124.29	0	26.0809	168.227	26.0928
1	77.1	77.1	84.17	77.5	64.17	sp|P07793|H2A4_PSAMI	Late histone H2A.2.2 OS=Psammechinus miliaris PE=3 SV=2			0	97.9	VTIAQGGVLPNIQAVLLPK	Carbamidomethyl@N-term; Deamidated(N)@11; Deamidated(Q)@13; GlyGly(K)@19	cleaved G-V@N-term	0.00252965	2103.2	702.073	2103.19	702.072	3	16	1.1.1.1160.7	0	29.5519	398.329	29.5316
1	77.1	77.1	84.17	77.5	64.17	sp|P07793|H2A4_PSAMI	Late histone H2A.2.2 OS=Psammechinus miliaris PE=3 SV=2			0	97.66	VTIAQGGVLPNIQAVLLPK		cleaved G-V@N-term	0.000636647	1930.16	966.088	1930.16	966.088	2	11	1.1.1.1133.6	0	26.9345	125266	26.9814
1	77.1	77.1	84.17	77.5	64.17	sp|P07793|H2A4_PSAMI	Late histone H2A.2.2 OS=Psammechinus miliaris PE=3 SV=2			0	96.99	VTIAQGGVLPNIQAVLLPK	Carbamidomethyl@N-term; Deamidated(N)@11; GlyGly(K)@19	cleaved G-V@N-term	0.000557632	2102.21	701.744	2102.21	701.744	3	16	1.1.1.1140.7	0	27.6301	8007.03	27.3724
1	77.1	77.1	84.17	77.5	64.17	sp|P07793|H2A4_PSAMI	Late histone H2A.2.2 OS=Psammechinus miliaris PE=3 SV=2			0	96.63	VTIAQGGVLPNIQAVLLPK	Carbamidomethyl@N-term; Deamidated(N)@11; GlyGly(K)@19	cleaved G-V@N-term	0.00421961	2102.21	701.745	2102.21	701.744	3	15	1.1.1.1157.4	0	29.251	7064.77	28.548
1	77.1	77.1	84.17	77.5	64.17	sp|P07793|H2A4_PSAMI	Late histone H2A.2.2 OS=Psammechinus miliaris PE=3 SV=2			0	94.28	VTIAQGGVLPNIQAVLLPK		cleaved G-V@N-term	0.000129711	1930.16	644.394	1930.16	644.394	3	10	1.1.1.1159.5	0	29.4497	64.3992	29.5316
1	77.1	77.1	84.17	77.5	64.17	sp|P07793|H2A4_PSAMI	Late histone H2A.2.2 OS=Psammechinus miliaris PE=3 SV=2			0	84.5	VTIAQGGVLPNIQAVLLPK	Carbamidomethyl@N-term; Deamidated(N)@11	cleaved G-V@N-term	0.0187683	1988.19	663.736	1988.17	663.73	3	18	1.1.1.1126.14	0	26.2242	91032.2	27.1769
1	77.1	77.1	84.17	77.5	64.17	sp|P07793|H2A4_PSAMI	Late histone H2A.2.2 OS=Psammechinus miliaris PE=3 SV=2			0	84.5	VTIAQGGVLPNIQAVLLPK	Carbamidomethyl@N-term; Deamidated(N)@11	cleaved G-V@N-term	0.0218065	1988.19	995.102	1988.17	995.091	2	24	1.1.1.1127.24	0	26.3845	103172	27.1769
1	77.1	77.1	84.17	77.5	64.17	sp|P07793|H2A4_PSAMI	Late histone H2A.2.2 OS=Psammechinus miliaris PE=3 SV=2			0	84.5	VTIAQGGVLPNIQAVLLPK	Carbamidomethyl@N-term; GlyGly(K)@19	cleaved G-V@N-term	0.00206449	2101.23	701.417	2101.23	701.416	3	19	1.1.1.1130.9	0	26.6112	57572.7	26.8837
1	77.1	77.1	84.17	77.5	64.17	sp|P07793|H2A4_PSAMI	Late histone H2A.2.2 OS=Psammechinus miliaris PE=3 SV=2			0	84.5	VTIAQGGVLPNIQAVLLPK	Carbamidomethyl@N-term; GlyGly(K)@19	cleaved G-V@N-term	0.00206449	2101.23	701.417	2101.23	701.416	3	22	1.1.1.1132.19	0	26.8251	57572.7	26.8837
1	77.1	77.1	84.17	77.5	64.17	sp|P07793|H2A4_PSAMI	Late histone H2A.2.2 OS=Psammechinus miliaris PE=3 SV=2			0	84.5	VTIAQGGVLPNIQAVLLPK	Carbamidomethyl@N-term	cleaved G-V@N-term	0.0041614	1987.19	663.403	1987.18	663.402	3	32	1.1.1.1133.3	0	26.9095	136048	27.1769
1	77.1	77.1	84.17	77.5	64.17	sp|P07793|H2A4_PSAMI	Late histone H2A.2.2 OS=Psammechinus miliaris PE=3 SV=2			0	84.5	VTIAQGGVLPNIQAVLLPK	Carbamidomethyl@N-term; Carbamidomethyl(K)@19	cleaved G-V@N-term	0.00102187	2044.21	682.409	2044.2	682.409	3	26	1.1.1.1133.4	0	26.9178	41458.2	26.7849
1	77.1	77.1	84.17	77.5	64.17	sp|P07793|H2A4_PSAMI	Late histone H2A.2.2 OS=Psammechinus miliaris PE=3 SV=2			0	84.5	VTIAQGGVLPNIQAVLLPK	Carbamidomethyl@N-term; GlyGly(K)@19	cleaved G-V@N-term	0.00206449	2101.23	701.417	2101.23	701.416	3	27	1.1.1.1133.5	0	26.9262	57572.7	26.8837
1	77.1	77.1	84.17	77.5	64.17	sp|P07793|H2A4_PSAMI	Late histone H2A.2.2 OS=Psammechinus miliaris PE=3 SV=2			0	84.5	VTIAQGGVLPNIQAVLLPK	Carbamidomethyl@N-term	cleaved G-V@N-term	0.0012252	1987.18	994.599	1987.18	994.599	2	26	1.1.1.1133.9	0	26.9595	226112	27.1769
1	77.1	77.1	84.17	77.5	64.17	sp|P07793|H2A4_PSAMI	Late histone H2A.2.2 OS=Psammechinus miliaris PE=3 SV=2			0	84.5	VTIAQGGVLPNIQAVLLPK	Carbamidomethyl@N-term	cleaved G-V@N-term	0.0012252	1987.18	994.599	1987.18	994.599	2	22	1.1.1.1135.10	0	27.1549	226112	27.1769
1	77.1	77.1	84.17	77.5	64.17	sp|P07793|H2A4_PSAMI	Late histone H2A.2.2 OS=Psammechinus miliaris PE=3 SV=2			0	84.5	VTIAQGGVLPNIQAVLLPK	Carbamidomethyl@N-term	cleaved G-V@N-term	0.0012252	1987.18	994.599	1987.18	994.599	2	26	1.1.1.1136.8	0	27.2228	226112	27.1769
1	77.1	77.1	84.17	77.5	64.17	sp|P07793|H2A4_PSAMI	Late histone H2A.2.2 OS=Psammechinus miliaris PE=3 SV=2			0	84.5	VTIAQGGVLPNIQAVLLPK	Carbamidomethyl@N-term	cleaved G-V@N-term	0.0041614	1987.19	663.403	1987.18	663.402	3	33	1.1.1.1137.3	0	27.3072	136048	27.1769
1	77.1	77.1	84.17	77.5	64.17	sp|P07793|H2A4_PSAMI	Late histone H2A.2.2 OS=Psammechinus miliaris PE=3 SV=2			0	84.5	VTIAQGGVLPNIQAVLLPK	Carbamidomethyl@N-term; Deamidated(Q)@5	cleaved G-V@N-term	0.00576824	1988.17	663.731	1988.17	663.73	3	26	1.1.1.1140.4	0	27.6017	27708.9	27.5676
1	77.1	77.1	84.17	77.5	64.17	sp|P07793|H2A4_PSAMI	Late histone H2A.2.2 OS=Psammechinus miliaris PE=3 SV=2			0	84.5	VTIAQGGVLPNIQAVLLPK	Carbamidomethyl@N-term; Deamidated(N)@11	cleaved G-V@N-term	0.00374081	1988.17	995.093	1988.17	995.091	2	25	1.1.1.1145.35	0	28.1227	8662.92	28.1546
1	77.1	77.1	84.17	77.5	64.17	sp|P07793|H2A4_PSAMI	Late histone H2A.2.2 OS=Psammechinus miliaris PE=3 SV=2			0	84.5	VTIAQGGVLPNIQAVLLPK	Carbamidomethyl@N-term; Deamidated(N)@11	cleaved G-V@N-term	0.00228936	1988.17	663.73	1988.17	663.73	3	26	1.1.1.1147.3	0	28.2691	11818.3	28.1546
1	77.1	77.1	84.17	77.5	64.17	sp|P07793|H2A4_PSAMI	Late histone H2A.2.2 OS=Psammechinus miliaris PE=3 SV=2			0	84.5	VTIAQGGVLPNIQAVLLPK	Carbamidomethyl@N-term; Deamidated(Q)@13	cleaved G-V@N-term	0.00192316	1988.17	663.73	1988.17	663.73	3	26	1.1.1.1151.7	0	28.6669	16847.1	28.8445
1	77.1	77.1	84.17	77.5	64.17	sp|P07793|H2A4_PSAMI	Late histone H2A.2.2 OS=Psammechinus miliaris PE=3 SV=2			0	84.5	VTIAQGGVLPNIQAVLLPK	Carbamidomethyl@N-term; Deamidated(N)@11; Deamidated(Q)@13	cleaved G-V@N-term	0.01653	1989.17	664.063	1989.15	664.058	3	26	1.1.1.1152.8	0	28.7676	11169.9	28.8445
1	77.1	77.1	84.17	77.5	64.17	sp|P07793|H2A4_PSAMI	Late histone H2A.2.2 OS=Psammechinus miliaris PE=3 SV=2			0	84.5	VTIAQGGVLPNIQAVLLPK	Carbamidomethyl@N-term; Deamidated(Q)@13	cleaved G-V@N-term	-0.00285071	1988.16	995.089	1988.17	995.091	2	27	1.1.1.1153.21	0	28.9226	26511.2	28.8445
1	77.1	77.1	84.17	77.5	64.17	sp|P07793|H2A4_PSAMI	Late histone H2A.2.2 OS=Psammechinus miliaris PE=3 SV=2			0	84.5	VTIAQGGVLPNIQAVLLPK	Carbamidomethyl@N-term; Deamidated(Q)@13	cleaved G-V@N-term	0.00192316	1988.17	663.73	1988.17	663.73	3	26	1.1.1.1154.2	0	28.9603	16847.1	28.8445
1	77.1	77.1	84.17	77.5	64.17	sp|P07793|H2A4_PSAMI	Late histone H2A.2.2 OS=Psammechinus miliaris PE=3 SV=2			0	84.5	VTIAQGGVLPNIQAVLLPK	Carbamidomethyl@N-term; Deamidated(Q)@5; Deamidated(Q)@13	cleaved G-V@N-term	0.0180967	1989.17	995.592	1989.15	995.583	2	23	1.1.1.1157.24	0	29.306	10461.1	28.8445
1	77.1	77.1	84.17	77.5	64.17	sp|P07793|H2A4_PSAMI	Late histone H2A.2.2 OS=Psammechinus miliaris PE=3 SV=2			0	84.5	VTIAQGGVLPNIQAVLLPK	Carbamidomethyl@N-term; Deamidated(N)@11; Deamidated(Q)@13	cleaved G-V@N-term	0.000885538	1989.15	995.583	1989.15	995.583	2	22	1.1.1.1163.9	0	29.9112	1112.77	29.9264
1	77.1	77.1	84.17	77.5	64.17	sp|P07793|H2A4_PSAMI	Late histone H2A.2.2 OS=Psammechinus miliaris PE=3 SV=2			0	84.44	VTIAQGGVLPNIQAVLLPK	Carbamidomethyl@N-term; Carbamidomethyl(K)@19	cleaved G-V@N-term	0.00032417	2044.21	1023.11	2044.2	1023.11	2	17	1.1.1.1135.11	0	27.1633	51197.7	26.7849
1	77.1	77.1	84.17	77.5	64.17	sp|P07793|H2A4_PSAMI	Late histone H2A.2.2 OS=Psammechinus miliaris PE=3 SV=2			0	84.41	VTIAQGGVLPNIQAVLLPK	Carbamidomethyl@N-term; Deamidated(Q)@13	cleaved G-V@N-term	0.000641464	1988.17	663.73	1988.17	663.73	3	14	1.1.1.1113.19	0	24.9465	99.494	25.0051
1	77.1	77.1	84.17	77.5	64.17	sp|P07793|H2A4_PSAMI	Late histone H2A.2.2 OS=Psammechinus miliaris PE=3 SV=2			0	84.06	VTIAQGGVLPNIQAVLLPK	Carbamidomethyl@N-term	cleaved G-V@N-term	-0.00169777	1987.18	663.401	1987.18	663.402	3	13	1.1.1.1188.3	0	32.2972	82.9915	32.181
1	77.1	77.1	84.17	77.5	64.17	sp|P07793|H2A4_PSAMI	Late histone H2A.2.2 OS=Psammechinus miliaris PE=3 SV=2			0	83.3	VTIAQGGVLPNIQAVLLPK	Carbamidomethyl@N-term	cleaved G-V@N-term	-0.00261326	1987.18	663.401	1987.18	663.402	3	12	1.1.1.1121.18	0	25.7498	46.1939	25.6963
1	77.1	77.1	84.17	77.5	64.17	sp|P07793|H2A4_PSAMI	Late histone H2A.2.2 OS=Psammechinus miliaris PE=3 SV=2			0	82.92	VTIAQGGVLPNIQAVLLPK	Carbamidomethyl@N-term; Oxidation(P)@10; Deamidated(N)@11	cleaved G-V@N-term	0.0477694	2004.21	669.077	2004.16	669.061	3	16	1.1.1.1135.3	0	27.1016	1309.15	27.1769
1	77.1	77.1	84.17	77.5	64.17	sp|P07793|H2A4_PSAMI	Late histone H2A.2.2 OS=Psammechinus miliaris PE=3 SV=2			0	55.16	VTIAQGGVLPNIQAVLLPK	Deamidated(N)@11; GlyGly(K)@19	cleaved G-V@N-term	-0.00378028	2045.18	682.736	2045.19	682.737	3	12	1.1.1.1124.9	0	26.0176	377.829	26.0928
1	77.1	77.1	84.17	77.5	64.17	sp|P07793|H2A4_PSAMI	Late histone H2A.2.2 OS=Psammechinus miliaris PE=3 SV=2			0	37.63	VTIAQGGVLPNIQAVLLPK	Carbamidomethyl@N-term; Dehydrated(T)@2; Deamidated(Q)@5	cleaved G-V@N-term	0.0131008	1970.17	986.092	1970.16	986.086	2	12	1.1.1.1145.33	0	28.1193	113.97	28.0563
1	77.1	77.1	84.17	77.5	64.17	sp|P07793|H2A4_PSAMI	Late histone H2A.2.2 OS=Psammechinus miliaris PE=3 SV=2			0	26.21	VTIAQGGVLPNIQAVLLPK	Deamidated(N)@11; Deamidated(Q)@13	cleaved G-V@N-term	-0.00141108	1932.13	967.071	1932.13	967.072	2	10	1.1.1.1162.19	0	29.8	540.834	29.8285
1	77.1	77.1	84.17	77.5	64.17	sp|P07793|H2A4_PSAMI	Late histone H2A.2.2 OS=Psammechinus miliaris PE=3 SV=2			0	20.9	VTIAQGGVLPNIQAVLLPK	Deamidated(Q)@13	cleaved G-V@N-term	0.00430047	1931.15	644.724	1931.15	644.722	3	9	1.1.1.1113.17	0	24.9432	49.1754	24.9061
1	77.1	77.1	84.17	77.5	64.17	sp|P07793|H2A4_PSAMI	Late histone H2A.2.2 OS=Psammechinus miliaris PE=3 SV=2			0	16.89	VTIAQGGVLPNIQAVLLPK	Deamidated(Q)@5; Deamidated(N)@11; Deamidated(Q)@13	cleaved G-V@N-term	0.0369941	1933.15	645.391	1933.11	645.378	3	12	1.1.1.1150.7	0	28.5682	1694.62	28.7455
1	77.1	77.1	84.17	77.5	64.17	sp|P07793|H2A4_PSAMI	Late histone H2A.2.2 OS=Psammechinus miliaris PE=3 SV=2			0	15.43	VTIAQGGVLPNIQAVLLPK	Oxidation(P)@10; Deamidated(N)@11; GlyGly(K)@19	cleaved G-V@N-term	0.0468182	2061.23	688.084	2061.18	688.068	3	14	1.1.1.1132.15	0	26.8185	232.524	26.7849
1	77.1	77.1	84.17	77.5	64.17	sp|P07793|H2A4_PSAMI	Late histone H2A.2.2 OS=Psammechinus miliaris PE=3 SV=2			0	99	VTIAQGGVLPNIQAVLLPKK	GlyGly(K)@20	cleaved G-V@N-term; missed K-K@19	-0.000334241	2172.3	725.107	2172.3	725.107	3	19	1.1.1.1110.16	0	24.6744	6929.11	24.9061
1	77.1	77.1	84.17	77.5	64.17	sp|P07793|H2A4_PSAMI	Late histone H2A.2.2 OS=Psammechinus miliaris PE=3 SV=2			0	99	VTIAQGGVLPNIQAVLLPKK	Deamidated(N)@11; GlyGly(K)@20	cleaved G-V@N-term; missed K-K@19	0.0175668	2173.3	725.441	2173.28	725.435	3	20	1.1.1.1113.24	0	24.9549	4328.17	24.9061
1	77.1	77.1	84.17	77.5	64.17	sp|P07793|H2A4_PSAMI	Late histone H2A.2.2 OS=Psammechinus miliaris PE=3 SV=2			0	99	VTIAQGGVLPNIQAVLLPKK	GlyGly(K)@20	cleaved G-V@N-term; missed K-K@19	0.00025636	2172.3	1087.16	2172.3	1087.16	2	19	1.1.1.1113.50	0	24.9982	490.86	24.9061
1	77.1	77.1	84.17	77.5	64.17	sp|P07793|H2A4_PSAMI	Late histone H2A.2.2 OS=Psammechinus miliaris PE=3 SV=2			0	99	VTIAQGGVLPNIQAVLLPKK	Carbamidomethyl@N-term; Deamidated(Q)@5; GlyGly(K)@19	cleaved G-V@N-term; missed K-K@19	0.0194632	2230.32	744.449	2230.3	744.442	3	22	1.1.1.1119.20	0	25.5653	6870.48	25.0051
1	77.1	77.1	84.17	77.5	64.17	sp|P07793|H2A4_PSAMI	Late histone H2A.2.2 OS=Psammechinus miliaris PE=3 SV=2			0	99	VTIAQGGVLPNIQAVLLPKK	Carbamidomethyl@N-term; Deamidated(N)@11; GlyGly(K)@20	cleaved G-V@N-term; missed K-K@19	-0.00141006	2230.3	744.442	2230.3	744.442	3	22	1.1.1.1122.17	0	25.8454	1242.54	25.8939
1	77.1	77.1	84.17	77.5	64.17	sp|P07793|H2A4_PSAMI	Late histone H2A.2.2 OS=Psammechinus miliaris PE=3 SV=2			0	99	VTIAQGGVLPNIQAVLLPKK	Carbamidomethyl@N-term; Deamidated(Q)@13; GlyGly(K)@19	cleaved G-V@N-term; missed K-K@19	-0.00141006	2230.3	744.442	2230.3	744.442	3	21	1.1.1.1125.17	0	26.137	1242.54	25.8939
1	77.1	77.1	84.17	77.5	64.17	sp|P07793|H2A4_PSAMI	Late histone H2A.2.2 OS=Psammechinus miliaris PE=3 SV=2			0	99	VTIAQGGVLPNIQAVLLPKK	Deamidated(Q)@13; GlyGly(K)@20	cleaved G-V@N-term; missed K-K@19	-0.00458816	2173.28	725.433	2173.28	725.435	3	22	1.1.1.1126.23	0	26.2425	1181	26.2911
1	77.1	77.1	84.17	77.5	64.17	sp|P07793|H2A4_PSAMI	Late histone H2A.2.2 OS=Psammechinus miliaris PE=3 SV=2			0	99	VTIAQGGVLPNIQAVLLPKK	Carbamidomethyl@N-term; Deamidated(Q)@13; GlyGly(K)@19	cleaved G-V@N-term; missed K-K@19	-0.00232555	2230.3	744.442	2230.3	744.442	3	23	1.1.1.1128.19	0	26.4336	2177.8	26.3897
1	77.1	77.1	84.17	77.5	64.17	sp|P07793|H2A4_PSAMI	Late histone H2A.2.2 OS=Psammechinus miliaris PE=3 SV=2			0	99	VTIAQGGVLPNIQAVLLPKK	GlyGly(K)@20	cleaved G-V@N-term; missed K-K@19	-0.00402717	2172.3	544.081	2172.3	544.082	4	17	1.1.1.1113.4	0	24.9215	743.488	24.9061
1	77.1	77.1	84.17	77.5	64.17	sp|P07793|H2A4_PSAMI	Late histone H2A.2.2 OS=Psammechinus miliaris PE=3 SV=2			0	99	VTIAQGGVLPNIQAVLLPKK	Carbamidomethyl@N-term; GlyGly(K)@20	cleaved G-V@N-term; missed K-K@19	0.00101332	2229.32	744.115	2229.32	744.114	3	17	1.1.1.1110.18	0	24.6844	9651.12	25.0051
1	77.1	77.1	84.17	77.5	64.17	sp|P07793|H2A4_PSAMI	Late histone H2A.2.2 OS=Psammechinus miliaris PE=3 SV=2			0	88.18	VTIAQGGVLPNIQAVLLPKK	Deamidated(N)@11; GlyGly(K)@20	cleaved G-V@N-term; missed K-K@19	0.000172406	2173.28	725.435	2173.28	725.435	3	13	1.1.1.1120.14	0	25.6294	580.562	25.795
1	77.1	77.1	84.17	77.5	64.17	sp|P07793|H2A4_PSAMI	Late histone H2A.2.2 OS=Psammechinus miliaris PE=3 SV=2			0	87.26	VTIAQGGVLPNIQAVLLPKK	Carbamidomethyl@N-term; GlyGly(K)@20	cleaved G-V@N-term; missed K-K@19	-0.00334493	2229.32	558.337	2229.32	558.338	4	21	1.1.1.1113.7	0	24.9265	1361.4	25.0051
1	77.1	77.1	84.17	77.5	64.17	sp|P07793|H2A4_PSAMI	Late histone H2A.2.2 OS=Psammechinus miliaris PE=3 SV=2			0	87.26	VTIAQGGVLPNIQAVLLPKK	Carbamidomethyl@N-term; GlyGly(K)@19	cleaved G-V@N-term; missed K-K@19	0.00101332	2229.32	744.115	2229.32	744.114	3	23	1.1.1.1113.28	0	24.9615	9651.12	25.0051
1	77.1	77.1	84.17	77.5	64.17	sp|P07793|H2A4_PSAMI	Late histone H2A.2.2 OS=Psammechinus miliaris PE=3 SV=2			0	87.26	VTIAQGGVLPNIQAVLLPKK	Carbamidomethyl@N-term; GlyGly(K)@20	cleaved G-V@N-term; missed K-K@19	0.00101332	2229.32	744.115	2229.32	744.114	3	21	1.1.1.1116.15	0	25.2588	9651.12	25.0051
1	77.1	77.1	84.17	77.5	64.17	sp|P07793|H2A4_PSAMI	Late histone H2A.2.2 OS=Psammechinus miliaris PE=3 SV=2			0	31.85	VTIAQGGVLPNIQAVLLPKK	GlyGly(K)@19; GlyGly(K)@20	cleaved G-V@N-term; missed K-K@19	-0.00220255	2286.34	1144.18	2286.34	1144.18	2	14	1.1.1.1112.47	0	24.9009	239.695	25.0051
2	31.54	31.54	42.24	35.87	33.39	sp|P04264|K2C1_HUMAN; sp|A5A6M6|K2C1_PANTR	Keratin, type II cytoskeletal 1 OS=Homo sapiens GN=KRT1 PE=1 SV=6; Keratin, type II cytoskeletal 1 OS=Pan troglodytes GN=KRT1 PE=2 SV=1			2	99	AQYEDIAQK			0.00732679	1064.52	533.268	1064.51	533.264	2	14	1.1.1.981.14	1	12.0263	435.831	12.0715
2	31.54	31.54	42.24	35.87	33.39	sp|P04264|K2C1_HUMAN; sp|A5A6M6|K2C1_PANTR	Keratin, type II cytoskeletal 1 OS=Homo sapiens GN=KRT1 PE=1 SV=6; Keratin, type II cytoskeletal 1 OS=Pan troglodytes GN=KRT1 PE=2 SV=1			2	99	FLEQQNQVLQTK			-0.000226823	1474.78	738.396	1474.78	738.396	2	21	1.1.1.1020.14	0	15.8697	813.465	15.8816
2	31.54	31.54	42.24	35.87	33.39	sp|P04264|K2C1_HUMAN; sp|A5A6M6|K2C1_PANTR	Keratin, type II cytoskeletal 1 OS=Homo sapiens GN=KRT1 PE=1 SV=6; Keratin, type II cytoskeletal 1 OS=Pan troglodytes GN=KRT1 PE=2 SV=1			2	99	FLEQQNQVLQTKWELLQQVDTSTR	Carbamidomethyl@N-term; GlyGly(K)@12	missed K-W@12	0.0156687	3102.59	1035.2	3102.57	1035.2	3	24	1.1.1.1117.34	1	25.384	100.491	25.3993
2	31.54	31.54	42.24	35.87	33.39	sp|P04264|K2C1_HUMAN; sp|A5A6M6|K2C1_PANTR	Keratin, type II cytoskeletal 1 OS=Homo sapiens GN=KRT1 PE=1 SV=6; Keratin, type II cytoskeletal 1 OS=Pan troglodytes GN=KRT1 PE=2 SV=1			2	99	FSSCGGGGGSFGAGGGFGSR	Carbamidomethyl(C)@4		0.000644315	1764.73	883.371	1764.73	883.371	2	29	1.1.1.1027.27	1	16.5602	330.026	16.5654
2	31.54	31.54	42.24	35.87	33.39	sp|P04264|K2C1_HUMAN; sp|A5A6M6|K2C1_PANTR	Keratin, type II cytoskeletal 1 OS=Homo sapiens GN=KRT1 PE=1 SV=6; Keratin, type II cytoskeletal 1 OS=Pan troglodytes GN=KRT1 PE=2 SV=1			2	99	LALDLEIATYR			0.00494514	1276.71	639.361	1276.7	639.359	2	17	1.1.1.1099.20	1	23.5664	385.55	23.524
2	31.54	31.54	42.24	35.87	33.39	sp|P04264|K2C1_HUMAN; sp|A5A6M6|K2C1_PANTR	Keratin, type II cytoskeletal 1 OS=Homo sapiens GN=KRT1 PE=1 SV=6; Keratin, type II cytoskeletal 1 OS=Pan troglodytes GN=KRT1 PE=2 SV=1			2	99	LNDLEDALQQAK			0.00293509	1356.69	679.353	1356.69	679.352	2	21	1.1.1.1054.36	1	19.1766	705.054	19.1086
2	31.54	31.54	42.24	35.87	33.39	sp|P04264|K2C1_HUMAN; sp|A5A6M6|K2C1_PANTR	Keratin, type II cytoskeletal 1 OS=Homo sapiens GN=KRT1 PE=1 SV=6; Keratin, type II cytoskeletal 1 OS=Pan troglodytes GN=KRT1 PE=2 SV=1			2	99	QISNLQQSISDAEQR			0.000547981	1715.84	858.929	1715.84	858.929	2	24	1.1.1.1041.13	1	17.9307	521.101	17.9359
2	31.54	31.54	42.24	35.87	33.39	sp|P04264|K2C1_HUMAN; sp|A5A6M6|K2C1_PANTR	Keratin, type II cytoskeletal 1 OS=Homo sapiens GN=KRT1 PE=1 SV=6; Keratin, type II cytoskeletal 1 OS=Pan troglodytes GN=KRT1 PE=2 SV=1			2	99	SLDLDSIIAEVK			0.0017499	1301.71	651.862	1301.71	651.861	2	21	1.1.1.1126.13	1	26.2225	1197	26.2911
2	31.54	31.54	42.24	35.87	33.39	sp|P04264|K2C1_HUMAN; sp|A5A6M6|K2C1_PANTR	Keratin, type II cytoskeletal 1 OS=Homo sapiens GN=KRT1 PE=1 SV=6; Keratin, type II cytoskeletal 1 OS=Pan troglodytes GN=KRT1 PE=2 SV=1			2	99	SLNNQFASFIDK			0.000901525	1382.68	692.349	1382.68	692.349	2	20	1.1.1.1083.30	1	22.0034	949.169	22.0437
2	31.54	31.54	42.24	35.87	33.39	sp|P04264|K2C1_HUMAN; sp|A5A6M6|K2C1_PANTR	Keratin, type II cytoskeletal 1 OS=Homo sapiens GN=KRT1 PE=1 SV=6; Keratin, type II cytoskeletal 1 OS=Pan troglodytes GN=KRT1 PE=2 SV=1			2	99	SLVNLGGSK			0.000751941	873.493	437.754	873.492	437.753	2	13	1.1.1.1011.6	1	14.9215	511.1	14.904
2	31.54	31.54	42.24	35.87	33.39	sp|P04264|K2C1_HUMAN; sp|A5A6M6|K2C1_PANTR	Keratin, type II cytoskeletal 1 OS=Homo sapiens GN=KRT1 PE=1 SV=6; Keratin, type II cytoskeletal 1 OS=Pan troglodytes GN=KRT1 PE=2 SV=1			2	99	THNLEPYFESFINNLR			-0.000313991	1992.97	665.33	1992.97	665.33	3	21	1.1.1.1129.15	1	26.5263	1035.82	26.5882
2	31.54	31.54	42.24	35.87	33.39	sp|P04264|K2C1_HUMAN; sp|A5A6M6|K2C1_PANTR	Keratin, type II cytoskeletal 1 OS=Homo sapiens GN=KRT1 PE=1 SV=6; Keratin, type II cytoskeletal 1 OS=Pan troglodytes GN=KRT1 PE=2 SV=1			2	99	TNAENEFVTIK			0.00232154	1264.63	633.323	1264.63	633.322	2	16	1.1.1.1032.37	1	17.0269	843.294	16.9573
2	31.54	31.54	42.24	35.87	33.39	sp|P04264|K2C1_HUMAN; sp|A5A6M6|K2C1_PANTR	Keratin, type II cytoskeletal 1 OS=Homo sapiens GN=KRT1 PE=1 SV=6; Keratin, type II cytoskeletal 1 OS=Pan troglodytes GN=KRT1 PE=2 SV=1			2	99	WELLQQVDTSTR			-0.00119346	1474.74	738.378	1474.74	738.378	2	19	1.1.1.1078.44	1	21.5355	845.575	21.5524
2	31.54	31.54	42.24	35.87	33.39	sp|P04264|K2C1_HUMAN; sp|A5A6M6|K2C1_PANTR	Keratin, type II cytoskeletal 1 OS=Homo sapiens GN=KRT1 PE=1 SV=6; Keratin, type II cytoskeletal 1 OS=Pan troglodytes GN=KRT1 PE=2 SV=1			2	99	YEELQITAGR			0.00339009	1178.6	590.306	1178.59	590.304	2	17	1.1.1.1026.18	1	16.4373	730.859	16.3698
2	31.54	31.54	42.24	35.87	33.39	sp|P04264|K2C1_HUMAN; sp|A5A6M6|K2C1_PANTR	Keratin, type II cytoskeletal 1 OS=Homo sapiens GN=KRT1 PE=1 SV=6; Keratin, type II cytoskeletal 1 OS=Pan troglodytes GN=KRT1 PE=2 SV=1			1.18709	99	LNDLEDALQQAKEDLAR	GlyGly(K)@12	missed K-E@12	0.00373754	2055.03	686.016	2055.02	686.015	3	16	1.1.1.1115.16	1	25.1389	157.639	25.1038
2	31.54	31.54	42.24	35.87	33.39	sp|P04264|K2C1_HUMAN; sp|A5A6M6|K2C1_PANTR	Keratin, type II cytoskeletal 1 OS=Homo sapiens GN=KRT1 PE=1 SV=6; Keratin, type II cytoskeletal 1 OS=Pan troglodytes GN=KRT1 PE=2 SV=1			1.10237	99	AEAESLYQSK	Carbamidomethyl@N-term		0.00473495	1181.56	591.788	1181.56	591.786	2	15	1.1.1.984.13	1	12.3239	338.947	12.2666
2	31.54	31.54	42.24	35.87	33.39	sp|P04264|K2C1_HUMAN; sp|A5A6M6|K2C1_PANTR	Keratin, type II cytoskeletal 1 OS=Homo sapiens GN=KRT1 PE=1 SV=6; Keratin, type II cytoskeletal 1 OS=Pan troglodytes GN=KRT1 PE=2 SV=1			0.793174	87.03	SISISVAR			0.00183585	831.483	416.749	831.481	416.748	2	10	1.1.1.1011.4	1	14.9182	707.534	15.0017
2	31.54	31.54	42.24	35.87	33.39	sp|P04264|K2C1_HUMAN; sp|A5A6M6|K2C1_PANTR	Keratin, type II cytoskeletal 1 OS=Homo sapiens GN=KRT1 PE=1 SV=6; Keratin, type II cytoskeletal 1 OS=Pan troglodytes GN=KRT1 PE=2 SV=1			0.415669	67.33	FASFIDK		cleaved Q-F@N-term	-0.000527008	826.422	414.218	826.422	414.219	2	8	1.1.1.1032.5	0	16.9735	370.093	17.0555
2	31.54	31.54	42.24	35.87	33.39	sp|P04264|K2C1_HUMAN; sp|A5A6M6|K2C1_PANTR	Keratin, type II cytoskeletal 1 OS=Homo sapiens GN=KRT1 PE=1 SV=6; Keratin, type II cytoskeletal 1 OS=Pan troglodytes GN=KRT1 PE=2 SV=1			0.0438316	87.6	IEISELNR	Carbamidomethyl@N-term		0.00433587	1029.55	515.782	1029.55	515.78	2	13	1.1.1.1024.13	0	16.2369	1701.62	16.1745
2	31.54	31.54	42.24	35.87	33.39	sp|P04264|K2C1_HUMAN; sp|A5A6M6|K2C1_PANTR	Keratin, type II cytoskeletal 1 OS=Homo sapiens GN=KRT1 PE=1 SV=6; Keratin, type II cytoskeletal 1 OS=Pan troglodytes GN=KRT1 PE=2 SV=1			0.000434512	99	LDNLQQEIDFLTALYQAELSQMQTQISETNVILSMDNNR	Hex(S)@20; Dethiomethyl(M)@35		-0.0221889	4640.22	1161.06	4640.24	1161.07	4	19	1.1.1.1166.41	1	30.2093	429.054	30.1228
2	31.54	31.54	42.24	35.87	33.39	sp|P04264|K2C1_HUMAN; sp|A5A6M6|K2C1_PANTR	Keratin, type II cytoskeletal 1 OS=Homo sapiens GN=KRT1 PE=1 SV=6; Keratin, type II cytoskeletal 1 OS=Pan troglodytes GN=KRT1 PE=2 SV=1			0	77.25	AEAESLYQSK			0.00422829	1124.54	563.277	1124.53	563.275	2	11	1.1.1.984.12	1	12.3189	279.322	12.2666
2	31.54	31.54	42.24	35.87	33.39	sp|P04264|K2C1_HUMAN; sp|A5A6M6|K2C1_PANTR	Keratin, type II cytoskeletal 1 OS=Homo sapiens GN=KRT1 PE=1 SV=6; Keratin, type II cytoskeletal 1 OS=Pan troglodytes GN=KRT1 PE=2 SV=1			0	99	AQYEDIAQK	Carbamidomethyl@N-term		0.00130333	1121.54	561.776	1121.54	561.775	2	15	1.1.1.981.15	1	12.0313	1124.83	12.0715
2	31.54	31.54	42.24	35.87	33.39	sp|P04264|K2C1_HUMAN; sp|A5A6M6|K2C1_PANTR	Keratin, type II cytoskeletal 1 OS=Homo sapiens GN=KRT1 PE=1 SV=6; Keratin, type II cytoskeletal 1 OS=Pan troglodytes GN=KRT1 PE=2 SV=1			0	39.67	FASFIDK	GlyGly(K)@7	cleaved Q-F@N-term	0.000341292	940.466	471.24	940.465	471.24	2	9	1.1.1.1033.9	0	17.0784	117.66	16.9573
2	31.54	31.54	42.24	35.87	33.39	sp|P04264|K2C1_HUMAN; sp|A5A6M6|K2C1_PANTR	Keratin, type II cytoskeletal 1 OS=Homo sapiens GN=KRT1 PE=1 SV=6; Keratin, type II cytoskeletal 1 OS=Pan troglodytes GN=KRT1 PE=2 SV=1			0	26.07	FASFIDK	Carbamidomethyl@N-term	cleaved Q-F@N-term	0.00333634	883.447	442.731	883.444	442.729	2	11	1.1.1.1042.4	0	17.9549	603.637	17.9359
2	31.54	31.54	42.24	35.87	33.39	sp|P04264|K2C1_HUMAN; sp|A5A6M6|K2C1_PANTR	Keratin, type II cytoskeletal 1 OS=Homo sapiens GN=KRT1 PE=1 SV=6; Keratin, type II cytoskeletal 1 OS=Pan troglodytes GN=KRT1 PE=2 SV=1			0	99	FLEQQNQVLQTK	Carbamidomethyl@N-term; Carbamidomethyl(K)@12		0.0092188	1588.83	795.422	1588.82	795.418	2	19	1.1.1.1029.45	0	16.7495	147.602	16.6633
2	31.54	31.54	42.24	35.87	33.39	sp|P04264|K2C1_HUMAN; sp|A5A6M6|K2C1_PANTR	Keratin, type II cytoskeletal 1 OS=Homo sapiens GN=KRT1 PE=1 SV=6; Keratin, type II cytoskeletal 1 OS=Pan troglodytes GN=KRT1 PE=2 SV=1			0	99	FLEQQNQVLQTK	Carbamidomethyl@N-term; GlyGly(K)@12		0.00082753	1645.84	823.929	1645.84	823.928	2	20	1.1.1.1029.46	0	16.7529	256.599	16.7614
2	31.54	31.54	42.24	35.87	33.39	sp|P04264|K2C1_HUMAN; sp|A5A6M6|K2C1_PANTR	Keratin, type II cytoskeletal 1 OS=Homo sapiens GN=KRT1 PE=1 SV=6; Keratin, type II cytoskeletal 1 OS=Pan troglodytes GN=KRT1 PE=2 SV=1			0	99	FSSCGGGGGSFGAGGGFGSR	Carbamidomethyl@N-term; Carbamidomethyl(C)@4		-0.00210635	1821.75	911.881	1821.75	911.882	2	28	1.1.1.1030.25	1	16.8541	302.592	16.7614
2	31.54	31.54	42.24	35.87	33.39	sp|P04264|K2C1_HUMAN; sp|A5A6M6|K2C1_PANTR	Keratin, type II cytoskeletal 1 OS=Homo sapiens GN=KRT1 PE=1 SV=6; Keratin, type II cytoskeletal 1 OS=Pan troglodytes GN=KRT1 PE=2 SV=1			0	74.9	IEISELNR			0.000245133	972.524	487.269	972.524	487.269	2	10	1.1.1.1022.9	0	16.0549	715.777	15.9792
2	31.54	31.54	42.24	35.87	33.39	sp|P04264|K2C1_HUMAN; sp|A5A6M6|K2C1_PANTR	Keratin, type II cytoskeletal 1 OS=Homo sapiens GN=KRT1 PE=1 SV=6; Keratin, type II cytoskeletal 1 OS=Pan troglodytes GN=KRT1 PE=2 SV=1			0	99	LALDLEIATYR	Carbamidomethyl@N-term		0.00409473	1333.73	667.871	1333.72	667.869	2	17	1.1.1.1102.26	1	23.8735	344.857	23.8213
2	31.54	31.54	42.24	35.87	33.39	sp|P04264|K2C1_HUMAN; sp|A5A6M6|K2C1_PANTR	Keratin, type II cytoskeletal 1 OS=Homo sapiens GN=KRT1 PE=1 SV=6; Keratin, type II cytoskeletal 1 OS=Pan troglodytes GN=KRT1 PE=2 SV=1			0	99	LALDLEIATYR	Carbamidomethyl@N-term		0.00409473	1333.73	667.871	1333.72	667.869	2	15	1.1.1.1105.21	1	24.1624	344.857	23.8213
2	31.54	31.54	42.24	35.87	33.39	sp|P04264|K2C1_HUMAN; sp|A5A6M6|K2C1_PANTR	Keratin, type II cytoskeletal 1 OS=Homo sapiens GN=KRT1 PE=1 SV=6; Keratin, type II cytoskeletal 1 OS=Pan troglodytes GN=KRT1 PE=2 SV=1			0	28.9	LALDLEIATYR	Carbamidomethyl@N-term		-0.0033513	1333.72	667.868	1333.72	667.869	2	10	1.1.1.1122.10	0	25.822	54.8733	25.795
2	31.54	31.54	42.24	35.87	33.39	sp|P04264|K2C1_HUMAN; sp|A5A6M6|K2C1_PANTR	Keratin, type II cytoskeletal 1 OS=Homo sapiens GN=KRT1 PE=1 SV=6; Keratin, type II cytoskeletal 1 OS=Pan troglodytes GN=KRT1 PE=2 SV=1			0	99	LNDLEDALQQAK	Carbamidomethyl@N-term		-0.000541221	1413.71	707.862	1413.71	707.862	2	21	1.1.1.1057.22	1	19.4715	679.968	19.4022
2	31.54	31.54	42.24	35.87	33.39	sp|P04264|K2C1_HUMAN; sp|A5A6M6|K2C1_PANTR	Keratin, type II cytoskeletal 1 OS=Homo sapiens GN=KRT1 PE=1 SV=6; Keratin, type II cytoskeletal 1 OS=Pan troglodytes GN=KRT1 PE=2 SV=1			0	99	QISNLQQSISDAEQR	Carbamidomethyl@N-term		0.00124049	1772.87	887.441	1772.87	887.44	2	20	1.1.1.1043.21	1	18.126	402.274	18.0335
2	31.54	31.54	42.24	35.87	33.39	sp|P04264|K2C1_HUMAN; sp|A5A6M6|K2C1_PANTR	Keratin, type II cytoskeletal 1 OS=Homo sapiens GN=KRT1 PE=1 SV=6; Keratin, type II cytoskeletal 1 OS=Pan troglodytes GN=KRT1 PE=2 SV=1			0	99	SLDLDSIIAEVK	GlyGly(K)@12		-0.000767486	1415.75	708.882	1415.75	708.883	2	19	1.1.1.1126.20	1	26.2342	171.141	26.2911
2	31.54	31.54	42.24	35.87	33.39	sp|P04264|K2C1_HUMAN; sp|A5A6M6|K2C1_PANTR	Keratin, type II cytoskeletal 1 OS=Homo sapiens GN=KRT1 PE=1 SV=6; Keratin, type II cytoskeletal 1 OS=Pan troglodytes GN=KRT1 PE=2 SV=1			0	99	SLDLDSIIAEVK	Carbamidomethyl@N-term; GlyGly(K)@12		0.00169465	1472.77	737.394	1472.77	737.393	2	20	1.1.1.1128.18	1	26.4302	124.979	26.4888
2	31.54	31.54	42.24	35.87	33.39	sp|P04264|K2C1_HUMAN; sp|A5A6M6|K2C1_PANTR	Keratin, type II cytoskeletal 1 OS=Homo sapiens GN=KRT1 PE=1 SV=6; Keratin, type II cytoskeletal 1 OS=Pan troglodytes GN=KRT1 PE=2 SV=1			0	99	SLDLDSIIAEVK	Carbamidomethyl@N-term		0.00148968	1358.73	680.373	1358.73	680.372	2	19	1.1.1.1130.7	0	26.6079	1310.57	26.4888
2	31.54	31.54	42.24	35.87	33.39	sp|P04264|K2C1_HUMAN; sp|A5A6M6|K2C1_PANTR	Keratin, type II cytoskeletal 1 OS=Homo sapiens GN=KRT1 PE=1 SV=6; Keratin, type II cytoskeletal 1 OS=Pan troglodytes GN=KRT1 PE=2 SV=1			0	99	SLNNQFASFIDK	GlyGly(K)@12		-0.00161322	1496.72	749.369	1496.73	749.37	2	18	1.1.1.1081.28	1	21.8216	219.288	21.7488
2	31.54	31.54	42.24	35.87	33.39	sp|P04264|K2C1_HUMAN; sp|A5A6M6|K2C1_PANTR	Keratin, type II cytoskeletal 1 OS=Homo sapiens GN=KRT1 PE=1 SV=6; Keratin, type II cytoskeletal 1 OS=Pan troglodytes GN=KRT1 PE=2 SV=1			0	99	SLNNQFASFIDK	Carbamidomethyl@N-term; GlyGly(K)@12		0.00579902	1553.75	777.884	1553.75	777.881	2	17	1.1.1.1084.43	1	22.1238	254.223	22.0437
2	31.54	31.54	42.24	35.87	33.39	sp|P04264|K2C1_HUMAN; sp|A5A6M6|K2C1_PANTR	Keratin, type II cytoskeletal 1 OS=Homo sapiens GN=KRT1 PE=1 SV=6; Keratin, type II cytoskeletal 1 OS=Pan troglodytes GN=KRT1 PE=2 SV=1			0	99	SLNNQFASFIDK	Carbamidomethyl(K)@12		0.0108333	1439.72	720.865	1439.7	720.859	2	16	1.1.1.1081.27	1	21.8183	118.066	21.8468
2	31.54	31.54	42.24	35.87	33.39	sp|P04264|K2C1_HUMAN; sp|A5A6M6|K2C1_PANTR	Keratin, type II cytoskeletal 1 OS=Homo sapiens GN=KRT1 PE=1 SV=6; Keratin, type II cytoskeletal 1 OS=Pan troglodytes GN=KRT1 PE=2 SV=1			0	99	SLNNQFASFIDK	Carbamidomethyl@N-term		-0.000640897	1439.7	720.859	1439.7	720.859	2	14	1.1.1.1085.43	1	22.2227	1124.46	22.3403
2	31.54	31.54	42.24	35.87	33.39	sp|P04264|K2C1_HUMAN; sp|A5A6M6|K2C1_PANTR	Keratin, type II cytoskeletal 1 OS=Homo sapiens GN=KRT1 PE=1 SV=6; Keratin, type II cytoskeletal 1 OS=Pan troglodytes GN=KRT1 PE=2 SV=1			0	99	SLVNLGGSK	Carbamidomethyl@N-term		0.00216533	930.516	466.265	930.513	466.264	2	13	1.1.1.1013.7	1	15.1287	524.562	15.0995
2	31.54	31.54	42.24	35.87	33.39	sp|P04264|K2C1_HUMAN; sp|A5A6M6|K2C1_PANTR	Keratin, type II cytoskeletal 1 OS=Homo sapiens GN=KRT1 PE=1 SV=6; Keratin, type II cytoskeletal 1 OS=Pan troglodytes GN=KRT1 PE=2 SV=1			0	99	THNLEPYFESFINNLR	Carbamidomethyl@N-term		0.00734629	2050	684.34	2049.99	684.338	3	19	1.1.1.1139.3	1	27.4957	655.676	27.5676
2	31.54	31.54	42.24	35.87	33.39	sp|P04264|K2C1_HUMAN; sp|A5A6M6|K2C1_PANTR	Keratin, type II cytoskeletal 1 OS=Homo sapiens GN=KRT1 PE=1 SV=6; Keratin, type II cytoskeletal 1 OS=Pan troglodytes GN=KRT1 PE=2 SV=1			0	99	THNLEPYFESFINNLR	Carbamidomethyl@N-term		-0.00162557	2049.99	684.337	2049.99	684.338	3	14	1.1.1.1128.14	1	26.4219	276.438	26.6864
2	31.54	31.54	42.24	35.87	33.39	sp|P04264|K2C1_HUMAN; sp|A5A6M6|K2C1_PANTR	Keratin, type II cytoskeletal 1 OS=Homo sapiens GN=KRT1 PE=1 SV=6; Keratin, type II cytoskeletal 1 OS=Pan troglodytes GN=KRT1 PE=2 SV=1			0	99	THNLEPYFESFINNLR	Carbamidomethyl@N-term		-0.00162557	2049.99	684.337	2049.99	684.338	3	15	1.1.1.1131.11	1	26.713	276.438	26.6864
2	31.54	31.54	42.24	35.87	33.39	sp|P04264|K2C1_HUMAN; sp|A5A6M6|K2C1_PANTR	Keratin, type II cytoskeletal 1 OS=Homo sapiens GN=KRT1 PE=1 SV=6; Keratin, type II cytoskeletal 1 OS=Pan troglodytes GN=KRT1 PE=2 SV=1			0	23.96	THNLEPYFESFINNLR	Carbamidomethyl@N-term		-0.00162557	2049.99	684.337	2049.99	684.338	3	10	1.1.1.1125.13	1	26.1236	276.438	26.6864
2	31.54	31.54	42.24	35.87	33.39	sp|P04264|K2C1_HUMAN; sp|A5A6M6|K2C1_PANTR	Keratin, type II cytoskeletal 1 OS=Homo sapiens GN=KRT1 PE=1 SV=6; Keratin, type II cytoskeletal 1 OS=Pan troglodytes GN=KRT1 PE=2 SV=1			0	99	TNAENEFVTIK	Carbamidomethyl@N-term		0.0017252	1321.65	661.834	1321.65	661.833	2	17	1.1.1.1033.29	1	17.1317	846.847	17.0555
2	31.54	31.54	42.24	35.87	33.39	sp|P04264|K2C1_HUMAN; sp|A5A6M6|K2C1_PANTR	Keratin, type II cytoskeletal 1 OS=Homo sapiens GN=KRT1 PE=1 SV=6; Keratin, type II cytoskeletal 1 OS=Pan troglodytes GN=KRT1 PE=2 SV=1			0	99	WELLQQVDTSTR	Carbamidomethyl@N-term		-0.000968722	1531.76	766.888	1531.76	766.889	2	16	1.1.1.1082.39	1	21.92	512.357	21.9452
2	31.54	31.54	42.24	35.87	33.39	sp|P04264|K2C1_HUMAN; sp|A5A6M6|K2C1_PANTR	Keratin, type II cytoskeletal 1 OS=Homo sapiens GN=KRT1 PE=1 SV=6; Keratin, type II cytoskeletal 1 OS=Pan troglodytes GN=KRT1 PE=2 SV=1			0	99	YEELQITAGR	Carbamidomethyl@N-term		0.00103783	1235.62	618.815	1235.61	618.815	2	17	1.1.1.1027.22	1	16.5435	1002.6	16.5654
3	30.77	30.77	88.35	73.79	58.25	sp|Q6WV74|H4_MYTCH	Histone H4 OS=Mytilus chilensis PE=3 SV=3			2	99	DAVTYTEHAK			0.00250974	1133.54	567.776	1133.54	567.775	2	17	1.1.1.974.11	1	11.3424	709.089	11.29
3	30.77	30.77	88.35	73.79	58.25	sp|Q6WV74|H4_MYTCH	Histone H4 OS=Mytilus chilensis PE=3 SV=3			2	99	DNIQGITKPAIR			-0.000775579	1324.75	442.589	1324.75	442.589	3	16	1.1.1.1006.3	1	14.4514	86882.7	14.4156
3	30.77	30.77	88.35	73.79	58.25	sp|Q6WV74|H4_MYTCH	Histone H4 OS=Mytilus chilensis PE=3 SV=3			2	99	GVLKVFLENVIR		missed K-V@4	0.000964197	1385.84	693.928	1385.84	693.927	2	17	1.1.1.1123.13	1	25.9451	249.635	25.8939
3	30.77	30.77	88.35	73.79	58.25	sp|Q6WV74|H4_MYTCH	Histone H4 OS=Mytilus chilensis PE=3 SV=3			2	99	ISGLIYEETR			0.00138843	1179.62	590.815	1179.61	590.814	2	17	1.1.1.1038.12	1	17.5909	174570	17.2518
3	30.77	30.77	88.35	73.79	58.25	sp|Q6WV74|H4_MYTCH	Histone H4 OS=Mytilus chilensis PE=3 SV=3			2	99	ISGLIYEETRGVLK		missed R-G@10	-0.00165427	1576.88	526.634	1576.88	526.635	3	17	1.1.1.1065.3	1	20.1993	10500.7	20.1835
3	30.77	30.77	88.35	73.79	58.25	sp|Q6WV74|H4_MYTCH	Histone H4 OS=Mytilus chilensis PE=3 SV=3			2	99	KTVTAMDVVYALK	Carbamidomethyl@N-term; Dethiomethyl(M)@6	missed K-T@1	0.000649672	1446.81	483.277	1446.81	483.277	3	21	1.1.1.1015.9	1	15.3376	1770.82	15.4907
3	30.77	30.77	88.35	73.79	58.25	sp|Q6WV74|H4_MYTCH	Histone H4 OS=Mytilus chilensis PE=3 SV=3			2	99	KTVTAMDVVYALKR	GlyGly(K)@1; GlyGly(K)@13	missed K-T@1; missed K-R@13	0.00290643	1821.98	608.334	1821.98	608.333	3	20	1.1.1.1070.9	1	20.7144	951.04	20.672
3	30.77	30.77	88.35	73.79	58.25	sp|Q6WV74|H4_MYTCH	Histone H4 OS=Mytilus chilensis PE=3 SV=3			2	99	RISGLIYEETR	Carbamidomethyl@N-term	missed R-I@1	-0.000309202	1392.74	697.375	1392.74	697.375	2	17	1.1.1.1026.20	1	16.4473	17971	16.4676
3	30.77	30.77	88.35	73.79	58.25	sp|Q6WV74|H4_MYTCH	Histone H4 OS=Mytilus chilensis PE=3 SV=3			2	99	RKTVTAMDVVYALK	Lys->Hydroxyallysine(K)@2	missed R-K@1; missed K-T@2	0.00119148	1608.86	537.293	1608.85	537.292	3	19	1.1.1.1083.9	1	21.9684	375.587	21.9452
3	30.77	30.77	88.35	73.79	58.25	sp|Q6WV74|H4_MYTCH	Histone H4 OS=Mytilus chilensis PE=3 SV=3			2	99	TVTAMDVVYALK			0.00267244	1309.7	655.856	1309.7	655.855	2	20	1.1.1.1104.19	1	24.0605	1947.51	24.119
3	30.77	30.77	88.35	73.79	58.25	sp|Q6WV74|H4_MYTCH	Histone H4 OS=Mytilus chilensis PE=3 SV=3			2	99	VFLENVIR			0.00223795	988.573	495.294	988.571	495.293	2	13	1.1.1.1067.3	1	20.3916	168446	20.5745
3	30.77	30.77	88.35	73.79	58.25	sp|Q6WV74|H4_MYTCH	Histone H4 OS=Mytilus chilensis PE=3 SV=3			2	99	VFLENVIRDAVTY		cleaved Y-T@C-term; missed R-D@8	-0.00456075	1537.81	769.912	1537.81	769.914	2	15	1.1.1.1131.23	1	26.733	117.753	26.6864
3	30.77	30.77	88.35	73.79	58.25	sp|Q6WV74|H4_MYTCH	Histone H4 OS=Mytilus chilensis PE=3 SV=3			1.85387	99	IQGITKPAIR		cleaved N-I@N-term	-0.000461145	1095.68	548.845	1095.68	548.846	2	15	1.1.1.1006.4	1	14.4647	684.408	14.4156
3	30.77	30.77	88.35	73.79	58.25	sp|Q6WV74|H4_MYTCH	Histone H4 OS=Mytilus chilensis PE=3 SV=3			1.46852	99	DAVTYTEH		cleaved H-A@C-term	0.00149796	934.405	468.21	934.403	468.209	2	13	1.1.1.971.9	1	11.0346	2690.08	10.9972
3	30.77	30.77	88.35	73.79	58.25	sp|Q6WV74|H4_MYTCH	Histone H4 OS=Mytilus chilensis PE=3 SV=3			0.906578	98.89	ISGLIYEETRGVLKVF		cleaved F-L@C-term; missed R-G@10; missed K-V@14	-0.000186876	1823.02	608.68	1823.02	608.68	3	13	1.1.1.1118.9	1	25.423	569.187	25.4983
3	30.77	30.77	88.35	73.79	58.25	sp|Q6WV74|H4_MYTCH	Histone H4 OS=Mytilus chilensis PE=3 SV=3			0.801343	87.75	VFLENVIRDAVTYTEHAK		missed R-D@8	-0.00680347	2104.09	527.029	2104.1	527.031	4	11	1.1.1.1129.7	1	26.5096	595.259	26.5882
3	30.77	30.77	88.35	73.79	58.25	sp|Q6WV74|H4_MYTCH	Histone H4 OS=Mytilus chilensis PE=3 SV=3			0.721246	96.53	DNIQGITK		cleaved K-P@C-term	0.00152585	887.473	444.744	887.471	444.743	2	13	1.1.1.980.5	1	11.9035	18207.9	11.8761
3	30.77	30.77	88.35	73.79	58.25	sp|Q6WV74|H4_MYTCH	Histone H4 OS=Mytilus chilensis PE=3 SV=3			0.484126	73.44	GVLKVFLENVIRDAVTYTEHAK		missed K-V@4; missed R-D@12	0.0025597	2501.37	626.349	2501.36	626.348	4	10	1.1.1.1189.3	1	32.3914	146.257	32.181
3	30.77	30.77	88.35	73.79	58.25	sp|Q6WV74|H4_MYTCH	Histone H4 OS=Mytilus chilensis PE=3 SV=3			0.323306	59.82	VFLENVIRDAVTYTEHAKR		missed R-D@8; missed K-R@18	-0.00265153	2260.19	566.056	2260.2	566.056	4	10	1.1.1.1120.4	1	25.6127	118.294	25.5972
3	30.77	30.77	88.35	73.79	58.25	sp|Q6WV74|H4_MYTCH	Histone H4 OS=Mytilus chilensis PE=3 SV=3			0.0819697	92.2	RTLYGFGG		cleaved G-R@N-term; missed R-T@1	0.00671753	869.446	435.73	869.44	435.727	2	10	1.1.1.1034.4	1	17.1682	115.17	17.1536
3	30.77	30.77	88.35	73.79	58.25	sp|Q6WV74|H4_MYTCH	Histone H4 OS=Mytilus chilensis PE=3 SV=3			0.0705811	91.66	VFLENVIRD		cleaved D-A@C-term; missed R-D@8	-0.000402524	1103.6	552.806	1103.6	552.806	2	13	1.1.1.1072.4	1	20.8963	477.184	20.8673
3	30.77	30.77	88.35	73.79	58.25	sp|Q6WV74|H4_MYTCH	Histone H4 OS=Mytilus chilensis PE=3 SV=3			0.0186345	61.38	QGITKPAIR		cleaved I-Q@N-term	-0.00199219	982.59	492.303	982.592	492.303	2	11	1.1.1.1012.9	1	15.051	654.877	15.0017
3	30.77	30.77	88.35	73.79	58.25	sp|Q6WV74|H4_MYTCH	Histone H4 OS=Mytilus chilensis PE=3 SV=3			0.0109954	99	TVTAMDVVYALKR	Carbamidomethyl@N-term; Oxidation(M)@5; GlyGly(K)@12	missed K-R@12	0.00194007	1652.86	551.96	1652.86	551.959	3	18	1.1.1.1066.7	1	20.3186	860.289	20.1835
3	30.77	30.77	88.35	73.79	58.25	sp|Q6WV74|H4_MYTCH	Histone H4 OS=Mytilus chilensis PE=3 SV=3			0.0101054	42.6	VTYTEHAK		cleaved A-V@N-term	0.0020831	947.473	474.744	947.471	474.743	2	11	1.1.1.965.22	1	10.4701	1621	10.5087
3	30.77	30.77	88.35	73.79	58.25	sp|Q6WV74|H4_MYTCH	Histone H4 OS=Mytilus chilensis PE=3 SV=3			0.0070049	44.62	DNIQGITKPA		cleaved A-I@C-term	0.00267334	1055.56	528.789	1055.56	528.788	2	10	1.1.1.996.18	1	13.5046	347.829	13.4387
3	30.77	30.77	88.35	73.79	58.25	sp|Q6WV74|H4_MYTCH	Histone H4 OS=Mytilus chilensis PE=3 SV=3			0.00130484	96.96	GVLKVFLEN	GlyGly(K)@4	cleaved N-V@C-term; missed K-V@4	0.00318008	1131.63	566.823	1131.63	566.822	2	12	1.1.1.1083.11	1	21.9718	225.106	22.0437
3	30.77	30.77	88.35	73.79	58.25	sp|Q6WV74|H4_MYTCH	Histone H4 OS=Mytilus chilensis PE=3 SV=3			0.000869459	17.88	TYTEHAK		cleaved V-T@N-term	-0.000208194	848.403	425.209	848.403	425.209	2	7	1.1.1.966.13	1	10.5381	835.428	10.5087
3	30.77	30.77	88.35	73.79	58.25	sp|Q6WV74|H4_MYTCH	Histone H4 OS=Mytilus chilensis PE=3 SV=3			0.000434512	99	DAVTYTEHAKR	Carbamidomethyl(H)@8; GlyGly(K)@10	missed K-R@10	0.00472307	1460.71	731.36	1460.7	731.358	2	17	1.1.1.960.9	1	10.015	523.771	10.1178
3	30.77	30.77	88.35	73.79	58.25	sp|Q6WV74|H4_MYTCH	Histone H4 OS=Mytilus chilensis PE=3 SV=3			0.000434512	52.41	ISGLIYEETRGVLKVFLENVIR	GlyGly(K)@14	missed R-G@10; missed K-V@14	0.00894113	2661.49	666.381	2661.49	666.379	4	12	1.1.1.1192.3	1	32.6913	118.413	32.6746
3	30.77	30.77	88.35	73.79	58.25	sp|Q6WV74|H4_MYTCH	Histone H4 OS=Mytilus chilensis PE=3 SV=3			0	88.74	DAVTYTEH	Carbamidomethyl(H)@8	cleaved H-A@C-term	-0.000772068	991.424	496.719	991.425	496.72	2	13	1.1.1.969.11	1	10.8445	684.609	10.8021
3	30.77	30.77	88.35	73.79	58.25	sp|Q6WV74|H4_MYTCH	Histone H4 OS=Mytilus chilensis PE=3 SV=3			0	88.51	DAVTYTEH	Carbamidomethyl@N-term	cleaved H-A@C-term	-0.000405867	991.424	496.719	991.425	496.72	2	13	1.1.1.978.11	1	11.7332	4284.02	11.4853
3	30.77	30.77	88.35	73.79	58.25	sp|Q6WV74|H4_MYTCH	Histone H4 OS=Mytilus chilensis PE=3 SV=3			0	20.09	DAVTYTEH	Carbamidomethyl@N-term; Carbamidomethyl(H)@8	cleaved H-A@C-term	-0.000915288	1048.45	525.23	1048.45	525.23	2	13	1.1.1.972.12	1	11.1522	1402.01	11.1924
3	30.77	30.77	88.35	73.79	58.25	sp|Q6WV74|H4_MYTCH	Histone H4 OS=Mytilus chilensis PE=3 SV=3			0	99	DAVTYTEHAK	Carbamidomethyl@N-term; GlyGly(K)@10		0.000794772	1304.6	653.308	1304.6	653.307	2	17	1.1.1.973.11	1	11.268	13259.3	11.0948
3	30.77	30.77	88.35	73.79	58.25	sp|Q6WV74|H4_MYTCH	Histone H4 OS=Mytilus chilensis PE=3 SV=3			0	99	DAVTYTEHAK	Carbamidomethyl@N-term		-0.00224126	1190.55	596.284	1190.56	596.286	2	16	1.1.1.974.14	1	11.3574	94382.7	10.9972
3	30.77	30.77	88.35	73.79	58.25	sp|Q6WV74|H4_MYTCH	Histone H4 OS=Mytilus chilensis PE=3 SV=3			0	99	DAVTYTEHAK	Carbamidomethyl@N-term		-0.00224126	1190.55	596.284	1190.56	596.286	2	16	1.1.1.971.15	1	11.0646	94382.7	10.9972
3	30.77	30.77	88.35	73.79	58.25	sp|Q6WV74|H4_MYTCH	Histone H4 OS=Mytilus chilensis PE=3 SV=3			0	99	DAVTYTEHAK	Carbamidomethyl@N-term		-0.00224126	1190.55	596.284	1190.56	596.286	2	15	1.1.1.977.19	1	11.6522	94382.7	10.9972
3	30.77	30.77	88.35	73.79	58.25	sp|Q6WV74|H4_MYTCH	Histone H4 OS=Mytilus chilensis PE=3 SV=3			0	99	DAVTYTEHAK	Carbamidomethyl@N-term		-0.000410261	1190.56	596.285	1190.56	596.286	2	15	1.1.1.980.14	1	11.9485	106397	10.9972
3	30.77	30.77	88.35	73.79	58.25	sp|Q6WV74|H4_MYTCH	Histone H4 OS=Mytilus chilensis PE=3 SV=3			0	99	DAVTYTEHAK	Carbamidomethyl@N-term; Carbamidomethyl(H)@8		-0.000454166	1247.58	624.796	1247.58	624.796	2	17	1.1.1.970.7	1	10.962	47868	10.8997
3	30.77	30.77	88.35	73.79	58.25	sp|Q6WV74|H4_MYTCH	Histone H4 OS=Mytilus chilensis PE=3 SV=3			0	99	DAVTYTEHAK	Carbamidomethyl@N-term; Carbamidomethyl(K)@10		-0.000454166	1247.58	624.796	1247.58	624.796	2	16	1.1.1.973.10	1	11.2614	47868	10.8997
3	30.77	30.77	88.35	73.79	58.25	sp|Q6WV74|H4_MYTCH	Histone H4 OS=Mytilus chilensis PE=3 SV=3			0	99	DAVTYTEHAK	Carbamidomethyl@N-term; Methyl(E)@7		0.00349796	1204.58	603.295	1204.57	603.293	2	16	1.1.1.984.14	1	12.3289	794.338	12.2666
3	30.77	30.77	88.35	73.79	58.25	sp|Q6WV74|H4_MYTCH	Histone H4 OS=Mytilus chilensis PE=3 SV=3			0	99	DAVTYTEHAK	Carbamidomethyl@N-term		-4.40617e-05	1190.56	596.286	1190.56	596.286	2	14	1.1.1.983.5	1	12.2013	19776.6	11.1924
3	30.77	30.77	88.35	73.79	58.25	sp|Q6WV74|H4_MYTCH	Histone H4 OS=Mytilus chilensis PE=3 SV=3			0	99	DAVTYTEHAK	Methyl(E)@7		-0.00125872	1147.55	574.782	1147.55	574.783	2	15	1.1.1.978.14	1	11.7482	268.706	11.7785
3	30.77	30.77	88.35	73.79	58.25	sp|Q6WV74|H4_MYTCH	Histone H4 OS=Mytilus chilensis PE=3 SV=3			0	97.95	DAVTYTEHAK	Carbamidomethyl(H)@8; GlyGly(K)@10		0.000794772	1304.6	653.308	1304.6	653.307	2	16	1.1.1.964.33	1	10.3955	13298.8	11.0948
3	30.77	30.77	88.35	73.79	58.25	sp|Q6WV74|H4_MYTCH	Histone H4 OS=Mytilus chilensis PE=3 SV=3			0	97.87	DAVTYTEHAK	Carbamidomethyl@N-term; Carbamidomethyl(T)@6		0.000156165	1247.58	624.796	1247.58	624.796	2	15	1.1.1.976.21	1	11.5677	4525.74	11.4853
3	30.77	30.77	88.35	73.79	58.25	sp|Q6WV74|H4_MYTCH	Histone H4 OS=Mytilus chilensis PE=3 SV=3			0	96.17	DAVTYTEHAK	Carbamidomethyl@N-term		0.00056627	1190.56	596.286	1190.56	596.286	2	13	1.1.1.987.20	1	12.6321	1974.56	11.583
3	30.77	30.77	88.35	73.79	58.25	sp|Q6WV74|H4_MYTCH	Histone H4 OS=Mytilus chilensis PE=3 SV=3			0	92.8	DAVTYTEHAK			0.000101851	1133.54	378.852	1133.54	378.852	3	12	1.1.1.965.3	1	10.4235	30923.8	10.5087
3	30.77	30.77	88.35	73.79	58.25	sp|Q6WV74|H4_MYTCH	Histone H4 OS=Mytilus chilensis PE=3 SV=3			0	90.17	DAVTYTEHAK	Carbamidomethyl@N-term; Delta:H(4)C(2)(H)@8		0.00349688	1218.59	610.303	1218.59	610.301	2	14	1.1.1.998.14	1	13.7196	744.621	13.634
3	30.77	30.77	88.35	73.79	58.25	sp|Q6WV74|H4_MYTCH	Histone H4 OS=Mytilus chilensis PE=3 SV=3			0	89.69	DAVTYTEHAK	Carbamidomethyl@N-term; Carbamidomethyl(E)@7		-0.000454166	1247.58	624.796	1247.58	624.796	2	14	1.1.1.979.13	1	11.8475	52645.6	10.8997
3	30.77	30.77	88.35	73.79	58.25	sp|Q6WV74|H4_MYTCH	Histone H4 OS=Mytilus chilensis PE=3 SV=3			0	87.2	DAVTYTEHAK	Carbamidomethyl@N-term		0.000374924	1190.56	397.86	1190.56	397.86	3	13	1.1.1.971.3	1	11.0129	29089.4	10.9972
3	30.77	30.77	88.35	73.79	58.25	sp|Q6WV74|H4_MYTCH	Histone H4 OS=Mytilus chilensis PE=3 SV=3			0	87.09	DAVTYTEHAK	Carbamidomethyl@N-term; GlyGly(K)@10		0.000794772	1304.6	653.308	1304.6	653.307	2	14	1.1.1.970.9	1	10.982	13259.3	11.0948
3	30.77	30.77	88.35	73.79	58.25	sp|Q6WV74|H4_MYTCH	Histone H4 OS=Mytilus chilensis PE=3 SV=3			0	85.08	DAVTYTEHAK	Carbamidomethyl@N-term; Iodo(Y)@5		0.00348029	1316.46	659.236	1316.45	659.234	2	14	1.1.1.1000.15	1	13.9216	324.7	13.8292
3	30.77	30.77	88.35	73.79	58.25	sp|Q6WV74|H4_MYTCH	Histone H4 OS=Mytilus chilensis PE=3 SV=3			0	85.01	DAVTYTEHAK	Dicarbamidomethyl(D)@1; Carbamidomethyl(H)@8		0.00164923	1304.6	653.308	1304.6	653.307	2	15	1.1.1.983.10	1	12.2347	1030.7	12.1691
3	30.77	30.77	88.35	73.79	58.25	sp|Q6WV74|H4_MYTCH	Histone H4 OS=Mytilus chilensis PE=3 SV=3			0	81.53	DAVTYTEHAK	Carbamidomethyl@N-term		-0.000410261	1190.56	596.285	1190.56	596.286	2	12	1.1.1.962.14	1	10.1901	21188.9	10.4108
3	30.77	30.77	88.35	73.79	58.25	sp|Q6WV74|H4_MYTCH	Histone H4 OS=Mytilus chilensis PE=3 SV=3			0	75.65	DAVTYTEHAK	Dicarbamidomethyl(D)@1		0.000400297	1247.58	624.797	1247.58	624.796	2	13	1.1.1.986.18	1	12.5445	1487.36	12.2666
3	30.77	30.77	88.35	73.79	58.25	sp|Q6WV74|H4_MYTCH	Histone H4 OS=Mytilus chilensis PE=3 SV=3			0	73.03	DAVTYTEHAK	Carbamidomethyl@N-term; GlyGly(K)@10		0.000794772	1304.6	653.308	1304.6	653.307	2	14	1.1.1.979.14	1	11.8525	13259.3	11.0948
3	30.77	30.77	88.35	73.79	58.25	sp|Q6WV74|H4_MYTCH	Histone H4 OS=Mytilus chilensis PE=3 SV=3			0	71.18	DAVTYTEHAK	Dicarbamidomethyl(D)@1		0.000400297	1247.58	624.797	1247.58	624.796	2	13	1.1.1.983.6	1	12.208	1487.36	12.2666
3	30.77	30.77	88.35	73.79	58.25	sp|Q6WV74|H4_MYTCH	Histone H4 OS=Mytilus chilensis PE=3 SV=3			0	28.85	DAVTYTEHAK	Carbamidomethyl@N-term		0.000374924	1190.56	397.86	1190.56	397.86	3	11	1.1.1.976.4	1	11.5044	29089.4	10.9972
3	30.77	30.77	88.35	73.79	58.25	sp|Q6WV74|H4_MYTCH	Histone H4 OS=Mytilus chilensis PE=3 SV=3			0	17.13	DAVTYTEHAK	Carbamidomethyl@N-term; Dehydrated(T)@4		0.00805641	1172.55	587.284	1172.55	587.28	2	11	1.1.1.974.13	1	11.3524	205.941	11.29
3	30.77	30.77	88.35	73.79	58.25	sp|Q6WV74|H4_MYTCH	Histone H4 OS=Mytilus chilensis PE=3 SV=3			0	15.49	DAVTYTEHAK	Carbamidomethyl@N-term		-0.00224126	1190.55	596.284	1190.56	596.286	2	11	1.1.1.969.16	1	10.8611	94382.7	10.9972
3	30.77	30.77	88.35	73.79	58.25	sp|Q6WV74|H4_MYTCH	Histone H4 OS=Mytilus chilensis PE=3 SV=3			0	34.42	DAVTYTEHAKR	Carbamidomethyl@N-term; GlyGly(K)@10	missed K-R@10	-0.00322248	1460.7	487.906	1460.7	487.908	3	13	1.1.1.965.26	1	10.4835	15433.5	10.5087
3	30.77	30.77	88.35	73.79	58.25	sp|Q6WV74|H4_MYTCH	Histone H4 OS=Mytilus chilensis PE=3 SV=3			0	31.28	DAVTYTEHAKR	GlyGly(K)@10	missed K-R@10	-0.00111542	1403.68	468.9	1403.68	468.9	3	12	1.1.1.962.7	1	10.1551	8564.95	10.1178
3	30.77	30.77	88.35	73.79	58.25	sp|Q6WV74|H4_MYTCH	Histone H4 OS=Mytilus chilensis PE=3 SV=3			0	94.81	DNIQGITK		cleaved K-P@C-term	0.00134275	887.473	444.744	887.471	444.743	2	13	1.1.1.986.9	1	12.4995	957.172	12.5597
3	30.77	30.77	88.35	73.79	58.25	sp|Q6WV74|H4_MYTCH	Histone H4 OS=Mytilus chilensis PE=3 SV=3			0	92.5	DNIQGITK	Carbamidomethyl@N-term	cleaved K-P@C-term	-0.00745609	944.485	473.25	944.493	473.254	2	12	1.1.1.1002.10	1	14.0636	368.298	14.5133
3	30.77	30.77	88.35	73.79	58.25	sp|Q6WV74|H4_MYTCH	Histone H4 OS=Mytilus chilensis PE=3 SV=3			0	91.31	DNIQGITK	Carbamidomethyl@N-term	cleaved K-P@C-term	0.00169892	944.494	473.255	944.493	473.254	2	13	1.1.1.995.13	1	13.4084	30358.8	12.3642
3	30.77	30.77	88.35	73.79	58.25	sp|Q6WV74|H4_MYTCH	Histone H4 OS=Mytilus chilensis PE=3 SV=3			0	83.52	DNIQGITK	Carbamidomethyl@N-term	cleaved K-P@C-term	0.00169892	944.494	473.255	944.493	473.254	2	13	1.1.1.985.14	1	12.3951	27412.5	12.3642
3	30.77	30.77	88.35	73.79	58.25	sp|Q6WV74|H4_MYTCH	Histone H4 OS=Mytilus chilensis PE=3 SV=3			0	82.47	DNIQGITK	Carbamidomethyl@N-term	cleaved K-P@C-term	0.00169892	944.494	473.255	944.493	473.254	2	13	1.1.1.988.14	1	12.6883	27412.5	12.3642
3	30.77	30.77	88.35	73.79	58.25	sp|Q6WV74|H4_MYTCH	Histone H4 OS=Mytilus chilensis PE=3 SV=3			0	69.98	DNIQGITK	Carbamidomethyl@N-term; Deamidated(Q)@4	cleaved K-P@C-term	0.000260822	945.477	473.746	945.477	473.746	2	13	1.1.1.992.9	1	13.1157	1862.99	13.0484
3	30.77	30.77	88.35	73.79	58.25	sp|Q6WV74|H4_MYTCH	Histone H4 OS=Mytilus chilensis PE=3 SV=3			0	47.24	DNIQGITK	Carbamidomethyl@N-term; Carbamidomethyl(K)@8	cleaved K-P@C-term	0.000636661	1001.51	501.765	1001.51	501.764	2	13	1.1.1.984.8	1	12.2989	2061.01	12.3642
3	30.77	30.77	88.35	73.79	58.25	sp|Q6WV74|H4_MYTCH	Histone H4 OS=Mytilus chilensis PE=3 SV=3			0	44.15	DNIQGITK	Carbamidomethyl@N-term; GlyGly(K)@8	cleaved K-P@C-term	0.00182433	1058.54	530.276	1058.54	530.275	2	12	1.1.1.988.33	1	12.72	3390.21	12.462
3	30.77	30.77	88.35	73.79	58.25	sp|Q6WV74|H4_MYTCH	Histone H4 OS=Mytilus chilensis PE=3 SV=3			0	39.5	DNIQGITK	Carbamidomethyl(K)@8	cleaved K-P@C-term	0.00230926	944.495	473.255	944.493	473.254	2	12	1.1.1.979.5	1	11.8075	1511.88	11.8761
3	30.77	30.77	88.35	73.79	58.25	sp|Q6WV74|H4_MYTCH	Histone H4 OS=Mytilus chilensis PE=3 SV=3			0	26.91	DNIQGITK	GlyGly(K)@8	cleaved K-P@C-term	0.00265076	1001.52	501.766	1001.51	501.764	2	12	1.1.1.981.11	1	12.0163	2274.59	11.9738
3	30.77	30.77	88.35	73.79	58.25	sp|Q6WV74|H4_MYTCH	Histone H4 OS=Mytilus chilensis PE=3 SV=3			0	20.43	DNIQGITK	Carbamidomethyl@N-term; GlyGly(K)@8	cleaved K-P@C-term	0.00182433	1058.54	530.276	1058.54	530.275	2	13	1.1.1.985.23	1	12.4168	3390.21	12.462
3	30.77	30.77	88.35	73.79	58.25	sp|Q6WV74|H4_MYTCH	Histone H4 OS=Mytilus chilensis PE=3 SV=3			0	20.16	DNIQGITK	GlyGly(K)@8	cleaved K-P@C-term	0.000636661	1001.51	501.765	1001.51	501.764	2	12	1.1.1.987.12	1	12.6054	2061.01	12.3642
3	30.77	30.77	88.35	73.79	58.25	sp|Q6WV74|H4_MYTCH	Histone H4 OS=Mytilus chilensis PE=3 SV=3			0	99	DNIQGITKPAIR	GlyGly(K)@8		-0.00233247	1438.79	720.401	1438.79	720.402	2	20	1.1.1.1008.17	1	14.7032	21641.5	14.7086
3	30.77	30.77	88.35	73.79	58.25	sp|Q6WV74|H4_MYTCH	Histone H4 OS=Mytilus chilensis PE=3 SV=3			0	99	DNIQGITKPAIR	Carbamidomethyl@N-term		-0.00103486	1381.77	691.891	1381.77	691.891	2	20	1.1.1.1010.19	1	14.8887	48095.6	15.0017
3	30.77	30.77	88.35	73.79	58.25	sp|Q6WV74|H4_MYTCH	Histone H4 OS=Mytilus chilensis PE=3 SV=3			0	99	DNIQGITKPAIR	Carbamidomethyl@N-term; Carbamidomethyl(K)@8		-0.00233247	1438.79	720.401	1438.79	720.402	2	19	1.1.1.1011.28	1	14.9932	21641.5	14.7086
3	30.77	30.77	88.35	73.79	58.25	sp|Q6WV74|H4_MYTCH	Histone H4 OS=Mytilus chilensis PE=3 SV=3			0	99	DNIQGITKPAIR	Carbamidomethyl@N-term		-0.00103486	1381.77	691.891	1381.77	691.891	2	19	1.1.1.1012.16	1	15.0876	48095.6	15.0017
3	30.77	30.77	88.35	73.79	58.25	sp|Q6WV74|H4_MYTCH	Histone H4 OS=Mytilus chilensis PE=3 SV=3			0	99	DNIQGITKPAIR	Carbamidomethyl@N-term		-0.00103486	1381.77	691.891	1381.77	691.891	2	20	1.1.1.1013.18	1	15.182	48095.6	15.0017
3	30.77	30.77	88.35	73.79	58.25	sp|Q6WV74|H4_MYTCH	Histone H4 OS=Mytilus chilensis PE=3 SV=3			0	99	DNIQGITKPAIR	Carbamidomethyl@N-term; Deamidated(Q)@4		0.00514868	1382.76	692.386	1382.75	692.383	2	21	1.1.1.1017.18	1	15.5633	11089.9	15.5885
3	30.77	30.77	88.35	73.79	58.25	sp|Q6WV74|H4_MYTCH	Histone H4 OS=Mytilus chilensis PE=3 SV=3			0	99	DNIQGITKPAIR	Carbamidomethyl@N-term; Deamidated(Q)@4; GlyGly(K)@8		7.04671e-05	1496.79	749.405	1496.79	749.405	2	21	1.1.1.1020.15	1	15.8764	4580.34	15.8816
3	30.77	30.77	88.35	73.79	58.25	sp|Q6WV74|H4_MYTCH	Histone H4 OS=Mytilus chilensis PE=3 SV=3			0	99	DNIQGITKPAIR	Dicarbamidomethyl(D)@1		-0.00135594	1438.79	720.401	1438.79	720.402	2	18	1.1.1.1028.26	1	16.6481	2866.09	16.5654
3	30.77	30.77	88.35	73.79	58.25	sp|Q6WV74|H4_MYTCH	Histone H4 OS=Mytilus chilensis PE=3 SV=3			0	99	DNIQGITKPAIR	Dicarbamidomethyl(D)@1; GlyGly(K)@8		-4.15612e-05	1552.83	777.423	1552.83	777.423	2	20	1.1.1.1029.44	1	16.7462	2484.02	16.7614
3	30.77	30.77	88.35	73.79	58.25	sp|Q6WV74|H4_MYTCH	Histone H4 OS=Mytilus chilensis PE=3 SV=3			0	99	DNIQGITKPAIR	Carbamidomethyl@N-term; Deamidated(Q)@4		0.00514868	1382.76	692.386	1382.75	692.383	2	16	1.1.1.1020.10	1	15.843	11089.9	15.5885
3	30.77	30.77	88.35	73.79	58.25	sp|Q6WV74|H4_MYTCH	Histone H4 OS=Mytilus chilensis PE=3 SV=3			0	99	DNIQGITKPAIR	Carbamidomethyl@N-term; Deamidated(Q)@4; GlyGly(K)@8		0.000680796	1496.8	749.405	1496.79	749.405	2	18	1.1.1.1025.23	1	16.3645	1141.03	16.4676
3	30.77	30.77	88.35	73.79	58.25	sp|Q6WV74|H4_MYTCH	Histone H4 OS=Mytilus chilensis PE=3 SV=3			0	99	DNIQGITKPAIR	Deamidated(N)@2		0.00157187	1325.73	442.918	1325.73	442.917	3	14	1.1.1.1012.6	1	15.036	14757.6	15.0995
3	30.77	30.77	88.35	73.79	58.25	sp|Q6WV74|H4_MYTCH	Histone H4 OS=Mytilus chilensis PE=3 SV=3			0	99	DNIQGITKPAIR	Carbamidomethyl@N-term; Deamidated(Q)@4; Carbamidomethyl(K)@8		0.00580341	1439.78	720.897	1439.77	720.894	2	16	1.1.1.1020.12	1	15.8564	3446.69	15.3928
3	30.77	30.77	88.35	73.79	58.25	sp|Q6WV74|H4_MYTCH	Histone H4 OS=Mytilus chilensis PE=3 SV=3			0	98.81	DNIQGITKPAIR	Carbamidomethyl@N-term		-0.000613799	1381.77	461.596	1381.77	461.597	3	14	1.1.1.1022.6	1	16.0299	136407	15.0017
3	30.77	30.77	88.35	73.79	58.25	sp|Q6WV74|H4_MYTCH	Histone H4 OS=Mytilus chilensis PE=3 SV=3			0	98.79	DNIQGITKPAIR	Carbamidomethyl@N-term		-0.000613799	1381.77	461.596	1381.77	461.597	3	14	1.1.1.1016.6	1	15.4187	141194	15.0017
3	30.77	30.77	88.35	73.79	58.25	sp|Q6WV74|H4_MYTCH	Histone H4 OS=Mytilus chilensis PE=3 SV=3			0	97.46	DNIQGITKPAIR	Carbamidomethyl@N-term		-0.000613799	1381.77	461.596	1381.77	461.597	3	14	1.1.1.1011.13	1	14.9432	141194	15.0017
3	30.77	30.77	88.35	73.79	58.25	sp|Q6WV74|H4_MYTCH	Histone H4 OS=Mytilus chilensis PE=3 SV=3			0	87.1	DNIQGITKPAIR	Dicarbamidomethyl(D)@1		-0.00135594	1438.79	720.401	1438.79	720.402	2	13	1.1.1.1031.30	1	16.9287	2866.09	16.5654
3	30.77	30.77	88.35	73.79	58.25	sp|Q6WV74|H4_MYTCH	Histone H4 OS=Mytilus chilensis PE=3 SV=3			0	86.05	DNIQGITKPAIR	Dicarbamidomethyl(D)@1; GlyGly(K)@8		-4.15612e-05	1552.83	777.423	1552.83	777.423	2	15	1.1.1.1032.49	1	17.0502	2484.02	16.7614
3	30.77	30.77	88.35	73.79	58.25	sp|Q6WV74|H4_MYTCH	Histone H4 OS=Mytilus chilensis PE=3 SV=3			0	82.61	DNIQGITKPAIR	Carbamidomethyl@N-term; Deamidated(Q)@4; GlyGly(K)@8		0.00537949	1496.8	499.941	1496.79	499.939	3	15	1.1.1.1029.20	1	16.7045	3342.84	16.4676
3	30.77	30.77	88.35	73.79	58.25	sp|Q6WV74|H4_MYTCH	Histone H4 OS=Mytilus chilensis PE=3 SV=3			0	79.93	DNIQGITKPAIR	Ammonia-loss(N)@2		-0.00022796	1307.72	654.867	1307.72	654.867	2	12	1.1.1.1038.17	1	17.6076	502.455	17.5452
3	30.77	30.77	88.35	73.79	58.25	sp|Q6WV74|H4_MYTCH	Histone H4 OS=Mytilus chilensis PE=3 SV=3			0	60.98	DNIQGITKPAIR	GlyGly(K)@8		-0.00123677	1438.79	480.603	1438.79	480.604	3	13	1.1.1.1009.9	1	14.7444	79137.3	14.7086
3	30.77	30.77	88.35	73.79	58.25	sp|Q6WV74|H4_MYTCH	Histone H4 OS=Mytilus chilensis PE=3 SV=3			0	48.5	DNIQGITKPAIR	Carbamidomethyl@N-term		-6.44975e-05	1381.77	461.596	1381.77	461.597	3	12	1.1.1.1025.5	1	16.2945	22892.9	15.295
3	30.77	30.77	88.35	73.79	58.25	sp|Q6WV74|H4_MYTCH	Histone H4 OS=Mytilus chilensis PE=3 SV=3			0	33.8	DNIQGITKPAIR	Dicarbamidomethyl(D)@1; Deamidated(Q)@4		-0.000910216	1439.77	720.893	1439.77	720.894	2	13	1.1.1.1035.38	1	17.3279	395.227	17.1536
3	30.77	30.77	88.35	73.79	58.25	sp|Q6WV74|H4_MYTCH	Histone H4 OS=Mytilus chilensis PE=3 SV=3			0	33.73	DNIQGITKPAIR	Carbamidomethyl@N-term		-0.000613799	1381.77	461.596	1381.77	461.597	3	10	1.1.1.1011.12	1	14.9399	141194	15.0017
3	30.77	30.77	88.35	73.79	58.25	sp|Q6WV74|H4_MYTCH	Histone H4 OS=Mytilus chilensis PE=3 SV=3			0	21.21	DNIQGITKPAIR	Carbamidomethyl@N-term; GlyGly(K)@8		-0.00117663	1495.81	499.61	1495.81	499.611	3	13	1.1.1.1026.9	1	16.4056	43600.7	15.3928
3	30.77	30.77	88.35	73.79	58.25	sp|Q6WV74|H4_MYTCH	Histone H4 OS=Mytilus chilensis PE=3 SV=3			0	19.2	DNIQGITKPAIR	GlyGly(K)@8		-0.00123677	1438.79	480.603	1438.79	480.604	3	12	1.1.1.1007.10	1	14.5672	79137.3	14.7086
3	30.77	30.77	88.35	73.79	58.25	sp|Q6WV74|H4_MYTCH	Histone H4 OS=Mytilus chilensis PE=3 SV=3			0	17.97	DNIQGITKPAIR	Carbamidomethyl@N-term; GlyGly(K)@8		-0.00154283	1495.81	499.61	1495.81	499.611	3	13	1.1.1.1023.8	1	16.1226	121727	15.1973
3	30.77	30.77	88.35	73.79	58.25	sp|Q6WV74|H4_MYTCH	Histone H4 OS=Mytilus chilensis PE=3 SV=3			0	16.53	DNIQGITKPAIR	Carbamidomethyl@N-term; GlyGly(K)@8		-0.00154283	1495.81	499.61	1495.81	499.611	3	13	1.1.1.1019.6	1	15.7371	109716	15.1973
3	30.77	30.77	88.35	73.79	58.25	sp|Q6WV74|H4_MYTCH	Histone H4 OS=Mytilus chilensis PE=3 SV=3			0	15.23	DNIQGITKPAIR	Carbamidomethyl@N-term; Deamidated(Q)@4; Carbamidomethyl(K)@8		0.00413003	1439.78	480.933	1439.77	480.932	3	13	1.1.1.1017.10	1	15.5299	9738.87	15.3928
3	30.77	30.77	88.35	73.79	58.25	sp|Q6WV74|H4_MYTCH	Histone H4 OS=Mytilus chilensis PE=3 SV=3			0	73.15	GLGKGGAK	Acetyl(K)@4	missed K-G@4	0.00118465	728.419	365.217	728.418	365.216	2	12	1.1.1.959.2	1	9.8374	588.591	9.8248
3	30.77	30.77	88.35	73.79	58.25	sp|Q6WV74|H4_MYTCH	Histone H4 OS=Mytilus chilensis PE=3 SV=3			0	99	GVLKVFLENVIR	Carbamidomethyl(K)@4	missed K-V@4	0.000640144	1442.86	722.438	1442.86	722.438	2	20	1.1.1.1122.13	1	25.832	804.191	25.8939
3	30.77	30.77	88.35	73.79	58.25	sp|Q6WV74|H4_MYTCH	Histone H4 OS=Mytilus chilensis PE=3 SV=3			0	99	GVLKVFLENVIR	GlyGly(K)@4	missed K-V@4	0.000275989	1499.88	750.949	1499.88	750.948	2	20	1.1.1.1129.22	1	26.5496	12648.3	26.5882
3	30.77	30.77	88.35	73.79	58.25	sp|Q6WV74|H4_MYTCH	Histone H4 OS=Mytilus chilensis PE=3 SV=3			0	99	GVLKVFLENVIR	Carbamidomethyl@N-term; Carbamidomethyl(K)@4	missed K-V@4	0.000275989	1499.88	750.949	1499.88	750.948	2	20	1.1.1.1132.30	1	26.8435	12648.3	26.5882
3	30.77	30.77	88.35	73.79	58.25	sp|Q6WV74|H4_MYTCH	Histone H4 OS=Mytilus chilensis PE=3 SV=3			0	99	GVLKVFLENVIR	Carbamidomethyl@N-term; GlyGly(K)@4	missed K-V@4	0.00243737	1556.91	779.46	1556.9	779.459	2	20	1.1.1.1139.4	1	27.504	44613.4	27.6653
3	30.77	30.77	88.35	73.79	58.25	sp|Q6WV74|H4_MYTCH	Histone H4 OS=Mytilus chilensis PE=3 SV=3			0	99	GVLKVFLENVIR	Carbamidomethyl@N-term; GlyGly(K)@4	missed K-V@4	0.00243737	1556.91	779.46	1556.9	779.459	2	20	1.1.1.1141.3	1	27.6911	44613.4	27.6653
3	30.77	30.77	88.35	73.79	58.25	sp|Q6WV74|H4_MYTCH	Histone H4 OS=Mytilus chilensis PE=3 SV=3			0	99	GVLKVFLENVIR	Carbamidomethyl@N-term; GlyGly(K)@4	missed K-V@4	0.00243737	1556.91	779.46	1556.9	779.459	2	20	1.1.1.1142.2	1	27.7804	44613.4	27.6653
3	30.77	30.77	88.35	73.79	58.25	sp|Q6WV74|H4_MYTCH	Histone H4 OS=Mytilus chilensis PE=3 SV=3			0	99	GVLKVFLENVIR	Carbamidomethyl@N-term; GlyGly(K)@4	missed K-V@4	0.00243737	1556.91	779.46	1556.9	779.459	2	19	1.1.1.1145.9	1	28.0793	44613.4	27.6653
3	30.77	30.77	88.35	73.79	58.25	sp|Q6WV74|H4_MYTCH	Histone H4 OS=Mytilus chilensis PE=3 SV=3			0	99	GVLKVFLENVIR	Carbamidomethyl@N-term; GlyGly(K)@4; Deamidated(N)@9	missed K-V@4	0.00398033	1557.89	779.953	1557.89	779.951	2	20	1.1.1.1149.14	1	28.5028	1812.7	28.351
3	30.77	30.77	88.35	73.79	58.25	sp|Q6WV74|H4_MYTCH	Histone H4 OS=Mytilus chilensis PE=3 SV=3			0	99	GVLKVFLENVIR	Carbamidomethyl@N-term; GlyGly(K)@4	missed K-V@4	0.00170497	1556.91	779.46	1556.9	779.459	2	17	1.1.1.1153.14	1	28.8976	10691.8	27.8606
3	30.77	30.77	88.35	73.79	58.25	sp|Q6WV74|H4_MYTCH	Histone H4 OS=Mytilus chilensis PE=3 SV=3			0	99	GVLKVFLENVIR	Carbamidomethyl@N-term; GlyGly(K)@4	missed K-V@4	0.0026815	1556.91	779.461	1556.9	779.459	2	17	1.1.1.1173.3	1	30.8326	1072.54	30.9079
3	30.77	30.77	88.35	73.79	58.25	sp|Q6WV74|H4_MYTCH	Histone H4 OS=Mytilus chilensis PE=3 SV=3			0	99	GVLKVFLENVIR	Carbamidomethyl(K)@4	missed K-V@4	0.00277549	1442.86	481.962	1442.86	481.961	3	13	1.1.1.1122.2	1	25.807	682.525	25.8939
3	30.77	30.77	88.35	73.79	58.25	sp|Q6WV74|H4_MYTCH	Histone H4 OS=Mytilus chilensis PE=3 SV=3			0	99	GVLKVFLENVIR	GlyGly(K)@4	missed K-V@4	0.00100122	1499.88	500.968	1499.88	500.968	3	16	1.1.1.1089.4	1	22.5534	442.429	22.5382
3	30.77	30.77	88.35	73.79	58.25	sp|Q6WV74|H4_MYTCH	Histone H4 OS=Mytilus chilensis PE=3 SV=3			0	99	GVLKVFLENVIR	Carbamidomethyl@N-term; GlyGly(K)@4	missed K-V@4	0.00207117	1556.91	779.46	1556.9	779.459	2	16	1.1.1.1093.39	1	23.0072	452.936	22.9337
3	30.77	30.77	88.35	73.79	58.25	sp|Q6WV74|H4_MYTCH	Histone H4 OS=Mytilus chilensis PE=3 SV=3			0	99	GVLKVFLENVIR	Carbamidomethyl@N-term; GlyGly(K)@4	missed K-V@4	-0.00146874	1556.9	779.458	1556.9	779.459	2	15	1.1.1.1156.9	1	29.1745	1035.66	28.1546
3	30.77	30.77	88.35	73.79	58.25	sp|Q6WV74|H4_MYTCH	Histone H4 OS=Mytilus chilensis PE=3 SV=3			0	99	GVLKVFLENVIR	Carbamidomethyl@N-term; GlyGly(K)@4; Deamidated(N)@9	missed K-V@4	0.000883767	1557.89	520.303	1557.89	520.303	3	17	1.1.1.1148.2	1	28.3624	1911.7	28.351
3	30.77	30.77	88.35	73.79	58.25	sp|Q6WV74|H4_MYTCH	Histone H4 OS=Mytilus chilensis PE=3 SV=3			0	99	GVLKVFLENVIR	GlyGly(K)@4; Methyl(E)@8	missed K-V@4	-0.00144882	1513.9	505.639	1513.9	505.64	3	15	1.1.1.1132.3	1	26.7985	300.227	26.7849
3	30.77	30.77	88.35	73.79	58.25	sp|Q6WV74|H4_MYTCH	Histone H4 OS=Mytilus chilensis PE=3 SV=3			0	99	GVLKVFLENVIR	Carbamidomethyl@N-term; GlyGly(K)@4	missed K-V@4	-0.000736343	1556.9	779.459	1556.9	779.459	2	13	1.1.1.1187.5	1	32.2038	91.6412	32.181
3	30.77	30.77	88.35	73.79	58.25	sp|Q6WV74|H4_MYTCH	Histone H4 OS=Mytilus chilensis PE=3 SV=3			0	99	GVLKVFLENVIR	GlyGly(K)@4	missed K-V@4	-0.00131087	1499.88	750.948	1499.88	750.948	2	13	1.1.1.1089.39	1	22.6117	146.111	22.5382
3	30.77	30.77	88.35	73.79	58.25	sp|Q6WV74|H4_MYTCH	Histone H4 OS=Mytilus chilensis PE=3 SV=3			0	93.4	GVLKVFLENVIR	GlyGly(K)@4	missed K-V@4	0.00100122	1499.88	500.968	1499.88	500.968	3	11	1.1.1.1128.3	1	26.4036	17498.1	26.5882
3	30.77	30.77	88.35	73.79	58.25	sp|Q6WV74|H4_MYTCH	Histone H4 OS=Mytilus chilensis PE=3 SV=3			0	78.19	GVLKVFLENVIR	GlyGly(K)@4; Carbamidomethyl(E)@8	missed K-V@4	-0.000544712	1556.9	519.975	1556.9	519.975	3	11	1.1.1.1125.2	1	26.1053	266.68	26.1922
3	30.77	30.77	88.35	73.79	58.25	sp|Q6WV74|H4_MYTCH	Histone H4 OS=Mytilus chilensis PE=3 SV=3			0	74.3	GVLKVFLENVIR	GlyGly(K)@4; Deamidated(N)@9	missed K-V@4	0.00178962	1500.87	501.297	1500.87	501.296	3	10	1.1.1.1111.2	1	24.7208	147.846	24.7096
3	30.77	30.77	88.35	73.79	58.25	sp|Q6WV74|H4_MYTCH	Histone H4 OS=Mytilus chilensis PE=3 SV=3			0	37.67	GVLKVFLENVIR	Carbamidomethyl@N-term; GlyGly(K)@4; Deamidated(N)@9	missed K-V@4	0.000334467	1557.89	520.303	1557.89	520.303	3	14	1.1.1.1116.2	1	25.2155	345.593	25.2025
3	30.77	30.77	88.35	73.79	58.25	sp|Q6WV74|H4_MYTCH	Histone H4 OS=Mytilus chilensis PE=3 SV=3			0	89.05	IQGITKPAIR		cleaved N-I@N-term	-9.49452e-05	1095.68	548.846	1095.68	548.846	2	12	1.1.1.1012.12	1	15.066	848.385	15.0017
3	30.77	30.77	88.35	73.79	58.25	sp|Q6WV74|H4_MYTCH	Histone H4 OS=Mytilus chilensis PE=3 SV=3			0	99	ISGLIYEETR			0.00138843	1179.62	590.815	1179.61	590.814	2	16	1.1.1.1032.32	1	17.0185	174570	17.2518
3	30.77	30.77	88.35	73.79	58.25	sp|Q6WV74|H4_MYTCH	Histone H4 OS=Mytilus chilensis PE=3 SV=3			0	99	ISGLIYEETR			0.00138843	1179.62	590.815	1179.61	590.814	2	13	1.1.1.1035.24	1	17.2996	174570	17.2518
3	30.77	30.77	88.35	73.79	58.25	sp|Q6WV74|H4_MYTCH	Histone H4 OS=Mytilus chilensis PE=3 SV=3			0	99	ISGLIYEETR	Carbamidomethyl@N-term		1.1758e-05	1236.64	619.325	1236.64	619.325	2	15	1.1.1.1039.18	1	17.6854	286497	17.7406
3	30.77	30.77	88.35	73.79	58.25	sp|Q6WV74|H4_MYTCH	Histone H4 OS=Mytilus chilensis PE=3 SV=3			0	99	ISGLIYEETR	Carbamidomethyl@N-term		1.1758e-05	1236.64	619.325	1236.64	619.325	2	17	1.1.1.1040.9	1	17.7831	286497	17.7406
3	30.77	30.77	88.35	73.79	58.25	sp|Q6WV74|H4_MYTCH	Histone H4 OS=Mytilus chilensis PE=3 SV=3			0	99	ISGLIYEETR			0.00138843	1179.62	590.815	1179.61	590.814	2	16	1.1.1.1041.3	1	17.8607	174570	17.2518
3	30.77	30.77	88.35	73.79	58.25	sp|Q6WV74|H4_MYTCH	Histone H4 OS=Mytilus chilensis PE=3 SV=3			0	99	ISGLIYEETR	Carbamidomethyl@N-term		1.1758e-05	1236.64	619.325	1236.64	619.325	2	17	1.1.1.1043.15	1	18.096	286497	17.7406
3	30.77	30.77	88.35	73.79	58.25	sp|Q6WV74|H4_MYTCH	Histone H4 OS=Mytilus chilensis PE=3 SV=3			0	99	ISGLIYEETR	Carbamidomethyl@N-term		1.1758e-05	1236.64	619.325	1236.64	619.325	2	17	1.1.1.1046.7	1	18.3772	286497	17.7406
3	30.77	30.77	88.35	73.79	58.25	sp|Q6WV74|H4_MYTCH	Histone H4 OS=Mytilus chilensis PE=3 SV=3			0	99	ISGLIYEETR	Methyl(E)@7		-0.000926227	1193.63	597.821	1193.63	597.822	2	17	1.1.1.1052.6	1	18.9468	3019.09	18.9125
3	30.77	30.77	88.35	73.79	58.25	sp|Q6WV74|H4_MYTCH	Histone H4 OS=Mytilus chilensis PE=3 SV=3			0	99	ISGLIYEETR	Iodo(Y)@6		0.00151607	1305.51	653.763	1305.51	653.762	2	17	1.1.1.1065.11	1	20.2259	768.983	20.1835
3	30.77	30.77	88.35	73.79	58.25	sp|Q6WV74|H4_MYTCH	Histone H4 OS=Mytilus chilensis PE=3 SV=3			0	99	ISGLIYEETR	Carbamidomethyl@N-term		-0.00780048	1236.63	619.321	1236.64	619.325	2	17	1.1.1.1072.7	1	20.9163	439.211	20.5745
3	30.77	30.77	88.35	73.79	58.25	sp|Q6WV74|H4_MYTCH	Histone H4 OS=Mytilus chilensis PE=3 SV=3			0	99	ISGLIYEETR	Carbamidomethyl@N-term		0.00172069	1236.64	619.326	1236.64	619.325	2	15	1.1.1.1082.20	1	21.8883	392.248	22.1424
3	30.77	30.77	88.35	73.79	58.25	sp|Q6WV74|H4_MYTCH	Histone H4 OS=Mytilus chilensis PE=3 SV=3			0	99	ISGLIYEETR	Carbamidomethyl@N-term		0.00172069	1236.64	619.326	1236.64	619.325	2	16	1.1.1.1088.18	1	22.478	394.199	22.2413
3	30.77	30.77	88.35	73.79	58.25	sp|Q6WV74|H4_MYTCH	Histone H4 OS=Mytilus chilensis PE=3 SV=3			0	99	ISGLIYEETR	Carbamidomethyl@N-term		0.00294135	1236.64	619.326	1236.64	619.325	2	14	1.1.1.1097.24	1	23.375	319.651	23.4252
3	30.77	30.77	88.35	73.79	58.25	sp|Q6WV74|H4_MYTCH	Histone H4 OS=Mytilus chilensis PE=3 SV=3			0	99	ISGLIYEETR	Carbamidomethyl@N-term		0.00281928	1236.64	619.326	1236.64	619.325	2	13	1.1.1.1115.11	1	25.1306	306.452	25.1038
3	30.77	30.77	88.35	73.79	58.25	sp|Q6WV74|H4_MYTCH	Histone H4 OS=Mytilus chilensis PE=3 SV=3			0	99	ISGLIYEETR	Carbamidomethyl@N-term		0.000377957	1236.64	619.325	1236.64	619.325	2	14	1.1.1.1118.10	1	25.4247	310.096	25.3007
3	30.77	30.77	88.35	73.79	58.25	sp|Q6WV74|H4_MYTCH	Histone H4 OS=Mytilus chilensis PE=3 SV=3			0	99	ISGLIYEETR	Carbamidomethyl@N-term		0.000377957	1236.64	619.325	1236.64	619.325	2	15	1.1.1.1121.10	1	25.7232	310.096	25.3007
3	30.77	30.77	88.35	73.79	58.25	sp|Q6WV74|H4_MYTCH	Histone H4 OS=Mytilus chilensis PE=3 SV=3			0	99	ISGLIYEETR	Carbamidomethyl@N-term		0.000744155	1236.64	619.325	1236.64	619.325	2	14	1.1.1.1127.4	1	26.3112	258.161	26.2911
3	30.77	30.77	88.35	73.79	58.25	sp|Q6WV74|H4_MYTCH	Histone H4 OS=Mytilus chilensis PE=3 SV=3			0	99	ISGLIYEETR	Carbamidomethyl@N-term		0.00281928	1236.64	619.326	1236.64	619.325	2	16	1.1.1.1144.3	1	27.9811	203.114	28.0563
3	30.77	30.77	88.35	73.79	58.25	sp|Q6WV74|H4_MYTCH	Histone H4 OS=Mytilus chilensis PE=3 SV=3			0	99	ISGLIYEETR	Carbamidomethyl@N-term		0.00294135	1236.64	619.326	1236.64	619.325	2	13	1.1.1.1153.4	1	28.8642	223.037	28.351
3	30.77	30.77	88.35	73.79	58.25	sp|Q6WV74|H4_MYTCH	Histone H4 OS=Mytilus chilensis PE=3 SV=3			0	99	ISGLIYEETR	Carbamidomethyl@N-term		-0.000476507	1236.63	619.324	1236.64	619.325	2	14	1.1.1.1156.3	1	29.1545	197.749	29.2364
3	30.77	30.77	88.35	73.79	58.25	sp|Q6WV74|H4_MYTCH	Histone H4 OS=Mytilus chilensis PE=3 SV=3			0	99	ISGLIYEETR	Carbamidomethyl@N-term		0.00477234	1236.64	619.327	1236.64	619.325	2	14	1.1.1.1169.3	1	30.4315	191.994	30.3201
3	30.77	30.77	88.35	73.79	58.25	sp|Q6WV74|H4_MYTCH	Histone H4 OS=Mytilus chilensis PE=3 SV=3			0	99	ISGLIYEETR	Carbamidomethyl@N-term		0.00257515	1236.64	619.326	1236.64	619.325	2	15	1.1.1.1177.3	1	31.2147	191.37	31.3979
3	30.77	30.77	88.35	73.79	58.25	sp|Q6WV74|H4_MYTCH	Histone H4 OS=Mytilus chilensis PE=3 SV=3			0	99	ISGLIYEETR	Carbamidomethyl@N-term		0.00538267	1236.64	619.327	1236.64	619.325	2	13	1.1.1.1188.2	1	32.2922	201.973	31.9844
3	30.77	30.77	88.35	73.79	58.25	sp|Q6WV74|H4_MYTCH	Histone H4 OS=Mytilus chilensis PE=3 SV=3			0	99	ISGLIYEETR	Carbamidomethyl@N-term		0.00342961	1236.64	619.327	1236.64	619.325	2	14	1.1.1.1195.2	1	32.9843	164.698	33.2672
3	30.77	30.77	88.35	73.79	58.25	sp|Q6WV74|H4_MYTCH	Histone H4 OS=Mytilus chilensis PE=3 SV=3			0	99	ISGLIYEETR	Carbamidomethyl@N-term		0.00342961	1236.64	619.327	1236.64	619.325	2	13	1.1.1.1198.3	1	33.2844	164.698	33.2672
3	30.77	30.77	88.35	73.79	58.25	sp|Q6WV74|H4_MYTCH	Histone H4 OS=Mytilus chilensis PE=3 SV=3			0	99	ISGLIYEETR			0.00529455	1179.62	590.817	1179.61	590.814	2	12	1.1.1.1201.2	1	33.578	63.7084	33.8604
3	30.77	30.77	88.35	73.79	58.25	sp|Q6WV74|H4_MYTCH	Histone H4 OS=Mytilus chilensis PE=3 SV=3			0	99	ISGLIYEETR			0.00529455	1179.62	590.817	1179.61	590.814	2	13	1.1.1.1205.2	1	33.9748	63.7084	33.8604
3	30.77	30.77	88.35	73.79	58.25	sp|Q6WV74|H4_MYTCH	Histone H4 OS=Mytilus chilensis PE=3 SV=3			0	99	ISGLIYEETR	Carbamidomethyl@N-term		0.00233102	1236.64	619.326	1236.64	619.325	2	16	1.1.1.1207.2	1	34.1791	148.953	34.1574
3	30.77	30.77	88.35	73.79	58.25	sp|Q6WV74|H4_MYTCH	Histone H4 OS=Mytilus chilensis PE=3 SV=3			0	99	ISGLIYEETR	Carbamidomethyl@N-term		0.00257515	1236.64	619.326	1236.64	619.325	2	17	1.1.1.1210.3	1	34.4915	151.335	34.2561
3	30.77	30.77	88.35	73.79	58.25	sp|Q6WV74|H4_MYTCH	Histone H4 OS=Mytilus chilensis PE=3 SV=3			0	99	ISGLIYEETR	Carbamidomethyl@N-term		1.1758e-05	1236.64	619.325	1236.64	619.325	2	17	1.1.1.1223.3	1	35.7618	146.26	35.6305
3	30.77	30.77	88.35	73.79	58.25	sp|Q6WV74|H4_MYTCH	Histone H4 OS=Mytilus chilensis PE=3 SV=3			0	99	ISGLIYEETR	Carbamidomethyl@N-term		0.00257515	1236.64	619.326	1236.64	619.325	2	16	1.1.1.1228.2	1	36.0899	120.994	36.0381
3	30.77	30.77	88.35	73.79	58.25	sp|Q6WV74|H4_MYTCH	Histone H4 OS=Mytilus chilensis PE=3 SV=3			0	99	ISGLIYEETR	Carbamidomethyl@N-term		0.00294135	1236.64	619.326	1236.64	619.325	2	16	1.1.1.1234.2	1	36.6835	123.587	36.5328
3	30.77	30.77	88.35	73.79	58.25	sp|Q6WV74|H4_MYTCH	Histone H4 OS=Mytilus chilensis PE=3 SV=3			0	99	ISGLIYEETR	Carbamidomethyl@N-term		0.00281928	1236.64	619.326	1236.64	619.325	2	17	1.1.1.1237.3	1	36.9645	144.439	37.3221
3	30.77	30.77	88.35	73.79	58.25	sp|Q6WV74|H4_MYTCH	Histone H4 OS=Mytilus chilensis PE=3 SV=3			0	99	ISGLIYEETR			0.0015105	1179.62	590.815	1179.61	590.814	2	14	1.1.1.1240.3	1	37.2569	51.3916	37.2236
3	30.77	30.77	88.35	73.79	58.25	sp|Q6WV74|H4_MYTCH	Histone H4 OS=Mytilus chilensis PE=3 SV=3			0	99	ISGLIYEETR	Carbamidomethyl@N-term		0.00281928	1236.64	619.326	1236.64	619.325	2	17	1.1.1.1243.3	1	37.5622	144.439	37.3221
3	30.77	30.77	88.35	73.79	58.25	sp|Q6WV74|H4_MYTCH	Histone H4 OS=Mytilus chilensis PE=3 SV=3			0	99	ISGLIYEETR	Carbamidomethyl@N-term		0.00281928	1236.64	619.326	1236.64	619.325	2	14	1.1.1.1246.3	1	37.9065	144.439	37.3221
3	30.77	30.77	88.35	73.79	58.25	sp|Q6WV74|H4_MYTCH	Histone H4 OS=Mytilus chilensis PE=3 SV=3			0	99	ISGLIYEETR	Carbamidomethyl@N-term		-0.000598573	1236.63	619.324	1236.64	619.325	2	17	1.1.1.1760.7	1	42.6126	342.399	42.6179
3	30.77	30.77	88.35	73.79	58.25	sp|Q6WV74|H4_MYTCH	Histone H4 OS=Mytilus chilensis PE=3 SV=3			0	99	ISGLIYEETR	Carbamidomethyl@N-term		-0.000598573	1236.63	619.324	1236.64	619.325	2	17	1.1.1.1763.2	1	42.9065	342.399	42.6179
3	30.77	30.77	88.35	73.79	58.25	sp|Q6WV74|H4_MYTCH	Histone H4 OS=Mytilus chilensis PE=3 SV=3			0	99	ISGLIYEETR	Carbamidomethyl@N-term		-0.000598573	1236.63	619.324	1236.64	619.325	2	16	1.1.1.1766.6	1	43.1998	342.399	42.6179
3	30.77	30.77	88.35	73.79	58.25	sp|Q6WV74|H4_MYTCH	Histone H4 OS=Mytilus chilensis PE=3 SV=3			0	99	ISGLIYEETR	Carbamidomethyl@N-term		1.1758e-05	1236.64	619.325	1236.64	619.325	2	17	1.1.1.1034.29	1	17.2165	286497	17.7406
3	30.77	30.77	88.35	73.79	58.25	sp|Q6WV74|H4_MYTCH	Histone H4 OS=Mytilus chilensis PE=3 SV=3			0	99	ISGLIYEETR			0.00138843	1179.62	590.815	1179.61	590.814	2	16	1.1.1.1035.25	1	17.3013	174570	17.2518
3	30.77	30.77	88.35	73.79	58.25	sp|Q6WV74|H4_MYTCH	Histone H4 OS=Mytilus chilensis PE=3 SV=3			0	99	ISGLIYEETR	Carbamidomethyl@N-term		1.1758e-05	1236.64	619.325	1236.64	619.325	2	17	1.1.1.1037.9	1	17.5149	286497	17.7406
3	30.77	30.77	88.35	73.79	58.25	sp|Q6WV74|H4_MYTCH	Histone H4 OS=Mytilus chilensis PE=3 SV=3			0	99	ISGLIYEETR	Carbamidomethyl@N-term		1.1758e-05	1236.64	619.325	1236.64	619.325	2	17	1.1.1.1049.9	1	18.6683	354908	17.6428
3	30.77	30.77	88.35	73.79	58.25	sp|Q6WV74|H4_MYTCH	Histone H4 OS=Mytilus chilensis PE=3 SV=3			0	99	ISGLIYEETR	Carbamidomethyl@N-term; Methyl(E)@7		-0.000972909	1250.65	626.332	1250.65	626.333	2	17	1.1.1.1054.25	1	19.1582	3362.09	19.2068
3	30.77	30.77	88.35	73.79	58.25	sp|Q6WV74|H4_MYTCH	Histone H4 OS=Mytilus chilensis PE=3 SV=3			0	99	ISGLIYEETR	Carbamidomethyl@N-term		0.00294135	1236.64	619.326	1236.64	619.325	2	16	1.1.1.1065.6	1	20.2093	549.057	20.1835
3	30.77	30.77	88.35	73.79	58.25	sp|Q6WV74|H4_MYTCH	Histone H4 OS=Mytilus chilensis PE=3 SV=3			0	99	ISGLIYEETR	Carbamidomethyl@N-term; Methyl(E)@8		-0.00158324	1250.65	626.332	1250.65	626.333	2	17	1.1.1.1065.7	1	20.2126	3027.97	20.2812
3	30.77	30.77	88.35	73.79	58.25	sp|Q6WV74|H4_MYTCH	Histone H4 OS=Mytilus chilensis PE=3 SV=3			0	99	ISGLIYEETR	Carbamidomethyl@N-term		0.00172069	1236.64	619.326	1236.64	619.325	2	14	1.1.1.1085.19	1	22.1827	392.248	22.1424
3	30.77	30.77	88.35	73.79	58.25	sp|Q6WV74|H4_MYTCH	Histone H4 OS=Mytilus chilensis PE=3 SV=3			0	99	ISGLIYEETR	Carbamidomethyl@N-term		0.00294135	1236.64	619.326	1236.64	619.325	2	12	1.1.1.1147.2	1	28.2658	223.037	28.351
3	30.77	30.77	88.35	73.79	58.25	sp|Q6WV74|H4_MYTCH	Histone H4 OS=Mytilus chilensis PE=3 SV=3			0	99	ISGLIYEETR	Carbamidomethyl@N-term		0.00233102	1236.64	619.326	1236.64	619.325	2	12	1.1.1.1201.3	1	33.5813	166.393	33.6633
3	30.77	30.77	88.35	73.79	58.25	sp|Q6WV74|H4_MYTCH	Histone H4 OS=Mytilus chilensis PE=3 SV=3			0	99	ISGLIYEETR	Carbamidomethyl@N-term		1.1758e-05	1236.64	619.325	1236.64	619.325	2	16	1.1.1.1220.2	1	35.457	146.26	35.6305
3	30.77	30.77	88.35	73.79	58.25	sp|Q6WV74|H4_MYTCH	Histone H4 OS=Mytilus chilensis PE=3 SV=3			0	99	ISGLIYEETR	Carbamidomethyl@N-term		0.00294135	1236.64	619.326	1236.64	619.325	2	15	1.1.1.1231.2	1	36.3569	123.587	36.5328
3	30.77	30.77	88.35	73.79	58.25	sp|Q6WV74|H4_MYTCH	Histone H4 OS=Mytilus chilensis PE=3 SV=3			0	99	ISGLIYEETR	Carbamidomethyl@N-term		0.00281928	1236.64	619.326	1236.64	619.325	2	15	1.1.1.1240.4	1	37.2685	144.439	37.3221
3	30.77	30.77	88.35	73.79	58.25	sp|Q6WV74|H4_MYTCH	Histone H4 OS=Mytilus chilensis PE=3 SV=3			0	99	ISGLIYEETR			-0.00483695	1179.61	590.812	1179.61	590.814	2	15	1.1.1.1760.6	1	42.5976	182.437	42.5203
3	30.77	30.77	88.35	73.79	58.25	sp|Q6WV74|H4_MYTCH	Histone H4 OS=Mytilus chilensis PE=3 SV=3			0	99	ISGLIYEETR	Carbamidomethyl@N-term		0.00233102	1236.64	619.326	1236.64	619.325	2	16	1.1.1.1059.8	1	19.6568	907.382	19.3045
3	30.77	30.77	88.35	73.79	58.25	sp|Q6WV74|H4_MYTCH	Histone H4 OS=Mytilus chilensis PE=3 SV=3			0	99	ISGLIYEETR	Carbamidomethyl@N-term		-0.000476507	1236.63	619.324	1236.64	619.325	2	12	1.1.1.1159.4	1	29.448	197.749	29.2364
3	30.77	30.77	88.35	73.79	58.25	sp|Q6WV74|H4_MYTCH	Histone H4 OS=Mytilus chilensis PE=3 SV=3			0	99	ISGLIYEETR	Carbamidomethyl@N-term		0.00233102	1236.64	619.326	1236.64	619.325	2	15	1.1.1.1204.4	1	33.8959	166.393	33.6633
3	30.77	30.77	88.35	73.79	58.25	sp|Q6WV74|H4_MYTCH	Histone H4 OS=Mytilus chilensis PE=3 SV=3			0	99	ISGLIYEETR	Carbamidomethyl@N-term		0.000744155	1236.64	619.325	1236.64	619.325	2	13	1.1.1.1124.5	1	26.0109	258.161	26.2911
3	30.77	30.77	88.35	73.79	58.25	sp|Q6WV74|H4_MYTCH	Histone H4 OS=Mytilus chilensis PE=3 SV=3			0	99	ISGLIYEETR			-0.0010529	1179.61	590.813	1179.61	590.814	2	12	1.1.1.1211.2	1	34.5738	54.0368	34.3552
3	30.77	30.77	88.35	73.79	58.25	sp|Q6WV74|H4_MYTCH	Histone H4 OS=Mytilus chilensis PE=3 SV=3			0	99	ISGLIYEETR			-0.00483695	1179.61	590.812	1179.61	590.814	2	13	1.1.1.1765.5	1	43.1021	182.437	42.5203
3	30.77	30.77	88.35	73.79	58.25	sp|Q6WV74|H4_MYTCH	Histone H4 OS=Mytilus chilensis PE=3 SV=3			0	99	ISGLIYEETR			1.00392	1180.62	591.316	1179.61	590.814	2	16	1.1.1.1035.26	1	17.3029	59081.3	17.2518
3	30.77	30.77	88.35	73.79	58.25	sp|Q6WV74|H4_MYTCH	Histone H4 OS=Mytilus chilensis PE=3 SV=3			0	99	ISGLIYEETR			0.00492835	1179.62	590.817	1179.61	590.814	2	12	1.1.1.1098.9	1	23.4488	124.32	23.4252
3	30.77	30.77	88.35	73.79	58.25	sp|Q6WV74|H4_MYTCH	Histone H4 OS=Mytilus chilensis PE=3 SV=3			0	99	ISGLIYEETR	Carbamidomethyl@N-term		0.00318548	1236.64	619.326	1236.64	619.325	2	12	1.1.1.1162.3	1	29.7466	206.488	29.7299
3	30.77	30.77	88.35	73.79	58.25	sp|Q6WV74|H4_MYTCH	Histone H4 OS=Mytilus chilensis PE=3 SV=3			0	99	ISGLIYEETR			-0.00129703	1179.61	590.813	1179.61	590.814	2	11	1.1.1.1119.9	1	25.5286	102.984	25.4983
3	30.77	30.77	88.35	73.79	58.25	sp|Q6WV74|H4_MYTCH	Histone H4 OS=Mytilus chilensis PE=3 SV=3			0	99	ISGLIYEETR			0.0011443	1179.61	590.815	1179.61	590.814	2	12	1.1.1.1125.10	1	26.1186	96.6994	26.1922
3	30.77	30.77	88.35	73.79	58.25	sp|Q6WV74|H4_MYTCH	Histone H4 OS=Mytilus chilensis PE=3 SV=3			0	99	ISGLIYEETR	Carbamidomethyl@N-term		0.00257515	1236.64	619.326	1236.64	619.325	2	14	1.1.1.1079.20	1	21.5954	482.353	21.3559
3	30.77	30.77	88.35	73.79	58.25	sp|Q6WV74|H4_MYTCH	Histone H4 OS=Mytilus chilensis PE=3 SV=3			0	99	ISGLIYEETR			0.00492835	1179.62	590.817	1179.61	590.814	2	12	1.1.1.1111.5	1	24.7258	109.275	25.0051
3	30.77	30.77	88.35	73.79	58.25	sp|Q6WV74|H4_MYTCH	Histone H4 OS=Mytilus chilensis PE=3 SV=3			0	99	ISGLIYEETR	Carbamidomethyl@N-term		0.00294135	1236.64	619.326	1236.64	619.325	2	12	1.1.1.1101.12	1	23.751	319.651	23.4252
3	30.77	30.77	88.35	73.79	58.25	sp|Q6WV74|H4_MYTCH	Histone H4 OS=Mytilus chilensis PE=3 SV=3			0	99	ISGLIYEETR	Carbamidomethyl@N-term		0.00294135	1236.64	619.326	1236.64	619.325	2	11	1.1.1.1150.6	1	28.5665	223.037	28.351
3	30.77	30.77	88.35	73.79	58.25	sp|Q6WV74|H4_MYTCH	Histone H4 OS=Mytilus chilensis PE=3 SV=3			0	99	ISGLIYEETR	Carbamidomethyl@N-term; Iodo(Y)@6		0.0028397	1362.53	682.274	1362.53	682.273	2	16	1.1.1.1070.13	1	20.7344	733.329	20.672
3	30.77	30.77	88.35	73.79	58.25	sp|Q6WV74|H4_MYTCH	Histone H4 OS=Mytilus chilensis PE=3 SV=3			0	99	ISGLIYEETR			0.0011443	1179.61	590.815	1179.61	590.814	2	10	1.1.1.1128.6	1	26.4086	96.6994	26.1922
3	30.77	30.77	88.35	73.79	58.25	sp|Q6WV74|H4_MYTCH	Histone H4 OS=Mytilus chilensis PE=3 SV=3			0	99	ISGLIYEETR			-0.00129703	1179.61	590.813	1179.61	590.814	2	10	1.1.1.1122.7	1	25.8154	102.551	25.3993
3	30.77	30.77	88.35	73.79	58.25	sp|Q6WV74|H4_MYTCH	Histone H4 OS=Mytilus chilensis PE=3 SV=3			0	99	ISGLIYEETR			0.000289833	1179.61	590.814	1179.61	590.814	2	10	1.1.1.1151.3	1	28.6602	70.6284	28.7455
3	30.77	30.77	88.35	73.79	58.25	sp|Q6WV74|H4_MYTCH	Histone H4 OS=Mytilus chilensis PE=3 SV=3			0	99	ISGLIYEETR			0.00175463	1179.62	590.815	1179.61	590.814	2	10	1.1.1.1198.2	1	33.281	66.1368	32.5758
3	30.77	30.77	88.35	73.79	58.25	sp|Q6WV74|H4_MYTCH	Histone H4 OS=Mytilus chilensis PE=3 SV=3			0	99	ISGLIYEETR	Carbamidomethyl@N-term; Carbamidomethyl(E)@8		0.000781743	1293.66	647.836	1293.66	647.836	2	17	1.1.1.1039.24	1	17.7054	23427.8	17.6428
3	30.77	30.77	88.35	73.79	58.25	sp|Q6WV74|H4_MYTCH	Histone H4 OS=Mytilus chilensis PE=3 SV=3			0	99	ISGLIYEETR	Carbamidomethyl@N-term		0.000744155	1236.64	619.325	1236.64	619.325	2	12	1.1.1.1130.3	1	26.6012	258.161	26.2911
3	30.77	30.77	88.35	73.79	58.25	sp|Q6WV74|H4_MYTCH	Histone H4 OS=Mytilus chilensis PE=3 SV=3			0	98.28	ISGLIYEETR	Carbamidomethyl@N-term		0.00538267	1236.64	619.327	1236.64	619.325	2	11	1.1.1.1185.2	1	31.9957	201.973	31.9844
3	30.77	30.77	88.35	73.79	58.25	sp|Q6WV74|H4_MYTCH	Histone H4 OS=Mytilus chilensis PE=3 SV=3			0	96.65	ISGLIYEETR			0.00175463	1179.62	590.815	1179.61	590.814	2	9	1.1.1.1191.2	1	32.5877	66.1368	32.5758
3	30.77	30.77	88.35	73.79	58.25	sp|Q6WV74|H4_MYTCH	Histone H4 OS=Mytilus chilensis PE=3 SV=3			0	96.05	ISGLIYEETR	Carbamidomethyl@N-term		0.00318548	1236.64	619.326	1236.64	619.325	2	10	1.1.1.1165.2	1	30.0359	206.488	29.7299
3	30.77	30.77	88.35	73.79	58.25	sp|Q6WV74|H4_MYTCH	Histone H4 OS=Mytilus chilensis PE=3 SV=3			0	95.28	ISGLIYEETR	Dimethyl(R)@10		-0.0003145	1207.64	604.83	1207.64	604.83	2	14	1.1.1.1073.9	1	21.014	1762.71	21.0626
3	30.77	30.77	88.35	73.79	58.25	sp|Q6WV74|H4_MYTCH	Histone H4 OS=Mytilus chilensis PE=3 SV=3			0	94.02	ISGLIYEETR	GlyGly(S)@2; Carbamidomethyl(E)@7		0.00309134	1350.68	676.348	1350.68	676.346	2	16	1.1.1.1081.24	1	21.8083	1182.97	21.8468
3	30.77	30.77	88.35	73.79	58.25	sp|Q6WV74|H4_MYTCH	Histone H4 OS=Mytilus chilensis PE=3 SV=3			0	91.75	ISGLIYEETR			0.000900165	1179.61	590.814	1179.61	590.814	2	8	1.1.1.1148.6	1	28.3691	85.3444	28.2527
3	30.77	30.77	88.35	73.79	58.25	sp|Q6WV74|H4_MYTCH	Histone H4 OS=Mytilus chilensis PE=3 SV=3			0	90.07	ISGLIYEETR			0.00492835	1179.62	590.817	1179.61	590.814	2	9	1.1.1.1114.11	1	25.0319	109.275	25.0051
3	30.77	30.77	88.35	73.79	58.25	sp|Q6WV74|H4_MYTCH	Histone H4 OS=Mytilus chilensis PE=3 SV=3			0	88.62	ISGLIYEETR			0.0011443	1179.61	590.815	1179.61	590.814	2	9	1.1.1.1131.4	1	26.7013	96.6994	26.1922
3	30.77	30.77	88.35	73.79	58.25	sp|Q6WV74|H4_MYTCH	Histone H4 OS=Mytilus chilensis PE=3 SV=3			0	87.68	ISGLIYEETR	Carbamidomethyl@N-term		0.00660333	1236.64	619.328	1236.64	619.325	2	10	1.1.1.1191.3	1	32.5893	159.49	32.5758
3	30.77	30.77	88.35	73.79	58.25	sp|Q6WV74|H4_MYTCH	Histone H4 OS=Mytilus chilensis PE=3 SV=3			0	77.06	ISGLIYEETR	Carbamidomethyl@N-term; Dehydrated(E)@8		0.00800357	1218.63	610.323	1218.62	610.32	2	12	1.1.1.1039.17	1	17.6821	261.068	17.5452
3	30.77	30.77	88.35	73.79	58.25	sp|Q6WV74|H4_MYTCH	Histone H4 OS=Mytilus chilensis PE=3 SV=3			0	72.93	ISGLIYEETR			0.00175463	1179.62	590.815	1179.61	590.814	2	9	1.1.1.1092.12	1	22.8635	155.155	22.2413
3	30.77	30.77	88.35	73.79	58.25	sp|Q6WV74|H4_MYTCH	Histone H4 OS=Mytilus chilensis PE=3 SV=3			0	66.85	ISGLIYEETR			1.00355	1180.62	591.316	1179.61	590.814	2	9	1.1.1.1123.7	1	25.9251	44.8626	25.795
3	30.77	30.77	88.35	73.79	58.25	sp|Q6WV74|H4_MYTCH	Histone H4 OS=Mytilus chilensis PE=3 SV=3			0	62.99	ISGLIYEETR	Carbamidomethyl@N-term; Dehydrated(T)@9		-0.000663138	1218.62	610.319	1218.62	610.32	2	12	1.1.1.1042.20	1	18.0083	381.783	17.9359
3	30.77	30.77	88.35	73.79	58.25	sp|Q6WV74|H4_MYTCH	Histone H4 OS=Mytilus chilensis PE=3 SV=3			0	57.07	ISGLIYEETR	Dioxidation(Y)@6		-0.00353018	1211.6	606.807	1211.6	606.809	2	13	1.1.1.1027.21	1	16.5402	303.649	16.4676
3	30.77	30.77	88.35	73.79	58.25	sp|Q6WV74|H4_MYTCH	Histone H4 OS=Mytilus chilensis PE=3 SV=3			0	52.47	ISGLIYEETR			0.00175463	1179.62	590.815	1179.61	590.814	2	10	1.1.1.1088.12	1	22.468	148.048	22.4393
3	30.77	30.77	88.35	73.79	58.25	sp|Q6WV74|H4_MYTCH	Histone H4 OS=Mytilus chilensis PE=3 SV=3			0	44.51	ISGLIYEETR	Carbamidomethyl@N-term; Dimethyl(R)@10		0.00133521	1264.67	633.341	1264.67	633.34	2	13	1.1.1.1083.25	1	21.9951	2637.27	21.9452
3	30.77	30.77	88.35	73.79	58.25	sp|Q6WV74|H4_MYTCH	Histone H4 OS=Mytilus chilensis PE=3 SV=3			0	39.84	ISGLIYEETR	Carbamidomethyl@N-term; Carbamidomethyl(S)@2		0.00139207	1293.66	647.836	1293.66	647.836	2	12	1.1.1.1086.29	1	22.2983	3259.1	22.0437
3	30.77	30.77	88.35	73.79	58.25	sp|Q6WV74|H4_MYTCH	Histone H4 OS=Mytilus chilensis PE=3 SV=3			0	38.39	ISGLIYEETR	Dioxidation(Y)@6; Dehydrated(E)@7		0.00140278	1193.59	597.804	1193.59	597.804	2	14	1.1.1.1027.20	1	16.5369	545.583	16.5654
3	30.77	30.77	88.35	73.79	58.25	sp|Q6WV74|H4_MYTCH	Histone H4 OS=Mytilus chilensis PE=3 SV=3			0	32.47	ISGLIYEETR	Carbamidomethyl@N-term; Carbamidomethyl(Y)@6		0.000781743	1293.66	647.836	1293.66	647.836	2	13	1.1.1.1042.22	1	18.0149	23427.8	17.6428
3	30.77	30.77	88.35	73.79	58.25	sp|Q6WV74|H4_MYTCH	Histone H4 OS=Mytilus chilensis PE=3 SV=3			0	30.17	ISGLIYEETR	Carbamidomethyl@N-term; Methyl(E)@7		-0.000972909	1250.65	626.332	1250.65	626.333	2	13	1.1.1.1057.18	1	19.4582	3362.09	19.2068
3	30.77	30.77	88.35	73.79	58.25	sp|Q6WV74|H4_MYTCH	Histone H4 OS=Mytilus chilensis PE=3 SV=3			0	83.33	ISGLIYEETRGVLK	Carbamidomethyl@N-term	missed R-G@10	0.000403199	1633.9	545.642	1633.9	545.642	3	13	1.1.1.1075.5	1	21.1829	272.375	21.2581
3	30.77	30.77	88.35	73.79	58.25	sp|Q6WV74|H4_MYTCH	Histone H4 OS=Mytilus chilensis PE=3 SV=3			0	99	KTVTAMDVVYALK	Carbamidomethyl@N-term	missed K-T@1	-0.00291313	1494.81	499.277	1494.81	499.278	3	19	1.1.1.1082.6	1	21.865	182.304	21.8468
3	30.77	30.77	88.35	73.79	58.25	sp|Q6WV74|H4_MYTCH	Histone H4 OS=Mytilus chilensis PE=3 SV=3			0	99	KTVTAMDVVYALK	GlyGly(K)@1	missed K-T@1	-0.0019832	1551.83	518.284	1551.83	518.285	3	19	1.1.1.1082.8	1	21.8683	371.933	21.8468
3	30.77	30.77	88.35	73.79	58.25	sp|Q6WV74|H4_MYTCH	Histone H4 OS=Mytilus chilensis PE=3 SV=3			0	98.24	KTVTAMDVVYALKR		missed K-T@1; missed K-R@13	0.00301527	1593.89	532.305	1593.89	532.304	3	12	1.1.1.1067.13	1	20.4083	455.667	20.2812
3	30.77	30.77	88.35	73.79	58.25	sp|Q6WV74|H4_MYTCH	Histone H4 OS=Mytilus chilensis PE=3 SV=3			0	67.38	KVFLENVIR	Delta:H(2)C(2)(K)@1	cleaved L-K@N-term; missed K-V@1	-0.00828203	1142.67	572.344	1142.68	572.348	2	11	1.1.1.1204.3	1	33.8876	54.1733	33.8604
3	30.77	30.77	88.35	73.79	58.25	sp|Q6WV74|H4_MYTCH	Histone H4 OS=Mytilus chilensis PE=3 SV=3			0	22.48	QGITKPAIR	GlyGly(K)@5	cleaved I-Q@N-term	0.00378016	1096.64	549.327	1096.64	549.325	2	12	1.1.1.1009.18	1	14.7744	597.127	14.7086
3	30.77	30.77	88.35	73.79	58.25	sp|Q6WV74|H4_MYTCH	Histone H4 OS=Mytilus chilensis PE=3 SV=3			0	98.22	RISGLIYEETR		missed R-I@1	-0.0392057	1335.68	668.845	1335.71	668.865	2	15	1.1.1.1021.16	0	15.9639	37296	15.5885
3	30.77	30.77	88.35	73.79	58.25	sp|Q6WV74|H4_MYTCH	Histone H4 OS=Mytilus chilensis PE=3 SV=3			0	86.45	RISGLIYEETR		missed R-I@1	-0.00590095	1335.71	446.243	1335.71	446.245	3	12	1.1.1.1021.5	1	15.9089	6729.34	15.9792
3	30.77	30.77	88.35	73.79	58.25	sp|Q6WV74|H4_MYTCH	Histone H4 OS=Mytilus chilensis PE=3 SV=3			0	62.28	RISGLIYEETR	Methyl(E)@8	missed R-I@1	-0.00685075	1349.72	450.915	1349.73	450.917	3	10	1.1.1.1034.7	1	17.1732	170.596	17.1536
3	30.77	30.77	88.35	73.79	58.25	sp|Q6WV74|H4_MYTCH	Histone H4 OS=Mytilus chilensis PE=3 SV=3			0	36.69	RISGLIYEETR	GlyGly(S)@3	missed R-I@1	-0.00491053	1449.75	725.884	1449.76	725.886	2	13	1.1.1.1054.41	1	19.1849	601.373	19.1086
3	30.77	30.77	88.35	73.79	58.25	sp|Q6WV74|H4_MYTCH	Histone H4 OS=Mytilus chilensis PE=3 SV=3			0	68.56	TAMDVVYALK	Dethiomethyl(M)@3	cleaved V-T@N-term	-0.00025612	1061.58	531.795	1061.58	531.795	2	11	1.1.1.1032.21	1	17.0002	1090.87	17.0555
3	30.77	30.77	88.35	73.79	58.25	sp|Q6WV74|H4_MYTCH	Histone H4 OS=Mytilus chilensis PE=3 SV=3			0	99	TVTAMDVVYALK	Oxidation(M)@5		-0.00073202	1325.69	663.852	1325.69	663.852	2	20	1.1.1.1071.8	1	20.8254	3186.34	20.9649
3	30.77	30.77	88.35	73.79	58.25	sp|Q6WV74|H4_MYTCH	Histone H4 OS=Mytilus chilensis PE=3 SV=3			0	99	TVTAMDVVYALK	Oxidation(M)@5; Carbamidomethyl(K)@12		0.000819946	1382.71	692.364	1382.71	692.363	2	20	1.1.1.1071.9	1	20.8321	2897.59	21.2581
3	30.77	30.77	88.35	73.79	58.25	sp|Q6WV74|H4_MYTCH	Histone H4 OS=Mytilus chilensis PE=3 SV=3			0	99	TVTAMDVVYALK	Oxidation(M)@5; GlyGly(K)@12		0.000864373	1439.73	720.874	1439.73	720.874	2	20	1.1.1.1071.10	1	20.8387	780.83	20.9649
3	30.77	30.77	88.35	73.79	58.25	sp|Q6WV74|H4_MYTCH	Histone H4 OS=Mytilus chilensis PE=3 SV=3			0	99	TVTAMDVVYALK	Oxidation(M)@5		-0.00073202	1325.69	663.852	1325.69	663.852	2	20	1.1.1.1074.12	1	21.1151	3186.34	20.9649
3	30.77	30.77	88.35	73.79	58.25	sp|Q6WV74|H4_MYTCH	Histone H4 OS=Mytilus chilensis PE=3 SV=3			0	99	TVTAMDVVYALK	Carbamidomethyl@N-term; Oxidation(M)@5		0.000819946	1382.71	692.364	1382.71	692.363	2	19	1.1.1.1074.14	1	21.1251	2897.59	21.2581
3	30.77	30.77	88.35	73.79	58.25	sp|Q6WV74|H4_MYTCH	Histone H4 OS=Mytilus chilensis PE=3 SV=3			0	99	TVTAMDVVYALK	Carbamidomethyl@N-term; Oxidation(M)@5; GlyGly(K)@12		0.000502358	1496.76	749.385	1496.75	749.385	2	20	1.1.1.1074.18	1	21.1451	447.393	21.2581
3	30.77	30.77	88.35	73.79	58.25	sp|Q6WV74|H4_MYTCH	Histone H4 OS=Mytilus chilensis PE=3 SV=3			0	99	TVTAMDVVYALK	Carbamidomethyl@N-term; Carbamyl(M)@5		0.000917212	1409.72	705.869	1409.72	705.869	2	18	1.1.1.1083.31	1	22.0051	761.108	22.0437
3	30.77	30.77	88.35	73.79	58.25	sp|Q6WV74|H4_MYTCH	Histone H4 OS=Mytilus chilensis PE=3 SV=3			0	99	TVTAMDVVYALK	Carbamidomethyl@N-term		0.00301623	1366.72	684.367	1366.72	684.366	2	19	1.1.1.1106.28	1	24.2731	945.527	24.4158
3	30.77	30.77	88.35	73.79	58.25	sp|Q6WV74|H4_MYTCH	Histone H4 OS=Mytilus chilensis PE=3 SV=3			0	99	TVTAMDVVYALK	Dethiomethyl(M)@5		0.00142988	1261.69	421.572	1261.69	421.571	3	16	1.1.1.1031.2	1	16.8704	24228.6	17.0555
3	30.77	30.77	88.35	73.79	58.25	sp|Q6WV74|H4_MYTCH	Histone H4 OS=Mytilus chilensis PE=3 SV=3			0	99	TVTAMDVVYALK	Dethiomethyl(M)@5		0.00142988	1261.69	421.572	1261.69	421.571	3	16	1.1.1.1034.3	1	17.1665	24228.6	17.0555
3	30.77	30.77	88.35	73.79	58.25	sp|Q6WV74|H4_MYTCH	Histone H4 OS=Mytilus chilensis PE=3 SV=3			0	99	TVTAMDVVYALK	Carbamidomethyl@N-term; Oxidation(M)@5		0.000819946	1382.71	692.364	1382.71	692.363	2	16	1.1.1.1077.15	1	21.4119	2897.59	21.2581
3	30.77	30.77	88.35	73.79	58.25	sp|Q6WV74|H4_MYTCH	Histone H4 OS=Mytilus chilensis PE=3 SV=3			0	99	TVTAMDVVYALK	Oxidation(M)@5; GlyGly(K)@12		0.000864373	1439.73	720.874	1439.73	720.874	2	16	1.1.1.1074.16	1	21.1351	780.83	20.9649
3	30.77	30.77	88.35	73.79	58.25	sp|Q6WV74|H4_MYTCH	Histone H4 OS=Mytilus chilensis PE=3 SV=3			0	91.2	TVTAMDVVYALK	Carbamidomethyl@N-term; Dethiomethyl(M)@5		0.000646508	1318.71	440.579	1318.71	440.578	3	14	1.1.1.1038.2	1	17.5576	12372.7	17.1536
3	30.77	30.77	88.35	73.79	58.25	sp|Q6WV74|H4_MYTCH	Histone H4 OS=Mytilus chilensis PE=3 SV=3			0	79.18	TVTAMDVVYALK	Carbamidomethyl@N-term; Dethiomethyl(M)@5		0.000646508	1318.71	440.579	1318.71	440.578	3	12	1.1.1.1035.7	1	17.2713	12372.7	17.1536
3	30.77	30.77	88.35	73.79	58.25	sp|Q6WV74|H4_MYTCH	Histone H4 OS=Mytilus chilensis PE=3 SV=3			0	67.54	TVTAMDVVYALK	Carbamidomethyl@N-term		0.00301623	1366.72	684.367	1366.72	684.366	2	12	1.1.1.1109.11	1	24.5664	945.527	24.4158
3	30.77	30.77	88.35	73.79	58.25	sp|Q6WV74|H4_MYTCH	Histone H4 OS=Mytilus chilensis PE=3 SV=3			0	56.47	TVTAMDVVYALK	Carbamidomethyl@N-term; GlyGly(K)@12		-6.05929e-05	1480.76	494.594	1480.76	494.594	3	10	1.1.1.1106.4	1	24.2331	51.735	24.2176
3	30.77	30.77	88.35	73.79	58.25	sp|Q6WV74|H4_MYTCH	Histone H4 OS=Mytilus chilensis PE=3 SV=3			0	36.16	TVTAMDVVYALK	Carbamidomethyl(K)@12		0.0013073	1366.72	684.366	1366.72	684.366	2	10	1.1.1.1102.30	1	23.8801	185.173	23.9204
3	30.77	30.77	88.35	73.79	58.25	sp|Q6WV74|H4_MYTCH	Histone H4 OS=Mytilus chilensis PE=3 SV=3			0	25.82	TVTAMDVVYALK	Acetyl@N-term; Dioxidation(M)@5		0.00138844	1383.7	692.856	1383.7	692.855	2	11	1.1.1.1089.35	1	22.605	408.329	22.7357
3	30.77	30.77	88.35	73.79	58.25	sp|Q6WV74|H4_MYTCH	Histone H4 OS=Mytilus chilensis PE=3 SV=3			0	99	TVTAMDVVYALKR	Oxidation(M)@5; GlyGly(K)@12	missed K-R@12	0.00593866	1595.84	532.954	1595.83	532.952	3	16	1.1.1.1063.4	1	20.0274	846.491	19.8907
3	30.77	30.77	88.35	73.79	58.25	sp|Q6WV74|H4_MYTCH	Histone H4 OS=Mytilus chilensis PE=3 SV=3			0	99	TVTAMDVVYALKR	Carbamidomethyl@N-term; GlyGly(K)@12	missed K-R@12	0.000892884	1636.86	546.628	1636.86	546.628	3	16	1.1.1.1091.15	1	22.7697	805.382	22.8349
3	30.77	30.77	88.35	73.79	58.25	sp|Q6WV74|H4_MYTCH	Histone H4 OS=Mytilus chilensis PE=3 SV=3			0	87.2	TVTAMDVVYALKR	GlyGly(K)@12	missed K-R@12	0.00341506	1579.84	527.621	1579.84	527.62	3	13	1.1.1.1088.8	1	22.4613	1373.09	22.5382
3	30.77	30.77	88.35	73.79	58.25	sp|Q6WV74|H4_MYTCH	Histone H4 OS=Mytilus chilensis PE=3 SV=3			0	69.4	TVTAMDVVYALKR		missed K-R@12	0.00118757	1465.8	489.606	1465.8	489.606	3	11	1.1.1.1087.6	1	22.3591	2007.29	22.4393
3	30.77	30.77	88.35	73.79	58.25	sp|Q6WV74|H4_MYTCH	Histone H4 OS=Mytilus chilensis PE=3 SV=3			0	52.04	TVTAMDVVYALKR	Dethiomethyl(M)@5; GlyGly(K)@12	missed K-R@12	0.00101486	1531.84	383.966	1531.84	383.966	4	14	1.1.1.1030.2	1	16.7741	8770.49	16.6633
3	30.77	30.77	88.35	73.79	58.25	sp|Q6WV74|H4_MYTCH	Histone H4 OS=Mytilus chilensis PE=3 SV=3			0	99	VFLENVIR			0.00223795	988.573	495.294	988.571	495.293	2	13	1.1.1.1070.4	1	20.6911	168446	20.5745
3	30.77	30.77	88.35	73.79	58.25	sp|Q6WV74|H4_MYTCH	Histone H4 OS=Mytilus chilensis PE=3 SV=3			0	98.92	VFLENVIR			0.00223795	988.573	495.294	988.571	495.293	2	13	1.1.1.1073.2	1	20.979	168446	20.5745
3	30.77	30.77	88.35	73.79	58.25	sp|Q6WV74|H4_MYTCH	Histone H4 OS=Mytilus chilensis PE=3 SV=3			0	98.87	VFLENVIR	Deamidated(N)@5		0.00177541	989.556	495.786	989.555	495.785	2	13	1.1.1.1080.4	1	21.6652	9517.72	21.6507
3	30.77	30.77	88.35	73.79	58.25	sp|Q6WV74|H4_MYTCH	Histone H4 OS=Mytilus chilensis PE=3 SV=3			0	98	VFLENVIR			0.000223852	988.571	495.293	988.571	495.293	2	12	1.1.1.1053.11	1	19.0367	1934.62	19.1086
3	30.77	30.77	88.35	73.79	58.25	sp|Q6WV74|H4_MYTCH	Histone H4 OS=Mytilus chilensis PE=3 SV=3			0	97.99	VFLENVIR	Carbamidomethyl@N-term		0.00148777	1045.59	523.804	1045.59	523.803	2	13	1.1.1.1066.5	1	20.3086	353959	20.3789
3	30.77	30.77	88.35	73.79	58.25	sp|Q6WV74|H4_MYTCH	Histone H4 OS=Mytilus chilensis PE=3 SV=3			0	97.04	VFLENVIR	Carbamidomethyl@N-term		0.00148777	1045.59	523.804	1045.59	523.803	2	13	1.1.1.1069.5	1	20.6068	353959	20.3789
3	30.77	30.77	88.35	73.79	58.25	sp|Q6WV74|H4_MYTCH	Histone H4 OS=Mytilus chilensis PE=3 SV=3			0	96.23	VFLENVIR	Carbamidomethyl@N-term; Deamidated(N)@5		0.000963028	1046.58	524.296	1046.58	524.295	2	13	1.1.1.1079.9	1	21.5754	17522	21.6507
3	30.77	30.77	88.35	73.79	58.25	sp|Q6WV74|H4_MYTCH	Histone H4 OS=Mytilus chilensis PE=3 SV=3			0	95.82	VFLENVIR	Carbamidomethyl@N-term		-0.00168596	1045.59	523.802	1045.59	523.803	2	10	1.1.1.1116.3	1	25.2188	82.2975	24.9061
3	30.77	30.77	88.35	73.79	58.25	sp|Q6WV74|H4_MYTCH	Histone H4 OS=Mytilus chilensis PE=3 SV=3			0	95.69	VFLENVIR	Carbamidomethyl@N-term		0.00148777	1045.59	523.804	1045.59	523.803	2	13	1.1.1.1072.2	1	20.883	353959	20.3789
3	30.77	30.77	88.35	73.79	58.25	sp|Q6WV74|H4_MYTCH	Histone H4 OS=Mytilus chilensis PE=3 SV=3			0	92.08	VFLENVIR	Carbamidomethyl@N-term		-0.000587363	1045.59	523.803	1045.59	523.803	2	13	1.1.1.1760.4	1	42.5693	230.943	42.5203
3	30.77	30.77	88.35	73.79	58.25	sp|Q6WV74|H4_MYTCH	Histone H4 OS=Mytilus chilensis PE=3 SV=3			0	88.38	VFLENVIR	Carbamidomethyl@N-term; Deamidated(N)@5		0.00316023	1046.58	524.297	1046.58	524.295	2	13	1.1.1.1075.2	1	21.1729	3209.32	21.1604
3	30.77	30.77	88.35	73.79	58.25	sp|Q6WV74|H4_MYTCH	Histone H4 OS=Mytilus chilensis PE=3 SV=3			0	87.97	VFLENVIR	Carbamidomethyl@N-term		0.00148777	1045.59	523.804	1045.59	523.803	2	12	1.1.1.1067.7	1	20.3983	353959	20.3789
3	30.77	30.77	88.35	73.79	58.25	sp|Q6WV74|H4_MYTCH	Histone H4 OS=Mytilus chilensis PE=3 SV=3			0	87.64	VFLENVIR	Carbamidomethyl@N-term		-0.018165	1045.57	523.794	1045.59	523.803	2	10	1.1.1.1085.8	1	22.1643	793.437	21.1604
3	30.77	30.77	88.35	73.79	58.25	sp|Q6WV74|H4_MYTCH	Histone H4 OS=Mytilus chilensis PE=3 SV=3			0	84.76	VFLENVIR	Carbamidomethyl(E)@4		0.00222017	1045.59	523.804	1045.59	523.803	2	13	1.1.1.1061.9	1	19.8355	477.847	19.8907
3	30.77	30.77	88.35	73.79	58.25	sp|Q6WV74|H4_MYTCH	Histone H4 OS=Mytilus chilensis PE=3 SV=3			0	46.55	VFLENVIR	Carbamidomethyl@N-term; Carbamidomethyl(E)@4		0.00122189	1102.61	552.315	1102.61	552.314	2	13	1.1.1.1060.8	1	19.7478	2901.8	19.8907
3	30.77	30.77	88.35	73.79	58.25	sp|Q6WV74|H4_MYTCH	Histone H4 OS=Mytilus chilensis PE=3 SV=3			0	45.07	VFLENVIR	Carbamidomethyl@N-term		-0.000953563	1045.59	523.803	1045.59	523.803	2	8	1.1.1.1119.3	1	25.512	77.0119	25.5972
3	30.77	30.77	88.35	73.79	58.25	sp|Q6WV74|H4_MYTCH	Histone H4 OS=Mytilus chilensis PE=3 SV=3			0	24.37	VFLENVIR	Carbamidomethyl@N-term; Carbamidomethyl(E)@4		0.00122189	1102.61	552.315	1102.61	552.314	2	13	1.1.1.1063.6	1	20.0474	2901.8	19.8907
3	30.77	30.77	88.35	73.79	58.25	sp|Q6WV74|H4_MYTCH	Histone H4 OS=Mytilus chilensis PE=3 SV=3			0	23.4	VFLENVIR	Carbamidomethyl@N-term		0.00148777	1045.59	523.804	1045.59	523.803	2	7	1.1.1.1099.7	1	23.5448	183.893	22.7357
3	30.77	30.77	88.35	73.79	58.25	sp|Q6WV74|H4_MYTCH	Histone H4 OS=Mytilus chilensis PE=3 SV=3			0	17.51	VFLENVIR	Carbamidomethyl@N-term; Deamidated(N)@5		0.0193951	1046.6	524.305	1046.58	524.295	2	11	1.1.1.1067.8	1	20.3999	114310	20.3789
3	30.77	30.77	88.35	73.79	58.25	sp|Q6WV74|H4_MYTCH	Histone H4 OS=Mytilus chilensis PE=3 SV=3			0	32.86	VFLENVIRDAVTYTEHAK	GlyGly(T)@14	missed R-D@8	-0.00238101	2218.14	740.386	2218.14	740.387	3	12	1.1.1.1127.9	1	26.3278	84.0199	26.3897
3	30.77	30.77	88.35	73.79	58.25	sp|Q6WV74|H4_MYTCH	Histone H4 OS=Mytilus chilensis PE=3 SV=3			0	16.2	VTAMDVVYALK	Dethiomethyl(M)@4	cleaved T-V@N-term	0.00255993	1160.65	581.331	1160.64	581.329	2	11	1.1.1.1032.31	1	17.0169	397.258	17.0555
4	27.73	27.73	55.81	44.19	39.75	sp|P08779|K1C16_HUMAN	Keratin, type I cytoskeletal 16 OS=Homo sapiens GN=KRT16 PE=1 SV=4			2	99	ALEEANADLEVK			0.00376331	1300.65	651.335	1300.65	651.333	2	18	1.1.1.1016.20	1	15.4754	325.057	15.3928
4	27.73	27.73	55.81	44.19	39.75	sp|P08779|K1C16_HUMAN	Keratin, type I cytoskeletal 16 OS=Homo sapiens GN=KRT16 PE=1 SV=4			2	99	APSTYGGGLSVSSR	Carbamidomethyl@N-term		-0.000630748	1394.68	698.346	1394.68	698.347	2	22	1.1.1.1004.24	1	14.3058	750.078	14.2199
4	27.73	27.73	55.81	44.19	39.75	sp|P08779|K1C16_HUMAN	Keratin, type I cytoskeletal 16 OS=Homo sapiens GN=KRT16 PE=1 SV=4			2	99	ASLENSLEETK	Carbamidomethyl@N-term		0.00252127	1276.62	639.316	1276.61	639.315	2	19	1.1.1.1012.15	1	15.081	669.879	15.0017
4	27.73	27.73	55.81	44.19	39.75	sp|P08779|K1C16_HUMAN	Keratin, type I cytoskeletal 16 OS=Homo sapiens GN=KRT16 PE=1 SV=4			2	99	DAETWFLSK			0.000684948	1095.52	548.769	1095.52	548.769	2	13	1.1.1.1085.11	1	22.1693	285.873	22.1424
4	27.73	27.73	55.81	44.19	39.75	sp|P08779|K1C16_HUMAN	Keratin, type I cytoskeletal 16 OS=Homo sapiens GN=KRT16 PE=1 SV=4			2	99	GSCGIGGGIGGGSSR	Carbamidomethyl@N-term; Carbamidomethyl(C)@3		0.000589985	1334.6	668.307	1334.6	668.307	2	19	1.1.1.984.17	1	12.3439	792.537	12.2666
4	27.73	27.73	55.81	44.19	39.75	sp|P08779|K1C16_HUMAN	Keratin, type I cytoskeletal 16 OS=Homo sapiens GN=KRT16 PE=1 SV=4			2	99	IIAATIENAQPILQIDNAR			-0.000867736	2063.14	688.72	2063.14	688.72	3	25	1.1.1.1092.26	1	22.8868	722.908	22.9337
4	27.73	27.73	55.81	44.19	39.75	sp|P08779|K1C16_HUMAN	Keratin, type I cytoskeletal 16 OS=Homo sapiens GN=KRT16 PE=1 SV=4			2	99	ISSVLAGGSCR	Carbamidomethyl(C)@10		-0.00274677	1105.55	553.783	1105.55	553.785	2	19	1.1.1.994.12	1	13.3274	550.947	13.2435
4	27.73	27.73	55.81	44.19	39.75	sp|P08779|K1C16_HUMAN	Keratin, type I cytoskeletal 16 OS=Homo sapiens GN=KRT16 PE=1 SV=4			2	99	LEQEIATYR			0.00190397	1121.57	561.794	1121.57	561.793	2	14	1.1.1.1004.20	1	14.2925	458.503	14.2199
4	27.73	27.73	55.81	44.19	39.75	sp|P08779|K1C16_HUMAN	Keratin, type I cytoskeletal 16 OS=Homo sapiens GN=KRT16 PE=1 SV=4			2	99	LLEGEDAHLSSQQASGQSYSSR			-0.00170835	2349.08	784.034	2349.08	784.035	3	16	1.1.1.1004.25	1	14.3091	0	-1
4	27.73	27.73	55.81	44.19	39.75	sp|P08779|K1C16_HUMAN	Keratin, type I cytoskeletal 16 OS=Homo sapiens GN=KRT16 PE=1 SV=4			2	99	TDLEMQIEGLKEELAYLR	Oxidation(M)@5	missed K-E@11	0.00292292	2166.09	723.038	2166.09	723.037	3	17	1.1.1.1147.7	1	28.2825	310.344	28.351
4	27.73	27.73	55.81	44.19	39.75	sp|P08779|K1C16_HUMAN	Keratin, type I cytoskeletal 16 OS=Homo sapiens GN=KRT16 PE=1 SV=4			2	99	VLDELTLAR			0.00082571	1028.59	515.301	1028.59	515.301	2	15	1.1.1.1051.11	1	18.8406	901.345	18.8146
4	27.73	27.73	55.81	44.19	39.75	sp|P08779|K1C16_HUMAN	Keratin, type I cytoskeletal 16 OS=Homo sapiens GN=KRT16 PE=1 SV=4			2	99	VLQGLEIELQSQLSMK	Carbamidomethyl@N-term; Oxidation(M)@15		0.00659976	1888	630.342	1888	630.34	3	18	1.1.1.1113.14	1	24.9382	123.18	25.0051
4	27.73	27.73	55.81	44.19	39.75	sp|P08779|K1C16_HUMAN	Keratin, type I cytoskeletal 16 OS=Homo sapiens GN=KRT16 PE=1 SV=4			2	99	YCMQLSQIQGLIGSVEEQLAQLR	Carbamidomethyl@N-term; Carbamidomethyl(C)@2; Oxidation(M)@3		-0.00503198	2736.35	913.125	2736.36	913.126	3	24	1.1.1.1210.5	1	34.5181	296.546	34.4543
4	27.73	27.73	55.81	44.19	39.75	sp|P08779|K1C16_HUMAN	Keratin, type I cytoskeletal 16 OS=Homo sapiens GN=KRT16 PE=1 SV=4			0.752027	89.38	LAADDFR			0.00237233	806.395	404.205	806.392	404.203	2	11	1.1.1.1000.3	0	13.8483	516.082	13.8292
4	27.73	27.73	55.81	44.19	39.75	sp|P08779|K1C16_HUMAN	Keratin, type I cytoskeletal 16 OS=Homo sapiens GN=KRT16 PE=1 SV=4			0.519993	80.7	SEVTELR			0.00456034	832.434	417.224	832.429	417.222	2	10	1.1.1.981.6	1	11.9996	301.092	11.9738
4	27.73	27.73	55.81	44.19	39.75	sp|P08779|K1C16_HUMAN	Keratin, type I cytoskeletal 16 OS=Homo sapiens GN=KRT16 PE=1 SV=4			0.251037	58.63	LASYLDK			0.00155945	808.435	405.225	808.433	405.224	2	10	1.1.1.995.7	0	13.3784	787.672	13.341
4	27.73	27.73	55.81	44.19	39.75	sp|P08779|K1C16_HUMAN	Keratin, type I cytoskeletal 16 OS=Homo sapiens GN=KRT16 PE=1 SV=4			0.175874	47.44	TIEDLR			0.000271469	745.397	373.706	745.397	373.706	2	8	1.1.1.987.3	1	12.5754	787.518	12.462
4	27.73	27.73	55.81	44.19	39.75	sp|P08779|K1C16_HUMAN	Keratin, type I cytoskeletal 16 OS=Homo sapiens GN=KRT16 PE=1 SV=4			0	99	ALEEANADLEVK	Carbamidomethyl@N-term		0.00435838	1357.68	679.846	1357.67	679.844	2	21	1.1.1.1016.21	1	15.4804	703.598	15.3928
4	27.73	27.73	55.81	44.19	39.75	sp|P08779|K1C16_HUMAN	Keratin, type I cytoskeletal 16 OS=Homo sapiens GN=KRT16 PE=1 SV=4			0	99	GSCGIGGGIGGGSSR	Carbamidomethyl(C)@3		0.000586646	1277.58	639.797	1277.58	639.796	2	12	1.1.1.984.16	1	12.3389	203.087	12.2666
4	27.73	27.73	55.81	44.19	39.75	sp|P08779|K1C16_HUMAN	Keratin, type I cytoskeletal 16 OS=Homo sapiens GN=KRT16 PE=1 SV=4			0	99	IIAATIENAQPILQIDNAR	Carbamidomethyl@N-term		0.00144715	2120.16	707.727	2120.16	707.727	3	21	1.1.1.1098.21	1	23.4688	1255.7	23.524
4	27.73	27.73	55.81	44.19	39.75	sp|P08779|K1C16_HUMAN	Keratin, type I cytoskeletal 16 OS=Homo sapiens GN=KRT16 PE=1 SV=4			0	30.02	IIAATIENAQPILQIDNAR	Carbamidomethyl@N-term; Deamidated(N)@8		0.00763029	2121.15	708.058	2121.14	708.055	3	11	1.1.1.1095.15	1	23.1866	209.905	23.1306
4	27.73	27.73	55.81	44.19	39.75	sp|P08779|K1C16_HUMAN	Keratin, type I cytoskeletal 16 OS=Homo sapiens GN=KRT16 PE=1 SV=4			0	99	ISSVLAGGSCR	Carbamidomethyl@N-term; Carbamidomethyl(C)@10		-0.00258739	1162.57	582.294	1162.58	582.296	2	18	1.1.1.997.8	1	13.6037	1000.93	13.634
4	27.73	27.73	55.81	44.19	39.75	sp|P08779|K1C16_HUMAN	Keratin, type I cytoskeletal 16 OS=Homo sapiens GN=KRT16 PE=1 SV=4			0	33.06	LASYLDK	Carbamidomethyl@N-term		0.000812404	865.455	433.735	865.455	433.735	2	10	1.1.1.1000.8	0	13.8749	1125.87	13.8292
4	27.73	27.73	55.81	44.19	39.75	sp|P08779|K1C16_HUMAN	Keratin, type I cytoskeletal 16 OS=Homo sapiens GN=KRT16 PE=1 SV=4			0	96.94	LEQEIATYR	Carbamidomethyl@N-term		0.00680794	1178.6	590.307	1178.59	590.304	2	13	1.1.1.1007.16	1	14.6056	510.793	14.5133
4	27.73	27.73	55.81	44.19	39.75	sp|P08779|K1C16_HUMAN	Keratin, type I cytoskeletal 16 OS=Homo sapiens GN=KRT16 PE=1 SV=4			0	99	LLEGEDAHLSSQQASGQSYSSR	Carbamidomethyl@N-term; Carbamidomethyl(H)@8		-0.020428	2463.11	822.043	2463.13	822.049	3	20	1.1.1.1004.26	1	14.3125	0	-1
4	27.73	27.73	55.81	44.19	39.75	sp|P08779|K1C16_HUMAN	Keratin, type I cytoskeletal 16 OS=Homo sapiens GN=KRT16 PE=1 SV=4			0	24.69	SEVTELR	Carbamidomethyl@N-term		-0.000984685	889.449	445.732	889.451	445.733	2	11	1.1.1.983.3	1	12.188	492.927	12.2666
4	27.73	27.73	55.81	44.19	39.75	sp|P08779|K1C16_HUMAN	Keratin, type I cytoskeletal 16 OS=Homo sapiens GN=KRT16 PE=1 SV=4			0	99	TDLEMQIEGLKEELAYLR	Carbamidomethyl@N-term; Oxidation(M)@5	missed K-E@11	0.00335782	2223.11	742.045	2223.11	742.044	3	15	1.1.1.1150.17	1	28.5915	191.02	28.6467
4	27.73	27.73	55.81	44.19	39.75	sp|P08779|K1C16_HUMAN	Keratin, type I cytoskeletal 16 OS=Homo sapiens GN=KRT16 PE=1 SV=4			0	99	VLDELTLAR	Carbamidomethyl@N-term		-0.000642007	1085.61	543.811	1085.61	543.811	2	15	1.1.1.1055.5	1	19.2493	1801.66	19.2068
4	27.73	27.73	55.81	44.19	39.75	sp|P08779|K1C16_HUMAN	Keratin, type I cytoskeletal 16 OS=Homo sapiens GN=KRT16 PE=1 SV=4			0	97.13	VLQGLEIELQSQLSMK	Oxidation(M)@15		0.00745561	1830.98	611.335	1830.98	611.333	3	11	1.1.1.1105.12	1	24.1474	77.8159	24.119
5	24.77	24.77	84.13	64.29	58.73	sp|Q16778|H2B2E_HUMAN	Histone H2B type 2-E OS=Homo sapiens GN=HIST2H2BE PE=1 SV=3			2	99	AMGIMNSFVNDIFER			-0.00298899	1742.81	872.412	1742.81	872.413	2	25	1.1.1.1151.26	1	28.6986	3267.01	28.7455
5	24.77	24.77	84.13	64.29	58.73	sp|Q16778|H2B2E_HUMAN	Histone H2B type 2-E OS=Homo sapiens GN=HIST2H2BE PE=1 SV=3			2	99	ESYSIYVYKVLK	Glu->pyro-Glu@N-term; GlyGly(K)@9	missed K-V@9	0.00297196	1586.84	794.426	1586.83	794.424	2	19	1.1.1.1105.35	1	24.1857	863.165	24.119
5	24.77	24.77	84.13	64.29	58.73	sp|Q16778|H2B2E_HUMAN	Histone H2B type 2-E OS=Homo sapiens GN=HIST2H2BE PE=1 SV=3			2	99	HAVSEGTKAVTK	Carbamidomethyl@N-term; Carbamidomethyl(K)@8	missed K-A@8	-0.000623043	1340.7	447.909	1340.7	447.909	3	21	1.1.1.952.6	1	9.1649	5642.85	8.8454
5	24.77	24.77	84.13	64.29	58.73	sp|Q16778|H2B2E_HUMAN	Histone H2B type 2-E OS=Homo sapiens GN=HIST2H2BE PE=1 SV=3			2	99	KESYSIYVYK		missed K-E@1	0.00133637	1278.65	640.333	1278.65	640.332	2	17	1.1.1.1017.16	1	15.5533	17215.1	15.4907
5	24.77	24.77	84.13	64.29	58.73	sp|Q16778|H2B2E_HUMAN	Histone H2B type 2-E OS=Homo sapiens GN=HIST2H2BE PE=1 SV=3			2	99	KESYSIYVYKVLK	Carbamidomethyl@N-term; GlyGly(K)@10	missed K-E@1; missed K-V@10	-0.00377737	1789.96	895.986	1789.96	895.988	2	19	1.1.1.1056.20	1	19.397	734.782	19.4022
5	24.77	24.77	84.13	64.29	58.73	sp|Q16778|H2B2E_HUMAN	Histone H2B type 2-E OS=Homo sapiens GN=HIST2H2BE PE=1 SV=3			2	99	LLLPGELAK			0.00350439	952.599	477.307	952.596	477.305	2	15	1.1.1.1058.5	1	19.5292	187590	19.5001
5	24.77	24.77	84.13	64.29	58.73	sp|Q16778|H2B2E_HUMAN	Histone H2B type 2-E OS=Homo sapiens GN=HIST2H2BE PE=1 SV=3			2	99	LLLPGELAKHAVSEGTK	Carbamidomethyl@N-term; GlyGly(K)@9	missed K-H@9	-3.9964e-05	1933.06	645.362	1933.06	645.362	3	18	1.1.1.1053.32	1	19.0717	10206.6	19.0103
5	24.77	24.77	84.13	64.29	58.73	sp|Q16778|H2B2E_HUMAN	Histone H2B type 2-E OS=Homo sapiens GN=HIST2H2BE PE=1 SV=3			2	99	NSFVNDIFER		cleaved M-N@N-term	0.00343758	1239.59	620.803	1239.59	620.801	2	17	1.1.1.1089.26	1	22.59	2966.97	22.5382
5	24.77	24.77	84.13	64.29	58.73	sp|Q16778|H2B2E_HUMAN	Histone H2B type 2-E OS=Homo sapiens GN=HIST2H2BE PE=1 SV=3			2	99	QVHPDTGISSK	Gln->pyro-Glu@N-term		0.000807102	1150.56	576.289	1150.56	576.288	2	17	1.1.1.982.9	1	12.1472	65363.9	11.9738
5	24.77	24.77	84.13	64.29	58.73	sp|Q16778|H2B2E_HUMAN	Histone H2B type 2-E OS=Homo sapiens GN=HIST2H2BE PE=1 SV=3			2	99	VLKQVHPDTGISSK	GlyGly(K)@3	missed K-Q@3	-0.000806112	1621.88	541.633	1621.88	541.634	3	22	1.1.1.973.6	1	11.2347	7739.3	11.29
5	24.77	24.77	84.13	64.29	58.73	sp|Q16778|H2B2E_HUMAN	Histone H2B type 2-E OS=Homo sapiens GN=HIST2H2BE PE=1 SV=3			1.67778	99	ESYSIYVYK	Glu->pyro-Glu@N-term		-0.000739227	1132.54	567.279	1132.54	567.279	2	14	1.1.1.1069.6	1	20.6134	1938.24	20.672
5	24.77	24.77	84.13	64.29	58.73	sp|Q16778|H2B2E_HUMAN	Histone H2B type 2-E OS=Homo sapiens GN=HIST2H2BE PE=1 SV=3			1.20066	99	HAVSEGTK	Carbamidomethyl@N-term		0.00427131	884.439	443.227	884.435	443.225	2	12	1.1.1.943.4	1	8.288	55.9912	8.2531
5	24.77	24.77	84.13	64.29	58.73	sp|Q16778|H2B2E_HUMAN	Histone H2B type 2-E OS=Homo sapiens GN=HIST2H2BE PE=1 SV=3			1.10237	95.63	LAHYNKR		missed K-R@6	-0.000724602	900.492	451.253	900.493	451.254	2	11	1.1.1.946.20	1	8.5911	1302.84	8.648
5	24.77	24.77	84.13	64.29	58.73	sp|Q16778|H2B2E_HUMAN	Histone H2B type 2-E OS=Homo sapiens GN=HIST2H2BE PE=1 SV=3			0.278189	62.7	EIQTAVR			0.00173526	815.452	408.733	815.45	408.732	2	11	1.1.1.968.2	1	10.7218	91319.2	10.6067
5	24.77	24.77	84.13	64.29	58.73	sp|Q16778|H2B2E_HUMAN	Histone H2B type 2-E OS=Homo sapiens GN=HIST2H2BE PE=1 SV=3			0.199971	99	SFVNDIFER	Carbamidomethyl@N-term	cleaved N-S@N-term	0.000422566	1182.57	592.291	1182.57	592.291	2	15	1.1.1.1087.20	1	22.3824	6006.1	22.4393
5	24.77	24.77	84.13	64.29	58.73	sp|Q16778|H2B2E_HUMAN	Histone H2B type 2-E OS=Homo sapiens GN=HIST2H2BE PE=1 SV=3			0.14752	99	AVTKYTSSK	GlyGly(K)@4	missed K-Y@4	-0.000638702	1097.57	549.793	1097.57	549.793	2	15	1.1.1.951.25	1	9.1172	1866.4	9.1391
5	24.77	24.77	84.13	64.29	58.73	sp|Q16778|H2B2E_HUMAN	Histone H2B type 2-E OS=Homo sapiens GN=HIST2H2BE PE=1 SV=3			0.0809219	99	SRKESYSIYVYK	Carbamidomethyl@N-term; GlyGly(K)@3	missed R-K@2; missed K-E@3	0.00230122	1692.85	565.29	1692.85	565.29	3	18	1.1.1.1007.14	1	14.5922	674.804	14.5133
5	24.77	24.77	84.13	64.29	58.73	sp|Q16778|H2B2E_HUMAN	Histone H2B type 2-E OS=Homo sapiens GN=HIST2H2BE PE=1 SV=3			0.0520764	19.23	LAHYNK			0.00122753	744.393	373.204	744.392	373.203	2	9	1.1.1.949.3	1	8.858	1351.59	8.8454
5	24.77	24.77	84.13	64.29	58.73	sp|Q16778|H2B2E_HUMAN	Histone H2B type 2-E OS=Homo sapiens GN=HIST2H2BE PE=1 SV=3			0.0268721	48.86	VNDIFER		cleaved F-V@N-term	0.00566195	891.451	446.733	891.445	446.73	2	11	1.1.1.1017.7	1	15.5199	27479.5	15.4907
5	24.77	24.77	84.13	64.29	58.73	sp|Q16778|H2B2E_HUMAN	Histone H2B type 2-E OS=Homo sapiens GN=HIST2H2BE PE=1 SV=3			0.000869459	16.33	PEPAKSAPAPK	Carbamidomethyl@N-term	cleaved M-P@N-term; missed K-S@5	0.00122943	1148.62	383.881	1148.62	383.88	3	10	1.1.1.950.3	1	8.9592	728.444	9.0411
5	24.77	24.77	84.13	64.29	58.73	sp|Q16778|H2B2E_HUMAN	Histone H2B type 2-E OS=Homo sapiens GN=HIST2H2BE PE=1 SV=3			0.000434512	94.56	SIYVYKVLK	GlyGly(K)@6	cleaved Y-S@N-term; missed K-V@6	0.00291929	1225.71	613.862	1225.71	613.861	2	14	1.1.1.1037.7	1	17.4983	820.755	17.4475
5	24.77	24.77	84.13	64.29	58.73	sp|Q16778|H2B2E_HUMAN	Histone H2B type 2-E OS=Homo sapiens GN=HIST2H2BE PE=1 SV=3			0	99	AMGIMNSFVNDIFER	Carbamidomethyl@N-term; Oxidation(M)@2; Oxidation(M)@5; Deamidated(N)@6		0.0170237	1832.82	917.419	1832.81	917.411	2	19	1.1.1.1105.41	1	24.1957	735.452	24.4158
5	24.77	24.77	84.13	64.29	58.73	sp|Q16778|H2B2E_HUMAN	Histone H2B type 2-E OS=Homo sapiens GN=HIST2H2BE PE=1 SV=3			0	99	AMGIMNSFVNDIFER	Oxidation(M)@2; Oxidation(M)@5		0.00359122	1774.81	888.41	1774.8	888.408	2	23	1.1.1.1107.45	1	24.4005	697.857	24.4158
5	24.77	24.77	84.13	64.29	58.73	sp|Q16778|H2B2E_HUMAN	Histone H2B type 2-E OS=Homo sapiens GN=HIST2H2BE PE=1 SV=3			0	99	AMGIMNSFVNDIFER	Carbamidomethyl@N-term; Oxidation(M)@2; Oxidation(M)@5		0.00132374	1831.82	916.92	1831.82	916.919	2	20	1.1.1.1108.10	1	24.4752	1172.39	24.4158
5	24.77	24.77	84.13	64.29	58.73	sp|Q16778|H2B2E_HUMAN	Histone H2B type 2-E OS=Homo sapiens GN=HIST2H2BE PE=1 SV=3			0	99	AMGIMNSFVNDIFER	Carbamidomethyl@N-term; Oxidation(M)@2; Oxidation(M)@5; Deamidated(N)@6		0.0170237	1832.82	917.419	1832.81	917.411	2	20	1.1.1.1111.23	1	24.7791	735.452	24.4158
5	24.77	24.77	84.13	64.29	58.73	sp|Q16778|H2B2E_HUMAN	Histone H2B type 2-E OS=Homo sapiens GN=HIST2H2BE PE=1 SV=3			0	99	AMGIMNSFVNDIFER	Deamidated(N)@10		-0.0031568	1743.79	872.904	1743.8	872.905	2	22	1.1.1.1126.31	1	26.2692	203.299	26.2911
5	24.77	24.77	84.13	64.29	58.73	sp|Q16778|H2B2E_HUMAN	Histone H2B type 2-E OS=Homo sapiens GN=HIST2H2BE PE=1 SV=3			0	99	AMGIMNSFVNDIFER	Deamidated(N)@10		-0.00291266	1743.79	872.904	1743.8	872.905	2	20	1.1.1.1157.18	1	29.286	462.305	29.433
5	24.77	24.77	84.13	64.29	58.73	sp|Q16778|H2B2E_HUMAN	Histone H2B type 2-E OS=Homo sapiens GN=HIST2H2BE PE=1 SV=3			0	99	AMGIMNSFVNDIFER	Methyl(E)@14		-0.000640152	1756.83	879.421	1756.83	879.421	2	20	1.1.1.1158.20	1	29.3878	126.309	29.433
5	24.77	24.77	84.13	64.29	58.73	sp|Q16778|H2B2E_HUMAN	Histone H2B type 2-E OS=Homo sapiens GN=HIST2H2BE PE=1 SV=3			0	99	AMGIMNSFVNDIFER	Deamidated(N)@6		-0.00291266	1743.79	872.904	1743.8	872.905	2	19	1.1.1.1159.24	1	29.5064	462.305	29.433
5	24.77	24.77	84.13	64.29	58.73	sp|Q16778|H2B2E_HUMAN	Histone H2B type 2-E OS=Homo sapiens GN=HIST2H2BE PE=1 SV=3			0	99	AMGIMNSFVNDIFER	Deamidated(N)@6		-0.00291266	1743.79	872.904	1743.8	872.905	2	19	1.1.1.1160.20	1	29.5886	462.305	29.433
5	24.77	24.77	84.13	64.29	58.73	sp|Q16778|H2B2E_HUMAN	Histone H2B type 2-E OS=Homo sapiens GN=HIST2H2BE PE=1 SV=3			0	99	AMGIMNSFVNDIFER	Carbamidomethyl@N-term; Oxidation(M)@2; Oxidation(M)@5; Deamidated(N)@10		0.0170237	1832.82	917.419	1832.81	917.411	2	14	1.1.1.1114.44	1	25.0869	735.452	24.4158
5	24.77	24.77	84.13	64.29	58.73	sp|Q16778|H2B2E_HUMAN	Histone H2B type 2-E OS=Homo sapiens GN=HIST2H2BE PE=1 SV=3			0	99	AMGIMNSFVNDIFER	Dethiomethyl(M)@5		0.00527143	1694.81	565.945	1694.81	565.943	3	13	1.1.1.1091.19	1	22.7763	320.83	22.7357
5	24.77	24.77	84.13	64.29	58.73	sp|Q16778|H2B2E_HUMAN	Histone H2B type 2-E OS=Homo sapiens GN=HIST2H2BE PE=1 SV=3			0	99	AMGIMNSFVNDIFER	Dimethyl(R)@15		0.00231722	1770.85	886.43	1770.84	886.429	2	16	1.1.1.1164.14	1	29.9692	195.034	29.9264
5	24.77	24.77	84.13	64.29	58.73	sp|Q16778|H2B2E_HUMAN	Histone H2B type 2-E OS=Homo sapiens GN=HIST2H2BE PE=1 SV=3			0	99	AMGIMNSFVNDIFER	Carbamidomethyl@N-term; Dethiomethyl(M)@2; Dethiomethyl(M)@5		-0.00303719	1703.82	568.948	1703.83	568.95	3	17	1.1.1.1075.7	1	21.1929	492.978	21.3559
5	24.77	24.77	84.13	64.29	58.73	sp|Q16778|H2B2E_HUMAN	Histone H2B type 2-E OS=Homo sapiens GN=HIST2H2BE PE=1 SV=3			0	97.55	AMGIMNSFVNDIFER	Carbamidomethyl@N-term; Dethiomethyl(M)@2		0.00102153	1751.83	584.951	1751.83	584.951	3	14	1.1.1.1110.5	1	24.6344	267.384	24.6116
5	24.77	24.77	84.13	64.29	58.73	sp|Q16778|H2B2E_HUMAN	Histone H2B type 2-E OS=Homo sapiens GN=HIST2H2BE PE=1 SV=3			0	95.21	AMGIMNSFVNDIFER			2.0045	1744.82	873.415	1742.81	872.413	2	14	1.1.1.1150.26	1	28.6215	626.351	28.7455
5	24.77	24.77	84.13	64.29	58.73	sp|Q16778|H2B2E_HUMAN	Histone H2B type 2-E OS=Homo sapiens GN=HIST2H2BE PE=1 SV=3			0	93.66	AMGIMNSFVNDIFER	Dethiomethyl(M)@2; Dethiomethyl(M)@5		-0.00156612	1646.8	549.942	1646.81	549.942	3	15	1.1.1.1053.18	1	19.0483	1260.16	19.1086
5	24.77	24.77	84.13	64.29	58.73	sp|Q16778|H2B2E_HUMAN	Histone H2B type 2-E OS=Homo sapiens GN=HIST2H2BE PE=1 SV=3			0	84.84	AMGIMNSFVNDIFER	Carbamidomethyl@N-term; Dethiomethyl(M)@2; Dethiomethyl(M)@5		-0.00303719	1703.82	568.948	1703.83	568.95	3	14	1.1.1.1078.16	1	21.4888	492.978	21.3559
5	24.77	24.77	84.13	64.29	58.73	sp|Q16778|H2B2E_HUMAN	Histone H2B type 2-E OS=Homo sapiens GN=HIST2H2BE PE=1 SV=3			0	60.99	AMGIMNSFVNDIFER	Carbamidomethyl@N-term; Dethiomethyl(M)@2; Oxidation(M)@5		-0.00143185	1767.82	590.282	1767.83	590.282	3	12	1.1.1.1079.14	1	21.5838	301.324	21.5524
5	24.77	24.77	84.13	64.29	58.73	sp|Q16778|H2B2E_HUMAN	Histone H2B type 2-E OS=Homo sapiens GN=HIST2H2BE PE=1 SV=3			0	35.72	AMGIMNSFVNDIFER	Dethiomethyl(M)@2; Dethiomethyl(M)@5		0.00282828	1646.81	549.943	1646.81	549.942	3	11	1.1.1.1078.12	1	21.4821	243.066	21.4539
5	24.77	24.77	84.13	64.29	58.73	sp|Q16778|H2B2E_HUMAN	Histone H2B type 2-E OS=Homo sapiens GN=HIST2H2BE PE=1 SV=3			0	98.76	AVTKYTSSK	Carbamidomethyl@N-term; GlyGly(K)@4	missed K-Y@4	-0.00291255	1154.59	578.302	1154.59	578.304	2	15	1.1.1.952.20	1	9.2215	3516.62	9.2368
5	24.77	24.77	84.13	64.29	58.73	sp|Q16778|H2B2E_HUMAN	Histone H2B type 2-E OS=Homo sapiens GN=HIST2H2BE PE=1 SV=3			0	53.43	EIQTAVR	Glu->pyro-Glu@N-term; Deamidated(Q)@3		0.00471265	798.428	400.221	798.424	400.219	2	10	1.1.1.972.4	1	11.1138	710.625	11.0948
5	24.77	24.77	84.13	64.29	58.73	sp|Q16778|H2B2E_HUMAN	Histone H2B type 2-E OS=Homo sapiens GN=HIST2H2BE PE=1 SV=3			0	52.08	EIQTAVR			-0.000889184	815.449	408.732	815.45	408.732	2	8	1.1.1.1765.3	1	43.0588	149.398	42.7158
5	24.77	24.77	84.13	64.29	58.73	sp|Q16778|H2B2E_HUMAN	Histone H2B type 2-E OS=Homo sapiens GN=HIST2H2BE PE=1 SV=3			0	46.93	EIQTAVR	Glu->pyro-Glu@N-term		0.0013253	797.441	399.728	797.44	399.727	2	10	1.1.1.966.9	1	10.5314	3744.38	10.6067
5	24.77	24.77	84.13	64.29	58.73	sp|Q16778|H2B2E_HUMAN	Histone H2B type 2-E OS=Homo sapiens GN=HIST2H2BE PE=1 SV=3			0	31.75	EIQTAVR			0.00173526	815.452	408.733	815.45	408.732	2	8	1.1.1.977.4	1	11.6022	90868.8	10.6067
5	24.77	24.77	84.13	64.29	58.73	sp|Q16778|H2B2E_HUMAN	Histone H2B type 2-E OS=Homo sapiens GN=HIST2H2BE PE=1 SV=3			0	26.1	EIQTAVR	Carbamidomethyl@N-term		0.00158746	872.473	437.244	872.472	437.243	2	10	1.1.1.972.6	1	11.1222	141869	10.8021
5	24.77	24.77	84.13	64.29	58.73	sp|Q16778|H2B2E_HUMAN	Histone H2B type 2-E OS=Homo sapiens GN=HIST2H2BE PE=1 SV=3			0	19.49	EIQTAVR	Carbamidomethyl@N-term		0.00158746	872.473	437.244	872.472	437.243	2	11	1.1.1.969.4	1	10.8211	141869	10.8021
5	24.77	24.77	84.13	64.29	58.73	sp|Q16778|H2B2E_HUMAN	Histone H2B type 2-E OS=Homo sapiens GN=HIST2H2BE PE=1 SV=3			0	17.47	EIQTAVR	Glu->pyro-Glu@N-term		0.00175253	797.441	399.728	797.44	399.727	2	10	1.1.1.1004.4	1	14.2391	4031.99	14.2199
5	24.77	24.77	84.13	64.29	58.73	sp|Q16778|H2B2E_HUMAN	Histone H2B type 2-E OS=Homo sapiens GN=HIST2H2BE PE=1 SV=3			0	99	ESYSIYVYK			0.00142618	1150.56	576.285	1150.55	576.285	2	14	1.1.1.1039.15	1	17.6754	45736.2	17.7406
5	24.77	24.77	84.13	64.29	58.73	sp|Q16778|H2B2E_HUMAN	Histone H2B type 2-E OS=Homo sapiens GN=HIST2H2BE PE=1 SV=3			0	99	ESYSIYVYK	Carbamidomethyl(K)@9		0.00190766	1207.58	604.796	1207.58	604.795	2	15	1.1.1.1039.16	1	17.6787	62879.6	17.9359
5	24.77	24.77	84.13	64.29	58.73	sp|Q16778|H2B2E_HUMAN	Histone H2B type 2-E OS=Homo sapiens GN=HIST2H2BE PE=1 SV=3			0	99	ESYSIYVYK	Glu->pyro-Glu@N-term		0.00853782	1132.55	567.284	1132.54	567.279	2	13	1.1.1.1039.13	1	17.6721	448.468	17.7406
5	24.77	24.77	84.13	64.29	58.73	sp|Q16778|H2B2E_HUMAN	Histone H2B type 2-E OS=Homo sapiens GN=HIST2H2BE PE=1 SV=3			0	96.04	ESYSIYVYK	Carbamidomethyl@N-term; Dehydrated(S)@2		-0.000362472	1189.57	595.79	1189.57	595.79	2	15	1.1.1.1042.18	1	18.0016	1803.24	17.9359
5	24.77	24.77	84.13	64.29	58.73	sp|Q16778|H2B2E_HUMAN	Histone H2B type 2-E OS=Homo sapiens GN=HIST2H2BE PE=1 SV=3			0	93.36	ESYSIYVYK	Carbamidomethyl@N-term; GlyGly(K)@9		0.000641866	1321.62	661.817	1321.62	661.817	2	15	1.1.1.1043.16	1	18.101	13848.8	18.1312
5	24.77	24.77	84.13	64.29	58.73	sp|Q16778|H2B2E_HUMAN	Histone H2B type 2-E OS=Homo sapiens GN=HIST2H2BE PE=1 SV=3			0	91.69	ESYSIYVYK	Carbamidomethyl@N-term; Carbamidomethyl(S)@2		0.00282503	1264.6	633.308	1264.6	633.306	2	14	1.1.1.1068.5	1	20.5392	1004.05	20.3789
5	24.77	24.77	84.13	64.29	58.73	sp|Q16778|H2B2E_HUMAN	Histone H2B type 2-E OS=Homo sapiens GN=HIST2H2BE PE=1 SV=3			0	90.42	ESYSIYVYK	Glu->pyro-Glu@N-term; Carbamidomethyl(K)@9		-0.000606604	1189.56	595.79	1189.57	595.79	2	14	1.1.1.1069.7	1	20.6201	11551.7	20.3789
5	24.77	24.77	84.13	64.29	58.73	sp|Q16778|H2B2E_HUMAN	Histone H2B type 2-E OS=Homo sapiens GN=HIST2H2BE PE=1 SV=3			0	78.68	ESYSIYVYK	Glu->pyro-Glu@N-term; Carbamidomethyl(S)@2		-0.000606604	1189.56	595.79	1189.57	595.79	2	14	1.1.1.1066.8	1	20.3236	11551.7	20.3789
5	24.77	24.77	84.13	64.29	58.73	sp|Q16778|H2B2E_HUMAN	Histone H2B type 2-E OS=Homo sapiens GN=HIST2H2BE PE=1 SV=3			0	72.17	ESYSIYVYK	GlyGly(K)@9		-0.000470759	1264.6	633.306	1264.6	633.306	2	13	1.1.1.1038.14	1	17.5976	28102.5	17.9359
5	24.77	24.77	84.13	64.29	58.73	sp|Q16778|H2B2E_HUMAN	Histone H2B type 2-E OS=Homo sapiens GN=HIST2H2BE PE=1 SV=3			0	46.92	ESYSIYVYK	Carbamidomethyl@N-term		0.00190766	1207.58	604.796	1207.58	604.795	2	12	1.1.1.1042.19	1	18.0049	62879.6	17.9359
5	24.77	24.77	84.13	64.29	58.73	sp|Q16778|H2B2E_HUMAN	Histone H2B type 2-E OS=Homo sapiens GN=HIST2H2BE PE=1 SV=3			0	37.55	ESYSIYVYK			0.00142618	1150.56	576.285	1150.55	576.285	2	10	1.1.1.1042.16	1	17.9949	45736.2	17.7406
5	24.77	24.77	84.13	64.29	58.73	sp|Q16778|H2B2E_HUMAN	Histone H2B type 2-E OS=Homo sapiens GN=HIST2H2BE PE=1 SV=3			0	34.66	ESYSIYVYK	Glu->pyro-Glu@N-term; Carbamidomethyl(S)@2		0.00195679	1189.57	595.791	1189.57	595.79	2	10	1.1.1.1080.12	1	21.6785	1460.11	20.672
5	24.77	24.77	84.13	64.29	58.73	sp|Q16778|H2B2E_HUMAN	Histone H2B type 2-E OS=Homo sapiens GN=HIST2H2BE PE=1 SV=3			0	21.67	ESYSIYVYK	Glu->pyro-Glu@N-term; Carbamidomethyl(S)@2; Carbamidomethyl(K)@9		0.000448984	1246.59	624.301	1246.59	624.301	2	14	1.1.1.1066.11	1	20.3386	5590.43	20.2812
5	24.77	24.77	84.13	64.29	58.73	sp|Q16778|H2B2E_HUMAN	Histone H2B type 2-E OS=Homo sapiens GN=HIST2H2BE PE=1 SV=3			0	18.33	ESYSIYVYK	GlyGly(K)@9		-0.000470759	1264.6	633.306	1264.6	633.306	2	12	1.1.1.1041.4	1	17.8673	28102.5	17.9359
5	24.77	24.77	84.13	64.29	58.73	sp|Q16778|H2B2E_HUMAN	Histone H2B type 2-E OS=Homo sapiens GN=HIST2H2BE PE=1 SV=3			0	15.15	ESYSIYVYK	Glu->pyro-Glu@N-term; GlyGly(K)@9		0.000448984	1246.59	624.301	1246.59	624.301	2	12	1.1.1.1069.8	1	20.6268	5590.43	20.2812
5	24.77	24.77	84.13	64.29	58.73	sp|Q16778|H2B2E_HUMAN	Histone H2B type 2-E OS=Homo sapiens GN=HIST2H2BE PE=1 SV=3			0	99	ESYSIYVYKVLK	Glu->pyro-Glu@N-term; Carbamidomethyl(S)@2; Carbamidomethyl(K)@9	missed K-V@9	0.0017513	1586.84	794.425	1586.83	794.424	2	18	1.1.1.1098.33	1	23.4954	229.528	23.4252
5	24.77	24.77	84.13	64.29	58.73	sp|Q16778|H2B2E_HUMAN	Histone H2B type 2-E OS=Homo sapiens GN=HIST2H2BE PE=1 SV=3			0	64.29	ESYSIYVYKVLK	GlyGly(S)@2; GlyGly(K)@9	missed K-V@9	0.00540365	1718.89	860.454	1718.89	860.451	2	13	1.1.1.1104.45	1	24.1038	207.651	24.0198
5	24.77	24.77	84.13	64.29	58.73	sp|Q16778|H2B2E_HUMAN	Histone H2B type 2-E OS=Homo sapiens GN=HIST2H2BE PE=1 SV=3			0	99	HAVSEGTKAVTK	GlyGly(K)@8	missed K-A@8	-0.000623043	1340.7	447.909	1340.7	447.909	3	18	1.1.1.949.9	1	8.868	5642.85	8.8454
5	24.77	24.77	84.13	64.29	58.73	sp|Q16778|H2B2E_HUMAN	Histone H2B type 2-E OS=Homo sapiens GN=HIST2H2BE PE=1 SV=3			0	99	HAVSEGTKAVTK	Carbamidomethyl@N-term; GlyGly(K)@8	missed K-A@8	7.13325e-05	1397.73	699.87	1397.73	699.87	2	14	1.1.1.953.16	1	9.3292	1703.7	9.2368
5	24.77	24.77	84.13	64.29	58.73	sp|Q16778|H2B2E_HUMAN	Histone H2B type 2-E OS=Homo sapiens GN=HIST2H2BE PE=1 SV=3			0	31.77	HAVSEGTKAVTK	GlyGly(K)@8; GlyGly(K)@12	missed K-A@8	-0.0016626	1454.75	485.923	1454.75	485.923	3	13	1.1.1.949.16	1	8.8846	3466.93	9.3345
5	24.77	24.77	84.13	64.29	58.73	sp|Q16778|H2B2E_HUMAN	Histone H2B type 2-E OS=Homo sapiens GN=HIST2H2BE PE=1 SV=3			0	46.26	IAGEASR	Methyl(E)@4		0.0038345	716.385	359.2	716.382	359.198	2	9	1.1.1.958.2	1	9.7379	183.322	9.8248
5	24.77	24.77	84.13	64.29	58.73	sp|Q16778|H2B2E_HUMAN	Histone H2B type 2-E OS=Homo sapiens GN=HIST2H2BE PE=1 SV=3			0	22.15	IAGEASR	Carbamidomethyl@N-term		0.00384071	759.391	380.703	759.388	380.701	2	8	1.1.1.949.4	1	8.8596	731.268	8.8454
5	24.77	24.77	84.13	64.29	58.73	sp|Q16778|H2B2E_HUMAN	Histone H2B type 2-E OS=Homo sapiens GN=HIST2H2BE PE=1 SV=3			0	99	KESYSIYVYK	GlyGly(K)@1	missed K-E@1	0.00239487	1392.69	697.355	1392.69	697.354	2	17	1.1.1.1017.19	1	15.5683	24221.6	15.784
5	24.77	24.77	84.13	64.29	58.73	sp|Q16778|H2B2E_HUMAN	Histone H2B type 2-E OS=Homo sapiens GN=HIST2H2BE PE=1 SV=3			0	99	KESYSIYVYK	Carbamidomethyl@N-term	missed K-E@1	0.00439049	1335.68	668.845	1335.67	668.843	2	17	1.1.1.1018.22	1	15.671	37296	15.5885
5	24.77	24.77	84.13	64.29	58.73	sp|Q16778|H2B2E_HUMAN	Histone H2B type 2-E OS=Homo sapiens GN=HIST2H2BE PE=1 SV=3			0	99	KESYSIYVYK	GlyGly(K)@1	missed K-E@1	0.00227281	1392.69	697.355	1392.69	697.354	2	16	1.1.1.1038.19	1	17.6142	915.098	17.5452
5	24.77	24.77	84.13	64.29	58.73	sp|Q16778|H2B2E_HUMAN	Histone H2B type 2-E OS=Homo sapiens GN=HIST2H2BE PE=1 SV=3			0	99	KESYSIYVYK	Carbamidomethyl@N-term; GlyGly(K)@10	missed K-E@1	0.00096729	1449.71	725.865	1449.71	725.864	2	17	1.1.1.1019.10	1	15.7704	31494.9	15.8816
5	24.77	24.77	84.13	64.29	58.73	sp|Q16778|H2B2E_HUMAN	Histone H2B type 2-E OS=Homo sapiens GN=HIST2H2BE PE=1 SV=3			0	99	KESYSIYVYK	GlyGly(K)@1; Carbamidomethyl(E)@2	missed K-E@1	0.00096729	1449.71	725.865	1449.71	725.864	2	17	1.1.1.1022.11	1	16.0716	31494.9	15.8816
5	24.77	24.77	84.13	64.29	58.73	sp|Q16778|H2B2E_HUMAN	Histone H2B type 2-E OS=Homo sapiens GN=HIST2H2BE PE=1 SV=3			0	99	KESYSIYVYK	GlyGly(K)@1	missed K-E@1	0.00239487	1392.69	697.355	1392.69	697.354	2	15	1.1.1.1023.12	1	16.1492	24221.6	15.784
5	24.77	24.77	84.13	64.29	58.73	sp|Q16778|H2B2E_HUMAN	Histone H2B type 2-E OS=Homo sapiens GN=HIST2H2BE PE=1 SV=3			0	99	KESYSIYVYK	GlyGly(K)@1; Carbamidomethyl(K)@10	missed K-E@1	0.00096729	1449.71	725.865	1449.71	725.864	2	16	1.1.1.1016.22	1	15.4854	31494.9	15.8816
5	24.77	24.77	84.13	64.29	58.73	sp|Q16778|H2B2E_HUMAN	Histone H2B type 2-E OS=Homo sapiens GN=HIST2H2BE PE=1 SV=3			0	99	KESYSIYVYK	GlyGly(K)@10	missed K-E@1	0.00239487	1392.69	697.355	1392.69	697.354	2	15	1.1.1.1020.11	1	15.8497	24221.6	15.784
5	24.77	24.77	84.13	64.29	58.73	sp|Q16778|H2B2E_HUMAN	Histone H2B type 2-E OS=Homo sapiens GN=HIST2H2BE PE=1 SV=3			0	99	KESYSIYVYK	Carbamidomethyl@N-term	missed K-E@1	0.00439049	1335.68	668.845	1335.67	668.843	2	14	1.1.1.1024.17	1	16.2569	37296	15.5885
5	24.77	24.77	84.13	64.29	58.73	sp|Q16778|H2B2E_HUMAN	Histone H2B type 2-E OS=Homo sapiens GN=HIST2H2BE PE=1 SV=3			0	87.56	KESYSIYVYK	Carbamidomethyl@N-term	missed K-E@1	-0.000115067	1335.67	446.231	1335.67	446.231	3	13	1.1.1.1026.3	1	16.3856	1146.06	16.5654
5	24.77	24.77	84.13	64.29	58.73	sp|Q16778|H2B2E_HUMAN	Histone H2B type 2-E OS=Homo sapiens GN=HIST2H2BE PE=1 SV=3			0	99	KESYSIYVYKVLK	Carbamidomethyl@N-term; GlyGly(K)@10	missed K-E@1; missed K-V@10	-0.000206365	1789.96	597.661	1789.96	597.661	3	20	1.1.1.1056.8	1	19.337	4574.52	19.4022
5	24.77	24.77	84.13	64.29	58.73	sp|Q16778|H2B2E_HUMAN	Histone H2B type 2-E OS=Homo sapiens GN=HIST2H2BE PE=1 SV=3			0	99	KESYSIYVYKVLK	GlyGly(K)@1; GlyGly(K)@10	missed K-E@1; missed K-V@10	0.00280744	1846.99	616.669	1846.98	616.668	3	19	1.1.1.1060.11	1	19.7678	4325.88	19.7931
5	24.77	24.77	84.13	64.29	58.73	sp|Q16778|H2B2E_HUMAN	Histone H2B type 2-E OS=Homo sapiens GN=HIST2H2BE PE=1 SV=3			0	99	KESYSIYVYKVLK	GlyGly(K)@1; GlyGly(K)@10	missed K-E@1; missed K-V@10	0.004079	1846.99	924.501	1846.98	924.499	2	19	1.1.1.1061.17	1	19.8755	604.879	19.7931
5	24.77	24.77	84.13	64.29	58.73	sp|Q16778|H2B2E_HUMAN	Histone H2B type 2-E OS=Homo sapiens GN=HIST2H2BE PE=1 SV=3			0	93.96	KESYSIYVYKVLK	GlyGly(K)@10	missed K-E@1; missed K-V@10	-0.00124161	1732.94	578.654	1732.94	578.654	3	14	1.1.1.1057.16	1	19.4515	2312.81	19.3045
5	24.77	24.77	84.13	64.29	58.73	sp|Q16778|H2B2E_HUMAN	Histone H2B type 2-E OS=Homo sapiens GN=HIST2H2BE PE=1 SV=3			0	90.33	KESYSIYVYKVLK	GlyGly(K)@10	missed K-E@1; missed K-V@10	-0.00124161	1732.94	578.654	1732.94	578.654	3	14	1.1.1.1054.16	1	19.1432	2312.81	19.3045
5	24.77	24.77	84.13	64.29	58.73	sp|Q16778|H2B2E_HUMAN	Histone H2B type 2-E OS=Homo sapiens GN=HIST2H2BE PE=1 SV=3			0	83.03	KESYSIYVYKVLK	GlyGly(K)@1; GlyGly(K)@13	missed K-E@1; missed K-V@10	-0.00231934	1846.98	616.668	1846.98	616.668	3	15	1.1.1.1056.9	1	19.342	2470.21	19.4022
5	24.77	24.77	84.13	64.29	58.73	sp|Q16778|H2B2E_HUMAN	Histone H2B type 2-E OS=Homo sapiens GN=HIST2H2BE PE=1 SV=3			0	30.47	KESYSIYVYKVLK	Carbamidomethyl@N-term; GlyGly(K)@10	missed K-E@1; missed K-V@10	-0.00628363	1789.96	448.496	1789.96	448.498	4	13	1.1.1.1054.3	1	19.1216	486.813	19.1086
5	24.77	24.77	84.13	64.29	58.73	sp|Q16778|H2B2E_HUMAN	Histone H2B type 2-E OS=Homo sapiens GN=HIST2H2BE PE=1 SV=3			0	34.37	LAHYNKR	Carbamidomethyl@N-term; Deamidated(N)@5	missed K-R@6	0.00519412	958.504	480.259	958.498	480.257	2	11	1.1.1.947.19	1	8.6885	2342.9	8.8454
5	24.77	24.77	84.13	64.29	58.73	sp|Q16778|H2B2E_HUMAN	Histone H2B type 2-E OS=Homo sapiens GN=HIST2H2BE PE=1 SV=3			0	24.18	LLLPGEL	Carbamidomethyl@N-term	cleaved L-A@C-term	0.00306251	810.488	406.251	810.485	406.25	2	9	1.1.1.1110.2	1	24.6244	271.456	24.6116
5	24.77	24.77	84.13	64.29	58.73	sp|Q16778|H2B2E_HUMAN	Histone H2B type 2-E OS=Homo sapiens GN=HIST2H2BE PE=1 SV=3			0	99	LLLPGELAK			0.00350439	952.599	477.307	952.596	477.305	2	14	1.1.1.1061.3	1	19.8088	187590	19.5001
5	24.77	24.77	84.13	64.29	58.73	sp|Q16778|H2B2E_HUMAN	Histone H2B type 2-E OS=Homo sapiens GN=HIST2H2BE PE=1 SV=3			0	99	LLLPGELAK			0.00149028	952.597	477.306	952.596	477.305	2	13	1.1.1.1759.2	1	42.5151	457.128	42.5203
5	24.77	24.77	84.13	64.29	58.73	sp|Q16778|H2B2E_HUMAN	Histone H2B type 2-E OS=Homo sapiens GN=HIST2H2BE PE=1 SV=3			0	99	LLLPGELAK	Carbamidomethyl@N-term		0.00218776	1009.62	505.817	1009.62	505.816	2	15	1.1.1.1063.3	1	20.0174	475413	19.6954
5	24.77	24.77	84.13	64.29	58.73	sp|Q16778|H2B2E_HUMAN	Histone H2B type 2-E OS=Homo sapiens GN=HIST2H2BE PE=1 SV=3			0	99	LLLPGELAK	Carbamidomethyl@N-term		0.00218776	1009.62	505.817	1009.62	505.816	2	15	1.1.1.1060.4	1	19.7212	475413	19.6954
5	24.77	24.77	84.13	64.29	58.73	sp|Q16778|H2B2E_HUMAN	Histone H2B type 2-E OS=Homo sapiens GN=HIST2H2BE PE=1 SV=3			0	99	LLLPGELAK	GlyGly(K)@9		0.00354914	1066.64	534.328	1066.64	534.327	2	15	1.1.1.1063.5	1	20.0374	84489.4	19.5978
5	24.77	24.77	84.13	64.29	58.73	sp|Q16778|H2B2E_HUMAN	Histone H2B type 2-E OS=Homo sapiens GN=HIST2H2BE PE=1 SV=3			0	99	LLLPGELAK	Carbamidomethyl(K)@9		0.00218776	1009.62	505.817	1009.62	505.816	2	15	1.1.1.1057.11	1	19.4348	475413	19.6954
5	24.77	24.77	84.13	64.29	58.73	sp|Q16778|H2B2E_HUMAN	Histone H2B type 2-E OS=Homo sapiens GN=HIST2H2BE PE=1 SV=3			0	99	LLLPGELAK	Carbamidomethyl@N-term		0.00218776	1009.62	505.817	1009.62	505.816	2	14	1.1.1.1066.4	1	20.3036	475413	19.6954
5	24.77	24.77	84.13	64.29	58.73	sp|Q16778|H2B2E_HUMAN	Histone H2B type 2-E OS=Homo sapiens GN=HIST2H2BE PE=1 SV=3			0	99	LLLPGELAK			0.00350439	952.599	477.307	952.596	477.305	2	12	1.1.1.1064.2	1	20.1016	187590	19.5001
5	24.77	24.77	84.13	64.29	58.73	sp|Q16778|H2B2E_HUMAN	Histone H2B type 2-E OS=Homo sapiens GN=HIST2H2BE PE=1 SV=3			0	99	LLLPGELAK	Carbamidomethyl@N-term; GlyGly(K)@9		-0.00101177	1123.66	562.837	1123.66	562.837	2	15	1.1.1.1064.5	1	20.1216	109965	19.8907
5	24.77	24.77	84.13	64.29	58.73	sp|Q16778|H2B2E_HUMAN	Histone H2B type 2-E OS=Homo sapiens GN=HIST2H2BE PE=1 SV=3			0	99	LLLPGELAK	GlyGly(K)@9		0.00354914	1066.64	534.328	1066.64	534.327	2	15	1.1.1.1060.7	1	19.7412	84489.4	19.5978
5	24.77	24.77	84.13	64.29	58.73	sp|Q16778|H2B2E_HUMAN	Histone H2B type 2-E OS=Homo sapiens GN=HIST2H2BE PE=1 SV=3			0	98.92	LLLPGELAK	Carbamidomethyl@N-term; GlyGly(K)@9		-0.00101177	1123.66	562.837	1123.66	562.837	2	15	1.1.1.1058.12	1	19.5659	109965	19.8907
5	24.77	24.77	84.13	64.29	58.73	sp|Q16778|H2B2E_HUMAN	Histone H2B type 2-E OS=Homo sapiens GN=HIST2H2BE PE=1 SV=3			0	98.52	LLLPGELAK	Carbamidomethyl@N-term; GlyGly(K)@9		-0.00101177	1123.66	562.837	1123.66	562.837	2	15	1.1.1.1061.12	1	19.8505	109965	19.8907
5	24.77	24.77	84.13	64.29	58.73	sp|Q16778|H2B2E_HUMAN	Histone H2B type 2-E OS=Homo sapiens GN=HIST2H2BE PE=1 SV=3			0	98.11	LLLPGELAK	Carbamidomethyl@N-term		0.00121123	1009.62	505.817	1009.62	505.816	2	13	1.1.1.1760.3	1	42.5559	255.699	42.6179
5	24.77	24.77	84.13	64.29	58.73	sp|Q16778|H2B2E_HUMAN	Histone H2B type 2-E OS=Homo sapiens GN=HIST2H2BE PE=1 SV=3			0	81.66	LLLPGELAK	Carbamidomethyl@N-term; Methyl(E)@6		0.00248068	1023.64	512.825	1023.63	512.824	2	13	1.1.1.1079.8	1	21.5738	11725.5	21.5524
5	24.77	24.77	84.13	64.29	58.73	sp|Q16778|H2B2E_HUMAN	Histone H2B type 2-E OS=Homo sapiens GN=HIST2H2BE PE=1 SV=3			0	76.42	LLLPGELAK	Carbamidomethyl@N-term		0.00218776	1009.62	505.817	1009.62	505.816	2	12	1.1.1.1069.3	1	20.5934	527409	19.5978
5	24.77	24.77	84.13	64.29	58.73	sp|Q16778|H2B2E_HUMAN	Histone H2B type 2-E OS=Homo sapiens GN=HIST2H2BE PE=1 SV=3			0	70.84	LLLPGELAK	GlyGly(K)@9		0.00354914	1066.64	534.328	1066.64	534.327	2	15	1.1.1.1057.14	1	19.4448	84489.4	19.5978
5	24.77	24.77	84.13	64.29	58.73	sp|Q16778|H2B2E_HUMAN	Histone H2B type 2-E OS=Homo sapiens GN=HIST2H2BE PE=1 SV=3			0	49.25	LLLPGELAK			0.00130718	952.597	477.306	952.596	477.305	2	6	1.1.1.1739.2	1	41.9473	37.1024	41.8551
5	24.77	24.77	84.13	64.29	58.73	sp|Q16778|H2B2E_HUMAN	Histone H2B type 2-E OS=Homo sapiens GN=HIST2H2BE PE=1 SV=3			0	94.78	LLLPGELAKHAVSEGTK	GlyGly(K)@9	missed K-H@9	-0.00612456	1876.04	470.016	1876.04	470.018	4	14	1.1.1.1053.8	1	19.0317	3845.88	19.0103
5	24.77	24.77	84.13	64.29	58.73	sp|Q16778|H2B2E_HUMAN	Histone H2B type 2-E OS=Homo sapiens GN=HIST2H2BE PE=1 SV=3			0	35.47	LLLPGELAKHAVSEGTK	GlyGly(K)@9; Carbamidomethyl(K)@17	missed K-H@9	-0.00282692	1933.06	484.272	1933.06	484.273	4	14	1.1.1.1052.3	1	18.9318	10289.8	19.0103
5	24.77	24.77	84.13	64.29	58.73	sp|Q16778|H2B2E_HUMAN	Histone H2B type 2-E OS=Homo sapiens GN=HIST2H2BE PE=1 SV=3			0	99	NSFVNDIFER	Carbamidomethyl@N-term	cleaved M-N@N-term	0.00115339	1296.61	649.313	1296.61	649.312	2	17	1.1.1.1096.24	1	23.2765	857.13	23.3267
5	24.77	24.77	84.13	64.29	58.73	sp|Q16778|H2B2E_HUMAN	Histone H2B type 2-E OS=Homo sapiens GN=HIST2H2BE PE=1 SV=3			0	99	NSFVNDIFER	Deamidated(N)@1	cleaved M-N@N-term	0.0010785	1240.57	621.294	1240.57	621.293	2	16	1.1.1.1109.8	1	24.5514	506.418	24.6116
5	24.77	24.77	84.13	64.29	58.73	sp|Q16778|H2B2E_HUMAN	Histone H2B type 2-E OS=Homo sapiens GN=HIST2H2BE PE=1 SV=3			0	95	NSFVNDIFER	Deamidated(N)@5	cleaved M-N@N-term	0.0192664	1240.59	621.303	1240.57	621.293	2	13	1.1.1.1090.15	1	22.6704	1351.95	22.5382
5	24.77	24.77	84.13	64.29	58.73	sp|Q16778|H2B2E_HUMAN	Histone H2B type 2-E OS=Homo sapiens GN=HIST2H2BE PE=1 SV=3			0	57.21	NSFVNDIFER	Deamidated(N)@1	cleaved M-N@N-term	0.0010785	1240.57	621.294	1240.57	621.293	2	12	1.1.1.1110.9	1	24.6477	506.418	24.6116
5	24.77	24.77	84.13	64.29	58.73	sp|Q16778|H2B2E_HUMAN	Histone H2B type 2-E OS=Homo sapiens GN=HIST2H2BE PE=1 SV=3			0	99	QVHPDTGISSK			0.00163472	1167.59	390.204	1167.59	390.203	3	16	1.1.1.958.6	1	9.7446	56745.6	9.8248
5	24.77	24.77	84.13	64.29	58.73	sp|Q16778|H2B2E_HUMAN	Histone H2B type 2-E OS=Homo sapiens GN=HIST2H2BE PE=1 SV=3			0	99	QVHPDTGISSK	Carbamidomethyl@N-term		-0.000435113	1224.61	613.312	1224.61	613.312	2	18	1.1.1.959.20	1	9.9024	35736.4	9.9227
5	24.77	24.77	84.13	64.29	58.73	sp|Q16778|H2B2E_HUMAN	Histone H2B type 2-E OS=Homo sapiens GN=HIST2H2BE PE=1 SV=3			0	99	QVHPDTGISSK			-0.000900555	1167.59	584.801	1167.59	584.801	2	17	1.1.1.961.15	1	10.0976	30764.2	9.8248
5	24.77	24.77	84.13	64.29	58.73	sp|Q16778|H2B2E_HUMAN	Histone H2B type 2-E OS=Homo sapiens GN=HIST2H2BE PE=1 SV=3			0	99	QVHPDTGISSK	Gln->pyro-Glu@N-term; Carbamidomethyl(H)@3		0.00128857	1207.58	604.8	1207.58	604.799	2	16	1.1.1.979.11	1	11.8375	38527.1	11.583
5	24.77	24.77	84.13	64.29	58.73	sp|Q16778|H2B2E_HUMAN	Histone H2B type 2-E OS=Homo sapiens GN=HIST2H2BE PE=1 SV=3			0	99	QVHPDTGISSK	Gln->pyro-Glu@N-term; Carbamidomethyl(H)@3		0.00128857	1207.58	604.8	1207.58	604.799	2	16	1.1.1.976.19	1	11.5577	38527.1	11.583
5	24.77	24.77	84.13	64.29	58.73	sp|Q16778|H2B2E_HUMAN	Histone H2B type 2-E OS=Homo sapiens GN=HIST2H2BE PE=1 SV=3			0	99	QVHPDTGISSK			-0.000900555	1167.59	584.801	1167.59	584.801	2	13	1.1.1.957.43	1	9.7077	30764.2	9.8248
5	24.77	24.77	84.13	64.29	58.73	sp|Q16778|H2B2E_HUMAN	Histone H2B type 2-E OS=Homo sapiens GN=HIST2H2BE PE=1 SV=3			0	99	QVHPDTGISSK	Gln->pyro-Glu@N-term		0.0030043	1150.56	576.29	1150.56	576.288	2	12	1.1.1.959.18	1	9.8924	636.959	9.8248
5	24.77	24.77	84.13	64.29	58.73	sp|Q16778|H2B2E_HUMAN	Histone H2B type 2-E OS=Homo sapiens GN=HIST2H2BE PE=1 SV=3			0	99	QVHPDTGISSK	Carbamidomethyl@N-term; Carbamidomethyl(D)@5		-0.00148575	1281.63	641.822	1281.63	641.823	2	16	1.1.1.957.49	1	9.7177	20139	9.8248
5	24.77	24.77	84.13	64.29	58.73	sp|Q16778|H2B2E_HUMAN	Histone H2B type 2-E OS=Homo sapiens GN=HIST2H2BE PE=1 SV=3			0	99	QVHPDTGISSK	Gln->pyro-Glu@N-term		0.000807102	1150.56	576.289	1150.56	576.288	2	14	1.1.1.979.8	1	11.8225	65363.9	11.9738
5	24.77	24.77	84.13	64.29	58.73	sp|Q16778|H2B2E_HUMAN	Histone H2B type 2-E OS=Homo sapiens GN=HIST2H2BE PE=1 SV=3			0	99	QVHPDTGISSK	Carbamidomethyl@N-term; Carbamidomethyl(H)@3		-0.000631285	1281.63	641.823	1281.63	641.823	2	16	1.1.1.974.18	1	11.3774	1266.92	11.29
5	24.77	24.77	84.13	64.29	58.73	sp|Q16778|H2B2E_HUMAN	Histone H2B type 2-E OS=Homo sapiens GN=HIST2H2BE PE=1 SV=3			0	99	QVHPDTGISSK	Gln->pyro-Glu@N-term; Carbamidomethyl(H)@3; GlyGly(K)@11		0.00148757	1321.63	661.821	1321.63	661.82	2	16	1.1.1.976.22	1	11.5727	8830.37	11.6808
5	24.77	24.77	84.13	64.29	58.73	sp|Q16778|H2B2E_HUMAN	Histone H2B type 2-E OS=Homo sapiens GN=HIST2H2BE PE=1 SV=3			0	99	QVHPDTGISSK	Gln->pyro-Glu@N-term; Carbamidomethyl(H)@3		0.00128857	1207.58	604.8	1207.58	604.799	2	15	1.1.1.982.10	1	12.1555	38527.1	11.583
5	24.77	24.77	84.13	64.29	58.73	sp|Q16778|H2B2E_HUMAN	Histone H2B type 2-E OS=Homo sapiens GN=HIST2H2BE PE=1 SV=3			0	98.83	QVHPDTGISSK	Carbamidomethyl@N-term		0.00122729	1224.61	409.211	1224.61	409.211	3	14	1.1.1.961.5	1	10.0476	77055.5	9.9227
5	24.77	24.77	84.13	64.29	58.73	sp|Q16778|H2B2E_HUMAN	Histone H2B type 2-E OS=Homo sapiens GN=HIST2H2BE PE=1 SV=3			0	98.17	QVHPDTGISSK	Carbamidomethyl@N-term		-0.000435113	1224.61	613.312	1224.61	613.312	2	14	1.1.1.962.16	1	10.2001	35736.4	9.9227
5	24.77	24.77	84.13	64.29	58.73	sp|Q16778|H2B2E_HUMAN	Histone H2B type 2-E OS=Homo sapiens GN=HIST2H2BE PE=1 SV=3			0	97.98	QVHPDTGISSK	Gln->pyro-Glu@N-term; GlyGly(S)@9		0.00183974	1264.61	633.311	1264.6	633.31	2	15	1.1.1.983.8	1	12.2213	16026.9	12.0715
5	24.77	24.77	84.13	64.29	58.73	sp|Q16778|H2B2E_HUMAN	Histone H2B type 2-E OS=Homo sapiens GN=HIST2H2BE PE=1 SV=3			0	97.91	QVHPDTGISSK	Carbamidomethyl@N-term		0.00122729	1224.61	409.211	1224.61	409.211	3	15	1.1.1.958.12	1	9.7546	77055.5	9.9227
5	24.77	24.77	84.13	64.29	58.73	sp|Q16778|H2B2E_HUMAN	Histone H2B type 2-E OS=Homo sapiens GN=HIST2H2BE PE=1 SV=3			0	97.47	QVHPDTGISSK	Gln->pyro-Glu@N-term; GlyGly(K)@11		0.00183974	1264.61	633.311	1264.6	633.31	2	14	1.1.1.980.18	1	11.9685	16026.9	12.0715
5	24.77	24.77	84.13	64.29	58.73	sp|Q16778|H2B2E_HUMAN	Histone H2B type 2-E OS=Homo sapiens GN=HIST2H2BE PE=1 SV=3			0	89.61	QVHPDTGISSK			0.00163472	1167.59	390.204	1167.59	390.203	3	12	1.1.1.961.3	1	10.0376	56745.6	9.8248
5	24.77	24.77	84.13	64.29	58.73	sp|Q16778|H2B2E_HUMAN	Histone H2B type 2-E OS=Homo sapiens GN=HIST2H2BE PE=1 SV=3			0	87.22	QVHPDTGISSK	Carbamidomethyl@N-term		-0.000435113	1224.61	613.312	1224.61	613.312	2	13	1.1.1.956.41	1	9.6195	35736.4	9.9227
5	24.77	24.77	84.13	64.29	58.73	sp|Q16778|H2B2E_HUMAN	Histone H2B type 2-E OS=Homo sapiens GN=HIST2H2BE PE=1 SV=3			0	86.9	QVHPDTGISSK	Gln->pyro-Glu@N-term; Carbamidomethyl(H)@3; Carbamidomethyl(K)@11		0.00171768	1264.61	633.311	1264.6	633.31	2	15	1.1.1.977.21	1	11.6589	13138.3	11.3876
5	24.77	24.77	84.13	64.29	58.73	sp|Q16778|H2B2E_HUMAN	Histone H2B type 2-E OS=Homo sapiens GN=HIST2H2BE PE=1 SV=3			0	67.63	QVHPDTGISSK	Carbamidomethyl@N-term; GlyGly(K)@11		0.000686106	1338.65	447.225	1338.65	447.225	3	14	1.1.1.959.11	1	9.8674	22403.8	10.0202
5	24.77	24.77	84.13	64.29	58.73	sp|Q16778|H2B2E_HUMAN	Histone H2B type 2-E OS=Homo sapiens GN=HIST2H2BE PE=1 SV=3			0	50.36	QVHPDTGISSK	Gln->pyro-Glu@N-term		0.000807102	1150.56	576.289	1150.56	576.288	2	10	1.1.1.987.18	1	12.6254	65363.9	11.9738
5	24.77	24.77	84.13	64.29	58.73	sp|Q16778|H2B2E_HUMAN	Histone H2B type 2-E OS=Homo sapiens GN=HIST2H2BE PE=1 SV=3			0	36.94	QVHPDTGISSK	Gln->pyro-Glu@N-term; Dicarbamidomethyl(D)@5		0.00171768	1264.61	633.311	1264.6	633.31	2	12	1.1.1.974.17	1	11.3724	13138.3	11.3876
5	24.77	24.77	84.13	64.29	58.73	sp|Q16778|H2B2E_HUMAN	Histone H2B type 2-E OS=Homo sapiens GN=HIST2H2BE PE=1 SV=3			0	18.55	QVHPDTGISSK	GlyGly(K)@11		-0.00061613	1281.63	428.217	1281.63	428.218	3	12	1.1.1.960.3	1	9.9516	42600.9	9.8248
5	24.77	24.77	84.13	64.29	58.73	sp|Q16778|H2B2E_HUMAN	Histone H2B type 2-E OS=Homo sapiens GN=HIST2H2BE PE=1 SV=3			0	41.76	QVHPDTGISSKAMGIMNSFVNDIFER	HTB(K)@11; Dioxidation(M)@13; Dioxidation(M)@16	missed K-A@11	0.0847145	3120.47	781.124	3120.38	781.102	4	15	1.1.1.1051.29	1	18.9006	3214.93	18.9125
5	24.77	24.77	84.13	64.29	58.73	sp|Q16778|H2B2E_HUMAN	Histone H2B type 2-E OS=Homo sapiens GN=HIST2H2BE PE=1 SV=3			0	37.03	QVHPDTGISSKAMGIMNSFVNDIFER	Gln->pyro-Glu@N-term; HTB(K)@11; Dioxidation(M)@13; Dioxidation(M)@16	missed K-A@11	0.093609	3103.45	621.697	3103.35	621.678	5	15	1.1.1.1067.20	1	20.4216	1369.41	20.3789
5	24.77	24.77	84.13	64.29	58.73	sp|Q16778|H2B2E_HUMAN	Histone H2B type 2-E OS=Homo sapiens GN=HIST2H2BE PE=1 SV=3			0	98.44	SFVNDIFER		cleaved N-S@N-term	0.00174788	1125.55	563.781	1125.55	563.78	2	13	1.1.1.1088.10	1	22.4647	9369.19	22.4393
5	24.77	24.77	84.13	64.29	58.73	sp|Q16778|H2B2E_HUMAN	Histone H2B type 2-E OS=Homo sapiens GN=HIST2H2BE PE=1 SV=3			0	98.29	SFVNDIFER	Carbamidomethyl@N-term; Deamidated(N)@4	cleaved N-S@N-term	0.0012381	1183.55	592.783	1183.55	592.783	2	14	1.1.1.1071.4	1	20.7987	432.336	20.7696
5	24.77	24.77	84.13	64.29	58.73	sp|Q16778|H2B2E_HUMAN	Histone H2B type 2-E OS=Homo sapiens GN=HIST2H2BE PE=1 SV=3			0	96.95	SFVNDIFER	Dimethyl(R)@9	cleaved N-S@N-term	0.002512	1153.58	577.797	1153.58	577.796	2	12	1.1.1.1103.15	1	23.9545	193.093	24.0198
5	24.77	24.77	84.13	64.29	58.73	sp|Q16778|H2B2E_HUMAN	Histone H2B type 2-E OS=Homo sapiens GN=HIST2H2BE PE=1 SV=3			0	93.3	SFVNDIFER	Deamidated(N)@4	cleaved N-S@N-term	0.00512778	1126.53	564.275	1126.53	564.272	2	13	1.1.1.1072.5	1	20.903	639.868	20.8673
5	24.77	24.77	84.13	64.29	58.73	sp|Q16778|H2B2E_HUMAN	Histone H2B type 2-E OS=Homo sapiens GN=HIST2H2BE PE=1 SV=3			0	92.02	SFVNDIFER	Carbamidomethyl@N-term; Deamidated(N)@4	cleaved N-S@N-term	0.00136017	1183.55	592.783	1183.55	592.783	2	12	1.1.1.1095.6	1	23.1566	366.927	23.2285
5	24.77	24.77	84.13	64.29	58.73	sp|Q16778|H2B2E_HUMAN	Histone H2B type 2-E OS=Homo sapiens GN=HIST2H2BE PE=1 SV=3			0	31.12	SFVNDIFER	Carbamidomethyl@N-term; Deamidated(N)@4	cleaved N-S@N-term	0.0019705	1183.55	592.784	1183.55	592.783	2	12	1.1.1.1112.14	1	24.8392	218.167	24.9061
5	24.77	24.77	84.13	64.29	58.73	sp|Q16778|H2B2E_HUMAN	Histone H2B type 2-E OS=Homo sapiens GN=HIST2H2BE PE=1 SV=3			0	28.58	SFVNDIFER	Deamidated(N)@4	cleaved N-S@N-term	0.00170992	1126.53	564.273	1126.53	564.272	2	7	1.1.1.1099.12	1	23.5531	529.169	23.3267
5	24.77	24.77	84.13	64.29	58.73	sp|Q16778|H2B2E_HUMAN	Histone H2B type 2-E OS=Homo sapiens GN=HIST2H2BE PE=1 SV=3			0	99	VLKQVHPDTGISSK	Carbamidomethyl@N-term; GlyGly(K)@3	missed K-Q@3	0.000669753	1678.9	560.641	1678.9	560.641	3	18	1.1.1.979.7	1	11.8175	16178.7	11.7785
5	24.77	24.77	84.13	64.29	58.73	sp|Q16778|H2B2E_HUMAN	Histone H2B type 2-E OS=Homo sapiens GN=HIST2H2BE PE=1 SV=3			0	99	VLKQVHPDTGISSK	Carbamidomethyl@N-term; GlyGly(K)@3; Deamidated(Q)@4	missed K-Q@3	0.00260617	1679.89	420.979	1679.88	420.978	4	19	1.1.1.984.4	1	12.2856	1487.03	12.2666
5	24.77	24.77	84.13	64.29	58.73	sp|Q16778|H2B2E_HUMAN	Histone H2B type 2-E OS=Homo sapiens GN=HIST2H2BE PE=1 SV=3			0	99	VLKQVHPDTGISSK	Carbamidomethyl@N-term; GlyGly(K)@3; Deamidated(Q)@4	missed K-Q@3	0.0030122	1679.89	560.97	1679.88	560.969	3	18	1.1.1.984.11	1	12.3139	2118.6	12.2666
5	24.77	24.77	84.13	64.29	58.73	sp|Q16778|H2B2E_HUMAN	Histone H2B type 2-E OS=Homo sapiens GN=HIST2H2BE PE=1 SV=3			0	99	VLKQVHPDTGISSK	GlyGly(K)@3; GlyGly(K)@14	missed K-Q@3	-0.00320338	1735.92	579.647	1735.92	579.648	3	17	1.1.1.974.12	1	11.3474	8619.55	11.6808
5	24.77	24.77	84.13	64.29	58.73	sp|Q16778|H2B2E_HUMAN	Histone H2B type 2-E OS=Homo sapiens GN=HIST2H2BE PE=1 SV=3			0	99	VLKQVHPDTGISSK	GlyGly(K)@3; Carbamidomethyl(H)@6	missed K-Q@3	-0.00445704	1678.9	560.639	1678.9	560.641	3	17	1.1.1.972.14	1	11.1622	3593.02	11.1924
5	24.77	24.77	84.13	64.29	58.73	sp|Q16778|H2B2E_HUMAN	Histone H2B type 2-E OS=Homo sapiens GN=HIST2H2BE PE=1 SV=3			0	30.07	VLKQVHPDTGISSK	GlyGly(K)@3	missed K-Q@3	-0.000806112	1621.88	541.633	1621.88	541.634	3	12	1.1.1.977.16	1	11.6422	7739.3	11.29
5	24.77	24.77	84.13	64.29	58.73	sp|Q16778|H2B2E_HUMAN	Histone H2B type 2-E OS=Homo sapiens GN=HIST2H2BE PE=1 SV=3			0	22.37	VNDIFER	Carbamidomethyl@N-term	cleaved F-V@N-term	0.00381542	948.47	475.242	948.466	475.241	2	11	1.1.1.1021.9	1	15.9289	11964.7	15.6863
5	24.77	24.77	84.13	64.29	58.73	sp|Q16778|H2B2E_HUMAN	Histone H2B type 2-E OS=Homo sapiens GN=HIST2H2BE PE=1 SV=3			0	18.75	VNDIFER	Deamidated(N)@2	cleaved F-V@N-term	0.0341926	892.463	447.239	892.429	447.222	2	11	1.1.1.1025.2	1	16.2845	281.99	16.1745
5	24.77	24.77	84.13	64.29	58.73	sp|Q16778|H2B2E_HUMAN	Histone H2B type 2-E OS=Homo sapiens GN=HIST2H2BE PE=1 SV=3			0	17.14	VNDIFER	Carbamidomethyl@N-term	cleaved F-V@N-term	0.00381542	948.47	475.242	948.466	475.241	2	11	1.1.1.1018.14	1	15.641	11964.7	15.6863
6	23.35	23.35	75.74	52.94	47.06	sp|Q71DI3|H32_HUMAN; sp|Q6LBE8|H32_MUSPA; sp|Q4QRF4|H32_DANRE; sp|Q28D37|H32_XENTR; sp|P84239|H3_URECA; sp|P84238|H3_CHITH; sp|P84237|H3_TIGCA; sp|P84236|H3_DROHY; sp|P84235|H3_PLADU; sp|P84234|H32_ONCMY; sp|P84233|H32_XENLA; sp|P84232|H32_PORAF; sp|P84231|H32_ICTBU; sp|P84230|H32_CAIMO; sp|P84229|H32_CHICK; sp|P84228|H32_MOUSE; sp|P84227|H32_BOVIN; sp|P02299|H3_DROME	Histone H3.2 OS=Homo sapiens GN=HIST2H3A PE=1 SV=3; Histone H3.2 OS=Mus pahari GN=H312 PE=2 SV=3; Histone H3.2 OS=Danio rerio GN=zgc:113984 PE=2 SV=3; Histone H3.2 OS=Xenopus tropicalis GN=TGas081o10.1 PE=2 SV=3; Histone H3 OS=Urechis caupo PE=1 SV=2; Histone H3 OS=Chironomus thummi thummi PE=3 SV=2; Histone H3 OS=Tigriopus californicus PE=3 SV=2; Histone H3 OS=Drosophila hydei GN=His3 PE=3 SV=2;…			2	99	ALQEASEAYLVGLFEDTNLCAIHAK	Carbamidomethyl(C)@20; Carbamidomethyl(K)@25	cleaved M-A@N-term	-0.00209962	2819.38	940.8	2819.38	940.801	3	20	1.1.1.1145.20	0	28.0977	1964.71	28.2527
6	23.35	23.35	75.74	52.94	47.06	sp|Q71DI3|H32_HUMAN; sp|Q6LBE8|H32_MUSPA; sp|Q4QRF4|H32_DANRE; sp|Q28D37|H32_XENTR; sp|P84239|H3_URECA; sp|P84238|H3_CHITH; sp|P84237|H3_TIGCA; sp|P84236|H3_DROHY; sp|P84235|H3_PLADU; sp|P84234|H32_ONCMY; sp|P84233|H32_XENLA; sp|P84232|H32_PORAF; sp|P84231|H32_ICTBU; sp|P84230|H32_CAIMO; sp|P84229|H32_CHICK; sp|P84228|H32_MOUSE; sp|P84227|H32_BOVIN; sp|P02299|H3_DROME	Histone H3.2 OS=Homo sapiens GN=HIST2H3A PE=1 SV=3; Histone H3.2 OS=Mus pahari GN=H312 PE=2 SV=3; Histone H3.2 OS=Danio rerio GN=zgc:113984 PE=2 SV=3; Histone H3.2 OS=Xenopus tropicalis GN=TGas081o10.1 PE=2 SV=3; Histone H3 OS=Urechis caupo PE=1 SV=2; Histone H3 OS=Chironomus thummi thummi PE=3 SV=2; Histone H3 OS=Tigriopus californicus PE=3 SV=2; Histone H3 OS=Drosophila hydei GN=His3 PE=3 SV=2;…			2	99	EDTNLCAIHAK	Glu->pyro-Glu@N-term; Carbamidomethyl(C)@6	cleaved F-E@N-term	-0.00294387	1252.58	627.299	1252.59	627.301	2	18	1.1.1.1004.23	0	14.3025	1039.27	14.3177
6	23.35	23.35	75.74	52.94	47.06	sp|Q71DI3|H32_HUMAN; sp|Q6LBE8|H32_MUSPA; sp|Q4QRF4|H32_DANRE; sp|Q28D37|H32_XENTR; sp|P84239|H3_URECA; sp|P84238|H3_CHITH; sp|P84237|H3_TIGCA; sp|P84236|H3_DROHY; sp|P84235|H3_PLADU; sp|P84234|H32_ONCMY; sp|P84233|H32_XENLA; sp|P84232|H32_PORAF; sp|P84231|H32_ICTBU; sp|P84230|H32_CAIMO; sp|P84229|H32_CHICK; sp|P84228|H32_MOUSE; sp|P84227|H32_BOVIN; sp|P02299|H3_DROME	Histone H3.2 OS=Homo sapiens GN=HIST2H3A PE=1 SV=3; Histone H3.2 OS=Mus pahari GN=H312 PE=2 SV=3; Histone H3.2 OS=Danio rerio GN=zgc:113984 PE=2 SV=3; Histone H3.2 OS=Xenopus tropicalis GN=TGas081o10.1 PE=2 SV=3; Histone H3 OS=Urechis caupo PE=1 SV=2; Histone H3 OS=Chironomus thummi thummi PE=3 SV=2; Histone H3 OS=Tigriopus californicus PE=3 SV=2; Histone H3 OS=Drosophila hydei GN=His3 PE=3 SV=2;…			2	99	EIAQDFKTDLR	Glu->pyro-Glu@N-term; GlyGly(K)@7	missed K-T@7	-0.00437774	1430.71	716.363	1430.72	716.365	2	18	1.1.1.1057.23	0	19.4748	3188.94	19.4022
6	23.35	23.35	75.74	52.94	47.06	sp|Q71DI3|H32_HUMAN; sp|Q6LBE8|H32_MUSPA; sp|Q4QRF4|H32_DANRE; sp|Q28D37|H32_XENTR; sp|P84239|H3_URECA; sp|P84238|H3_CHITH; sp|P84237|H3_TIGCA; sp|P84236|H3_DROHY; sp|P84235|H3_PLADU; sp|P84234|H32_ONCMY; sp|P84233|H32_XENLA; sp|P84232|H32_PORAF; sp|P84231|H32_ICTBU; sp|P84230|H32_CAIMO; sp|P84229|H32_CHICK; sp|P84228|H32_MOUSE; sp|P84227|H32_BOVIN; sp|P02299|H3_DROME	Histone H3.2 OS=Homo sapiens GN=HIST2H3A PE=1 SV=3; Histone H3.2 OS=Mus pahari GN=H312 PE=2 SV=3; Histone H3.2 OS=Danio rerio GN=zgc:113984 PE=2 SV=3; Histone H3.2 OS=Xenopus tropicalis GN=TGas081o10.1 PE=2 SV=3; Histone H3 OS=Urechis caupo PE=1 SV=2; Histone H3 OS=Chironomus thummi thummi PE=3 SV=2; Histone H3 OS=Tigriopus californicus PE=3 SV=2; Histone H3 OS=Drosophila hydei GN=His3 PE=3 SV=2;…			2	99	EIAQDFKTDLRFQSSAVMALQEASEAYLVGLFEDTNLCAIHAK	Deamidated(Q)@21; Carbamidomethyl(C)@38	missed K-T@7; missed R-F@11	0.016278	4830.37	806.069	4830.35	806.066	6	20	1.1.1.1199.3	1	33.387	62.7634	33.3663
6	23.35	23.35	75.74	52.94	47.06	sp|Q71DI3|H32_HUMAN; sp|Q6LBE8|H32_MUSPA; sp|Q4QRF4|H32_DANRE; sp|Q28D37|H32_XENTR; sp|P84239|H3_URECA; sp|P84238|H3_CHITH; sp|P84237|H3_TIGCA; sp|P84236|H3_DROHY; sp|P84235|H3_PLADU; sp|P84234|H32_ONCMY; sp|P84233|H32_XENLA; sp|P84232|H32_PORAF; sp|P84231|H32_ICTBU; sp|P84230|H32_CAIMO; sp|P84229|H32_CHICK; sp|P84228|H32_MOUSE; sp|P84227|H32_BOVIN; sp|P02299|H3_DROME	Histone H3.2 OS=Homo sapiens GN=HIST2H3A PE=1 SV=3; Histone H3.2 OS=Mus pahari GN=H312 PE=2 SV=3; Histone H3.2 OS=Danio rerio GN=zgc:113984 PE=2 SV=3; Histone H3.2 OS=Xenopus tropicalis GN=TGas081o10.1 PE=2 SV=3; Histone H3 OS=Urechis caupo PE=1 SV=2; Histone H3 OS=Chironomus thummi thummi PE=3 SV=2; Histone H3 OS=Tigriopus californicus PE=3 SV=2; Histone H3 OS=Drosophila hydei GN=His3 PE=3 SV=2;…			2	99	FQSSAVMALQEASEAYLVGLFEDTNLCAIHAK	Dethiomethyl(M)@7; Carbamidomethyl(C)@27		0.00282362	3464.7	867.181	3464.69	867.18	4	19	1.1.1.1170.10	0	30.5429	590.092	30.5168
6	23.35	23.35	75.74	52.94	47.06	sp|Q71DI3|H32_HUMAN; sp|Q6LBE8|H32_MUSPA; sp|Q4QRF4|H32_DANRE; sp|Q28D37|H32_XENTR; sp|P84239|H3_URECA; sp|P84238|H3_CHITH; sp|P84237|H3_TIGCA; sp|P84236|H3_DROHY; sp|P84235|H3_PLADU; sp|P84234|H32_ONCMY; sp|P84233|H32_XENLA; sp|P84232|H32_PORAF; sp|P84231|H32_ICTBU; sp|P84230|H32_CAIMO; sp|P84229|H32_CHICK; sp|P84228|H32_MOUSE; sp|P84227|H32_BOVIN; sp|P02299|H3_DROME	Histone H3.2 OS=Homo sapiens GN=HIST2H3A PE=1 SV=3; Histone H3.2 OS=Mus pahari GN=H312 PE=2 SV=3; Histone H3.2 OS=Danio rerio GN=zgc:113984 PE=2 SV=3; Histone H3.2 OS=Xenopus tropicalis GN=TGas081o10.1 PE=2 SV=3; Histone H3 OS=Urechis caupo PE=1 SV=2; Histone H3 OS=Chironomus thummi thummi PE=3 SV=2; Histone H3 OS=Tigriopus californicus PE=3 SV=2; Histone H3 OS=Drosophila hydei GN=His3 PE=3 SV=2;…			2	99	FQSSAVMALQEASEAYLVGLFEDTNLCAIHAKR	Carbamidomethyl(C)@27; Carbamidomethyl(H)@30; GlyGly(K)@32	missed K-R@32	-0.00295309	3839.86	960.972	3839.86	960.973	4	21	1.1.1.1185.21	1	32.034	480.545	32.0826
6	23.35	23.35	75.74	52.94	47.06	sp|Q71DI3|H32_HUMAN; sp|Q6LBE8|H32_MUSPA; sp|Q4QRF4|H32_DANRE; sp|Q28D37|H32_XENTR; sp|P84239|H3_URECA; sp|P84238|H3_CHITH; sp|P84237|H3_TIGCA; sp|P84236|H3_DROHY; sp|P84235|H3_PLADU; sp|P84234|H32_ONCMY; sp|P84233|H32_XENLA; sp|P84232|H32_PORAF; sp|P84231|H32_ICTBU; sp|P84230|H32_CAIMO; sp|P84229|H32_CHICK; sp|P84228|H32_MOUSE; sp|P84227|H32_BOVIN; sp|P02299|H3_DROME	Histone H3.2 OS=Homo sapiens GN=HIST2H3A PE=1 SV=3; Histone H3.2 OS=Mus pahari GN=H312 PE=2 SV=3; Histone H3.2 OS=Danio rerio GN=zgc:113984 PE=2 SV=3; Histone H3.2 OS=Xenopus tropicalis GN=TGas081o10.1 PE=2 SV=3; Histone H3 OS=Urechis caupo PE=1 SV=2; Histone H3 OS=Chironomus thummi thummi PE=3 SV=2; Histone H3 OS=Tigriopus californicus PE=3 SV=2; Histone H3 OS=Drosophila hydei GN=His3 PE=3 SV=2;…			2	99	SEAYLVGLFEDTNLCAIHAK	Carbamidomethyl(C)@15	cleaved A-S@N-term	-0.00388847	2250.1	751.039	2250.1	751.04	3	18	1.1.1.1124.13	0	26.0276	178.866	25.9937
6	23.35	23.35	75.74	52.94	47.06	sp|Q71DI3|H32_HUMAN; sp|Q6LBE8|H32_MUSPA; sp|Q4QRF4|H32_DANRE; sp|Q28D37|H32_XENTR; sp|P84239|H3_URECA; sp|P84238|H3_CHITH; sp|P84237|H3_TIGCA; sp|P84236|H3_DROHY; sp|P84235|H3_PLADU; sp|P84234|H32_ONCMY; sp|P84233|H32_XENLA; sp|P84232|H32_PORAF; sp|P84231|H32_ICTBU; sp|P84230|H32_CAIMO; sp|P84229|H32_CHICK; sp|P84228|H32_MOUSE; sp|P84227|H32_BOVIN; sp|P02299|H3_DROME	Histone H3.2 OS=Homo sapiens GN=HIST2H3A PE=1 SV=3; Histone H3.2 OS=Mus pahari GN=H312 PE=2 SV=3; Histone H3.2 OS=Danio rerio GN=zgc:113984 PE=2 SV=3; Histone H3.2 OS=Xenopus tropicalis GN=TGas081o10.1 PE=2 SV=3; Histone H3 OS=Urechis caupo PE=1 SV=2; Histone H3 OS=Chironomus thummi thummi PE=3 SV=2; Histone H3 OS=Tigriopus californicus PE=3 SV=2; Histone H3 OS=Drosophila hydei GN=His3 PE=3 SV=2;…			2	99	TDLRFQSSAVMALQEASEAYLVGLFEDTNLCAIHAK	Carbamidomethyl(C)@31	missed R-F@4	0.00484604	3997.96	1000.5	3997.96	1000.5	4	17	1.1.1.1197.9	1	33.232	415.48	33.2672
6	23.35	23.35	75.74	52.94	47.06	sp|Q71DI3|H32_HUMAN; sp|Q6LBE8|H32_MUSPA; sp|Q4QRF4|H32_DANRE; sp|Q28D37|H32_XENTR; sp|P84239|H3_URECA; sp|P84238|H3_CHITH; sp|P84237|H3_TIGCA; sp|P84236|H3_DROHY; sp|P84235|H3_PLADU; sp|P84234|H32_ONCMY; sp|P84233|H32_XENLA; sp|P84232|H32_PORAF; sp|P84231|H32_ICTBU; sp|P84230|H32_CAIMO; sp|P84229|H32_CHICK; sp|P84228|H32_MOUSE; sp|P84227|H32_BOVIN; sp|P02299|H3_DROME	Histone H3.2 OS=Homo sapiens GN=HIST2H3A PE=1 SV=3; Histone H3.2 OS=Mus pahari GN=H312 PE=2 SV=3; Histone H3.2 OS=Danio rerio GN=zgc:113984 PE=2 SV=3; Histone H3.2 OS=Xenopus tropicalis GN=TGas081o10.1 PE=2 SV=3; Histone H3 OS=Urechis caupo PE=1 SV=2; Histone H3 OS=Chironomus thummi thummi PE=3 SV=2; Histone H3 OS=Tigriopus californicus PE=3 SV=2; Histone H3 OS=Drosophila hydei GN=His3 PE=3 SV=2;…			2	99	YQKSTELLIR	GlyGly(K)@3	missed K-S@3	-0.00191281	1363.74	682.879	1363.75	682.88	2	17	1.1.1.1011.25	0	14.9832	11773	14.904
6	23.35	23.35	75.74	52.94	47.06	sp|Q71DI3|H32_HUMAN; sp|Q6LBE8|H32_MUSPA; sp|Q4QRF4|H32_DANRE; sp|Q28D37|H32_XENTR; sp|P84239|H3_URECA; sp|P84238|H3_CHITH; sp|P84237|H3_TIGCA; sp|P84236|H3_DROHY; sp|P84235|H3_PLADU; sp|P84234|H32_ONCMY; sp|P84233|H32_XENLA; sp|P84232|H32_PORAF; sp|P84231|H32_ICTBU; sp|P84230|H32_CAIMO; sp|P84229|H32_CHICK; sp|P84228|H32_MOUSE; sp|P84227|H32_BOVIN; sp|P02299|H3_DROME	Histone H3.2 OS=Homo sapiens GN=HIST2H3A PE=1 SV=3; Histone H3.2 OS=Mus pahari GN=H312 PE=2 SV=3; Histone H3.2 OS=Danio rerio GN=zgc:113984 PE=2 SV=3; Histone H3.2 OS=Xenopus tropicalis GN=TGas081o10.1 PE=2 SV=3; Histone H3 OS=Urechis caupo PE=1 SV=2; Histone H3 OS=Chironomus thummi thummi PE=3 SV=2; Histone H3 OS=Tigriopus californicus PE=3 SV=2; Histone H3 OS=Drosophila hydei GN=His3 PE=3 SV=2;…			2	99	YRPGTVALR			0.00107583	1031.59	516.802	1031.59	516.801	2	13	1.1.1.985.21	0	12.4101	50250.9	12.3642
6	23.35	23.35	75.74	52.94	47.06	sp|Q71DI3|H32_HUMAN; sp|Q6LBE8|H32_MUSPA; sp|Q4QRF4|H32_DANRE; sp|Q28D37|H32_XENTR; sp|P84239|H3_URECA; sp|P84238|H3_CHITH; sp|P84237|H3_TIGCA; sp|P84236|H3_DROHY; sp|P84235|H3_PLADU; sp|P84234|H32_ONCMY; sp|P84233|H32_XENLA; sp|P84232|H32_PORAF; sp|P84231|H32_ICTBU; sp|P84230|H32_CAIMO; sp|P84229|H32_CHICK; sp|P84228|H32_MOUSE; sp|P84227|H32_BOVIN; sp|P02299|H3_DROME	Histone H3.2 OS=Homo sapiens GN=HIST2H3A PE=1 SV=3; Histone H3.2 OS=Mus pahari GN=H312 PE=2 SV=3; Histone H3.2 OS=Danio rerio GN=zgc:113984 PE=2 SV=3; Histone H3.2 OS=Xenopus tropicalis GN=TGas081o10.1 PE=2 SV=3; Histone H3 OS=Urechis caupo PE=1 SV=2; Histone H3 OS=Chironomus thummi thummi PE=3 SV=2; Histone H3 OS=Tigriopus californicus PE=3 SV=2; Histone H3 OS=Drosophila hydei GN=His3 PE=3 SV=2;…			1.42022	99	EAYLVGLFEDTNLCAIHAK	Glu->pyro-Glu@N-term; Carbamidomethyl(C)@14	cleaved S-E@N-term	-0.00505372	2145.05	716.024	2145.06	716.026	3	17	1.1.1.1157.5	0	29.2526	672.02	29.2364
6	23.35	23.35	75.74	52.94	47.06	sp|Q71DI3|H32_HUMAN; sp|Q6LBE8|H32_MUSPA; sp|Q4QRF4|H32_DANRE; sp|Q28D37|H32_XENTR; sp|P84239|H3_URECA; sp|P84238|H3_CHITH; sp|P84237|H3_TIGCA; sp|P84236|H3_DROHY; sp|P84235|H3_PLADU; sp|P84234|H32_ONCMY; sp|P84233|H32_XENLA; sp|P84232|H32_PORAF; sp|P84231|H32_ICTBU; sp|P84230|H32_CAIMO; sp|P84229|H32_CHICK; sp|P84228|H32_MOUSE; sp|P84227|H32_BOVIN; sp|P02299|H3_DROME	Histone H3.2 OS=Homo sapiens GN=HIST2H3A PE=1 SV=3; Histone H3.2 OS=Mus pahari GN=H312 PE=2 SV=3; Histone H3.2 OS=Danio rerio GN=zgc:113984 PE=2 SV=3; Histone H3.2 OS=Xenopus tropicalis GN=TGas081o10.1 PE=2 SV=3; Histone H3 OS=Urechis caupo PE=1 SV=2; Histone H3 OS=Chironomus thummi thummi PE=3 SV=2; Histone H3 OS=Tigriopus californicus PE=3 SV=2; Histone H3 OS=Drosophila hydei GN=His3 PE=3 SV=2;…			0.777284	91.96	STELLIR			0.00406774	830.49	416.252	830.486	416.25	2	11	1.1.1.1028.3	0	16.5781	242604	15.5885
6	23.35	23.35	75.74	52.94	47.06	sp|Q71DI3|H32_HUMAN; sp|Q6LBE8|H32_MUSPA; sp|Q4QRF4|H32_DANRE; sp|Q28D37|H32_XENTR; sp|P84239|H3_URECA; sp|P84238|H3_CHITH; sp|P84237|H3_TIGCA; sp|P84236|H3_DROHY; sp|P84235|H3_PLADU; sp|P84234|H32_ONCMY; sp|P84233|H32_XENLA; sp|P84232|H32_PORAF; sp|P84231|H32_ICTBU; sp|P84230|H32_CAIMO; sp|P84229|H32_CHICK; sp|P84228|H32_MOUSE; sp|P84227|H32_BOVIN; sp|P02299|H3_DROME	Histone H3.2 OS=Homo sapiens GN=HIST2H3A PE=1 SV=3; Histone H3.2 OS=Mus pahari GN=H312 PE=2 SV=3; Histone H3.2 OS=Danio rerio GN=zgc:113984 PE=2 SV=3; Histone H3.2 OS=Xenopus tropicalis GN=TGas081o10.1 PE=2 SV=3; Histone H3 OS=Urechis caupo PE=1 SV=2; Histone H3 OS=Chironomus thummi thummi PE=3 SV=2; Histone H3 OS=Tigriopus californicus PE=3 SV=2; Histone H3 OS=Drosophila hydei GN=His3 PE=3 SV=2;…			0.543634	99	EASEAYLVGLFEDTNLCAIHAK	Glu->pyro-Glu@N-term; Carbamidomethyl(C)@17	cleaved Q-E@N-term	0.000542432	2432.17	811.73	2432.17	811.73	3	17	1.1.1.1158.13	0	29.3645	1018.99	29.433
6	23.35	23.35	75.74	52.94	47.06	sp|Q71DI3|H32_HUMAN; sp|Q6LBE8|H32_MUSPA; sp|Q4QRF4|H32_DANRE; sp|Q28D37|H32_XENTR; sp|P84239|H3_URECA; sp|P84238|H3_CHITH; sp|P84237|H3_TIGCA; sp|P84236|H3_DROHY; sp|P84235|H3_PLADU; sp|P84234|H32_ONCMY; sp|P84233|H32_XENLA; sp|P84232|H32_PORAF; sp|P84231|H32_ICTBU; sp|P84230|H32_CAIMO; sp|P84229|H32_CHICK; sp|P84228|H32_MOUSE; sp|P84227|H32_BOVIN; sp|P02299|H3_DROME	Histone H3.2 OS=Homo sapiens GN=HIST2H3A PE=1 SV=3; Histone H3.2 OS=Mus pahari GN=H312 PE=2 SV=3; Histone H3.2 OS=Danio rerio GN=zgc:113984 PE=2 SV=3; Histone H3.2 OS=Xenopus tropicalis GN=TGas081o10.1 PE=2 SV=3; Histone H3 OS=Urechis caupo PE=1 SV=2; Histone H3 OS=Chironomus thummi thummi PE=3 SV=2; Histone H3 OS=Tigriopus californicus PE=3 SV=2; Histone H3 OS=Drosophila hydei GN=His3 PE=3 SV=2;…			0.416801	99	RYQKSTELLIR	GlyGly(K)@4	missed R-Y@1; missed K-S@4	0.00036811	1519.85	507.623	1519.85	507.623	3	16	1.1.1.996.16	0	13.4979	13543.9	13.5365
6	23.35	23.35	75.74	52.94	47.06	sp|Q71DI3|H32_HUMAN; sp|Q6LBE8|H32_MUSPA; sp|Q4QRF4|H32_DANRE; sp|Q28D37|H32_XENTR; sp|P84239|H3_URECA; sp|P84238|H3_CHITH; sp|P84237|H3_TIGCA; sp|P84236|H3_DROHY; sp|P84235|H3_PLADU; sp|P84234|H32_ONCMY; sp|P84233|H32_XENLA; sp|P84232|H32_PORAF; sp|P84231|H32_ICTBU; sp|P84230|H32_CAIMO; sp|P84229|H32_CHICK; sp|P84228|H32_MOUSE; sp|P84227|H32_BOVIN; sp|P02299|H3_DROME	Histone H3.2 OS=Homo sapiens GN=HIST2H3A PE=1 SV=3; Histone H3.2 OS=Mus pahari GN=H312 PE=2 SV=3; Histone H3.2 OS=Danio rerio GN=zgc:113984 PE=2 SV=3; Histone H3.2 OS=Xenopus tropicalis GN=TGas081o10.1 PE=2 SV=3; Histone H3 OS=Urechis caupo PE=1 SV=2; Histone H3 OS=Chironomus thummi thummi PE=3 SV=2; Histone H3 OS=Tigriopus californicus PE=3 SV=2; Histone H3 OS=Drosophila hydei GN=His3 PE=3 SV=2;…			0.0931265	79.62	EIAQDFK	Glu->pyro-Glu@N-term		0.0015551	831.414	416.714	831.413	416.714	2	10	1.1.1.989.21	0	12.7981	3552.21	12.7552
6	23.35	23.35	75.74	52.94	47.06	sp|Q71DI3|H32_HUMAN; sp|Q6LBE8|H32_MUSPA; sp|Q4QRF4|H32_DANRE; sp|Q28D37|H32_XENTR; sp|P84239|H3_URECA; sp|P84238|H3_CHITH; sp|P84237|H3_TIGCA; sp|P84236|H3_DROHY; sp|P84235|H3_PLADU; sp|P84234|H32_ONCMY; sp|P84233|H32_XENLA; sp|P84232|H32_PORAF; sp|P84231|H32_ICTBU; sp|P84230|H32_CAIMO; sp|P84229|H32_CHICK; sp|P84228|H32_MOUSE; sp|P84227|H32_BOVIN; sp|P02299|H3_DROME	Histone H3.2 OS=Homo sapiens GN=HIST2H3A PE=1 SV=3; Histone H3.2 OS=Mus pahari GN=H312 PE=2 SV=3; Histone H3.2 OS=Danio rerio GN=zgc:113984 PE=2 SV=3; Histone H3.2 OS=Xenopus tropicalis GN=TGas081o10.1 PE=2 SV=3; Histone H3 OS=Urechis caupo PE=1 SV=2; Histone H3 OS=Chironomus thummi thummi PE=3 SV=2; Histone H3 OS=Tigriopus californicus PE=3 SV=2; Histone H3 OS=Drosophila hydei GN=His3 PE=3 SV=2;…			0.0190881	78.2	RPGTVALR		cleaved Y-R@N-term	0.00037804	868.525	435.27	868.524	435.269	2	12	1.1.1.965.13	0	10.4401	2057.64	10.4108
6	23.35	23.35	75.74	52.94	47.06	sp|Q71DI3|H32_HUMAN; sp|Q6LBE8|H32_MUSPA; sp|Q4QRF4|H32_DANRE; sp|Q28D37|H32_XENTR; sp|P84239|H3_URECA; sp|P84238|H3_CHITH; sp|P84237|H3_TIGCA; sp|P84236|H3_DROHY; sp|P84235|H3_PLADU; sp|P84234|H32_ONCMY; sp|P84233|H32_XENLA; sp|P84232|H32_PORAF; sp|P84231|H32_ICTBU; sp|P84230|H32_CAIMO; sp|P84229|H32_CHICK; sp|P84228|H32_MOUSE; sp|P84227|H32_BOVIN; sp|P02299|H3_DROME	Histone H3.2 OS=Homo sapiens GN=HIST2H3A PE=1 SV=3; Histone H3.2 OS=Mus pahari GN=H312 PE=2 SV=3; Histone H3.2 OS=Danio rerio GN=zgc:113984 PE=2 SV=3; Histone H3.2 OS=Xenopus tropicalis GN=TGas081o10.1 PE=2 SV=3; Histone H3 OS=Urechis caupo PE=1 SV=2; Histone H3 OS=Chironomus thummi thummi PE=3 SV=2; Histone H3 OS=Tigriopus californicus PE=3 SV=2; Histone H3 OS=Drosophila hydei GN=His3 PE=3 SV=2;…			0.0145735	26.6	RVTIMPK	Oxidation(M)@5	missed R-V@1	-0.000822751	859.494	430.754	859.495	430.755	2	10	1.1.1.959.10	0	9.8641	1398.77	9.8248
6	23.35	23.35	75.74	52.94	47.06	sp|Q71DI3|H32_HUMAN; sp|Q6LBE8|H32_MUSPA; sp|Q4QRF4|H32_DANRE; sp|Q28D37|H32_XENTR; sp|P84239|H3_URECA; sp|P84238|H3_CHITH; sp|P84237|H3_TIGCA; sp|P84236|H3_DROHY; sp|P84235|H3_PLADU; sp|P84234|H32_ONCMY; sp|P84233|H32_XENLA; sp|P84232|H32_PORAF; sp|P84231|H32_ICTBU; sp|P84230|H32_CAIMO; sp|P84229|H32_CHICK; sp|P84228|H32_MOUSE; sp|P84227|H32_BOVIN; sp|P02299|H3_DROME	Histone H3.2 OS=Homo sapiens GN=HIST2H3A PE=1 SV=3; Histone H3.2 OS=Mus pahari GN=H312 PE=2 SV=3; Histone H3.2 OS=Danio rerio GN=zgc:113984 PE=2 SV=3; Histone H3.2 OS=Xenopus tropicalis GN=TGas081o10.1 PE=2 SV=3; Histone H3 OS=Urechis caupo PE=1 SV=2; Histone H3 OS=Chironomus thummi thummi PE=3 SV=2; Histone H3 OS=Tigriopus californicus PE=3 SV=2; Histone H3 OS=Drosophila hydei GN=His3 PE=3 SV=2;…			0.00480371	98.85	LQEASEAYLVGLFEDTNLCAIHAK	Carbamidomethyl(C)@19	cleaved A-L@N-term	-2.0206	2689.3	897.441	2691.32	898.114	3	18	1.1.1.1171.2	0	30.6324	987.69	30.5168
6	23.35	23.35	75.74	52.94	47.06	sp|Q71DI3|H32_HUMAN; sp|Q6LBE8|H32_MUSPA; sp|Q4QRF4|H32_DANRE; sp|Q28D37|H32_XENTR; sp|P84239|H3_URECA; sp|P84238|H3_CHITH; sp|P84237|H3_TIGCA; sp|P84236|H3_DROHY; sp|P84235|H3_PLADU; sp|P84234|H32_ONCMY; sp|P84233|H32_XENLA; sp|P84232|H32_PORAF; sp|P84231|H32_ICTBU; sp|P84230|H32_CAIMO; sp|P84229|H32_CHICK; sp|P84228|H32_MOUSE; sp|P84227|H32_BOVIN; sp|P02299|H3_DROME	Histone H3.2 OS=Homo sapiens GN=HIST2H3A PE=1 SV=3; Histone H3.2 OS=Mus pahari GN=H312 PE=2 SV=3; Histone H3.2 OS=Danio rerio GN=zgc:113984 PE=2 SV=3; Histone H3.2 OS=Xenopus tropicalis GN=TGas081o10.1 PE=2 SV=3; Histone H3 OS=Urechis caupo PE=1 SV=2; Histone H3 OS=Chironomus thummi thummi PE=3 SV=2; Histone H3 OS=Tigriopus californicus PE=3 SV=2; Histone H3 OS=Drosophila hydei GN=His3 PE=3 SV=2;…			0.00348833	69.43	PGTVALR	Carbamidomethyl@N-term	cleaved R-P@N-term	0.00331136	769.448	385.731	769.445	385.73	2	11	1.1.1.978.3	0	11.6966	677.399	11.6808
6	23.35	23.35	75.74	52.94	47.06	sp|Q71DI3|H32_HUMAN; sp|Q6LBE8|H32_MUSPA; sp|Q4QRF4|H32_DANRE; sp|Q28D37|H32_XENTR; sp|P84239|H3_URECA; sp|P84238|H3_CHITH; sp|P84237|H3_TIGCA; sp|P84236|H3_DROHY; sp|P84235|H3_PLADU; sp|P84234|H32_ONCMY; sp|P84233|H32_XENLA; sp|P84232|H32_PORAF; sp|P84231|H32_ICTBU; sp|P84230|H32_CAIMO; sp|P84229|H32_CHICK; sp|P84228|H32_MOUSE; sp|P84227|H32_BOVIN; sp|P02299|H3_DROME	Histone H3.2 OS=Homo sapiens GN=HIST2H3A PE=1 SV=3; Histone H3.2 OS=Mus pahari GN=H312 PE=2 SV=3; Histone H3.2 OS=Danio rerio GN=zgc:113984 PE=2 SV=3; Histone H3.2 OS=Xenopus tropicalis GN=TGas081o10.1 PE=2 SV=3; Histone H3 OS=Urechis caupo PE=1 SV=2; Histone H3 OS=Chironomus thummi thummi PE=3 SV=2; Histone H3 OS=Tigriopus californicus PE=3 SV=2; Histone H3 OS=Drosophila hydei GN=His3 PE=3 SV=2;…			0	99	ALQEASEAYLVGLFEDTNLCAIHAK	Carbamidomethyl(C)@20; GlyGly(K)@25	cleaved M-A@N-term	0.003582	2876.41	959.809	2876.4	959.808	3	21	1.1.1.1147.14	0	28.3058	1028.28	28.1546
6	23.35	23.35	75.74	52.94	47.06	sp|Q71DI3|H32_HUMAN; sp|Q6LBE8|H32_MUSPA; sp|Q4QRF4|H32_DANRE; sp|Q28D37|H32_XENTR; sp|P84239|H3_URECA; sp|P84238|H3_CHITH; sp|P84237|H3_TIGCA; sp|P84236|H3_DROHY; sp|P84235|H3_PLADU; sp|P84234|H32_ONCMY; sp|P84233|H32_XENLA; sp|P84232|H32_PORAF; sp|P84231|H32_ICTBU; sp|P84230|H32_CAIMO; sp|P84229|H32_CHICK; sp|P84228|H32_MOUSE; sp|P84227|H32_BOVIN; sp|P02299|H3_DROME	Histone H3.2 OS=Homo sapiens GN=HIST2H3A PE=1 SV=3; Histone H3.2 OS=Mus pahari GN=H312 PE=2 SV=3; Histone H3.2 OS=Danio rerio GN=zgc:113984 PE=2 SV=3; Histone H3.2 OS=Xenopus tropicalis GN=TGas081o10.1 PE=2 SV=3; Histone H3 OS=Urechis caupo PE=1 SV=2; Histone H3 OS=Chironomus thummi thummi PE=3 SV=2; Histone H3 OS=Tigriopus californicus PE=3 SV=2; Histone H3 OS=Drosophila hydei GN=His3 PE=3 SV=2;…			0	99	ALQEASEAYLVGLFEDTNLCAIHAK	Carbamidomethyl(C)@20; GlyGly(K)@25	cleaved M-A@N-term	0.003582	2876.41	959.809	2876.4	959.808	3	18	1.1.1.1144.10	0	28.0344	1028.28	28.1546
6	23.35	23.35	75.74	52.94	47.06	sp|Q71DI3|H32_HUMAN; sp|Q6LBE8|H32_MUSPA; sp|Q4QRF4|H32_DANRE; sp|Q28D37|H32_XENTR; sp|P84239|H3_URECA; sp|P84238|H3_CHITH; sp|P84237|H3_TIGCA; sp|P84236|H3_DROHY; sp|P84235|H3_PLADU; sp|P84234|H32_ONCMY; sp|P84233|H32_XENLA; sp|P84232|H32_PORAF; sp|P84231|H32_ICTBU; sp|P84230|H32_CAIMO; sp|P84229|H32_CHICK; sp|P84228|H32_MOUSE; sp|P84227|H32_BOVIN; sp|P02299|H3_DROME	Histone H3.2 OS=Homo sapiens GN=HIST2H3A PE=1 SV=3; Histone H3.2 OS=Mus pahari GN=H312 PE=2 SV=3; Histone H3.2 OS=Danio rerio GN=zgc:113984 PE=2 SV=3; Histone H3.2 OS=Xenopus tropicalis GN=TGas081o10.1 PE=2 SV=3; Histone H3 OS=Urechis caupo PE=1 SV=2; Histone H3 OS=Chironomus thummi thummi PE=3 SV=2; Histone H3 OS=Tigriopus californicus PE=3 SV=2; Histone H3 OS=Drosophila hydei GN=His3 PE=3 SV=2;…			0	99	ALQEASEAYLVGLFEDTNLCAIHAK	Carbamidomethyl(C)@20; GlyGly(K)@25	cleaved M-A@N-term	-0.00585119	2876.4	720.106	2876.4	720.108	4	16	1.1.1.1147.6	0	28.2791	306.894	28.1546
6	23.35	23.35	75.74	52.94	47.06	sp|Q71DI3|H32_HUMAN; sp|Q6LBE8|H32_MUSPA; sp|Q4QRF4|H32_DANRE; sp|Q28D37|H32_XENTR; sp|P84239|H3_URECA; sp|P84238|H3_CHITH; sp|P84237|H3_TIGCA; sp|P84236|H3_DROHY; sp|P84235|H3_PLADU; sp|P84234|H32_ONCMY; sp|P84233|H32_XENLA; sp|P84232|H32_PORAF; sp|P84231|H32_ICTBU; sp|P84230|H32_CAIMO; sp|P84229|H32_CHICK; sp|P84228|H32_MOUSE; sp|P84227|H32_BOVIN; sp|P02299|H3_DROME	Histone H3.2 OS=Homo sapiens GN=HIST2H3A PE=1 SV=3; Histone H3.2 OS=Mus pahari GN=H312 PE=2 SV=3; Histone H3.2 OS=Danio rerio GN=zgc:113984 PE=2 SV=3; Histone H3.2 OS=Xenopus tropicalis GN=TGas081o10.1 PE=2 SV=3; Histone H3 OS=Urechis caupo PE=1 SV=2; Histone H3 OS=Chironomus thummi thummi PE=3 SV=2; Histone H3 OS=Tigriopus californicus PE=3 SV=2; Histone H3 OS=Drosophila hydei GN=His3 PE=3 SV=2;…			0	94.35	ALQEASEAYLVGLFEDTNLCAIHAK	Carbamidomethyl(C)@20	cleaved M-A@N-term	0.00245427	2762.36	921.794	2762.36	921.793	3	12	1.1.1.1145.15	0	28.0893	1713.67	28.1546
6	23.35	23.35	75.74	52.94	47.06	sp|Q71DI3|H32_HUMAN; sp|Q6LBE8|H32_MUSPA; sp|Q4QRF4|H32_DANRE; sp|Q28D37|H32_XENTR; sp|P84239|H3_URECA; sp|P84238|H3_CHITH; sp|P84237|H3_TIGCA; sp|P84236|H3_DROHY; sp|P84235|H3_PLADU; sp|P84234|H32_ONCMY; sp|P84233|H32_XENLA; sp|P84232|H32_PORAF; sp|P84231|H32_ICTBU; sp|P84230|H32_CAIMO; sp|P84229|H32_CHICK; sp|P84228|H32_MOUSE; sp|P84227|H32_BOVIN; sp|P02299|H3_DROME	Histone H3.2 OS=Homo sapiens GN=HIST2H3A PE=1 SV=3; Histone H3.2 OS=Mus pahari GN=H312 PE=2 SV=3; Histone H3.2 OS=Danio rerio GN=zgc:113984 PE=2 SV=3; Histone H3.2 OS=Xenopus tropicalis GN=TGas081o10.1 PE=2 SV=3; Histone H3 OS=Urechis caupo PE=1 SV=2; Histone H3 OS=Chironomus thummi thummi PE=3 SV=2; Histone H3 OS=Tigriopus californicus PE=3 SV=2; Histone H3 OS=Drosophila hydei GN=His3 PE=3 SV=2;…			0	22.8	ALQEASEAYLVGLFEDTNLCAIHAK	Carbamidomethyl@N-term; Carbamidomethyl(C)@20	cleaved M-A@N-term	-0.00405537	2819.38	705.851	2819.38	705.852	4	13	1.1.1.1146.11	0	28.2075	598.188	28.2527
6	23.35	23.35	75.74	52.94	47.06	sp|Q71DI3|H32_HUMAN; sp|Q6LBE8|H32_MUSPA; sp|Q4QRF4|H32_DANRE; sp|Q28D37|H32_XENTR; sp|P84239|H3_URECA; sp|P84238|H3_CHITH; sp|P84237|H3_TIGCA; sp|P84236|H3_DROHY; sp|P84235|H3_PLADU; sp|P84234|H32_ONCMY; sp|P84233|H32_XENLA; sp|P84232|H32_PORAF; sp|P84231|H32_ICTBU; sp|P84230|H32_CAIMO; sp|P84229|H32_CHICK; sp|P84228|H32_MOUSE; sp|P84227|H32_BOVIN; sp|P02299|H3_DROME	Histone H3.2 OS=Homo sapiens GN=HIST2H3A PE=1 SV=3; Histone H3.2 OS=Mus pahari GN=H312 PE=2 SV=3; Histone H3.2 OS=Danio rerio GN=zgc:113984 PE=2 SV=3; Histone H3.2 OS=Xenopus tropicalis GN=TGas081o10.1 PE=2 SV=3; Histone H3 OS=Urechis caupo PE=1 SV=2; Histone H3 OS=Chironomus thummi thummi PE=3 SV=2; Histone H3 OS=Tigriopus californicus PE=3 SV=2; Histone H3 OS=Drosophila hydei GN=His3 PE=3 SV=2;…			0	32.01	EASEAYLVGLFEDTNLCAIHAK	Glu->pyro-Glu@N-term; Carbamidomethyl(C)@17	cleaved Q-E@N-term	0.00217176	2432.17	1217.09	2432.17	1217.09	2	10	1.1.1.1159.30	0	29.5264	246.831	29.433
6	23.35	23.35	75.74	52.94	47.06	sp|Q71DI3|H32_HUMAN; sp|Q6LBE8|H32_MUSPA; sp|Q4QRF4|H32_DANRE; sp|Q28D37|H32_XENTR; sp|P84239|H3_URECA; sp|P84238|H3_CHITH; sp|P84237|H3_TIGCA; sp|P84236|H3_DROHY; sp|P84235|H3_PLADU; sp|P84234|H32_ONCMY; sp|P84233|H32_XENLA; sp|P84232|H32_PORAF; sp|P84231|H32_ICTBU; sp|P84230|H32_CAIMO; sp|P84229|H32_CHICK; sp|P84228|H32_MOUSE; sp|P84227|H32_BOVIN; sp|P02299|H3_DROME	Histone H3.2 OS=Homo sapiens GN=HIST2H3A PE=1 SV=3; Histone H3.2 OS=Mus pahari GN=H312 PE=2 SV=3; Histone H3.2 OS=Danio rerio GN=zgc:113984 PE=2 SV=3; Histone H3.2 OS=Xenopus tropicalis GN=TGas081o10.1 PE=2 SV=3; Histone H3 OS=Urechis caupo PE=1 SV=2; Histone H3 OS=Chironomus thummi thummi PE=3 SV=2; Histone H3 OS=Tigriopus californicus PE=3 SV=2; Histone H3 OS=Drosophila hydei GN=His3 PE=3 SV=2;…			0	59.59	EIAQDFK	Glu->pyro-Glu@N-term		0.00198233	831.415	416.715	831.413	416.714	2	10	1.1.1.1035.4	0	17.2663	3509.2	17.3498
6	23.35	23.35	75.74	52.94	47.06	sp|Q71DI3|H32_HUMAN; sp|Q6LBE8|H32_MUSPA; sp|Q4QRF4|H32_DANRE; sp|Q28D37|H32_XENTR; sp|P84239|H3_URECA; sp|P84238|H3_CHITH; sp|P84237|H3_TIGCA; sp|P84236|H3_DROHY; sp|P84235|H3_PLADU; sp|P84234|H32_ONCMY; sp|P84233|H32_XENLA; sp|P84232|H32_PORAF; sp|P84231|H32_ICTBU; sp|P84230|H32_CAIMO; sp|P84229|H32_CHICK; sp|P84228|H32_MOUSE; sp|P84227|H32_BOVIN; sp|P02299|H3_DROME	Histone H3.2 OS=Homo sapiens GN=HIST2H3A PE=1 SV=3; Histone H3.2 OS=Mus pahari GN=H312 PE=2 SV=3; Histone H3.2 OS=Danio rerio GN=zgc:113984 PE=2 SV=3; Histone H3.2 OS=Xenopus tropicalis GN=TGas081o10.1 PE=2 SV=3; Histone H3 OS=Urechis caupo PE=1 SV=2; Histone H3 OS=Chironomus thummi thummi PE=3 SV=2; Histone H3 OS=Tigriopus californicus PE=3 SV=2; Histone H3 OS=Drosophila hydei GN=His3 PE=3 SV=2;…			0	54.41	EIAQDFK	Deamidated(Q)@4		0.00228181	850.409	426.212	850.407	426.211	2	11	1.1.1.998.5	0	13.663	5033.52	13.7316
6	23.35	23.35	75.74	52.94	47.06	sp|Q71DI3|H32_HUMAN; sp|Q6LBE8|H32_MUSPA; sp|Q4QRF4|H32_DANRE; sp|Q28D37|H32_XENTR; sp|P84239|H3_URECA; sp|P84238|H3_CHITH; sp|P84237|H3_TIGCA; sp|P84236|H3_DROHY; sp|P84235|H3_PLADU; sp|P84234|H32_ONCMY; sp|P84233|H32_XENLA; sp|P84232|H32_PORAF; sp|P84231|H32_ICTBU; sp|P84230|H32_CAIMO; sp|P84229|H32_CHICK; sp|P84228|H32_MOUSE; sp|P84227|H32_BOVIN; sp|P02299|H3_DROME	Histone H3.2 OS=Homo sapiens GN=HIST2H3A PE=1 SV=3; Histone H3.2 OS=Mus pahari GN=H312 PE=2 SV=3; Histone H3.2 OS=Danio rerio GN=zgc:113984 PE=2 SV=3; Histone H3.2 OS=Xenopus tropicalis GN=TGas081o10.1 PE=2 SV=3; Histone H3 OS=Urechis caupo PE=1 SV=2; Histone H3 OS=Chironomus thummi thummi PE=3 SV=2; Histone H3 OS=Tigriopus californicus PE=3 SV=2; Histone H3 OS=Drosophila hydei GN=His3 PE=3 SV=2;…			0	45.76	EIAQDFK			0.00255792	849.426	425.72	849.423	425.719	2	10	1.1.1.989.24	0	12.8031	56340.1	12.7552
6	23.35	23.35	75.74	52.94	47.06	sp|Q71DI3|H32_HUMAN; sp|Q6LBE8|H32_MUSPA; sp|Q4QRF4|H32_DANRE; sp|Q28D37|H32_XENTR; sp|P84239|H3_URECA; sp|P84238|H3_CHITH; sp|P84237|H3_TIGCA; sp|P84236|H3_DROHY; sp|P84235|H3_PLADU; sp|P84234|H32_ONCMY; sp|P84233|H32_XENLA; sp|P84232|H32_PORAF; sp|P84231|H32_ICTBU; sp|P84230|H32_CAIMO; sp|P84229|H32_CHICK; sp|P84228|H32_MOUSE; sp|P84227|H32_BOVIN; sp|P02299|H3_DROME	Histone H3.2 OS=Homo sapiens GN=HIST2H3A PE=1 SV=3; Histone H3.2 OS=Mus pahari GN=H312 PE=2 SV=3; Histone H3.2 OS=Danio rerio GN=zgc:113984 PE=2 SV=3; Histone H3.2 OS=Xenopus tropicalis GN=TGas081o10.1 PE=2 SV=3; Histone H3 OS=Urechis caupo PE=1 SV=2; Histone H3 OS=Chironomus thummi thummi PE=3 SV=2; Histone H3 OS=Tigriopus californicus PE=3 SV=2; Histone H3 OS=Drosophila hydei GN=His3 PE=3 SV=2;…			0	15.3	EIAQDFK	Carbamidomethyl@N-term		0.00138178	906.446	454.23	906.445	454.23	2	10	1.1.1.994.5	0	13.2791	73665.5	13.0484
6	23.35	23.35	75.74	52.94	47.06	sp|Q71DI3|H32_HUMAN; sp|Q6LBE8|H32_MUSPA; sp|Q4QRF4|H32_DANRE; sp|Q28D37|H32_XENTR; sp|P84239|H3_URECA; sp|P84238|H3_CHITH; sp|P84237|H3_TIGCA; sp|P84236|H3_DROHY; sp|P84235|H3_PLADU; sp|P84234|H32_ONCMY; sp|P84233|H32_XENLA; sp|P84232|H32_PORAF; sp|P84231|H32_ICTBU; sp|P84230|H32_CAIMO; sp|P84229|H32_CHICK; sp|P84228|H32_MOUSE; sp|P84227|H32_BOVIN; sp|P02299|H3_DROME	Histone H3.2 OS=Homo sapiens GN=HIST2H3A PE=1 SV=3; Histone H3.2 OS=Mus pahari GN=H312 PE=2 SV=3; Histone H3.2 OS=Danio rerio GN=zgc:113984 PE=2 SV=3; Histone H3.2 OS=Xenopus tropicalis GN=TGas081o10.1 PE=2 SV=3; Histone H3 OS=Urechis caupo PE=1 SV=2; Histone H3 OS=Chironomus thummi thummi PE=3 SV=2; Histone H3 OS=Tigriopus californicus PE=3 SV=2; Histone H3 OS=Drosophila hydei GN=His3 PE=3 SV=2;…			0	15.07	EIAQDFK			0.00255792	849.426	425.72	849.423	425.719	2	9	1.1.1.992.6	0	13.0907	56340.1	12.7552
6	23.35	23.35	75.74	52.94	47.06	sp|Q71DI3|H32_HUMAN; sp|Q6LBE8|H32_MUSPA; sp|Q4QRF4|H32_DANRE; sp|Q28D37|H32_XENTR; sp|P84239|H3_URECA; sp|P84238|H3_CHITH; sp|P84237|H3_TIGCA; sp|P84236|H3_DROHY; sp|P84235|H3_PLADU; sp|P84234|H32_ONCMY; sp|P84233|H32_XENLA; sp|P84232|H32_PORAF; sp|P84231|H32_ICTBU; sp|P84230|H32_CAIMO; sp|P84229|H32_CHICK; sp|P84228|H32_MOUSE; sp|P84227|H32_BOVIN; sp|P02299|H3_DROME	Histone H3.2 OS=Homo sapiens GN=HIST2H3A PE=1 SV=3; Histone H3.2 OS=Mus pahari GN=H312 PE=2 SV=3; Histone H3.2 OS=Danio rerio GN=zgc:113984 PE=2 SV=3; Histone H3.2 OS=Xenopus tropicalis GN=TGas081o10.1 PE=2 SV=3; Histone H3 OS=Urechis caupo PE=1 SV=2; Histone H3 OS=Chironomus thummi thummi PE=3 SV=2; Histone H3 OS=Tigriopus californicus PE=3 SV=2; Histone H3 OS=Drosophila hydei GN=His3 PE=3 SV=2;…			0	99	EIAQDFKTDLR	Carbamidomethyl@N-term; GlyGly(K)@7	missed K-T@7	-0.00253734	1505.74	753.88	1505.75	753.881	2	18	1.1.1.1026.23	0	16.4623	6229.01	16.4676
6	23.35	23.35	75.74	52.94	47.06	sp|Q71DI3|H32_HUMAN; sp|Q6LBE8|H32_MUSPA; sp|Q4QRF4|H32_DANRE; sp|Q28D37|H32_XENTR; sp|P84239|H3_URECA; sp|P84238|H3_CHITH; sp|P84237|H3_TIGCA; sp|P84236|H3_DROHY; sp|P84235|H3_PLADU; sp|P84234|H32_ONCMY; sp|P84233|H32_XENLA; sp|P84232|H32_PORAF; sp|P84231|H32_ICTBU; sp|P84230|H32_CAIMO; sp|P84229|H32_CHICK; sp|P84228|H32_MOUSE; sp|P84227|H32_BOVIN; sp|P02299|H3_DROME	Histone H3.2 OS=Homo sapiens GN=HIST2H3A PE=1 SV=3; Histone H3.2 OS=Mus pahari GN=H312 PE=2 SV=3; Histone H3.2 OS=Danio rerio GN=zgc:113984 PE=2 SV=3; Histone H3.2 OS=Xenopus tropicalis GN=TGas081o10.1 PE=2 SV=3; Histone H3 OS=Urechis caupo PE=1 SV=2; Histone H3 OS=Chironomus thummi thummi PE=3 SV=2; Histone H3 OS=Tigriopus californicus PE=3 SV=2; Histone H3 OS=Drosophila hydei GN=His3 PE=3 SV=2;…			0	99	EIAQDFKTDLR	Carbamidomethyl@N-term; Deamidated(Q)@4; GlyGly(K)@7	missed K-T@7	0.00559774	1506.74	754.376	1506.73	754.373	2	18	1.1.1.1031.35	0	16.9454	637.415	16.9573
6	23.35	23.35	75.74	52.94	47.06	sp|Q71DI3|H32_HUMAN; sp|Q6LBE8|H32_MUSPA; sp|Q4QRF4|H32_DANRE; sp|Q28D37|H32_XENTR; sp|P84239|H3_URECA; sp|P84238|H3_CHITH; sp|P84237|H3_TIGCA; sp|P84236|H3_DROHY; sp|P84235|H3_PLADU; sp|P84234|H32_ONCMY; sp|P84233|H32_XENLA; sp|P84232|H32_PORAF; sp|P84231|H32_ICTBU; sp|P84230|H32_CAIMO; sp|P84229|H32_CHICK; sp|P84228|H32_MOUSE; sp|P84227|H32_BOVIN; sp|P02299|H3_DROME	Histone H3.2 OS=Homo sapiens GN=HIST2H3A PE=1 SV=3; Histone H3.2 OS=Mus pahari GN=H312 PE=2 SV=3; Histone H3.2 OS=Danio rerio GN=zgc:113984 PE=2 SV=3; Histone H3.2 OS=Xenopus tropicalis GN=TGas081o10.1 PE=2 SV=3; Histone H3 OS=Urechis caupo PE=1 SV=2; Histone H3 OS=Chironomus thummi thummi PE=3 SV=2; Histone H3 OS=Tigriopus californicus PE=3 SV=2; Histone H3 OS=Drosophila hydei GN=His3 PE=3 SV=2;…			0	99	EIAQDFKTDLR	Carbamidomethyl@N-term; GlyGly(K)@7	missed K-T@7	0.0160167	1505.76	753.889	1505.75	753.881	2	15	1.1.1.1018.24	0	15.681	333.876	15.6863
6	23.35	23.35	75.74	52.94	47.06	sp|Q71DI3|H32_HUMAN; sp|Q6LBE8|H32_MUSPA; sp|Q4QRF4|H32_DANRE; sp|Q28D37|H32_XENTR; sp|P84239|H3_URECA; sp|P84238|H3_CHITH; sp|P84237|H3_TIGCA; sp|P84236|H3_DROHY; sp|P84235|H3_PLADU; sp|P84234|H32_ONCMY; sp|P84233|H32_XENLA; sp|P84232|H32_PORAF; sp|P84231|H32_ICTBU; sp|P84230|H32_CAIMO; sp|P84229|H32_CHICK; sp|P84228|H32_MOUSE; sp|P84227|H32_BOVIN; sp|P02299|H3_DROME	Histone H3.2 OS=Homo sapiens GN=HIST2H3A PE=1 SV=3; Histone H3.2 OS=Mus pahari GN=H312 PE=2 SV=3; Histone H3.2 OS=Danio rerio GN=zgc:113984 PE=2 SV=3; Histone H3.2 OS=Xenopus tropicalis GN=TGas081o10.1 PE=2 SV=3; Histone H3 OS=Urechis caupo PE=1 SV=2; Histone H3 OS=Chironomus thummi thummi PE=3 SV=2; Histone H3 OS=Tigriopus californicus PE=3 SV=2; Histone H3 OS=Drosophila hydei GN=His3 PE=3 SV=2;…			0	98.18	EIAQDFKTDLR	Glu->pyro-Glu@N-term; Methyl(K)@7	missed K-T@7	-0.00613445	1330.68	666.348	1330.69	666.351	2	15	1.1.1.1057.19	0	19.4615	1709.18	19.4022
6	23.35	23.35	75.74	52.94	47.06	sp|Q71DI3|H32_HUMAN; sp|Q6LBE8|H32_MUSPA; sp|Q4QRF4|H32_DANRE; sp|Q28D37|H32_XENTR; sp|P84239|H3_URECA; sp|P84238|H3_CHITH; sp|P84237|H3_TIGCA; sp|P84236|H3_DROHY; sp|P84235|H3_PLADU; sp|P84234|H32_ONCMY; sp|P84233|H32_XENLA; sp|P84232|H32_PORAF; sp|P84231|H32_ICTBU; sp|P84230|H32_CAIMO; sp|P84229|H32_CHICK; sp|P84228|H32_MOUSE; sp|P84227|H32_BOVIN; sp|P02299|H3_DROME	Histone H3.2 OS=Homo sapiens GN=HIST2H3A PE=1 SV=3; Histone H3.2 OS=Mus pahari GN=H312 PE=2 SV=3; Histone H3.2 OS=Danio rerio GN=zgc:113984 PE=2 SV=3; Histone H3.2 OS=Xenopus tropicalis GN=TGas081o10.1 PE=2 SV=3; Histone H3 OS=Urechis caupo PE=1 SV=2; Histone H3 OS=Chironomus thummi thummi PE=3 SV=2; Histone H3 OS=Tigriopus californicus PE=3 SV=2; Histone H3 OS=Drosophila hydei GN=His3 PE=3 SV=2;…			0	93.59	EIAQDFKTDLR	Glu->pyro-Glu@N-term; Carbamidomethyl(K)@7	missed K-T@7	0.00472619	1373.7	687.857	1373.69	687.854	2	14	1.1.1.1055.9	0	19.2893	259.174	19.2068
6	23.35	23.35	75.74	52.94	47.06	sp|Q71DI3|H32_HUMAN; sp|Q6LBE8|H32_MUSPA; sp|Q4QRF4|H32_DANRE; sp|Q28D37|H32_XENTR; sp|P84239|H3_URECA; sp|P84238|H3_CHITH; sp|P84237|H3_TIGCA; sp|P84236|H3_DROHY; sp|P84235|H3_PLADU; sp|P84234|H32_ONCMY; sp|P84233|H32_XENLA; sp|P84232|H32_PORAF; sp|P84231|H32_ICTBU; sp|P84230|H32_CAIMO; sp|P84229|H32_CHICK; sp|P84228|H32_MOUSE; sp|P84227|H32_BOVIN; sp|P02299|H3_DROME	Histone H3.2 OS=Homo sapiens GN=HIST2H3A PE=1 SV=3; Histone H3.2 OS=Mus pahari GN=H312 PE=2 SV=3; Histone H3.2 OS=Danio rerio GN=zgc:113984 PE=2 SV=3; Histone H3.2 OS=Xenopus tropicalis GN=TGas081o10.1 PE=2 SV=3; Histone H3 OS=Urechis caupo PE=1 SV=2; Histone H3 OS=Chironomus thummi thummi PE=3 SV=2; Histone H3 OS=Tigriopus californicus PE=3 SV=2; Histone H3 OS=Drosophila hydei GN=His3 PE=3 SV=2;…			0	38.49	EIAQDFKTDLR	Carbamidomethyl@N-term; Dehydrated(D)@5	missed K-T@7	-0.00589355	1373.69	687.851	1373.69	687.854	2	13	1.1.1.1051.20	0	18.8706	382.226	18.8146
6	23.35	23.35	75.74	52.94	47.06	sp|Q71DI3|H32_HUMAN; sp|Q6LBE8|H32_MUSPA; sp|Q4QRF4|H32_DANRE; sp|Q28D37|H32_XENTR; sp|P84239|H3_URECA; sp|P84238|H3_CHITH; sp|P84237|H3_TIGCA; sp|P84236|H3_DROHY; sp|P84235|H3_PLADU; sp|P84234|H32_ONCMY; sp|P84233|H32_XENLA; sp|P84232|H32_PORAF; sp|P84231|H32_ICTBU; sp|P84230|H32_CAIMO; sp|P84229|H32_CHICK; sp|P84228|H32_MOUSE; sp|P84227|H32_BOVIN; sp|P02299|H3_DROME	Histone H3.2 OS=Homo sapiens GN=HIST2H3A PE=1 SV=3; Histone H3.2 OS=Mus pahari GN=H312 PE=2 SV=3; Histone H3.2 OS=Danio rerio GN=zgc:113984 PE=2 SV=3; Histone H3.2 OS=Xenopus tropicalis GN=TGas081o10.1 PE=2 SV=3; Histone H3 OS=Urechis caupo PE=1 SV=2; Histone H3 OS=Chironomus thummi thummi PE=3 SV=2; Histone H3 OS=Tigriopus californicus PE=3 SV=2; Histone H3 OS=Drosophila hydei GN=His3 PE=3 SV=2;…			0	17.09	EIAQDFKTDLR	GlyGly(K)@7	missed K-T@7	0.000165541	1448.73	483.916	1448.73	483.916	3	12	1.1.1.1024.9	0	16.2169	22610.9	16.2721
6	23.35	23.35	75.74	52.94	47.06	sp|Q71DI3|H32_HUMAN; sp|Q6LBE8|H32_MUSPA; sp|Q4QRF4|H32_DANRE; sp|Q28D37|H32_XENTR; sp|P84239|H3_URECA; sp|P84238|H3_CHITH; sp|P84237|H3_TIGCA; sp|P84236|H3_DROHY; sp|P84235|H3_PLADU; sp|P84234|H32_ONCMY; sp|P84233|H32_XENLA; sp|P84232|H32_PORAF; sp|P84231|H32_ICTBU; sp|P84230|H32_CAIMO; sp|P84229|H32_CHICK; sp|P84228|H32_MOUSE; sp|P84227|H32_BOVIN; sp|P02299|H3_DROME	Histone H3.2 OS=Homo sapiens GN=HIST2H3A PE=1 SV=3; Histone H3.2 OS=Mus pahari GN=H312 PE=2 SV=3; Histone H3.2 OS=Danio rerio GN=zgc:113984 PE=2 SV=3; Histone H3.2 OS=Xenopus tropicalis GN=TGas081o10.1 PE=2 SV=3; Histone H3 OS=Urechis caupo PE=1 SV=2; Histone H3 OS=Chironomus thummi thummi PE=3 SV=2; Histone H3 OS=Tigriopus californicus PE=3 SV=2; Histone H3 OS=Drosophila hydei GN=His3 PE=3 SV=2;…			0	26.79	EIAQDFKTDLRFQSSAVMALQEASEAYLVGLFEDTNLCAIHAK	Carbamidomethyl(C)@38	missed K-T@7; missed R-F@11	0.0572708	4829.43	1208.36	4829.37	1208.35	4	12	1.1.1.1199.16	1	33.4537	75.7346	33.3663
6	23.35	23.35	75.74	52.94	47.06	sp|Q71DI3|H32_HUMAN; sp|Q6LBE8|H32_MUSPA; sp|Q4QRF4|H32_DANRE; sp|Q28D37|H32_XENTR; sp|P84239|H3_URECA; sp|P84238|H3_CHITH; sp|P84237|H3_TIGCA; sp|P84236|H3_DROHY; sp|P84235|H3_PLADU; sp|P84234|H32_ONCMY; sp|P84233|H32_XENLA; sp|P84232|H32_PORAF; sp|P84231|H32_ICTBU; sp|P84230|H32_CAIMO; sp|P84229|H32_CHICK; sp|P84228|H32_MOUSE; sp|P84227|H32_BOVIN; sp|P02299|H3_DROME	Histone H3.2 OS=Homo sapiens GN=HIST2H3A PE=1 SV=3; Histone H3.2 OS=Mus pahari GN=H312 PE=2 SV=3; Histone H3.2 OS=Danio rerio GN=zgc:113984 PE=2 SV=3; Histone H3.2 OS=Xenopus tropicalis GN=TGas081o10.1 PE=2 SV=3; Histone H3 OS=Urechis caupo PE=1 SV=2; Histone H3 OS=Chironomus thummi thummi PE=3 SV=2; Histone H3 OS=Tigriopus californicus PE=3 SV=2; Histone H3 OS=Drosophila hydei GN=His3 PE=3 SV=2;…			0	99	FQSSAVMALQEASEAYLVGLFEDTNLCAIHAK	Dethiomethyl(M)@7; Carbamidomethyl(C)@27; Carbamidomethyl(K)@32		0.00717687	3521.72	881.438	3521.71	881.436	4	21	1.1.1.1169.12	1	30.4465	406.43	30.5168
6	23.35	23.35	75.74	52.94	47.06	sp|Q71DI3|H32_HUMAN; sp|Q6LBE8|H32_MUSPA; sp|Q4QRF4|H32_DANRE; sp|Q28D37|H32_XENTR; sp|P84239|H3_URECA; sp|P84238|H3_CHITH; sp|P84237|H3_TIGCA; sp|P84236|H3_DROHY; sp|P84235|H3_PLADU; sp|P84234|H32_ONCMY; sp|P84233|H32_XENLA; sp|P84232|H32_PORAF; sp|P84231|H32_ICTBU; sp|P84230|H32_CAIMO; sp|P84229|H32_CHICK; sp|P84228|H32_MOUSE; sp|P84227|H32_BOVIN; sp|P02299|H3_DROME	Histone H3.2 OS=Homo sapiens GN=HIST2H3A PE=1 SV=3; Histone H3.2 OS=Mus pahari GN=H312 PE=2 SV=3; Histone H3.2 OS=Danio rerio GN=zgc:113984 PE=2 SV=3; Histone H3.2 OS=Xenopus tropicalis GN=TGas081o10.1 PE=2 SV=3; Histone H3 OS=Urechis caupo PE=1 SV=2; Histone H3 OS=Chironomus thummi thummi PE=3 SV=2; Histone H3 OS=Tigriopus californicus PE=3 SV=2; Histone H3 OS=Drosophila hydei GN=His3 PE=3 SV=2;…			0	99	FQSSAVMALQEASEAYLVGLFEDTNLCAIHAK	Carbamidomethyl@N-term; Carbamidomethyl(E)@14; Carbamidomethyl(C)@27		-0.00310509	3626.74	1209.92	3626.74	1209.92	3	19	1.1.1.1178.12	1	31.3792	25777.1	31.2999
6	23.35	23.35	75.74	52.94	47.06	sp|Q71DI3|H32_HUMAN; sp|Q6LBE8|H32_MUSPA; sp|Q4QRF4|H32_DANRE; sp|Q28D37|H32_XENTR; sp|P84239|H3_URECA; sp|P84238|H3_CHITH; sp|P84237|H3_TIGCA; sp|P84236|H3_DROHY; sp|P84235|H3_PLADU; sp|P84234|H32_ONCMY; sp|P84233|H32_XENLA; sp|P84232|H32_PORAF; sp|P84231|H32_ICTBU; sp|P84230|H32_CAIMO; sp|P84229|H32_CHICK; sp|P84228|H32_MOUSE; sp|P84227|H32_BOVIN; sp|P02299|H3_DROME	Histone H3.2 OS=Homo sapiens GN=HIST2H3A PE=1 SV=3; Histone H3.2 OS=Mus pahari GN=H312 PE=2 SV=3; Histone H3.2 OS=Danio rerio GN=zgc:113984 PE=2 SV=3; Histone H3.2 OS=Xenopus tropicalis GN=TGas081o10.1 PE=2 SV=3; Histone H3 OS=Urechis caupo PE=1 SV=2; Histone H3 OS=Chironomus thummi thummi PE=3 SV=2; Histone H3 OS=Tigriopus californicus PE=3 SV=2; Histone H3 OS=Drosophila hydei GN=His3 PE=3 SV=2;…			0	99	FQSSAVMALQEASEAYLVGLFEDTNLCAIHAK	Carbamidomethyl@N-term; Carbamidomethyl(S)@4; Carbamidomethyl(C)@27		-0.00330202	3626.74	907.691	3626.74	907.692	4	20	1.1.1.1179.6	0	31.432	78036.8	31.3979
6	23.35	23.35	75.74	52.94	47.06	sp|Q71DI3|H32_HUMAN; sp|Q6LBE8|H32_MUSPA; sp|Q4QRF4|H32_DANRE; sp|Q28D37|H32_XENTR; sp|P84239|H3_URECA; sp|P84238|H3_CHITH; sp|P84237|H3_TIGCA; sp|P84236|H3_DROHY; sp|P84235|H3_PLADU; sp|P84234|H32_ONCMY; sp|P84233|H32_XENLA; sp|P84232|H32_PORAF; sp|P84231|H32_ICTBU; sp|P84230|H32_CAIMO; sp|P84229|H32_CHICK; sp|P84228|H32_MOUSE; sp|P84227|H32_BOVIN; sp|P02299|H3_DROME	Histone H3.2 OS=Homo sapiens GN=HIST2H3A PE=1 SV=3; Histone H3.2 OS=Mus pahari GN=H312 PE=2 SV=3; Histone H3.2 OS=Danio rerio GN=zgc:113984 PE=2 SV=3; Histone H3.2 OS=Xenopus tropicalis GN=TGas081o10.1 PE=2 SV=3; Histone H3 OS=Urechis caupo PE=1 SV=2; Histone H3 OS=Chironomus thummi thummi PE=3 SV=2; Histone H3 OS=Tigriopus californicus PE=3 SV=2; Histone H3 OS=Drosophila hydei GN=His3 PE=3 SV=2;…			0	99	FQSSAVMALQEASEAYLVGLFEDTNLCAIHAK	Oxidation(M)@7; Carbamidomethyl(C)@27; Carbamidomethyl(K)@32		-0.000497327	3585.71	897.435	3585.71	897.435	4	20	1.1.1.1194.5	1	32.8951	449.723	32.8716
6	23.35	23.35	75.74	52.94	47.06	sp|Q71DI3|H32_HUMAN; sp|Q6LBE8|H32_MUSPA; sp|Q4QRF4|H32_DANRE; sp|Q28D37|H32_XENTR; sp|P84239|H3_URECA; sp|P84238|H3_CHITH; sp|P84237|H3_TIGCA; sp|P84236|H3_DROHY; sp|P84235|H3_PLADU; sp|P84234|H32_ONCMY; sp|P84233|H32_XENLA; sp|P84232|H32_PORAF; sp|P84231|H32_ICTBU; sp|P84230|H32_CAIMO; sp|P84229|H32_CHICK; sp|P84228|H32_MOUSE; sp|P84227|H32_BOVIN; sp|P02299|H3_DROME	Histone H3.2 OS=Homo sapiens GN=HIST2H3A PE=1 SV=3; Histone H3.2 OS=Mus pahari GN=H312 PE=2 SV=3; Histone H3.2 OS=Danio rerio GN=zgc:113984 PE=2 SV=3; Histone H3.2 OS=Xenopus tropicalis GN=TGas081o10.1 PE=2 SV=3; Histone H3 OS=Urechis caupo PE=1 SV=2; Histone H3 OS=Chironomus thummi thummi PE=3 SV=2; Histone H3 OS=Tigriopus californicus PE=3 SV=2; Histone H3 OS=Drosophila hydei GN=His3 PE=3 SV=2;…			0	99	FQSSAVMALQEASEAYLVGLFEDTNLCAIHAK	Oxidation(M)@7; Carbamidomethyl(C)@27		0.0109192	3528.7	1177.24	3528.69	1177.24	3	26	1.1.1.1194.17	1	32.9551	871.583	32.9703
6	23.35	23.35	75.74	52.94	47.06	sp|Q71DI3|H32_HUMAN; sp|Q6LBE8|H32_MUSPA; sp|Q4QRF4|H32_DANRE; sp|Q28D37|H32_XENTR; sp|P84239|H3_URECA; sp|P84238|H3_CHITH; sp|P84237|H3_TIGCA; sp|P84236|H3_DROHY; sp|P84235|H3_PLADU; sp|P84234|H32_ONCMY; sp|P84233|H32_XENLA; sp|P84232|H32_PORAF; sp|P84231|H32_ICTBU; sp|P84230|H32_CAIMO; sp|P84229|H32_CHICK; sp|P84228|H32_MOUSE; sp|P84227|H32_BOVIN; sp|P02299|H3_DROME	Histone H3.2 OS=Homo sapiens GN=HIST2H3A PE=1 SV=3; Histone H3.2 OS=Mus pahari GN=H312 PE=2 SV=3; Histone H3.2 OS=Danio rerio GN=zgc:113984 PE=2 SV=3; Histone H3.2 OS=Xenopus tropicalis GN=TGas081o10.1 PE=2 SV=3; Histone H3 OS=Urechis caupo PE=1 SV=2; Histone H3 OS=Chironomus thummi thummi PE=3 SV=2; Histone H3 OS=Tigriopus californicus PE=3 SV=2; Histone H3 OS=Drosophila hydei GN=His3 PE=3 SV=2;…			0	99	FQSSAVMALQEASEAYLVGLFEDTNLCAIHAK	Oxidation(M)@7; Carbamidomethyl(C)@27; GlyGly(K)@32		0.0237282	3642.76	1215.26	3642.73	1215.25	3	22	1.1.1.1196.10	1	33.1547	223.839	32.9703
6	23.35	23.35	75.74	52.94	47.06	sp|Q71DI3|H32_HUMAN; sp|Q6LBE8|H32_MUSPA; sp|Q4QRF4|H32_DANRE; sp|Q28D37|H32_XENTR; sp|P84239|H3_URECA; sp|P84238|H3_CHITH; sp|P84237|H3_TIGCA; sp|P84236|H3_DROHY; sp|P84235|H3_PLADU; sp|P84234|H32_ONCMY; sp|P84233|H32_XENLA; sp|P84232|H32_PORAF; sp|P84231|H32_ICTBU; sp|P84230|H32_CAIMO; sp|P84229|H32_CHICK; sp|P84228|H32_MOUSE; sp|P84227|H32_BOVIN; sp|P02299|H3_DROME	Histone H3.2 OS=Homo sapiens GN=HIST2H3A PE=1 SV=3; Histone H3.2 OS=Mus pahari GN=H312 PE=2 SV=3; Histone H3.2 OS=Danio rerio GN=zgc:113984 PE=2 SV=3; Histone H3.2 OS=Xenopus tropicalis GN=TGas081o10.1 PE=2 SV=3; Histone H3 OS=Urechis caupo PE=1 SV=2; Histone H3 OS=Chironomus thummi thummi PE=3 SV=2; Histone H3 OS=Tigriopus californicus PE=3 SV=2; Histone H3 OS=Drosophila hydei GN=His3 PE=3 SV=2;…			0	99	FQSSAVMALQEASEAYLVGLFEDTNLCAIHAK	Carbamidomethyl(C)@27; Carbamidomethyl(K)@32		0.000428173	3569.72	893.437	3569.72	893.437	4	28	1.1.1.1198.6	1	33.2944	373.685	33.3663
6	23.35	23.35	75.74	52.94	47.06	sp|Q71DI3|H32_HUMAN; sp|Q6LBE8|H32_MUSPA; sp|Q4QRF4|H32_DANRE; sp|Q28D37|H32_XENTR; sp|P84239|H3_URECA; sp|P84238|H3_CHITH; sp|P84237|H3_TIGCA; sp|P84236|H3_DROHY; sp|P84235|H3_PLADU; sp|P84234|H32_ONCMY; sp|P84233|H32_XENLA; sp|P84232|H32_PORAF; sp|P84231|H32_ICTBU; sp|P84230|H32_CAIMO; sp|P84229|H32_CHICK; sp|P84228|H32_MOUSE; sp|P84227|H32_BOVIN; sp|P02299|H3_DROME	Histone H3.2 OS=Homo sapiens GN=HIST2H3A PE=1 SV=3; Histone H3.2 OS=Mus pahari GN=H312 PE=2 SV=3; Histone H3.2 OS=Danio rerio GN=zgc:113984 PE=2 SV=3; Histone H3.2 OS=Xenopus tropicalis GN=TGas081o10.1 PE=2 SV=3; Histone H3 OS=Urechis caupo PE=1 SV=2; Histone H3 OS=Chironomus thummi thummi PE=3 SV=2; Histone H3 OS=Tigriopus californicus PE=3 SV=2; Histone H3 OS=Drosophila hydei GN=His3 PE=3 SV=2;…			0	99	FQSSAVMALQEASEAYLVGLFEDTNLCAIHAK	Carbamidomethyl(C)@27		0.0064167	3512.7	1171.91	3512.7	1171.91	3	22	1.1.1.1198.18	1	33.346	1330.55	33.3663
6	23.35	23.35	75.74	52.94	47.06	sp|Q71DI3|H32_HUMAN; sp|Q6LBE8|H32_MUSPA; sp|Q4QRF4|H32_DANRE; sp|Q28D37|H32_XENTR; sp|P84239|H3_URECA; sp|P84238|H3_CHITH; sp|P84237|H3_TIGCA; sp|P84236|H3_DROHY; sp|P84235|H3_PLADU; sp|P84234|H32_ONCMY; sp|P84233|H32_XENLA; sp|P84232|H32_PORAF; sp|P84231|H32_ICTBU; sp|P84230|H32_CAIMO; sp|P84229|H32_CHICK; sp|P84228|H32_MOUSE; sp|P84227|H32_BOVIN; sp|P02299|H3_DROME	Histone H3.2 OS=Homo sapiens GN=HIST2H3A PE=1 SV=3; Histone H3.2 OS=Mus pahari GN=H312 PE=2 SV=3; Histone H3.2 OS=Danio rerio GN=zgc:113984 PE=2 SV=3; Histone H3.2 OS=Xenopus tropicalis GN=TGas081o10.1 PE=2 SV=3; Histone H3 OS=Urechis caupo PE=1 SV=2; Histone H3 OS=Chironomus thummi thummi PE=3 SV=2; Histone H3 OS=Tigriopus californicus PE=3 SV=2; Histone H3 OS=Drosophila hydei GN=His3 PE=3 SV=2;…			0	99	FQSSAVMALQEASEAYLVGLFEDTNLCAIHAK	Deamidated(Q)@2; Dioxidation(M)@7; Deamidated(Q)@10; Carbamidomethyl(C)@27		-0.0112193	3546.64	887.668	3546.65	887.671	4	19	1.1.1.1200.5	1	33.4944	981.943	33.5646
6	23.35	23.35	75.74	52.94	47.06	sp|Q71DI3|H32_HUMAN; sp|Q6LBE8|H32_MUSPA; sp|Q4QRF4|H32_DANRE; sp|Q28D37|H32_XENTR; sp|P84239|H3_URECA; sp|P84238|H3_CHITH; sp|P84237|H3_TIGCA; sp|P84236|H3_DROHY; sp|P84235|H3_PLADU; sp|P84234|H32_ONCMY; sp|P84233|H32_XENLA; sp|P84232|H32_PORAF; sp|P84231|H32_ICTBU; sp|P84230|H32_CAIMO; sp|P84229|H32_CHICK; sp|P84228|H32_MOUSE; sp|P84227|H32_BOVIN; sp|P02299|H3_DROME	Histone H3.2 OS=Homo sapiens GN=HIST2H3A PE=1 SV=3; Histone H3.2 OS=Mus pahari GN=H312 PE=2 SV=3; Histone H3.2 OS=Danio rerio GN=zgc:113984 PE=2 SV=3; Histone H3.2 OS=Xenopus tropicalis GN=TGas081o10.1 PE=2 SV=3; Histone H3 OS=Urechis caupo PE=1 SV=2; Histone H3 OS=Chironomus thummi thummi PE=3 SV=2; Histone H3 OS=Tigriopus californicus PE=3 SV=2; Histone H3 OS=Drosophila hydei GN=His3 PE=3 SV=2;…			0	99	FQSSAVMALQEASEAYLVGLFEDTNLCAIHAK	Carbamidomethyl@N-term; Oxidation(M)@7; Carbamidomethyl(C)@27; Carbamidomethyl(K)@32		0.010179	3642.74	1215.26	3642.73	1215.25	3	22	1.1.1.1200.16	1	33.5494	599.631	33.5646
6	23.35	23.35	75.74	52.94	47.06	sp|Q71DI3|H32_HUMAN; sp|Q6LBE8|H32_MUSPA; sp|Q4QRF4|H32_DANRE; sp|Q28D37|H32_XENTR; sp|P84239|H3_URECA; sp|P84238|H3_CHITH; sp|P84237|H3_TIGCA; sp|P84236|H3_DROHY; sp|P84235|H3_PLADU; sp|P84234|H32_ONCMY; sp|P84233|H32_XENLA; sp|P84232|H32_PORAF; sp|P84231|H32_ICTBU; sp|P84230|H32_CAIMO; sp|P84229|H32_CHICK; sp|P84228|H32_MOUSE; sp|P84227|H32_BOVIN; sp|P02299|H3_DROME	Histone H3.2 OS=Homo sapiens GN=HIST2H3A PE=1 SV=3; Histone H3.2 OS=Mus pahari GN=H312 PE=2 SV=3; Histone H3.2 OS=Danio rerio GN=zgc:113984 PE=2 SV=3; Histone H3.2 OS=Xenopus tropicalis GN=TGas081o10.1 PE=2 SV=3; Histone H3 OS=Urechis caupo PE=1 SV=2; Histone H3 OS=Chironomus thummi thummi PE=3 SV=2; Histone H3 OS=Tigriopus californicus PE=3 SV=2; Histone H3 OS=Drosophila hydei GN=His3 PE=3 SV=2;…			0	99	FQSSAVMALQEASEAYLVGLFEDTNLCAIHAK	Carbamidomethyl@N-term; Oxidation(M)@7; Carbamidomethyl(C)@27		-0.000497327	3585.71	897.435	3585.71	897.435	4	22	1.1.1.1201.10	1	33.608	1192.04	33.6633
6	23.35	23.35	75.74	52.94	47.06	sp|Q71DI3|H32_HUMAN; sp|Q6LBE8|H32_MUSPA; sp|Q4QRF4|H32_DANRE; sp|Q28D37|H32_XENTR; sp|P84239|H3_URECA; sp|P84238|H3_CHITH; sp|P84237|H3_TIGCA; sp|P84236|H3_DROHY; sp|P84235|H3_PLADU; sp|P84234|H32_ONCMY; sp|P84233|H32_XENLA; sp|P84232|H32_PORAF; sp|P84231|H32_ICTBU; sp|P84230|H32_CAIMO; sp|P84229|H32_CHICK; sp|P84228|H32_MOUSE; sp|P84227|H32_BOVIN; sp|P02299|H3_DROME	Histone H3.2 OS=Homo sapiens GN=HIST2H3A PE=1 SV=3; Histone H3.2 OS=Mus pahari GN=H312 PE=2 SV=3; Histone H3.2 OS=Danio rerio GN=zgc:113984 PE=2 SV=3; Histone H3.2 OS=Xenopus tropicalis GN=TGas081o10.1 PE=2 SV=3; Histone H3 OS=Urechis caupo PE=1 SV=2; Histone H3 OS=Chironomus thummi thummi PE=3 SV=2; Histone H3 OS=Tigriopus californicus PE=3 SV=2; Histone H3 OS=Drosophila hydei GN=His3 PE=3 SV=2;…			0	99	FQSSAVMALQEASEAYLVGLFEDTNLCAIHAK	Carbamidomethyl@N-term; Oxidation(M)@7; Carbamidomethyl(C)@27; GlyGly(K)@32		0.00631153	3699.76	1234.26	3699.75	1234.26	3	21	1.1.1.1201.20	1	33.658	251.803	33.6633
6	23.35	23.35	75.74	52.94	47.06	sp|Q71DI3|H32_HUMAN; sp|Q6LBE8|H32_MUSPA; sp|Q4QRF4|H32_DANRE; sp|Q28D37|H32_XENTR; sp|P84239|H3_URECA; sp|P84238|H3_CHITH; sp|P84237|H3_TIGCA; sp|P84236|H3_DROHY; sp|P84235|H3_PLADU; sp|P84234|H32_ONCMY; sp|P84233|H32_XENLA; sp|P84232|H32_PORAF; sp|P84231|H32_ICTBU; sp|P84230|H32_CAIMO; sp|P84229|H32_CHICK; sp|P84228|H32_MOUSE; sp|P84227|H32_BOVIN; sp|P02299|H3_DROME	Histone H3.2 OS=Homo sapiens GN=HIST2H3A PE=1 SV=3; Histone H3.2 OS=Mus pahari GN=H312 PE=2 SV=3; Histone H3.2 OS=Danio rerio GN=zgc:113984 PE=2 SV=3; Histone H3.2 OS=Xenopus tropicalis GN=TGas081o10.1 PE=2 SV=3; Histone H3 OS=Urechis caupo PE=1 SV=2; Histone H3 OS=Chironomus thummi thummi PE=3 SV=2; Histone H3 OS=Tigriopus californicus PE=3 SV=2; Histone H3 OS=Drosophila hydei GN=His3 PE=3 SV=2;…			0	99	FQSSAVMALQEASEAYLVGLFEDTNLCAIHAK	Carbamidomethyl@N-term; Oxidation(M)@7; Carbamidomethyl(C)@27		0.0103722	3585.72	1196.25	3585.71	1196.24	3	19	1.1.1.1202.17	1	33.7515	1116.71	33.6633
6	23.35	23.35	75.74	52.94	47.06	sp|Q71DI3|H32_HUMAN; sp|Q6LBE8|H32_MUSPA; sp|Q4QRF4|H32_DANRE; sp|Q28D37|H32_XENTR; sp|P84239|H3_URECA; sp|P84238|H3_CHITH; sp|P84237|H3_TIGCA; sp|P84236|H3_DROHY; sp|P84235|H3_PLADU; sp|P84234|H32_ONCMY; sp|P84233|H32_XENLA; sp|P84232|H32_PORAF; sp|P84231|H32_ICTBU; sp|P84230|H32_CAIMO; sp|P84229|H32_CHICK; sp|P84228|H32_MOUSE; sp|P84227|H32_BOVIN; sp|P02299|H3_DROME	Histone H3.2 OS=Homo sapiens GN=HIST2H3A PE=1 SV=3; Histone H3.2 OS=Mus pahari GN=H312 PE=2 SV=3; Histone H3.2 OS=Danio rerio GN=zgc:113984 PE=2 SV=3; Histone H3.2 OS=Xenopus tropicalis GN=TGas081o10.1 PE=2 SV=3; Histone H3 OS=Urechis caupo PE=1 SV=2; Histone H3 OS=Chironomus thummi thummi PE=3 SV=2; Histone H3 OS=Tigriopus californicus PE=3 SV=2; Histone H3 OS=Drosophila hydei GN=His3 PE=3 SV=2;…			0	99	FQSSAVMALQEASEAYLVGLFEDTNLCAIHAK	Carbamidomethyl@N-term; Oxidation(M)@7; Carbamidomethyl(C)@27		0.0103722	3585.72	1196.25	3585.71	1196.24	3	18	1.1.1.1203.14	1	33.8419	1116.71	33.6633
6	23.35	23.35	75.74	52.94	47.06	sp|Q71DI3|H32_HUMAN; sp|Q6LBE8|H32_MUSPA; sp|Q4QRF4|H32_DANRE; sp|Q28D37|H32_XENTR; sp|P84239|H3_URECA; sp|P84238|H3_CHITH; sp|P84237|H3_TIGCA; sp|P84236|H3_DROHY; sp|P84235|H3_PLADU; sp|P84234|H32_ONCMY; sp|P84233|H32_XENLA; sp|P84232|H32_PORAF; sp|P84231|H32_ICTBU; sp|P84230|H32_CAIMO; sp|P84229|H32_CHICK; sp|P84228|H32_MOUSE; sp|P84227|H32_BOVIN; sp|P02299|H3_DROME	Histone H3.2 OS=Homo sapiens GN=HIST2H3A PE=1 SV=3; Histone H3.2 OS=Mus pahari GN=H312 PE=2 SV=3; Histone H3.2 OS=Danio rerio GN=zgc:113984 PE=2 SV=3; Histone H3.2 OS=Xenopus tropicalis GN=TGas081o10.1 PE=2 SV=3; Histone H3 OS=Urechis caupo PE=1 SV=2; Histone H3 OS=Chironomus thummi thummi PE=3 SV=2; Histone H3 OS=Tigriopus californicus PE=3 SV=2; Histone H3 OS=Drosophila hydei GN=His3 PE=3 SV=2;…			0	99	FQSSAVMALQEASEAYLVGLFEDTNLCAIHAK	Carbamidomethyl@N-term; Oxidation(M)@7; Carbamidomethyl(C)@27; GlyGly(K)@32		0.00631153	3699.76	1234.26	3699.75	1234.26	3	20	1.1.1.1203.16	1	33.8552	251.803	33.6633
6	23.35	23.35	75.74	52.94	47.06	sp|Q71DI3|H32_HUMAN; sp|Q6LBE8|H32_MUSPA; sp|Q4QRF4|H32_DANRE; sp|Q28D37|H32_XENTR; sp|P84239|H3_URECA; sp|P84238|H3_CHITH; sp|P84237|H3_TIGCA; sp|P84236|H3_DROHY; sp|P84235|H3_PLADU; sp|P84234|H32_ONCMY; sp|P84233|H32_XENLA; sp|P84232|H32_PORAF; sp|P84231|H32_ICTBU; sp|P84230|H32_CAIMO; sp|P84229|H32_CHICK; sp|P84228|H32_MOUSE; sp|P84227|H32_BOVIN; sp|P02299|H3_DROME	Histone H3.2 OS=Homo sapiens GN=HIST2H3A PE=1 SV=3; Histone H3.2 OS=Mus pahari GN=H312 PE=2 SV=3; Histone H3.2 OS=Danio rerio GN=zgc:113984 PE=2 SV=3; Histone H3.2 OS=Xenopus tropicalis GN=TGas081o10.1 PE=2 SV=3; Histone H3 OS=Urechis caupo PE=1 SV=2; Histone H3 OS=Chironomus thummi thummi PE=3 SV=2; Histone H3 OS=Tigriopus californicus PE=3 SV=2; Histone H3 OS=Drosophila hydei GN=His3 PE=3 SV=2;…			0	99	FQSSAVMALQEASEAYLVGLFEDTNLCAIHAK	Carbamidomethyl@N-term; Carbamidomethyl(C)@27; Carbamidomethyl(K)@32		0.00312021	3626.74	1209.92	3626.74	1209.92	3	20	1.1.1.1204.10	1	33.9543	247.398	33.9595
6	23.35	23.35	75.74	52.94	47.06	sp|Q71DI3|H32_HUMAN; sp|Q6LBE8|H32_MUSPA; sp|Q4QRF4|H32_DANRE; sp|Q28D37|H32_XENTR; sp|P84239|H3_URECA; sp|P84238|H3_CHITH; sp|P84237|H3_TIGCA; sp|P84236|H3_DROHY; sp|P84235|H3_PLADU; sp|P84234|H32_ONCMY; sp|P84233|H32_XENLA; sp|P84232|H32_PORAF; sp|P84231|H32_ICTBU; sp|P84230|H32_CAIMO; sp|P84229|H32_CHICK; sp|P84228|H32_MOUSE; sp|P84227|H32_BOVIN; sp|P02299|H3_DROME	Histone H3.2 OS=Homo sapiens GN=HIST2H3A PE=1 SV=3; Histone H3.2 OS=Mus pahari GN=H312 PE=2 SV=3; Histone H3.2 OS=Danio rerio GN=zgc:113984 PE=2 SV=3; Histone H3.2 OS=Xenopus tropicalis GN=TGas081o10.1 PE=2 SV=3; Histone H3 OS=Urechis caupo PE=1 SV=2; Histone H3 OS=Chironomus thummi thummi PE=3 SV=2; Histone H3 OS=Tigriopus californicus PE=3 SV=2; Histone H3 OS=Drosophila hydei GN=His3 PE=3 SV=2;…			0	99	FQSSAVMALQEASEAYLVGLFEDTNLCAIHAK	Carbamidomethyl@N-term; Carbamidomethyl(C)@27		-0.00128074	3569.72	893.436	3569.72	893.437	4	23	1.1.1.1205.9	1	34.0131	482.795	34.0584
6	23.35	23.35	75.74	52.94	47.06	sp|Q71DI3|H32_HUMAN; sp|Q6LBE8|H32_MUSPA; sp|Q4QRF4|H32_DANRE; sp|Q28D37|H32_XENTR; sp|P84239|H3_URECA; sp|P84238|H3_CHITH; sp|P84237|H3_TIGCA; sp|P84236|H3_DROHY; sp|P84235|H3_PLADU; sp|P84234|H32_ONCMY; sp|P84233|H32_XENLA; sp|P84232|H32_PORAF; sp|P84231|H32_ICTBU; sp|P84230|H32_CAIMO; sp|P84229|H32_CHICK; sp|P84228|H32_MOUSE; sp|P84227|H32_BOVIN; sp|P02299|H3_DROME	Histone H3.2 OS=Homo sapiens GN=HIST2H3A PE=1 SV=3; Histone H3.2 OS=Mus pahari GN=H312 PE=2 SV=3; Histone H3.2 OS=Danio rerio GN=zgc:113984 PE=2 SV=3; Histone H3.2 OS=Xenopus tropicalis GN=TGas081o10.1 PE=2 SV=3; Histone H3 OS=Urechis caupo PE=1 SV=2; Histone H3 OS=Chironomus thummi thummi PE=3 SV=2; Histone H3 OS=Tigriopus californicus PE=3 SV=2; Histone H3 OS=Drosophila hydei GN=His3 PE=3 SV=2;…			0	99	FQSSAVMALQEASEAYLVGLFEDTNLCAIHAK	Carbamidomethyl@N-term; Oxidation(M)@7; Deamidated(Q)@10; Carbamidomethyl(C)@27		0.0195973	3586.72	897.686	3586.7	897.681	4	21	1.1.1.1205.10	1	34.0198	890.09	33.6633
6	23.35	23.35	75.74	52.94	47.06	sp|Q71DI3|H32_HUMAN; sp|Q6LBE8|H32_MUSPA; sp|Q4QRF4|H32_DANRE; sp|Q28D37|H32_XENTR; sp|P84239|H3_URECA; sp|P84238|H3_CHITH; sp|P84237|H3_TIGCA; sp|P84236|H3_DROHY; sp|P84235|H3_PLADU; sp|P84234|H32_ONCMY; sp|P84233|H32_XENLA; sp|P84232|H32_PORAF; sp|P84231|H32_ICTBU; sp|P84230|H32_CAIMO; sp|P84229|H32_CHICK; sp|P84228|H32_MOUSE; sp|P84227|H32_BOVIN; sp|P02299|H3_DROME	Histone H3.2 OS=Homo sapiens GN=HIST2H3A PE=1 SV=3; Histone H3.2 OS=Mus pahari GN=H312 PE=2 SV=3; Histone H3.2 OS=Danio rerio GN=zgc:113984 PE=2 SV=3; Histone H3.2 OS=Xenopus tropicalis GN=TGas081o10.1 PE=2 SV=3; Histone H3 OS=Urechis caupo PE=1 SV=2; Histone H3 OS=Chironomus thummi thummi PE=3 SV=2; Histone H3 OS=Tigriopus californicus PE=3 SV=2; Histone H3 OS=Drosophila hydei GN=His3 PE=3 SV=2;…			0	99	FQSSAVMALQEASEAYLVGLFEDTNLCAIHAK	Carbamidomethyl@N-term; Carbamidomethyl(C)@27; GlyGly(K)@32		-0.0129056	3683.75	921.944	3683.76	921.947	4	20	1.1.1.1206.7	1	34.1189	234.182	34.0584
6	23.35	23.35	75.74	52.94	47.06	sp|Q71DI3|H32_HUMAN; sp|Q6LBE8|H32_MUSPA; sp|Q4QRF4|H32_DANRE; sp|Q28D37|H32_XENTR; sp|P84239|H3_URECA; sp|P84238|H3_CHITH; sp|P84237|H3_TIGCA; sp|P84236|H3_DROHY; sp|P84235|H3_PLADU; sp|P84234|H32_ONCMY; sp|P84233|H32_XENLA; sp|P84232|H32_PORAF; sp|P84231|H32_ICTBU; sp|P84230|H32_CAIMO; sp|P84229|H32_CHICK; sp|P84228|H32_MOUSE; sp|P84227|H32_BOVIN; sp|P02299|H3_DROME	Histone H3.2 OS=Homo sapiens GN=HIST2H3A PE=1 SV=3; Histone H3.2 OS=Mus pahari GN=H312 PE=2 SV=3; Histone H3.2 OS=Danio rerio GN=zgc:113984 PE=2 SV=3; Histone H3.2 OS=Xenopus tropicalis GN=TGas081o10.1 PE=2 SV=3; Histone H3 OS=Urechis caupo PE=1 SV=2; Histone H3 OS=Chironomus thummi thummi PE=3 SV=2; Histone H3 OS=Tigriopus californicus PE=3 SV=2; Histone H3 OS=Drosophila hydei GN=His3 PE=3 SV=2;…			0	99	FQSSAVMALQEASEAYLVGLFEDTNLCAIHAK	Carbamidomethyl@N-term; Carbamidomethyl(C)@27		0.00111281	3569.72	1190.91	3569.72	1190.91	3	18	1.1.1.1206.11	1	34.1522	399.723	34.0584
6	23.35	23.35	75.74	52.94	47.06	sp|Q71DI3|H32_HUMAN; sp|Q6LBE8|H32_MUSPA; sp|Q4QRF4|H32_DANRE; sp|Q28D37|H32_XENTR; sp|P84239|H3_URECA; sp|P84238|H3_CHITH; sp|P84237|H3_TIGCA; sp|P84236|H3_DROHY; sp|P84235|H3_PLADU; sp|P84234|H32_ONCMY; sp|P84233|H32_XENLA; sp|P84232|H32_PORAF; sp|P84231|H32_ICTBU; sp|P84230|H32_CAIMO; sp|P84229|H32_CHICK; sp|P84228|H32_MOUSE; sp|P84227|H32_BOVIN; sp|P02299|H3_DROME	Histone H3.2 OS=Homo sapiens GN=HIST2H3A PE=1 SV=3; Histone H3.2 OS=Mus pahari GN=H312 PE=2 SV=3; Histone H3.2 OS=Danio rerio GN=zgc:113984 PE=2 SV=3; Histone H3.2 OS=Xenopus tropicalis GN=TGas081o10.1 PE=2 SV=3; Histone H3 OS=Urechis caupo PE=1 SV=2; Histone H3 OS=Chironomus thummi thummi PE=3 SV=2; Histone H3 OS=Tigriopus californicus PE=3 SV=2; Histone H3 OS=Drosophila hydei GN=His3 PE=3 SV=2;…			0	99	FQSSAVMALQEASEAYLVGLFEDTNLCAIHAK	Oxidation(M)@7; Carbamidomethyl(C)@27; Carbamidomethyl(K)@32		0.0103722	3585.72	1196.25	3585.71	1196.24	3	18	1.1.1.1193.17	1	32.8514	464.322	32.8716
6	23.35	23.35	75.74	52.94	47.06	sp|Q71DI3|H32_HUMAN; sp|Q6LBE8|H32_MUSPA; sp|Q4QRF4|H32_DANRE; sp|Q28D37|H32_XENTR; sp|P84239|H3_URECA; sp|P84238|H3_CHITH; sp|P84237|H3_TIGCA; sp|P84236|H3_DROHY; sp|P84235|H3_PLADU; sp|P84234|H32_ONCMY; sp|P84233|H32_XENLA; sp|P84232|H32_PORAF; sp|P84231|H32_ICTBU; sp|P84230|H32_CAIMO; sp|P84229|H32_CHICK; sp|P84228|H32_MOUSE; sp|P84227|H32_BOVIN; sp|P02299|H3_DROME	Histone H3.2 OS=Homo sapiens GN=HIST2H3A PE=1 SV=3; Histone H3.2 OS=Mus pahari GN=H312 PE=2 SV=3; Histone H3.2 OS=Danio rerio GN=zgc:113984 PE=2 SV=3; Histone H3.2 OS=Xenopus tropicalis GN=TGas081o10.1 PE=2 SV=3; Histone H3 OS=Urechis caupo PE=1 SV=2; Histone H3 OS=Chironomus thummi thummi PE=3 SV=2; Histone H3 OS=Tigriopus californicus PE=3 SV=2; Histone H3 OS=Drosophila hydei GN=His3 PE=3 SV=2;…			0	99	FQSSAVMALQEASEAYLVGLFEDTNLCAIHAK	Carbamidomethyl(C)@27; Carbamidomethyl(K)@32		0.00733812	3569.72	1190.91	3569.72	1190.91	3	17	1.1.1.1198.19	1	33.351	269.58	33.2672
6	23.35	23.35	75.74	52.94	47.06	sp|Q71DI3|H32_HUMAN; sp|Q6LBE8|H32_MUSPA; sp|Q4QRF4|H32_DANRE; sp|Q28D37|H32_XENTR; sp|P84239|H3_URECA; sp|P84238|H3_CHITH; sp|P84237|H3_TIGCA; sp|P84236|H3_DROHY; sp|P84235|H3_PLADU; sp|P84234|H32_ONCMY; sp|P84233|H32_XENLA; sp|P84232|H32_PORAF; sp|P84231|H32_ICTBU; sp|P84230|H32_CAIMO; sp|P84229|H32_CHICK; sp|P84228|H32_MOUSE; sp|P84227|H32_BOVIN; sp|P02299|H3_DROME	Histone H3.2 OS=Homo sapiens GN=HIST2H3A PE=1 SV=3; Histone H3.2 OS=Mus pahari GN=H312 PE=2 SV=3; Histone H3.2 OS=Danio rerio GN=zgc:113984 PE=2 SV=3; Histone H3.2 OS=Xenopus tropicalis GN=TGas081o10.1 PE=2 SV=3; Histone H3 OS=Urechis caupo PE=1 SV=2; Histone H3 OS=Chironomus thummi thummi PE=3 SV=2; Histone H3 OS=Tigriopus californicus PE=3 SV=2; Histone H3 OS=Drosophila hydei GN=His3 PE=3 SV=2;…			0	99	FQSSAVMALQEASEAYLVGLFEDTNLCAIHAK	Carbamidomethyl@N-term; Carbamidomethyl(E)@14; Carbamidomethyl(C)@27		-0.00310509	3626.74	1209.92	3626.74	1209.92	3	18	1.1.1.1179.14	1	31.4837	25777.1	31.2999
6	23.35	23.35	75.74	52.94	47.06	sp|Q71DI3|H32_HUMAN; sp|Q6LBE8|H32_MUSPA; sp|Q4QRF4|H32_DANRE; sp|Q28D37|H32_XENTR; sp|P84239|H3_URECA; sp|P84238|H3_CHITH; sp|P84237|H3_TIGCA; sp|P84236|H3_DROHY; sp|P84235|H3_PLADU; sp|P84234|H32_ONCMY; sp|P84233|H32_XENLA; sp|P84232|H32_PORAF; sp|P84231|H32_ICTBU; sp|P84230|H32_CAIMO; sp|P84229|H32_CHICK; sp|P84228|H32_MOUSE; sp|P84227|H32_BOVIN; sp|P02299|H3_DROME	Histone H3.2 OS=Homo sapiens GN=HIST2H3A PE=1 SV=3; Histone H3.2 OS=Mus pahari GN=H312 PE=2 SV=3; Histone H3.2 OS=Danio rerio GN=zgc:113984 PE=2 SV=3; Histone H3.2 OS=Xenopus tropicalis GN=TGas081o10.1 PE=2 SV=3; Histone H3 OS=Urechis caupo PE=1 SV=2; Histone H3 OS=Chironomus thummi thummi PE=3 SV=2; Histone H3 OS=Tigriopus californicus PE=3 SV=2; Histone H3 OS=Drosophila hydei GN=His3 PE=3 SV=2;…			0	99	FQSSAVMALQEASEAYLVGLFEDTNLCAIHAK	GlyGly(S)@4; Deamidated(N)@25; Carbamidomethyl(C)@27; Carbamidomethyl(K)@32		0.0071886	3684.75	922.195	3684.74	922.193	4	19	1.1.1.1177.15	1	31.2347	26909.1	31.2999
6	23.35	23.35	75.74	52.94	47.06	sp|Q71DI3|H32_HUMAN; sp|Q6LBE8|H32_MUSPA; sp|Q4QRF4|H32_DANRE; sp|Q28D37|H32_XENTR; sp|P84239|H3_URECA; sp|P84238|H3_CHITH; sp|P84237|H3_TIGCA; sp|P84236|H3_DROHY; sp|P84235|H3_PLADU; sp|P84234|H32_ONCMY; sp|P84233|H32_XENLA; sp|P84232|H32_PORAF; sp|P84231|H32_ICTBU; sp|P84230|H32_CAIMO; sp|P84229|H32_CHICK; sp|P84228|H32_MOUSE; sp|P84227|H32_BOVIN; sp|P02299|H3_DROME	Histone H3.2 OS=Homo sapiens GN=HIST2H3A PE=1 SV=3; Histone H3.2 OS=Mus pahari GN=H312 PE=2 SV=3; Histone H3.2 OS=Danio rerio GN=zgc:113984 PE=2 SV=3; Histone H3.2 OS=Xenopus tropicalis GN=TGas081o10.1 PE=2 SV=3; Histone H3 OS=Urechis caupo PE=1 SV=2; Histone H3 OS=Chironomus thummi thummi PE=3 SV=2; Histone H3 OS=Tigriopus californicus PE=3 SV=2; Histone H3 OS=Drosophila hydei GN=His3 PE=3 SV=2;…			0	99	FQSSAVMALQEASEAYLVGLFEDTNLCAIHAK	Carbamidomethyl@N-term; Oxidation(M)@7; Carbamidomethyl(Y)@16; Carbamidomethyl(C)@27		0.00870739	3642.74	911.693	3642.73	911.691	4	18	1.1.1.1194.7	1	32.9051	358.195	33.0695
6	23.35	23.35	75.74	52.94	47.06	sp|Q71DI3|H32_HUMAN; sp|Q6LBE8|H32_MUSPA; sp|Q4QRF4|H32_DANRE; sp|Q28D37|H32_XENTR; sp|P84239|H3_URECA; sp|P84238|H3_CHITH; sp|P84237|H3_TIGCA; sp|P84236|H3_DROHY; sp|P84235|H3_PLADU; sp|P84234|H32_ONCMY; sp|P84233|H32_XENLA; sp|P84232|H32_PORAF; sp|P84231|H32_ICTBU; sp|P84230|H32_CAIMO; sp|P84229|H32_CHICK; sp|P84228|H32_MOUSE; sp|P84227|H32_BOVIN; sp|P02299|H3_DROME	Histone H3.2 OS=Homo sapiens GN=HIST2H3A PE=1 SV=3; Histone H3.2 OS=Mus pahari GN=H312 PE=2 SV=3; Histone H3.2 OS=Danio rerio GN=zgc:113984 PE=2 SV=3; Histone H3.2 OS=Xenopus tropicalis GN=TGas081o10.1 PE=2 SV=3; Histone H3 OS=Urechis caupo PE=1 SV=2; Histone H3 OS=Chironomus thummi thummi PE=3 SV=2; Histone H3 OS=Tigriopus californicus PE=3 SV=2; Histone H3 OS=Drosophila hydei GN=His3 PE=3 SV=2;…			0	99	FQSSAVMALQEASEAYLVGLFEDTNLCAIHAK	Carbamidomethyl(C)@27		0.0104912	3512.71	879.184	3512.7	879.181	4	15	1.1.1.1201.7	1	33.5947	1528.56	33.3663
6	23.35	23.35	75.74	52.94	47.06	sp|Q71DI3|H32_HUMAN; sp|Q6LBE8|H32_MUSPA; sp|Q4QRF4|H32_DANRE; sp|Q28D37|H32_XENTR; sp|P84239|H3_URECA; sp|P84238|H3_CHITH; sp|P84237|H3_TIGCA; sp|P84236|H3_DROHY; sp|P84235|H3_PLADU; sp|P84234|H32_ONCMY; sp|P84233|H32_XENLA; sp|P84232|H32_PORAF; sp|P84231|H32_ICTBU; sp|P84230|H32_CAIMO; sp|P84229|H32_CHICK; sp|P84228|H32_MOUSE; sp|P84227|H32_BOVIN; sp|P02299|H3_DROME	Histone H3.2 OS=Homo sapiens GN=HIST2H3A PE=1 SV=3; Histone H3.2 OS=Mus pahari GN=H312 PE=2 SV=3; Histone H3.2 OS=Danio rerio GN=zgc:113984 PE=2 SV=3; Histone H3.2 OS=Xenopus tropicalis GN=TGas081o10.1 PE=2 SV=3; Histone H3 OS=Urechis caupo PE=1 SV=2; Histone H3 OS=Chironomus thummi thummi PE=3 SV=2; Histone H3 OS=Tigriopus californicus PE=3 SV=2; Histone H3 OS=Drosophila hydei GN=His3 PE=3 SV=2;…			0	99	FQSSAVMALQEASEAYLVGLFEDTNLCAIHAK	GlyGly(S)@13; Carbamidomethyl(C)@27		-0.00427854	3626.73	907.691	3626.74	907.692	4	17	1.1.1.1172.4	1	30.7466	35804.8	30.5168
6	23.35	23.35	75.74	52.94	47.06	sp|Q71DI3|H32_HUMAN; sp|Q6LBE8|H32_MUSPA; sp|Q4QRF4|H32_DANRE; sp|Q28D37|H32_XENTR; sp|P84239|H3_URECA; sp|P84238|H3_CHITH; sp|P84237|H3_TIGCA; sp|P84236|H3_DROHY; sp|P84235|H3_PLADU; sp|P84234|H32_ONCMY; sp|P84233|H32_XENLA; sp|P84232|H32_PORAF; sp|P84231|H32_ICTBU; sp|P84230|H32_CAIMO; sp|P84229|H32_CHICK; sp|P84228|H32_MOUSE; sp|P84227|H32_BOVIN; sp|P02299|H3_DROME	Histone H3.2 OS=Homo sapiens GN=HIST2H3A PE=1 SV=3; Histone H3.2 OS=Mus pahari GN=H312 PE=2 SV=3; Histone H3.2 OS=Danio rerio GN=zgc:113984 PE=2 SV=3; Histone H3.2 OS=Xenopus tropicalis GN=TGas081o10.1 PE=2 SV=3; Histone H3 OS=Urechis caupo PE=1 SV=2; Histone H3 OS=Chironomus thummi thummi PE=3 SV=2; Histone H3 OS=Tigriopus californicus PE=3 SV=2; Histone H3 OS=Drosophila hydei GN=His3 PE=3 SV=2;…			0	99	FQSSAVMALQEASEAYLVGLFEDTNLCAIHAK	Carbamidomethyl(E)@14; Carbamidomethyl(C)@27		-0.00621109	3569.71	1190.91	3569.72	1190.91	3	16	1.1.1.1169.32	1	30.5048	12579.9	30.6149
6	23.35	23.35	75.74	52.94	47.06	sp|Q71DI3|H32_HUMAN; sp|Q6LBE8|H32_MUSPA; sp|Q4QRF4|H32_DANRE; sp|Q28D37|H32_XENTR; sp|P84239|H3_URECA; sp|P84238|H3_CHITH; sp|P84237|H3_TIGCA; sp|P84236|H3_DROHY; sp|P84235|H3_PLADU; sp|P84234|H32_ONCMY; sp|P84233|H32_XENLA; sp|P84232|H32_PORAF; sp|P84231|H32_ICTBU; sp|P84230|H32_CAIMO; sp|P84229|H32_CHICK; sp|P84228|H32_MOUSE; sp|P84227|H32_BOVIN; sp|P02299|H3_DROME	Histone H3.2 OS=Homo sapiens GN=HIST2H3A PE=1 SV=3; Histone H3.2 OS=Mus pahari GN=H312 PE=2 SV=3; Histone H3.2 OS=Danio rerio GN=zgc:113984 PE=2 SV=3; Histone H3.2 OS=Xenopus tropicalis GN=TGas081o10.1 PE=2 SV=3; Histone H3 OS=Urechis caupo PE=1 SV=2; Histone H3 OS=Chironomus thummi thummi PE=3 SV=2; Histone H3 OS=Tigriopus californicus PE=3 SV=2; Histone H3 OS=Drosophila hydei GN=His3 PE=3 SV=2;…			0	99	FQSSAVMALQEASEAYLVGLFEDTNLCAIHAK	Carbamidomethyl(E)@14; Carbamidomethyl(C)@27		-0.00621109	3569.71	1190.91	3569.72	1190.91	3	16	1.1.1.1171.8	1	30.6824	12579.9	30.6149
6	23.35	23.35	75.74	52.94	47.06	sp|Q71DI3|H32_HUMAN; sp|Q6LBE8|H32_MUSPA; sp|Q4QRF4|H32_DANRE; sp|Q28D37|H32_XENTR; sp|P84239|H3_URECA; sp|P84238|H3_CHITH; sp|P84237|H3_TIGCA; sp|P84236|H3_DROHY; sp|P84235|H3_PLADU; sp|P84234|H32_ONCMY; sp|P84233|H32_XENLA; sp|P84232|H32_PORAF; sp|P84231|H32_ICTBU; sp|P84230|H32_CAIMO; sp|P84229|H32_CHICK; sp|P84228|H32_MOUSE; sp|P84227|H32_BOVIN; sp|P02299|H3_DROME	Histone H3.2 OS=Homo sapiens GN=HIST2H3A PE=1 SV=3; Histone H3.2 OS=Mus pahari GN=H312 PE=2 SV=3; Histone H3.2 OS=Danio rerio GN=zgc:113984 PE=2 SV=3; Histone H3.2 OS=Xenopus tropicalis GN=TGas081o10.1 PE=2 SV=3; Histone H3 OS=Urechis caupo PE=1 SV=2; Histone H3 OS=Chironomus thummi thummi PE=3 SV=2; Histone H3 OS=Tigriopus californicus PE=3 SV=2; Histone H3 OS=Drosophila hydei GN=His3 PE=3 SV=2;…			0	98.88	FQSSAVMALQEASEAYLVGLFEDTNLCAIHAK	Carbamidomethyl@N-term; Deamidated(Q)@10; Carbamidomethyl(E)@14; Carbamidomethyl(C)@27		0.00856258	3627.73	1210.25	3627.72	1210.25	3	17	1.1.1.1193.18	1	32.8564	1223.18	32.6746
6	23.35	23.35	75.74	52.94	47.06	sp|Q71DI3|H32_HUMAN; sp|Q6LBE8|H32_MUSPA; sp|Q4QRF4|H32_DANRE; sp|Q28D37|H32_XENTR; sp|P84239|H3_URECA; sp|P84238|H3_CHITH; sp|P84237|H3_TIGCA; sp|P84236|H3_DROHY; sp|P84235|H3_PLADU; sp|P84234|H32_ONCMY; sp|P84233|H32_XENLA; sp|P84232|H32_PORAF; sp|P84231|H32_ICTBU; sp|P84230|H32_CAIMO; sp|P84229|H32_CHICK; sp|P84228|H32_MOUSE; sp|P84227|H32_BOVIN; sp|P02299|H3_DROME	Histone H3.2 OS=Homo sapiens GN=HIST2H3A PE=1 SV=3; Histone H3.2 OS=Mus pahari GN=H312 PE=2 SV=3; Histone H3.2 OS=Danio rerio GN=zgc:113984 PE=2 SV=3; Histone H3.2 OS=Xenopus tropicalis GN=TGas081o10.1 PE=2 SV=3; Histone H3 OS=Urechis caupo PE=1 SV=2; Histone H3 OS=Chironomus thummi thummi PE=3 SV=2; Histone H3 OS=Tigriopus californicus PE=3 SV=2; Histone H3 OS=Drosophila hydei GN=His3 PE=3 SV=2;…			0	98.87	FQSSAVMALQEASEAYLVGLFEDTNLCAIHAK	Carbamidomethyl@N-term; Deamidated(Q)@10; Carbamidomethyl(E)@14; Carbamidomethyl(C)@27		0.00856258	3627.73	1210.25	3627.72	1210.25	3	17	1.1.1.1192.25	1	32.7647	1223.18	32.6746
6	23.35	23.35	75.74	52.94	47.06	sp|Q71DI3|H32_HUMAN; sp|Q6LBE8|H32_MUSPA; sp|Q4QRF4|H32_DANRE; sp|Q28D37|H32_XENTR; sp|P84239|H3_URECA; sp|P84238|H3_CHITH; sp|P84237|H3_TIGCA; sp|P84236|H3_DROHY; sp|P84235|H3_PLADU; sp|P84234|H32_ONCMY; sp|P84233|H32_XENLA; sp|P84232|H32_PORAF; sp|P84231|H32_ICTBU; sp|P84230|H32_CAIMO; sp|P84229|H32_CHICK; sp|P84228|H32_MOUSE; sp|P84227|H32_BOVIN; sp|P02299|H3_DROME	Histone H3.2 OS=Homo sapiens GN=HIST2H3A PE=1 SV=3; Histone H3.2 OS=Mus pahari GN=H312 PE=2 SV=3; Histone H3.2 OS=Danio rerio GN=zgc:113984 PE=2 SV=3; Histone H3.2 OS=Xenopus tropicalis GN=TGas081o10.1 PE=2 SV=3; Histone H3 OS=Urechis caupo PE=1 SV=2; Histone H3 OS=Chironomus thummi thummi PE=3 SV=2; Histone H3 OS=Tigriopus californicus PE=3 SV=2; Histone H3 OS=Drosophila hydei GN=His3 PE=3 SV=2;…			0	97.86	FQSSAVMALQEASEAYLVGLFEDTNLCAIHAK	Carbamidomethyl@N-term; Carbamidomethyl(C)@27; Carbamidomethyl(K)@32		-0.00427854	3626.73	907.691	3626.74	907.692	4	16	1.1.1.1171.4	1	30.649	35804.8	30.5168
6	23.35	23.35	75.74	52.94	47.06	sp|Q71DI3|H32_HUMAN; sp|Q6LBE8|H32_MUSPA; sp|Q4QRF4|H32_DANRE; sp|Q28D37|H32_XENTR; sp|P84239|H3_URECA; sp|P84238|H3_CHITH; sp|P84237|H3_TIGCA; sp|P84236|H3_DROHY; sp|P84235|H3_PLADU; sp|P84234|H32_ONCMY; sp|P84233|H32_XENLA; sp|P84232|H32_PORAF; sp|P84231|H32_ICTBU; sp|P84230|H32_CAIMO; sp|P84229|H32_CHICK; sp|P84228|H32_MOUSE; sp|P84227|H32_BOVIN; sp|P02299|H3_DROME	Histone H3.2 OS=Homo sapiens GN=HIST2H3A PE=1 SV=3; Histone H3.2 OS=Mus pahari GN=H312 PE=2 SV=3; Histone H3.2 OS=Danio rerio GN=zgc:113984 PE=2 SV=3; Histone H3.2 OS=Xenopus tropicalis GN=TGas081o10.1 PE=2 SV=3; Histone H3 OS=Urechis caupo PE=1 SV=2; Histone H3 OS=Chironomus thummi thummi PE=3 SV=2; Histone H3 OS=Tigriopus californicus PE=3 SV=2; Histone H3 OS=Drosophila hydei GN=His3 PE=3 SV=2;…			0	97.19	FQSSAVMALQEASEAYLVGLFEDTNLCAIHAK	Dethiomethyl(M)@7; Hex(Y)@16; Carbamidomethyl(C)@27		-0.0238337	3626.72	605.461	3626.75	605.465	6	17	1.1.1.1170.4	1	30.5313	918.357	30.5168
6	23.35	23.35	75.74	52.94	47.06	sp|Q71DI3|H32_HUMAN; sp|Q6LBE8|H32_MUSPA; sp|Q4QRF4|H32_DANRE; sp|Q28D37|H32_XENTR; sp|P84239|H3_URECA; sp|P84238|H3_CHITH; sp|P84237|H3_TIGCA; sp|P84236|H3_DROHY; sp|P84235|H3_PLADU; sp|P84234|H32_ONCMY; sp|P84233|H32_XENLA; sp|P84232|H32_PORAF; sp|P84231|H32_ICTBU; sp|P84230|H32_CAIMO; sp|P84229|H32_CHICK; sp|P84228|H32_MOUSE; sp|P84227|H32_BOVIN; sp|P02299|H3_DROME	Histone H3.2 OS=Homo sapiens GN=HIST2H3A PE=1 SV=3; Histone H3.2 OS=Mus pahari GN=H312 PE=2 SV=3; Histone H3.2 OS=Danio rerio GN=zgc:113984 PE=2 SV=3; Histone H3.2 OS=Xenopus tropicalis GN=TGas081o10.1 PE=2 SV=3; Histone H3 OS=Urechis caupo PE=1 SV=2; Histone H3 OS=Chironomus thummi thummi PE=3 SV=2; Histone H3 OS=Tigriopus californicus PE=3 SV=2; Histone H3 OS=Drosophila hydei GN=His3 PE=3 SV=2;…			0	93.85	FQSSAVMALQEASEAYLVGLFEDTNLCAIHAK	Deamidated(Q)@10; GlyGly(S)@13; Carbamidomethyl(C)@27		0.00819639	3627.73	1210.25	3627.72	1210.25	3	16	1.1.1.1196.9	1	33.1464	774.802	33.0695
6	23.35	23.35	75.74	52.94	47.06	sp|Q71DI3|H32_HUMAN; sp|Q6LBE8|H32_MUSPA; sp|Q4QRF4|H32_DANRE; sp|Q28D37|H32_XENTR; sp|P84239|H3_URECA; sp|P84238|H3_CHITH; sp|P84237|H3_TIGCA; sp|P84236|H3_DROHY; sp|P84235|H3_PLADU; sp|P84234|H32_ONCMY; sp|P84233|H32_XENLA; sp|P84232|H32_PORAF; sp|P84231|H32_ICTBU; sp|P84230|H32_CAIMO; sp|P84229|H32_CHICK; sp|P84228|H32_MOUSE; sp|P84227|H32_BOVIN; sp|P02299|H3_DROME	Histone H3.2 OS=Homo sapiens GN=HIST2H3A PE=1 SV=3; Histone H3.2 OS=Mus pahari GN=H312 PE=2 SV=3; Histone H3.2 OS=Danio rerio GN=zgc:113984 PE=2 SV=3; Histone H3.2 OS=Xenopus tropicalis GN=TGas081o10.1 PE=2 SV=3; Histone H3 OS=Urechis caupo PE=1 SV=2; Histone H3 OS=Chironomus thummi thummi PE=3 SV=2; Histone H3 OS=Tigriopus californicus PE=3 SV=2; Histone H3 OS=Drosophila hydei GN=His3 PE=3 SV=2;…			0	79.47	FQSSAVMALQEASEAYLVGLFEDTNLCAIHAK	Dethiomethyl(M)@7; Hex(Y)@16; Carbamidomethyl(C)@27		-0.0108037	3626.73	907.691	3626.75	907.694	4	16	1.1.1.1165.16	1	30.0592	35804.8	30.5168
6	23.35	23.35	75.74	52.94	47.06	sp|Q71DI3|H32_HUMAN; sp|Q6LBE8|H32_MUSPA; sp|Q4QRF4|H32_DANRE; sp|Q28D37|H32_XENTR; sp|P84239|H3_URECA; sp|P84238|H3_CHITH; sp|P84237|H3_TIGCA; sp|P84236|H3_DROHY; sp|P84235|H3_PLADU; sp|P84234|H32_ONCMY; sp|P84233|H32_XENLA; sp|P84232|H32_PORAF; sp|P84231|H32_ICTBU; sp|P84230|H32_CAIMO; sp|P84229|H32_CHICK; sp|P84228|H32_MOUSE; sp|P84227|H32_BOVIN; sp|P02299|H3_DROME	Histone H3.2 OS=Homo sapiens GN=HIST2H3A PE=1 SV=3; Histone H3.2 OS=Mus pahari GN=H312 PE=2 SV=3; Histone H3.2 OS=Danio rerio GN=zgc:113984 PE=2 SV=3; Histone H3.2 OS=Xenopus tropicalis GN=TGas081o10.1 PE=2 SV=3; Histone H3 OS=Urechis caupo PE=1 SV=2; Histone H3 OS=Chironomus thummi thummi PE=3 SV=2; Histone H3 OS=Tigriopus californicus PE=3 SV=2; Histone H3 OS=Drosophila hydei GN=His3 PE=3 SV=2;…			0	79.38	FQSSAVMALQEASEAYLVGLFEDTNLCAIHAK	Oxidation(M)@7; Amino(Y)@16; Carbamidomethyl(C)@27		-0.0185273	3543.68	886.928	3543.7	886.933	4	15	1.1.1.1195.6	1	32.9976	96.3771	32.8716
6	23.35	23.35	75.74	52.94	47.06	sp|Q71DI3|H32_HUMAN; sp|Q6LBE8|H32_MUSPA; sp|Q4QRF4|H32_DANRE; sp|Q28D37|H32_XENTR; sp|P84239|H3_URECA; sp|P84238|H3_CHITH; sp|P84237|H3_TIGCA; sp|P84236|H3_DROHY; sp|P84235|H3_PLADU; sp|P84234|H32_ONCMY; sp|P84233|H32_XENLA; sp|P84232|H32_PORAF; sp|P84231|H32_ICTBU; sp|P84230|H32_CAIMO; sp|P84229|H32_CHICK; sp|P84228|H32_MOUSE; sp|P84227|H32_BOVIN; sp|P02299|H3_DROME	Histone H3.2 OS=Homo sapiens GN=HIST2H3A PE=1 SV=3; Histone H3.2 OS=Mus pahari GN=H312 PE=2 SV=3; Histone H3.2 OS=Danio rerio GN=zgc:113984 PE=2 SV=3; Histone H3.2 OS=Xenopus tropicalis GN=TGas081o10.1 PE=2 SV=3; Histone H3 OS=Urechis caupo PE=1 SV=2; Histone H3 OS=Chironomus thummi thummi PE=3 SV=2; Histone H3 OS=Tigriopus californicus PE=3 SV=2; Histone H3 OS=Drosophila hydei GN=His3 PE=3 SV=2;…			0	77.57	FQSSAVMALQEASEAYLVGLFEDTNLCAIHAK	Carbamidomethyl@N-term; Oxidation(M)@7; Carbamidomethyl(C)@27		0.0169637	3585.73	1196.25	3585.71	1196.24	3	14	1.1.1.1188.16	1	32.3622	51.3639	32.3774
6	23.35	23.35	75.74	52.94	47.06	sp|Q71DI3|H32_HUMAN; sp|Q6LBE8|H32_MUSPA; sp|Q4QRF4|H32_DANRE; sp|Q28D37|H32_XENTR; sp|P84239|H3_URECA; sp|P84238|H3_CHITH; sp|P84237|H3_TIGCA; sp|P84236|H3_DROHY; sp|P84235|H3_PLADU; sp|P84234|H32_ONCMY; sp|P84233|H32_XENLA; sp|P84232|H32_PORAF; sp|P84231|H32_ICTBU; sp|P84230|H32_CAIMO; sp|P84229|H32_CHICK; sp|P84228|H32_MOUSE; sp|P84227|H32_BOVIN; sp|P02299|H3_DROME	Histone H3.2 OS=Homo sapiens GN=HIST2H3A PE=1 SV=3; Histone H3.2 OS=Mus pahari GN=H312 PE=2 SV=3; Histone H3.2 OS=Danio rerio GN=zgc:113984 PE=2 SV=3; Histone H3.2 OS=Xenopus tropicalis GN=TGas081o10.1 PE=2 SV=3; Histone H3 OS=Urechis caupo PE=1 SV=2; Histone H3 OS=Chironomus thummi thummi PE=3 SV=2; Histone H3 OS=Tigriopus californicus PE=3 SV=2; Histone H3 OS=Drosophila hydei GN=His3 PE=3 SV=2;…			0	73.59	FQSSAVMALQEASEAYLVGLFEDTNLCAIHAK	Carbamidomethyl@N-term; Carbamidomethyl(E)@14; Carbamidomethyl(C)@27		-0.00310509	3626.74	1209.92	3626.74	1209.92	3	15	1.1.1.1181.11	1	31.6657	25777.1	31.2999
6	23.35	23.35	75.74	52.94	47.06	sp|Q71DI3|H32_HUMAN; sp|Q6LBE8|H32_MUSPA; sp|Q4QRF4|H32_DANRE; sp|Q28D37|H32_XENTR; sp|P84239|H3_URECA; sp|P84238|H3_CHITH; sp|P84237|H3_TIGCA; sp|P84236|H3_DROHY; sp|P84235|H3_PLADU; sp|P84234|H32_ONCMY; sp|P84233|H32_XENLA; sp|P84232|H32_PORAF; sp|P84231|H32_ICTBU; sp|P84230|H32_CAIMO; sp|P84229|H32_CHICK; sp|P84228|H32_MOUSE; sp|P84227|H32_BOVIN; sp|P02299|H3_DROME	Histone H3.2 OS=Homo sapiens GN=HIST2H3A PE=1 SV=3; Histone H3.2 OS=Mus pahari GN=H312 PE=2 SV=3; Histone H3.2 OS=Danio rerio GN=zgc:113984 PE=2 SV=3; Histone H3.2 OS=Xenopus tropicalis GN=TGas081o10.1 PE=2 SV=3; Histone H3 OS=Urechis caupo PE=1 SV=2; Histone H3 OS=Chironomus thummi thummi PE=3 SV=2; Histone H3 OS=Tigriopus californicus PE=3 SV=2; Histone H3 OS=Drosophila hydei GN=His3 PE=3 SV=2;…			0	63.86	FQSSAVMALQEASEAYLVGLFEDTNLCAIHAK	Carbamidomethyl@N-term; Oxidation(M)@7; Deamidated(N)@25; Carbamidomethyl(C)@27		0.0195973	3586.72	897.686	3586.7	897.681	4	14	1.1.1.1204.6	1	33.9143	890.09	33.6633
6	23.35	23.35	75.74	52.94	47.06	sp|Q71DI3|H32_HUMAN; sp|Q6LBE8|H32_MUSPA; sp|Q4QRF4|H32_DANRE; sp|Q28D37|H32_XENTR; sp|P84239|H3_URECA; sp|P84238|H3_CHITH; sp|P84237|H3_TIGCA; sp|P84236|H3_DROHY; sp|P84235|H3_PLADU; sp|P84234|H32_ONCMY; sp|P84233|H32_XENLA; sp|P84232|H32_PORAF; sp|P84231|H32_ICTBU; sp|P84230|H32_CAIMO; sp|P84229|H32_CHICK; sp|P84228|H32_MOUSE; sp|P84227|H32_BOVIN; sp|P02299|H3_DROME	Histone H3.2 OS=Homo sapiens GN=HIST2H3A PE=1 SV=3; Histone H3.2 OS=Mus pahari GN=H312 PE=2 SV=3; Histone H3.2 OS=Danio rerio GN=zgc:113984 PE=2 SV=3; Histone H3.2 OS=Xenopus tropicalis GN=TGas081o10.1 PE=2 SV=3; Histone H3 OS=Urechis caupo PE=1 SV=2; Histone H3 OS=Chironomus thummi thummi PE=3 SV=2; Histone H3 OS=Tigriopus californicus PE=3 SV=2; Histone H3 OS=Drosophila hydei GN=His3 PE=3 SV=2;…			0	60.47	FQSSAVMALQEASEAYLVGLFEDTNLCAIHAK	Dethiomethyl(M)@7; Deamidated(Q)@10; Hex(Y)@16; Carbamidomethyl(C)@27		0.00151967	3627.73	726.553	3627.73	726.553	5	16	1.1.1.1183.2	1	31.8045	7794.65	31.3979
6	23.35	23.35	75.74	52.94	47.06	sp|Q71DI3|H32_HUMAN; sp|Q6LBE8|H32_MUSPA; sp|Q4QRF4|H32_DANRE; sp|Q28D37|H32_XENTR; sp|P84239|H3_URECA; sp|P84238|H3_CHITH; sp|P84237|H3_TIGCA; sp|P84236|H3_DROHY; sp|P84235|H3_PLADU; sp|P84234|H32_ONCMY; sp|P84233|H32_XENLA; sp|P84232|H32_PORAF; sp|P84231|H32_ICTBU; sp|P84230|H32_CAIMO; sp|P84229|H32_CHICK; sp|P84228|H32_MOUSE; sp|P84227|H32_BOVIN; sp|P02299|H3_DROME	Histone H3.2 OS=Homo sapiens GN=HIST2H3A PE=1 SV=3; Histone H3.2 OS=Mus pahari GN=H312 PE=2 SV=3; Histone H3.2 OS=Danio rerio GN=zgc:113984 PE=2 SV=3; Histone H3.2 OS=Xenopus tropicalis GN=TGas081o10.1 PE=2 SV=3; Histone H3 OS=Urechis caupo PE=1 SV=2; Histone H3 OS=Chironomus thummi thummi PE=3 SV=2; Histone H3 OS=Tigriopus californicus PE=3 SV=2; Histone H3 OS=Drosophila hydei GN=His3 PE=3 SV=2;…			0	50.96	FQSSAVMALQEASEAYLVGLFEDTNLCAIHAK	Carbamidomethyl@N-term; Carbamidomethyl(C)@27		-0.0119116	3569.71	595.958	3569.72	595.96	6	13	1.1.1.1170.2	1	30.5279	1823.88	30.6149
6	23.35	23.35	75.74	52.94	47.06	sp|Q71DI3|H32_HUMAN; sp|Q6LBE8|H32_MUSPA; sp|Q4QRF4|H32_DANRE; sp|Q28D37|H32_XENTR; sp|P84239|H3_URECA; sp|P84238|H3_CHITH; sp|P84237|H3_TIGCA; sp|P84236|H3_DROHY; sp|P84235|H3_PLADU; sp|P84234|H32_ONCMY; sp|P84233|H32_XENLA; sp|P84232|H32_PORAF; sp|P84231|H32_ICTBU; sp|P84230|H32_CAIMO; sp|P84229|H32_CHICK; sp|P84228|H32_MOUSE; sp|P84227|H32_BOVIN; sp|P02299|H3_DROME	Histone H3.2 OS=Homo sapiens GN=HIST2H3A PE=1 SV=3; Histone H3.2 OS=Mus pahari GN=H312 PE=2 SV=3; Histone H3.2 OS=Danio rerio GN=zgc:113984 PE=2 SV=3; Histone H3.2 OS=Xenopus tropicalis GN=TGas081o10.1 PE=2 SV=3; Histone H3 OS=Urechis caupo PE=1 SV=2; Histone H3 OS=Chironomus thummi thummi PE=3 SV=2; Histone H3 OS=Tigriopus californicus PE=3 SV=2; Histone H3 OS=Drosophila hydei GN=His3 PE=3 SV=2;…			0	41.05	FQSSAVMALQEASEAYLVGLFEDTNLCAIHAK	Carbamidomethyl@N-term; Carbamidomethyl(C)@27; Carbamidomethyl(K)@32		-0.00237271	3626.74	1209.92	3626.74	1209.92	3	14	1.1.1.1169.33	1	30.5082	7510.45	30.5168
6	23.35	23.35	75.74	52.94	47.06	sp|Q71DI3|H32_HUMAN; sp|Q6LBE8|H32_MUSPA; sp|Q4QRF4|H32_DANRE; sp|Q28D37|H32_XENTR; sp|P84239|H3_URECA; sp|P84238|H3_CHITH; sp|P84237|H3_TIGCA; sp|P84236|H3_DROHY; sp|P84235|H3_PLADU; sp|P84234|H32_ONCMY; sp|P84233|H32_XENLA; sp|P84232|H32_PORAF; sp|P84231|H32_ICTBU; sp|P84230|H32_CAIMO; sp|P84229|H32_CHICK; sp|P84228|H32_MOUSE; sp|P84227|H32_BOVIN; sp|P02299|H3_DROME	Histone H3.2 OS=Homo sapiens GN=HIST2H3A PE=1 SV=3; Histone H3.2 OS=Mus pahari GN=H312 PE=2 SV=3; Histone H3.2 OS=Danio rerio GN=zgc:113984 PE=2 SV=3; Histone H3.2 OS=Xenopus tropicalis GN=TGas081o10.1 PE=2 SV=3; Histone H3 OS=Urechis caupo PE=1 SV=2; Histone H3 OS=Chironomus thummi thummi PE=3 SV=2; Histone H3 OS=Tigriopus californicus PE=3 SV=2; Histone H3 OS=Drosophila hydei GN=His3 PE=3 SV=2;…			0	37.91	FQSSAVMALQEASEAYLVGLFEDTNLCAIHAK	Carbamidomethyl@N-term; GlyGly(S)@13; Carbamidomethyl(C)@27		-0.00513816	3683.76	1228.93	3683.76	1228.93	3	15	1.1.1.1175.19	1	31.0983	14344.6	31.2999
6	23.35	23.35	75.74	52.94	47.06	sp|Q71DI3|H32_HUMAN; sp|Q6LBE8|H32_MUSPA; sp|Q4QRF4|H32_DANRE; sp|Q28D37|H32_XENTR; sp|P84239|H3_URECA; sp|P84238|H3_CHITH; sp|P84237|H3_TIGCA; sp|P84236|H3_DROHY; sp|P84235|H3_PLADU; sp|P84234|H32_ONCMY; sp|P84233|H32_XENLA; sp|P84232|H32_PORAF; sp|P84231|H32_ICTBU; sp|P84230|H32_CAIMO; sp|P84229|H32_CHICK; sp|P84228|H32_MOUSE; sp|P84227|H32_BOVIN; sp|P02299|H3_DROME	Histone H3.2 OS=Homo sapiens GN=HIST2H3A PE=1 SV=3; Histone H3.2 OS=Mus pahari GN=H312 PE=2 SV=3; Histone H3.2 OS=Danio rerio GN=zgc:113984 PE=2 SV=3; Histone H3.2 OS=Xenopus tropicalis GN=TGas081o10.1 PE=2 SV=3; Histone H3 OS=Urechis caupo PE=1 SV=2; Histone H3 OS=Chironomus thummi thummi PE=3 SV=2; Histone H3 OS=Tigriopus californicus PE=3 SV=2; Histone H3 OS=Drosophila hydei GN=His3 PE=3 SV=2;…			0	33.54	FQSSAVMALQEASEAYLVGLFEDTNLCAIHAK	Deamidated(Q)@2; Met->Hcy(M)@7; HTB(S)@13; Oxidation(Y)@16; Carbamidomethyl(C)@27		-0.0164077	3679.65	736.938	3679.67	736.941	5	16	1.1.1.1178.2	1	31.3142	2584.91	31.3979
6	23.35	23.35	75.74	52.94	47.06	sp|Q71DI3|H32_HUMAN; sp|Q6LBE8|H32_MUSPA; sp|Q4QRF4|H32_DANRE; sp|Q28D37|H32_XENTR; sp|P84239|H3_URECA; sp|P84238|H3_CHITH; sp|P84237|H3_TIGCA; sp|P84236|H3_DROHY; sp|P84235|H3_PLADU; sp|P84234|H32_ONCMY; sp|P84233|H32_XENLA; sp|P84232|H32_PORAF; sp|P84231|H32_ICTBU; sp|P84230|H32_CAIMO; sp|P84229|H32_CHICK; sp|P84228|H32_MOUSE; sp|P84227|H32_BOVIN; sp|P02299|H3_DROME	Histone H3.2 OS=Homo sapiens GN=HIST2H3A PE=1 SV=3; Histone H3.2 OS=Mus pahari GN=H312 PE=2 SV=3; Histone H3.2 OS=Danio rerio GN=zgc:113984 PE=2 SV=3; Histone H3.2 OS=Xenopus tropicalis GN=TGas081o10.1 PE=2 SV=3; Histone H3 OS=Urechis caupo PE=1 SV=2; Histone H3 OS=Chironomus thummi thummi PE=3 SV=2; Histone H3 OS=Tigriopus californicus PE=3 SV=2; Histone H3 OS=Drosophila hydei GN=His3 PE=3 SV=2;…			0	29.41	FQSSAVMALQEASEAYLVGLFEDTNLCAIHAK	Dethiomethyl(M)@7; Hex(Y)@16; Carbamidomethyl(C)@27		-0.00889785	3626.74	1209.92	3626.75	1209.92	3	15	1.1.1.1166.43	1	30.216	7510.45	30.5168
6	23.35	23.35	75.74	52.94	47.06	sp|Q71DI3|H32_HUMAN; sp|Q6LBE8|H32_MUSPA; sp|Q4QRF4|H32_DANRE; sp|Q28D37|H32_XENTR; sp|P84239|H3_URECA; sp|P84238|H3_CHITH; sp|P84237|H3_TIGCA; sp|P84236|H3_DROHY; sp|P84235|H3_PLADU; sp|P84234|H32_ONCMY; sp|P84233|H32_XENLA; sp|P84232|H32_PORAF; sp|P84231|H32_ICTBU; sp|P84230|H32_CAIMO; sp|P84229|H32_CHICK; sp|P84228|H32_MOUSE; sp|P84227|H32_BOVIN; sp|P02299|H3_DROME	Histone H3.2 OS=Homo sapiens GN=HIST2H3A PE=1 SV=3; Histone H3.2 OS=Mus pahari GN=H312 PE=2 SV=3; Histone H3.2 OS=Danio rerio GN=zgc:113984 PE=2 SV=3; Histone H3.2 OS=Xenopus tropicalis GN=TGas081o10.1 PE=2 SV=3; Histone H3 OS=Urechis caupo PE=1 SV=2; Histone H3 OS=Chironomus thummi thummi PE=3 SV=2; Histone H3 OS=Tigriopus californicus PE=3 SV=2; Histone H3 OS=Drosophila hydei GN=His3 PE=3 SV=2;…			0	27.59	FQSSAVMALQEASEAYLVGLFEDTNLCAIHAK	Carbamidomethyl@N-term; Deamidated(Q)@2; Carbamidomethyl(C)@27		0.017175	3570.72	1191.25	3570.7	1191.24	3	13	1.1.1.1174.16	1	30.9904	7327.9	30.6149
6	23.35	23.35	75.74	52.94	47.06	sp|Q71DI3|H32_HUMAN; sp|Q6LBE8|H32_MUSPA; sp|Q4QRF4|H32_DANRE; sp|Q28D37|H32_XENTR; sp|P84239|H3_URECA; sp|P84238|H3_CHITH; sp|P84237|H3_TIGCA; sp|P84236|H3_DROHY; sp|P84235|H3_PLADU; sp|P84234|H32_ONCMY; sp|P84233|H32_XENLA; sp|P84232|H32_PORAF; sp|P84231|H32_ICTBU; sp|P84230|H32_CAIMO; sp|P84229|H32_CHICK; sp|P84228|H32_MOUSE; sp|P84227|H32_BOVIN; sp|P02299|H3_DROME	Histone H3.2 OS=Homo sapiens GN=HIST2H3A PE=1 SV=3; Histone H3.2 OS=Mus pahari GN=H312 PE=2 SV=3; Histone H3.2 OS=Danio rerio GN=zgc:113984 PE=2 SV=3; Histone H3.2 OS=Xenopus tropicalis GN=TGas081o10.1 PE=2 SV=3; Histone H3 OS=Urechis caupo PE=1 SV=2; Histone H3 OS=Chironomus thummi thummi PE=3 SV=2; Histone H3 OS=Tigriopus californicus PE=3 SV=2; Histone H3 OS=Drosophila hydei GN=His3 PE=3 SV=2;…			0	25.79	FQSSAVMALQEASEAYLVGLFEDTNLCAIHAK	Carbamidomethyl@N-term; Carbamidomethyl(C)@27; GlyGly(K)@32		-0.00367338	3683.76	1228.93	3683.76	1228.93	3	14	1.1.1.1171.10	1	30.699	2752.99	30.7126
6	23.35	23.35	75.74	52.94	47.06	sp|Q71DI3|H32_HUMAN; sp|Q6LBE8|H32_MUSPA; sp|Q4QRF4|H32_DANRE; sp|Q28D37|H32_XENTR; sp|P84239|H3_URECA; sp|P84238|H3_CHITH; sp|P84237|H3_TIGCA; sp|P84236|H3_DROHY; sp|P84235|H3_PLADU; sp|P84234|H32_ONCMY; sp|P84233|H32_XENLA; sp|P84232|H32_PORAF; sp|P84231|H32_ICTBU; sp|P84230|H32_CAIMO; sp|P84229|H32_CHICK; sp|P84228|H32_MOUSE; sp|P84227|H32_BOVIN; sp|P02299|H3_DROME	Histone H3.2 OS=Homo sapiens GN=HIST2H3A PE=1 SV=3; Histone H3.2 OS=Mus pahari GN=H312 PE=2 SV=3; Histone H3.2 OS=Danio rerio GN=zgc:113984 PE=2 SV=3; Histone H3.2 OS=Xenopus tropicalis GN=TGas081o10.1 PE=2 SV=3; Histone H3 OS=Urechis caupo PE=1 SV=2; Histone H3 OS=Chironomus thummi thummi PE=3 SV=2; Histone H3 OS=Tigriopus californicus PE=3 SV=2; Histone H3 OS=Drosophila hydei GN=His3 PE=3 SV=2;…			0	25.05	FQSSAVMALQEASEAYLVGLFEDTNLCAIHAK	Carbamidomethyl@N-term; Carbamidomethyl(C)@27; GlyGly(K)@32		-0.0136929	3683.75	737.756	3683.76	737.759	5	14	1.1.1.1170.7	1	30.5363	3436.17	30.6149
6	23.35	23.35	75.74	52.94	47.06	sp|Q71DI3|H32_HUMAN; sp|Q6LBE8|H32_MUSPA; sp|Q4QRF4|H32_DANRE; sp|Q28D37|H32_XENTR; sp|P84239|H3_URECA; sp|P84238|H3_CHITH; sp|P84237|H3_TIGCA; sp|P84236|H3_DROHY; sp|P84235|H3_PLADU; sp|P84234|H32_ONCMY; sp|P84233|H32_XENLA; sp|P84232|H32_PORAF; sp|P84231|H32_ICTBU; sp|P84230|H32_CAIMO; sp|P84229|H32_CHICK; sp|P84228|H32_MOUSE; sp|P84227|H32_BOVIN; sp|P02299|H3_DROME	Histone H3.2 OS=Homo sapiens GN=HIST2H3A PE=1 SV=3; Histone H3.2 OS=Mus pahari GN=H312 PE=2 SV=3; Histone H3.2 OS=Danio rerio GN=zgc:113984 PE=2 SV=3; Histone H3.2 OS=Xenopus tropicalis GN=TGas081o10.1 PE=2 SV=3; Histone H3 OS=Urechis caupo PE=1 SV=2; Histone H3 OS=Chironomus thummi thummi PE=3 SV=2; Histone H3 OS=Tigriopus californicus PE=3 SV=2; Histone H3 OS=Drosophila hydei GN=His3 PE=3 SV=2;…			0	21.64	FQSSAVMALQEASEAYLVGLFEDTNLCAIHAK	Oxidation(M)@7; Deamidated(Q)@10; Deamidated(N)@25; Carbamidomethyl(C)@27; Carbamidomethyl(K)@32		0.026753	3587.71	897.934	3587.68	897.927	4	14	1.1.1.1193.9	1	32.8114	209.126	32.8716
6	23.35	23.35	75.74	52.94	47.06	sp|Q71DI3|H32_HUMAN; sp|Q6LBE8|H32_MUSPA; sp|Q4QRF4|H32_DANRE; sp|Q28D37|H32_XENTR; sp|P84239|H3_URECA; sp|P84238|H3_CHITH; sp|P84237|H3_TIGCA; sp|P84236|H3_DROHY; sp|P84235|H3_PLADU; sp|P84234|H32_ONCMY; sp|P84233|H32_XENLA; sp|P84232|H32_PORAF; sp|P84231|H32_ICTBU; sp|P84230|H32_CAIMO; sp|P84229|H32_CHICK; sp|P84228|H32_MOUSE; sp|P84227|H32_BOVIN; sp|P02299|H3_DROME	Histone H3.2 OS=Homo sapiens GN=HIST2H3A PE=1 SV=3; Histone H3.2 OS=Mus pahari GN=H312 PE=2 SV=3; Histone H3.2 OS=Danio rerio GN=zgc:113984 PE=2 SV=3; Histone H3.2 OS=Xenopus tropicalis GN=TGas081o10.1 PE=2 SV=3; Histone H3 OS=Urechis caupo PE=1 SV=2; Histone H3 OS=Chironomus thummi thummi PE=3 SV=2; Histone H3 OS=Tigriopus californicus PE=3 SV=2; Histone H3 OS=Drosophila hydei GN=His3 PE=3 SV=2;…			0	19.25	FQSSAVMALQEASEAYLVGLFEDTNLCAIHAK	Methyl(E)@11; Carbamidomethyl(C)@27		0.00258525	3526.71	882.686	3526.71	882.685	4	13	1.1.1.1202.5	1	33.6915	183.137	33.4656
6	23.35	23.35	75.74	52.94	47.06	sp|Q71DI3|H32_HUMAN; sp|Q6LBE8|H32_MUSPA; sp|Q4QRF4|H32_DANRE; sp|Q28D37|H32_XENTR; sp|P84239|H3_URECA; sp|P84238|H3_CHITH; sp|P84237|H3_TIGCA; sp|P84236|H3_DROHY; sp|P84235|H3_PLADU; sp|P84234|H32_ONCMY; sp|P84233|H32_XENLA; sp|P84232|H32_PORAF; sp|P84231|H32_ICTBU; sp|P84230|H32_CAIMO; sp|P84229|H32_CHICK; sp|P84228|H32_MOUSE; sp|P84227|H32_BOVIN; sp|P02299|H3_DROME	Histone H3.2 OS=Homo sapiens GN=HIST2H3A PE=1 SV=3; Histone H3.2 OS=Mus pahari GN=H312 PE=2 SV=3; Histone H3.2 OS=Danio rerio GN=zgc:113984 PE=2 SV=3; Histone H3.2 OS=Xenopus tropicalis GN=TGas081o10.1 PE=2 SV=3; Histone H3 OS=Urechis caupo PE=1 SV=2; Histone H3 OS=Chironomus thummi thummi PE=3 SV=2; Histone H3 OS=Tigriopus californicus PE=3 SV=2; Histone H3 OS=Drosophila hydei GN=His3 PE=3 SV=2;…			0	17.24	FQSSAVMALQEASEAYLVGLFEDTNLCAIHAK	Deamidated(Q)@2; GlyGly(S)@13; Carbamidomethyl(C)@27		0.00653892	3627.73	907.94	3627.72	907.938	4	14	1.1.1.1195.12	0	33.0176	2103.18	33.0695
6	23.35	23.35	75.74	52.94	47.06	sp|Q71DI3|H32_HUMAN; sp|Q6LBE8|H32_MUSPA; sp|Q4QRF4|H32_DANRE; sp|Q28D37|H32_XENTR; sp|P84239|H3_URECA; sp|P84238|H3_CHITH; sp|P84237|H3_TIGCA; sp|P84236|H3_DROHY; sp|P84235|H3_PLADU; sp|P84234|H32_ONCMY; sp|P84233|H32_XENLA; sp|P84232|H32_PORAF; sp|P84231|H32_ICTBU; sp|P84230|H32_CAIMO; sp|P84229|H32_CHICK; sp|P84228|H32_MOUSE; sp|P84227|H32_BOVIN; sp|P02299|H3_DROME	Histone H3.2 OS=Homo sapiens GN=HIST2H3A PE=1 SV=3; Histone H3.2 OS=Mus pahari GN=H312 PE=2 SV=3; Histone H3.2 OS=Danio rerio GN=zgc:113984 PE=2 SV=3; Histone H3.2 OS=Xenopus tropicalis GN=TGas081o10.1 PE=2 SV=3; Histone H3 OS=Urechis caupo PE=1 SV=2; Histone H3 OS=Chironomus thummi thummi PE=3 SV=2; Histone H3 OS=Tigriopus californicus PE=3 SV=2; Histone H3 OS=Drosophila hydei GN=His3 PE=3 SV=2;…			0	17.07	FQSSAVMALQEASEAYLVGLFEDTNLCAIHAK	Deamidated(Q)@2; GlyGly(S)@13; Carbamidomethyl(C)@27		0.00819639	3627.73	1210.25	3627.72	1210.25	3	14	1.1.1.1186.35	1	32.1591	1642.28	32.0826
6	23.35	23.35	75.74	52.94	47.06	sp|Q71DI3|H32_HUMAN; sp|Q6LBE8|H32_MUSPA; sp|Q4QRF4|H32_DANRE; sp|Q28D37|H32_XENTR; sp|P84239|H3_URECA; sp|P84238|H3_CHITH; sp|P84237|H3_TIGCA; sp|P84236|H3_DROHY; sp|P84235|H3_PLADU; sp|P84234|H32_ONCMY; sp|P84233|H32_XENLA; sp|P84232|H32_PORAF; sp|P84231|H32_ICTBU; sp|P84230|H32_CAIMO; sp|P84229|H32_CHICK; sp|P84228|H32_MOUSE; sp|P84227|H32_BOVIN; sp|P02299|H3_DROME	Histone H3.2 OS=Homo sapiens GN=HIST2H3A PE=1 SV=3; Histone H3.2 OS=Mus pahari GN=H312 PE=2 SV=3; Histone H3.2 OS=Danio rerio GN=zgc:113984 PE=2 SV=3; Histone H3.2 OS=Xenopus tropicalis GN=TGas081o10.1 PE=2 SV=3; Histone H3 OS=Urechis caupo PE=1 SV=2; Histone H3 OS=Chironomus thummi thummi PE=3 SV=2; Histone H3 OS=Tigriopus californicus PE=3 SV=2; Histone H3 OS=Drosophila hydei GN=His3 PE=3 SV=2;…			0	15.84	FQSSAVMALQEASEAYLVGLFEDTNLCAIHAK	GlyGly(S)@13; Carbamidomethyl(C)@27; GlyGly(K)@32		-0.0057185	3740.77	1247.93	3740.78	1247.93	3	15	1.1.1.1178.14	1	31.3926	6620.71	31.2999
6	23.35	23.35	75.74	52.94	47.06	sp|Q71DI3|H32_HUMAN; sp|Q6LBE8|H32_MUSPA; sp|Q4QRF4|H32_DANRE; sp|Q28D37|H32_XENTR; sp|P84239|H3_URECA; sp|P84238|H3_CHITH; sp|P84237|H3_TIGCA; sp|P84236|H3_DROHY; sp|P84235|H3_PLADU; sp|P84234|H32_ONCMY; sp|P84233|H32_XENLA; sp|P84232|H32_PORAF; sp|P84231|H32_ICTBU; sp|P84230|H32_CAIMO; sp|P84229|H32_CHICK; sp|P84228|H32_MOUSE; sp|P84227|H32_BOVIN; sp|P02299|H3_DROME	Histone H3.2 OS=Homo sapiens GN=HIST2H3A PE=1 SV=3; Histone H3.2 OS=Mus pahari GN=H312 PE=2 SV=3; Histone H3.2 OS=Danio rerio GN=zgc:113984 PE=2 SV=3; Histone H3.2 OS=Xenopus tropicalis GN=TGas081o10.1 PE=2 SV=3; Histone H3 OS=Urechis caupo PE=1 SV=2; Histone H3 OS=Chironomus thummi thummi PE=3 SV=2; Histone H3 OS=Tigriopus californicus PE=3 SV=2; Histone H3 OS=Drosophila hydei GN=His3 PE=3 SV=2;…			0	99	FQSSAVMALQEASEAYLVGLFEDTNLCAIHAKR	Carbamidomethyl@N-term; Oxidation(M)@7; Carbamidomethyl(C)@27; GlyGly(K)@32	missed K-R@32	-0.00511752	3855.85	964.97	3855.86	964.971	4	18	1.1.1.1189.28	1	32.4347	605.411	32.3774
6	23.35	23.35	75.74	52.94	47.06	sp|Q71DI3|H32_HUMAN; sp|Q6LBE8|H32_MUSPA; sp|Q4QRF4|H32_DANRE; sp|Q28D37|H32_XENTR; sp|P84239|H3_URECA; sp|P84238|H3_CHITH; sp|P84237|H3_TIGCA; sp|P84236|H3_DROHY; sp|P84235|H3_PLADU; sp|P84234|H32_ONCMY; sp|P84233|H32_XENLA; sp|P84232|H32_PORAF; sp|P84231|H32_ICTBU; sp|P84230|H32_CAIMO; sp|P84229|H32_CHICK; sp|P84228|H32_MOUSE; sp|P84227|H32_BOVIN; sp|P02299|H3_DROME	Histone H3.2 OS=Homo sapiens GN=HIST2H3A PE=1 SV=3; Histone H3.2 OS=Mus pahari GN=H312 PE=2 SV=3; Histone H3.2 OS=Danio rerio GN=zgc:113984 PE=2 SV=3; Histone H3.2 OS=Xenopus tropicalis GN=TGas081o10.1 PE=2 SV=3; Histone H3 OS=Urechis caupo PE=1 SV=2; Histone H3 OS=Chironomus thummi thummi PE=3 SV=2; Histone H3 OS=Tigriopus californicus PE=3 SV=2; Histone H3 OS=Drosophila hydei GN=His3 PE=3 SV=2;…			0	99	FQSSAVMALQEASEAYLVGLFEDTNLCAIHAKR	Carbamidomethyl@N-term; Deamidated(Q)@10; Carbamidomethyl(C)@27; GlyGly(K)@32	missed K-R@32	0.0105489	3840.86	961.221	3840.85	961.219	4	18	1.1.1.1173.7	1	30.8609	466.71	30.8102
6	23.35	23.35	75.74	52.94	47.06	sp|Q71DI3|H32_HUMAN; sp|Q6LBE8|H32_MUSPA; sp|Q4QRF4|H32_DANRE; sp|Q28D37|H32_XENTR; sp|P84239|H3_URECA; sp|P84238|H3_CHITH; sp|P84237|H3_TIGCA; sp|P84236|H3_DROHY; sp|P84235|H3_PLADU; sp|P84234|H32_ONCMY; sp|P84233|H32_XENLA; sp|P84232|H32_PORAF; sp|P84231|H32_ICTBU; sp|P84230|H32_CAIMO; sp|P84229|H32_CHICK; sp|P84228|H32_MOUSE; sp|P84227|H32_BOVIN; sp|P02299|H3_DROME	Histone H3.2 OS=Homo sapiens GN=HIST2H3A PE=1 SV=3; Histone H3.2 OS=Mus pahari GN=H312 PE=2 SV=3; Histone H3.2 OS=Danio rerio GN=zgc:113984 PE=2 SV=3; Histone H3.2 OS=Xenopus tropicalis GN=TGas081o10.1 PE=2 SV=3; Histone H3 OS=Urechis caupo PE=1 SV=2; Histone H3 OS=Chironomus thummi thummi PE=3 SV=2; Histone H3 OS=Tigriopus californicus PE=3 SV=2; Histone H3 OS=Drosophila hydei GN=His3 PE=3 SV=2;…			0	99	FQSSAVMALQEASEAYLVGLFEDTNLCAIHAKR	Carbamidomethyl(E)@14; Carbamidomethyl(C)@27; GlyGly(K)@32	missed K-R@32	-0.0119209	3839.85	640.982	3839.86	640.984	6	18	1.1.1.1161.2	1	29.643	1793.27	29.7299
6	23.35	23.35	75.74	52.94	47.06	sp|Q71DI3|H32_HUMAN; sp|Q6LBE8|H32_MUSPA; sp|Q4QRF4|H32_DANRE; sp|Q28D37|H32_XENTR; sp|P84239|H3_URECA; sp|P84238|H3_CHITH; sp|P84237|H3_TIGCA; sp|P84236|H3_DROHY; sp|P84235|H3_PLADU; sp|P84234|H32_ONCMY; sp|P84233|H32_XENLA; sp|P84232|H32_PORAF; sp|P84231|H32_ICTBU; sp|P84230|H32_CAIMO; sp|P84229|H32_CHICK; sp|P84228|H32_MOUSE; sp|P84227|H32_BOVIN; sp|P02299|H3_DROME	Histone H3.2 OS=Homo sapiens GN=HIST2H3A PE=1 SV=3; Histone H3.2 OS=Mus pahari GN=H312 PE=2 SV=3; Histone H3.2 OS=Danio rerio GN=zgc:113984 PE=2 SV=3; Histone H3.2 OS=Xenopus tropicalis GN=TGas081o10.1 PE=2 SV=3; Histone H3 OS=Urechis caupo PE=1 SV=2; Histone H3 OS=Chironomus thummi thummi PE=3 SV=2; Histone H3 OS=Tigriopus californicus PE=3 SV=2; Histone H3 OS=Drosophila hydei GN=His3 PE=3 SV=2;…			0	99	FQSSAVMALQEASEAYLVGLFEDTNLCAIHAKR	Carbamidomethyl(C)@27	missed K-R@32	-0.00347711	3668.79	734.766	3668.8	734.767	5	15	1.1.1.1185.5	1	32.0007	140.502	32.0826
6	23.35	23.35	75.74	52.94	47.06	sp|Q71DI3|H32_HUMAN; sp|Q6LBE8|H32_MUSPA; sp|Q4QRF4|H32_DANRE; sp|Q28D37|H32_XENTR; sp|P84239|H3_URECA; sp|P84238|H3_CHITH; sp|P84237|H3_TIGCA; sp|P84236|H3_DROHY; sp|P84235|H3_PLADU; sp|P84234|H32_ONCMY; sp|P84233|H32_XENLA; sp|P84232|H32_PORAF; sp|P84231|H32_ICTBU; sp|P84230|H32_CAIMO; sp|P84229|H32_CHICK; sp|P84228|H32_MOUSE; sp|P84227|H32_BOVIN; sp|P02299|H3_DROME	Histone H3.2 OS=Homo sapiens GN=HIST2H3A PE=1 SV=3; Histone H3.2 OS=Mus pahari GN=H312 PE=2 SV=3; Histone H3.2 OS=Danio rerio GN=zgc:113984 PE=2 SV=3; Histone H3.2 OS=Xenopus tropicalis GN=TGas081o10.1 PE=2 SV=3; Histone H3 OS=Urechis caupo PE=1 SV=2; Histone H3 OS=Chironomus thummi thummi PE=3 SV=2; Histone H3 OS=Tigriopus californicus PE=3 SV=2; Histone H3 OS=Drosophila hydei GN=His3 PE=3 SV=2;…			0	99	FQSSAVMALQEASEAYLVGLFEDTNLCAIHAKR	GlyGly(S)@13; Carbamidomethyl(C)@27; GlyGly(K)@32	missed K-R@32	-0.00730315	3896.88	780.382	3896.88	780.384	5	18	1.1.1.1159.14	1	29.473	8058.19	29.6305
6	23.35	23.35	75.74	52.94	47.06	sp|Q71DI3|H32_HUMAN; sp|Q6LBE8|H32_MUSPA; sp|Q4QRF4|H32_DANRE; sp|Q28D37|H32_XENTR; sp|P84239|H3_URECA; sp|P84238|H3_CHITH; sp|P84237|H3_TIGCA; sp|P84236|H3_DROHY; sp|P84235|H3_PLADU; sp|P84234|H32_ONCMY; sp|P84233|H32_XENLA; sp|P84232|H32_PORAF; sp|P84231|H32_ICTBU; sp|P84230|H32_CAIMO; sp|P84229|H32_CHICK; sp|P84228|H32_MOUSE; sp|P84227|H32_BOVIN; sp|P02299|H3_DROME	Histone H3.2 OS=Homo sapiens GN=HIST2H3A PE=1 SV=3; Histone H3.2 OS=Mus pahari GN=H312 PE=2 SV=3; Histone H3.2 OS=Danio rerio GN=zgc:113984 PE=2 SV=3; Histone H3.2 OS=Xenopus tropicalis GN=TGas081o10.1 PE=2 SV=3; Histone H3 OS=Urechis caupo PE=1 SV=2; Histone H3 OS=Chironomus thummi thummi PE=3 SV=2; Histone H3 OS=Tigriopus californicus PE=3 SV=2; Histone H3 OS=Drosophila hydei GN=His3 PE=3 SV=2;…			0	71.87	FQSSAVMALQEASEAYLVGLFEDTNLCAIHAKR	Carbamidomethyl@N-term; Carbamidomethyl(C)@27; GlyGly(K)@32	missed K-R@32	0.000220612	3839.86	960.973	3839.86	960.973	4	14	1.1.1.1192.23	1	32.758	354.163	32.6746
6	23.35	23.35	75.74	52.94	47.06	sp|Q71DI3|H32_HUMAN; sp|Q6LBE8|H32_MUSPA; sp|Q4QRF4|H32_DANRE; sp|Q28D37|H32_XENTR; sp|P84239|H3_URECA; sp|P84238|H3_CHITH; sp|P84237|H3_TIGCA; sp|P84236|H3_DROHY; sp|P84235|H3_PLADU; sp|P84234|H32_ONCMY; sp|P84233|H32_XENLA; sp|P84232|H32_PORAF; sp|P84231|H32_ICTBU; sp|P84230|H32_CAIMO; sp|P84229|H32_CHICK; sp|P84228|H32_MOUSE; sp|P84227|H32_BOVIN; sp|P02299|H3_DROME	Histone H3.2 OS=Homo sapiens GN=HIST2H3A PE=1 SV=3; Histone H3.2 OS=Mus pahari GN=H312 PE=2 SV=3; Histone H3.2 OS=Danio rerio GN=zgc:113984 PE=2 SV=3; Histone H3.2 OS=Xenopus tropicalis GN=TGas081o10.1 PE=2 SV=3; Histone H3 OS=Urechis caupo PE=1 SV=2; Histone H3 OS=Chironomus thummi thummi PE=3 SV=2; Histone H3 OS=Tigriopus californicus PE=3 SV=2; Histone H3 OS=Drosophila hydei GN=His3 PE=3 SV=2;…			0	45.94	FQSSAVMALQEASEAYLVGLFEDTNLCAIHAKR	Carbamidomethyl(E)@14; Carbamidomethyl(C)@27; GlyGly(K)@32	missed K-R@32	-0.00295309	3839.86	960.972	3839.86	960.973	4	15	1.1.1.1163.7	1	29.8912	7885.33	29.7299
6	23.35	23.35	75.74	52.94	47.06	sp|Q71DI3|H32_HUMAN; sp|Q6LBE8|H32_MUSPA; sp|Q4QRF4|H32_DANRE; sp|Q28D37|H32_XENTR; sp|P84239|H3_URECA; sp|P84238|H3_CHITH; sp|P84237|H3_TIGCA; sp|P84236|H3_DROHY; sp|P84235|H3_PLADU; sp|P84234|H32_ONCMY; sp|P84233|H32_XENLA; sp|P84232|H32_PORAF; sp|P84231|H32_ICTBU; sp|P84230|H32_CAIMO; sp|P84229|H32_CHICK; sp|P84228|H32_MOUSE; sp|P84227|H32_BOVIN; sp|P02299|H3_DROME	Histone H3.2 OS=Homo sapiens GN=HIST2H3A PE=1 SV=3; Histone H3.2 OS=Mus pahari GN=H312 PE=2 SV=3; Histone H3.2 OS=Danio rerio GN=zgc:113984 PE=2 SV=3; Histone H3.2 OS=Xenopus tropicalis GN=TGas081o10.1 PE=2 SV=3; Histone H3 OS=Urechis caupo PE=1 SV=2; Histone H3 OS=Chironomus thummi thummi PE=3 SV=2; Histone H3 OS=Tigriopus californicus PE=3 SV=2; Histone H3 OS=Drosophila hydei GN=His3 PE=3 SV=2;…			0	29.34	KQLATKAAR	Carbamidomethyl@N-term; GlyGly(K)@6	missed K-Q@1; missed K-A@6	-0.001893	1156.67	386.562	1156.67	386.563	3	13	1.1.1.945.8	0	8.4718	910.098	8.45
6	23.35	23.35	75.74	52.94	47.06	sp|Q71DI3|H32_HUMAN; sp|Q6LBE8|H32_MUSPA; sp|Q4QRF4|H32_DANRE; sp|Q28D37|H32_XENTR; sp|P84239|H3_URECA; sp|P84238|H3_CHITH; sp|P84237|H3_TIGCA; sp|P84236|H3_DROHY; sp|P84235|H3_PLADU; sp|P84234|H32_ONCMY; sp|P84233|H32_XENLA; sp|P84232|H32_PORAF; sp|P84231|H32_ICTBU; sp|P84230|H32_CAIMO; sp|P84229|H32_CHICK; sp|P84228|H32_MOUSE; sp|P84227|H32_BOVIN; sp|P02299|H3_DROME	Histone H3.2 OS=Homo sapiens GN=HIST2H3A PE=1 SV=3; Histone H3.2 OS=Mus pahari GN=H312 PE=2 SV=3; Histone H3.2 OS=Danio rerio GN=zgc:113984 PE=2 SV=3; Histone H3.2 OS=Xenopus tropicalis GN=TGas081o10.1 PE=2 SV=3; Histone H3 OS=Urechis caupo PE=1 SV=2; Histone H3 OS=Chironomus thummi thummi PE=3 SV=2; Histone H3 OS=Tigriopus californicus PE=3 SV=2; Histone H3 OS=Drosophila hydei GN=His3 PE=3 SV=2;…			0	65.54	PGTVALR		cleaved R-P@N-term	0.00242639	712.426	357.22	712.423	357.219	2	7	1.1.1.985.2	0	12.3751	872.261	12.7552
6	23.35	23.35	75.74	52.94	47.06	sp|Q71DI3|H32_HUMAN; sp|Q6LBE8|H32_MUSPA; sp|Q4QRF4|H32_DANRE; sp|Q28D37|H32_XENTR; sp|P84239|H3_URECA; sp|P84238|H3_CHITH; sp|P84237|H3_TIGCA; sp|P84236|H3_DROHY; sp|P84235|H3_PLADU; sp|P84234|H32_ONCMY; sp|P84233|H32_XENLA; sp|P84232|H32_PORAF; sp|P84231|H32_ICTBU; sp|P84230|H32_CAIMO; sp|P84229|H32_CHICK; sp|P84228|H32_MOUSE; sp|P84227|H32_BOVIN; sp|P02299|H3_DROME	Histone H3.2 OS=Homo sapiens GN=HIST2H3A PE=1 SV=3; Histone H3.2 OS=Mus pahari GN=H312 PE=2 SV=3; Histone H3.2 OS=Danio rerio GN=zgc:113984 PE=2 SV=3; Histone H3.2 OS=Xenopus tropicalis GN=TGas081o10.1 PE=2 SV=3; Histone H3 OS=Urechis caupo PE=1 SV=2; Histone H3 OS=Chironomus thummi thummi PE=3 SV=2; Histone H3 OS=Tigriopus californicus PE=3 SV=2; Histone H3 OS=Drosophila hydei GN=His3 PE=3 SV=2;…			0	54.29	QLATKAAR	Acetyl(K)@5	missed K-A@5	0.00222973	899.521	450.768	899.519	450.767	2	13	1.1.1.966.18	0	10.5464	7025.95	10.5087
6	23.35	23.35	75.74	52.94	47.06	sp|Q71DI3|H32_HUMAN; sp|Q6LBE8|H32_MUSPA; sp|Q4QRF4|H32_DANRE; sp|Q28D37|H32_XENTR; sp|P84239|H3_URECA; sp|P84238|H3_CHITH; sp|P84237|H3_TIGCA; sp|P84236|H3_DROHY; sp|P84235|H3_PLADU; sp|P84234|H32_ONCMY; sp|P84233|H32_XENLA; sp|P84232|H32_PORAF; sp|P84231|H32_ICTBU; sp|P84230|H32_CAIMO; sp|P84229|H32_CHICK; sp|P84228|H32_MOUSE; sp|P84227|H32_BOVIN; sp|P02299|H3_DROME	Histone H3.2 OS=Homo sapiens GN=HIST2H3A PE=1 SV=3; Histone H3.2 OS=Mus pahari GN=H312 PE=2 SV=3; Histone H3.2 OS=Danio rerio GN=zgc:113984 PE=2 SV=3; Histone H3.2 OS=Xenopus tropicalis GN=TGas081o10.1 PE=2 SV=3; Histone H3 OS=Urechis caupo PE=1 SV=2; Histone H3 OS=Chironomus thummi thummi PE=3 SV=2; Histone H3 OS=Tigriopus californicus PE=3 SV=2; Histone H3 OS=Drosophila hydei GN=His3 PE=3 SV=2;…			0	32.26	QLATKAAR	Deamidated(Q)@1; Acetyl(K)@5	missed K-A@5	-0.00146555	900.501	451.258	900.503	451.259	2	13	1.1.1.970.5	0	10.942	331.327	10.8997
6	23.35	23.35	75.74	52.94	47.06	sp|Q71DI3|H32_HUMAN; sp|Q6LBE8|H32_MUSPA; sp|Q4QRF4|H32_DANRE; sp|Q28D37|H32_XENTR; sp|P84239|H3_URECA; sp|P84238|H3_CHITH; sp|P84237|H3_TIGCA; sp|P84236|H3_DROHY; sp|P84235|H3_PLADU; sp|P84234|H32_ONCMY; sp|P84233|H32_XENLA; sp|P84232|H32_PORAF; sp|P84231|H32_ICTBU; sp|P84230|H32_CAIMO; sp|P84229|H32_CHICK; sp|P84228|H32_MOUSE; sp|P84227|H32_BOVIN; sp|P02299|H3_DROME	Histone H3.2 OS=Homo sapiens GN=HIST2H3A PE=1 SV=3; Histone H3.2 OS=Mus pahari GN=H312 PE=2 SV=3; Histone H3.2 OS=Danio rerio GN=zgc:113984 PE=2 SV=3; Histone H3.2 OS=Xenopus tropicalis GN=TGas081o10.1 PE=2 SV=3; Histone H3 OS=Urechis caupo PE=1 SV=2; Histone H3 OS=Chironomus thummi thummi PE=3 SV=2; Histone H3 OS=Tigriopus californicus PE=3 SV=2; Histone H3 OS=Drosophila hydei GN=His3 PE=3 SV=2;…			0	64.93	RPGTVALR		cleaved Y-R@N-term	1.18389e-05	868.524	435.269	868.524	435.269	2	10	1.1.1.989.27	0	12.8081	919.558	12.7552
6	23.35	23.35	75.74	52.94	47.06	sp|Q71DI3|H32_HUMAN; sp|Q6LBE8|H32_MUSPA; sp|Q4QRF4|H32_DANRE; sp|Q28D37|H32_XENTR; sp|P84239|H3_URECA; sp|P84238|H3_CHITH; sp|P84237|H3_TIGCA; sp|P84236|H3_DROHY; sp|P84235|H3_PLADU; sp|P84234|H32_ONCMY; sp|P84233|H32_XENLA; sp|P84232|H32_PORAF; sp|P84231|H32_ICTBU; sp|P84230|H32_CAIMO; sp|P84229|H32_CHICK; sp|P84228|H32_MOUSE; sp|P84227|H32_BOVIN; sp|P02299|H3_DROME	Histone H3.2 OS=Homo sapiens GN=HIST2H3A PE=1 SV=3; Histone H3.2 OS=Mus pahari GN=H312 PE=2 SV=3; Histone H3.2 OS=Danio rerio GN=zgc:113984 PE=2 SV=3; Histone H3.2 OS=Xenopus tropicalis GN=TGas081o10.1 PE=2 SV=3; Histone H3 OS=Urechis caupo PE=1 SV=2; Histone H3 OS=Chironomus thummi thummi PE=3 SV=2; Histone H3 OS=Tigriopus californicus PE=3 SV=2; Histone H3 OS=Drosophila hydei GN=His3 PE=3 SV=2;…			0	99	RYQKSTELLIR	Carbamidomethyl@N-term; GlyGly(K)@4	missed R-Y@1; missed K-S@4	-0.000552576	1576.87	526.63	1576.87	526.63	3	16	1.1.1.999.11	0	13.7839	14800.4	13.8292
6	23.35	23.35	75.74	52.94	47.06	sp|Q71DI3|H32_HUMAN; sp|Q6LBE8|H32_MUSPA; sp|Q4QRF4|H32_DANRE; sp|Q28D37|H32_XENTR; sp|P84239|H3_URECA; sp|P84238|H3_CHITH; sp|P84237|H3_TIGCA; sp|P84236|H3_DROHY; sp|P84235|H3_PLADU; sp|P84234|H32_ONCMY; sp|P84233|H32_XENLA; sp|P84232|H32_PORAF; sp|P84231|H32_ICTBU; sp|P84230|H32_CAIMO; sp|P84229|H32_CHICK; sp|P84228|H32_MOUSE; sp|P84227|H32_BOVIN; sp|P02299|H3_DROME	Histone H3.2 OS=Homo sapiens GN=HIST2H3A PE=1 SV=3; Histone H3.2 OS=Mus pahari GN=H312 PE=2 SV=3; Histone H3.2 OS=Danio rerio GN=zgc:113984 PE=2 SV=3; Histone H3.2 OS=Xenopus tropicalis GN=TGas081o10.1 PE=2 SV=3; Histone H3 OS=Urechis caupo PE=1 SV=2; Histone H3 OS=Chironomus thummi thummi PE=3 SV=2; Histone H3 OS=Tigriopus californicus PE=3 SV=2; Histone H3 OS=Drosophila hydei GN=His3 PE=3 SV=2;…			0	99	RYQKSTELLIR	Carbamidomethyl@N-term; Deamidated(Q)@3; GlyGly(K)@4	missed R-Y@1; missed K-S@4	-0.00150466	1577.85	526.958	1577.85	526.958	3	16	1.1.1.1004.18	0	14.2858	3603.62	14.2199
6	23.35	23.35	75.74	52.94	47.06	sp|Q71DI3|H32_HUMAN; sp|Q6LBE8|H32_MUSPA; sp|Q4QRF4|H32_DANRE; sp|Q28D37|H32_XENTR; sp|P84239|H3_URECA; sp|P84238|H3_CHITH; sp|P84237|H3_TIGCA; sp|P84236|H3_DROHY; sp|P84235|H3_PLADU; sp|P84234|H32_ONCMY; sp|P84233|H32_XENLA; sp|P84232|H32_PORAF; sp|P84231|H32_ICTBU; sp|P84230|H32_CAIMO; sp|P84229|H32_CHICK; sp|P84228|H32_MOUSE; sp|P84227|H32_BOVIN; sp|P02299|H3_DROME	Histone H3.2 OS=Homo sapiens GN=HIST2H3A PE=1 SV=3; Histone H3.2 OS=Mus pahari GN=H312 PE=2 SV=3; Histone H3.2 OS=Danio rerio GN=zgc:113984 PE=2 SV=3; Histone H3.2 OS=Xenopus tropicalis GN=TGas081o10.1 PE=2 SV=3; Histone H3 OS=Urechis caupo PE=1 SV=2; Histone H3 OS=Chironomus thummi thummi PE=3 SV=2; Histone H3 OS=Tigriopus californicus PE=3 SV=2; Histone H3 OS=Drosophila hydei GN=His3 PE=3 SV=2;…			0	44.73	RYQKSTELLIR	Lys->Hydroxyallysine(K)@4	missed R-Y@1; missed K-S@4	0.00101909	1420.77	474.597	1420.77	474.596	3	13	1.1.1.1015.8	0	15.3326	38519.7	15.1973
6	23.35	23.35	75.74	52.94	47.06	sp|Q71DI3|H32_HUMAN; sp|Q6LBE8|H32_MUSPA; sp|Q4QRF4|H32_DANRE; sp|Q28D37|H32_XENTR; sp|P84239|H3_URECA; sp|P84238|H3_CHITH; sp|P84237|H3_TIGCA; sp|P84236|H3_DROHY; sp|P84235|H3_PLADU; sp|P84234|H32_ONCMY; sp|P84233|H32_XENLA; sp|P84232|H32_PORAF; sp|P84231|H32_ICTBU; sp|P84230|H32_CAIMO; sp|P84229|H32_CHICK; sp|P84228|H32_MOUSE; sp|P84227|H32_BOVIN; sp|P02299|H3_DROME	Histone H3.2 OS=Homo sapiens GN=HIST2H3A PE=1 SV=3; Histone H3.2 OS=Mus pahari GN=H312 PE=2 SV=3; Histone H3.2 OS=Danio rerio GN=zgc:113984 PE=2 SV=3; Histone H3.2 OS=Xenopus tropicalis GN=TGas081o10.1 PE=2 SV=3; Histone H3 OS=Urechis caupo PE=1 SV=2; Histone H3 OS=Chironomus thummi thummi PE=3 SV=2; Histone H3 OS=Tigriopus californicus PE=3 SV=2; Histone H3 OS=Drosophila hydei GN=His3 PE=3 SV=2;…			0	44.51	RYQKSTELLIR	Carbamidomethyl@N-term; Lys->Hydroxyallysine(K)@4	missed R-Y@1; missed K-S@4	0.0012776	1477.79	493.604	1477.79	493.604	3	14	1.1.1.1015.10	0	15.3426	2785.16	15.3928
6	23.35	23.35	75.74	52.94	47.06	sp|Q71DI3|H32_HUMAN; sp|Q6LBE8|H32_MUSPA; sp|Q4QRF4|H32_DANRE; sp|Q28D37|H32_XENTR; sp|P84239|H3_URECA; sp|P84238|H3_CHITH; sp|P84237|H3_TIGCA; sp|P84236|H3_DROHY; sp|P84235|H3_PLADU; sp|P84234|H32_ONCMY; sp|P84233|H32_XENLA; sp|P84232|H32_PORAF; sp|P84231|H32_ICTBU; sp|P84230|H32_CAIMO; sp|P84229|H32_CHICK; sp|P84228|H32_MOUSE; sp|P84227|H32_BOVIN; sp|P02299|H3_DROME	Histone H3.2 OS=Homo sapiens GN=HIST2H3A PE=1 SV=3; Histone H3.2 OS=Mus pahari GN=H312 PE=2 SV=3; Histone H3.2 OS=Danio rerio GN=zgc:113984 PE=2 SV=3; Histone H3.2 OS=Xenopus tropicalis GN=TGas081o10.1 PE=2 SV=3; Histone H3 OS=Urechis caupo PE=1 SV=2; Histone H3 OS=Chironomus thummi thummi PE=3 SV=2; Histone H3 OS=Tigriopus californicus PE=3 SV=2; Histone H3 OS=Drosophila hydei GN=His3 PE=3 SV=2;…			0	32.57	RYQKSTELLIR	Deamidated(Q)@3; GlyGly(K)@4	missed R-Y@1; missed K-S@4	-0.00594328	1520.83	381.214	1520.83	381.215	4	13	1.1.1.1002.2	0	14.0369	441.484	14.0245
6	23.35	23.35	75.74	52.94	47.06	sp|Q71DI3|H32_HUMAN; sp|Q6LBE8|H32_MUSPA; sp|Q4QRF4|H32_DANRE; sp|Q28D37|H32_XENTR; sp|P84239|H3_URECA; sp|P84238|H3_CHITH; sp|P84237|H3_TIGCA; sp|P84236|H3_DROHY; sp|P84235|H3_PLADU; sp|P84234|H32_ONCMY; sp|P84233|H32_XENLA; sp|P84232|H32_PORAF; sp|P84231|H32_ICTBU; sp|P84230|H32_CAIMO; sp|P84229|H32_CHICK; sp|P84228|H32_MOUSE; sp|P84227|H32_BOVIN; sp|P02299|H3_DROME	Histone H3.2 OS=Homo sapiens GN=HIST2H3A PE=1 SV=3; Histone H3.2 OS=Mus pahari GN=H312 PE=2 SV=3; Histone H3.2 OS=Danio rerio GN=zgc:113984 PE=2 SV=3; Histone H3.2 OS=Xenopus tropicalis GN=TGas081o10.1 PE=2 SV=3; Histone H3 OS=Urechis caupo PE=1 SV=2; Histone H3 OS=Chironomus thummi thummi PE=3 SV=2; Histone H3 OS=Tigriopus californicus PE=3 SV=2; Histone H3 OS=Drosophila hydei GN=His3 PE=3 SV=2;…			0	24.54	SEAYLVGLFEDTNLCAIHAK	Carbamidomethyl(C)@15; Carbamidomethyl(K)@20	cleaved A-S@N-term	0.00859345	2307.13	770.05	2307.12	770.047	3	13	1.1.1.1123.20	0	25.9684	120.045	26.2911
6	23.35	23.35	75.74	52.94	47.06	sp|Q71DI3|H32_HUMAN; sp|Q6LBE8|H32_MUSPA; sp|Q4QRF4|H32_DANRE; sp|Q28D37|H32_XENTR; sp|P84239|H3_URECA; sp|P84238|H3_CHITH; sp|P84237|H3_TIGCA; sp|P84236|H3_DROHY; sp|P84235|H3_PLADU; sp|P84234|H32_ONCMY; sp|P84233|H32_XENLA; sp|P84232|H32_PORAF; sp|P84231|H32_ICTBU; sp|P84230|H32_CAIMO; sp|P84229|H32_CHICK; sp|P84228|H32_MOUSE; sp|P84227|H32_BOVIN; sp|P02299|H3_DROME	Histone H3.2 OS=Homo sapiens GN=HIST2H3A PE=1 SV=3; Histone H3.2 OS=Mus pahari GN=H312 PE=2 SV=3; Histone H3.2 OS=Danio rerio GN=zgc:113984 PE=2 SV=3; Histone H3.2 OS=Xenopus tropicalis GN=TGas081o10.1 PE=2 SV=3; Histone H3 OS=Urechis caupo PE=1 SV=2; Histone H3 OS=Chironomus thummi thummi PE=3 SV=2; Histone H3 OS=Tigriopus californicus PE=3 SV=2; Histone H3 OS=Drosophila hydei GN=His3 PE=3 SV=2;…			0	60.58	SSAVMALQEASEAYLVGLFEDTNLCAIHAK	Carbamidomethyl@N-term; Carbamidomethyl(C)@25	cleaved Q-S@N-term	-0.0143486	3294.58	824.651	3294.59	824.655	4	14	1.1.1.1160.17	1	29.5786	176.52	29.5316
6	23.35	23.35	75.74	52.94	47.06	sp|Q71DI3|H32_HUMAN; sp|Q6LBE8|H32_MUSPA; sp|Q4QRF4|H32_DANRE; sp|Q28D37|H32_XENTR; sp|P84239|H3_URECA; sp|P84238|H3_CHITH; sp|P84237|H3_TIGCA; sp|P84236|H3_DROHY; sp|P84235|H3_PLADU; sp|P84234|H32_ONCMY; sp|P84233|H32_XENLA; sp|P84232|H32_PORAF; sp|P84231|H32_ICTBU; sp|P84230|H32_CAIMO; sp|P84229|H32_CHICK; sp|P84228|H32_MOUSE; sp|P84227|H32_BOVIN; sp|P02299|H3_DROME	Histone H3.2 OS=Homo sapiens GN=HIST2H3A PE=1 SV=3; Histone H3.2 OS=Mus pahari GN=H312 PE=2 SV=3; Histone H3.2 OS=Danio rerio GN=zgc:113984 PE=2 SV=3; Histone H3.2 OS=Xenopus tropicalis GN=TGas081o10.1 PE=2 SV=3; Histone H3 OS=Urechis caupo PE=1 SV=2; Histone H3 OS=Chironomus thummi thummi PE=3 SV=2; Histone H3 OS=Tigriopus californicus PE=3 SV=2; Histone H3 OS=Drosophila hydei GN=His3 PE=3 SV=2;…			0	82.81	STELLIR	Carbamidomethyl@N-term		0.00316423	887.511	444.763	887.508	444.761	2	8	1.1.1.1105.2	0	24.1307	90.4648	24.119
6	23.35	23.35	75.74	52.94	47.06	sp|Q71DI3|H32_HUMAN; sp|Q6LBE8|H32_MUSPA; sp|Q4QRF4|H32_DANRE; sp|Q28D37|H32_XENTR; sp|P84239|H3_URECA; sp|P84238|H3_CHITH; sp|P84237|H3_TIGCA; sp|P84236|H3_DROHY; sp|P84235|H3_PLADU; sp|P84234|H32_ONCMY; sp|P84233|H32_XENLA; sp|P84232|H32_PORAF; sp|P84231|H32_ICTBU; sp|P84230|H32_CAIMO; sp|P84229|H32_CHICK; sp|P84228|H32_MOUSE; sp|P84227|H32_BOVIN; sp|P02299|H3_DROME	Histone H3.2 OS=Homo sapiens GN=HIST2H3A PE=1 SV=3; Histone H3.2 OS=Mus pahari GN=H312 PE=2 SV=3; Histone H3.2 OS=Danio rerio GN=zgc:113984 PE=2 SV=3; Histone H3.2 OS=Xenopus tropicalis GN=TGas081o10.1 PE=2 SV=3; Histone H3 OS=Urechis caupo PE=1 SV=2; Histone H3 OS=Chironomus thummi thummi PE=3 SV=2; Histone H3 OS=Tigriopus californicus PE=3 SV=2; Histone H3 OS=Drosophila hydei GN=His3 PE=3 SV=2;…			0	80.8	STELLIR	Carbamidomethyl@N-term		0.00133322	887.509	444.762	887.508	444.761	2	8	1.1.1.1119.2	0	25.5103	100.566	25.3993
6	23.35	23.35	75.74	52.94	47.06	sp|Q71DI3|H32_HUMAN; sp|Q6LBE8|H32_MUSPA; sp|Q4QRF4|H32_DANRE; sp|Q28D37|H32_XENTR; sp|P84239|H3_URECA; sp|P84238|H3_CHITH; sp|P84237|H3_TIGCA; sp|P84236|H3_DROHY; sp|P84235|H3_PLADU; sp|P84234|H32_ONCMY; sp|P84233|H32_XENLA; sp|P84232|H32_PORAF; sp|P84231|H32_ICTBU; sp|P84230|H32_CAIMO; sp|P84229|H32_CHICK; sp|P84228|H32_MOUSE; sp|P84227|H32_BOVIN; sp|P02299|H3_DROME	Histone H3.2 OS=Homo sapiens GN=HIST2H3A PE=1 SV=3; Histone H3.2 OS=Mus pahari GN=H312 PE=2 SV=3; Histone H3.2 OS=Danio rerio GN=zgc:113984 PE=2 SV=3; Histone H3.2 OS=Xenopus tropicalis GN=TGas081o10.1 PE=2 SV=3; Histone H3 OS=Urechis caupo PE=1 SV=2; Histone H3 OS=Chironomus thummi thummi PE=3 SV=2; Histone H3 OS=Tigriopus californicus PE=3 SV=2; Histone H3 OS=Drosophila hydei GN=His3 PE=3 SV=2;…			0	73.91	STELLIR			0.00406774	830.49	416.252	830.486	416.25	2	11	1.1.1.1024.2	0	16.1869	206338	15.5885
6	23.35	23.35	75.74	52.94	47.06	sp|Q71DI3|H32_HUMAN; sp|Q6LBE8|H32_MUSPA; sp|Q4QRF4|H32_DANRE; sp|Q28D37|H32_XENTR; sp|P84239|H3_URECA; sp|P84238|H3_CHITH; sp|P84237|H3_TIGCA; sp|P84236|H3_DROHY; sp|P84235|H3_PLADU; sp|P84234|H32_ONCMY; sp|P84233|H32_XENLA; sp|P84232|H32_PORAF; sp|P84231|H32_ICTBU; sp|P84230|H32_CAIMO; sp|P84229|H32_CHICK; sp|P84228|H32_MOUSE; sp|P84227|H32_BOVIN; sp|P02299|H3_DROME	Histone H3.2 OS=Homo sapiens GN=HIST2H3A PE=1 SV=3; Histone H3.2 OS=Mus pahari GN=H312 PE=2 SV=3; Histone H3.2 OS=Danio rerio GN=zgc:113984 PE=2 SV=3; Histone H3.2 OS=Xenopus tropicalis GN=TGas081o10.1 PE=2 SV=3; Histone H3 OS=Urechis caupo PE=1 SV=2; Histone H3 OS=Chironomus thummi thummi PE=3 SV=2; Histone H3 OS=Tigriopus californicus PE=3 SV=2; Histone H3 OS=Drosophila hydei GN=His3 PE=3 SV=2;…			0	33.65	STELLIR	Carbamidomethyl@N-term		0.00316423	887.511	444.763	887.508	444.761	2	11	1.1.1.1026.2	0	16.3823	133992	15.9792
6	23.35	23.35	75.74	52.94	47.06	sp|Q71DI3|H32_HUMAN; sp|Q6LBE8|H32_MUSPA; sp|Q4QRF4|H32_DANRE; sp|Q28D37|H32_XENTR; sp|P84239|H3_URECA; sp|P84238|H3_CHITH; sp|P84237|H3_TIGCA; sp|P84236|H3_DROHY; sp|P84235|H3_PLADU; sp|P84234|H32_ONCMY; sp|P84233|H32_XENLA; sp|P84232|H32_PORAF; sp|P84231|H32_ICTBU; sp|P84230|H32_CAIMO; sp|P84229|H32_CHICK; sp|P84228|H32_MOUSE; sp|P84227|H32_BOVIN; sp|P02299|H3_DROME	Histone H3.2 OS=Homo sapiens GN=HIST2H3A PE=1 SV=3; Histone H3.2 OS=Mus pahari GN=H312 PE=2 SV=3; Histone H3.2 OS=Danio rerio GN=zgc:113984 PE=2 SV=3; Histone H3.2 OS=Xenopus tropicalis GN=TGas081o10.1 PE=2 SV=3; Histone H3 OS=Urechis caupo PE=1 SV=2; Histone H3 OS=Chironomus thummi thummi PE=3 SV=2; Histone H3 OS=Tigriopus californicus PE=3 SV=2; Histone H3 OS=Drosophila hydei GN=His3 PE=3 SV=2;…			0	30.88	STELLIR	Dehydrated(T)@2		0.000736021	812.477	407.245	812.476	407.245	2	10	1.1.1.1035.2	0	17.2629	302.359	17.2518
6	23.35	23.35	75.74	52.94	47.06	sp|Q71DI3|H32_HUMAN; sp|Q6LBE8|H32_MUSPA; sp|Q4QRF4|H32_DANRE; sp|Q28D37|H32_XENTR; sp|P84239|H3_URECA; sp|P84238|H3_CHITH; sp|P84237|H3_TIGCA; sp|P84236|H3_DROHY; sp|P84235|H3_PLADU; sp|P84234|H32_ONCMY; sp|P84233|H32_XENLA; sp|P84232|H32_PORAF; sp|P84231|H32_ICTBU; sp|P84230|H32_CAIMO; sp|P84229|H32_CHICK; sp|P84228|H32_MOUSE; sp|P84227|H32_BOVIN; sp|P02299|H3_DROME	Histone H3.2 OS=Homo sapiens GN=HIST2H3A PE=1 SV=3; Histone H3.2 OS=Mus pahari GN=H312 PE=2 SV=3; Histone H3.2 OS=Danio rerio GN=zgc:113984 PE=2 SV=3; Histone H3.2 OS=Xenopus tropicalis GN=TGas081o10.1 PE=2 SV=3; Histone H3 OS=Urechis caupo PE=1 SV=2; Histone H3 OS=Chironomus thummi thummi PE=3 SV=2; Histone H3 OS=Tigriopus californicus PE=3 SV=2; Histone H3 OS=Drosophila hydei GN=His3 PE=3 SV=2;…			0	27.9	STELLIR			0.00406774	830.49	416.252	830.486	416.25	2	11	1.1.1.1021.2	0	15.8939	206338	15.5885
6	23.35	23.35	75.74	52.94	47.06	sp|Q71DI3|H32_HUMAN; sp|Q6LBE8|H32_MUSPA; sp|Q4QRF4|H32_DANRE; sp|Q28D37|H32_XENTR; sp|P84239|H3_URECA; sp|P84238|H3_CHITH; sp|P84237|H3_TIGCA; sp|P84236|H3_DROHY; sp|P84235|H3_PLADU; sp|P84234|H32_ONCMY; sp|P84233|H32_XENLA; sp|P84232|H32_PORAF; sp|P84231|H32_ICTBU; sp|P84230|H32_CAIMO; sp|P84229|H32_CHICK; sp|P84228|H32_MOUSE; sp|P84227|H32_BOVIN; sp|P02299|H3_DROME	Histone H3.2 OS=Homo sapiens GN=HIST2H3A PE=1 SV=3; Histone H3.2 OS=Mus pahari GN=H312 PE=2 SV=3; Histone H3.2 OS=Danio rerio GN=zgc:113984 PE=2 SV=3; Histone H3.2 OS=Xenopus tropicalis GN=TGas081o10.1 PE=2 SV=3; Histone H3 OS=Urechis caupo PE=1 SV=2; Histone H3 OS=Chironomus thummi thummi PE=3 SV=2; Histone H3 OS=Tigriopus californicus PE=3 SV=2; Histone H3 OS=Drosophila hydei GN=His3 PE=3 SV=2;…			0	27.53	STELLIR			0.00406774	830.49	416.252	830.486	416.25	2	11	1.1.1.1018.5	0	15.611	206338	15.5885
6	23.35	23.35	75.74	52.94	47.06	sp|Q71DI3|H32_HUMAN; sp|Q6LBE8|H32_MUSPA; sp|Q4QRF4|H32_DANRE; sp|Q28D37|H32_XENTR; sp|P84239|H3_URECA; sp|P84238|H3_CHITH; sp|P84237|H3_TIGCA; sp|P84236|H3_DROHY; sp|P84235|H3_PLADU; sp|P84234|H32_ONCMY; sp|P84233|H32_XENLA; sp|P84232|H32_PORAF; sp|P84231|H32_ICTBU; sp|P84230|H32_CAIMO; sp|P84229|H32_CHICK; sp|P84228|H32_MOUSE; sp|P84227|H32_BOVIN; sp|P02299|H3_DROME	Histone H3.2 OS=Homo sapiens GN=HIST2H3A PE=1 SV=3; Histone H3.2 OS=Mus pahari GN=H312 PE=2 SV=3; Histone H3.2 OS=Danio rerio GN=zgc:113984 PE=2 SV=3; Histone H3.2 OS=Xenopus tropicalis GN=TGas081o10.1 PE=2 SV=3; Histone H3 OS=Urechis caupo PE=1 SV=2; Histone H3 OS=Chironomus thummi thummi PE=3 SV=2; Histone H3 OS=Tigriopus californicus PE=3 SV=2; Histone H3 OS=Drosophila hydei GN=His3 PE=3 SV=2;…			0	25.55	STELLIR			0.00406774	830.49	416.252	830.486	416.25	2	11	1.1.1.1018.4	0	15.6077	206338	15.5885
6	23.35	23.35	75.74	52.94	47.06	sp|Q71DI3|H32_HUMAN; sp|Q6LBE8|H32_MUSPA; sp|Q4QRF4|H32_DANRE; sp|Q28D37|H32_XENTR; sp|P84239|H3_URECA; sp|P84238|H3_CHITH; sp|P84237|H3_TIGCA; sp|P84236|H3_DROHY; sp|P84235|H3_PLADU; sp|P84234|H32_ONCMY; sp|P84233|H32_XENLA; sp|P84232|H32_PORAF; sp|P84231|H32_ICTBU; sp|P84230|H32_CAIMO; sp|P84229|H32_CHICK; sp|P84228|H32_MOUSE; sp|P84227|H32_BOVIN; sp|P02299|H3_DROME	Histone H3.2 OS=Homo sapiens GN=HIST2H3A PE=1 SV=3; Histone H3.2 OS=Mus pahari GN=H312 PE=2 SV=3; Histone H3.2 OS=Danio rerio GN=zgc:113984 PE=2 SV=3; Histone H3.2 OS=Xenopus tropicalis GN=TGas081o10.1 PE=2 SV=3; Histone H3 OS=Urechis caupo PE=1 SV=2; Histone H3 OS=Chironomus thummi thummi PE=3 SV=2; Histone H3 OS=Tigriopus californicus PE=3 SV=2; Histone H3 OS=Drosophila hydei GN=His3 PE=3 SV=2;…			0	21.66	STELLIR	Carbamidomethyl@N-term		0.00316423	887.511	444.763	887.508	444.761	2	11	1.1.1.1020.2	0	15.798	133992	15.9792
6	23.35	23.35	75.74	52.94	47.06	sp|Q71DI3|H32_HUMAN; sp|Q6LBE8|H32_MUSPA; sp|Q4QRF4|H32_DANRE; sp|Q28D37|H32_XENTR; sp|P84239|H3_URECA; sp|P84238|H3_CHITH; sp|P84237|H3_TIGCA; sp|P84236|H3_DROHY; sp|P84235|H3_PLADU; sp|P84234|H32_ONCMY; sp|P84233|H32_XENLA; sp|P84232|H32_PORAF; sp|P84231|H32_ICTBU; sp|P84230|H32_CAIMO; sp|P84229|H32_CHICK; sp|P84228|H32_MOUSE; sp|P84227|H32_BOVIN; sp|P02299|H3_DROME	Histone H3.2 OS=Homo sapiens GN=HIST2H3A PE=1 SV=3; Histone H3.2 OS=Mus pahari GN=H312 PE=2 SV=3; Histone H3.2 OS=Danio rerio GN=zgc:113984 PE=2 SV=3; Histone H3.2 OS=Xenopus tropicalis GN=TGas081o10.1 PE=2 SV=3; Histone H3 OS=Urechis caupo PE=1 SV=2; Histone H3 OS=Chironomus thummi thummi PE=3 SV=2; Histone H3 OS=Tigriopus californicus PE=3 SV=2; Histone H3 OS=Drosophila hydei GN=His3 PE=3 SV=2;…			0	20.15	STELLIR	Carbamidomethyl@N-term		0.00316423	887.511	444.763	887.508	444.761	2	11	1.1.1.1023.2	0	16.0909	133992	15.9792
6	23.35	23.35	75.74	52.94	47.06	sp|Q71DI3|H32_HUMAN; sp|Q6LBE8|H32_MUSPA; sp|Q4QRF4|H32_DANRE; sp|Q28D37|H32_XENTR; sp|P84239|H3_URECA; sp|P84238|H3_CHITH; sp|P84237|H3_TIGCA; sp|P84236|H3_DROHY; sp|P84235|H3_PLADU; sp|P84234|H32_ONCMY; sp|P84233|H32_XENLA; sp|P84232|H32_PORAF; sp|P84231|H32_ICTBU; sp|P84230|H32_CAIMO; sp|P84229|H32_CHICK; sp|P84228|H32_MOUSE; sp|P84227|H32_BOVIN; sp|P02299|H3_DROME	Histone H3.2 OS=Homo sapiens GN=HIST2H3A PE=1 SV=3; Histone H3.2 OS=Mus pahari GN=H312 PE=2 SV=3; Histone H3.2 OS=Danio rerio GN=zgc:113984 PE=2 SV=3; Histone H3.2 OS=Xenopus tropicalis GN=TGas081o10.1 PE=2 SV=3; Histone H3 OS=Urechis caupo PE=1 SV=2; Histone H3 OS=Chironomus thummi thummi PE=3 SV=2; Histone H3 OS=Tigriopus californicus PE=3 SV=2; Histone H3 OS=Drosophila hydei GN=His3 PE=3 SV=2;…			0	20.09	STELLIR	Methyl(E)@3		8.76669e-05	844.502	423.258	844.502	423.258	2	11	1.1.1.1036.2	0	17.3673	1924.46	17.3498
6	23.35	23.35	75.74	52.94	47.06	sp|Q71DI3|H32_HUMAN; sp|Q6LBE8|H32_MUSPA; sp|Q4QRF4|H32_DANRE; sp|Q28D37|H32_XENTR; sp|P84239|H3_URECA; sp|P84238|H3_CHITH; sp|P84237|H3_TIGCA; sp|P84236|H3_DROHY; sp|P84235|H3_PLADU; sp|P84234|H32_ONCMY; sp|P84233|H32_XENLA; sp|P84232|H32_PORAF; sp|P84231|H32_ICTBU; sp|P84230|H32_CAIMO; sp|P84229|H32_CHICK; sp|P84228|H32_MOUSE; sp|P84227|H32_BOVIN; sp|P02299|H3_DROME	Histone H3.2 OS=Homo sapiens GN=HIST2H3A PE=1 SV=3; Histone H3.2 OS=Mus pahari GN=H312 PE=2 SV=3; Histone H3.2 OS=Danio rerio GN=zgc:113984 PE=2 SV=3; Histone H3.2 OS=Xenopus tropicalis GN=TGas081o10.1 PE=2 SV=3; Histone H3 OS=Urechis caupo PE=1 SV=2; Histone H3 OS=Chironomus thummi thummi PE=3 SV=2; Histone H3 OS=Tigriopus californicus PE=3 SV=2; Histone H3 OS=Drosophila hydei GN=His3 PE=3 SV=2;…			0	17.32	STELLIR	Carbamidomethyl@N-term		0.00316423	887.511	444.763	887.508	444.761	2	7	1.1.1.1102.3	0	23.8351	90.4648	24.119
6	23.35	23.35	75.74	52.94	47.06	sp|Q71DI3|H32_HUMAN; sp|Q6LBE8|H32_MUSPA; sp|Q4QRF4|H32_DANRE; sp|Q28D37|H32_XENTR; sp|P84239|H3_URECA; sp|P84238|H3_CHITH; sp|P84237|H3_TIGCA; sp|P84236|H3_DROHY; sp|P84235|H3_PLADU; sp|P84234|H32_ONCMY; sp|P84233|H32_XENLA; sp|P84232|H32_PORAF; sp|P84231|H32_ICTBU; sp|P84230|H32_CAIMO; sp|P84229|H32_CHICK; sp|P84228|H32_MOUSE; sp|P84227|H32_BOVIN; sp|P02299|H3_DROME	Histone H3.2 OS=Homo sapiens GN=HIST2H3A PE=1 SV=3; Histone H3.2 OS=Mus pahari GN=H312 PE=2 SV=3; Histone H3.2 OS=Danio rerio GN=zgc:113984 PE=2 SV=3; Histone H3.2 OS=Xenopus tropicalis GN=TGas081o10.1 PE=2 SV=3; Histone H3 OS=Urechis caupo PE=1 SV=2; Histone H3 OS=Chironomus thummi thummi PE=3 SV=2; Histone H3 OS=Tigriopus californicus PE=3 SV=2; Histone H3 OS=Drosophila hydei GN=His3 PE=3 SV=2;…			0	99	YQKSTELLIR	GlyGly(K)@3	missed K-S@3	6.95094e-05	1363.75	455.589	1363.75	455.589	3	15	1.1.1.1010.7	0	14.8354	35583.1	14.904
6	23.35	23.35	75.74	52.94	47.06	sp|Q71DI3|H32_HUMAN; sp|Q6LBE8|H32_MUSPA; sp|Q4QRF4|H32_DANRE; sp|Q28D37|H32_XENTR; sp|P84239|H3_URECA; sp|P84238|H3_CHITH; sp|P84237|H3_TIGCA; sp|P84236|H3_DROHY; sp|P84235|H3_PLADU; sp|P84234|H32_ONCMY; sp|P84233|H32_XENLA; sp|P84232|H32_PORAF; sp|P84231|H32_ICTBU; sp|P84230|H32_CAIMO; sp|P84229|H32_CHICK; sp|P84228|H32_MOUSE; sp|P84227|H32_BOVIN; sp|P02299|H3_DROME	Histone H3.2 OS=Homo sapiens GN=HIST2H3A PE=1 SV=3; Histone H3.2 OS=Mus pahari GN=H312 PE=2 SV=3; Histone H3.2 OS=Danio rerio GN=zgc:113984 PE=2 SV=3; Histone H3.2 OS=Xenopus tropicalis GN=TGas081o10.1 PE=2 SV=3; Histone H3 OS=Urechis caupo PE=1 SV=2; Histone H3 OS=Chironomus thummi thummi PE=3 SV=2; Histone H3 OS=Tigriopus californicus PE=3 SV=2; Histone H3 OS=Drosophila hydei GN=His3 PE=3 SV=2;…			0	99	YQKSTELLIR	Carbamidomethyl@N-term; Deamidated(Q)@2; GlyGly(K)@3	missed K-S@3	0.0160469	1421.77	711.891	1421.75	711.883	2	17	1.1.1.1017.20	0	15.5733	5463.44	15.1973
6	23.35	23.35	75.74	52.94	47.06	sp|Q71DI3|H32_HUMAN; sp|Q6LBE8|H32_MUSPA; sp|Q4QRF4|H32_DANRE; sp|Q28D37|H32_XENTR; sp|P84239|H3_URECA; sp|P84238|H3_CHITH; sp|P84237|H3_TIGCA; sp|P84236|H3_DROHY; sp|P84235|H3_PLADU; sp|P84234|H32_ONCMY; sp|P84233|H32_XENLA; sp|P84232|H32_PORAF; sp|P84231|H32_ICTBU; sp|P84230|H32_CAIMO; sp|P84229|H32_CHICK; sp|P84228|H32_MOUSE; sp|P84227|H32_BOVIN; sp|P02299|H3_DROME	Histone H3.2 OS=Homo sapiens GN=HIST2H3A PE=1 SV=3; Histone H3.2 OS=Mus pahari GN=H312 PE=2 SV=3; Histone H3.2 OS=Danio rerio GN=zgc:113984 PE=2 SV=3; Histone H3.2 OS=Xenopus tropicalis GN=TGas081o10.1 PE=2 SV=3; Histone H3 OS=Urechis caupo PE=1 SV=2; Histone H3 OS=Chironomus thummi thummi PE=3 SV=2; Histone H3 OS=Tigriopus californicus PE=3 SV=2; Histone H3 OS=Drosophila hydei GN=His3 PE=3 SV=2;…			0	98.37	YQKSTELLIR	Carbamidomethyl@N-term; GlyGly(K)@3	missed K-S@3	0.00101909	1420.77	474.597	1420.77	474.596	3	15	1.1.1.1012.8	0	15.046	38519.7	15.1973
6	23.35	23.35	75.74	52.94	47.06	sp|Q71DI3|H32_HUMAN; sp|Q6LBE8|H32_MUSPA; sp|Q4QRF4|H32_DANRE; sp|Q28D37|H32_XENTR; sp|P84239|H3_URECA; sp|P84238|H3_CHITH; sp|P84237|H3_TIGCA; sp|P84236|H3_DROHY; sp|P84235|H3_PLADU; sp|P84234|H32_ONCMY; sp|P84233|H32_XENLA; sp|P84232|H32_PORAF; sp|P84231|H32_ICTBU; sp|P84230|H32_CAIMO; sp|P84229|H32_CHICK; sp|P84228|H32_MOUSE; sp|P84227|H32_BOVIN; sp|P02299|H3_DROME	Histone H3.2 OS=Homo sapiens GN=HIST2H3A PE=1 SV=3; Histone H3.2 OS=Mus pahari GN=H312 PE=2 SV=3; Histone H3.2 OS=Danio rerio GN=zgc:113984 PE=2 SV=3; Histone H3.2 OS=Xenopus tropicalis GN=TGas081o10.1 PE=2 SV=3; Histone H3 OS=Urechis caupo PE=1 SV=2; Histone H3 OS=Chironomus thummi thummi PE=3 SV=2; Histone H3 OS=Tigriopus californicus PE=3 SV=2; Histone H3 OS=Drosophila hydei GN=His3 PE=3 SV=2;…			0	85.4	YQKSTELLIR	Deamidated(Q)@2; GlyGly(K)@3	missed K-S@3	0.0186207	1364.75	455.923	1364.73	455.917	3	14	1.1.1.1011.9	0	14.9299	11205	14.904
6	23.35	23.35	75.74	52.94	47.06	sp|Q71DI3|H32_HUMAN; sp|Q6LBE8|H32_MUSPA; sp|Q4QRF4|H32_DANRE; sp|Q28D37|H32_XENTR; sp|P84239|H3_URECA; sp|P84238|H3_CHITH; sp|P84237|H3_TIGCA; sp|P84236|H3_DROHY; sp|P84235|H3_PLADU; sp|P84234|H32_ONCMY; sp|P84233|H32_XENLA; sp|P84232|H32_PORAF; sp|P84231|H32_ICTBU; sp|P84230|H32_CAIMO; sp|P84229|H32_CHICK; sp|P84228|H32_MOUSE; sp|P84227|H32_BOVIN; sp|P02299|H3_DROME	Histone H3.2 OS=Homo sapiens GN=HIST2H3A PE=1 SV=3; Histone H3.2 OS=Mus pahari GN=H312 PE=2 SV=3; Histone H3.2 OS=Danio rerio GN=zgc:113984 PE=2 SV=3; Histone H3.2 OS=Xenopus tropicalis GN=TGas081o10.1 PE=2 SV=3; Histone H3 OS=Urechis caupo PE=1 SV=2; Histone H3 OS=Chironomus thummi thummi PE=3 SV=2; Histone H3 OS=Tigriopus californicus PE=3 SV=2; Histone H3 OS=Drosophila hydei GN=His3 PE=3 SV=2;…			0	39.37	YQKSTELLIR	GlyGly(K)@3; Methyl(E)@6	missed K-S@3	-0.00235158	1377.76	460.26	1377.76	460.261	3	14	1.1.1.1023.3	0	16.0959	538.122	16.0768
6	23.35	23.35	75.74	52.94	47.06	sp|Q71DI3|H32_HUMAN; sp|Q6LBE8|H32_MUSPA; sp|Q4QRF4|H32_DANRE; sp|Q28D37|H32_XENTR; sp|P84239|H3_URECA; sp|P84238|H3_CHITH; sp|P84237|H3_TIGCA; sp|P84236|H3_DROHY; sp|P84235|H3_PLADU; sp|P84234|H32_ONCMY; sp|P84233|H32_XENLA; sp|P84232|H32_PORAF; sp|P84231|H32_ICTBU; sp|P84230|H32_CAIMO; sp|P84229|H32_CHICK; sp|P84228|H32_MOUSE; sp|P84227|H32_BOVIN; sp|P02299|H3_DROME	Histone H3.2 OS=Homo sapiens GN=HIST2H3A PE=1 SV=3; Histone H3.2 OS=Mus pahari GN=H312 PE=2 SV=3; Histone H3.2 OS=Danio rerio GN=zgc:113984 PE=2 SV=3; Histone H3.2 OS=Xenopus tropicalis GN=TGas081o10.1 PE=2 SV=3; Histone H3 OS=Urechis caupo PE=1 SV=2; Histone H3 OS=Chironomus thummi thummi PE=3 SV=2; Histone H3 OS=Tigriopus californicus PE=3 SV=2; Histone H3 OS=Drosophila hydei GN=His3 PE=3 SV=2;…			0	26.19	YQKSTELLIR	Carbamidomethyl@N-term; GlyGly(K)@3	missed K-S@3	0.00101909	1420.77	474.597	1420.77	474.596	3	13	1.1.1.1015.8	0	15.3326	38519.7	15.1973
6	23.35	23.35	75.74	52.94	47.06	sp|Q71DI3|H32_HUMAN; sp|Q6LBE8|H32_MUSPA; sp|Q4QRF4|H32_DANRE; sp|Q28D37|H32_XENTR; sp|P84239|H3_URECA; sp|P84238|H3_CHITH; sp|P84237|H3_TIGCA; sp|P84236|H3_DROHY; sp|P84235|H3_PLADU; sp|P84234|H32_ONCMY; sp|P84233|H32_XENLA; sp|P84232|H32_PORAF; sp|P84231|H32_ICTBU; sp|P84230|H32_CAIMO; sp|P84229|H32_CHICK; sp|P84228|H32_MOUSE; sp|P84227|H32_BOVIN; sp|P02299|H3_DROME	Histone H3.2 OS=Homo sapiens GN=HIST2H3A PE=1 SV=3; Histone H3.2 OS=Mus pahari GN=H312 PE=2 SV=3; Histone H3.2 OS=Danio rerio GN=zgc:113984 PE=2 SV=3; Histone H3.2 OS=Xenopus tropicalis GN=TGas081o10.1 PE=2 SV=3; Histone H3 OS=Urechis caupo PE=1 SV=2; Histone H3 OS=Chironomus thummi thummi PE=3 SV=2; Histone H3 OS=Tigriopus californicus PE=3 SV=2; Histone H3 OS=Drosophila hydei GN=His3 PE=3 SV=2;…			0	98.22	YRPGTVALR	Carbamidomethyl@N-term		0.00231145	1088.61	363.878	1088.61	363.877	3	13	1.1.1.1000.2	0	13.8433	158789	12.8533
6	23.35	23.35	75.74	52.94	47.06	sp|Q71DI3|H32_HUMAN; sp|Q6LBE8|H32_MUSPA; sp|Q4QRF4|H32_DANRE; sp|Q28D37|H32_XENTR; sp|P84239|H3_URECA; sp|P84238|H3_CHITH; sp|P84237|H3_TIGCA; sp|P84236|H3_DROHY; sp|P84235|H3_PLADU; sp|P84234|H32_ONCMY; sp|P84233|H32_XENLA; sp|P84232|H32_PORAF; sp|P84231|H32_ICTBU; sp|P84230|H32_CAIMO; sp|P84229|H32_CHICK; sp|P84228|H32_MOUSE; sp|P84227|H32_BOVIN; sp|P02299|H3_DROME	Histone H3.2 OS=Homo sapiens GN=HIST2H3A PE=1 SV=3; Histone H3.2 OS=Mus pahari GN=H312 PE=2 SV=3; Histone H3.2 OS=Danio rerio GN=zgc:113984 PE=2 SV=3; Histone H3.2 OS=Xenopus tropicalis GN=TGas081o10.1 PE=2 SV=3; Histone H3 OS=Urechis caupo PE=1 SV=2; Histone H3 OS=Chironomus thummi thummi PE=3 SV=2; Histone H3 OS=Tigriopus californicus PE=3 SV=2; Histone H3 OS=Drosophila hydei GN=His3 PE=3 SV=2;…			0	94.43	YRPGTVALR	Carbamidomethyl@N-term		0.00258611	1088.61	363.878	1088.61	363.877	3	12	1.1.1.996.2	0	13.4512	200152	12.7552
6	23.35	23.35	75.74	52.94	47.06	sp|Q71DI3|H32_HUMAN; sp|Q6LBE8|H32_MUSPA; sp|Q4QRF4|H32_DANRE; sp|Q28D37|H32_XENTR; sp|P84239|H3_URECA; sp|P84238|H3_CHITH; sp|P84237|H3_TIGCA; sp|P84236|H3_DROHY; sp|P84235|H3_PLADU; sp|P84234|H32_ONCMY; sp|P84233|H32_XENLA; sp|P84232|H32_PORAF; sp|P84231|H32_ICTBU; sp|P84230|H32_CAIMO; sp|P84229|H32_CHICK; sp|P84228|H32_MOUSE; sp|P84227|H32_BOVIN; sp|P02299|H3_DROME	Histone H3.2 OS=Homo sapiens GN=HIST2H3A PE=1 SV=3; Histone H3.2 OS=Mus pahari GN=H312 PE=2 SV=3; Histone H3.2 OS=Danio rerio GN=zgc:113984 PE=2 SV=3; Histone H3.2 OS=Xenopus tropicalis GN=TGas081o10.1 PE=2 SV=3; Histone H3 OS=Urechis caupo PE=1 SV=2; Histone H3 OS=Chironomus thummi thummi PE=3 SV=2; Histone H3 OS=Tigriopus californicus PE=3 SV=2; Histone H3 OS=Drosophila hydei GN=His3 PE=3 SV=2;…			0	92.54	YRPGTVALR	Carbamidomethyl@N-term		0.00106956	1088.61	545.312	1088.61	545.312	2	12	1.1.1.986.16	0	12.5345	100411	12.7552
6	23.35	23.35	75.74	52.94	47.06	sp|Q71DI3|H32_HUMAN; sp|Q6LBE8|H32_MUSPA; sp|Q4QRF4|H32_DANRE; sp|Q28D37|H32_XENTR; sp|P84239|H3_URECA; sp|P84238|H3_CHITH; sp|P84237|H3_TIGCA; sp|P84236|H3_DROHY; sp|P84235|H3_PLADU; sp|P84234|H32_ONCMY; sp|P84233|H32_XENLA; sp|P84232|H32_PORAF; sp|P84231|H32_ICTBU; sp|P84230|H32_CAIMO; sp|P84229|H32_CHICK; sp|P84228|H32_MOUSE; sp|P84227|H32_BOVIN; sp|P02299|H3_DROME	Histone H3.2 OS=Homo sapiens GN=HIST2H3A PE=1 SV=3; Histone H3.2 OS=Mus pahari GN=H312 PE=2 SV=3; Histone H3.2 OS=Danio rerio GN=zgc:113984 PE=2 SV=3; Histone H3.2 OS=Xenopus tropicalis GN=TGas081o10.1 PE=2 SV=3; Histone H3 OS=Urechis caupo PE=1 SV=2; Histone H3 OS=Chironomus thummi thummi PE=3 SV=2; Histone H3 OS=Tigriopus californicus PE=3 SV=2; Histone H3 OS=Drosophila hydei GN=His3 PE=3 SV=2;…			0	91.23	YRPGTVALR	Carbamidomethyl@N-term		0.00258611	1088.61	363.878	1088.61	363.877	3	13	1.1.1.989.5	0	12.7714	200152	12.7552
6	23.35	23.35	75.74	52.94	47.06	sp|Q71DI3|H32_HUMAN; sp|Q6LBE8|H32_MUSPA; sp|Q4QRF4|H32_DANRE; sp|Q28D37|H32_XENTR; sp|P84239|H3_URECA; sp|P84238|H3_CHITH; sp|P84237|H3_TIGCA; sp|P84236|H3_DROHY; sp|P84235|H3_PLADU; sp|P84234|H32_ONCMY; sp|P84233|H32_XENLA; sp|P84232|H32_PORAF; sp|P84231|H32_ICTBU; sp|P84230|H32_CAIMO; sp|P84229|H32_CHICK; sp|P84228|H32_MOUSE; sp|P84227|H32_BOVIN; sp|P02299|H3_DROME	Histone H3.2 OS=Homo sapiens GN=HIST2H3A PE=1 SV=3; Histone H3.2 OS=Mus pahari GN=H312 PE=2 SV=3; Histone H3.2 OS=Danio rerio GN=zgc:113984 PE=2 SV=3; Histone H3.2 OS=Xenopus tropicalis GN=TGas081o10.1 PE=2 SV=3; Histone H3 OS=Urechis caupo PE=1 SV=2; Histone H3 OS=Chironomus thummi thummi PE=3 SV=2; Histone H3 OS=Tigriopus californicus PE=3 SV=2; Histone H3 OS=Drosophila hydei GN=His3 PE=3 SV=2;…			0	75.26	YRPGTVALR	Carbamidomethyl@N-term		0.00258611	1088.61	363.878	1088.61	363.877	3	12	1.1.1.992.3	0	13.0707	200152	12.7552
6	23.35	23.35	75.74	52.94	47.06	sp|Q71DI3|H32_HUMAN; sp|Q6LBE8|H32_MUSPA; sp|Q4QRF4|H32_DANRE; sp|Q28D37|H32_XENTR; sp|P84239|H3_URECA; sp|P84238|H3_CHITH; sp|P84237|H3_TIGCA; sp|P84236|H3_DROHY; sp|P84235|H3_PLADU; sp|P84234|H32_ONCMY; sp|P84233|H32_XENLA; sp|P84232|H32_PORAF; sp|P84231|H32_ICTBU; sp|P84230|H32_CAIMO; sp|P84229|H32_CHICK; sp|P84228|H32_MOUSE; sp|P84227|H32_BOVIN; sp|P02299|H3_DROME	Histone H3.2 OS=Homo sapiens GN=HIST2H3A PE=1 SV=3; Histone H3.2 OS=Mus pahari GN=H312 PE=2 SV=3; Histone H3.2 OS=Danio rerio GN=zgc:113984 PE=2 SV=3; Histone H3.2 OS=Xenopus tropicalis GN=TGas081o10.1 PE=2 SV=3; Histone H3 OS=Urechis caupo PE=1 SV=2; Histone H3 OS=Chironomus thummi thummi PE=3 SV=2; Histone H3 OS=Tigriopus californicus PE=3 SV=2; Histone H3 OS=Drosophila hydei GN=His3 PE=3 SV=2;…			0	75.19	YRPGTVALR	Carbamidomethyl@N-term		0.00258611	1088.61	363.878	1088.61	363.877	3	12	1.1.1.990.3	0	12.889	200152	12.7552
6	23.35	23.35	75.74	52.94	47.06	sp|Q71DI3|H32_HUMAN; sp|Q6LBE8|H32_MUSPA; sp|Q4QRF4|H32_DANRE; sp|Q28D37|H32_XENTR; sp|P84239|H3_URECA; sp|P84238|H3_CHITH; sp|P84237|H3_TIGCA; sp|P84236|H3_DROHY; sp|P84235|H3_PLADU; sp|P84234|H32_ONCMY; sp|P84233|H32_XENLA; sp|P84232|H32_PORAF; sp|P84231|H32_ICTBU; sp|P84230|H32_CAIMO; sp|P84229|H32_CHICK; sp|P84228|H32_MOUSE; sp|P84227|H32_BOVIN; sp|P02299|H3_DROME	Histone H3.2 OS=Homo sapiens GN=HIST2H3A PE=1 SV=3; Histone H3.2 OS=Mus pahari GN=H312 PE=2 SV=3; Histone H3.2 OS=Danio rerio GN=zgc:113984 PE=2 SV=3; Histone H3.2 OS=Xenopus tropicalis GN=TGas081o10.1 PE=2 SV=3; Histone H3 OS=Urechis caupo PE=1 SV=2; Histone H3 OS=Chironomus thummi thummi PE=3 SV=2; Histone H3 OS=Tigriopus californicus PE=3 SV=2; Histone H3 OS=Drosophila hydei GN=His3 PE=3 SV=2;…			0	51.95	YRPGTVALR	Carbamidomethyl@N-term		0.00106956	1088.61	545.312	1088.61	545.312	2	9	1.1.1.989.35	0	12.8214	100411	12.7552
6	23.35	23.35	75.74	52.94	47.06	sp|Q71DI3|H32_HUMAN; sp|Q6LBE8|H32_MUSPA; sp|Q4QRF4|H32_DANRE; sp|Q28D37|H32_XENTR; sp|P84239|H3_URECA; sp|P84238|H3_CHITH; sp|P84237|H3_TIGCA; sp|P84236|H3_DROHY; sp|P84235|H3_PLADU; sp|P84234|H32_ONCMY; sp|P84233|H32_XENLA; sp|P84232|H32_PORAF; sp|P84231|H32_ICTBU; sp|P84230|H32_CAIMO; sp|P84229|H32_CHICK; sp|P84228|H32_MOUSE; sp|P84227|H32_BOVIN; sp|P02299|H3_DROME	Histone H3.2 OS=Homo sapiens GN=HIST2H3A PE=1 SV=3; Histone H3.2 OS=Mus pahari GN=H312 PE=2 SV=3; Histone H3.2 OS=Danio rerio GN=zgc:113984 PE=2 SV=3; Histone H3.2 OS=Xenopus tropicalis GN=TGas081o10.1 PE=2 SV=3; Histone H3 OS=Urechis caupo PE=1 SV=2; Histone H3 OS=Chironomus thummi thummi PE=3 SV=2; Histone H3 OS=Tigriopus californicus PE=3 SV=2; Histone H3 OS=Drosophila hydei GN=His3 PE=3 SV=2;…			0	48.3	YRPGTVALR	Carbamidomethyl@N-term; Deamidated(R)@2		0.0202271	1089.61	364.212	1089.59	364.205	3	13	1.1.1.989.6	0	12.7731	61849.3	12.7552
6	23.35	23.35	75.74	52.94	47.06	sp|Q71DI3|H32_HUMAN; sp|Q6LBE8|H32_MUSPA; sp|Q4QRF4|H32_DANRE; sp|Q28D37|H32_XENTR; sp|P84239|H3_URECA; sp|P84238|H3_CHITH; sp|P84237|H3_TIGCA; sp|P84236|H3_DROHY; sp|P84235|H3_PLADU; sp|P84234|H32_ONCMY; sp|P84233|H32_XENLA; sp|P84232|H32_PORAF; sp|P84231|H32_ICTBU; sp|P84230|H32_CAIMO; sp|P84229|H32_CHICK; sp|P84228|H32_MOUSE; sp|P84227|H32_BOVIN; sp|P02299|H3_DROME	Histone H3.2 OS=Homo sapiens GN=HIST2H3A PE=1 SV=3; Histone H3.2 OS=Mus pahari GN=H312 PE=2 SV=3; Histone H3.2 OS=Danio rerio GN=zgc:113984 PE=2 SV=3; Histone H3.2 OS=Xenopus tropicalis GN=TGas081o10.1 PE=2 SV=3; Histone H3 OS=Urechis caupo PE=1 SV=2; Histone H3 OS=Chironomus thummi thummi PE=3 SV=2; Histone H3 OS=Tigriopus californicus PE=3 SV=2; Histone H3 OS=Drosophila hydei GN=His3 PE=3 SV=2;…			0	26.36	YRPGTVALR	Carbamidomethyl@N-term; Deamidated(R)@9		0.0214174	1089.61	545.814	1089.59	545.804	2	12	1.1.1.989.36	0	12.8231	33652.4	12.7552
6	23.35	23.35	75.74	52.94	47.06	sp|Q71DI3|H32_HUMAN; sp|Q6LBE8|H32_MUSPA; sp|Q4QRF4|H32_DANRE; sp|Q28D37|H32_XENTR; sp|P84239|H3_URECA; sp|P84238|H3_CHITH; sp|P84237|H3_TIGCA; sp|P84236|H3_DROHY; sp|P84235|H3_PLADU; sp|P84234|H32_ONCMY; sp|P84233|H32_XENLA; sp|P84232|H32_PORAF; sp|P84231|H32_ICTBU; sp|P84230|H32_CAIMO; sp|P84229|H32_CHICK; sp|P84228|H32_MOUSE; sp|P84227|H32_BOVIN; sp|P02299|H3_DROME	Histone H3.2 OS=Homo sapiens GN=HIST2H3A PE=1 SV=3; Histone H3.2 OS=Mus pahari GN=H312 PE=2 SV=3; Histone H3.2 OS=Danio rerio GN=zgc:113984 PE=2 SV=3; Histone H3.2 OS=Xenopus tropicalis GN=TGas081o10.1 PE=2 SV=3; Histone H3 OS=Urechis caupo PE=1 SV=2; Histone H3 OS=Chironomus thummi thummi PE=3 SV=2; Histone H3 OS=Tigriopus californicus PE=3 SV=2; Histone H3 OS=Drosophila hydei GN=His3 PE=3 SV=2;…			0	19.04	YRPGTVALR	Carbamidomethyl@N-term; Deamidated(R)@2		0.000452189	1089.59	364.205	1089.59	364.205	3	12	1.1.1.1003.2	0	14.1363	1243.3	14.2199
7	20.09	60.84	79.07	59.69	58.91	sp|Q64523|H2A2C_MOUSE; sp|Q16777|H2A2C_HUMAN; sp|P70082|H2AJ_CHICK; sp|A1A4R1|H2A2C_BOVIN	Histone H2A type 2-C OS=Mus musculus GN=Hist2h2ac PE=1 SV=3; Histone H2A type 2-C OS=Homo sapiens GN=HIST2H2AC PE=1 SV=4; Histone H2A.J OS=Gallus gallus GN=H2A-IX PE=3 SV=1; Histone H2A type 2-C OS=Bos taurus GN=HIST2H2AC PE=2 SV=1			2	99	GKVTIAQGGVLPNIQAVLLPK		cleaved L-G@N-term; missed K-V@2	-0.00207459	2115.28	706.099	2115.28	706.1	3	19	1.1.1.1114.25	1	25.0552	915.831	25.0051
7	20.09	60.84	79.07	59.69	58.91	sp|Q64523|H2A2C_MOUSE; sp|Q16777|H2A2C_HUMAN; sp|P70082|H2AJ_CHICK; sp|A1A4R1|H2A2C_BOVIN	Histone H2A type 2-C OS=Mus musculus GN=Hist2h2ac PE=1 SV=3; Histone H2A type 2-C OS=Homo sapiens GN=HIST2H2AC PE=1 SV=4; Histone H2A.J OS=Gallus gallus GN=H2A-IX PE=3 SV=1; Histone H2A type 2-C OS=Bos taurus GN=HIST2H2AC PE=2 SV=1			2	99	HLQLAIRNDEELNK		missed R-N@7	-0.00109379	1691.89	564.972	1691.9	564.972	3	22	1.1.1.1010.17	1	14.8787	1757.13	14.904
7	20.09	60.84	79.07	59.69	58.91	sp|Q64523|H2A2C_MOUSE; sp|Q16777|H2A2C_HUMAN; sp|P70082|H2AJ_CHICK; sp|A1A4R1|H2A2C_BOVIN	Histone H2A type 2-C OS=Mus musculus GN=Hist2h2ac PE=1 SV=3; Histone H2A type 2-C OS=Homo sapiens GN=HIST2H2AC PE=1 SV=4; Histone H2A.J OS=Gallus gallus GN=H2A-IX PE=3 SV=1; Histone H2A type 2-C OS=Bos taurus GN=HIST2H2AC PE=2 SV=1			2	99	HLQLAIRNDEELNKLLGK		missed R-N@7; missed K-L@14	-0.00534039	2103.17	702.066	2103.18	702.067	3	20	1.1.1.1067.27	1	20.4449	1554.04	20.4768
7	20.09	60.84	79.07	59.69	58.91	sp|Q64523|H2A2C_MOUSE; sp|Q16777|H2A2C_HUMAN; sp|P70082|H2AJ_CHICK; sp|A1A4R1|H2A2C_BOVIN	Histone H2A type 2-C OS=Mus musculus GN=Hist2h2ac PE=1 SV=3; Histone H2A type 2-C OS=Homo sapiens GN=HIST2H2AC PE=1 SV=4; Histone H2A.J OS=Gallus gallus GN=H2A-IX PE=3 SV=1; Histone H2A type 2-C OS=Bos taurus GN=HIST2H2AC PE=2 SV=1			2	99	HLQLAIRNDEELNKLLGKVTIAQGGVLPNIQAVLLPK		missed R-N@7; missed K-L@14; missed K-V@18	-0.0131721	4015.32	670.227	4015.33	670.229	6	26	1.1.1.1139.2	1	27.4874	1970.04	27.47
7	20.09	60.84	79.07	59.69	58.91	sp|Q64523|H2A2C_MOUSE; sp|Q16777|H2A2C_HUMAN; sp|P70082|H2AJ_CHICK; sp|A1A4R1|H2A2C_BOVIN	Histone H2A type 2-C OS=Mus musculus GN=Hist2h2ac PE=1 SV=3; Histone H2A type 2-C OS=Homo sapiens GN=HIST2H2AC PE=1 SV=4; Histone H2A.J OS=Gallus gallus GN=H2A-IX PE=3 SV=1; Histone H2A type 2-C OS=Bos taurus GN=HIST2H2AC PE=2 SV=1			2	99	KVTIAQGGVLPNIQAVLLPK		cleaved G-K@N-term; missed K-V@1	-0.000363736	2058.26	687.093	2058.26	687.093	3	18	1.1.1.1113.21	1	24.9499	402.227	25.0051
7	20.09	60.84	79.07	59.69	58.91	sp|Q64523|H2A2C_MOUSE; sp|Q16777|H2A2C_HUMAN; sp|P70082|H2AJ_CHICK; sp|A1A4R1|H2A2C_BOVIN	Histone H2A type 2-C OS=Mus musculus GN=Hist2h2ac PE=1 SV=3; Histone H2A type 2-C OS=Homo sapiens GN=HIST2H2AC PE=1 SV=4; Histone H2A.J OS=Gallus gallus GN=H2A-IX PE=3 SV=1; Histone H2A type 2-C OS=Bos taurus GN=HIST2H2AC PE=2 SV=1			2	99	LLGKVTIAQGGVLPNIQAVLLPK		missed K-V@4	-0.00245689	2341.44	781.489	2341.45	781.489	3	23	1.1.1.1127.14	1	26.3445	1785.86	26.3897
7	20.09	60.84	79.07	59.69	58.91	sp|Q64523|H2A2C_MOUSE; sp|Q16777|H2A2C_HUMAN; sp|P70082|H2AJ_CHICK; sp|A1A4R1|H2A2C_BOVIN	Histone H2A type 2-C OS=Mus musculus GN=Hist2h2ac PE=1 SV=3; Histone H2A type 2-C OS=Homo sapiens GN=HIST2H2AC PE=1 SV=4; Histone H2A.J OS=Gallus gallus GN=H2A-IX PE=3 SV=1; Histone H2A type 2-C OS=Bos taurus GN=HIST2H2AC PE=2 SV=1			2	99	LLGKVTIAQGGVLPNIQAVLLPKK	GlyGly(K)@4; GlyGly(K)@24	missed K-V@4; missed K-K@23	0.00214233	2697.63	675.415	2697.63	675.414	4	18	1.1.1.1112.21	1	24.8509	630.63	25.0051
7	20.09	60.84	79.07	59.69	58.91	sp|Q64523|H2A2C_MOUSE; sp|Q16777|H2A2C_HUMAN; sp|P70082|H2AJ_CHICK; sp|A1A4R1|H2A2C_BOVIN	Histone H2A type 2-C OS=Mus musculus GN=Hist2h2ac PE=1 SV=3; Histone H2A type 2-C OS=Homo sapiens GN=HIST2H2AC PE=1 SV=4; Histone H2A.J OS=Gallus gallus GN=H2A-IX PE=3 SV=1; Histone H2A type 2-C OS=Bos taurus GN=HIST2H2AC PE=2 SV=1			2	99	NDEELNKLLGK	Deamidated(N)@6	missed K-L@7	-0.000728575	1272.66	637.335	1272.66	637.335	2	18	1.1.1.1052.9	1	18.9618	3441.28	19.0103
7	20.09	60.84	79.07	59.69	58.91	sp|Q64523|H2A2C_MOUSE; sp|Q16777|H2A2C_HUMAN; sp|P70082|H2AJ_CHICK; sp|A1A4R1|H2A2C_BOVIN	Histone H2A type 2-C OS=Mus musculus GN=Hist2h2ac PE=1 SV=3; Histone H2A type 2-C OS=Homo sapiens GN=HIST2H2AC PE=1 SV=4; Histone H2A.J OS=Gallus gallus GN=H2A-IX PE=3 SV=1; Histone H2A type 2-C OS=Bos taurus GN=HIST2H2AC PE=2 SV=1			2	99	NDEELNKLLGKVTIAQGGVLPNIQAVLLPK		missed K-L@7; missed K-V@11	-0.000213986	3183.82	796.963	3183.82	796.963	4	22	1.1.1.1146.13	1	28.2175	412.909	28.2527
7	20.09	60.84	79.07	59.69	58.91	sp|Q64523|H2A2C_MOUSE; sp|Q16777|H2A2C_HUMAN; sp|P70082|H2AJ_CHICK; sp|A1A4R1|H2A2C_BOVIN	Histone H2A type 2-C OS=Mus musculus GN=Hist2h2ac PE=1 SV=3; Histone H2A type 2-C OS=Homo sapiens GN=HIST2H2AC PE=1 SV=4; Histone H2A.J OS=Gallus gallus GN=H2A-IX PE=3 SV=1; Histone H2A type 2-C OS=Bos taurus GN=HIST2H2AC PE=2 SV=1			2	99	VGAGAPVYMAAVLEYLTAEILELAGNAAR	Dethiomethyl(M)@9		-0.00216098	2884.53	722.14	2884.53	722.141	4	16	1.1.1.1212.5	1	34.6687	81.014	34.6524
7	20.09	60.84	79.07	59.69	58.91	sp|Q64523|H2A2C_MOUSE; sp|Q16777|H2A2C_HUMAN; sp|P70082|H2AJ_CHICK; sp|A1A4R1|H2A2C_BOVIN	Histone H2A type 2-C OS=Mus musculus GN=Hist2h2ac PE=1 SV=3; Histone H2A type 2-C OS=Homo sapiens GN=HIST2H2AC PE=1 SV=4; Histone H2A.J OS=Gallus gallus GN=H2A-IX PE=3 SV=1; Histone H2A type 2-C OS=Bos taurus GN=HIST2H2AC PE=2 SV=1			0.0486625	99	LLGKVTIAQGGVLPN	GlyGly(K)@4	cleaved N-I@C-term; missed K-V@4	0.00154932	1592.93	797.471	1592.93	797.47	2	17	1.1.1.1067.31	1	20.4583	468.902	20.3789
7	20.09	60.84	79.07	59.69	58.91	sp|Q64523|H2A2C_MOUSE; sp|Q16777|H2A2C_HUMAN; sp|P70082|H2AJ_CHICK; sp|A1A4R1|H2A2C_BOVIN	Histone H2A type 2-C OS=Mus musculus GN=Hist2h2ac PE=1 SV=3; Histone H2A type 2-C OS=Homo sapiens GN=HIST2H2AC PE=1 SV=4; Histone H2A.J OS=Gallus gallus GN=H2A-IX PE=3 SV=1; Histone H2A type 2-C OS=Bos taurus GN=HIST2H2AC PE=2 SV=1			0.0414361	93.41	HLQLAIR	Carbamidomethyl@N-term		0.00251587	906.542	454.279	906.54	454.277	2	11	1.1.1.1033.5	0	17.0717	62108.6	16.0768
7	20.09	60.84	79.07	59.69	58.91	sp|Q64523|H2A2C_MOUSE; sp|Q16777|H2A2C_HUMAN; sp|P70082|H2AJ_CHICK; sp|A1A4R1|H2A2C_BOVIN	Histone H2A type 2-C OS=Mus musculus GN=Hist2h2ac PE=1 SV=3; Histone H2A type 2-C OS=Homo sapiens GN=HIST2H2AC PE=1 SV=4; Histone H2A.J OS=Gallus gallus GN=H2A-IX PE=3 SV=1; Histone H2A type 2-C OS=Bos taurus GN=HIST2H2AC PE=2 SV=1			0.000434512	45.26	MAAVLEYLTAEILELAGNAAR	Carbamidomethyl@N-term	cleaved Y-M@N-term	0.00411313	2275.19	759.405	2275.19	759.403	3	13	1.1.1.1202.3	1	33.6815	229.462	33.6633
7	20.09	60.84	79.07	59.69	58.91	sp|Q64523|H2A2C_MOUSE; sp|Q16777|H2A2C_HUMAN; sp|P70082|H2AJ_CHICK; sp|A1A4R1|H2A2C_BOVIN	Histone H2A type 2-C OS=Mus musculus GN=Hist2h2ac PE=1 SV=3; Histone H2A type 2-C OS=Homo sapiens GN=HIST2H2AC PE=1 SV=4; Histone H2A.J OS=Gallus gallus GN=H2A-IX PE=3 SV=1; Histone H2A type 2-C OS=Bos taurus GN=HIST2H2AC PE=2 SV=1			0	99	AAVLEYLTAEILELAGN	Carbamidomethyl@N-term	cleaved M-A@N-term; cleaved N-A@C-term	0.0271395	1846	616.341	1845.97	616.331	3	22	1.1.1.1244.2	0	37.6376	17.3386	37.6174
7	20.09	60.84	79.07	59.69	58.91	sp|Q64523|H2A2C_MOUSE; sp|Q16777|H2A2C_HUMAN; sp|P70082|H2AJ_CHICK; sp|A1A4R1|H2A2C_BOVIN	Histone H2A type 2-C OS=Mus musculus GN=Hist2h2ac PE=1 SV=3; Histone H2A type 2-C OS=Homo sapiens GN=HIST2H2AC PE=1 SV=4; Histone H2A.J OS=Gallus gallus GN=H2A-IX PE=3 SV=1; Histone H2A type 2-C OS=Bos taurus GN=HIST2H2AC PE=2 SV=1			0	99	AAVLEYLTAEILELAGNAAR	Deamidated(N)@17	cleaved M-A@N-term	0.00397593	2088.11	697.045	2088.11	697.044	3	25	1.1.1.1223.6	0	35.7968	313.901	35.8335
7	20.09	60.84	79.07	59.69	58.91	sp|Q64523|H2A2C_MOUSE; sp|Q16777|H2A2C_HUMAN; sp|P70082|H2AJ_CHICK; sp|A1A4R1|H2A2C_BOVIN	Histone H2A type 2-C OS=Mus musculus GN=Hist2h2ac PE=1 SV=3; Histone H2A type 2-C OS=Homo sapiens GN=HIST2H2AC PE=1 SV=4; Histone H2A.J OS=Gallus gallus GN=H2A-IX PE=3 SV=1; Histone H2A type 2-C OS=Bos taurus GN=HIST2H2AC PE=2 SV=1			0	99	AAVLEYLTAEILELAGNAAR	Carbamidomethyl@N-term; Deamidated(N)@17	cleaved M-A@N-term	0.00481383	2145.14	716.053	2145.13	716.051	3	23	1.1.1.1231.3	0	36.3685	145.39	36.3347
7	20.09	60.84	79.07	59.69	58.91	sp|Q64523|H2A2C_MOUSE; sp|Q16777|H2A2C_HUMAN; sp|P70082|H2AJ_CHICK; sp|A1A4R1|H2A2C_BOVIN	Histone H2A type 2-C OS=Mus musculus GN=Hist2h2ac PE=1 SV=3; Histone H2A type 2-C OS=Homo sapiens GN=HIST2H2AC PE=1 SV=4; Histone H2A.J OS=Gallus gallus GN=H2A-IX PE=3 SV=1; Histone H2A type 2-C OS=Bos taurus GN=HIST2H2AC PE=2 SV=1			0	99	AAVLEYLTAEILELAGNAAR	Carbamidomethyl(Y)@6	cleaved M-A@N-term	0.00101117	2144.15	715.723	2144.15	715.723	3	24	1.1.1.1235.2	0	36.7822	232.223	36.8291
7	20.09	60.84	79.07	59.69	58.91	sp|Q64523|H2A2C_MOUSE; sp|Q16777|H2A2C_HUMAN; sp|P70082|H2AJ_CHICK; sp|A1A4R1|H2A2C_BOVIN	Histone H2A type 2-C OS=Mus musculus GN=Hist2h2ac PE=1 SV=3; Histone H2A type 2-C OS=Homo sapiens GN=HIST2H2AC PE=1 SV=4; Histone H2A.J OS=Gallus gallus GN=H2A-IX PE=3 SV=1; Histone H2A type 2-C OS=Bos taurus GN=HIST2H2AC PE=2 SV=1			0	99	AAVLEYLTAEILELAGNAAR		cleaved M-A@N-term	0.00584886	2087.13	696.718	2087.13	696.716	3	26	1.1.1.1236.2	0	36.8809	1902.55	37.0264
7	20.09	60.84	79.07	59.69	58.91	sp|Q64523|H2A2C_MOUSE; sp|Q16777|H2A2C_HUMAN; sp|P70082|H2AJ_CHICK; sp|A1A4R1|H2A2C_BOVIN	Histone H2A type 2-C OS=Mus musculus GN=Hist2h2ac PE=1 SV=3; Histone H2A type 2-C OS=Homo sapiens GN=HIST2H2AC PE=1 SV=4; Histone H2A.J OS=Gallus gallus GN=H2A-IX PE=3 SV=1; Histone H2A type 2-C OS=Bos taurus GN=HIST2H2AC PE=2 SV=1			0	99	AAVLEYLTAEILELAGNAAR		cleaved M-A@N-term	0.00370454	2087.13	1044.57	2087.13	1044.57	2	24	1.1.1.1237.7	0	37.0212	419.161	37.0264
7	20.09	60.84	79.07	59.69	58.91	sp|Q64523|H2A2C_MOUSE; sp|Q16777|H2A2C_HUMAN; sp|P70082|H2AJ_CHICK; sp|A1A4R1|H2A2C_BOVIN	Histone H2A type 2-C OS=Mus musculus GN=Hist2h2ac PE=1 SV=3; Histone H2A type 2-C OS=Homo sapiens GN=HIST2H2AC PE=1 SV=4; Histone H2A.J OS=Gallus gallus GN=H2A-IX PE=3 SV=1; Histone H2A type 2-C OS=Bos taurus GN=HIST2H2AC PE=2 SV=1			0	99	AAVLEYLTAEILELAGNAAR		cleaved M-A@N-term	0.00370454	2087.13	1044.57	2087.13	1044.57	2	23	1.1.1.1238.4	0	37.1199	419.161	37.0264
7	20.09	60.84	79.07	59.69	58.91	sp|Q64523|H2A2C_MOUSE; sp|Q16777|H2A2C_HUMAN; sp|P70082|H2AJ_CHICK; sp|A1A4R1|H2A2C_BOVIN	Histone H2A type 2-C OS=Mus musculus GN=Hist2h2ac PE=1 SV=3; Histone H2A type 2-C OS=Homo sapiens GN=HIST2H2AC PE=1 SV=4; Histone H2A.J OS=Gallus gallus GN=H2A-IX PE=3 SV=1; Histone H2A type 2-C OS=Bos taurus GN=HIST2H2AC PE=2 SV=1			0	99	AAVLEYLTAEILELAGNAAR		cleaved M-A@N-term	0.00584886	2087.13	696.718	2087.13	696.716	3	24	1.1.1.1239.4	0	37.175	1902.55	37.0264
7	20.09	60.84	79.07	59.69	58.91	sp|Q64523|H2A2C_MOUSE; sp|Q16777|H2A2C_HUMAN; sp|P70082|H2AJ_CHICK; sp|A1A4R1|H2A2C_BOVIN	Histone H2A type 2-C OS=Mus musculus GN=Hist2h2ac PE=1 SV=3; Histone H2A type 2-C OS=Homo sapiens GN=HIST2H2AC PE=1 SV=4; Histone H2A.J OS=Gallus gallus GN=H2A-IX PE=3 SV=1; Histone H2A type 2-C OS=Bos taurus GN=HIST2H2AC PE=2 SV=1			0	99	AAVLEYLTAEILELAGNAAR	Carbamidomethyl@N-term; Carbamidomethyl(T)@8	cleaved M-A@N-term	-0.000924045	2201.17	734.73	2201.17	734.73	3	25	1.1.1.1240.5	0	37.2802	110.497	37.3221
7	20.09	60.84	79.07	59.69	58.91	sp|Q64523|H2A2C_MOUSE; sp|Q16777|H2A2C_HUMAN; sp|P70082|H2AJ_CHICK; sp|A1A4R1|H2A2C_BOVIN	Histone H2A type 2-C OS=Mus musculus GN=Hist2h2ac PE=1 SV=3; Histone H2A type 2-C OS=Homo sapiens GN=HIST2H2AC PE=1 SV=4; Histone H2A.J OS=Gallus gallus GN=H2A-IX PE=3 SV=1; Histone H2A type 2-C OS=Bos taurus GN=HIST2H2AC PE=2 SV=1			0	99	AAVLEYLTAEILELAGNAAR	Carbamidomethyl@N-term	cleaved M-A@N-term	0.00778583	2144.16	715.726	2144.15	715.723	3	27	1.1.1.1241.2	0	37.4152	1195.88	37.4207
7	20.09	60.84	79.07	59.69	58.91	sp|Q64523|H2A2C_MOUSE; sp|Q16777|H2A2C_HUMAN; sp|P70082|H2AJ_CHICK; sp|A1A4R1|H2A2C_BOVIN	Histone H2A type 2-C OS=Mus musculus GN=Hist2h2ac PE=1 SV=3; Histone H2A type 2-C OS=Homo sapiens GN=HIST2H2AC PE=1 SV=4; Histone H2A.J OS=Gallus gallus GN=H2A-IX PE=3 SV=1; Histone H2A type 2-C OS=Bos taurus GN=HIST2H2AC PE=2 SV=1			0	99	AAVLEYLTAEILELAGNAAR	Deamidated(N)@17	cleaved M-A@N-term	0.026314	2088.14	697.053	2088.11	697.044	3	26	1.1.1.1242.2	0	37.4721	1344.02	37.0264
7	20.09	60.84	79.07	59.69	58.91	sp|Q64523|H2A2C_MOUSE; sp|Q16777|H2A2C_HUMAN; sp|P70082|H2AJ_CHICK; sp|A1A4R1|H2A2C_BOVIN	Histone H2A type 2-C OS=Mus musculus GN=Hist2h2ac PE=1 SV=3; Histone H2A type 2-C OS=Homo sapiens GN=HIST2H2AC PE=1 SV=4; Histone H2A.J OS=Gallus gallus GN=H2A-IX PE=3 SV=1; Histone H2A type 2-C OS=Bos taurus GN=HIST2H2AC PE=2 SV=1			0	99	AGLQFPVGR			0.000880999	943.525	472.77	943.524	472.769	2	15	1.1.1.1048.3	0	18.544	217233	18.1312
7	20.09	60.84	79.07	59.69	58.91	sp|Q64523|H2A2C_MOUSE; sp|Q16777|H2A2C_HUMAN; sp|P70082|H2AJ_CHICK; sp|A1A4R1|H2A2C_BOVIN	Histone H2A type 2-C OS=Mus musculus GN=Hist2h2ac PE=1 SV=3; Histone H2A type 2-C OS=Homo sapiens GN=HIST2H2AC PE=1 SV=4; Histone H2A.J OS=Gallus gallus GN=H2A-IX PE=3 SV=1; Histone H2A type 2-C OS=Bos taurus GN=HIST2H2AC PE=2 SV=1			0	99	AGLQFPVGR	Carbamidomethyl@N-term		3.05751e-06	1000.55	501.28	1000.55	501.28	2	15	1.1.1.1048.6	0	18.564	410584	18.1312
7	20.09	60.84	79.07	59.69	58.91	sp|Q64523|H2A2C_MOUSE; sp|Q16777|H2A2C_HUMAN; sp|P70082|H2AJ_CHICK; sp|A1A4R1|H2A2C_BOVIN	Histone H2A type 2-C OS=Mus musculus GN=Hist2h2ac PE=1 SV=3; Histone H2A type 2-C OS=Homo sapiens GN=HIST2H2AC PE=1 SV=4; Histone H2A.J OS=Gallus gallus GN=H2A-IX PE=3 SV=1; Histone H2A type 2-C OS=Bos taurus GN=HIST2H2AC PE=2 SV=1			0	99	AGLQFPVGR			0.000880999	943.525	472.77	943.524	472.769	2	15	1.1.1.1045.4	0	18.2546	217233	18.1312
7	20.09	60.84	79.07	59.69	58.91	sp|Q64523|H2A2C_MOUSE; sp|Q16777|H2A2C_HUMAN; sp|P70082|H2AJ_CHICK; sp|A1A4R1|H2A2C_BOVIN	Histone H2A type 2-C OS=Mus musculus GN=Hist2h2ac PE=1 SV=3; Histone H2A type 2-C OS=Homo sapiens GN=HIST2H2AC PE=1 SV=4; Histone H2A.J OS=Gallus gallus GN=H2A-IX PE=3 SV=1; Histone H2A type 2-C OS=Bos taurus GN=HIST2H2AC PE=2 SV=1			0	99	AGLQFPVGR	Deamidated(Q)@4		5.32528e-05	944.508	473.261	944.508	473.261	2	15	1.1.1.1051.5	0	18.8306	32991	18.8146
7	20.09	60.84	79.07	59.69	58.91	sp|Q64523|H2A2C_MOUSE; sp|Q16777|H2A2C_HUMAN; sp|P70082|H2AJ_CHICK; sp|A1A4R1|H2A2C_BOVIN	Histone H2A type 2-C OS=Mus musculus GN=Hist2h2ac PE=1 SV=3; Histone H2A type 2-C OS=Homo sapiens GN=HIST2H2AC PE=1 SV=4; Histone H2A.J OS=Gallus gallus GN=H2A-IX PE=3 SV=1; Histone H2A type 2-C OS=Bos taurus GN=HIST2H2AC PE=2 SV=1			0	99	AGLQFPVGR			0.000880999	943.525	472.77	943.524	472.769	2	15	1.1.1.1042.9	0	17.9716	217233	18.1312
7	20.09	60.84	79.07	59.69	58.91	sp|Q64523|H2A2C_MOUSE; sp|Q16777|H2A2C_HUMAN; sp|P70082|H2AJ_CHICK; sp|A1A4R1|H2A2C_BOVIN	Histone H2A type 2-C OS=Mus musculus GN=Hist2h2ac PE=1 SV=3; Histone H2A type 2-C OS=Homo sapiens GN=HIST2H2AC PE=1 SV=4; Histone H2A.J OS=Gallus gallus GN=H2A-IX PE=3 SV=1; Histone H2A type 2-C OS=Bos taurus GN=HIST2H2AC PE=2 SV=1			0	99	AGLQFPVGR	Carbamidomethyl@N-term		3.05751e-06	1000.55	501.28	1000.55	501.28	2	15	1.1.1.1042.12	0	17.9816	410584	18.1312
7	20.09	60.84	79.07	59.69	58.91	sp|Q64523|H2A2C_MOUSE; sp|Q16777|H2A2C_HUMAN; sp|P70082|H2AJ_CHICK; sp|A1A4R1|H2A2C_BOVIN	Histone H2A type 2-C OS=Mus musculus GN=Hist2h2ac PE=1 SV=3; Histone H2A type 2-C OS=Homo sapiens GN=HIST2H2AC PE=1 SV=4; Histone H2A.J OS=Gallus gallus GN=H2A-IX PE=3 SV=1; Histone H2A type 2-C OS=Bos taurus GN=HIST2H2AC PE=2 SV=1			0	99	AGLQFPVGR			0.00448197	943.529	472.772	943.524	472.769	2	11	1.1.1.1766.3	0	43.1498	201.456	42.6179
7	20.09	60.84	79.07	59.69	58.91	sp|Q64523|H2A2C_MOUSE; sp|Q16777|H2A2C_HUMAN; sp|P70082|H2AJ_CHICK; sp|A1A4R1|H2A2C_BOVIN	Histone H2A type 2-C OS=Mus musculus GN=Hist2h2ac PE=1 SV=3; Histone H2A type 2-C OS=Homo sapiens GN=HIST2H2AC PE=1 SV=4; Histone H2A.J OS=Gallus gallus GN=H2A-IX PE=3 SV=1; Histone H2A type 2-C OS=Bos taurus GN=HIST2H2AC PE=2 SV=1			0	99	AGLQFPVGR	Carbamidomethyl@N-term		3.05751e-06	1000.55	501.28	1000.55	501.28	2	15	1.1.1.1045.7	0	18.2746	410584	18.1312
7	20.09	60.84	79.07	59.69	58.91	sp|Q64523|H2A2C_MOUSE; sp|Q16777|H2A2C_HUMAN; sp|P70082|H2AJ_CHICK; sp|A1A4R1|H2A2C_BOVIN	Histone H2A type 2-C OS=Mus musculus GN=Hist2h2ac PE=1 SV=3; Histone H2A type 2-C OS=Homo sapiens GN=HIST2H2AC PE=1 SV=4; Histone H2A.J OS=Gallus gallus GN=H2A-IX PE=3 SV=1; Histone H2A type 2-C OS=Bos taurus GN=HIST2H2AC PE=2 SV=1			0	99	AGLQFPVGR			0.00448197	943.529	472.772	943.524	472.769	2	12	1.1.1.1761.3	0	42.6372	201.456	42.6179
7	20.09	60.84	79.07	59.69	58.91	sp|Q64523|H2A2C_MOUSE; sp|Q16777|H2A2C_HUMAN; sp|P70082|H2AJ_CHICK; sp|A1A4R1|H2A2C_BOVIN	Histone H2A type 2-C OS=Mus musculus GN=Hist2h2ac PE=1 SV=3; Histone H2A type 2-C OS=Homo sapiens GN=HIST2H2AC PE=1 SV=4; Histone H2A.J OS=Gallus gallus GN=H2A-IX PE=3 SV=1; Histone H2A type 2-C OS=Bos taurus GN=HIST2H2AC PE=2 SV=1			0	99	AGLQFPVGR	Carbamidomethyl@N-term		3.05751e-06	1000.55	501.28	1000.55	501.28	2	15	1.1.1.1043.6	0	18.0593	410584	18.1312
7	20.09	60.84	79.07	59.69	58.91	sp|Q64523|H2A2C_MOUSE; sp|Q16777|H2A2C_HUMAN; sp|P70082|H2AJ_CHICK; sp|A1A4R1|H2A2C_BOVIN	Histone H2A type 2-C OS=Mus musculus GN=Hist2h2ac PE=1 SV=3; Histone H2A type 2-C OS=Homo sapiens GN=HIST2H2AC PE=1 SV=4; Histone H2A.J OS=Gallus gallus GN=H2A-IX PE=3 SV=1; Histone H2A type 2-C OS=Bos taurus GN=HIST2H2AC PE=2 SV=1			0	99	AGLQFPVGR	Carbamidomethyl@N-term		0.00561813	1000.55	501.283	1000.55	501.28	2	10	1.1.1.1100.5	0	23.6405	93.8095	23.7224
7	20.09	60.84	79.07	59.69	58.91	sp|Q64523|H2A2C_MOUSE; sp|Q16777|H2A2C_HUMAN; sp|P70082|H2AJ_CHICK; sp|A1A4R1|H2A2C_BOVIN	Histone H2A type 2-C OS=Mus musculus GN=Hist2h2ac PE=1 SV=3; Histone H2A type 2-C OS=Homo sapiens GN=HIST2H2AC PE=1 SV=4; Histone H2A.J OS=Gallus gallus GN=H2A-IX PE=3 SV=1; Histone H2A type 2-C OS=Bos taurus GN=HIST2H2AC PE=2 SV=1			0	99	AGLQFPVGR	Carbamidomethyl@N-term		0.00464159	1000.55	501.282	1000.55	501.28	2	10	1.1.1.1086.10	0	22.2667	220.941	22.8349
7	20.09	60.84	79.07	59.69	58.91	sp|Q64523|H2A2C_MOUSE; sp|Q16777|H2A2C_HUMAN; sp|P70082|H2AJ_CHICK; sp|A1A4R1|H2A2C_BOVIN	Histone H2A type 2-C OS=Mus musculus GN=Hist2h2ac PE=1 SV=3; Histone H2A type 2-C OS=Homo sapiens GN=HIST2H2AC PE=1 SV=4; Histone H2A.J OS=Gallus gallus GN=H2A-IX PE=3 SV=1; Histone H2A type 2-C OS=Bos taurus GN=HIST2H2AC PE=2 SV=1			0	99	AGLQFPVGR	Carbamidomethyl@N-term		0.00201716	1000.55	501.281	1000.55	501.28	2	12	1.1.1.1764.2	0	43.0043	351.64	42.6179
7	20.09	60.84	79.07	59.69	58.91	sp|Q64523|H2A2C_MOUSE; sp|Q16777|H2A2C_HUMAN; sp|P70082|H2AJ_CHICK; sp|A1A4R1|H2A2C_BOVIN	Histone H2A type 2-C OS=Mus musculus GN=Hist2h2ac PE=1 SV=3; Histone H2A type 2-C OS=Homo sapiens GN=HIST2H2AC PE=1 SV=4; Histone H2A.J OS=Gallus gallus GN=H2A-IX PE=3 SV=1; Histone H2A type 2-C OS=Bos taurus GN=HIST2H2AC PE=2 SV=1			0	98.66	AGLQFPVGR	Carbamidomethyl@N-term		0.00201716	1000.55	501.281	1000.55	501.28	2	13	1.1.1.1761.5	0	42.6472	351.64	42.6179
7	20.09	60.84	79.07	59.69	58.91	sp|Q64523|H2A2C_MOUSE; sp|Q16777|H2A2C_HUMAN; sp|P70082|H2AJ_CHICK; sp|A1A4R1|H2A2C_BOVIN	Histone H2A type 2-C OS=Mus musculus GN=Hist2h2ac PE=1 SV=3; Histone H2A type 2-C OS=Homo sapiens GN=HIST2H2AC PE=1 SV=4; Histone H2A.J OS=Gallus gallus GN=H2A-IX PE=3 SV=1; Histone H2A type 2-C OS=Bos taurus GN=HIST2H2AC PE=2 SV=1			0	98.12	AGLQFPVGR	Carbamidomethyl@N-term		0.00464159	1000.55	501.282	1000.55	501.28	2	10	1.1.1.1093.5	0	22.9505	220.941	22.8349
7	20.09	60.84	79.07	59.69	58.91	sp|Q64523|H2A2C_MOUSE; sp|Q16777|H2A2C_HUMAN; sp|P70082|H2AJ_CHICK; sp|A1A4R1|H2A2C_BOVIN	Histone H2A type 2-C OS=Mus musculus GN=Hist2h2ac PE=1 SV=3; Histone H2A type 2-C OS=Homo sapiens GN=HIST2H2AC PE=1 SV=4; Histone H2A.J OS=Gallus gallus GN=H2A-IX PE=3 SV=1; Histone H2A type 2-C OS=Bos taurus GN=HIST2H2AC PE=2 SV=1			0	95.23	AGLQFPVGR	Carbamidomethyl@N-term; Methyl+Deamidated(Q)@4		0.00252103	1015.55	508.781	1015.55	508.78	2	15	1.1.1.1057.12	0	19.4382	1849.37	19.4022
7	20.09	60.84	79.07	59.69	58.91	sp|Q64523|H2A2C_MOUSE; sp|Q16777|H2A2C_HUMAN; sp|P70082|H2AJ_CHICK; sp|A1A4R1|H2A2C_BOVIN	Histone H2A type 2-C OS=Mus musculus GN=Hist2h2ac PE=1 SV=3; Histone H2A type 2-C OS=Homo sapiens GN=HIST2H2AC PE=1 SV=4; Histone H2A.J OS=Gallus gallus GN=H2A-IX PE=3 SV=1; Histone H2A type 2-C OS=Bos taurus GN=HIST2H2AC PE=2 SV=1			0	94.77	AGLQFPVGR	Carbamidomethyl@N-term		0.0152004	1000.56	501.288	1000.55	501.28	2	10	1.1.1.1103.6	0	23.9395	156.937	24.0198
7	20.09	60.84	79.07	59.69	58.91	sp|Q64523|H2A2C_MOUSE; sp|Q16777|H2A2C_HUMAN; sp|P70082|H2AJ_CHICK; sp|A1A4R1|H2A2C_BOVIN	Histone H2A type 2-C OS=Mus musculus GN=Hist2h2ac PE=1 SV=3; Histone H2A type 2-C OS=Homo sapiens GN=HIST2H2AC PE=1 SV=4; Histone H2A.J OS=Gallus gallus GN=H2A-IX PE=3 SV=1; Histone H2A type 2-C OS=Bos taurus GN=HIST2H2AC PE=2 SV=1			0	88.15	AGLQFPVGR	Carbamidomethyl@N-term; Deamidated(Q)@4		0.00118816	1001.53	501.773	1001.53	501.772	2	13	1.1.1.1051.9	0	18.8372	64238.1	18.8146
7	20.09	60.84	79.07	59.69	58.91	sp|Q64523|H2A2C_MOUSE; sp|Q16777|H2A2C_HUMAN; sp|P70082|H2AJ_CHICK; sp|A1A4R1|H2A2C_BOVIN	Histone H2A type 2-C OS=Mus musculus GN=Hist2h2ac PE=1 SV=3; Histone H2A type 2-C OS=Homo sapiens GN=HIST2H2AC PE=1 SV=4; Histone H2A.J OS=Gallus gallus GN=H2A-IX PE=3 SV=1; Histone H2A type 2-C OS=Bos taurus GN=HIST2H2AC PE=2 SV=1			0	87.42	AGLQFPVGR	Carbamidomethyl@N-term		0.00519089	1000.55	501.283	1000.55	501.28	2	9	1.1.1.1114.2	0	25.0169	103.194	24.8077
7	20.09	60.84	79.07	59.69	58.91	sp|Q64523|H2A2C_MOUSE; sp|Q16777|H2A2C_HUMAN; sp|P70082|H2AJ_CHICK; sp|A1A4R1|H2A2C_BOVIN	Histone H2A type 2-C OS=Mus musculus GN=Hist2h2ac PE=1 SV=3; Histone H2A type 2-C OS=Homo sapiens GN=HIST2H2AC PE=1 SV=4; Histone H2A.J OS=Gallus gallus GN=H2A-IX PE=3 SV=1; Histone H2A type 2-C OS=Bos taurus GN=HIST2H2AC PE=2 SV=1			0	77.24	AGLQFPVGR	Carbamidomethyl@N-term		3.05751e-06	1000.55	501.28	1000.55	501.28	2	12	1.1.1.1057.10	0	19.4315	91626.8	18.4241
7	20.09	60.84	79.07	59.69	58.91	sp|Q64523|H2A2C_MOUSE; sp|Q16777|H2A2C_HUMAN; sp|P70082|H2AJ_CHICK; sp|A1A4R1|H2A2C_BOVIN	Histone H2A type 2-C OS=Mus musculus GN=Hist2h2ac PE=1 SV=3; Histone H2A type 2-C OS=Homo sapiens GN=HIST2H2AC PE=1 SV=4; Histone H2A.J OS=Gallus gallus GN=H2A-IX PE=3 SV=1; Histone H2A type 2-C OS=Bos taurus GN=HIST2H2AC PE=2 SV=1			0	74.24	AGLQFPVGR	Carbamidomethyl@N-term; Deamidated(Q)@4		0.00137126	1001.53	501.773	1001.53	501.772	2	13	1.1.1.1064.3	0	20.1083	19092.7	20.0859
7	20.09	60.84	79.07	59.69	58.91	sp|Q64523|H2A2C_MOUSE; sp|Q16777|H2A2C_HUMAN; sp|P70082|H2AJ_CHICK; sp|A1A4R1|H2A2C_BOVIN	Histone H2A type 2-C OS=Mus musculus GN=Hist2h2ac PE=1 SV=3; Histone H2A type 2-C OS=Homo sapiens GN=HIST2H2AC PE=1 SV=4; Histone H2A.J OS=Gallus gallus GN=H2A-IX PE=3 SV=1; Histone H2A type 2-C OS=Bos taurus GN=HIST2H2AC PE=2 SV=1			0	73.07	AGLQFPVGR	Carbamidomethyl@N-term		0.0115994	1000.56	501.286	1000.55	501.28	2	10	1.1.1.1107.5	0	24.3338	160.739	24.119
7	20.09	60.84	79.07	59.69	58.91	sp|Q64523|H2A2C_MOUSE; sp|Q16777|H2A2C_HUMAN; sp|P70082|H2AJ_CHICK; sp|A1A4R1|H2A2C_BOVIN	Histone H2A type 2-C OS=Mus musculus GN=Hist2h2ac PE=1 SV=3; Histone H2A type 2-C OS=Homo sapiens GN=HIST2H2AC PE=1 SV=4; Histone H2A.J OS=Gallus gallus GN=H2A-IX PE=3 SV=1; Histone H2A type 2-C OS=Bos taurus GN=HIST2H2AC PE=2 SV=1			0	59.09	AGLQFPVGR	Carbamidomethyl@N-term		0.00580123	1000.55	501.283	1000.55	501.28	2	9	1.1.1.1150.2	0	28.5599	46.3625	28.4493
7	20.09	60.84	79.07	59.69	58.91	sp|Q64523|H2A2C_MOUSE; sp|Q16777|H2A2C_HUMAN; sp|P70082|H2AJ_CHICK; sp|A1A4R1|H2A2C_BOVIN	Histone H2A type 2-C OS=Mus musculus GN=Hist2h2ac PE=1 SV=3; Histone H2A type 2-C OS=Homo sapiens GN=HIST2H2AC PE=1 SV=4; Histone H2A.J OS=Gallus gallus GN=H2A-IX PE=3 SV=1; Histone H2A type 2-C OS=Bos taurus GN=HIST2H2AC PE=2 SV=1			0	57.93	AGLQFPVGR	Carbamidomethyl@N-term		0.00879186	1000.55	501.284	1000.55	501.28	2	8	1.1.1.1124.3	0	26.0076	95.7015	25.2025
7	20.09	60.84	79.07	59.69	58.91	sp|Q64523|H2A2C_MOUSE; sp|Q16777|H2A2C_HUMAN; sp|P70082|H2AJ_CHICK; sp|A1A4R1|H2A2C_BOVIN	Histone H2A type 2-C OS=Mus musculus GN=Hist2h2ac PE=1 SV=3; Histone H2A type 2-C OS=Homo sapiens GN=HIST2H2AC PE=1 SV=4; Histone H2A.J OS=Gallus gallus GN=H2A-IX PE=3 SV=1; Histone H2A type 2-C OS=Bos taurus GN=HIST2H2AC PE=2 SV=1			0	54.73	AGLQFPVGR	Carbamidomethyl@N-term		0.00842566	1000.55	501.284	1000.55	501.28	2	8	1.1.1.1118.3	0	25.413	94.3938	25.3007
7	20.09	60.84	79.07	59.69	58.91	sp|Q64523|H2A2C_MOUSE; sp|Q16777|H2A2C_HUMAN; sp|P70082|H2AJ_CHICK; sp|A1A4R1|H2A2C_BOVIN	Histone H2A type 2-C OS=Mus musculus GN=Hist2h2ac PE=1 SV=3; Histone H2A type 2-C OS=Homo sapiens GN=HIST2H2AC PE=1 SV=4; Histone H2A.J OS=Gallus gallus GN=H2A-IX PE=3 SV=1; Histone H2A type 2-C OS=Bos taurus GN=HIST2H2AC PE=2 SV=1			0	51.27	AGLQFPVGR	Carbamidomethyl@N-term		0.00842566	1000.55	501.284	1000.55	501.28	2	8	1.1.1.1121.5	0	25.7132	94.3938	25.3007
7	20.09	60.84	79.07	59.69	58.91	sp|Q64523|H2A2C_MOUSE; sp|Q16777|H2A2C_HUMAN; sp|P70082|H2AJ_CHICK; sp|A1A4R1|H2A2C_BOVIN	Histone H2A type 2-C OS=Mus musculus GN=Hist2h2ac PE=1 SV=3; Histone H2A type 2-C OS=Homo sapiens GN=HIST2H2AC PE=1 SV=4; Histone H2A.J OS=Gallus gallus GN=H2A-IX PE=3 SV=1; Histone H2A type 2-C OS=Bos taurus GN=HIST2H2AC PE=2 SV=1			0	31.66	AGLQFPVGR			-0.0112647	943.513	472.764	943.524	472.769	2	6	1.1.1.1099.2	0	23.5364	83.7621	23.3267
7	20.09	60.84	79.07	59.69	58.91	sp|Q64523|H2A2C_MOUSE; sp|Q16777|H2A2C_HUMAN; sp|P70082|H2AJ_CHICK; sp|A1A4R1|H2A2C_BOVIN	Histone H2A type 2-C OS=Mus musculus GN=Hist2h2ac PE=1 SV=3; Histone H2A type 2-C OS=Homo sapiens GN=HIST2H2AC PE=1 SV=4; Histone H2A.J OS=Gallus gallus GN=H2A-IX PE=3 SV=1; Histone H2A type 2-C OS=Bos taurus GN=HIST2H2AC PE=2 SV=1			0	27.55	AGLQFPVGR	Carbamidomethyl@N-term; Deamidated(Q)@4		0.00137126	1001.53	501.773	1001.53	501.772	2	12	1.1.1.1061.4	0	19.8121	19092.7	20.0859
7	20.09	60.84	79.07	59.69	58.91	sp|Q64523|H2A2C_MOUSE; sp|Q16777|H2A2C_HUMAN; sp|P70082|H2AJ_CHICK; sp|A1A4R1|H2A2C_BOVIN	Histone H2A type 2-C OS=Mus musculus GN=Hist2h2ac PE=1 SV=3; Histone H2A type 2-C OS=Homo sapiens GN=HIST2H2AC PE=1 SV=4; Histone H2A.J OS=Gallus gallus GN=H2A-IX PE=3 SV=1; Histone H2A type 2-C OS=Bos taurus GN=HIST2H2AC PE=2 SV=1			0	26.1	AGLQFPVGR	Carbamidomethyl@N-term		0.00519089	1000.55	501.283	1000.55	501.28	2	7	1.1.1.1097.7	0	23.3466	92.5516	23.524
7	20.09	60.84	79.07	59.69	58.91	sp|Q64523|H2A2C_MOUSE; sp|Q16777|H2A2C_HUMAN; sp|P70082|H2AJ_CHICK; sp|A1A4R1|H2A2C_BOVIN	Histone H2A type 2-C OS=Mus musculus GN=Hist2h2ac PE=1 SV=3; Histone H2A type 2-C OS=Homo sapiens GN=HIST2H2AC PE=1 SV=4; Histone H2A.J OS=Gallus gallus GN=H2A-IX PE=3 SV=1; Histone H2A type 2-C OS=Bos taurus GN=HIST2H2AC PE=2 SV=1			0	24.15	AGLQFPVGR			0.000514798	943.524	472.769	943.524	472.769	2	6	1.1.1.1086.6	0	22.26	54.964	22.3403
7	20.09	60.84	79.07	59.69	58.91	sp|Q64523|H2A2C_MOUSE; sp|Q16777|H2A2C_HUMAN; sp|P70082|H2AJ_CHICK; sp|A1A4R1|H2A2C_BOVIN	Histone H2A type 2-C OS=Mus musculus GN=Hist2h2ac PE=1 SV=3; Histone H2A type 2-C OS=Homo sapiens GN=HIST2H2AC PE=1 SV=4; Histone H2A.J OS=Gallus gallus GN=H2A-IX PE=3 SV=1; Histone H2A type 2-C OS=Bos taurus GN=HIST2H2AC PE=2 SV=1			0	22.98	AGLQFPVGR			-0.00351341	943.52	472.767	943.524	472.769	2	6	1.1.1.1102.6	0	23.8401	47.7009	23.9204
7	20.09	60.84	79.07	59.69	58.91	sp|Q64523|H2A2C_MOUSE; sp|Q16777|H2A2C_HUMAN; sp|P70082|H2AJ_CHICK; sp|A1A4R1|H2A2C_BOVIN	Histone H2A type 2-C OS=Mus musculus GN=Hist2h2ac PE=1 SV=3; Histone H2A type 2-C OS=Homo sapiens GN=HIST2H2AC PE=1 SV=4; Histone H2A.J OS=Gallus gallus GN=H2A-IX PE=3 SV=1; Histone H2A type 2-C OS=Bos taurus GN=HIST2H2AC PE=2 SV=1			0	15.95	AGLQFPVGR	Carbamidomethyl@N-term; Deamidated(Q)@4		0.00137126	1001.53	501.773	1001.53	501.772	2	12	1.1.1.1070.5	0	20.6944	19092.7	20.0859
7	20.09	60.84	79.07	59.69	58.91	sp|Q64523|H2A2C_MOUSE; sp|Q16777|H2A2C_HUMAN; sp|P70082|H2AJ_CHICK; sp|A1A4R1|H2A2C_BOVIN	Histone H2A type 2-C OS=Mus musculus GN=Hist2h2ac PE=1 SV=3; Histone H2A type 2-C OS=Homo sapiens GN=HIST2H2AC PE=1 SV=4; Histone H2A.J OS=Gallus gallus GN=H2A-IX PE=3 SV=1; Histone H2A type 2-C OS=Bos taurus GN=HIST2H2AC PE=2 SV=1			0	99	AQGGVLPNIQAVLLPK		cleaved I-A@N-term	-6.05493	1610.91	806.461	1616.96	809.488	2	16	1.1.1.1135.8	0	27.1383	619.637	27.1769
7	20.09	60.84	79.07	59.69	58.91	sp|Q64523|H2A2C_MOUSE; sp|Q16777|H2A2C_HUMAN; sp|P70082|H2AJ_CHICK; sp|A1A4R1|H2A2C_BOVIN	Histone H2A type 2-C OS=Mus musculus GN=Hist2h2ac PE=1 SV=3; Histone H2A type 2-C OS=Homo sapiens GN=HIST2H2AC PE=1 SV=4; Histone H2A.J OS=Gallus gallus GN=H2A-IX PE=3 SV=1; Histone H2A type 2-C OS=Bos taurus GN=HIST2H2AC PE=2 SV=1			0	99	AVLEYLTAEILELAGNAAR	Deamidated(N)@16	cleaved A-A@N-term	-0.000766684	2017.07	673.365	2017.07	673.365	3	22	1.1.1.1209.3	0	34.4057	45.3708	34.3552
7	20.09	60.84	79.07	59.69	58.91	sp|Q64523|H2A2C_MOUSE; sp|Q16777|H2A2C_HUMAN; sp|P70082|H2AJ_CHICK; sp|A1A4R1|H2A2C_BOVIN	Histone H2A type 2-C OS=Mus musculus GN=Hist2h2ac PE=1 SV=3; Histone H2A type 2-C OS=Homo sapiens GN=HIST2H2AC PE=1 SV=4; Histone H2A.J OS=Gallus gallus GN=H2A-IX PE=3 SV=1; Histone H2A type 2-C OS=Bos taurus GN=HIST2H2AC PE=2 SV=1			0	99	AVLEYLTAEILELAGNAAR		cleaved A-A@N-term	0.00128873	2016.09	673.037	2016.09	673.037	3	25	1.1.1.1220.3	0	35.4703	836.608	35.5322
7	20.09	60.84	79.07	59.69	58.91	sp|Q64523|H2A2C_MOUSE; sp|Q16777|H2A2C_HUMAN; sp|P70082|H2AJ_CHICK; sp|A1A4R1|H2A2C_BOVIN	Histone H2A type 2-C OS=Mus musculus GN=Hist2h2ac PE=1 SV=3; Histone H2A type 2-C OS=Homo sapiens GN=HIST2H2AC PE=1 SV=4; Histone H2A.J OS=Gallus gallus GN=H2A-IX PE=3 SV=1; Histone H2A type 2-C OS=Bos taurus GN=HIST2H2AC PE=2 SV=1			0	99	AVLEYLTAEILELAGNAAR	Carbamyl@N-term	cleaved A-A@N-term	0.0025025	2059.1	687.373	2059.09	687.372	3	19	1.1.1.1222.3	0	35.6801	155.997	35.7286
7	20.09	60.84	79.07	59.69	58.91	sp|Q64523|H2A2C_MOUSE; sp|Q16777|H2A2C_HUMAN; sp|P70082|H2AJ_CHICK; sp|A1A4R1|H2A2C_BOVIN	Histone H2A type 2-C OS=Mus musculus GN=Hist2h2ac PE=1 SV=3; Histone H2A type 2-C OS=Homo sapiens GN=HIST2H2AC PE=1 SV=4; Histone H2A.J OS=Gallus gallus GN=H2A-IX PE=3 SV=1; Histone H2A type 2-C OS=Bos taurus GN=HIST2H2AC PE=2 SV=1			0	99	AVLEYLTAEILELAGNAAR		cleaved A-A@N-term	-0.00196584	2016.09	1009.05	2016.09	1009.05	2	19	1.1.1.1222.5	0	35.7234	126.25	35.5322
7	20.09	60.84	79.07	59.69	58.91	sp|Q64523|H2A2C_MOUSE; sp|Q16777|H2A2C_HUMAN; sp|P70082|H2AJ_CHICK; sp|A1A4R1|H2A2C_BOVIN	Histone H2A type 2-C OS=Mus musculus GN=Hist2h2ac PE=1 SV=3; Histone H2A type 2-C OS=Homo sapiens GN=HIST2H2AC PE=1 SV=4; Histone H2A.J OS=Gallus gallus GN=H2A-IX PE=3 SV=1; Histone H2A type 2-C OS=Bos taurus GN=HIST2H2AC PE=2 SV=1			0	99	AVLEYLTAEILELAGNAAR	Deamidated(N)@16	cleaved A-A@N-term	0.000881208	2017.07	673.365	2017.07	673.365	3	23	1.1.1.1228.3	0	36.1316	54.5325	36.0381
7	20.09	60.84	79.07	59.69	58.91	sp|Q64523|H2A2C_MOUSE; sp|Q16777|H2A2C_HUMAN; sp|P70082|H2AJ_CHICK; sp|A1A4R1|H2A2C_BOVIN	Histone H2A type 2-C OS=Mus musculus GN=Hist2h2ac PE=1 SV=3; Histone H2A type 2-C OS=Homo sapiens GN=HIST2H2AC PE=1 SV=4; Histone H2A.J OS=Gallus gallus GN=H2A-IX PE=3 SV=1; Histone H2A type 2-C OS=Bos taurus GN=HIST2H2AC PE=2 SV=1			0	99	AVLEYLTAEILELAGNAAR	Carbamidomethyl@N-term	cleaved A-A@N-term	0.00564133	2073.12	692.046	2073.11	692.044	3	25	1.1.1.1229.2	0	36.2304	702.732	36.2357
7	20.09	60.84	79.07	59.69	58.91	sp|Q64523|H2A2C_MOUSE; sp|Q16777|H2A2C_HUMAN; sp|P70082|H2AJ_CHICK; sp|A1A4R1|H2A2C_BOVIN	Histone H2A type 2-C OS=Mus musculus GN=Hist2h2ac PE=1 SV=3; Histone H2A type 2-C OS=Homo sapiens GN=HIST2H2AC PE=1 SV=4; Histone H2A.J OS=Gallus gallus GN=H2A-IX PE=3 SV=1; Histone H2A type 2-C OS=Bos taurus GN=HIST2H2AC PE=2 SV=1			0	99	AVLEYLTAEILELAGNAAR		cleaved A-A@N-term	0.00128873	2016.09	673.037	2016.09	673.037	3	13	1.1.1.1223.4	0	35.7734	836.608	35.5322
7	20.09	60.84	79.07	59.69	58.91	sp|Q64523|H2A2C_MOUSE; sp|Q16777|H2A2C_HUMAN; sp|P70082|H2AJ_CHICK; sp|A1A4R1|H2A2C_BOVIN	Histone H2A type 2-C OS=Mus musculus GN=Hist2h2ac PE=1 SV=3; Histone H2A type 2-C OS=Homo sapiens GN=HIST2H2AC PE=1 SV=4; Histone H2A.J OS=Gallus gallus GN=H2A-IX PE=3 SV=1; Histone H2A type 2-C OS=Bos taurus GN=HIST2H2AC PE=2 SV=1			0	99	EILELAGNAAR	Glu->pyro-Glu@N-term	cleaved A-E@N-term	-0.000611381	1137.61	569.814	1137.61	569.814	2	16	1.1.1.1095.3	0	23.1466	1323.41	23.3267
7	20.09	60.84	79.07	59.69	58.91	sp|Q64523|H2A2C_MOUSE; sp|Q16777|H2A2C_HUMAN; sp|P70082|H2AJ_CHICK; sp|A1A4R1|H2A2C_BOVIN	Histone H2A type 2-C OS=Mus musculus GN=Hist2h2ac PE=1 SV=3; Histone H2A type 2-C OS=Homo sapiens GN=HIST2H2AC PE=1 SV=4; Histone H2A.J OS=Gallus gallus GN=H2A-IX PE=3 SV=1; Histone H2A type 2-C OS=Bos taurus GN=HIST2H2AC PE=2 SV=1			0	78.77	EILELAGNAAR	Glu->pyro-Glu@N-term	cleaved A-E@N-term	-0.000611381	1137.61	569.814	1137.61	569.814	2	10	1.1.1.1098.6	0	23.4438	1323.41	23.3267
7	20.09	60.84	79.07	59.69	58.91	sp|Q64523|H2A2C_MOUSE; sp|Q16777|H2A2C_HUMAN; sp|P70082|H2AJ_CHICK; sp|A1A4R1|H2A2C_BOVIN	Histone H2A type 2-C OS=Mus musculus GN=Hist2h2ac PE=1 SV=3; Histone H2A type 2-C OS=Homo sapiens GN=HIST2H2AC PE=1 SV=4; Histone H2A.J OS=Gallus gallus GN=H2A-IX PE=3 SV=1; Histone H2A type 2-C OS=Bos taurus GN=HIST2H2AC PE=2 SV=1			0	72.7	EILELAGNAAR	Glu->pyro-Glu@N-term; Deamidated(N)@8	cleaved A-E@N-term	0.00557584	1138.6	570.309	1138.6	570.306	2	11	1.1.1.1104.3	0	24.0338	127.103	24.0198
7	20.09	60.84	79.07	59.69	58.91	sp|Q64523|H2A2C_MOUSE; sp|Q16777|H2A2C_HUMAN; sp|P70082|H2AJ_CHICK; sp|A1A4R1|H2A2C_BOVIN	Histone H2A type 2-C OS=Mus musculus GN=Hist2h2ac PE=1 SV=3; Histone H2A type 2-C OS=Homo sapiens GN=HIST2H2AC PE=1 SV=4; Histone H2A.J OS=Gallus gallus GN=H2A-IX PE=3 SV=1; Histone H2A type 2-C OS=Bos taurus GN=HIST2H2AC PE=2 SV=1			0	97.73	ELAGNAAR	Glu->pyro-Glu@N-term	cleaved L-E@N-term	0.000320905	782.404	392.209	782.404	392.209	2	12	1.1.1.981.2	0	11.9863	239.79	11.9738
7	20.09	60.84	79.07	59.69	58.91	sp|Q64523|H2A2C_MOUSE; sp|Q16777|H2A2C_HUMAN; sp|P70082|H2AJ_CHICK; sp|A1A4R1|H2A2C_BOVIN	Histone H2A type 2-C OS=Mus musculus GN=Hist2h2ac PE=1 SV=3; Histone H2A type 2-C OS=Homo sapiens GN=HIST2H2AC PE=1 SV=4; Histone H2A.J OS=Gallus gallus GN=H2A-IX PE=3 SV=1; Histone H2A type 2-C OS=Bos taurus GN=HIST2H2AC PE=2 SV=1			0	99	EYLTAEILELAGNAAR	Glu->pyro-Glu@N-term	cleaved L-E@N-term	0.00547488	1714.89	858.455	1714.89	858.452	2	18	1.1.1.1186.12	0	32.1107	1525.68	32.181
7	20.09	60.84	79.07	59.69	58.91	sp|Q64523|H2A2C_MOUSE; sp|Q16777|H2A2C_HUMAN; sp|P70082|H2AJ_CHICK; sp|A1A4R1|H2A2C_BOVIN	Histone H2A type 2-C OS=Mus musculus GN=Hist2h2ac PE=1 SV=3; Histone H2A type 2-C OS=Homo sapiens GN=HIST2H2AC PE=1 SV=4; Histone H2A.J OS=Gallus gallus GN=H2A-IX PE=3 SV=1; Histone H2A type 2-C OS=Bos taurus GN=HIST2H2AC PE=2 SV=1			0	99	EYLTAEILELAGNAAR		cleaved L-E@N-term	0.00291292	1732.9	578.641	1732.9	578.64	3	15	1.1.1.1150.5	0	28.5649	184.713	28.548
7	20.09	60.84	79.07	59.69	58.91	sp|Q64523|H2A2C_MOUSE; sp|Q16777|H2A2C_HUMAN; sp|P70082|H2AJ_CHICK; sp|A1A4R1|H2A2C_BOVIN	Histone H2A type 2-C OS=Mus musculus GN=Hist2h2ac PE=1 SV=3; Histone H2A type 2-C OS=Homo sapiens GN=HIST2H2AC PE=1 SV=4; Histone H2A.J OS=Gallus gallus GN=H2A-IX PE=3 SV=1; Histone H2A type 2-C OS=Bos taurus GN=HIST2H2AC PE=2 SV=1			0	99	EYLTAEILELAGNAAR	Glu->pyro-Glu@N-term; Deamidated(N)@13	cleaved L-E@N-term	0.00286602	1715.88	858.945	1715.87	858.944	2	15	1.1.1.1194.3	0	32.8884	106.627	32.8716
7	20.09	60.84	79.07	59.69	58.91	sp|Q64523|H2A2C_MOUSE; sp|Q16777|H2A2C_HUMAN; sp|P70082|H2AJ_CHICK; sp|A1A4R1|H2A2C_BOVIN	Histone H2A type 2-C OS=Mus musculus GN=Hist2h2ac PE=1 SV=3; Histone H2A type 2-C OS=Homo sapiens GN=HIST2H2AC PE=1 SV=4; Histone H2A.J OS=Gallus gallus GN=H2A-IX PE=3 SV=1; Histone H2A type 2-C OS=Bos taurus GN=HIST2H2AC PE=2 SV=1			0	54.74	EYLTAEILELAGNAAR	Glu->pyro-Glu@N-term	cleaved L-E@N-term	0.00547488	1714.89	858.455	1714.89	858.452	2	11	1.1.1.1189.12	0	32.4064	1525.68	32.181
7	20.09	60.84	79.07	59.69	58.91	sp|Q64523|H2A2C_MOUSE; sp|Q16777|H2A2C_HUMAN; sp|P70082|H2AJ_CHICK; sp|A1A4R1|H2A2C_BOVIN	Histone H2A type 2-C OS=Mus musculus GN=Hist2h2ac PE=1 SV=3; Histone H2A type 2-C OS=Homo sapiens GN=HIST2H2AC PE=1 SV=4; Histone H2A.J OS=Gallus gallus GN=H2A-IX PE=3 SV=1; Histone H2A type 2-C OS=Bos taurus GN=HIST2H2AC PE=2 SV=1			0	84.93	GAGAPVYMAAVLEYLTAEILELAGNAAR	Carbamidomethyl(E)@13	cleaved V-G@N-term	0.00363173	2890.49	964.505	2890.49	964.504	3	15	1.1.1.1211.6	1	34.6138	85.0182	34.5535
7	20.09	60.84	79.07	59.69	58.91	sp|Q64523|H2A2C_MOUSE; sp|Q16777|H2A2C_HUMAN; sp|P70082|H2AJ_CHICK; sp|A1A4R1|H2A2C_BOVIN	Histone H2A type 2-C OS=Mus musculus GN=Hist2h2ac PE=1 SV=3; Histone H2A type 2-C OS=Homo sapiens GN=HIST2H2AC PE=1 SV=4; Histone H2A.J OS=Gallus gallus GN=H2A-IX PE=3 SV=1; Histone H2A type 2-C OS=Bos taurus GN=HIST2H2AC PE=2 SV=1			0	99	GGVLPNIQAVLLPK	GlyGly(K)@14	cleaved Q-G@N-term	0.00143293	1531.91	766.962	1531.91	766.962	2	16	1.1.1.1117.21	0	25.344	1092.45	25.4983
7	20.09	60.84	79.07	59.69	58.91	sp|Q64523|H2A2C_MOUSE; sp|Q16777|H2A2C_HUMAN; sp|P70082|H2AJ_CHICK; sp|A1A4R1|H2A2C_BOVIN	Histone H2A type 2-C OS=Mus musculus GN=Hist2h2ac PE=1 SV=3; Histone H2A type 2-C OS=Homo sapiens GN=HIST2H2AC PE=1 SV=4; Histone H2A.J OS=Gallus gallus GN=H2A-IX PE=3 SV=1; Histone H2A type 2-C OS=Bos taurus GN=HIST2H2AC PE=2 SV=1			0	99	GGVLPNIQAVLLPK	Carbamidomethyl@N-term	cleaved Q-G@N-term	0.00181861	1474.89	738.452	1474.89	738.451	2	22	1.1.1.1119.19	0	25.562	1334.43	25.5972
7	20.09	60.84	79.07	59.69	58.91	sp|Q64523|H2A2C_MOUSE; sp|Q16777|H2A2C_HUMAN; sp|P70082|H2AJ_CHICK; sp|A1A4R1|H2A2C_BOVIN	Histone H2A type 2-C OS=Mus musculus GN=Hist2h2ac PE=1 SV=3; Histone H2A type 2-C OS=Homo sapiens GN=HIST2H2AC PE=1 SV=4; Histone H2A.J OS=Gallus gallus GN=H2A-IX PE=3 SV=1; Histone H2A type 2-C OS=Bos taurus GN=HIST2H2AC PE=2 SV=1			0	99	GGVLPNIQAVLLPK		cleaved Q-G@N-term	0.00265373	1417.87	709.942	1417.87	709.94	2	20	1.1.1.1120.13	0	25.6277	4459.75	25.5972
7	20.09	60.84	79.07	59.69	58.91	sp|Q64523|H2A2C_MOUSE; sp|Q16777|H2A2C_HUMAN; sp|P70082|H2AJ_CHICK; sp|A1A4R1|H2A2C_BOVIN	Histone H2A type 2-C OS=Mus musculus GN=Hist2h2ac PE=1 SV=3; Histone H2A type 2-C OS=Homo sapiens GN=HIST2H2AC PE=1 SV=4; Histone H2A.J OS=Gallus gallus GN=H2A-IX PE=3 SV=1; Histone H2A type 2-C OS=Bos taurus GN=HIST2H2AC PE=2 SV=1			0	99	GGVLPNIQAVLLPK	Carbamidomethyl@N-term	cleaved Q-G@N-term	0.00169654	1474.89	738.452	1474.89	738.451	2	16	1.1.1.1150.16	0	28.5882	1244.29	28.7455
7	20.09	60.84	79.07	59.69	58.91	sp|Q64523|H2A2C_MOUSE; sp|Q16777|H2A2C_HUMAN; sp|P70082|H2AJ_CHICK; sp|A1A4R1|H2A2C_BOVIN	Histone H2A type 2-C OS=Mus musculus GN=Hist2h2ac PE=1 SV=3; Histone H2A type 2-C OS=Homo sapiens GN=HIST2H2AC PE=1 SV=4; Histone H2A.J OS=Gallus gallus GN=H2A-IX PE=3 SV=1; Histone H2A type 2-C OS=Bos taurus GN=HIST2H2AC PE=2 SV=1			0	99	GGVLPNIQAVLLPK	Deamidated(Q)@8	cleaved Q-G@N-term	0.000536333	1418.85	710.432	1418.85	710.432	2	14	1.1.1.1132.22	0	26.8301	398.634	26.7849
7	20.09	60.84	79.07	59.69	58.91	sp|Q64523|H2A2C_MOUSE; sp|Q16777|H2A2C_HUMAN; sp|P70082|H2AJ_CHICK; sp|A1A4R1|H2A2C_BOVIN	Histone H2A type 2-C OS=Mus musculus GN=Hist2h2ac PE=1 SV=3; Histone H2A type 2-C OS=Homo sapiens GN=HIST2H2AC PE=1 SV=4; Histone H2A.J OS=Gallus gallus GN=H2A-IX PE=3 SV=1; Histone H2A type 2-C OS=Bos taurus GN=HIST2H2AC PE=2 SV=1			0	97.67	GGVLPNIQAVLLPK	Carbamidomethyl@N-term	cleaved Q-G@N-term	0.00169654	1474.89	738.452	1474.89	738.451	2	14	1.1.1.1153.13	0	28.8942	1244.29	28.7455
7	20.09	60.84	79.07	59.69	58.91	sp|Q64523|H2A2C_MOUSE; sp|Q16777|H2A2C_HUMAN; sp|P70082|H2AJ_CHICK; sp|A1A4R1|H2A2C_BOVIN	Histone H2A type 2-C OS=Mus musculus GN=Hist2h2ac PE=1 SV=3; Histone H2A type 2-C OS=Homo sapiens GN=HIST2H2AC PE=1 SV=4; Histone H2A.J OS=Gallus gallus GN=H2A-IX PE=3 SV=1; Histone H2A type 2-C OS=Bos taurus GN=HIST2H2AC PE=2 SV=1			0	83.11	GGVLPNIQAVLLPK	Carbamidomethyl@N-term	cleaved Q-G@N-term	0.00181861	1474.89	738.452	1474.89	738.451	2	12	1.1.1.1122.15	0	25.8387	1334.43	25.5972
7	20.09	60.84	79.07	59.69	58.91	sp|Q64523|H2A2C_MOUSE; sp|Q16777|H2A2C_HUMAN; sp|P70082|H2AJ_CHICK; sp|A1A4R1|H2A2C_BOVIN	Histone H2A type 2-C OS=Mus musculus GN=Hist2h2ac PE=1 SV=3; Histone H2A type 2-C OS=Homo sapiens GN=HIST2H2AC PE=1 SV=4; Histone H2A.J OS=Gallus gallus GN=H2A-IX PE=3 SV=1; Histone H2A type 2-C OS=Bos taurus GN=HIST2H2AC PE=2 SV=1			0	79.07	GGVLPNIQAVLLPK	Carbamidomethyl(K)@14	cleaved Q-G@N-term	0.00181861	1474.89	738.452	1474.89	738.451	2	13	1.1.1.1116.14	0	25.2555	1334.43	25.5972
7	20.09	60.84	79.07	59.69	58.91	sp|Q64523|H2A2C_MOUSE; sp|Q16777|H2A2C_HUMAN; sp|P70082|H2AJ_CHICK; sp|A1A4R1|H2A2C_BOVIN	Histone H2A type 2-C OS=Mus musculus GN=Hist2h2ac PE=1 SV=3; Histone H2A type 2-C OS=Homo sapiens GN=HIST2H2AC PE=1 SV=4; Histone H2A.J OS=Gallus gallus GN=H2A-IX PE=3 SV=1; Histone H2A type 2-C OS=Bos taurus GN=HIST2H2AC PE=2 SV=1			0	99	GKVTIAQGGVLPNIQAVLLPK	Formyl(K)@2	cleaved L-G@N-term; missed K-V@2	0.00670003	2143.28	715.434	2143.27	715.432	3	18	1.1.1.1116.10	1	25.2422	139.265	25.3007
7	20.09	60.84	79.07	59.69	58.91	sp|Q64523|H2A2C_MOUSE; sp|Q16777|H2A2C_HUMAN; sp|P70082|H2AJ_CHICK; sp|A1A4R1|H2A2C_BOVIN	Histone H2A type 2-C OS=Mus musculus GN=Hist2h2ac PE=1 SV=3; Histone H2A type 2-C OS=Homo sapiens GN=HIST2H2AC PE=1 SV=4; Histone H2A.J OS=Gallus gallus GN=H2A-IX PE=3 SV=1; Histone H2A type 2-C OS=Bos taurus GN=HIST2H2AC PE=2 SV=1			0	92.31	GLQFPVGR		cleaved A-G@N-term	0.00134558	872.488	437.251	872.487	437.251	2	12	1.1.1.1040.2	0	17.7531	2665.34	17.7406
7	20.09	60.84	79.07	59.69	58.91	sp|Q64523|H2A2C_MOUSE; sp|Q16777|H2A2C_HUMAN; sp|P70082|H2AJ_CHICK; sp|A1A4R1|H2A2C_BOVIN	Histone H2A type 2-C OS=Mus musculus GN=Hist2h2ac PE=1 SV=3; Histone H2A type 2-C OS=Homo sapiens GN=HIST2H2AC PE=1 SV=4; Histone H2A.J OS=Gallus gallus GN=H2A-IX PE=3 SV=1; Histone H2A type 2-C OS=Bos taurus GN=HIST2H2AC PE=2 SV=1			0	99	GVLPNIQAVLLPK	GlyGly(K)@13	cleaved G-G@N-term	0.00267307	1474.89	738.452	1474.89	738.451	2	19	1.1.1.1109.13	0	24.5764	327.668	24.6116
7	20.09	60.84	79.07	59.69	58.91	sp|Q64523|H2A2C_MOUSE; sp|Q16777|H2A2C_HUMAN; sp|P70082|H2AJ_CHICK; sp|A1A4R1|H2A2C_BOVIN	Histone H2A type 2-C OS=Mus musculus GN=Hist2h2ac PE=1 SV=3; Histone H2A type 2-C OS=Homo sapiens GN=HIST2H2AC PE=1 SV=4; Histone H2A.J OS=Gallus gallus GN=H2A-IX PE=3 SV=1; Histone H2A type 2-C OS=Bos taurus GN=HIST2H2AC PE=2 SV=1			0	99	GVLPNIQAVLLPK		cleaved G-G@N-term	0.00271529	1360.85	681.431	1360.84	681.429	2	19	1.1.1.1110.15	0	24.6694	1436.88	24.8077
7	20.09	60.84	79.07	59.69	58.91	sp|Q64523|H2A2C_MOUSE; sp|Q16777|H2A2C_HUMAN; sp|P70082|H2AJ_CHICK; sp|A1A4R1|H2A2C_BOVIN	Histone H2A type 2-C OS=Mus musculus GN=Hist2h2ac PE=1 SV=3; Histone H2A type 2-C OS=Homo sapiens GN=HIST2H2AC PE=1 SV=4; Histone H2A.J OS=Gallus gallus GN=H2A-IX PE=3 SV=1; Histone H2A type 2-C OS=Bos taurus GN=HIST2H2AC PE=2 SV=1			0	99	GVLPNIQAVLLPK		cleaved G-G@N-term	-9.22312e-05	1360.84	681.429	1360.84	681.429	2	15	1.1.1.1118.16	0	25.4347	1142.22	25.5972
7	20.09	60.84	79.07	59.69	58.91	sp|Q64523|H2A2C_MOUSE; sp|Q16777|H2A2C_HUMAN; sp|P70082|H2AJ_CHICK; sp|A1A4R1|H2A2C_BOVIN	Histone H2A type 2-C OS=Mus musculus GN=Hist2h2ac PE=1 SV=3; Histone H2A type 2-C OS=Homo sapiens GN=HIST2H2AC PE=1 SV=4; Histone H2A.J OS=Gallus gallus GN=H2A-IX PE=3 SV=1; Histone H2A type 2-C OS=Bos taurus GN=HIST2H2AC PE=2 SV=1			0	91.05	GVLPNIQAVLLPK	Carbamidomethyl(K)@13	cleaved G-G@N-term	-0.000153783	1417.87	709.94	1417.87	709.94	2	14	1.1.1.1109.12	0	24.5714	241.8	24.3167
7	20.09	60.84	79.07	59.69	58.91	sp|Q64523|H2A2C_MOUSE; sp|Q16777|H2A2C_HUMAN; sp|P70082|H2AJ_CHICK; sp|A1A4R1|H2A2C_BOVIN	Histone H2A type 2-C OS=Mus musculus GN=Hist2h2ac PE=1 SV=3; Histone H2A type 2-C OS=Homo sapiens GN=HIST2H2AC PE=1 SV=4; Histone H2A.J OS=Gallus gallus GN=H2A-IX PE=3 SV=1; Histone H2A type 2-C OS=Bos taurus GN=HIST2H2AC PE=2 SV=1			0	78.17	GVLPNIQAVLLPK	Carbamidomethyl(K)@13	cleaved G-G@N-term	0.00265373	1417.87	709.942	1417.87	709.94	2	12	1.1.1.1117.17	0	25.3374	4459.75	25.5972
7	20.09	60.84	79.07	59.69	58.91	sp|Q64523|H2A2C_MOUSE; sp|Q16777|H2A2C_HUMAN; sp|P70082|H2AJ_CHICK; sp|A1A4R1|H2A2C_BOVIN	Histone H2A type 2-C OS=Mus musculus GN=Hist2h2ac PE=1 SV=3; Histone H2A type 2-C OS=Homo sapiens GN=HIST2H2AC PE=1 SV=4; Histone H2A.J OS=Gallus gallus GN=H2A-IX PE=3 SV=1; Histone H2A type 2-C OS=Bos taurus GN=HIST2H2AC PE=2 SV=1			0	90.69	HLQLAIR			0.00173908	849.52	425.767	849.518	425.767	2	11	1.1.1.1007.3	0	14.5322	202209	14.3177
7	20.09	60.84	79.07	59.69	58.91	sp|Q64523|H2A2C_MOUSE; sp|Q16777|H2A2C_HUMAN; sp|P70082|H2AJ_CHICK; sp|A1A4R1|H2A2C_BOVIN	Histone H2A type 2-C OS=Mus musculus GN=Hist2h2ac PE=1 SV=3; Histone H2A type 2-C OS=Homo sapiens GN=HIST2H2AC PE=1 SV=4; Histone H2A.J OS=Gallus gallus GN=H2A-IX PE=3 SV=1; Histone H2A type 2-C OS=Bos taurus GN=HIST2H2AC PE=2 SV=1			0	87.57	HLQLAIR			0.00173908	849.52	425.767	849.518	425.767	2	11	1.1.1.1004.5	0	14.2425	202209	14.3177
[truncated: 693 more rows]

## Sheet: His_Chick_IAM55_ub
N	Unused	Total	%Cov	%Cov(50)	%Cov(95)	Accessions	Names	Used	Annotation	Contrib	Conf	Sequence	Modifications	Cleavages	dMass	Prec MW	Prec m/z	Theor MW	Theor m/z	Theor z	Sc	Spectrum	Specific	Time	PrecursorSignal	PrecursorElution
[truncated: 255 more rows]

[truncated: 2 more sheets: His_Yeast_IAM55_PeptideSummary, His_Yeast_IAM55_ub]
