# Supplementary material for: Data for the identification of proteins and post-translational modifications of proteins associated to histones H3 and H4 in S. cerevisiae, using tandem affinity purification coupled with mass spectrometry
Source: Data Brief. 2016 Feb 5;6:965–9. doi: 10.1016/j.dib.2016.01.068 (PMC4758224; doi:10.1016/j.dib.2016.01.068)
Supplement: Supplementary file 2 — Supplementary material [file mmc2.zip › Supplementary Tables_DiB/S13.xlsx]

## Sheet: His_Chick_IAM5_PeptideSummary
N	Unused	Total	%Cov	%Cov(50)	%Cov(95)	Accessions	Names	Used	Annotation	Contrib	Conf	Sequence	Modifications	Cleavages	dMass	Prec MW	Prec m/z	Theor MW	Theor m/z	Theor z	Sc	Spectrum	Specific	Time	PrecursorSignal	PrecursorElution
4	72.23	72.23	92.65	88.97	78.68	sp|Q71DI3|H32_HUMAN; sp|Q6LBE8|H32_MUSPA; sp|Q4QRF4|H32_DANRE; sp|Q28D37|H32_XENTR; sp|P84239|H3_URECA; sp|P84238|H3_CHITH; sp|P84237|H3_TIGCA; sp|P84236|H3_DROHY; sp|P84235|H3_PLADU; sp|P84234|H32_ONCMY; sp|P84233|H32_XENLA; sp|P84232|H32_PORAF; sp|P84231|H32_ICTBU; sp|P84230|H32_CAIMO; sp|P84229|H32_CHICK; sp|P84228|H32_MOUSE; sp|P84227|H32_BOVIN; sp|P02299|H3_DROME	Histone H3.2 OS=Homo sapiens GN=HIST2H3A PE=1 SV=3; Histone H3.2 OS=Mus pahari GN=H312 PE=2 SV=3; Histone H3.2 OS=Danio rerio GN=zgc:113984 PE=2 SV=3; Histone H3.2 OS=Xenopus tropicalis GN=TGas081o10.1 PE=2 SV=3; Histone H3 OS=Urechis caupo PE=1 SV=2; Histone H3 OS=Chironomus thummi thummi PE=3 SV=2; Histone H3 OS=Tigriopus californicus PE=3 SV=2; Histone H3 OS=Drosophila hydei GN=His3 PE=3 SV=2;…			0	99	KSAPATGGVKKPHR	Trimethyl(K)@1	missed K-S@1; missed K-K@10	-0.00546117	1474.87	738.441	1474.87	738.444	2	15	1.1.1.924.22	1	8.4601	1892.52	8.4704
4	72.23	72.23	92.65	88.97	78.68	sp|Q71DI3|H32_HUMAN; sp|Q6LBE8|H32_MUSPA; sp|Q4QRF4|H32_DANRE; sp|Q28D37|H32_XENTR; sp|P84239|H3_URECA; sp|P84238|H3_CHITH; sp|P84237|H3_TIGCA; sp|P84236|H3_DROHY; sp|P84235|H3_PLADU; sp|P84234|H32_ONCMY; sp|P84233|H32_XENLA; sp|P84232|H32_PORAF; sp|P84231|H32_ICTBU; sp|P84230|H32_CAIMO; sp|P84229|H32_CHICK; sp|P84228|H32_MOUSE; sp|P84227|H32_BOVIN; sp|P02299|H3_DROME	Histone H3.2 OS=Homo sapiens GN=HIST2H3A PE=1 SV=3; Histone H3.2 OS=Mus pahari GN=H312 PE=2 SV=3; Histone H3.2 OS=Danio rerio GN=zgc:113984 PE=2 SV=3; Histone H3.2 OS=Xenopus tropicalis GN=TGas081o10.1 PE=2 SV=3; Histone H3 OS=Urechis caupo PE=1 SV=2; Histone H3 OS=Chironomus thummi thummi PE=3 SV=2; Histone H3 OS=Tigriopus californicus PE=3 SV=2; Histone H3 OS=Drosophila hydei GN=His3 PE=3 SV=2;…			0	90.15	KSAPATGGVKKPHR	Trimethyl(K)@1	missed K-S@1; missed K-K@10	-5.59162e-05	1474.87	369.726	1474.87	369.726	4	11	1.1.1.923.6	1	8.2923	10995.6	8.4704
19	7.16	7.16	59.46	24.32	24.32	sp|Q5ZMC0|EDF1_CHICK	Endothelial differentiation-related factor 1 homolog OS=Gallus gallus GN=EDF1 PE=2 SV=1			2	99	AESDWDTVTVLR	Protein Terminal Acetyl@N-term	cleaved M-A@N-term	0.00284506	1432.69	717.35	1432.68	717.349	2	21	1.1.1.1084.6	1	24.0438	681.785	24.0991
30	2.09	9.15	46.88	34.38	24.55	sp|P08285|H103_CHICK	Histone H1.03 OS=Gallus gallus PE=3 SV=2			2	99	AETAPVAAPDVAAAPTPAK	Protein Terminal Acetyl@N-term	cleaved M-A@N-term	0.00488922	1788.93	895.473	1788.93	895.47	2	26	1.1.1.1023.7	1	18.1291	268.905	18.1343
21	5.31	5.31	43.31	32.68	18.9	sp|B5FXN8|THOC4_TAEGU	THO complex subunit 4 OS=Taeniopygia guttata GN=ALYREF PE=2 SV=1			2	99	ADKMDMSLDDIIKLNR	Protein Terminal Acetyl@N-term	cleaved M-A@N-term; missed K-M@3; missed K-L@13	-0.00252233	1918.95	640.656	1918.95	640.657	3	25	1.1.1.1091.4	1	24.7063	851.819	24.6867
19	7.16	7.16	59.46	24.32	24.32	sp|Q5ZMC0|EDF1_CHICK	Endothelial differentiation-related factor 1 homolog OS=Gallus gallus GN=EDF1 PE=2 SV=1			2	99	AESDWDTVTVLRK	Protein Terminal Acetyl@N-term	cleaved M-A@N-term; missed R-K@12	0.00681625	1560.79	781.4	1560.78	781.396	2	20	1.1.1.1054.17	1	21.1497	352.436	21.16
14	10.58	10.58	46.67	32	32	sp|P08287|H11L_CHICK	Histone H1.11L OS=Gallus gallus PE=1 SV=2			2	99	SETAPAPAAEAAPAAAPAPAK	Protein Terminal Acetyl@N-term	cleaved M-S@N-term	-0.0110958	1900.94	951.478	1900.95	951.484	2	15	1.1.1.995.5	1	15.3933	0	-1
33	2	7.56	33.94	21.56	21.56	sp|P09426|H1_ANAPL	Histone H1 OS=Anas platyrhynchos PE=3 SV=3			2	99	SETAPVAAPAVSAPGAK	Protein Terminal Acetyl@N-term	cleaved M-S@N-term	-0.00902871	1564.8	783.408	1564.81	783.412	2	23	1.1.1.1010.5	1	16.8401	236.515	16.862
12	16.05	16.05	41.58	33.68	33.68	sp|P02259|H5_CHICK	Histone H5 OS=Gallus gallus PE=1 SV=2			0	99	TESLVLSPAPAKPK	Protein Terminal Acetyl@N-term	cleaved M-T@N-term	-0.00663382	1478.83	740.421	1478.83	740.424	2	19	1.1.1.1022.18	1	18.0049	900.026	18.0368
2	96.86	96.86	88.1	87.3	87.3	sp|P0C1H3|H2B1_CHICK	Histone H2B 1/2/3/4/6 OS=Gallus gallus GN=H2B-I PE=1 SV=2			0	99	KESYSIYVYK	Oxidation(Y)@7	missed K-E@1	0.00828757	1294.65	648.334	1294.64	648.33	2	15	1.1.1.996.11	0	15.4825	159.854	15.3986
22	5.06	61.18	88.89	86.51	86.51	sp|P0C1H5|H2B7_CHICK	Histone H2B 7 OS=Gallus gallus GN=H2B-VII PE=1 SV=2			0	99	KESYSIYVYK	Oxidation(Y)@7	missed K-E@1	0.00828757	1294.65	648.334	1294.64	648.33	2	15	1.1.1.996.11	0	15.4825	159.854	15.3986
25	3.73	91.52	89.68	87.3	87.3	sp|Q9PSW9|H2B8_CHICK	Histone H2B 8 OS=Gallus gallus GN=H2B-VIII PE=1 SV=3			0	99	KESYSIYVYK	Oxidation(Y)@7	missed K-E@1	0.00828757	1294.65	648.334	1294.64	648.33	2	15	1.1.1.996.11	0	15.4825	159.854	15.3986
13	14.59	61.65	92.31	71.54	71.54	sp|Q64522|H2A2B_MOUSE	Histone H2A type 2-B OS=Mus musculus GN=Hist2h2ab PE=1 SV=3			0	98.03	VTIAQGGVLPNIQAVLLPK	Oxidation(P)@10; Deamidated(N)@11	cleaved G-V@N-term	0.0444164	1947.18	650.069	1947.14	650.054	3	15	1.1.1.1113.8	0	26.8683	1301.16	26.9452
1	99.72	99.72	94.57	77.52	77.52	sp|P13912|H2A_CAIMO; sp|P02263|H2A4_CHICK	Histone H2A OS=Cairina moschata PE=3 SV=2; Histone H2A-IV OS=Gallus gallus PE=1 SV=2			0	98.03	VTIAQGGVLPNIQAVLLPK	Oxidation(P)@10; Deamidated(N)@11		0.0444164	1947.18	650.069	1947.14	650.054	3	15	1.1.1.1113.8	0	26.8683	1301.16	26.9452
28	2.5	82.66	94.57	77.52	77.52	sp|Q64523|H2A2C_MOUSE; sp|Q16777|H2A2C_HUMAN; sp|A1A4R1|H2A2C_BOVIN	Histone H2A type 2-C OS=Mus musculus GN=Hist2h2ac PE=1 SV=3; Histone H2A type 2-C OS=Homo sapiens GN=HIST2H2AC PE=1 SV=4; Histone H2A type 2-C OS=Bos taurus GN=HIST2H2AC PE=2 SV=1			0	98.03	VTIAQGGVLPNIQAVLLPK	Oxidation(P)@10; Deamidated(N)@11		0.0444164	1947.18	650.069	1947.14	650.054	3	15	1.1.1.1113.8	0	26.8683	1301.16	26.9452
7	31.99	32.99	44.62	41.25	41.25	sp|P35527|K1C9_HUMAN	Keratin, type I cytoskeletal 9 OS=Homo sapiens GN=KRT9 PE=1 SV=3			0	97.4	QVLDNLTMEK	Oxidation(M)@8		0.000548952	1205.6	603.806	1205.6	603.805	2	13	1.1.1.999.12	1	15.7753	308.713	15.6912
4	72.23	72.23	92.65	88.97	78.68	sp|Q71DI3|H32_HUMAN; sp|Q6LBE8|H32_MUSPA; sp|Q4QRF4|H32_DANRE; sp|Q28D37|H32_XENTR; sp|P84239|H3_URECA; sp|P84238|H3_CHITH; sp|P84237|H3_TIGCA; sp|P84236|H3_DROHY; sp|P84235|H3_PLADU; sp|P84234|H32_ONCMY; sp|P84233|H32_XENLA; sp|P84232|H32_PORAF; sp|P84231|H32_ICTBU; sp|P84230|H32_CAIMO; sp|P84229|H32_CHICK; sp|P84228|H32_MOUSE; sp|P84227|H32_BOVIN; sp|P02299|H3_DROME	Histone H3.2 OS=Homo sapiens GN=HIST2H3A PE=1 SV=3; Histone H3.2 OS=Mus pahari GN=H312 PE=2 SV=3; Histone H3.2 OS=Danio rerio GN=zgc:113984 PE=2 SV=3; Histone H3.2 OS=Xenopus tropicalis GN=TGas081o10.1 PE=2 SV=3; Histone H3 OS=Urechis caupo PE=1 SV=2; Histone H3 OS=Chironomus thummi thummi PE=3 SV=2; Histone H3 OS=Tigriopus californicus PE=3 SV=2; Histone H3 OS=Drosophila hydei GN=His3 PE=3 SV=2;…			0	55.23	FQSSAVMALQEASEAYLVGLFEDTNLCAIHAK	Oxidation(M)@7; Methyl(E)@14; Carbamidomethyl(C)@27		0.000706705	3542.71	1181.91	3542.71	1181.91	3	13	1.1.1.1179.13	1	33.2255	126.011	33.3288
4	72.23	72.23	92.65	88.97	78.68	sp|Q71DI3|H32_HUMAN; sp|Q6LBE8|H32_MUSPA; sp|Q4QRF4|H32_DANRE; sp|Q28D37|H32_XENTR; sp|P84239|H3_URECA; sp|P84238|H3_CHITH; sp|P84237|H3_TIGCA; sp|P84236|H3_DROHY; sp|P84235|H3_PLADU; sp|P84234|H32_ONCMY; sp|P84233|H32_XENLA; sp|P84232|H32_PORAF; sp|P84231|H32_ICTBU; sp|P84230|H32_CAIMO; sp|P84229|H32_CHICK; sp|P84228|H32_MOUSE; sp|P84227|H32_BOVIN; sp|P02299|H3_DROME	Histone H3.2 OS=Homo sapiens GN=HIST2H3A PE=1 SV=3; Histone H3.2 OS=Mus pahari GN=H312 PE=2 SV=3; Histone H3.2 OS=Danio rerio GN=zgc:113984 PE=2 SV=3; Histone H3.2 OS=Xenopus tropicalis GN=TGas081o10.1 PE=2 SV=3; Histone H3 OS=Urechis caupo PE=1 SV=2; Histone H3 OS=Chironomus thummi thummi PE=3 SV=2; Histone H3 OS=Tigriopus californicus PE=3 SV=2; Histone H3 OS=Drosophila hydei GN=His3 PE=3 SV=2;…			0	15.77	FQSSAVMALQEASEAYLVGLFEDTNLCAIHAK	Oxidation(M)@7; Methyl(E)@11; Carbamidomethyl(C)@27		-0.0187876	3542.69	886.679	3542.71	886.684	4	13	1.1.1.1178.9	1	33.0841	140.195	33.3288
4	72.23	72.23	92.65	88.97	78.68	sp|Q71DI3|H32_HUMAN; sp|Q6LBE8|H32_MUSPA; sp|Q4QRF4|H32_DANRE; sp|Q28D37|H32_XENTR; sp|P84239|H3_URECA; sp|P84238|H3_CHITH; sp|P84237|H3_TIGCA; sp|P84236|H3_DROHY; sp|P84235|H3_PLADU; sp|P84234|H32_ONCMY; sp|P84233|H32_XENLA; sp|P84232|H32_PORAF; sp|P84231|H32_ICTBU; sp|P84230|H32_CAIMO; sp|P84229|H32_CHICK; sp|P84228|H32_MOUSE; sp|P84227|H32_BOVIN; sp|P02299|H3_DROME	Histone H3.2 OS=Homo sapiens GN=HIST2H3A PE=1 SV=3; Histone H3.2 OS=Mus pahari GN=H312 PE=2 SV=3; Histone H3.2 OS=Danio rerio GN=zgc:113984 PE=2 SV=3; Histone H3.2 OS=Xenopus tropicalis GN=TGas081o10.1 PE=2 SV=3; Histone H3 OS=Urechis caupo PE=1 SV=2; Histone H3 OS=Chironomus thummi thummi PE=3 SV=2; Histone H3 OS=Tigriopus californicus PE=3 SV=2; Histone H3 OS=Drosophila hydei GN=His3 PE=3 SV=2;…			0	99	FQSSAVMALQEASEAYLVGLFEDTNLCAIHAKR	Oxidation(M)@7; Carbamidomethyl(C)@27	missed K-R@32	-0.000272769	3684.79	922.205	3684.79	922.205	4	20	1.1.1.1161.7	1	31.6469	1199.29	31.6521
4	72.23	72.23	92.65	88.97	78.68	sp|Q71DI3|H32_HUMAN; sp|Q6LBE8|H32_MUSPA; sp|Q4QRF4|H32_DANRE; sp|Q28D37|H32_XENTR; sp|P84239|H3_URECA; sp|P84238|H3_CHITH; sp|P84237|H3_TIGCA; sp|P84236|H3_DROHY; sp|P84235|H3_PLADU; sp|P84234|H32_ONCMY; sp|P84233|H32_XENLA; sp|P84232|H32_PORAF; sp|P84231|H32_ICTBU; sp|P84230|H32_CAIMO; sp|P84229|H32_CHICK; sp|P84228|H32_MOUSE; sp|P84227|H32_BOVIN; sp|P02299|H3_DROME	Histone H3.2 OS=Homo sapiens GN=HIST2H3A PE=1 SV=3; Histone H3.2 OS=Mus pahari GN=H312 PE=2 SV=3; Histone H3.2 OS=Danio rerio GN=zgc:113984 PE=2 SV=3; Histone H3.2 OS=Xenopus tropicalis GN=TGas081o10.1 PE=2 SV=3; Histone H3 OS=Urechis caupo PE=1 SV=2; Histone H3 OS=Chironomus thummi thummi PE=3 SV=2; Histone H3 OS=Tigriopus californicus PE=3 SV=2; Histone H3 OS=Drosophila hydei GN=His3 PE=3 SV=2;…			0	99	FQSSAVMALQEASEAYLVGLFEDTNLCAIHAK	Oxidation(M)@7; Carbamidomethyl(C)@27		0.00251883	3528.69	1177.24	3528.69	1177.24	3	29	1.1.1.1178.16	1	33.1208	3591.04	33.1327
4	72.23	72.23	92.65	88.97	78.68	sp|Q71DI3|H32_HUMAN; sp|Q6LBE8|H32_MUSPA; sp|Q4QRF4|H32_DANRE; sp|Q28D37|H32_XENTR; sp|P84239|H3_URECA; sp|P84238|H3_CHITH; sp|P84237|H3_TIGCA; sp|P84236|H3_DROHY; sp|P84235|H3_PLADU; sp|P84234|H32_ONCMY; sp|P84233|H32_XENLA; sp|P84232|H32_PORAF; sp|P84231|H32_ICTBU; sp|P84230|H32_CAIMO; sp|P84229|H32_CHICK; sp|P84228|H32_MOUSE; sp|P84227|H32_BOVIN; sp|P02299|H3_DROME	Histone H3.2 OS=Homo sapiens GN=HIST2H3A PE=1 SV=3; Histone H3.2 OS=Mus pahari GN=H312 PE=2 SV=3; Histone H3.2 OS=Danio rerio GN=zgc:113984 PE=2 SV=3; Histone H3.2 OS=Xenopus tropicalis GN=TGas081o10.1 PE=2 SV=3; Histone H3 OS=Urechis caupo PE=1 SV=2; Histone H3 OS=Chironomus thummi thummi PE=3 SV=2; Histone H3 OS=Tigriopus californicus PE=3 SV=2; Histone H3 OS=Drosophila hydei GN=His3 PE=3 SV=2;…			0	99	FQSSAVMALQEASEAYLVGLFEDTNLCAIHAK	Oxidation(M)@7; Carbamidomethyl(C)@27		0.00251883	3528.69	1177.24	3528.69	1177.24	3	19	1.1.1.1181.38	1	33.419	3591.04	33.1327
3	87.9	87.9	96.12	88.35	88.35	sp|Q7KQD1|H4_CHAVR; sp|Q7K8C0|H4_MYTED; sp|Q76FF5|H4_DROTE; sp|Q76FF1|H4_DROOR; sp|Q76FE7|H4_DROMA; sp|Q76FD9|H4_DROSE; sp|Q6WV90|H4_MYTGA; sp|Q6WV73|H4_MYTCA; sp|Q6WV72|H4_MYTTR; sp|Q5RCS7|H4_PONAB; sp|Q4R362|H4_MACFA; sp|Q28DR4|H4_XENTR; sp|P84050|H4_RHYAM; sp|P84049|H4_MYRRU; sp|P84048|H4_ACRAS; sp|P84047|H4_ASEAQ; sp|P84046|H4_CHITH; sp|P84045|H4_TIGCA; sp|P84044|H4_DROYA; sp|P84043|H4_DROSI;…	Histone H4 OS=Chaetopterus variopedatus PE=3 SV=3; Histone H4 OS=Mytilus edulis PE=3 SV=3; Histone H4 OS=Drosophila teissieri GN=His4 PE=3 SV=3; Histone H4 OS=Drosophila orena GN=His4 PE=3 SV=3; Histone H4 OS=Drosophila mauritiana GN=His4 PE=3 SV=3; Histone H4 OS=Drosophila sechellia GN=His4 PE=3 SV=3; Histone H4 OS=Mytilus galloprovincialis PE=3 SV=3; Histone H4 OS=Mytilus californianus PE=3 SV=…			0	99	RKTVTAMDVVYALK	Oxidation(M)@7	missed R-K@1; missed K-T@2	0.00394008	1609.89	537.637	1609.89	537.636	3	15	1.1.1.1015.10	1	17.319	194.547	17.3509
3	87.9	87.9	96.12	88.35	88.35	sp|Q7KQD1|H4_CHAVR; sp|Q7K8C0|H4_MYTED; sp|Q76FF5|H4_DROTE; sp|Q76FF1|H4_DROOR; sp|Q76FE7|H4_DROMA; sp|Q76FD9|H4_DROSE; sp|Q6WV90|H4_MYTGA; sp|Q6WV73|H4_MYTCA; sp|Q6WV72|H4_MYTTR; sp|Q5RCS7|H4_PONAB; sp|Q4R362|H4_MACFA; sp|Q28DR4|H4_XENTR; sp|P84050|H4_RHYAM; sp|P84049|H4_MYRRU; sp|P84048|H4_ACRAS; sp|P84047|H4_ASEAQ; sp|P84046|H4_CHITH; sp|P84045|H4_TIGCA; sp|P84044|H4_DROYA; sp|P84043|H4_DROSI;…	Histone H4 OS=Chaetopterus variopedatus PE=3 SV=3; Histone H4 OS=Mytilus edulis PE=3 SV=3; Histone H4 OS=Drosophila teissieri GN=His4 PE=3 SV=3; Histone H4 OS=Drosophila orena GN=His4 PE=3 SV=3; Histone H4 OS=Drosophila mauritiana GN=His4 PE=3 SV=3; Histone H4 OS=Drosophila sechellia GN=His4 PE=3 SV=3; Histone H4 OS=Mytilus galloprovincialis PE=3 SV=3; Histone H4 OS=Mytilus californianus PE=3 SV=…			0	99	RKTVTAMDVVYALKR	Oxidation(M)@7	missed R-K@1; missed K-T@2; missed K-R@14	-0.00468312	1765.98	442.503	1765.99	442.504	4	17	1.1.1.1009.3	1	16.7025	1877.47	16.7645
3	87.9	87.9	96.12	88.35	88.35	sp|Q7KQD1|H4_CHAVR; sp|Q7K8C0|H4_MYTED; sp|Q76FF5|H4_DROTE; sp|Q76FF1|H4_DROOR; sp|Q76FE7|H4_DROMA; sp|Q76FD9|H4_DROSE; sp|Q6WV90|H4_MYTGA; sp|Q6WV73|H4_MYTCA; sp|Q6WV72|H4_MYTTR; sp|Q5RCS7|H4_PONAB; sp|Q4R362|H4_MACFA; sp|Q28DR4|H4_XENTR; sp|P84050|H4_RHYAM; sp|P84049|H4_MYRRU; sp|P84048|H4_ACRAS; sp|P84047|H4_ASEAQ; sp|P84046|H4_CHITH; sp|P84045|H4_TIGCA; sp|P84044|H4_DROYA; sp|P84043|H4_DROSI;…	Histone H4 OS=Chaetopterus variopedatus PE=3 SV=3; Histone H4 OS=Mytilus edulis PE=3 SV=3; Histone H4 OS=Drosophila teissieri GN=His4 PE=3 SV=3; Histone H4 OS=Drosophila orena GN=His4 PE=3 SV=3; Histone H4 OS=Drosophila mauritiana GN=His4 PE=3 SV=3; Histone H4 OS=Drosophila sechellia GN=His4 PE=3 SV=3; Histone H4 OS=Mytilus galloprovincialis PE=3 SV=3; Histone H4 OS=Mytilus californianus PE=3 SV=…			0	99	RKTVTAMDVVYALKR	Oxidation(M)@7	missed R-K@1; missed K-T@2; missed K-R@14	0.00253873	1765.99	589.67	1765.99	589.67	3	18	1.1.1.1010.2	1	16.7901	308.242	16.7645
3	87.9	87.9	96.12	88.35	88.35	sp|Q7KQD1|H4_CHAVR; sp|Q7K8C0|H4_MYTED; sp|Q76FF5|H4_DROTE; sp|Q76FF1|H4_DROOR; sp|Q76FE7|H4_DROMA; sp|Q76FD9|H4_DROSE; sp|Q6WV90|H4_MYTGA; sp|Q6WV73|H4_MYTCA; sp|Q6WV72|H4_MYTTR; sp|Q5RCS7|H4_PONAB; sp|Q4R362|H4_MACFA; sp|Q28DR4|H4_XENTR; sp|P84050|H4_RHYAM; sp|P84049|H4_MYRRU; sp|P84048|H4_ACRAS; sp|P84047|H4_ASEAQ; sp|P84046|H4_CHITH; sp|P84045|H4_TIGCA; sp|P84044|H4_DROYA; sp|P84043|H4_DROSI;…	Histone H4 OS=Chaetopterus variopedatus PE=3 SV=3; Histone H4 OS=Mytilus edulis PE=3 SV=3; Histone H4 OS=Drosophila teissieri GN=His4 PE=3 SV=3; Histone H4 OS=Drosophila orena GN=His4 PE=3 SV=3; Histone H4 OS=Drosophila mauritiana GN=His4 PE=3 SV=3; Histone H4 OS=Drosophila sechellia GN=His4 PE=3 SV=3; Histone H4 OS=Mytilus galloprovincialis PE=3 SV=3; Histone H4 OS=Mytilus californianus PE=3 SV=…			0	99	KTVTAMDVVYALKR	Oxidation(M)@6	missed K-T@1; missed K-R@13	-0.000271197	1609.89	537.636	1609.89	537.636	3	20	1.1.1.1022.5	1	17.9616	1111.42	18.1343
7	31.99	32.99	44.62	41.25	41.25	sp|P35527|K1C9_HUMAN	Keratin, type I cytoskeletal 9 OS=Homo sapiens GN=KRT9 PE=1 SV=3			0	28.06	SDLEMQYETLQEELMALKK	Oxidation(M)@5; Oxidation(M)@15	missed K-K@18	-0.00287232	2330.1	777.707	2330.1	777.708	3	12	1.1.1.1098.9	1	25.4122	219.303	25.3756
2	96.86	96.86	88.1	87.3	87.3	sp|P0C1H3|H2B1_CHICK	Histone H2B 1/2/3/4/6 OS=Gallus gallus GN=H2B-I PE=1 SV=2			0	99	AMGIMNSFVNDIFER	Oxidation(M)@5; Deamidated(N)@6		0.0122401	1759.8	880.909	1759.79	880.903	2	23	1.1.1.1100.17	0	25.6517	5036.25	25.8688
25	3.73	91.52	89.68	87.3	87.3	sp|Q9PSW9|H2B8_CHICK	Histone H2B 8 OS=Gallus gallus GN=H2B-VIII PE=1 SV=3			0	99	AMGIMNSFVNDIFER	Oxidation(M)@5; Deamidated(N)@6		0.0122401	1759.8	880.909	1759.79	880.903	2	23	1.1.1.1100.17	0	25.6517	5036.25	25.8688
2	96.86	96.86	88.1	87.3	87.3	sp|P0C1H3|H2B1_CHICK	Histone H2B 1/2/3/4/6 OS=Gallus gallus GN=H2B-I PE=1 SV=2			0	99	AMGIMNSFVNDIFER	Oxidation(M)@5; Deamidated(N)@10		-0.00143122	1759.79	880.902	1759.79	880.903	2	22	1.1.1.1082.21	0	23.8868	747.505	24.0012
2	96.86	96.86	88.1	87.3	87.3	sp|P0C1H3|H2B1_CHICK	Histone H2B 1/2/3/4/6 OS=Gallus gallus GN=H2B-I PE=1 SV=2			0	99	AMGIMNSFVNDIFER	Oxidation(M)@5; Deamidated(N)@10		-0.00143122	1759.79	880.902	1759.79	880.903	2	14	1.1.1.1085.24	0	24.1819	747.505	24.0012
2	96.86	96.86	88.1	87.3	87.3	sp|P0C1H3|H2B1_CHICK	Histone H2B 1/2/3/4/6 OS=Gallus gallus GN=H2B-I PE=1 SV=2			0	99	AMGIMNSFVNDIFER	Oxidation(M)@5; Deamidated(N)@10		0.0180061	1759.81	587.61	1759.79	587.604	3	14	1.1.1.1107.7	0	26.2799	1054.42	25.7712
25	3.73	91.52	89.68	87.3	87.3	sp|Q9PSW9|H2B8_CHICK	Histone H2B 8 OS=Gallus gallus GN=H2B-VIII PE=1 SV=3			0	99	AMGIMNSFVNDIFER	Oxidation(M)@5; Deamidated(N)@10		-0.00143122	1759.79	880.902	1759.79	880.903	2	22	1.1.1.1082.21	0	23.8868	747.505	24.0012
25	3.73	91.52	89.68	87.3	87.3	sp|Q9PSW9|H2B8_CHICK	Histone H2B 8 OS=Gallus gallus GN=H2B-VIII PE=1 SV=3			0	99	AMGIMNSFVNDIFER	Oxidation(M)@5; Deamidated(N)@10		-0.00143122	1759.79	880.902	1759.79	880.903	2	14	1.1.1.1085.24	0	24.1819	747.505	24.0012
25	3.73	91.52	89.68	87.3	87.3	sp|Q9PSW9|H2B8_CHICK	Histone H2B 8 OS=Gallus gallus GN=H2B-VIII PE=1 SV=3			0	99	AMGIMNSFVNDIFER	Oxidation(M)@5; Deamidated(N)@10		0.0180061	1759.81	587.61	1759.79	587.604	3	14	1.1.1.1107.7	0	26.2799	1054.42	25.7712
2	96.86	96.86	88.1	87.3	87.3	sp|P0C1H3|H2B1_CHICK	Histone H2B 1/2/3/4/6 OS=Gallus gallus GN=H2B-I PE=1 SV=2			0	99	AMGIMNSFVNDIFER	Oxidation(M)@5; Ammonia-loss(N)@10		-0.000688375	1741.78	871.897	1741.78	871.897	2	13	1.1.1.1098.15	0	25.4388	77.7988	25.4741
25	3.73	91.52	89.68	87.3	87.3	sp|Q9PSW9|H2B8_CHICK	Histone H2B 8 OS=Gallus gallus GN=H2B-VIII PE=1 SV=3			0	99	AMGIMNSFVNDIFER	Oxidation(M)@5; Ammonia-loss(N)@10		-0.000688375	1741.78	871.897	1741.78	871.897	2	13	1.1.1.1098.15	0	25.4388	77.7988	25.4741
6	38.39	38.39	51.54	50	43.32	sp|P13645|K1C10_HUMAN	Keratin, type I cytoskeletal 10 OS=Homo sapiens GN=KRT10 PE=1 SV=6			0	99	ADLEMQIESLTEELAYLKK	Oxidation(M)@5	missed K-K@18	-0.00496794	2239.12	747.382	2239.13	747.384	3	21	1.1.1.1139.3	1	29.4301	485.916	29.4853
3	87.9	87.9	96.12	88.35	88.35	sp|Q7KQD1|H4_CHAVR; sp|Q7K8C0|H4_MYTED; sp|Q76FF5|H4_DROTE; sp|Q76FF1|H4_DROOR; sp|Q76FE7|H4_DROMA; sp|Q76FD9|H4_DROSE; sp|Q6WV90|H4_MYTGA; sp|Q6WV73|H4_MYTCA; sp|Q6WV72|H4_MYTTR; sp|Q5RCS7|H4_PONAB; sp|Q4R362|H4_MACFA; sp|Q28DR4|H4_XENTR; sp|P84050|H4_RHYAM; sp|P84049|H4_MYRRU; sp|P84048|H4_ACRAS; sp|P84047|H4_ASEAQ; sp|P84046|H4_CHITH; sp|P84045|H4_TIGCA; sp|P84044|H4_DROYA; sp|P84043|H4_DROSI;…	Histone H4 OS=Chaetopterus variopedatus PE=3 SV=3; Histone H4 OS=Mytilus edulis PE=3 SV=3; Histone H4 OS=Drosophila teissieri GN=His4 PE=3 SV=3; Histone H4 OS=Drosophila orena GN=His4 PE=3 SV=3; Histone H4 OS=Drosophila mauritiana GN=His4 PE=3 SV=3; Histone H4 OS=Drosophila sechellia GN=His4 PE=3 SV=3; Histone H4 OS=Mytilus galloprovincialis PE=3 SV=3; Histone H4 OS=Mytilus californianus PE=3 SV=…			0	99	TVTAMDVVYALKR	Oxidation(M)@5	missed K-R@12	-0.00318389	1481.79	741.901	1481.79	741.903	2	17	1.1.1.1040.44	1	19.777	884.691	19.8915
3	87.9	87.9	96.12	88.35	88.35	sp|Q7KQD1|H4_CHAVR; sp|Q7K8C0|H4_MYTED; sp|Q76FF5|H4_DROTE; sp|Q76FF1|H4_DROOR; sp|Q76FE7|H4_DROMA; sp|Q76FD9|H4_DROSE; sp|Q6WV90|H4_MYTGA; sp|Q6WV73|H4_MYTCA; sp|Q6WV72|H4_MYTTR; sp|Q5RCS7|H4_PONAB; sp|Q4R362|H4_MACFA; sp|Q28DR4|H4_XENTR; sp|P84050|H4_RHYAM; sp|P84049|H4_MYRRU; sp|P84048|H4_ACRAS; sp|P84047|H4_ASEAQ; sp|P84046|H4_CHITH; sp|P84045|H4_TIGCA; sp|P84044|H4_DROYA; sp|P84043|H4_DROSI;…	Histone H4 OS=Chaetopterus variopedatus PE=3 SV=3; Histone H4 OS=Mytilus edulis PE=3 SV=3; Histone H4 OS=Drosophila teissieri GN=His4 PE=3 SV=3; Histone H4 OS=Drosophila orena GN=His4 PE=3 SV=3; Histone H4 OS=Drosophila mauritiana GN=His4 PE=3 SV=3; Histone H4 OS=Drosophila sechellia GN=His4 PE=3 SV=3; Histone H4 OS=Mytilus galloprovincialis PE=3 SV=3; Histone H4 OS=Mytilus californianus PE=3 SV=…			0	99	TVTAMDVVYALKR	Oxidation(M)@5	missed K-R@12	-0.00239151	1481.79	494.937	1481.79	494.938	3	16	1.1.1.1043.8	1	20.0448	5359.04	19.9892
3	87.9	87.9	96.12	88.35	88.35	sp|Q7KQD1|H4_CHAVR; sp|Q7K8C0|H4_MYTED; sp|Q76FF5|H4_DROTE; sp|Q76FF1|H4_DROOR; sp|Q76FE7|H4_DROMA; sp|Q76FD9|H4_DROSE; sp|Q6WV90|H4_MYTGA; sp|Q6WV73|H4_MYTCA; sp|Q6WV72|H4_MYTTR; sp|Q5RCS7|H4_PONAB; sp|Q4R362|H4_MACFA; sp|Q28DR4|H4_XENTR; sp|P84050|H4_RHYAM; sp|P84049|H4_MYRRU; sp|P84048|H4_ACRAS; sp|P84047|H4_ASEAQ; sp|P84046|H4_CHITH; sp|P84045|H4_TIGCA; sp|P84044|H4_DROYA; sp|P84043|H4_DROSI;…	Histone H4 OS=Chaetopterus variopedatus PE=3 SV=3; Histone H4 OS=Mytilus edulis PE=3 SV=3; Histone H4 OS=Drosophila teissieri GN=His4 PE=3 SV=3; Histone H4 OS=Drosophila orena GN=His4 PE=3 SV=3; Histone H4 OS=Drosophila mauritiana GN=His4 PE=3 SV=3; Histone H4 OS=Drosophila sechellia GN=His4 PE=3 SV=3; Histone H4 OS=Mytilus galloprovincialis PE=3 SV=3; Histone H4 OS=Mytilus californianus PE=3 SV=…			0	78.53	TVTAMDVVYALKR	Oxidation(M)@5	missed K-R@12	-0.00239151	1481.79	494.937	1481.79	494.938	3	12	1.1.1.1040.18	1	19.7336	5359.04	19.9892
2	96.86	96.86	88.1	87.3	87.3	sp|P0C1H3|H2B1_CHICK	Histone H2B 1/2/3/4/6 OS=Gallus gallus GN=H2B-I PE=1 SV=2			0	16.09	AMGIMNSFVNDIFERIAGEASR	Oxidation(M)@5	missed R-I@15	0.000235894	2443.16	815.395	2443.16	815.395	3	11	1.1.1.1142.5	0	29.7166	502.267	29.6808
25	3.73	91.52	89.68	87.3	87.3	sp|Q9PSW9|H2B8_CHICK	Histone H2B 8 OS=Gallus gallus GN=H2B-VIII PE=1 SV=3			0	16.09	AMGIMNSFVNDIFERIAGEASR	Oxidation(M)@5	missed R-I@15	0.000235894	2443.16	815.395	2443.16	815.395	3	11	1.1.1.1142.5	0	29.7166	502.267	29.6808
4	72.23	72.23	92.65	88.97	78.68	sp|Q71DI3|H32_HUMAN; sp|Q6LBE8|H32_MUSPA; sp|Q4QRF4|H32_DANRE; sp|Q28D37|H32_XENTR; sp|P84239|H3_URECA; sp|P84238|H3_CHITH; sp|P84237|H3_TIGCA; sp|P84236|H3_DROHY; sp|P84235|H3_PLADU; sp|P84234|H32_ONCMY; sp|P84233|H32_XENLA; sp|P84232|H32_PORAF; sp|P84231|H32_ICTBU; sp|P84230|H32_CAIMO; sp|P84229|H32_CHICK; sp|P84228|H32_MOUSE; sp|P84227|H32_BOVIN; sp|P02299|H3_DROME	Histone H3.2 OS=Homo sapiens GN=HIST2H3A PE=1 SV=3; Histone H3.2 OS=Mus pahari GN=H312 PE=2 SV=3; Histone H3.2 OS=Danio rerio GN=zgc:113984 PE=2 SV=3; Histone H3.2 OS=Xenopus tropicalis GN=TGas081o10.1 PE=2 SV=3; Histone H3 OS=Urechis caupo PE=1 SV=2; Histone H3 OS=Chironomus thummi thummi PE=3 SV=2; Histone H3 OS=Tigriopus californicus PE=3 SV=2; Histone H3 OS=Drosophila hydei GN=His3 PE=3 SV=2;…			0	71.35	RVTIMPK	Oxidation(M)@5	missed R-V@1	-0.000581747	859.494	430.755	859.495	430.755	2	11	1.1.1.940.14	0	9.9871	6012.83	9.9345
15	8	49.92	92.65	85.29	74.26	sp|Q71LE2|H33_PIG; sp|Q6PI79|H33_XENLA; sp|Q6PI20|H33_DANRE; sp|Q6P823|H33_XENTR; sp|Q5E9F8|H33_BOVIN; sp|P84250|H33_DROHY; sp|P84249|H33_DROME; sp|P84248|H33_SPISO; sp|P84247|H33_CHICK; sp|P84246|H33_RABIT; sp|P84245|H33_RAT; sp|P84244|H33_MOUSE; sp|P84243|H33_HUMAN	Histone H3.3 OS=Sus scrofa GN=H3F3A PE=2 SV=3; Histone H3.3 OS=Xenopus laevis PE=1 SV=3; Histone H3.3 OS=Danio rerio GN=h3f3a PE=2 SV=3; Histone H3.3 OS=Xenopus tropicalis GN=TGas113e22.1 PE=1 SV=3; Histone H3.3 OS=Bos taurus GN=H3F3A PE=1 SV=3; Histone H3.3 OS=Drosophila hydei GN=His3.3A PE=3 SV=2; Histone H3.3 OS=Drosophila melanogaster GN=His3.3A PE=1 SV=2; Histone H3.3 OS=Spisula solidissima …			0	71.35	RVTIMPK	Oxidation(M)@5	missed R-V@1	-0.000581747	859.494	430.755	859.495	430.755	2	11	1.1.1.940.14	0	9.9871	6012.83	9.9345
2	96.86	96.86	88.1	87.3	87.3	sp|P0C1H3|H2B1_CHICK	Histone H2B 1/2/3/4/6 OS=Gallus gallus GN=H2B-I PE=1 SV=2			0	99	AMGIMNSFVNDIFER	Oxidation(M)@5		0.000654506	1758.81	587.277	1758.81	587.276	3	20	1.1.1.1101.12	0	25.7009	1824.04	25.7712
2	96.86	96.86	88.1	87.3	87.3	sp|P0C1H3|H2B1_CHICK	Histone H2B 1/2/3/4/6 OS=Gallus gallus GN=H2B-I PE=1 SV=2			0	99	AMGIMNSFVNDIFER	Oxidation(M)@5		0.000654506	1758.81	587.277	1758.81	587.276	3	20	1.1.1.1104.2	0	25.9874	1824.04	25.7712
3	87.9	87.9	96.12	88.35	88.35	sp|Q7KQD1|H4_CHAVR; sp|Q7K8C0|H4_MYTED; sp|Q76FF5|H4_DROTE; sp|Q76FF1|H4_DROOR; sp|Q76FE7|H4_DROMA; sp|Q76FD9|H4_DROSE; sp|Q6WV90|H4_MYTGA; sp|Q6WV73|H4_MYTCA; sp|Q6WV72|H4_MYTTR; sp|Q5RCS7|H4_PONAB; sp|Q4R362|H4_MACFA; sp|Q28DR4|H4_XENTR; sp|P84050|H4_RHYAM; sp|P84049|H4_MYRRU; sp|P84048|H4_ACRAS; sp|P84047|H4_ASEAQ; sp|P84046|H4_CHITH; sp|P84045|H4_TIGCA; sp|P84044|H4_DROYA; sp|P84043|H4_DROSI;…	Histone H4 OS=Chaetopterus variopedatus PE=3 SV=3; Histone H4 OS=Mytilus edulis PE=3 SV=3; Histone H4 OS=Drosophila teissieri GN=His4 PE=3 SV=3; Histone H4 OS=Drosophila orena GN=His4 PE=3 SV=3; Histone H4 OS=Drosophila mauritiana GN=His4 PE=3 SV=3; Histone H4 OS=Drosophila sechellia GN=His4 PE=3 SV=3; Histone H4 OS=Mytilus galloprovincialis PE=3 SV=3; Histone H4 OS=Mytilus californianus PE=3 SV=…			0	99	TVTAMDVVYALK	Oxidation(M)@5		0.00386833	1325.69	663.854	1325.69	663.852	2	20	1.1.1.1052.2	1	20.9028	943.345	21.0622
3	87.9	87.9	96.12	88.35	88.35	sp|Q7KQD1|H4_CHAVR; sp|Q7K8C0|H4_MYTED; sp|Q76FF5|H4_DROTE; sp|Q76FF1|H4_DROOR; sp|Q76FE7|H4_DROMA; sp|Q76FD9|H4_DROSE; sp|Q6WV90|H4_MYTGA; sp|Q6WV73|H4_MYTCA; sp|Q6WV72|H4_MYTTR; sp|Q5RCS7|H4_PONAB; sp|Q4R362|H4_MACFA; sp|Q28DR4|H4_XENTR; sp|P84050|H4_RHYAM; sp|P84049|H4_MYRRU; sp|P84048|H4_ACRAS; sp|P84047|H4_ASEAQ; sp|P84046|H4_CHITH; sp|P84045|H4_TIGCA; sp|P84044|H4_DROYA; sp|P84043|H4_DROSI;…	Histone H4 OS=Chaetopterus variopedatus PE=3 SV=3; Histone H4 OS=Mytilus edulis PE=3 SV=3; Histone H4 OS=Drosophila teissieri GN=His4 PE=3 SV=3; Histone H4 OS=Drosophila orena GN=His4 PE=3 SV=3; Histone H4 OS=Drosophila mauritiana GN=His4 PE=3 SV=3; Histone H4 OS=Drosophila sechellia GN=His4 PE=3 SV=3; Histone H4 OS=Mytilus galloprovincialis PE=3 SV=3; Histone H4 OS=Mytilus californianus PE=3 SV=…			0	99	TVTAMDVVYALK	Oxidation(M)@5		0.00386833	1325.69	663.854	1325.69	663.852	2	19	1.1.1.1055.2	1	21.1889	943.345	21.0622
5	38.83	38.83	49.22	40.06	38.04	sp|P04264|K2C1_HUMAN; sp|A5A6M6|K2C1_PANTR	Keratin, type II cytoskeletal 1 OS=Homo sapiens GN=KRT1 PE=1 SV=6; Keratin, type II cytoskeletal 1 OS=Pan troglodytes GN=KRT1 PE=2 SV=1			0	99	NMQDMVEDYR	Oxidation(M)@5		0.00226371	1315.52	658.767	1315.52	658.766	2	14	1.1.1.992.8	1	15.0756	299.289	15.1059
6	38.39	38.39	51.54	50	43.32	sp|P13645|K1C10_HUMAN	Keratin, type I cytoskeletal 10 OS=Homo sapiens GN=KRT10 PE=1 SV=6			2	99	ADLEMQIESLTEELAYLK	Oxidation(M)@5		0.0100268	2111.04	704.689	2111.03	704.685	3	18	1.1.1.1173.4	1	32.574	126.587	32.3491
25	3.73	91.52	89.68	87.3	87.3	sp|Q9PSW9|H2B8_CHICK	Histone H2B 8 OS=Gallus gallus GN=H2B-VIII PE=1 SV=3			0	99	AMGIMNSFVNDIFER	Oxidation(M)@5		0.000654506	1758.81	587.277	1758.81	587.276	3	20	1.1.1.1101.12	0	25.7009	1824.04	25.7712
25	3.73	91.52	89.68	87.3	87.3	sp|Q9PSW9|H2B8_CHICK	Histone H2B 8 OS=Gallus gallus GN=H2B-VIII PE=1 SV=3			0	99	AMGIMNSFVNDIFER	Oxidation(M)@5		0.000654506	1758.81	587.277	1758.81	587.276	3	20	1.1.1.1104.2	0	25.9874	1824.04	25.7712
8	22.85	22.85	51.95	51.95	51.95	sp|P00761|TRYP_PIG	Trypsin OS=Sus scrofa PE=1 SV=1			0	98.66	LGEHNIDVLEGNEQFINAAKIITHPNFNGNTLDNDIMLIKLSSPATLNSR	Oxidation(M)@37; Carbamidomethyl(K)@40	missed K-I@20; missed K-L@40	0.0218232	5573.84	929.981	5573.82	929.977	6	16	1.1.1.1129.10	1	28.4794	2298.01	28.3123
8	22.85	22.85	51.95	51.95	51.95	sp|P00761|TRYP_PIG	Trypsin OS=Sus scrofa PE=1 SV=1			0	98.64	LGEHNIDVLEGNEQFINAAKIITHPNFNGNTLDNDIMLIKLSSPATLNSR	Oxidation(M)@37; Carbamidomethyl(K)@40	missed K-I@20; missed K-L@40	0.0218232	5573.84	929.981	5573.82	929.977	6	16	1.1.1.1126.6	1	28.1943	2298.01	28.3123
6	38.39	38.39	51.54	50	43.32	sp|P13645|K1C10_HUMAN	Keratin, type I cytoskeletal 10 OS=Homo sapiens GN=KRT10 PE=1 SV=6			0	38.12	NVSTGDVNVEMNAAPGVDLTQLLNNMR	Oxidation(M)@26		-0.00811396	2887.37	963.465	2887.38	963.467	3	12	1.1.1.1100.19	1	25.6617	74.836	25.573
2	96.86	96.86	88.1	87.3	87.3	sp|P0C1H3|H2B1_CHICK	Histone H2B 1/2/3/4/6 OS=Gallus gallus GN=H2B-I PE=1 SV=2			0	99	AMGIMNSFVNDIFER	Oxidation(M)@2; Oxidation(M)@5; Deamidated(N)@6; Deamidated(N)@10		0.0132672	1776.78	889.399	1776.77	889.392	2	12	1.1.1.1066.26	0	22.3254	86.87	22.4331
25	3.73	91.52	89.68	87.3	87.3	sp|Q9PSW9|H2B8_CHICK	Histone H2B 8 OS=Gallus gallus GN=H2B-VIII PE=1 SV=3			0	99	AMGIMNSFVNDIFER	Oxidation(M)@2; Oxidation(M)@5; Deamidated(N)@6; Deamidated(N)@10		0.0132672	1776.78	889.399	1776.77	889.392	2	12	1.1.1.1066.26	0	22.3254	86.87	22.4331
2	96.86	96.86	88.1	87.3	87.3	sp|P0C1H3|H2B1_CHICK	Histone H2B 1/2/3/4/6 OS=Gallus gallus GN=H2B-I PE=1 SV=2			0	99	AMGIMNSFVNDIFER	Oxidation(M)@2; Oxidation(M)@5; Deamidated(N)@10		-0.0049919	1775.78	888.898	1775.79	888.9	2	19	1.1.1.1068.17	0	22.5158	145.264	22.4331
25	3.73	91.52	89.68	87.3	87.3	sp|Q9PSW9|H2B8_CHICK	Histone H2B 8 OS=Gallus gallus GN=H2B-VIII PE=1 SV=3			0	99	AMGIMNSFVNDIFER	Oxidation(M)@2; Oxidation(M)@5; Deamidated(N)@10		-0.0049919	1775.78	888.898	1775.79	888.9	2	19	1.1.1.1068.17	0	22.5158	145.264	22.4331
2	96.86	96.86	88.1	87.3	87.3	sp|P0C1H3|H2B1_CHICK	Histone H2B 1/2/3/4/6 OS=Gallus gallus GN=H2B-I PE=1 SV=2			0	99	AMGIMNSFVNDIFER	Oxidation(M)@2; Oxidation(M)@5		-0.00359854	1774.8	888.406	1774.8	888.408	2	23	1.1.1.1089.14	0	24.5435	2011.72	24.5887
2	96.86	96.86	88.1	87.3	87.3	sp|P0C1H3|H2B1_CHICK	Histone H2B 1/2/3/4/6 OS=Gallus gallus GN=H2B-I PE=1 SV=2			0	99	AMGIMNSFVNDIFER	Oxidation(M)@2; Oxidation(M)@5		-0.00359854	1774.8	888.406	1774.8	888.408	2	20	1.1.1.1092.24	0	24.848	2011.72	24.5887
2	96.86	96.86	88.1	87.3	87.3	sp|P0C1H3|H2B1_CHICK	Histone H2B 1/2/3/4/6 OS=Gallus gallus GN=H2B-I PE=1 SV=2			0	99	AMGIMNSFVNDIFER	Oxidation(M)@2; Oxidation(M)@5		-0.00359854	1774.8	888.406	1774.8	888.408	2	19	1.1.1.1095.28	0	25.1463	2011.72	24.5887
2	96.86	96.86	88.1	87.3	87.3	sp|P0C1H3|H2B1_CHICK	Histone H2B 1/2/3/4/6 OS=Gallus gallus GN=H2B-I PE=1 SV=2			0	99	AMGIMNSFVNDIFER	Oxidation(M)@2; Oxidation(M)@5		-0.00359854	1774.8	888.406	1774.8	888.408	2	13	1.1.1.1098.16	0	25.4438	2011.72	24.5887
25	3.73	91.52	89.68	87.3	87.3	sp|Q9PSW9|H2B8_CHICK	Histone H2B 8 OS=Gallus gallus GN=H2B-VIII PE=1 SV=3			0	99	AMGIMNSFVNDIFER	Oxidation(M)@2; Oxidation(M)@5		-0.00359854	1774.8	888.406	1774.8	888.408	2	23	1.1.1.1089.14	0	24.5435	2011.72	24.5887
25	3.73	91.52	89.68	87.3	87.3	sp|Q9PSW9|H2B8_CHICK	Histone H2B 8 OS=Gallus gallus GN=H2B-VIII PE=1 SV=3			0	99	AMGIMNSFVNDIFER	Oxidation(M)@2; Oxidation(M)@5		-0.00359854	1774.8	888.406	1774.8	888.408	2	20	1.1.1.1092.24	0	24.848	2011.72	24.5887
25	3.73	91.52	89.68	87.3	87.3	sp|Q9PSW9|H2B8_CHICK	Histone H2B 8 OS=Gallus gallus GN=H2B-VIII PE=1 SV=3			0	99	AMGIMNSFVNDIFER	Oxidation(M)@2; Oxidation(M)@5		-0.00359854	1774.8	888.406	1774.8	888.408	2	19	1.1.1.1095.28	0	25.1463	2011.72	24.5887
25	3.73	91.52	89.68	87.3	87.3	sp|Q9PSW9|H2B8_CHICK	Histone H2B 8 OS=Gallus gallus GN=H2B-VIII PE=1 SV=3			0	99	AMGIMNSFVNDIFER	Oxidation(M)@2; Oxidation(M)@5		-0.00359854	1774.8	888.406	1774.8	888.408	2	13	1.1.1.1098.16	0	25.4438	2011.72	24.5887
2	96.86	96.86	88.1	87.3	87.3	sp|P0C1H3|H2B1_CHICK	Histone H2B 1/2/3/4/6 OS=Gallus gallus GN=H2B-I PE=1 SV=2			0	99	AMGIMNSFVNDIFER	Oxidation(M)@2; Methyl(E)@14		0.0035859	1772.83	887.42	1772.82	887.419	2	21	1.1.1.1125.7	0	28.0882	628.525	28.4102
25	3.73	91.52	89.68	87.3	87.3	sp|Q9PSW9|H2B8_CHICK	Histone H2B 8 OS=Gallus gallus GN=H2B-VIII PE=1 SV=3			0	99	AMGIMNSFVNDIFER	Oxidation(M)@2; Methyl(E)@14		0.0035859	1772.83	887.42	1772.82	887.419	2	21	1.1.1.1125.7	0	28.0882	628.525	28.4102
2	96.86	96.86	88.1	87.3	87.3	sp|P0C1H3|H2B1_CHICK	Histone H2B 1/2/3/4/6 OS=Gallus gallus GN=H2B-I PE=1 SV=2			0	99	AMGIMNSFVNDIFER	Oxidation(M)@2; Deamidated(N)@10		0.00076595	1759.79	880.903	1759.79	880.903	2	24	1.1.1.1093.11	0	24.9427	1197.22	24.9813
25	3.73	91.52	89.68	87.3	87.3	sp|Q9PSW9|H2B8_CHICK	Histone H2B 8 OS=Gallus gallus GN=H2B-VIII PE=1 SV=3			0	99	AMGIMNSFVNDIFER	Oxidation(M)@2; Deamidated(N)@10		0.00076595	1759.79	880.903	1759.79	880.903	2	24	1.1.1.1093.11	0	24.9427	1197.22	24.9813
2	96.86	96.86	88.1	87.3	87.3	sp|P0C1H3|H2B1_CHICK	Histone H2B 1/2/3/4/6 OS=Gallus gallus GN=H2B-I PE=1 SV=2			0	99	AMGIMNSFVNDIFER	Oxidation(M)@2; Ammonia-loss(N)@6		0.0035839	1741.78	871.899	1741.78	871.897	2	17	1.1.1.1215.2	0	36.5466	52.3952	36.4946
25	3.73	91.52	89.68	87.3	87.3	sp|Q9PSW9|H2B8_CHICK	Histone H2B 8 OS=Gallus gallus GN=H2B-VIII PE=1 SV=3			0	99	AMGIMNSFVNDIFER	Oxidation(M)@2; Ammonia-loss(N)@6		0.0035839	1741.78	871.899	1741.78	871.897	2	17	1.1.1.1215.2	0	36.5466	52.3952	36.4946
2	96.86	96.86	88.1	87.3	87.3	sp|P0C1H3|H2B1_CHICK	Histone H2B 1/2/3/4/6 OS=Gallus gallus GN=H2B-I PE=1 SV=2			0	98.79	AMGIMNSFVNDIFERIAGEASR	Oxidation(M)@2	missed R-I@15	0.00133448	2443.16	815.395	2443.16	815.395	3	14	1.1.1.1156.8	0	31.1323	994.362	31.059
25	3.73	91.52	89.68	87.3	87.3	sp|Q9PSW9|H2B8_CHICK	Histone H2B 8 OS=Gallus gallus GN=H2B-VIII PE=1 SV=3			0	98.79	AMGIMNSFVNDIFERIAGEASR	Oxidation(M)@2	missed R-I@15	0.00133448	2443.16	815.395	2443.16	815.395	3	14	1.1.1.1156.8	0	31.1323	994.362	31.059
2	96.86	96.86	88.1	87.3	87.3	sp|P0C1H3|H2B1_CHICK	Histone H2B 1/2/3/4/6 OS=Gallus gallus GN=H2B-I PE=1 SV=2			0	99	AMGIMNSFVNDIFER	Oxidation(M)@2		0.00264739	1758.81	880.412	1758.81	880.411	2	24	1.1.1.1117.4	0	27.3088	9019.28	27.4333
2	96.86	96.86	88.1	87.3	87.3	sp|P0C1H3|H2B1_CHICK	Histone H2B 1/2/3/4/6 OS=Gallus gallus GN=H2B-I PE=1 SV=2			0	99	AMGIMNSFVNDIFER	Oxidation(M)@2		0.00264739	1758.81	880.412	1758.81	880.411	2	24	1.1.1.1120.3	0	27.5734	9019.28	27.4333
2	96.86	96.86	88.1	87.3	87.3	sp|P0C1H3|H2B1_CHICK	Histone H2B 1/2/3/4/6 OS=Gallus gallus GN=H2B-I PE=1 SV=2			0	99	AMGIMNSFVNDIFER	Oxidation(M)@2		0.00350185	1758.81	880.413	1758.81	880.411	2	23	1.1.1.1128.10	0	28.3516	601.284	28.4102
22	5.06	61.18	88.89	86.51	86.51	sp|P0C1H5|H2B7_CHICK	Histone H2B 7 OS=Gallus gallus GN=H2B-VII PE=1 SV=2			0	99	AMSIMNSFVNDIFER	Oxidation(M)@2		0.00795739	1788.83	895.42	1788.82	895.416	2	22	1.1.1.1126.3	1	28.1526	167.593	28.1168
25	3.73	91.52	89.68	87.3	87.3	sp|Q9PSW9|H2B8_CHICK	Histone H2B 8 OS=Gallus gallus GN=H2B-VIII PE=1 SV=3			0	99	AMGIMNSFVNDIFER	Oxidation(M)@2		0.00264739	1758.81	880.412	1758.81	880.411	2	24	1.1.1.1117.4	0	27.3088	9019.28	27.4333
25	3.73	91.52	89.68	87.3	87.3	sp|Q9PSW9|H2B8_CHICK	Histone H2B 8 OS=Gallus gallus GN=H2B-VIII PE=1 SV=3			0	99	AMGIMNSFVNDIFER	Oxidation(M)@2		0.00264739	1758.81	880.412	1758.81	880.411	2	24	1.1.1.1120.3	0	27.5734	9019.28	27.4333
25	3.73	91.52	89.68	87.3	87.3	sp|Q9PSW9|H2B8_CHICK	Histone H2B 8 OS=Gallus gallus GN=H2B-VIII PE=1 SV=3			0	99	AMGIMNSFVNDIFER	Oxidation(M)@2		0.00350185	1758.81	880.413	1758.81	880.411	2	23	1.1.1.1128.10	0	28.3516	601.284	28.4102
8	22.85	22.85	51.95	51.95	51.95	sp|P00761|TRYP_PIG	Trypsin OS=Sus scrofa PE=1 SV=1			0	99	IITHPNFNGNTLDNDIMLIK	Oxidation(M)@17		-0.00645145	2298.16	767.061	2298.17	767.063	3	22	1.1.1.1066.22	1	22.3121	319.5	22.334
6	38.39	38.39	51.54	50	43.32	sp|P13645|K1C10_HUMAN	Keratin, type I cytoskeletal 10 OS=Homo sapiens GN=KRT10 PE=1 SV=6			0.860121	99	NVSTGDVNVEMNAAPGVDLTQLLNNMR	Oxidation(M)@11; Oxidation(M)@26		-0.0113322	2903.36	968.795	2903.38	968.799	3	16	1.1.1.1088.10	1	24.4689	203.059	24.3931
4	72.23	72.23	92.65	88.97	78.68	sp|Q71DI3|H32_HUMAN; sp|Q6LBE8|H32_MUSPA; sp|Q4QRF4|H32_DANRE; sp|Q28D37|H32_XENTR; sp|P84239|H3_URECA; sp|P84238|H3_CHITH; sp|P84237|H3_TIGCA; sp|P84236|H3_DROHY; sp|P84235|H3_PLADU; sp|P84234|H32_ONCMY; sp|P84233|H32_XENLA; sp|P84232|H32_PORAF; sp|P84231|H32_ICTBU; sp|P84230|H32_CAIMO; sp|P84229|H32_CHICK; sp|P84228|H32_MOUSE; sp|P84227|H32_BOVIN; sp|P02299|H3_DROME	Histone H3.2 OS=Homo sapiens GN=HIST2H3A PE=1 SV=3; Histone H3.2 OS=Mus pahari GN=H312 PE=2 SV=3; Histone H3.2 OS=Danio rerio GN=zgc:113984 PE=2 SV=3; Histone H3.2 OS=Xenopus tropicalis GN=TGas081o10.1 PE=2 SV=3; Histone H3 OS=Urechis caupo PE=1 SV=2; Histone H3 OS=Chironomus thummi thummi PE=3 SV=2; Histone H3 OS=Tigriopus californicus PE=3 SV=2; Histone H3 OS=Drosophila hydei GN=His3 PE=3 SV=2;…			0	99	TDLRFQSSAVMALQEASEAYLVGLFEDTNLCAIHAK	Oxidation(M)@11; Carbamidomethyl(C)@31	missed R-F@4	0.0019506	4013.95	1004.5	4013.95	1004.49	4	21	1.1.1.1177.4	1	33.0079	158.87	32.9371
1	99.72	99.72	94.57	77.52	77.52	sp|P13912|H2A_CAIMO; sp|P02263|H2A4_CHICK	Histone H2A OS=Cairina moschata PE=3 SV=2; Histone H2A-IV OS=Gallus gallus PE=1 SV=2			0	24.82	HLQLAIRNDEELNKLLGKVTIAQGGVLPNIQAVLLPK	Oxidation(K)@18; Methyl(Q)@23	missed R-N@7; missed K-L@14; missed K-V@18	0.000643837	4045.34	810.076	4045.34	810.076	5	18	1.1.1.1118.11	0	27.4114	914.015	27.3357
28	2.5	82.66	94.57	77.52	77.52	sp|Q64523|H2A2C_MOUSE; sp|Q16777|H2A2C_HUMAN; sp|A1A4R1|H2A2C_BOVIN	Histone H2A type 2-C OS=Mus musculus GN=Hist2h2ac PE=1 SV=3; Histone H2A type 2-C OS=Homo sapiens GN=HIST2H2AC PE=1 SV=4; Histone H2A type 2-C OS=Bos taurus GN=HIST2H2AC PE=2 SV=1			0	24.82	HLQLAIRNDEELNKLLGKVTIAQGGVLPNIQAVLLPK	Oxidation(K)@18; Methyl(Q)@23	missed R-N@7; missed K-L@14; missed K-V@18	0.000643837	4045.34	810.076	4045.34	810.076	5	18	1.1.1.1118.11	0	27.4114	914.015	27.3357
4	72.23	72.23	92.65	88.97	78.68	sp|Q71DI3|H32_HUMAN; sp|Q6LBE8|H32_MUSPA; sp|Q4QRF4|H32_DANRE; sp|Q28D37|H32_XENTR; sp|P84239|H3_URECA; sp|P84238|H3_CHITH; sp|P84237|H3_TIGCA; sp|P84236|H3_DROHY; sp|P84235|H3_PLADU; sp|P84234|H32_ONCMY; sp|P84233|H32_XENLA; sp|P84232|H32_PORAF; sp|P84231|H32_ICTBU; sp|P84230|H32_CAIMO; sp|P84229|H32_CHICK; sp|P84228|H32_MOUSE; sp|P84227|H32_BOVIN; sp|P02299|H3_DROME	Histone H3.2 OS=Homo sapiens GN=HIST2H3A PE=1 SV=3; Histone H3.2 OS=Mus pahari GN=H312 PE=2 SV=3; Histone H3.2 OS=Danio rerio GN=zgc:113984 PE=2 SV=3; Histone H3.2 OS=Xenopus tropicalis GN=TGas081o10.1 PE=2 SV=3; Histone H3 OS=Urechis caupo PE=1 SV=2; Histone H3 OS=Chironomus thummi thummi PE=3 SV=2; Histone H3 OS=Tigriopus californicus PE=3 SV=2; Histone H3 OS=Drosophila hydei GN=His3 PE=3 SV=2;…			0	80.61	FQSSAVMALQEASEAYLVGLFEDTNLCAIHAK	Oxidation(D)@23; Oxidation(N)@25; No Carbamidomethyl(C)@27		-0.00249039	3487.66	1163.56	3487.66	1163.56	3	18	1.1.1.1192.8	1	34.4799	744.396	34.3088
8	22.85	22.85	51.95	51.95	51.95	sp|P00761|TRYP_PIG	Trypsin OS=Sus scrofa PE=1 SV=1			0.00174066	99	IVGGYTCAANSIPYQVSLNSGSHF	No Carbamidomethyl(C)@7	cleaved F-C@C-term	-0.00884146	2484.17	829.062	2484.17	829.065	3	16	1.1.1.1081.23	1	23.7782	136.843	23.7051
6	38.39	38.39	51.54	50	43.32	sp|P13645|K1C10_HUMAN	Keratin, type I cytoskeletal 10 OS=Homo sapiens GN=KRT10 PE=1 SV=6			0.000434512	94.76	AETECQNTEYQQLLDIK	No Carbamidomethyl(C)@5		0.00368725	2024.94	675.987	2024.94	675.986	3	15	1.1.1.1062.10	1	21.8977	112.261	21.8434
5	38.83	38.83	49.22	40.06	38.04	sp|P04264|K2C1_HUMAN; sp|A5A6M6|K2C1_PANTR	Keratin, type II cytoskeletal 1 OS=Homo sapiens GN=KRT1 PE=1 SV=6; Keratin, type II cytoskeletal 1 OS=Pan troglodytes GN=KRT1 PE=2 SV=1			2	99	FSSCGGGGGSFGAGGGFGSR	No Carbamidomethyl(C)@4		-0.0010704	1707.7	854.86	1707.71	854.86	2	22	1.1.1.1016.15	1	17.4434	82.0081	17.3509
4	72.23	72.23	92.65	88.97	78.68	sp|Q71DI3|H32_HUMAN; sp|Q6LBE8|H32_MUSPA; sp|Q4QRF4|H32_DANRE; sp|Q28D37|H32_XENTR; sp|P84239|H3_URECA; sp|P84238|H3_CHITH; sp|P84237|H3_TIGCA; sp|P84236|H3_DROHY; sp|P84235|H3_PLADU; sp|P84234|H32_ONCMY; sp|P84233|H32_XENLA; sp|P84232|H32_PORAF; sp|P84231|H32_ICTBU; sp|P84230|H32_CAIMO; sp|P84229|H32_CHICK; sp|P84228|H32_MOUSE; sp|P84227|H32_BOVIN; sp|P02299|H3_DROME	Histone H3.2 OS=Homo sapiens GN=HIST2H3A PE=1 SV=3; Histone H3.2 OS=Mus pahari GN=H312 PE=2 SV=3; Histone H3.2 OS=Danio rerio GN=zgc:113984 PE=2 SV=3; Histone H3.2 OS=Xenopus tropicalis GN=TGas081o10.1 PE=2 SV=3; Histone H3 OS=Urechis caupo PE=1 SV=2; Histone H3 OS=Chironomus thummi thummi PE=3 SV=2; Histone H3 OS=Tigriopus californicus PE=3 SV=2; Histone H3 OS=Drosophila hydei GN=His3 PE=3 SV=2;…			0	99	FQSSAVMALQEASEAYLVGLFEDTNLCAIHAK	No Carbamidomethyl(C)@27; Dioxidation(K)@32		-0.00249039	3487.66	1163.56	3487.66	1163.56	3	19	1.1.1.1193.3	1	34.598	744.396	34.3088
15	8	49.92	92.65	85.29	74.26	sp|Q71LE2|H33_PIG; sp|Q6PI79|H33_XENLA; sp|Q6PI20|H33_DANRE; sp|Q6P823|H33_XENTR; sp|Q5E9F8|H33_BOVIN; sp|P84250|H33_DROHY; sp|P84249|H33_DROME; sp|P84248|H33_SPISO; sp|P84247|H33_CHICK; sp|P84246|H33_RABIT; sp|P84245|H33_RAT; sp|P84244|H33_MOUSE; sp|P84243|H33_HUMAN	Histone H3.3 OS=Sus scrofa GN=H3F3A PE=2 SV=3; Histone H3.3 OS=Xenopus laevis PE=1 SV=3; Histone H3.3 OS=Danio rerio GN=h3f3a PE=2 SV=3; Histone H3.3 OS=Xenopus tropicalis GN=TGas113e22.1 PE=1 SV=3; Histone H3.3 OS=Bos taurus GN=H3F3A PE=1 SV=3; Histone H3.3 OS=Drosophila hydei GN=His3.3A PE=3 SV=2; Histone H3.3 OS=Drosophila melanogaster GN=His3.3A PE=1 SV=2; Histone H3.3 OS=Spisula solidissima …			0	99	FQSAAIGALQEASEAYLVGLFEDTNLCAIHAK	No Carbamidomethyl(C)@27; Dioxidation(K)@32		0.00120922	3411.67	1138.23	3411.67	1138.23	3	24	1.1.1.1184.6	1	33.7004	253.523	33.6231
4	72.23	72.23	92.65	88.97	78.68	sp|Q71DI3|H32_HUMAN; sp|Q6LBE8|H32_MUSPA; sp|Q4QRF4|H32_DANRE; sp|Q28D37|H32_XENTR; sp|P84239|H3_URECA; sp|P84238|H3_CHITH; sp|P84237|H3_TIGCA; sp|P84236|H3_DROHY; sp|P84235|H3_PLADU; sp|P84234|H32_ONCMY; sp|P84233|H32_XENLA; sp|P84232|H32_PORAF; sp|P84231|H32_ICTBU; sp|P84230|H32_CAIMO; sp|P84229|H32_CHICK; sp|P84228|H32_MOUSE; sp|P84227|H32_BOVIN; sp|P02299|H3_DROME	Histone H3.2 OS=Homo sapiens GN=HIST2H3A PE=1 SV=3; Histone H3.2 OS=Mus pahari GN=H312 PE=2 SV=3; Histone H3.2 OS=Danio rerio GN=zgc:113984 PE=2 SV=3; Histone H3.2 OS=Xenopus tropicalis GN=TGas081o10.1 PE=2 SV=3; Histone H3 OS=Urechis caupo PE=1 SV=2; Histone H3 OS=Chironomus thummi thummi PE=3 SV=2; Histone H3 OS=Tigriopus californicus PE=3 SV=2; Histone H3 OS=Drosophila hydei GN=His3 PE=3 SV=2;…			2	99	FQSSAVMALQEASEAYLVGLFEDTNLCAIHAKR	No Carbamidomethyl(C)@27	missed K-R@32	-0.0042879	3611.77	903.95	3611.78	903.951	4	19	1.1.1.1176.11	1	32.8985	226.266	32.8387
4	72.23	72.23	92.65	88.97	78.68	sp|Q71DI3|H32_HUMAN; sp|Q6LBE8|H32_MUSPA; sp|Q4QRF4|H32_DANRE; sp|Q28D37|H32_XENTR; sp|P84239|H3_URECA; sp|P84238|H3_CHITH; sp|P84237|H3_TIGCA; sp|P84236|H3_DROHY; sp|P84235|H3_PLADU; sp|P84234|H32_ONCMY; sp|P84233|H32_XENLA; sp|P84232|H32_PORAF; sp|P84231|H32_ICTBU; sp|P84230|H32_CAIMO; sp|P84229|H32_CHICK; sp|P84228|H32_MOUSE; sp|P84227|H32_BOVIN; sp|P02299|H3_DROME	Histone H3.2 OS=Homo sapiens GN=HIST2H3A PE=1 SV=3; Histone H3.2 OS=Mus pahari GN=H312 PE=2 SV=3; Histone H3.2 OS=Danio rerio GN=zgc:113984 PE=2 SV=3; Histone H3.2 OS=Xenopus tropicalis GN=TGas081o10.1 PE=2 SV=3; Histone H3 OS=Urechis caupo PE=1 SV=2; Histone H3 OS=Chironomus thummi thummi PE=3 SV=2; Histone H3 OS=Tigriopus californicus PE=3 SV=2; Histone H3 OS=Drosophila hydei GN=His3 PE=3 SV=2;…			2	99	FQSSAVMALQEASEAYLVGLFEDTNLCAIHAK	No Carbamidomethyl(C)@27		-0.0058524	3455.67	864.924	3455.67	864.926	4	19	1.1.1.1189.14	1	34.1653	755.6	34.2105
4	72.23	72.23	92.65	88.97	78.68	sp|Q71DI3|H32_HUMAN; sp|Q6LBE8|H32_MUSPA; sp|Q4QRF4|H32_DANRE; sp|Q28D37|H32_XENTR; sp|P84239|H3_URECA; sp|P84238|H3_CHITH; sp|P84237|H3_TIGCA; sp|P84236|H3_DROHY; sp|P84235|H3_PLADU; sp|P84234|H32_ONCMY; sp|P84233|H32_XENLA; sp|P84232|H32_PORAF; sp|P84231|H32_ICTBU; sp|P84230|H32_CAIMO; sp|P84229|H32_CHICK; sp|P84228|H32_MOUSE; sp|P84227|H32_BOVIN; sp|P02299|H3_DROME	Histone H3.2 OS=Homo sapiens GN=HIST2H3A PE=1 SV=3; Histone H3.2 OS=Mus pahari GN=H312 PE=2 SV=3; Histone H3.2 OS=Danio rerio GN=zgc:113984 PE=2 SV=3; Histone H3.2 OS=Xenopus tropicalis GN=TGas081o10.1 PE=2 SV=3; Histone H3 OS=Urechis caupo PE=1 SV=2; Histone H3 OS=Chironomus thummi thummi PE=3 SV=2; Histone H3 OS=Tigriopus californicus PE=3 SV=2; Histone H3 OS=Drosophila hydei GN=His3 PE=3 SV=2;…			0	99	FQSSAVMALQEASEAYLVGLFEDTNLCAIHAK	No Carbamidomethyl(C)@27		-0.00328583	3455.67	1152.9	3455.67	1152.9	3	22	1.1.1.1190.10	1	34.2869	504.593	34.2105
15	8	49.92	92.65	85.29	74.26	sp|Q71LE2|H33_PIG; sp|Q6PI79|H33_XENLA; sp|Q6PI20|H33_DANRE; sp|Q6P823|H33_XENTR; sp|Q5E9F8|H33_BOVIN; sp|P84250|H33_DROHY; sp|P84249|H33_DROME; sp|P84248|H33_SPISO; sp|P84247|H33_CHICK; sp|P84246|H33_RABIT; sp|P84245|H33_RAT; sp|P84244|H33_MOUSE; sp|P84243|H33_HUMAN	Histone H3.3 OS=Sus scrofa GN=H3F3A PE=2 SV=3; Histone H3.3 OS=Xenopus laevis PE=1 SV=3; Histone H3.3 OS=Danio rerio GN=h3f3a PE=2 SV=3; Histone H3.3 OS=Xenopus tropicalis GN=TGas113e22.1 PE=1 SV=3; Histone H3.3 OS=Bos taurus GN=H3F3A PE=1 SV=3; Histone H3.3 OS=Drosophila hydei GN=His3.3A PE=3 SV=2; Histone H3.3 OS=Drosophila melanogaster GN=His3.3A PE=1 SV=2; Histone H3.3 OS=Spisula solidissima …			2	99	FQSAAIGALQEASEAYLVGLFEDTNLCAIHAK	No Carbamidomethyl(C)@27		0.0216422	3379.7	1127.57	3379.68	1127.57	3	27	1.1.1.1184.5	1	33.6854	104.564	33.6231
8	22.85	22.85	51.95	51.95	51.95	sp|P00761|TRYP_PIG	Trypsin OS=Sus scrofa PE=1 SV=1			2	99	SSGSSYPSLLQCLK	No Carbamidomethyl(C)@12		-0.00176397	1468.72	735.368	1468.72	735.369	2	17	1.1.1.1083.15	1	23.9593	347.5	23.8035
8	22.85	22.85	51.95	51.95	51.95	sp|P00761|TRYP_PIG	Trypsin OS=Sus scrofa PE=1 SV=1			0	86.24	SSGSSYPSLLQCLK	No Carbamidomethyl(C)@12		-0.00176397	1468.72	735.368	1468.72	735.369	2	12	1.1.1.1080.19	1	23.6766	347.5	23.8035
8	22.85	22.85	51.95	51.95	51.95	sp|P00761|TRYP_PIG	Trypsin OS=Sus scrofa PE=1 SV=1			0	40.87	LGEHNIDVLEGNEQFINAAKIITHPNFNGNTLDNDIMLIKLSSPATLNSR	Methylpyrroline(K)@40	missed K-I@20; missed K-L@40	-0.0963931	5609.76	935.967	5609.86	935.984	6	15	1.1.1.1128.12	1	28.36	1639.98	28.4102
1	99.72	99.72	94.57	77.52	77.52	sp|P13912|H2A_CAIMO; sp|P02263|H2A4_CHICK	Histone H2A OS=Cairina moschata PE=3 SV=2; Histone H2A-IV OS=Gallus gallus PE=1 SV=2			0	98.48	AGLQFPVGR	Methyl+Deamidated(Q)@4		0.000909918	958.524	480.269	958.524	480.269	2	15	1.1.1.1039.5	0	19.6204	695.141	19.6956
11	18.04	20.62	82.03	60.94	60.94	sp|Q71UI9|H2AV_HUMAN; sp|Q71PD7|H2AV_DANRE; sp|Q6Y237|H2AV_PAGMA; sp|Q6GM74|H2AV_XENLA; sp|Q5BJ65|H2AV_XENTR; sp|Q3THW5|H2AV_MOUSE; sp|Q32LA7|H2AV_BOVIN; sp|P02272|H2AV_CHICK	Histone H2A.V OS=Homo sapiens GN=H2AFV PE=1 SV=3; Histone H2A.V OS=Danio rerio GN=h2afv PE=2 SV=3; Histone H2A.V OS=Pagrus major GN=h2afv PE=2 SV=3; Histone H2A.V OS=Xenopus laevis GN=h2afv PE=2 SV=3; Histone H2A.V OS=Xenopus tropicalis GN=h2afv PE=2 SV=3; Histone H2A.V OS=Mus musculus GN=H2afv PE=1 SV=3; Histone H2A.V OS=Bos taurus GN=H2AFV PE=2 SV=3; Histone H2A.V OS=Gallus gallus GN=H2AFV PE=1…			0	98.48	AGLQFPVGR	Methyl+Deamidated(Q)@4		0.000909918	958.524	480.269	958.524	480.269	2	15	1.1.1.1039.5	0	19.6204	695.141	19.6956
13	14.59	61.65	92.31	71.54	71.54	sp|Q64522|H2A2B_MOUSE	Histone H2A type 2-B OS=Mus musculus GN=Hist2h2ab PE=1 SV=3			0	98.48	AGLQFPVGR	Methyl+Deamidated(Q)@4		0.000909918	958.524	480.269	958.524	480.269	2	15	1.1.1.1039.5	0	19.6204	695.141	19.6956
28	2.5	82.66	94.57	77.52	77.52	sp|Q64523|H2A2C_MOUSE; sp|Q16777|H2A2C_HUMAN; sp|A1A4R1|H2A2C_BOVIN	Histone H2A type 2-C OS=Mus musculus GN=Hist2h2ac PE=1 SV=3; Histone H2A type 2-C OS=Homo sapiens GN=HIST2H2AC PE=1 SV=4; Histone H2A type 2-C OS=Bos taurus GN=HIST2H2AC PE=2 SV=1			0	98.48	AGLQFPVGR	Methyl+Deamidated(Q)@4		0.000909918	958.524	480.269	958.524	480.269	2	15	1.1.1.1039.5	0	19.6204	695.141	19.6956
13	14.59	61.65	92.31	71.54	71.54	sp|Q64522|H2A2B_MOUSE	Histone H2A type 2-B OS=Mus musculus GN=Hist2h2ab PE=1 SV=3			0	99	VTIAQGGVLPNIQAVLLPK	Methyl+Deamidated(Q)@13	cleaved G-V@N-term	0.00447203	1945.17	649.396	1945.16	649.394	3	23	1.1.1.1151.4	0	30.5988	749.815	30.6623
13	14.59	61.65	92.31	71.54	71.54	sp|Q64522|H2A2B_MOUSE	Histone H2A type 2-B OS=Mus musculus GN=Hist2h2ab PE=1 SV=3			0	99	VTIAQGGVLPNIQAVLLPK	Methyl+Deamidated(Q)@13	cleaved G-V@N-term	0.00447203	1945.17	649.396	1945.16	649.394	3	20	1.1.1.1154.2	0	30.8799	749.815	30.6623
1	99.72	99.72	94.57	77.52	77.52	sp|P13912|H2A_CAIMO; sp|P02263|H2A4_CHICK	Histone H2A OS=Cairina moschata PE=3 SV=2; Histone H2A-IV OS=Gallus gallus PE=1 SV=2			0	99	VTIAQGGVLPNIQAVLLPK	Methyl+Deamidated(Q)@13		0.00447203	1945.17	649.396	1945.16	649.394	3	23	1.1.1.1151.4	0	30.5988	749.815	30.6623
1	99.72	99.72	94.57	77.52	77.52	sp|P13912|H2A_CAIMO; sp|P02263|H2A4_CHICK	Histone H2A OS=Cairina moschata PE=3 SV=2; Histone H2A-IV OS=Gallus gallus PE=1 SV=2			0	99	VTIAQGGVLPNIQAVLLPK	Methyl+Deamidated(Q)@13		0.00447203	1945.17	649.396	1945.16	649.394	3	20	1.1.1.1154.2	0	30.8799	749.815	30.6623
28	2.5	82.66	94.57	77.52	77.52	sp|Q64523|H2A2C_MOUSE; sp|Q16777|H2A2C_HUMAN; sp|A1A4R1|H2A2C_BOVIN	Histone H2A type 2-C OS=Mus musculus GN=Hist2h2ac PE=1 SV=3; Histone H2A type 2-C OS=Homo sapiens GN=HIST2H2AC PE=1 SV=4; Histone H2A type 2-C OS=Bos taurus GN=HIST2H2AC PE=2 SV=1			0	99	VTIAQGGVLPNIQAVLLPK	Methyl+Deamidated(Q)@13		0.00447203	1945.17	649.396	1945.16	649.394	3	23	1.1.1.1151.4	0	30.5988	749.815	30.6623
28	2.5	82.66	94.57	77.52	77.52	sp|Q64523|H2A2C_MOUSE; sp|Q16777|H2A2C_HUMAN; sp|A1A4R1|H2A2C_BOVIN	Histone H2A type 2-C OS=Mus musculus GN=Hist2h2ac PE=1 SV=3; Histone H2A type 2-C OS=Homo sapiens GN=HIST2H2AC PE=1 SV=4; Histone H2A type 2-C OS=Bos taurus GN=HIST2H2AC PE=2 SV=1			0	99	VTIAQGGVLPNIQAVLLPK	Methyl+Deamidated(Q)@13		0.00447203	1945.17	649.396	1945.16	649.394	3	20	1.1.1.1154.2	0	30.8799	749.815	30.6623
4	72.23	72.23	92.65	88.97	78.68	sp|Q71DI3|H32_HUMAN; sp|Q6LBE8|H32_MUSPA; sp|Q4QRF4|H32_DANRE; sp|Q28D37|H32_XENTR; sp|P84239|H3_URECA; sp|P84238|H3_CHITH; sp|P84237|H3_TIGCA; sp|P84236|H3_DROHY; sp|P84235|H3_PLADU; sp|P84234|H32_ONCMY; sp|P84233|H32_XENLA; sp|P84232|H32_PORAF; sp|P84231|H32_ICTBU; sp|P84230|H32_CAIMO; sp|P84229|H32_CHICK; sp|P84228|H32_MOUSE; sp|P84227|H32_BOVIN; sp|P02299|H3_DROME	Histone H3.2 OS=Homo sapiens GN=HIST2H3A PE=1 SV=3; Histone H3.2 OS=Mus pahari GN=H312 PE=2 SV=3; Histone H3.2 OS=Danio rerio GN=zgc:113984 PE=2 SV=3; Histone H3.2 OS=Xenopus tropicalis GN=TGas081o10.1 PE=2 SV=3; Histone H3 OS=Urechis caupo PE=1 SV=2; Histone H3 OS=Chironomus thummi thummi PE=3 SV=2; Histone H3 OS=Tigriopus californicus PE=3 SV=2; Histone H3 OS=Drosophila hydei GN=His3 PE=3 SV=2;…			0	26.46	KSAPATGGVKKPHR	Methyl(T)@6	missed K-S@1; missed K-K@10	0.000688618	1446.84	483.288	1446.84	483.288	3	22	1.1.1.923.21	1	8.3307	10867.9	8.3726
15	8	49.92	92.65	85.29	74.26	sp|Q71LE2|H33_PIG; sp|Q6PI79|H33_XENLA; sp|Q6PI20|H33_DANRE; sp|Q6P823|H33_XENTR; sp|Q5E9F8|H33_BOVIN; sp|P84250|H33_DROHY; sp|P84249|H33_DROME; sp|P84248|H33_SPISO; sp|P84247|H33_CHICK; sp|P84246|H33_RABIT; sp|P84245|H33_RAT; sp|P84244|H33_MOUSE; sp|P84243|H33_HUMAN	Histone H3.3 OS=Sus scrofa GN=H3F3A PE=2 SV=3; Histone H3.3 OS=Xenopus laevis PE=1 SV=3; Histone H3.3 OS=Danio rerio GN=h3f3a PE=2 SV=3; Histone H3.3 OS=Xenopus tropicalis GN=TGas113e22.1 PE=1 SV=3; Histone H3.3 OS=Bos taurus GN=H3F3A PE=1 SV=3; Histone H3.3 OS=Drosophila hydei GN=His3.3A PE=3 SV=2; Histone H3.3 OS=Drosophila melanogaster GN=His3.3A PE=1 SV=2; Histone H3.3 OS=Spisula solidissima …			0	99	FQSAAIGALQEASEAYLVGLFEDTNLCAIHAK	Methyl(Q)@10; Methyl(E)@11; Carbamidomethyl(C)@27		-0.0079958	3464.72	867.187	3464.73	867.189	4	23	1.1.1.1180.6	1	33.2819	149.355	33.3288
15	8	49.92	92.65	85.29	74.26	sp|Q71LE2|H33_PIG; sp|Q6PI79|H33_XENLA; sp|Q6PI20|H33_DANRE; sp|Q6P823|H33_XENTR; sp|Q5E9F8|H33_BOVIN; sp|P84250|H33_DROHY; sp|P84249|H33_DROME; sp|P84248|H33_SPISO; sp|P84247|H33_CHICK; sp|P84246|H33_RABIT; sp|P84245|H33_RAT; sp|P84244|H33_MOUSE; sp|P84243|H33_HUMAN	Histone H3.3 OS=Sus scrofa GN=H3F3A PE=2 SV=3; Histone H3.3 OS=Xenopus laevis PE=1 SV=3; Histone H3.3 OS=Danio rerio GN=h3f3a PE=2 SV=3; Histone H3.3 OS=Xenopus tropicalis GN=TGas113e22.1 PE=1 SV=3; Histone H3.3 OS=Bos taurus GN=H3F3A PE=1 SV=3; Histone H3.3 OS=Drosophila hydei GN=His3.3A PE=3 SV=2; Histone H3.3 OS=Drosophila melanogaster GN=His3.3A PE=1 SV=2; Histone H3.3 OS=Spisula solidissima …			0	94.5	FQSAAIGALQEASEAYLVGLFEDTNLCAIHAKR	Methyl(L)@20; Carbamidomethyl(C)@27	missed K-R@32	0.0203376	3606.83	902.716	3606.81	902.711	4	15	1.1.1.1162.9	1	31.7201	58.6011	31.6521
8	22.85	22.85	51.95	51.95	51.95	sp|P00761|TRYP_PIG	Trypsin OS=Sus scrofa PE=1 SV=1			0	99	IITHPNFNGNTLDNDIMLIKLSSPATLNSR	Methyl(K)@20	missed K-L@20	-0.00899893	3322.73	831.689	3322.73	831.691	4	20	1.1.1.1095.26	1	25.1396	484.052	25.1782
8	22.85	22.85	51.95	51.95	51.95	sp|P00761|TRYP_PIG	Trypsin OS=Sus scrofa PE=1 SV=1			0	99	LGEHNIDVLEGNEQFINAAK	Methyl(K)@20		0.00583327	2224.12	742.38	2224.11	742.378	3	20	1.1.1.1053.8	1	21.057	310.043	20.9647
13	14.59	61.65	92.31	71.54	71.54	sp|Q64522|H2A2B_MOUSE	Histone H2A type 2-B OS=Mus musculus GN=Hist2h2ab PE=1 SV=3			0	75.8	VTIAQGGVLPNIQAVLLPKK	Methyl(K)@19; Carbamidomethyl(K)@20	cleaved G-V@N-term; missed K-K@19	-0.00217578	2129.29	710.771	2129.29	710.772	3	14	1.1.1.1098.6	0	25.4022	386.047	25.1782
1	99.72	99.72	94.57	77.52	77.52	sp|P13912|H2A_CAIMO; sp|P02263|H2A4_CHICK	Histone H2A OS=Cairina moschata PE=3 SV=2; Histone H2A-IV OS=Gallus gallus PE=1 SV=2			0	75.8	VTIAQGGVLPNIQAVLLPKK	Methyl(K)@19; Carbamidomethyl(K)@20	missed K-K@19	-0.00217578	2129.29	710.771	2129.29	710.772	3	14	1.1.1.1098.6	0	25.4022	386.047	25.1782
28	2.5	82.66	94.57	77.52	77.52	sp|Q64523|H2A2C_MOUSE; sp|Q16777|H2A2C_HUMAN; sp|A1A4R1|H2A2C_BOVIN	Histone H2A type 2-C OS=Mus musculus GN=Hist2h2ac PE=1 SV=3; Histone H2A type 2-C OS=Homo sapiens GN=HIST2H2AC PE=1 SV=4; Histone H2A type 2-C OS=Bos taurus GN=HIST2H2AC PE=2 SV=1			0	75.8	VTIAQGGVLPNIQAVLLPKK	Methyl(K)@19; Carbamidomethyl(K)@20	missed K-K@19	-0.00217578	2129.29	710.771	2129.29	710.772	3	14	1.1.1.1098.6	0	25.4022	386.047	25.1782
4	72.23	72.23	92.65	88.97	78.68	sp|Q71DI3|H32_HUMAN; sp|Q6LBE8|H32_MUSPA; sp|Q4QRF4|H32_DANRE; sp|Q28D37|H32_XENTR; sp|P84239|H3_URECA; sp|P84238|H3_CHITH; sp|P84237|H3_TIGCA; sp|P84236|H3_DROHY; sp|P84235|H3_PLADU; sp|P84234|H32_ONCMY; sp|P84233|H32_XENLA; sp|P84232|H32_PORAF; sp|P84231|H32_ICTBU; sp|P84230|H32_CAIMO; sp|P84229|H32_CHICK; sp|P84228|H32_MOUSE; sp|P84227|H32_BOVIN; sp|P02299|H3_DROME	Histone H3.2 OS=Homo sapiens GN=HIST2H3A PE=1 SV=3; Histone H3.2 OS=Mus pahari GN=H312 PE=2 SV=3; Histone H3.2 OS=Danio rerio GN=zgc:113984 PE=2 SV=3; Histone H3.2 OS=Xenopus tropicalis GN=TGas081o10.1 PE=2 SV=3; Histone H3 OS=Urechis caupo PE=1 SV=2; Histone H3 OS=Chironomus thummi thummi PE=3 SV=2; Histone H3 OS=Tigriopus californicus PE=3 SV=2; Histone H3 OS=Drosophila hydei GN=His3 PE=3 SV=2;…			0	99	LVREIAQDFKTDLR	Methyl(K)@10	missed R-E@3; missed K-T@10	-0.00107613	1716.95	573.324	1716.95	573.325	3	19	1.1.1.1031.7	0	18.8795	5718.88	18.8172
15	8	49.92	92.65	85.29	74.26	sp|Q71LE2|H33_PIG; sp|Q6PI79|H33_XENLA; sp|Q6PI20|H33_DANRE; sp|Q6P823|H33_XENTR; sp|Q5E9F8|H33_BOVIN; sp|P84250|H33_DROHY; sp|P84249|H33_DROME; sp|P84248|H33_SPISO; sp|P84247|H33_CHICK; sp|P84246|H33_RABIT; sp|P84245|H33_RAT; sp|P84244|H33_MOUSE; sp|P84243|H33_HUMAN	Histone H3.3 OS=Sus scrofa GN=H3F3A PE=2 SV=3; Histone H3.3 OS=Xenopus laevis PE=1 SV=3; Histone H3.3 OS=Danio rerio GN=h3f3a PE=2 SV=3; Histone H3.3 OS=Xenopus tropicalis GN=TGas113e22.1 PE=1 SV=3; Histone H3.3 OS=Bos taurus GN=H3F3A PE=1 SV=3; Histone H3.3 OS=Drosophila hydei GN=His3.3A PE=3 SV=2; Histone H3.3 OS=Drosophila melanogaster GN=His3.3A PE=1 SV=2; Histone H3.3 OS=Spisula solidissima …			0	99	LVREIAQDFKTDLR	Methyl(K)@10	missed R-E@3; missed K-T@10	-0.00107613	1716.95	573.324	1716.95	573.325	3	19	1.1.1.1031.7	0	18.8795	5718.88	18.8172
4	72.23	72.23	92.65	88.97	78.68	sp|Q71DI3|H32_HUMAN; sp|Q6LBE8|H32_MUSPA; sp|Q4QRF4|H32_DANRE; sp|Q28D37|H32_XENTR; sp|P84239|H3_URECA; sp|P84238|H3_CHITH; sp|P84237|H3_TIGCA; sp|P84236|H3_DROHY; sp|P84235|H3_PLADU; sp|P84234|H32_ONCMY; sp|P84233|H32_XENLA; sp|P84232|H32_PORAF; sp|P84231|H32_ICTBU; sp|P84230|H32_CAIMO; sp|P84229|H32_CHICK; sp|P84228|H32_MOUSE; sp|P84227|H32_BOVIN; sp|P02299|H3_DROME	Histone H3.2 OS=Homo sapiens GN=HIST2H3A PE=1 SV=3; Histone H3.2 OS=Mus pahari GN=H312 PE=2 SV=3; Histone H3.2 OS=Danio rerio GN=zgc:113984 PE=2 SV=3; Histone H3.2 OS=Xenopus tropicalis GN=TGas081o10.1 PE=2 SV=3; Histone H3 OS=Urechis caupo PE=1 SV=2; Histone H3 OS=Chironomus thummi thummi PE=3 SV=2; Histone H3 OS=Tigriopus californicus PE=3 SV=2; Histone H3 OS=Drosophila hydei GN=His3 PE=3 SV=2;…			0.363512	99	KSAPATGGVK	Methyl(K)@1	missed K-S@1	-0.000279906	928.534	465.274	928.534	465.274	2	16	1.1.1.926.14	1	8.6208	1151.63	8.6661
4	72.23	72.23	92.65	88.97	78.68	sp|Q71DI3|H32_HUMAN; sp|Q6LBE8|H32_MUSPA; sp|Q4QRF4|H32_DANRE; sp|Q28D37|H32_XENTR; sp|P84239|H3_URECA; sp|P84238|H3_CHITH; sp|P84237|H3_TIGCA; sp|P84236|H3_DROHY; sp|P84235|H3_PLADU; sp|P84234|H32_ONCMY; sp|P84233|H32_XENLA; sp|P84232|H32_PORAF; sp|P84231|H32_ICTBU; sp|P84230|H32_CAIMO; sp|P84229|H32_CHICK; sp|P84228|H32_MOUSE; sp|P84227|H32_BOVIN; sp|P02299|H3_DROME	Histone H3.2 OS=Homo sapiens GN=HIST2H3A PE=1 SV=3; Histone H3.2 OS=Mus pahari GN=H312 PE=2 SV=3; Histone H3.2 OS=Danio rerio GN=zgc:113984 PE=2 SV=3; Histone H3.2 OS=Xenopus tropicalis GN=TGas081o10.1 PE=2 SV=3; Histone H3 OS=Urechis caupo PE=1 SV=2; Histone H3 OS=Chironomus thummi thummi PE=3 SV=2; Histone H3 OS=Tigriopus californicus PE=3 SV=2; Histone H3 OS=Drosophila hydei GN=His3 PE=3 SV=2;…			2	99	KSAPATGGVKKPHR	Methyl(K)@1	missed K-S@1; missed K-K@10	-0.00535951	1446.84	724.426	1446.84	724.428	2	23	1.1.1.924.20	1	8.4501	2126.66	8.4704
4	72.23	72.23	92.65	88.97	78.68	sp|Q71DI3|H32_HUMAN; sp|Q6LBE8|H32_MUSPA; sp|Q4QRF4|H32_DANRE; sp|Q28D37|H32_XENTR; sp|P84239|H3_URECA; sp|P84238|H3_CHITH; sp|P84237|H3_TIGCA; sp|P84236|H3_DROHY; sp|P84235|H3_PLADU; sp|P84234|H32_ONCMY; sp|P84233|H32_XENLA; sp|P84232|H32_PORAF; sp|P84231|H32_ICTBU; sp|P84230|H32_CAIMO; sp|P84229|H32_CHICK; sp|P84228|H32_MOUSE; sp|P84227|H32_BOVIN; sp|P02299|H3_DROME	Histone H3.2 OS=Homo sapiens GN=HIST2H3A PE=1 SV=3; Histone H3.2 OS=Mus pahari GN=H312 PE=2 SV=3; Histone H3.2 OS=Danio rerio GN=zgc:113984 PE=2 SV=3; Histone H3.2 OS=Xenopus tropicalis GN=TGas081o10.1 PE=2 SV=3; Histone H3 OS=Urechis caupo PE=1 SV=2; Histone H3 OS=Chironomus thummi thummi PE=3 SV=2; Histone H3 OS=Tigriopus californicus PE=3 SV=2; Histone H3 OS=Drosophila hydei GN=His3 PE=3 SV=2;…			0	99	KSAPATGGVKKPHR	Methyl(K)@1	missed K-S@1; missed K-K@10	0.000688618	1446.84	483.288	1446.84	483.288	3	14	1.1.1.926.17	1	8.6308	10867.9	8.3726
4	72.23	72.23	92.65	88.97	78.68	sp|Q71DI3|H32_HUMAN; sp|Q6LBE8|H32_MUSPA; sp|Q4QRF4|H32_DANRE; sp|Q28D37|H32_XENTR; sp|P84239|H3_URECA; sp|P84238|H3_CHITH; sp|P84237|H3_TIGCA; sp|P84236|H3_DROHY; sp|P84235|H3_PLADU; sp|P84234|H32_ONCMY; sp|P84233|H32_XENLA; sp|P84232|H32_PORAF; sp|P84231|H32_ICTBU; sp|P84230|H32_CAIMO; sp|P84229|H32_CHICK; sp|P84228|H32_MOUSE; sp|P84227|H32_BOVIN; sp|P02299|H3_DROME	Histone H3.2 OS=Homo sapiens GN=HIST2H3A PE=1 SV=3; Histone H3.2 OS=Mus pahari GN=H312 PE=2 SV=3; Histone H3.2 OS=Danio rerio GN=zgc:113984 PE=2 SV=3; Histone H3.2 OS=Xenopus tropicalis GN=TGas081o10.1 PE=2 SV=3; Histone H3 OS=Urechis caupo PE=1 SV=2; Histone H3 OS=Chironomus thummi thummi PE=3 SV=2; Histone H3 OS=Tigriopus californicus PE=3 SV=2; Histone H3 OS=Drosophila hydei GN=His3 PE=3 SV=2;…			0	97.26	KSAPATGGVKKPHR	Methyl(K)@1	missed K-S@1; missed K-K@10	-0.00535951	1446.84	724.426	1446.84	724.428	2	12	1.1.1.925.17	1	8.5481	2126.66	8.4704
4	72.23	72.23	92.65	88.97	78.68	sp|Q71DI3|H32_HUMAN; sp|Q6LBE8|H32_MUSPA; sp|Q4QRF4|H32_DANRE; sp|Q28D37|H32_XENTR; sp|P84239|H3_URECA; sp|P84238|H3_CHITH; sp|P84237|H3_TIGCA; sp|P84236|H3_DROHY; sp|P84235|H3_PLADU; sp|P84234|H32_ONCMY; sp|P84233|H32_XENLA; sp|P84232|H32_PORAF; sp|P84231|H32_ICTBU; sp|P84230|H32_CAIMO; sp|P84229|H32_CHICK; sp|P84228|H32_MOUSE; sp|P84227|H32_BOVIN; sp|P02299|H3_DROME	Histone H3.2 OS=Homo sapiens GN=HIST2H3A PE=1 SV=3; Histone H3.2 OS=Mus pahari GN=H312 PE=2 SV=3; Histone H3.2 OS=Danio rerio GN=zgc:113984 PE=2 SV=3; Histone H3.2 OS=Xenopus tropicalis GN=TGas081o10.1 PE=2 SV=3; Histone H3 OS=Urechis caupo PE=1 SV=2; Histone H3 OS=Chironomus thummi thummi PE=3 SV=2; Histone H3 OS=Tigriopus californicus PE=3 SV=2; Histone H3 OS=Drosophila hydei GN=His3 PE=3 SV=2;…			0	95.23	KSAPATGGVKKPHR	Methyl(K)@1	missed K-S@1; missed K-K@10	-2.9244e-05	1446.84	362.718	1446.84	362.718	4	12	1.1.1.923.3	0	8.2873	13869.5	8.3726
4	72.23	72.23	92.65	88.97	78.68	sp|Q71DI3|H32_HUMAN; sp|Q6LBE8|H32_MUSPA; sp|Q4QRF4|H32_DANRE; sp|Q28D37|H32_XENTR; sp|P84239|H3_URECA; sp|P84238|H3_CHITH; sp|P84237|H3_TIGCA; sp|P84236|H3_DROHY; sp|P84235|H3_PLADU; sp|P84234|H32_ONCMY; sp|P84233|H32_XENLA; sp|P84232|H32_PORAF; sp|P84231|H32_ICTBU; sp|P84230|H32_CAIMO; sp|P84229|H32_CHICK; sp|P84228|H32_MOUSE; sp|P84227|H32_BOVIN; sp|P02299|H3_DROME	Histone H3.2 OS=Homo sapiens GN=HIST2H3A PE=1 SV=3; Histone H3.2 OS=Mus pahari GN=H312 PE=2 SV=3; Histone H3.2 OS=Danio rerio GN=zgc:113984 PE=2 SV=3; Histone H3.2 OS=Xenopus tropicalis GN=TGas081o10.1 PE=2 SV=3; Histone H3 OS=Urechis caupo PE=1 SV=2; Histone H3 OS=Chironomus thummi thummi PE=3 SV=2; Histone H3 OS=Tigriopus californicus PE=3 SV=2; Histone H3 OS=Drosophila hydei GN=His3 PE=3 SV=2;…			0	19.11	KSAPATGGVKKPHRYRPGTVALR	Methyl(K)@1	missed K-S@1; missed K-K@10; missed R-Y@14	-0.0153215	2460.4	411.075	2460.42	411.077	6	13	1.1.1.946.5	1	10.5753	221.037	10.715
32	2	12.36	49.26	27.21	27.21	sp|Q8J1K2|H2B_ROSNE	Histone H2B OS=Rosellinia necatrix GN=hh2b PE=3 SV=3			0	86.51	NSFVNDIFER	Methyl(E)@9	cleaved L-N@N-term	-0.000452062	1253.6	627.809	1253.6	627.809	2	12	1.1.1.1078.13	0	23.4592	60.5559	23.4097
2	96.86	96.86	88.1	87.3	87.3	sp|P0C1H3|H2B1_CHICK	Histone H2B 1/2/3/4/6 OS=Gallus gallus GN=H2B-I PE=1 SV=2			0	86.51	NSFVNDIFER	Methyl(E)@9	cleaved M-N@N-term	-0.000452062	1253.6	627.809	1253.6	627.809	2	12	1.1.1.1078.13	0	23.4592	60.5559	23.4097
22	5.06	61.18	88.89	86.51	86.51	sp|P0C1H5|H2B7_CHICK	Histone H2B 7 OS=Gallus gallus GN=H2B-VII PE=1 SV=2			0	86.51	NSFVNDIFER	Methyl(E)@9	cleaved M-N@N-term	-0.000452062	1253.6	627.809	1253.6	627.809	2	12	1.1.1.1078.13	0	23.4592	60.5559	23.4097
25	3.73	91.52	89.68	87.3	87.3	sp|Q9PSW9|H2B8_CHICK	Histone H2B 8 OS=Gallus gallus GN=H2B-VIII PE=1 SV=3			0	86.51	NSFVNDIFER	Methyl(E)@9	cleaved M-N@N-term	-0.000452062	1253.6	627.809	1253.6	627.809	2	12	1.1.1.1078.13	0	23.4592	60.5559	23.4097
3	87.9	87.9	96.12	88.35	88.35	sp|Q7KQD1|H4_CHAVR; sp|Q7K8C0|H4_MYTED; sp|Q76FF5|H4_DROTE; sp|Q76FF1|H4_DROOR; sp|Q76FE7|H4_DROMA; sp|Q76FD9|H4_DROSE; sp|Q6WV90|H4_MYTGA; sp|Q6WV73|H4_MYTCA; sp|Q6WV72|H4_MYTTR; sp|Q5RCS7|H4_PONAB; sp|Q4R362|H4_MACFA; sp|Q28DR4|H4_XENTR; sp|P84050|H4_RHYAM; sp|P84049|H4_MYRRU; sp|P84048|H4_ACRAS; sp|P84047|H4_ASEAQ; sp|P84046|H4_CHITH; sp|P84045|H4_TIGCA; sp|P84044|H4_DROYA; sp|P84043|H4_DROSI;…	Histone H4 OS=Chaetopterus variopedatus PE=3 SV=3; Histone H4 OS=Mytilus edulis PE=3 SV=3; Histone H4 OS=Drosophila teissieri GN=His4 PE=3 SV=3; Histone H4 OS=Drosophila orena GN=His4 PE=3 SV=3; Histone H4 OS=Drosophila mauritiana GN=His4 PE=3 SV=3; Histone H4 OS=Drosophila sechellia GN=His4 PE=3 SV=3; Histone H4 OS=Mytilus galloprovincialis PE=3 SV=3; Histone H4 OS=Mytilus californianus PE=3 SV=…			0	90.32	ISGLIYEETR	Methyl(E)@7; Methyl(E)@8		-0.00156109	1207.64	604.829	1207.64	604.83	2	15	1.1.1.1048.10	1	20.5461	403.65	20.4771
3	87.9	87.9	96.12	88.35	88.35	sp|Q7KQD1|H4_CHAVR; sp|Q7K8C0|H4_MYTED; sp|Q76FF5|H4_DROTE; sp|Q76FF1|H4_DROOR; sp|Q76FE7|H4_DROMA; sp|Q76FD9|H4_DROSE; sp|Q6WV90|H4_MYTGA; sp|Q6WV73|H4_MYTCA; sp|Q6WV72|H4_MYTTR; sp|Q5RCS7|H4_PONAB; sp|Q4R362|H4_MACFA; sp|Q28DR4|H4_XENTR; sp|P84050|H4_RHYAM; sp|P84049|H4_MYRRU; sp|P84048|H4_ACRAS; sp|P84047|H4_ASEAQ; sp|P84046|H4_CHITH; sp|P84045|H4_TIGCA; sp|P84044|H4_DROYA; sp|P84043|H4_DROSI;…	Histone H4 OS=Chaetopterus variopedatus PE=3 SV=3; Histone H4 OS=Mytilus edulis PE=3 SV=3; Histone H4 OS=Drosophila teissieri GN=His4 PE=3 SV=3; Histone H4 OS=Drosophila orena GN=His4 PE=3 SV=3; Histone H4 OS=Drosophila mauritiana GN=His4 PE=3 SV=3; Histone H4 OS=Drosophila sechellia GN=His4 PE=3 SV=3; Histone H4 OS=Mytilus galloprovincialis PE=3 SV=3; Histone H4 OS=Mytilus californianus PE=3 SV=…			0	99	ISGLIYEETR	Methyl(E)@7		0.000815107	1193.63	597.822	1193.63	597.822	2	17	1.1.1.1033.10	1	19.0962	660.322	19.1098
1	99.72	99.72	94.57	77.52	77.52	sp|P13912|H2A_CAIMO; sp|P02263|H2A4_CHICK	Histone H2A OS=Cairina moschata PE=3 SV=2; Histone H2A-IV OS=Gallus gallus PE=1 SV=2			0	37.25	KGNYAER	Methyl(E)@6	missed K-G@1	-0.000868698	850.429	426.222	850.43	426.222	2	11	1.1.1.931.4	0	9.1155	372.712	9.0566
13	14.59	61.65	92.31	71.54	71.54	sp|Q64522|H2A2B_MOUSE	Histone H2A type 2-B OS=Mus musculus GN=Hist2h2ab PE=1 SV=3			0	37.25	KGNYAER	Methyl(E)@6	missed K-G@1	-0.000868698	850.429	426.222	850.43	426.222	2	11	1.1.1.931.4	0	9.1155	372.712	9.0566
28	2.5	82.66	94.57	77.52	77.52	sp|Q64523|H2A2C_MOUSE; sp|Q16777|H2A2C_HUMAN; sp|A1A4R1|H2A2C_BOVIN	Histone H2A type 2-C OS=Mus musculus GN=Hist2h2ac PE=1 SV=3; Histone H2A type 2-C OS=Homo sapiens GN=HIST2H2AC PE=1 SV=4; Histone H2A type 2-C OS=Bos taurus GN=HIST2H2AC PE=2 SV=1			0	37.25	KGNYAER	Methyl(E)@6	missed K-G@1	-0.000868698	850.429	426.222	850.43	426.222	2	11	1.1.1.931.4	0	9.1155	372.712	9.0566
2	96.86	96.86	88.1	87.3	87.3	sp|P0C1H3|H2B1_CHICK	Histone H2B 1/2/3/4/6 OS=Gallus gallus GN=H2B-I PE=1 SV=2			0	99	LLLPGELAK	Methyl(E)@6		0.000726605	966.612	484.313	966.611	484.313	2	15	1.1.1.1058.3	0	21.4847	17066.2	21.5503
22	5.06	61.18	88.89	86.51	86.51	sp|P0C1H5|H2B7_CHICK	Histone H2B 7 OS=Gallus gallus GN=H2B-VII PE=1 SV=2			0	99	LLLPGELAK	Methyl(E)@6		0.000726605	966.612	484.313	966.611	484.313	2	15	1.1.1.1058.3	0	21.4847	17066.2	21.5503
25	3.73	91.52	89.68	87.3	87.3	sp|Q9PSW9|H2B8_CHICK	Histone H2B 8 OS=Gallus gallus GN=H2B-VIII PE=1 SV=3			0	99	LLLPGELAK	Methyl(E)@6		0.000726605	966.612	484.313	966.611	484.313	2	15	1.1.1.1058.3	0	21.4847	17066.2	21.5503
32	2	12.36	49.26	27.21	27.21	sp|Q8J1K2|H2B_ROSNE	Histone H2B OS=Rosellinia necatrix GN=hh2b PE=3 SV=3			0	99	LILPGELAK	Methyl(E)@6		0.000726605	966.612	484.313	966.611	484.313	2	15	1.1.1.1058.3	0	21.4847	17066.2	21.5503
1	99.72	99.72	94.57	77.52	77.52	sp|P13912|H2A_CAIMO; sp|P02263|H2A4_CHICK	Histone H2A OS=Cairina moschata PE=3 SV=2; Histone H2A-IV OS=Gallus gallus PE=1 SV=2			0	99	NDEELNKLLGK	Methyl(E)@4	missed K-L@7	0.000161796	1285.69	643.851	1285.69	643.851	2	16	1.1.1.1039.15	0	19.6654	98.3843	19.5979
13	14.59	61.65	92.31	71.54	71.54	sp|Q64522|H2A2B_MOUSE	Histone H2A type 2-B OS=Mus musculus GN=Hist2h2ab PE=1 SV=3			0	99	NDEELNKLLGGVTIAQGGVLPNIQAVLLPK	Methyl(E)@4	missed K-L@7	0.00537208	3126.77	1043.26	3126.77	1043.26	3	16	1.1.1.1146.12	1	30.1648	128.125	30.17
28	2.5	82.66	94.57	77.52	77.52	sp|Q64523|H2A2C_MOUSE; sp|Q16777|H2A2C_HUMAN; sp|A1A4R1|H2A2C_BOVIN	Histone H2A type 2-C OS=Mus musculus GN=Hist2h2ac PE=1 SV=3; Histone H2A type 2-C OS=Homo sapiens GN=HIST2H2AC PE=1 SV=4; Histone H2A type 2-C OS=Bos taurus GN=HIST2H2AC PE=2 SV=1			0	99	NDEELNKLLGK	Methyl(E)@4	missed K-L@7	0.000161796	1285.69	643.851	1285.69	643.851	2	16	1.1.1.1039.15	0	19.6654	98.3843	19.5979
2	96.86	96.86	88.1	87.3	87.3	sp|P0C1H3|H2B1_CHICK	Histone H2B 1/2/3/4/6 OS=Gallus gallus GN=H2B-I PE=1 SV=2			0	18.68	IAGEASR	Methyl(E)@4		-0.00159236	716.38	359.197	716.382	359.198	2	11	1.1.1.939.2	0	9.8593	413.619	9.8371
3	87.9	87.9	96.12	88.35	88.35	sp|Q7KQD1|H4_CHAVR; sp|Q7K8C0|H4_MYTED; sp|Q76FF5|H4_DROTE; sp|Q76FF1|H4_DROOR; sp|Q76FE7|H4_DROMA; sp|Q76FD9|H4_DROSE; sp|Q6WV90|H4_MYTGA; sp|Q6WV73|H4_MYTCA; sp|Q6WV72|H4_MYTTR; sp|Q5RCS7|H4_PONAB; sp|Q4R362|H4_MACFA; sp|Q28DR4|H4_XENTR; sp|P84050|H4_RHYAM; sp|P84049|H4_MYRRU; sp|P84048|H4_ACRAS; sp|P84047|H4_ASEAQ; sp|P84046|H4_CHITH; sp|P84045|H4_TIGCA; sp|P84044|H4_DROYA; sp|P84043|H4_DROSI;…	Histone H4 OS=Chaetopterus variopedatus PE=3 SV=3; Histone H4 OS=Mytilus edulis PE=3 SV=3; Histone H4 OS=Drosophila teissieri GN=His4 PE=3 SV=3; Histone H4 OS=Drosophila orena GN=His4 PE=3 SV=3; Histone H4 OS=Drosophila mauritiana GN=His4 PE=3 SV=3; Histone H4 OS=Drosophila sechellia GN=His4 PE=3 SV=3; Histone H4 OS=Mytilus galloprovincialis PE=3 SV=3; Histone H4 OS=Mytilus californianus PE=3 SV=…			0	53.6	VFLENVIR	Methyl(E)@4		0.00211786	1002.59	502.301	1002.59	502.3	2	12	1.1.1.1062.3	1	21.8627	350.236	21.8434
22	5.06	61.18	88.89	86.51	86.51	sp|P0C1H5|H2B7_CHICK	Histone H2B 7 OS=Gallus gallus GN=H2B-VII PE=1 SV=2			0	18.68	IAGEASR	Methyl(E)@4		-0.00159236	716.38	359.197	716.382	359.198	2	11	1.1.1.939.2	0	9.8593	413.619	9.8371
25	3.73	91.52	89.68	87.3	87.3	sp|Q9PSW9|H2B8_CHICK	Histone H2B 8 OS=Gallus gallus GN=H2B-VIII PE=1 SV=3			0	18.68	IAGEASR	Methyl(E)@4		-0.00159236	716.38	359.197	716.382	359.198	2	11	1.1.1.939.2	0	9.8593	413.619	9.8371
1	99.72	99.72	94.57	77.52	77.52	sp|P13912|H2A_CAIMO; sp|P02263|H2A4_CHICK	Histone H2A OS=Cairina moschata PE=3 SV=2; Histone H2A-IV OS=Gallus gallus PE=1 SV=2			0	70.44	NDEELNKLLGK	Methyl(E)@3	missed K-L@7	-0.00229399	1285.69	429.569	1285.69	429.57	3	13	1.1.1.1031.2	0	18.8345	963.266	18.8172
28	2.5	82.66	94.57	77.52	77.52	sp|Q64523|H2A2C_MOUSE; sp|Q16777|H2A2C_HUMAN; sp|A1A4R1|H2A2C_BOVIN	Histone H2A type 2-C OS=Mus musculus GN=Hist2h2ac PE=1 SV=3; Histone H2A type 2-C OS=Homo sapiens GN=HIST2H2AC PE=1 SV=4; Histone H2A type 2-C OS=Bos taurus GN=HIST2H2AC PE=2 SV=1			0	70.44	NDEELNKLLGK	Methyl(E)@3	missed K-L@7	-0.00229399	1285.69	429.569	1285.69	429.57	3	13	1.1.1.1031.2	0	18.8345	963.266	18.8172
1	99.72	99.72	94.57	77.52	77.52	sp|P13912|H2A_CAIMO; sp|P02263|H2A4_CHICK	Histone H2A OS=Cairina moschata PE=3 SV=2; Histone H2A-IV OS=Gallus gallus PE=1 SV=2			0	99	NDEELNKLLGKVTIAQGGVLPNIQAVLLPK	Methyl(E)@3	missed K-L@7; missed K-V@11	-0.0027853	3197.84	800.466	3197.84	800.467	4	21	1.1.1.1127.5	0	28.2471	461.875	28.3123
28	2.5	82.66	94.57	77.52	77.52	sp|Q64523|H2A2C_MOUSE; sp|Q16777|H2A2C_HUMAN; sp|A1A4R1|H2A2C_BOVIN	Histone H2A type 2-C OS=Mus musculus GN=Hist2h2ac PE=1 SV=3; Histone H2A type 2-C OS=Homo sapiens GN=HIST2H2AC PE=1 SV=4; Histone H2A type 2-C OS=Bos taurus GN=HIST2H2AC PE=2 SV=1			0	99	NDEELNKLLGKVTIAQGGVLPNIQAVLLPK	Methyl(E)@3	missed K-L@7; missed K-V@11	-0.0027853	3197.84	800.466	3197.84	800.467	4	21	1.1.1.1127.5	0	28.2471	461.875	28.3123
4	72.23	72.23	92.65	88.97	78.68	sp|Q71DI3|H32_HUMAN; sp|Q6LBE8|H32_MUSPA; sp|Q4QRF4|H32_DANRE; sp|Q28D37|H32_XENTR; sp|P84239|H3_URECA; sp|P84238|H3_CHITH; sp|P84237|H3_TIGCA; sp|P84236|H3_DROHY; sp|P84235|H3_PLADU; sp|P84234|H32_ONCMY; sp|P84233|H32_XENLA; sp|P84232|H32_PORAF; sp|P84231|H32_ICTBU; sp|P84230|H32_CAIMO; sp|P84229|H32_CHICK; sp|P84228|H32_MOUSE; sp|P84227|H32_BOVIN; sp|P02299|H3_DROME	Histone H3.2 OS=Homo sapiens GN=HIST2H3A PE=1 SV=3; Histone H3.2 OS=Mus pahari GN=H312 PE=2 SV=3; Histone H3.2 OS=Danio rerio GN=zgc:113984 PE=2 SV=3; Histone H3.2 OS=Xenopus tropicalis GN=TGas081o10.1 PE=2 SV=3; Histone H3 OS=Urechis caupo PE=1 SV=2; Histone H3 OS=Chironomus thummi thummi PE=3 SV=2; Histone H3 OS=Tigriopus californicus PE=3 SV=2; Histone H3 OS=Drosophila hydei GN=His3 PE=3 SV=2;…			0.00261362	94.19	STELLIR	Methyl(E)@3		0.000626978	844.503	423.259	844.502	423.258	2	11	1.1.1.1019.10	0	17.67	1000.83	17.7435
15	8	49.92	92.65	85.29	74.26	sp|Q71LE2|H33_PIG; sp|Q6PI79|H33_XENLA; sp|Q6PI20|H33_DANRE; sp|Q6P823|H33_XENTR; sp|Q5E9F8|H33_BOVIN; sp|P84250|H33_DROHY; sp|P84249|H33_DROME; sp|P84248|H33_SPISO; sp|P84247|H33_CHICK; sp|P84246|H33_RABIT; sp|P84245|H33_RAT; sp|P84244|H33_MOUSE; sp|P84243|H33_HUMAN	Histone H3.3 OS=Sus scrofa GN=H3F3A PE=2 SV=3; Histone H3.3 OS=Xenopus laevis PE=1 SV=3; Histone H3.3 OS=Danio rerio GN=h3f3a PE=2 SV=3; Histone H3.3 OS=Xenopus tropicalis GN=TGas113e22.1 PE=1 SV=3; Histone H3.3 OS=Bos taurus GN=H3F3A PE=1 SV=3; Histone H3.3 OS=Drosophila hydei GN=His3.3A PE=3 SV=2; Histone H3.3 OS=Drosophila melanogaster GN=His3.3A PE=1 SV=2; Histone H3.3 OS=Spisula solidissima …			0	94.19	STELLIR	Methyl(E)@3		0.000626978	844.503	423.259	844.502	423.258	2	11	1.1.1.1019.10	0	17.67	1000.83	17.7435
4	72.23	72.23	92.65	88.97	78.68	sp|Q71DI3|H32_HUMAN; sp|Q6LBE8|H32_MUSPA; sp|Q4QRF4|H32_DANRE; sp|Q28D37|H32_XENTR; sp|P84239|H3_URECA; sp|P84238|H3_CHITH; sp|P84237|H3_TIGCA; sp|P84236|H3_DROHY; sp|P84235|H3_PLADU; sp|P84234|H32_ONCMY; sp|P84233|H32_XENLA; sp|P84232|H32_PORAF; sp|P84231|H32_ICTBU; sp|P84230|H32_CAIMO; sp|P84229|H32_CHICK; sp|P84228|H32_MOUSE; sp|P84227|H32_BOVIN; sp|P02299|H3_DROME	Histone H3.2 OS=Homo sapiens GN=HIST2H3A PE=1 SV=3; Histone H3.2 OS=Mus pahari GN=H312 PE=2 SV=3; Histone H3.2 OS=Danio rerio GN=zgc:113984 PE=2 SV=3; Histone H3.2 OS=Xenopus tropicalis GN=TGas081o10.1 PE=2 SV=3; Histone H3 OS=Urechis caupo PE=1 SV=2; Histone H3 OS=Chironomus thummi thummi PE=3 SV=2; Histone H3 OS=Tigriopus californicus PE=3 SV=2; Histone H3 OS=Drosophila hydei GN=His3 PE=3 SV=2;…			0	99	FQSSAVMALQEASEAYLVGLFEDTNLCAIHAKR	Methyl(E)@22; Carbamidomethyl(C)@27	missed K-R@32	0.00984254	3682.82	921.713	3682.81	921.71	4	17	1.1.1.1172.8	1	32.5276	125.913	32.3491
4	72.23	72.23	92.65	88.97	78.68	sp|Q71DI3|H32_HUMAN; sp|Q6LBE8|H32_MUSPA; sp|Q4QRF4|H32_DANRE; sp|Q28D37|H32_XENTR; sp|P84239|H3_URECA; sp|P84238|H3_CHITH; sp|P84237|H3_TIGCA; sp|P84236|H3_DROHY; sp|P84235|H3_PLADU; sp|P84234|H32_ONCMY; sp|P84233|H32_XENLA; sp|P84232|H32_PORAF; sp|P84231|H32_ICTBU; sp|P84230|H32_CAIMO; sp|P84229|H32_CHICK; sp|P84228|H32_MOUSE; sp|P84227|H32_BOVIN; sp|P02299|H3_DROME	Histone H3.2 OS=Homo sapiens GN=HIST2H3A PE=1 SV=3; Histone H3.2 OS=Mus pahari GN=H312 PE=2 SV=3; Histone H3.2 OS=Danio rerio GN=zgc:113984 PE=2 SV=3; Histone H3.2 OS=Xenopus tropicalis GN=TGas081o10.1 PE=2 SV=3; Histone H3 OS=Urechis caupo PE=1 SV=2; Histone H3 OS=Chironomus thummi thummi PE=3 SV=2; Histone H3 OS=Tigriopus californicus PE=3 SV=2; Histone H3 OS=Drosophila hydei GN=His3 PE=3 SV=2;…			0	99	FQSSAVMALQEASEAYLVGLFEDTNLCAIHAK	Methyl(E)@22; Carbamidomethyl(C)@27		0.00800337	3526.72	1176.58	3526.71	1176.58	3	20	1.1.1.1186.6	1	33.9108	366.076	33.7207
2	96.86	96.86	88.1	87.3	87.3	sp|P0C1H3|H2B1_CHICK	Histone H2B 1/2/3/4/6 OS=Gallus gallus GN=H2B-I PE=1 SV=2			0	99	PEPAKSAPAPK	Methyl(E)@2	cleaved M-P@N-term; missed K-S@5	0.00377166	1105.62	369.546	1105.61	369.545	3	16	1.1.1.934.2	0	9.368	1039.57	9.349
22	5.06	61.18	88.89	86.51	86.51	sp|P0C1H5|H2B7_CHICK	Histone H2B 7 OS=Gallus gallus GN=H2B-VII PE=1 SV=2			0	99	PEPAKSAPAPK	Methyl(E)@2	cleaved M-P@N-term; missed K-S@5	0.00377166	1105.62	369.546	1105.61	369.545	3	16	1.1.1.934.2	0	9.368	1039.57	9.349
25	3.73	91.52	89.68	87.3	87.3	sp|Q9PSW9|H2B8_CHICK	Histone H2B 8 OS=Gallus gallus GN=H2B-VIII PE=1 SV=3			0	99	PEPAKSAPAPK	Methyl(E)@2	cleaved M-P@N-term; missed K-S@5	0.00377166	1105.62	369.546	1105.61	369.545	3	16	1.1.1.934.2	0	9.368	1039.57	9.349
2	96.86	96.86	88.1	87.3	87.3	sp|P0C1H3|H2B1_CHICK	Histone H2B 1/2/3/4/6 OS=Gallus gallus GN=H2B-I PE=1 SV=2			0	59.9	KESYSIYVYK	Methyl(E)@2	missed K-E@1	0.00165493	1292.67	431.896	1292.67	431.896	3	13	1.1.1.1012.6	0	16.9937	502.764	16.9596
22	5.06	61.18	88.89	86.51	86.51	sp|P0C1H5|H2B7_CHICK	Histone H2B 7 OS=Gallus gallus GN=H2B-VII PE=1 SV=2			0	59.9	KESYSIYVYK	Methyl(E)@2	missed K-E@1	0.00165493	1292.67	431.896	1292.67	431.896	3	13	1.1.1.1012.6	0	16.9937	502.764	16.9596
25	3.73	91.52	89.68	87.3	87.3	sp|Q9PSW9|H2B8_CHICK	Histone H2B 8 OS=Gallus gallus GN=H2B-VIII PE=1 SV=3			0	59.9	KESYSIYVYK	Methyl(E)@2	missed K-E@1	0.00165493	1292.67	431.896	1292.67	431.896	3	13	1.1.1.1012.6	0	16.9937	502.764	16.9596
2	96.86	96.86	88.1	87.3	87.3	sp|P0C1H3|H2B1_CHICK	Histone H2B 1/2/3/4/6 OS=Gallus gallus GN=H2B-I PE=1 SV=2			0	96.29	AMGIMNSFVNDIFERIAGEASR	Methyl(E)@19	missed R-I@15	0.000764837	2441.18	814.735	2441.18	814.735	3	15	1.1.1.1180.4	0	33.2652	340.571	33.2308
25	3.73	91.52	89.68	87.3	87.3	sp|Q9PSW9|H2B8_CHICK	Histone H2B 8 OS=Gallus gallus GN=H2B-VIII PE=1 SV=3			0	96.29	AMGIMNSFVNDIFERIAGEASR	Methyl(E)@19	missed R-I@15	0.000764837	2441.18	814.735	2441.18	814.735	3	15	1.1.1.1180.4	0	33.2652	340.571	33.2308
4	72.23	72.23	92.65	88.97	78.68	sp|Q71DI3|H32_HUMAN; sp|Q6LBE8|H32_MUSPA; sp|Q4QRF4|H32_DANRE; sp|Q28D37|H32_XENTR; sp|P84239|H3_URECA; sp|P84238|H3_CHITH; sp|P84237|H3_TIGCA; sp|P84236|H3_DROHY; sp|P84235|H3_PLADU; sp|P84234|H32_ONCMY; sp|P84233|H32_XENLA; sp|P84232|H32_PORAF; sp|P84231|H32_ICTBU; sp|P84230|H32_CAIMO; sp|P84229|H32_CHICK; sp|P84228|H32_MOUSE; sp|P84227|H32_BOVIN; sp|P02299|H3_DROME	Histone H3.2 OS=Homo sapiens GN=HIST2H3A PE=1 SV=3; Histone H3.2 OS=Mus pahari GN=H312 PE=2 SV=3; Histone H3.2 OS=Danio rerio GN=zgc:113984 PE=2 SV=3; Histone H3.2 OS=Xenopus tropicalis GN=TGas081o10.1 PE=2 SV=3; Histone H3 OS=Urechis caupo PE=1 SV=2; Histone H3 OS=Chironomus thummi thummi PE=3 SV=2; Histone H3 OS=Tigriopus californicus PE=3 SV=2; Histone H3 OS=Drosophila hydei GN=His3 PE=3 SV=2;…			0	99	FQSSAVMALQEASEAYLVGLFEDTNLCAIHAK	Methyl(E)@14; Methyl(L)@17; Carbamidomethyl(C)@27		-0.00232627	3540.72	886.188	3540.73	886.189	4	18	1.1.1.1197.4	1	34.9596	141.22	34.8993
4	72.23	72.23	92.65	88.97	78.68	sp|Q71DI3|H32_HUMAN; sp|Q6LBE8|H32_MUSPA; sp|Q4QRF4|H32_DANRE; sp|Q28D37|H32_XENTR; sp|P84239|H3_URECA; sp|P84238|H3_CHITH; sp|P84237|H3_TIGCA; sp|P84236|H3_DROHY; sp|P84235|H3_PLADU; sp|P84234|H32_ONCMY; sp|P84233|H32_XENLA; sp|P84232|H32_PORAF; sp|P84231|H32_ICTBU; sp|P84230|H32_CAIMO; sp|P84229|H32_CHICK; sp|P84228|H32_MOUSE; sp|P84227|H32_BOVIN; sp|P02299|H3_DROME	Histone H3.2 OS=Homo sapiens GN=HIST2H3A PE=1 SV=3; Histone H3.2 OS=Mus pahari GN=H312 PE=2 SV=3; Histone H3.2 OS=Danio rerio GN=zgc:113984 PE=2 SV=3; Histone H3.2 OS=Xenopus tropicalis GN=TGas081o10.1 PE=2 SV=3; Histone H3 OS=Urechis caupo PE=1 SV=2; Histone H3 OS=Chironomus thummi thummi PE=3 SV=2; Histone H3 OS=Tigriopus californicus PE=3 SV=2; Histone H3 OS=Drosophila hydei GN=His3 PE=3 SV=2;…			0	99	FQSSAVMALQEASEAYLVGLFEDTNLCAIHAK	Methyl(E)@14; Carbamidomethyl(C)@27		0.00397525	3526.72	1176.58	3526.71	1176.58	3	19	1.1.1.1191.12	1	34.4018	131.626	34.407
4	72.23	72.23	92.65	88.97	78.68	sp|Q71DI3|H32_HUMAN; sp|Q6LBE8|H32_MUSPA; sp|Q4QRF4|H32_DANRE; sp|Q28D37|H32_XENTR; sp|P84239|H3_URECA; sp|P84238|H3_CHITH; sp|P84237|H3_TIGCA; sp|P84236|H3_DROHY; sp|P84235|H3_PLADU; sp|P84234|H32_ONCMY; sp|P84233|H32_XENLA; sp|P84232|H32_PORAF; sp|P84231|H32_ICTBU; sp|P84230|H32_CAIMO; sp|P84229|H32_CHICK; sp|P84228|H32_MOUSE; sp|P84227|H32_BOVIN; sp|P02299|H3_DROME	Histone H3.2 OS=Homo sapiens GN=HIST2H3A PE=1 SV=3; Histone H3.2 OS=Mus pahari GN=H312 PE=2 SV=3; Histone H3.2 OS=Danio rerio GN=zgc:113984 PE=2 SV=3; Histone H3.2 OS=Xenopus tropicalis GN=TGas081o10.1 PE=2 SV=3; Histone H3 OS=Urechis caupo PE=1 SV=2; Histone H3 OS=Chironomus thummi thummi PE=3 SV=2; Histone H3 OS=Tigriopus californicus PE=3 SV=2; Histone H3 OS=Drosophila hydei GN=His3 PE=3 SV=2;…			0	99	FQSSAVMALQEASEAYLVGLFEDTNLCAIHAK	Methyl(E)@14; Carbamidomethyl(C)@27		-0.0148608	3526.7	882.681	3526.71	882.685	4	20	1.1.1.1192.6	1	34.4599	160.903	34.3088
2	96.86	96.86	88.1	87.3	87.3	sp|P0C1H3|H2B1_CHICK	Histone H2B 1/2/3/4/6 OS=Gallus gallus GN=H2B-I PE=1 SV=2			0	99	AMGIMNSFVNDIFER	Methyl(E)@14		0.000432549	1756.83	879.421	1756.83	879.421	2	24	1.1.1.1138.9	0	29.3374	10084.5	29.3877
22	5.06	61.18	88.89	86.51	86.51	sp|P0C1H5|H2B7_CHICK	Histone H2B 7 OS=Gallus gallus GN=H2B-VII PE=1 SV=2			0	99	AMSIMNSFVNDIFER	Methyl(E)@14		0.00366803	1786.84	894.428	1786.84	894.426	2	22	1.1.1.1144.8	1	29.9322	178.659	29.8762
25	3.73	91.52	89.68	87.3	87.3	sp|Q9PSW9|H2B8_CHICK	Histone H2B 8 OS=Gallus gallus GN=H2B-VIII PE=1 SV=3			0	99	AMGIMNSFVNDIFER	Methyl(E)@14		0.000432549	1756.83	879.421	1756.83	879.421	2	24	1.1.1.1138.9	0	29.3374	10084.5	29.3877
1	99.72	99.72	94.57	77.52	77.52	sp|P13912|H2A_CAIMO; sp|P02263|H2A4_CHICK	Histone H2A OS=Cairina moschata PE=3 SV=2; Histone H2A-IV OS=Gallus gallus PE=1 SV=2			0	99	HLQLAIRNDEELNKLLGKVTIAQGGVLPNIQAVLLPK	Methyl(E)@11; Deamidated(N)@29	missed R-N@7; missed K-L@14; missed K-V@18	0.0152379	4030.35	807.077	4030.33	807.073	5	23	1.1.1.1118.10	0	27.4048	1128.34	27.4333
28	2.5	82.66	94.57	77.52	77.52	sp|Q64523|H2A2C_MOUSE; sp|Q16777|H2A2C_HUMAN; sp|A1A4R1|H2A2C_BOVIN	Histone H2A type 2-C OS=Mus musculus GN=Hist2h2ac PE=1 SV=3; Histone H2A type 2-C OS=Homo sapiens GN=HIST2H2AC PE=1 SV=4; Histone H2A type 2-C OS=Bos taurus GN=HIST2H2AC PE=2 SV=1			0	99	HLQLAIRNDEELNKLLGKVTIAQGGVLPNIQAVLLPK	Methyl(E)@11; Deamidated(N)@29	missed R-N@7; missed K-L@14; missed K-V@18	0.0152379	4030.35	807.077	4030.33	807.073	5	23	1.1.1.1118.10	0	27.4048	1128.34	27.4333
1	99.72	99.72	94.57	77.52	77.52	sp|P13912|H2A_CAIMO; sp|P02263|H2A4_CHICK	Histone H2A OS=Cairina moschata PE=3 SV=2; Histone H2A-IV OS=Gallus gallus PE=1 SV=2			0	94.86	HLQLAIRNDEELNKLLGKVTIAQGGVLPNIQAVLLPK	Methyl(E)@11; Deamidated(N)@13; Deamidated(Q)@23	missed R-N@7; missed K-L@14; missed K-V@18	0.0263579	4031.34	807.275	4031.31	807.27	5	16	1.1.1.1127.8	0	28.2671	939.316	27.9214
28	2.5	82.66	94.57	77.52	77.52	sp|Q64523|H2A2C_MOUSE; sp|Q16777|H2A2C_HUMAN; sp|A1A4R1|H2A2C_BOVIN	Histone H2A type 2-C OS=Mus musculus GN=Hist2h2ac PE=1 SV=3; Histone H2A type 2-C OS=Homo sapiens GN=HIST2H2AC PE=1 SV=4; Histone H2A type 2-C OS=Bos taurus GN=HIST2H2AC PE=2 SV=1			0	94.86	HLQLAIRNDEELNKLLGKVTIAQGGVLPNIQAVLLPK	Methyl(E)@11; Deamidated(N)@13; Deamidated(Q)@23	missed R-N@7; missed K-L@14; missed K-V@18	0.0263579	4031.34	807.275	4031.31	807.27	5	16	1.1.1.1127.8	0	28.2671	939.316	27.9214
4	72.23	72.23	92.65	88.97	78.68	sp|Q71DI3|H32_HUMAN; sp|Q6LBE8|H32_MUSPA; sp|Q4QRF4|H32_DANRE; sp|Q28D37|H32_XENTR; sp|P84239|H3_URECA; sp|P84238|H3_CHITH; sp|P84237|H3_TIGCA; sp|P84236|H3_DROHY; sp|P84235|H3_PLADU; sp|P84234|H32_ONCMY; sp|P84233|H32_XENLA; sp|P84232|H32_PORAF; sp|P84231|H32_ICTBU; sp|P84230|H32_CAIMO; sp|P84229|H32_CHICK; sp|P84228|H32_MOUSE; sp|P84227|H32_BOVIN; sp|P02299|H3_DROME	Histone H3.2 OS=Homo sapiens GN=HIST2H3A PE=1 SV=3; Histone H3.2 OS=Mus pahari GN=H312 PE=2 SV=3; Histone H3.2 OS=Danio rerio GN=zgc:113984 PE=2 SV=3; Histone H3.2 OS=Xenopus tropicalis GN=TGas081o10.1 PE=2 SV=3; Histone H3 OS=Urechis caupo PE=1 SV=2; Histone H3 OS=Chironomus thummi thummi PE=3 SV=2; Histone H3 OS=Tigriopus californicus PE=3 SV=2; Histone H3 OS=Drosophila hydei GN=His3 PE=3 SV=2;…			0	99	FQSSAVMALQEASEAYLVGLFEDTNLCAIHAK	Methyl(E)@11; Carbamidomethyl(C)@27		0.00198417	3526.71	882.686	3526.71	882.685	4	19	1.1.1.1184.2	1	33.6454	517.801	33.7207
15	8	49.92	92.65	85.29	74.26	sp|Q71LE2|H33_PIG; sp|Q6PI79|H33_XENLA; sp|Q6PI20|H33_DANRE; sp|Q6P823|H33_XENTR; sp|Q5E9F8|H33_BOVIN; sp|P84250|H33_DROHY; sp|P84249|H33_DROME; sp|P84248|H33_SPISO; sp|P84247|H33_CHICK; sp|P84246|H33_RABIT; sp|P84245|H33_RAT; sp|P84244|H33_MOUSE; sp|P84243|H33_HUMAN	Histone H3.3 OS=Sus scrofa GN=H3F3A PE=2 SV=3; Histone H3.3 OS=Xenopus laevis PE=1 SV=3; Histone H3.3 OS=Danio rerio GN=h3f3a PE=2 SV=3; Histone H3.3 OS=Xenopus tropicalis GN=TGas113e22.1 PE=1 SV=3; Histone H3.3 OS=Bos taurus GN=H3F3A PE=1 SV=3; Histone H3.3 OS=Drosophila hydei GN=His3.3A PE=3 SV=2; Histone H3.3 OS=Drosophila melanogaster GN=His3.3A PE=1 SV=2; Histone H3.3 OS=Spisula solidissima …			0	99	FQSAAIGALQEASEAYLVGLFEDTNLCAIHAK	Methyl(E)@11; Carbamidomethyl(C)@27		0.0157441	3450.73	1151.25	3450.71	1151.24	3	18	1.1.1.1178.14	1	33.1091	110.534	33.1327
1	99.72	99.72	94.57	77.52	77.52	sp|P13912|H2A_CAIMO; sp|P02263|H2A4_CHICK	Histone H2A OS=Cairina moschata PE=3 SV=2; Histone H2A-IV OS=Gallus gallus PE=1 SV=2			0	99	HLQLAIRNDEELNK	Methyl(E)@11	missed R-N@7	-0.00373114	1705.91	569.643	1705.91	569.644	3	21	1.1.1.1002.6	0	16.0616	3140.09	16.0819
1	99.72	99.72	94.57	77.52	77.52	sp|P13912|H2A_CAIMO; sp|P02263|H2A4_CHICK	Histone H2A OS=Cairina moschata PE=3 SV=2; Histone H2A-IV OS=Gallus gallus PE=1 SV=2			0	99	HLQLAIRNDEELNK	Methyl(E)@11	missed R-N@7	-0.00299874	1705.91	569.643	1705.91	569.644	3	17	1.1.1.1007.6	0	16.5642	783.218	16.5694
28	2.5	82.66	94.57	77.52	77.52	sp|Q64523|H2A2C_MOUSE; sp|Q16777|H2A2C_HUMAN; sp|A1A4R1|H2A2C_BOVIN	Histone H2A type 2-C OS=Mus musculus GN=Hist2h2ac PE=1 SV=3; Histone H2A type 2-C OS=Homo sapiens GN=HIST2H2AC PE=1 SV=4; Histone H2A type 2-C OS=Bos taurus GN=HIST2H2AC PE=2 SV=1			0	99	HLQLAIRNDEELNK	Methyl(E)@11	missed R-N@7	-0.00373114	1705.91	569.643	1705.91	569.644	3	21	1.1.1.1002.6	0	16.0616	3140.09	16.0819
28	2.5	82.66	94.57	77.52	77.52	sp|Q64523|H2A2C_MOUSE; sp|Q16777|H2A2C_HUMAN; sp|A1A4R1|H2A2C_BOVIN	Histone H2A type 2-C OS=Mus musculus GN=Hist2h2ac PE=1 SV=3; Histone H2A type 2-C OS=Homo sapiens GN=HIST2H2AC PE=1 SV=4; Histone H2A type 2-C OS=Bos taurus GN=HIST2H2AC PE=2 SV=1			0	99	HLQLAIRNDEELNK	Methyl(E)@11	missed R-N@7	-0.00299874	1705.91	569.643	1705.91	569.644	3	17	1.1.1.1007.6	0	16.5642	783.218	16.5694
1	99.72	99.72	94.57	77.52	77.52	sp|P13912|H2A_CAIMO; sp|P02263|H2A4_CHICK	Histone H2A OS=Cairina moschata PE=3 SV=2; Histone H2A-IV OS=Gallus gallus PE=1 SV=2			0	99	HLQLAIRNDEELNKLLGK	Methyl(E)@11	missed R-N@7; missed K-L@14	-0.00412627	2117.19	530.305	2117.2	530.306	4	18	1.1.1.1059.5	0	21.586	3288.69	21.5503
28	2.5	82.66	94.57	77.52	77.52	sp|Q64523|H2A2C_MOUSE; sp|Q16777|H2A2C_HUMAN; sp|A1A4R1|H2A2C_BOVIN	Histone H2A type 2-C OS=Mus musculus GN=Hist2h2ac PE=1 SV=3; Histone H2A type 2-C OS=Homo sapiens GN=HIST2H2AC PE=1 SV=4; Histone H2A type 2-C OS=Bos taurus GN=HIST2H2AC PE=2 SV=1			0	99	HLQLAIRNDEELNKLLGK	Methyl(E)@11	missed R-N@7; missed K-L@14	-0.00412627	2117.19	530.305	2117.2	530.306	4	18	1.1.1.1059.5	0	21.586	3288.69	21.5503
1	99.72	99.72	94.57	77.52	77.52	sp|P13912|H2A_CAIMO; sp|P02263|H2A4_CHICK	Histone H2A OS=Cairina moschata PE=3 SV=2; Histone H2A-IV OS=Gallus gallus PE=1 SV=2			0	99	HLQLAIRNDEELNKLLGKVTIAQGGVLPNIQAVLLPK	Methyl(E)@11	missed R-N@7; missed K-L@14; missed K-V@18	-0.0132764	4029.33	806.874	4029.35	806.877	5	21	1.1.1.1124.9	0	27.9889	1244.23	27.9214
1	99.72	99.72	94.57	77.52	77.52	sp|P13912|H2A_CAIMO; sp|P02263|H2A4_CHICK	Histone H2A OS=Cairina moschata PE=3 SV=2; Histone H2A-IV OS=Gallus gallus PE=1 SV=2			0	58.14	HLQLAIRNDEELNKLLGKVTIAQGGVLPNIQAVLLPK	Methyl(E)@11	missed R-N@7; missed K-L@14; missed K-V@18	-0.00106986	4029.35	806.876	4029.35	806.877	5	14	1.1.1.1121.9	0	27.6876	1109.29	27.531
28	2.5	82.66	94.57	77.52	77.52	sp|Q64523|H2A2C_MOUSE; sp|Q16777|H2A2C_HUMAN; sp|A1A4R1|H2A2C_BOVIN	Histone H2A type 2-C OS=Mus musculus GN=Hist2h2ac PE=1 SV=3; Histone H2A type 2-C OS=Homo sapiens GN=HIST2H2AC PE=1 SV=4; Histone H2A type 2-C OS=Bos taurus GN=HIST2H2AC PE=2 SV=1			0	99	HLQLAIRNDEELNKLLGKVTIAQGGVLPNIQAVLLPK	Methyl(E)@11	missed R-N@7; missed K-L@14; missed K-V@18	-0.0132764	4029.33	806.874	4029.35	806.877	5	21	1.1.1.1124.9	0	27.9889	1244.23	27.9214
28	2.5	82.66	94.57	77.52	77.52	sp|Q64523|H2A2C_MOUSE; sp|Q16777|H2A2C_HUMAN; sp|A1A4R1|H2A2C_BOVIN	Histone H2A type 2-C OS=Mus musculus GN=Hist2h2ac PE=1 SV=3; Histone H2A type 2-C OS=Homo sapiens GN=HIST2H2AC PE=1 SV=4; Histone H2A type 2-C OS=Bos taurus GN=HIST2H2AC PE=2 SV=1			0	58.14	HLQLAIRNDEELNKLLGKVTIAQGGVLPNIQAVLLPK	Methyl(E)@11	missed R-N@7; missed K-L@14; missed K-V@18	-0.00106986	4029.35	806.876	4029.35	806.877	5	14	1.1.1.1121.9	0	27.6876	1109.29	27.531
1	99.72	99.72	94.57	77.52	77.52	sp|P13912|H2A_CAIMO; sp|P02263|H2A4_CHICK	Histone H2A OS=Cairina moschata PE=3 SV=2; Histone H2A-IV OS=Gallus gallus PE=1 SV=2			0	99	HLQLAIRNDEELNK	Methyl(E)@10; Methyl(E)@11	missed R-N@7	-0.00297974	1719.92	574.315	1719.93	574.316	3	20	1.1.1.1012.13	0	17.0387	4419.48	17.0573
28	2.5	82.66	94.57	77.52	77.52	sp|Q64523|H2A2C_MOUSE; sp|Q16777|H2A2C_HUMAN; sp|A1A4R1|H2A2C_BOVIN	Histone H2A type 2-C OS=Mus musculus GN=Hist2h2ac PE=1 SV=3; Histone H2A type 2-C OS=Homo sapiens GN=HIST2H2AC PE=1 SV=4; Histone H2A type 2-C OS=Bos taurus GN=HIST2H2AC PE=2 SV=1			0	99	HLQLAIRNDEELNK	Methyl(E)@10; Methyl(E)@11	missed R-N@7	-0.00297974	1719.92	574.315	1719.93	574.316	3	20	1.1.1.1012.13	0	17.0387	4419.48	17.0573
1	99.72	99.72	94.57	77.52	77.52	sp|P13912|H2A_CAIMO; sp|P02263|H2A4_CHICK	Histone H2A OS=Cairina moschata PE=3 SV=2; Histone H2A-IV OS=Gallus gallus PE=1 SV=2			0	99	HLQLAIRNDEELNKLLGK	Methyl(E)@10	missed R-N@7; missed K-L@14	-0.00485866	2117.19	530.305	2117.2	530.306	4	18	1.1.1.1051.6	0	20.8119	4112.04	20.8671
28	2.5	82.66	94.57	77.52	77.52	sp|Q64523|H2A2C_MOUSE; sp|Q16777|H2A2C_HUMAN; sp|A1A4R1|H2A2C_BOVIN	Histone H2A type 2-C OS=Mus musculus GN=Hist2h2ac PE=1 SV=3; Histone H2A type 2-C OS=Homo sapiens GN=HIST2H2AC PE=1 SV=4; Histone H2A type 2-C OS=Bos taurus GN=HIST2H2AC PE=2 SV=1			0	99	HLQLAIRNDEELNKLLGK	Methyl(E)@10	missed R-N@7; missed K-L@14	-0.00485866	2117.19	530.305	2117.2	530.306	4	18	1.1.1.1051.6	0	20.8119	4112.04	20.8671
13	14.59	61.65	92.31	71.54	71.54	sp|Q64522|H2A2B_MOUSE	Histone H2A type 2-B OS=Mus musculus GN=Hist2h2ab PE=1 SV=3			0	77.74	HLQLAVRNDEELNKLLGGVTIAQGGVLPNIQAVLLPK	Methyl(D)@9; Carbamidomethyl(T)@20; Deamidated(Q)@23	missed R-N@7; missed K-L@14	0.0206225	4002.28	1001.58	4002.26	1001.57	4	18	1.1.1.1119.9	1	27.5091	427.65	27.4333
3	87.9	87.9	96.12	88.35	88.35	sp|Q7KQD1|H4_CHAVR; sp|Q7K8C0|H4_MYTED; sp|Q76FF5|H4_DROTE; sp|Q76FF1|H4_DROOR; sp|Q76FE7|H4_DROMA; sp|Q76FD9|H4_DROSE; sp|Q6WV90|H4_MYTGA; sp|Q6WV73|H4_MYTCA; sp|Q6WV72|H4_MYTTR; sp|Q5RCS7|H4_PONAB; sp|Q4R362|H4_MACFA; sp|Q28DR4|H4_XENTR; sp|P84050|H4_RHYAM; sp|P84049|H4_MYRRU; sp|P84048|H4_ACRAS; sp|P84047|H4_ASEAQ; sp|P84046|H4_CHITH; sp|P84045|H4_TIGCA; sp|P84044|H4_DROYA; sp|P84043|H4_DROSI;…	Histone H4 OS=Chaetopterus variopedatus PE=3 SV=3; Histone H4 OS=Mytilus edulis PE=3 SV=3; Histone H4 OS=Drosophila teissieri GN=His4 PE=3 SV=3; Histone H4 OS=Drosophila orena GN=His4 PE=3 SV=3; Histone H4 OS=Drosophila mauritiana GN=His4 PE=3 SV=3; Histone H4 OS=Drosophila sechellia GN=His4 PE=3 SV=3; Histone H4 OS=Mytilus galloprovincialis PE=3 SV=3; Histone H4 OS=Mytilus californianus PE=3 SV=…			0	25.92	KVLRDNIQGITKPAIR	Methyl(D)@5	missed K-V@1; missed R-D@4	-0.00246298	1835.11	459.784	1835.11	459.785	4	15	1.1.1.985.21	1	14.3674	5399.41	14.4227
1	99.72	99.72	94.57	77.52	77.52	sp|P13912|H2A_CAIMO; sp|P02263|H2A4_CHICK	Histone H2A OS=Cairina moschata PE=3 SV=2; Histone H2A-IV OS=Gallus gallus PE=1 SV=2			0	48.12	AGLQFPVGR	Lys-add@N-term		0.00424932	1071.62	536.819	1071.62	536.817	2	12	1.1.1.1002.5	0	16.0466	463.192	15.9844
11	18.04	20.62	82.03	60.94	60.94	sp|Q71UI9|H2AV_HUMAN; sp|Q71PD7|H2AV_DANRE; sp|Q6Y237|H2AV_PAGMA; sp|Q6GM74|H2AV_XENLA; sp|Q5BJ65|H2AV_XENTR; sp|Q3THW5|H2AV_MOUSE; sp|Q32LA7|H2AV_BOVIN; sp|P02272|H2AV_CHICK	Histone H2A.V OS=Homo sapiens GN=H2AFV PE=1 SV=3; Histone H2A.V OS=Danio rerio GN=h2afv PE=2 SV=3; Histone H2A.V OS=Pagrus major GN=h2afv PE=2 SV=3; Histone H2A.V OS=Xenopus laevis GN=h2afv PE=2 SV=3; Histone H2A.V OS=Xenopus tropicalis GN=h2afv PE=2 SV=3; Histone H2A.V OS=Mus musculus GN=H2afv PE=1 SV=3; Histone H2A.V OS=Bos taurus GN=H2AFV PE=2 SV=3; Histone H2A.V OS=Gallus gallus GN=H2AFV PE=1…			0	48.12	AGLQFPVGR	Lys-add@N-term		0.00424932	1071.62	536.819	1071.62	536.817	2	12	1.1.1.1002.5	0	16.0466	463.192	15.9844
13	14.59	61.65	92.31	71.54	71.54	sp|Q64522|H2A2B_MOUSE	Histone H2A type 2-B OS=Mus musculus GN=Hist2h2ab PE=1 SV=3			0	48.12	AGLQFPVGR	Lys-add@N-term		0.00424932	1071.62	536.819	1071.62	536.817	2	12	1.1.1.1002.5	0	16.0466	463.192	15.9844
28	2.5	82.66	94.57	77.52	77.52	sp|Q64523|H2A2C_MOUSE; sp|Q16777|H2A2C_HUMAN; sp|A1A4R1|H2A2C_BOVIN	Histone H2A type 2-C OS=Mus musculus GN=Hist2h2ac PE=1 SV=3; Histone H2A type 2-C OS=Homo sapiens GN=HIST2H2AC PE=1 SV=4; Histone H2A type 2-C OS=Bos taurus GN=HIST2H2AC PE=2 SV=1			0	48.12	AGLQFPVGR	Lys-add@N-term		0.00424932	1071.62	536.819	1071.62	536.817	2	12	1.1.1.1002.5	0	16.0466	463.192	15.9844
8	22.85	22.85	51.95	51.95	51.95	sp|P00761|TRYP_PIG	Trypsin OS=Sus scrofa PE=1 SV=1			0	99	LGEHNIDVLEGNEQFINAAKIITHPNFNGNTLDNDIMLIK	Lys->Hydroxyallysine(K)@20	missed K-I@20	0.034077	4489.26	898.859	4489.22	898.852	5	17	1.1.1.1123.4	1	27.8629	431.447	27.8238
2	96.86	96.86	88.1	87.3	87.3	sp|P0C1H3|H2B1_CHICK	Histone H2B 1/2/3/4/6 OS=Gallus gallus GN=H2B-I PE=1 SV=2			0	70.05	ESYSIYVYK	Iodo(Y)@6		0.00215008	1276.45	639.234	1276.45	639.233	2	13	1.1.1.1050.5	0	20.7277	674.029	20.7696
22	5.06	61.18	88.89	86.51	86.51	sp|P0C1H5|H2B7_CHICK	Histone H2B 7 OS=Gallus gallus GN=H2B-VII PE=1 SV=2			0	70.05	ESYSIYVYK	Iodo(Y)@6		0.00215008	1276.45	639.234	1276.45	639.233	2	13	1.1.1.1050.5	0	20.7277	674.029	20.7696
25	3.73	91.52	89.68	87.3	87.3	sp|Q9PSW9|H2B8_CHICK	Histone H2B 8 OS=Gallus gallus GN=H2B-VIII PE=1 SV=3			0	70.05	ESYSIYVYK	Iodo(Y)@6		0.00215008	1276.45	639.234	1276.45	639.233	2	13	1.1.1.1050.5	0	20.7277	674.029	20.7696
2	96.86	96.86	88.1	87.3	87.3	sp|P0C1H3|H2B1_CHICK	Histone H2B 1/2/3/4/6 OS=Gallus gallus GN=H2B-I PE=1 SV=2			0	99	SRKESYSIYVYK	Iodo(Y)@11	missed R-K@2; missed K-E@3	0.00071633	1647.68	550.234	1647.68	550.234	3	16	1.1.1.1012.11	0	17.0254	203.685	16.9596
22	5.06	61.18	88.89	86.51	86.51	sp|P0C1H5|H2B7_CHICK	Histone H2B 7 OS=Gallus gallus GN=H2B-VII PE=1 SV=2			0	98.55	AMSIMNSFVNDIFER	HTB(S)@3		-0.00918746	1936.82	969.419	1936.83	969.424	2	14	1.1.1.1204.6	1	35.6862	27.6178	35.5927
4	72.23	72.23	92.65	88.97	78.68	sp|Q71DI3|H32_HUMAN; sp|Q6LBE8|H32_MUSPA; sp|Q4QRF4|H32_DANRE; sp|Q28D37|H32_XENTR; sp|P84239|H3_URECA; sp|P84238|H3_CHITH; sp|P84237|H3_TIGCA; sp|P84236|H3_DROHY; sp|P84235|H3_PLADU; sp|P84234|H32_ONCMY; sp|P84233|H32_XENLA; sp|P84232|H32_PORAF; sp|P84231|H32_ICTBU; sp|P84230|H32_CAIMO; sp|P84229|H32_CHICK; sp|P84228|H32_MOUSE; sp|P84227|H32_BOVIN; sp|P02299|H3_DROME	Histone H3.2 OS=Homo sapiens GN=HIST2H3A PE=1 SV=3; Histone H3.2 OS=Mus pahari GN=H312 PE=2 SV=3; Histone H3.2 OS=Danio rerio GN=zgc:113984 PE=2 SV=3; Histone H3.2 OS=Xenopus tropicalis GN=TGas081o10.1 PE=2 SV=3; Histone H3 OS=Urechis caupo PE=1 SV=2; Histone H3 OS=Chironomus thummi thummi PE=3 SV=2; Histone H3 OS=Tigriopus californicus PE=3 SV=2; Histone H3 OS=Drosophila hydei GN=His3 PE=3 SV=2;…			0	91.27	SSAVMALQEASEAYLVGLFEDTNLCAIHAK	HTB(S)@2; HTB(S)@11; Carbamidomethyl(C)@25	cleaved Q-S@N-term	0.0189251	3565.61	892.41	3565.59	892.405	4	15	1.1.1.1181.17	1	33.3657	4075	33.4276
32	2	12.36	49.26	27.21	27.21	sp|Q8J1K2|H2B_ROSNE	Histone H2B OS=Rosellinia necatrix GN=hh2b PE=3 SV=3			2	99	HAVSEGTKAVTKYSSSTK	HTB(S)@14	missed K-A@8; missed K-Y@12	-0.00665867	2043.97	682.33	2043.97	682.332	3	19	1.1.1.970.9	1	12.9529	262.635	12.9581
22	5.06	61.18	88.89	86.51	86.51	sp|P0C1H5|H2B7_CHICK	Histone H2B 7 OS=Gallus gallus GN=H2B-VII PE=1 SV=2			0	57.39	SIMNSFVNDIFER	Hex(S)@1; Methyl(I)@2	cleaved M-S@N-term	0.00190317	1746.82	874.415	1746.81	874.414	2	16	1.1.1.1130.16	0	28.5441	6434.53	28.606
4	72.23	72.23	92.65	88.97	78.68	sp|Q71DI3|H32_HUMAN; sp|Q6LBE8|H32_MUSPA; sp|Q4QRF4|H32_DANRE; sp|Q28D37|H32_XENTR; sp|P84239|H3_URECA; sp|P84238|H3_CHITH; sp|P84237|H3_TIGCA; sp|P84236|H3_DROHY; sp|P84235|H3_PLADU; sp|P84234|H32_ONCMY; sp|P84233|H32_XENLA; sp|P84232|H32_PORAF; sp|P84231|H32_ICTBU; sp|P84230|H32_CAIMO; sp|P84229|H32_CHICK; sp|P84228|H32_MOUSE; sp|P84227|H32_BOVIN; sp|P02299|H3_DROME	Histone H3.2 OS=Homo sapiens GN=HIST2H3A PE=1 SV=3; Histone H3.2 OS=Mus pahari GN=H312 PE=2 SV=3; Histone H3.2 OS=Danio rerio GN=zgc:113984 PE=2 SV=3; Histone H3.2 OS=Xenopus tropicalis GN=TGas081o10.1 PE=2 SV=3; Histone H3 OS=Urechis caupo PE=1 SV=2; Histone H3 OS=Chironomus thummi thummi PE=3 SV=2; Histone H3 OS=Tigriopus californicus PE=3 SV=2; Histone H3 OS=Drosophila hydei GN=His3 PE=3 SV=2;…			0	98.5	EIAQDFKTDLR	Glu->pyro-Glu@N-term; Methyl(K)@7	missed K-T@7	-0.00411895	1330.68	666.349	1330.69	666.351	2	15	1.1.1.1039.16	0	19.6704	633.318	19.7938
15	8	49.92	92.65	85.29	74.26	sp|Q71LE2|H33_PIG; sp|Q6PI79|H33_XENLA; sp|Q6PI20|H33_DANRE; sp|Q6P823|H33_XENTR; sp|Q5E9F8|H33_BOVIN; sp|P84250|H33_DROHY; sp|P84249|H33_DROME; sp|P84248|H33_SPISO; sp|P84247|H33_CHICK; sp|P84246|H33_RABIT; sp|P84245|H33_RAT; sp|P84244|H33_MOUSE; sp|P84243|H33_HUMAN	Histone H3.3 OS=Sus scrofa GN=H3F3A PE=2 SV=3; Histone H3.3 OS=Xenopus laevis PE=1 SV=3; Histone H3.3 OS=Danio rerio GN=h3f3a PE=2 SV=3; Histone H3.3 OS=Xenopus tropicalis GN=TGas113e22.1 PE=1 SV=3; Histone H3.3 OS=Bos taurus GN=H3F3A PE=1 SV=3; Histone H3.3 OS=Drosophila hydei GN=His3.3A PE=3 SV=2; Histone H3.3 OS=Drosophila melanogaster GN=His3.3A PE=1 SV=2; Histone H3.3 OS=Spisula solidissima …			0	98.5	EIAQDFKTDLR	Glu->pyro-Glu@N-term; Methyl(K)@7	missed K-T@7	-0.00411895	1330.68	666.349	1330.69	666.351	2	15	1.1.1.1039.16	0	19.6704	633.318	19.7938
2	96.86	96.86	88.1	87.3	87.3	sp|P0C1H3|H2B1_CHICK	Histone H2B 1/2/3/4/6 OS=Gallus gallus GN=H2B-I PE=1 SV=2			2	99	EPAKSAPAPK	Glu->pyro-Glu@N-term	cleaved P-E@N-term; missed K-S@4	0.00135954	976.536	489.275	976.534	489.274	2	13	1.1.1.937.12	0	9.6877	181.803	9.6417
22	5.06	61.18	88.89	86.51	86.51	sp|P0C1H5|H2B7_CHICK	Histone H2B 7 OS=Gallus gallus GN=H2B-VII PE=1 SV=2			0	99	EPAKSAPAPK	Glu->pyro-Glu@N-term	cleaved P-E@N-term; missed K-S@4	0.00135954	976.536	489.275	976.534	489.274	2	13	1.1.1.937.12	0	9.6877	181.803	9.6417
25	3.73	91.52	89.68	87.3	87.3	sp|Q9PSW9|H2B8_CHICK	Histone H2B 8 OS=Gallus gallus GN=H2B-VIII PE=1 SV=3			0	99	EPAKSAPAPK	Glu->pyro-Glu@N-term	cleaved P-E@N-term; missed K-S@4	0.00135954	976.536	489.275	976.534	489.274	2	13	1.1.1.937.12	0	9.6877	181.803	9.6417
4	72.23	72.23	92.65	88.97	78.68	sp|Q71DI3|H32_HUMAN; sp|Q6LBE8|H32_MUSPA; sp|Q4QRF4|H32_DANRE; sp|Q28D37|H32_XENTR; sp|P84239|H3_URECA; sp|P84238|H3_CHITH; sp|P84237|H3_TIGCA; sp|P84236|H3_DROHY; sp|P84235|H3_PLADU; sp|P84234|H32_ONCMY; sp|P84233|H32_XENLA; sp|P84232|H32_PORAF; sp|P84231|H32_ICTBU; sp|P84230|H32_CAIMO; sp|P84229|H32_CHICK; sp|P84228|H32_MOUSE; sp|P84227|H32_BOVIN; sp|P02299|H3_DROME	Histone H3.2 OS=Homo sapiens GN=HIST2H3A PE=1 SV=3; Histone H3.2 OS=Mus pahari GN=H312 PE=2 SV=3; Histone H3.2 OS=Danio rerio GN=zgc:113984 PE=2 SV=3; Histone H3.2 OS=Xenopus tropicalis GN=TGas081o10.1 PE=2 SV=3; Histone H3 OS=Urechis caupo PE=1 SV=2; Histone H3 OS=Chironomus thummi thummi PE=3 SV=2; Histone H3 OS=Tigriopus californicus PE=3 SV=2; Histone H3 OS=Drosophila hydei GN=His3 PE=3 SV=2;…			2	99	EIAQDFKTDLR	Glu->pyro-Glu@N-term	missed K-T@7	-0.000982393	1316.67	659.343	1316.67	659.344	2	18	1.1.1.1038.8	0	19.581	3512.32	19.5979
4	72.23	72.23	92.65	88.97	78.68	sp|Q71DI3|H32_HUMAN; sp|Q6LBE8|H32_MUSPA; sp|Q4QRF4|H32_DANRE; sp|Q28D37|H32_XENTR; sp|P84239|H3_URECA; sp|P84238|H3_CHITH; sp|P84237|H3_TIGCA; sp|P84236|H3_DROHY; sp|P84235|H3_PLADU; sp|P84234|H32_ONCMY; sp|P84233|H32_XENLA; sp|P84232|H32_PORAF; sp|P84231|H32_ICTBU; sp|P84230|H32_CAIMO; sp|P84229|H32_CHICK; sp|P84228|H32_MOUSE; sp|P84227|H32_BOVIN; sp|P02299|H3_DROME	Histone H3.2 OS=Homo sapiens GN=HIST2H3A PE=1 SV=3; Histone H3.2 OS=Mus pahari GN=H312 PE=2 SV=3; Histone H3.2 OS=Danio rerio GN=zgc:113984 PE=2 SV=3; Histone H3.2 OS=Xenopus tropicalis GN=TGas081o10.1 PE=2 SV=3; Histone H3 OS=Urechis caupo PE=1 SV=2; Histone H3 OS=Chironomus thummi thummi PE=3 SV=2; Histone H3 OS=Tigriopus californicus PE=3 SV=2; Histone H3 OS=Drosophila hydei GN=His3 PE=3 SV=2;…			0	99	EIAQDFKTDLR	Glu->pyro-Glu@N-term	missed K-T@7	-0.00114367	1316.67	439.898	1316.67	439.898	3	14	1.1.1.1005.2	0	16.2943	6202.36	16.277
15	8	49.92	92.65	85.29	74.26	sp|Q71LE2|H33_PIG; sp|Q6PI79|H33_XENLA; sp|Q6PI20|H33_DANRE; sp|Q6P823|H33_XENTR; sp|Q5E9F8|H33_BOVIN; sp|P84250|H33_DROHY; sp|P84249|H33_DROME; sp|P84248|H33_SPISO; sp|P84247|H33_CHICK; sp|P84246|H33_RABIT; sp|P84245|H33_RAT; sp|P84244|H33_MOUSE; sp|P84243|H33_HUMAN	Histone H3.3 OS=Sus scrofa GN=H3F3A PE=2 SV=3; Histone H3.3 OS=Xenopus laevis PE=1 SV=3; Histone H3.3 OS=Danio rerio GN=h3f3a PE=2 SV=3; Histone H3.3 OS=Xenopus tropicalis GN=TGas113e22.1 PE=1 SV=3; Histone H3.3 OS=Bos taurus GN=H3F3A PE=1 SV=3; Histone H3.3 OS=Drosophila hydei GN=His3.3A PE=3 SV=2; Histone H3.3 OS=Drosophila melanogaster GN=His3.3A PE=1 SV=2; Histone H3.3 OS=Spisula solidissima …			0	99	EIAQDFKTDLR	Glu->pyro-Glu@N-term	missed K-T@7	-0.000982393	1316.67	659.343	1316.67	659.344	2	18	1.1.1.1038.8	0	19.581	3512.32	19.5979
15	8	49.92	92.65	85.29	74.26	sp|Q71LE2|H33_PIG; sp|Q6PI79|H33_XENLA; sp|Q6PI20|H33_DANRE; sp|Q6P823|H33_XENTR; sp|Q5E9F8|H33_BOVIN; sp|P84250|H33_DROHY; sp|P84249|H33_DROME; sp|P84248|H33_SPISO; sp|P84247|H33_CHICK; sp|P84246|H33_RABIT; sp|P84245|H33_RAT; sp|P84244|H33_MOUSE; sp|P84243|H33_HUMAN	Histone H3.3 OS=Sus scrofa GN=H3F3A PE=2 SV=3; Histone H3.3 OS=Xenopus laevis PE=1 SV=3; Histone H3.3 OS=Danio rerio GN=h3f3a PE=2 SV=3; Histone H3.3 OS=Xenopus tropicalis GN=TGas113e22.1 PE=1 SV=3; Histone H3.3 OS=Bos taurus GN=H3F3A PE=1 SV=3; Histone H3.3 OS=Drosophila hydei GN=His3.3A PE=3 SV=2; Histone H3.3 OS=Drosophila melanogaster GN=His3.3A PE=1 SV=2; Histone H3.3 OS=Spisula solidissima …			0	99	EIAQDFKTDLR	Glu->pyro-Glu@N-term	missed K-T@7	-0.00114367	1316.67	439.898	1316.67	439.898	3	14	1.1.1.1005.2	0	16.2943	6202.36	16.277
2	96.86	96.86	88.1	87.3	87.3	sp|P0C1H3|H2B1_CHICK	Histone H2B 1/2/3/4/6 OS=Gallus gallus GN=H2B-I PE=1 SV=2			2	99	ESYSIYVYKVLK	Glu->pyro-Glu@N-term	missed K-V@9	0.00248475	1472.79	737.404	1472.79	737.403	2	16	1.1.1.1082.16	0	23.8635	188.959	23.902
22	5.06	61.18	88.89	86.51	86.51	sp|P0C1H5|H2B7_CHICK	Histone H2B 7 OS=Gallus gallus GN=H2B-VII PE=1 SV=2			0	99	ESYSIYVYKVLK	Glu->pyro-Glu@N-term	missed K-V@9	0.00248475	1472.79	737.404	1472.79	737.403	2	16	1.1.1.1082.16	0	23.8635	188.959	23.902
25	3.73	91.52	89.68	87.3	87.3	sp|Q9PSW9|H2B8_CHICK	Histone H2B 8 OS=Gallus gallus GN=H2B-VIII PE=1 SV=3			0	99	ESYSIYVYKVLK	Glu->pyro-Glu@N-term	missed K-V@9	0.00248475	1472.79	737.404	1472.79	737.403	2	16	1.1.1.1082.16	0	23.8635	188.959	23.902
2	96.86	96.86	88.1	87.3	87.3	sp|P0C1H3|H2B1_CHICK	Histone H2B 1/2/3/4/6 OS=Gallus gallus GN=H2B-I PE=1 SV=2			0	25.96	EIQTAVR	Glu->pyro-Glu@N-term		0.0018484	797.441	399.728	797.44	399.727	2	10	1.1.1.987.3	0	14.5429	1114.01	14.5204
2	96.86	96.86	88.1	87.3	87.3	sp|P0C1H3|H2B1_CHICK	Histone H2B 1/2/3/4/6 OS=Gallus gallus GN=H2B-I PE=1 SV=2			0	16.03	EIQTAVR	Glu->pyro-Glu@N-term		0.00160426	797.441	399.728	797.44	399.727	2	10	1.1.1.949.2	0	10.8382	8748.34	10.715
2	96.86	96.86	88.1	87.3	87.3	sp|P0C1H3|H2B1_CHICK	Histone H2B 1/2/3/4/6 OS=Gallus gallus GN=H2B-I PE=1 SV=2			0	99	ESYSIYVYK	Glu->pyro-Glu@N-term		-0.00204232	1132.54	567.278	1132.54	567.279	2	14	1.1.1.1050.4	0	20.716	1254.57	20.7696
2	96.86	96.86	88.1	87.3	87.3	sp|P0C1H3|H2B1_CHICK	Histone H2B 1/2/3/4/6 OS=Gallus gallus GN=H2B-I PE=1 SV=2			0	99	ESYSIYVYK	Glu->pyro-Glu@N-term		0.000765195	1132.54	567.28	1132.54	567.279	2	14	1.1.1.1021.8	0	17.8854	1050.76	17.939
4	72.23	72.23	92.65	88.97	78.68	sp|Q71DI3|H32_HUMAN; sp|Q6LBE8|H32_MUSPA; sp|Q4QRF4|H32_DANRE; sp|Q28D37|H32_XENTR; sp|P84239|H3_URECA; sp|P84238|H3_CHITH; sp|P84237|H3_TIGCA; sp|P84236|H3_DROHY; sp|P84235|H3_PLADU; sp|P84234|H32_ONCMY; sp|P84233|H32_XENLA; sp|P84232|H32_PORAF; sp|P84231|H32_ICTBU; sp|P84230|H32_CAIMO; sp|P84229|H32_CHICK; sp|P84228|H32_MOUSE; sp|P84227|H32_BOVIN; sp|P02299|H3_DROME	Histone H3.2 OS=Homo sapiens GN=HIST2H3A PE=1 SV=3; Histone H3.2 OS=Mus pahari GN=H312 PE=2 SV=3; Histone H3.2 OS=Danio rerio GN=zgc:113984 PE=2 SV=3; Histone H3.2 OS=Xenopus tropicalis GN=TGas081o10.1 PE=2 SV=3; Histone H3 OS=Urechis caupo PE=1 SV=2; Histone H3 OS=Chironomus thummi thummi PE=3 SV=2; Histone H3 OS=Tigriopus californicus PE=3 SV=2; Histone H3 OS=Drosophila hydei GN=His3 PE=3 SV=2;…			0.442493	96.49	EIAQDFK	Glu->pyro-Glu@N-term		0.00336196	831.416	416.715	831.413	416.714	2	10	1.1.1.972.14	0	13.1081	620.13	13.1533
4	72.23	72.23	92.65	88.97	78.68	sp|Q71DI3|H32_HUMAN; sp|Q6LBE8|H32_MUSPA; sp|Q4QRF4|H32_DANRE; sp|Q28D37|H32_XENTR; sp|P84239|H3_URECA; sp|P84238|H3_CHITH; sp|P84237|H3_TIGCA; sp|P84236|H3_DROHY; sp|P84235|H3_PLADU; sp|P84234|H32_ONCMY; sp|P84233|H32_XENLA; sp|P84232|H32_PORAF; sp|P84231|H32_ICTBU; sp|P84230|H32_CAIMO; sp|P84229|H32_CHICK; sp|P84228|H32_MOUSE; sp|P84227|H32_BOVIN; sp|P02299|H3_DROME	Histone H3.2 OS=Homo sapiens GN=HIST2H3A PE=1 SV=3; Histone H3.2 OS=Mus pahari GN=H312 PE=2 SV=3; Histone H3.2 OS=Danio rerio GN=zgc:113984 PE=2 SV=3; Histone H3.2 OS=Xenopus tropicalis GN=TGas081o10.1 PE=2 SV=3; Histone H3 OS=Urechis caupo PE=1 SV=2; Histone H3 OS=Chironomus thummi thummi PE=3 SV=2; Histone H3 OS=Tigriopus californicus PE=3 SV=2; Histone H3 OS=Drosophila hydei GN=His3 PE=3 SV=2;…			0	90.75	EIAQDFK	Glu->pyro-Glu@N-term		0.00275162	831.415	416.715	831.413	416.714	2	10	1.1.1.1019.8	0	17.6667	318.407	17.645
15	8	49.92	92.65	85.29	74.26	sp|Q71LE2|H33_PIG; sp|Q6PI79|H33_XENLA; sp|Q6PI20|H33_DANRE; sp|Q6P823|H33_XENTR; sp|Q5E9F8|H33_BOVIN; sp|P84250|H33_DROHY; sp|P84249|H33_DROME; sp|P84248|H33_SPISO; sp|P84247|H33_CHICK; sp|P84246|H33_RABIT; sp|P84245|H33_RAT; sp|P84244|H33_MOUSE; sp|P84243|H33_HUMAN	Histone H3.3 OS=Sus scrofa GN=H3F3A PE=2 SV=3; Histone H3.3 OS=Xenopus laevis PE=1 SV=3; Histone H3.3 OS=Danio rerio GN=h3f3a PE=2 SV=3; Histone H3.3 OS=Xenopus tropicalis GN=TGas113e22.1 PE=1 SV=3; Histone H3.3 OS=Bos taurus GN=H3F3A PE=1 SV=3; Histone H3.3 OS=Drosophila hydei GN=His3.3A PE=3 SV=2; Histone H3.3 OS=Drosophila melanogaster GN=His3.3A PE=1 SV=2; Histone H3.3 OS=Spisula solidissima …			0	96.49	EIAQDFK	Glu->pyro-Glu@N-term		0.00336196	831.416	416.715	831.413	416.714	2	10	1.1.1.972.14	0	13.1081	620.13	13.1533
15	8	49.92	92.65	85.29	74.26	sp|Q71LE2|H33_PIG; sp|Q6PI79|H33_XENLA; sp|Q6PI20|H33_DANRE; sp|Q6P823|H33_XENTR; sp|Q5E9F8|H33_BOVIN; sp|P84250|H33_DROHY; sp|P84249|H33_DROME; sp|P84248|H33_SPISO; sp|P84247|H33_CHICK; sp|P84246|H33_RABIT; sp|P84245|H33_RAT; sp|P84244|H33_MOUSE; sp|P84243|H33_HUMAN	Histone H3.3 OS=Sus scrofa GN=H3F3A PE=2 SV=3; Histone H3.3 OS=Xenopus laevis PE=1 SV=3; Histone H3.3 OS=Danio rerio GN=h3f3a PE=2 SV=3; Histone H3.3 OS=Xenopus tropicalis GN=TGas113e22.1 PE=1 SV=3; Histone H3.3 OS=Bos taurus GN=H3F3A PE=1 SV=3; Histone H3.3 OS=Drosophila hydei GN=His3.3A PE=3 SV=2; Histone H3.3 OS=Drosophila melanogaster GN=His3.3A PE=1 SV=2; Histone H3.3 OS=Spisula solidissima …			0	90.75	EIAQDFK	Glu->pyro-Glu@N-term		0.00275162	831.415	416.715	831.413	416.714	2	10	1.1.1.1019.8	0	17.6667	318.407	17.645
22	5.06	61.18	88.89	86.51	86.51	sp|P0C1H5|H2B7_CHICK	Histone H2B 7 OS=Gallus gallus GN=H2B-VII PE=1 SV=2			0	25.96	EIQTAVR	Glu->pyro-Glu@N-term		0.0018484	797.441	399.728	797.44	399.727	2	10	1.1.1.987.3	0	14.5429	1114.01	14.5204
22	5.06	61.18	88.89	86.51	86.51	sp|P0C1H5|H2B7_CHICK	Histone H2B 7 OS=Gallus gallus GN=H2B-VII PE=1 SV=2			0	16.03	EIQTAVR	Glu->pyro-Glu@N-term		0.00160426	797.441	399.728	797.44	399.727	2	10	1.1.1.949.2	0	10.8382	8748.34	10.715
22	5.06	61.18	88.89	86.51	86.51	sp|P0C1H5|H2B7_CHICK	Histone H2B 7 OS=Gallus gallus GN=H2B-VII PE=1 SV=2			0	99	ESYSIYVYK	Glu->pyro-Glu@N-term		-0.00204232	1132.54	567.278	1132.54	567.279	2	14	1.1.1.1050.4	0	20.716	1254.57	20.7696
22	5.06	61.18	88.89	86.51	86.51	sp|P0C1H5|H2B7_CHICK	Histone H2B 7 OS=Gallus gallus GN=H2B-VII PE=1 SV=2			0	99	ESYSIYVYK	Glu->pyro-Glu@N-term		0.000765195	1132.54	567.28	1132.54	567.279	2	14	1.1.1.1021.8	0	17.8854	1050.76	17.939
25	3.73	91.52	89.68	87.3	87.3	sp|Q9PSW9|H2B8_CHICK	Histone H2B 8 OS=Gallus gallus GN=H2B-VIII PE=1 SV=3			0	25.96	EIQTAVR	Glu->pyro-Glu@N-term		0.0018484	797.441	399.728	797.44	399.727	2	10	1.1.1.987.3	0	14.5429	1114.01	14.5204
25	3.73	91.52	89.68	87.3	87.3	sp|Q9PSW9|H2B8_CHICK	Histone H2B 8 OS=Gallus gallus GN=H2B-VIII PE=1 SV=3			0	16.03	EIQTAVR	Glu->pyro-Glu@N-term		0.00160426	797.441	399.728	797.44	399.727	2	10	1.1.1.949.2	0	10.8382	8748.34	10.715
25	3.73	91.52	89.68	87.3	87.3	sp|Q9PSW9|H2B8_CHICK	Histone H2B 8 OS=Gallus gallus GN=H2B-VIII PE=1 SV=3			0	99	ESYSIYVYK	Glu->pyro-Glu@N-term		-0.00204232	1132.54	567.278	1132.54	567.279	2	14	1.1.1.1050.4	0	20.716	1254.57	20.7696
25	3.73	91.52	89.68	87.3	87.3	sp|Q9PSW9|H2B8_CHICK	Histone H2B 8 OS=Gallus gallus GN=H2B-VIII PE=1 SV=3			0	99	ESYSIYVYK	Glu->pyro-Glu@N-term		0.000765195	1132.54	567.28	1132.54	567.279	2	14	1.1.1.1021.8	0	17.8854	1050.76	17.939
1	99.72	99.72	94.57	77.52	77.52	sp|P13912|H2A_CAIMO; sp|P02263|H2A4_CHICK	Histone H2A OS=Cairina moschata PE=3 SV=2; Histone H2A-IV OS=Gallus gallus PE=1 SV=2			0	97.15	QGGVLPNIQAVLLPK	Gln->pyro-Glu@N-term; Deamidated(Q)@9	cleaved A-Q@N-term	0.00218601	1529.88	765.949	1529.88	765.948	2	14	1.1.1.1152.5	0	30.7129	46.8951	30.7615
13	14.59	61.65	92.31	71.54	71.54	sp|Q64522|H2A2B_MOUSE	Histone H2A type 2-B OS=Mus musculus GN=Hist2h2ab PE=1 SV=3			0	97.15	QGGVLPNIQAVLLPK	Gln->pyro-Glu@N-term; Deamidated(Q)@9	cleaved A-Q@N-term	0.00218601	1529.88	765.949	1529.88	765.948	2	14	1.1.1.1152.5	0	30.7129	46.8951	30.7615
28	2.5	82.66	94.57	77.52	77.52	sp|Q64523|H2A2C_MOUSE; sp|Q16777|H2A2C_HUMAN; sp|A1A4R1|H2A2C_BOVIN	Histone H2A type 2-C OS=Mus musculus GN=Hist2h2ac PE=1 SV=3; Histone H2A type 2-C OS=Homo sapiens GN=HIST2H2AC PE=1 SV=4; Histone H2A type 2-C OS=Bos taurus GN=HIST2H2AC PE=2 SV=1			0	97.15	QGGVLPNIQAVLLPK	Gln->pyro-Glu@N-term; Deamidated(Q)@9	cleaved A-Q@N-term	0.00218601	1529.88	765.949	1529.88	765.948	2	14	1.1.1.1152.5	0	30.7129	46.8951	30.7615
2	96.86	96.86	88.1	87.3	87.3	sp|P0C1H3|H2B1_CHICK	Histone H2B 1/2/3/4/6 OS=Gallus gallus GN=H2B-I PE=1 SV=2			0	95.85	QVHPDTGISSKAMGIMNSFVNDIFER	Gln->pyro-Glu@N-term; Carbamidomethyl(K)@11	missed K-A@11	0.00285049	2932.39	978.47	2932.38	978.469	3	14	1.1.1.1154.8	0	30.9299	63.9647	30.8605
25	3.73	91.52	89.68	87.3	87.3	sp|Q9PSW9|H2B8_CHICK	Histone H2B 8 OS=Gallus gallus GN=H2B-VIII PE=1 SV=3			0	95.85	QVHPDTGISSKAMGIMNSFVNDIFER	Gln->pyro-Glu@N-term; Carbamidomethyl(K)@11	missed K-A@11	0.00285049	2932.39	978.47	2932.38	978.469	3	14	1.1.1.1154.8	0	30.9299	63.9647	30.8605
4	72.23	72.23	92.65	88.97	78.68	sp|Q71DI3|H32_HUMAN; sp|Q6LBE8|H32_MUSPA; sp|Q4QRF4|H32_DANRE; sp|Q28D37|H32_XENTR; sp|P84239|H3_URECA; sp|P84238|H3_CHITH; sp|P84237|H3_TIGCA; sp|P84236|H3_DROHY; sp|P84235|H3_PLADU; sp|P84234|H32_ONCMY; sp|P84233|H32_XENLA; sp|P84232|H32_PORAF; sp|P84231|H32_ICTBU; sp|P84230|H32_CAIMO; sp|P84229|H32_CHICK; sp|P84228|H32_MOUSE; sp|P84227|H32_BOVIN; sp|P02299|H3_DROME	Histone H3.2 OS=Homo sapiens GN=HIST2H3A PE=1 SV=3; Histone H3.2 OS=Mus pahari GN=H312 PE=2 SV=3; Histone H3.2 OS=Danio rerio GN=zgc:113984 PE=2 SV=3; Histone H3.2 OS=Xenopus tropicalis GN=TGas081o10.1 PE=2 SV=3; Histone H3 OS=Urechis caupo PE=1 SV=2; Histone H3 OS=Chironomus thummi thummi PE=3 SV=2; Histone H3 OS=Tigriopus californicus PE=3 SV=2; Histone H3 OS=Drosophila hydei GN=His3 PE=3 SV=2;…			0.636388	99	QKSTELLIR	Gln->pyro-Glu@N-term	cleaved Y-Q@N-term; missed K-S@2	0.0025046	1069.62	535.815	1069.61	535.814	2	14	1.1.1.1011.4	0	16.9061	98.7955	16.862
15	8	49.92	92.65	85.29	74.26	sp|Q71LE2|H33_PIG; sp|Q6PI79|H33_XENLA; sp|Q6PI20|H33_DANRE; sp|Q6P823|H33_XENTR; sp|Q5E9F8|H33_BOVIN; sp|P84250|H33_DROHY; sp|P84249|H33_DROME; sp|P84248|H33_SPISO; sp|P84247|H33_CHICK; sp|P84246|H33_RABIT; sp|P84245|H33_RAT; sp|P84244|H33_MOUSE; sp|P84243|H33_HUMAN	Histone H3.3 OS=Sus scrofa GN=H3F3A PE=2 SV=3; Histone H3.3 OS=Xenopus laevis PE=1 SV=3; Histone H3.3 OS=Danio rerio GN=h3f3a PE=2 SV=3; Histone H3.3 OS=Xenopus tropicalis GN=TGas113e22.1 PE=1 SV=3; Histone H3.3 OS=Bos taurus GN=H3F3A PE=1 SV=3; Histone H3.3 OS=Drosophila hydei GN=His3.3A PE=3 SV=2; Histone H3.3 OS=Drosophila melanogaster GN=His3.3A PE=1 SV=2; Histone H3.3 OS=Spisula solidissima …			0	99	QKSTELLIR	Gln->pyro-Glu@N-term	cleaved Y-Q@N-term; missed K-S@2	0.0025046	1069.62	535.815	1069.61	535.814	2	14	1.1.1.1011.4	0	16.9061	98.7955	16.862
2	96.86	96.86	88.1	87.3	87.3	sp|P0C1H3|H2B1_CHICK	Histone H2B 1/2/3/4/6 OS=Gallus gallus GN=H2B-I PE=1 SV=2			2	99	QVHPDTGISSKAMGIMNSFVNDIFER	Gln->pyro-Glu@N-term	missed K-A@11	-0.00547052	2875.36	959.46	2875.36	959.462	3	21	1.1.1.1155.9	0	31.037	176.745	30.9602
2	96.86	96.86	88.1	87.3	87.3	sp|P0C1H3|H2B1_CHICK	Histone H2B 1/2/3/4/6 OS=Gallus gallus GN=H2B-I PE=1 SV=2			0	99	QVHPDTGISSKAMGIMNSFVNDIFER	Gln->pyro-Glu@N-term	missed K-A@11	0.00606459	2875.37	959.464	2875.36	959.462	3	20	1.1.1.1143.9	0	29.871	191.745	29.7785
25	3.73	91.52	89.68	87.3	87.3	sp|Q9PSW9|H2B8_CHICK	Histone H2B 8 OS=Gallus gallus GN=H2B-VIII PE=1 SV=3			0	99	QVHPDTGISSKAMGIMNSFVNDIFER	Gln->pyro-Glu@N-term	missed K-A@11	0.00606459	2875.37	959.464	2875.36	959.462	3	20	1.1.1.1143.9	0	29.871	191.745	29.7785
25	3.73	91.52	89.68	87.3	87.3	sp|Q9PSW9|H2B8_CHICK	Histone H2B 8 OS=Gallus gallus GN=H2B-VIII PE=1 SV=3			0	99	QVHPDTGISSKAMGIMNSFVNDIFER	Gln->pyro-Glu@N-term	missed K-A@11	-0.00547052	2875.36	959.46	2875.36	959.462	3	21	1.1.1.1155.9	0	31.037	176.745	30.9602
2	96.86	96.86	88.1	87.3	87.3	sp|P0C1H3|H2B1_CHICK	Histone H2B 1/2/3/4/6 OS=Gallus gallus GN=H2B-I PE=1 SV=2			2	99	QVHPDTGISSK	Gln->pyro-Glu@N-term		-0.00386542	1150.56	576.286	1150.56	576.288	2	15	1.1.1.940.17	0	9.9971	1256.28	9.9345
2	96.86	96.86	88.1	87.3	87.3	sp|P0C1H3|H2B1_CHICK	Histone H2B 1/2/3/4/6 OS=Gallus gallus GN=H2B-I PE=1 SV=2			0	99	QVHPDTGISSK	Gln->pyro-Glu@N-term		-8.13787e-05	1150.56	576.288	1150.56	576.288	2	18	1.1.1.962.7	0	12.1492	110619	12.1777
2	96.86	96.86	88.1	87.3	87.3	sp|P0C1H3|H2B1_CHICK	Histone H2B 1/2/3/4/6 OS=Gallus gallus GN=H2B-I PE=1 SV=2			0	99	QVHPDTGISSK	Gln->pyro-Glu@N-term		-8.13787e-05	1150.56	576.288	1150.56	576.288	2	18	1.1.1.965.4	0	12.4218	110619	12.1777
5	38.83	38.83	49.22	40.06	38.04	sp|P04264|K2C1_HUMAN; sp|A5A6M6|K2C1_PANTR	Keratin, type II cytoskeletal 1 OS=Homo sapiens GN=KRT1 PE=1 SV=6; Keratin, type II cytoskeletal 1 OS=Pan troglodytes GN=KRT1 PE=2 SV=1			2	99	QISNLQQSISDAEQR	Gln->pyro-Glu@N-term		0.00213032	1698.82	850.417	1698.82	850.416	2	18	1.1.1.1066.24	1	22.3188	71.7098	22.2355
22	5.06	61.18	88.89	86.51	86.51	sp|P0C1H5|H2B7_CHICK	Histone H2B 7 OS=Gallus gallus GN=H2B-VII PE=1 SV=2			0	99	QVHPDTGISSK	Gln->pyro-Glu@N-term		-0.00386542	1150.56	576.286	1150.56	576.288	2	15	1.1.1.940.17	0	9.9971	1256.28	9.9345
22	5.06	61.18	88.89	86.51	86.51	sp|P0C1H5|H2B7_CHICK	Histone H2B 7 OS=Gallus gallus GN=H2B-VII PE=1 SV=2			0	99	QVHPDTGISSK	Gln->pyro-Glu@N-term		-8.13787e-05	1150.56	576.288	1150.56	576.288	2	18	1.1.1.962.7	0	12.1492	110619	12.1777
22	5.06	61.18	88.89	86.51	86.51	sp|P0C1H5|H2B7_CHICK	Histone H2B 7 OS=Gallus gallus GN=H2B-VII PE=1 SV=2			0	99	QVHPDTGISSK	Gln->pyro-Glu@N-term		-8.13787e-05	1150.56	576.288	1150.56	576.288	2	18	1.1.1.965.4	0	12.4218	110619	12.1777
25	3.73	91.52	89.68	87.3	87.3	sp|Q9PSW9|H2B8_CHICK	Histone H2B 8 OS=Gallus gallus GN=H2B-VIII PE=1 SV=3			0	99	QVHPDTGISSK	Gln->pyro-Glu@N-term		-0.00386542	1150.56	576.286	1150.56	576.288	2	15	1.1.1.940.17	0	9.9971	1256.28	9.9345
25	3.73	91.52	89.68	87.3	87.3	sp|Q9PSW9|H2B8_CHICK	Histone H2B 8 OS=Gallus gallus GN=H2B-VIII PE=1 SV=3			0	99	QVHPDTGISSK	Gln->pyro-Glu@N-term		-8.13787e-05	1150.56	576.288	1150.56	576.288	2	18	1.1.1.962.7	0	12.1492	110619	12.1777
25	3.73	91.52	89.68	87.3	87.3	sp|Q9PSW9|H2B8_CHICK	Histone H2B 8 OS=Gallus gallus GN=H2B-VIII PE=1 SV=3			0	99	QVHPDTGISSK	Gln->pyro-Glu@N-term		-8.13787e-05	1150.56	576.288	1150.56	576.288	2	18	1.1.1.965.4	0	12.4218	110619	12.1777
13	14.59	61.65	92.31	71.54	71.54	sp|Q64522|H2A2B_MOUSE	Histone H2A type 2-B OS=Mus musculus GN=Hist2h2ab PE=1 SV=3			0	99	VTIAQGGVLPNIQAVLLPK	Formyl@N-term	cleaved G-V@N-term	-0.00288385	1958.15	980.084	1958.16	980.086	2	17	1.1.1.1155.11	0	31.0537	62.0677	31.059
2	96.86	96.86	88.1	87.3	87.3	sp|P0C1H3|H2B1_CHICK	Histone H2B 1/2/3/4/6 OS=Gallus gallus GN=H2B-I PE=1 SV=2			0	99	PEPAKSAPAPK	Formyl@N-term	cleaved M-P@N-term; missed K-S@5	0.000244298	1119.59	560.804	1119.59	560.803	2	16	1.1.1.947.26	0	10.6998	858.231	10.6172
22	5.06	61.18	88.89	86.51	86.51	sp|P0C1H5|H2B7_CHICK	Histone H2B 7 OS=Gallus gallus GN=H2B-VII PE=1 SV=2			0	99	PEPAKSAPAPK	Formyl@N-term	cleaved M-P@N-term; missed K-S@5	0.000244298	1119.59	560.804	1119.59	560.803	2	16	1.1.1.947.26	0	10.6998	858.231	10.6172
25	3.73	91.52	89.68	87.3	87.3	sp|Q9PSW9|H2B8_CHICK	Histone H2B 8 OS=Gallus gallus GN=H2B-VIII PE=1 SV=3			0	99	PEPAKSAPAPK	Formyl@N-term	cleaved M-P@N-term; missed K-S@5	0.000244298	1119.59	560.804	1119.59	560.803	2	16	1.1.1.947.26	0	10.6998	858.231	10.6172
1	99.72	99.72	94.57	77.52	77.52	sp|P13912|H2A_CAIMO; sp|P02263|H2A4_CHICK	Histone H2A OS=Cairina moschata PE=3 SV=2; Histone H2A-IV OS=Gallus gallus PE=1 SV=2			0	99	VTIAQGGVLPNIQAVLLPK	Formyl@N-term		-0.00288385	1958.15	980.084	1958.16	980.086	2	17	1.1.1.1155.11	0	31.0537	62.0677	31.059
22	5.06	61.18	88.89	86.51	86.51	sp|P0C1H5|H2B7_CHICK	Histone H2B 7 OS=Gallus gallus GN=H2B-VII PE=1 SV=2			0	99	AMSIMNSFVNDIFER	Formyl@N-term		0.0174297	1800.83	901.425	1800.82	901.416	2	15	1.1.1.1142.8	0	29.7399	99.9883	29.6808
28	2.5	82.66	94.57	77.52	77.52	sp|Q64523|H2A2C_MOUSE; sp|Q16777|H2A2C_HUMAN; sp|A1A4R1|H2A2C_BOVIN	Histone H2A type 2-C OS=Mus musculus GN=Hist2h2ac PE=1 SV=3; Histone H2A type 2-C OS=Homo sapiens GN=HIST2H2AC PE=1 SV=4; Histone H2A type 2-C OS=Bos taurus GN=HIST2H2AC PE=2 SV=1			0	99	VTIAQGGVLPNIQAVLLPK	Formyl@N-term		-0.00288385	1958.15	980.084	1958.16	980.086	2	17	1.1.1.1155.11	0	31.0537	62.0677	31.059
8	22.85	22.85	51.95	51.95	51.95	sp|P00761|TRYP_PIG	Trypsin OS=Sus scrofa PE=1 SV=1			0	99	LGEHNIDVLEGNEQFINAAKIITHPNFNGNTLDNDIMLIKLSSPATLNSR	Formyl(K)@40	missed K-I@20; missed K-L@40	0.0123666	5528.81	922.476	5528.8	922.474	6	18	1.1.1.1128.11	1	28.355	836.398	28.3123
8	22.85	22.85	51.95	51.95	51.95	sp|P00761|TRYP_PIG	Trypsin OS=Sus scrofa PE=1 SV=1			2	99	LGEHNIDVLEGNEQFINAAKIITHPNFNGNTLDNDIMLIKLSSPATLNSR	Formyl(K)@20; Delta:H(4)C(2)(K)@40	missed K-I@20; missed K-L@40	0.0123133	5556.84	1112.38	5556.83	1112.37	5	25	1.1.1.1128.19	1	28.395	22943.6	28.4102
8	22.85	22.85	51.95	51.95	51.95	sp|P00761|TRYP_PIG	Trypsin OS=Sus scrofa PE=1 SV=1			0	99	LGEHNIDVLEGNEQFINAAKIITHPNFNGNTLDNDIMLIKLSSPATLNSR	Formyl(K)@20; Delta:H(4)C(2)(K)@40	missed K-I@20; missed K-L@40	0.0161749	5556.85	927.149	5556.83	927.146	6	22	1.1.1.1126.5	1	28.1793	35495.2	28.4102
8	22.85	22.85	51.95	51.95	51.95	sp|P00761|TRYP_PIG	Trypsin OS=Sus scrofa PE=1 SV=1			0	99	LGEHNIDVLEGNEQFINAAKIITHPNFNGNTLDNDIMLIKLSSPATLNSR	Formyl(K)@20; Delta:H(4)C(2)(K)@40	missed K-I@20; missed K-L@40	0.0272928	5556.86	794.844	5556.83	794.84	7	34	1.1.1.1128.3	1	28.3283	6818	28.4102
8	22.85	22.85	51.95	51.95	51.95	sp|P00761|TRYP_PIG	Trypsin OS=Sus scrofa PE=1 SV=1			0	99	LGEHNIDVLEGNEQFINAAKIITHPNFNGNTLDNDIMLIKLSSPATLNSR	Formyl(K)@20; Delta:H(4)C(2)(K)@40	missed K-I@20; missed K-L@40	0.0161749	5556.85	927.149	5556.83	927.146	6	27	1.1.1.1129.9	1	28.4728	35495.2	28.4102
8	22.85	22.85	51.95	51.95	51.95	sp|P00761|TRYP_PIG	Trypsin OS=Sus scrofa PE=1 SV=1			2	99	LGEHNIDVLEGNEQFINAAKIITHPNFNGNTLDNDIMLIK	Formyl(K)@20; Deamidated(N)@28	missed K-I@20	0.0372692	4503.28	901.662	4503.24	901.655	5	21	1.1.1.1123.5	1	27.8729	742.375	27.8238
1	99.72	99.72	94.57	77.52	77.52	sp|P13912|H2A_CAIMO; sp|P02263|H2A4_CHICK	Histone H2A OS=Cairina moschata PE=3 SV=2; Histone H2A-IV OS=Gallus gallus PE=1 SV=2			0	40.14	HLQLAIRNDEELNKLLGKVTIAQGGVLPNIQAVLLPK	Formyl(K)@14; Deamidated(Q)@23	missed R-N@7; missed K-L@14; missed K-V@18	0.0270725	4044.34	809.875	4044.31	809.869	5	14	1.1.1.1143.5	0	29.8277	600.097	28.9971
28	2.5	82.66	94.57	77.52	77.52	sp|Q64523|H2A2C_MOUSE; sp|Q16777|H2A2C_HUMAN; sp|A1A4R1|H2A2C_BOVIN	Histone H2A type 2-C OS=Mus musculus GN=Hist2h2ac PE=1 SV=3; Histone H2A type 2-C OS=Homo sapiens GN=HIST2H2AC PE=1 SV=4; Histone H2A type 2-C OS=Bos taurus GN=HIST2H2AC PE=2 SV=1			0	40.14	HLQLAIRNDEELNKLLGKVTIAQGGVLPNIQAVLLPK	Formyl(K)@14; Deamidated(Q)@23	missed R-N@7; missed K-L@14; missed K-V@18	0.0270725	4044.34	809.875	4044.31	809.869	5	14	1.1.1.1143.5	0	29.8277	600.097	28.9971
9	21.79	21.79	73.01	57.67	57.67	sp|P08940|MIM1_CHICK	Myeloid protein 1 OS=Gallus gallus GN=MIM1 PE=1 SV=2			0	39.83	HWAQICSGNPFNR	Dioxidation(W)@2; Carbamidomethyl(C)@6		0.00803022	1617.72	540.247	1617.71	540.244	3	10	1.1.1.1014.13	1	17.2078	51.2558	17.1551
4	72.23	72.23	92.65	88.97	78.68	sp|Q71DI3|H32_HUMAN; sp|Q6LBE8|H32_MUSPA; sp|Q4QRF4|H32_DANRE; sp|Q28D37|H32_XENTR; sp|P84239|H3_URECA; sp|P84238|H3_CHITH; sp|P84237|H3_TIGCA; sp|P84236|H3_DROHY; sp|P84235|H3_PLADU; sp|P84234|H32_ONCMY; sp|P84233|H32_XENLA; sp|P84232|H32_PORAF; sp|P84231|H32_ICTBU; sp|P84230|H32_CAIMO; sp|P84229|H32_CHICK; sp|P84228|H32_MOUSE; sp|P84227|H32_BOVIN; sp|P02299|H3_DROME	Histone H3.2 OS=Homo sapiens GN=HIST2H3A PE=1 SV=3; Histone H3.2 OS=Mus pahari GN=H312 PE=2 SV=3; Histone H3.2 OS=Danio rerio GN=zgc:113984 PE=2 SV=3; Histone H3.2 OS=Xenopus tropicalis GN=TGas081o10.1 PE=2 SV=3; Histone H3 OS=Urechis caupo PE=1 SV=2; Histone H3 OS=Chironomus thummi thummi PE=3 SV=2; Histone H3 OS=Tigriopus californicus PE=3 SV=2; Histone H3 OS=Drosophila hydei GN=His3 PE=3 SV=2;…			0	99	FQSSAVMALQEASEAYLVGLFEDTNLCAIHAK	Dioxidation(M)@7; Deamidated(Q)@10; Carbamidomethyl(C)@27		0.048559	3545.72	887.437	3545.67	887.425	4	18	1.1.1.1178.10	1	33.0891	176.007	33.1327
15	8	49.92	92.65	85.29	74.26	sp|Q71LE2|H33_PIG; sp|Q6PI79|H33_XENLA; sp|Q6PI20|H33_DANRE; sp|Q6P823|H33_XENTR; sp|Q5E9F8|H33_BOVIN; sp|P84250|H33_DROHY; sp|P84249|H33_DROME; sp|P84248|H33_SPISO; sp|P84247|H33_CHICK; sp|P84246|H33_RABIT; sp|P84245|H33_RAT; sp|P84244|H33_MOUSE; sp|P84243|H33_HUMAN	Histone H3.3 OS=Sus scrofa GN=H3F3A PE=2 SV=3; Histone H3.3 OS=Xenopus laevis PE=1 SV=3; Histone H3.3 OS=Danio rerio GN=h3f3a PE=2 SV=3; Histone H3.3 OS=Xenopus tropicalis GN=TGas113e22.1 PE=1 SV=3; Histone H3.3 OS=Bos taurus GN=H3F3A PE=1 SV=3; Histone H3.3 OS=Drosophila hydei GN=His3.3A PE=3 SV=2; Histone H3.3 OS=Drosophila melanogaster GN=His3.3A PE=1 SV=2; Histone H3.3 OS=Spisula solidissima …			0	58.52	FQSAAIGALQEASEAYLVGLFEDTNLCAIHAK	Dioxidation(F)@21; No Carbamidomethyl(C)@27		0.00698025	3411.67	853.925	3411.67	853.924	4	17	1.1.1.1185.2	1	33.7497	226.431	33.7207
2	96.86	96.86	88.1	87.3	87.3	sp|P0C1H3|H2B1_CHICK	Histone H2B 1/2/3/4/6 OS=Gallus gallus GN=H2B-I PE=1 SV=2			0	80.9	SFVNDIFER	Dimethyl(R)@9	cleaved N-S@N-term	0.000878772	1153.58	577.796	1153.58	577.796	2	11	1.1.1.1085.5	0	24.1185	114.482	24.0991
22	5.06	61.18	88.89	86.51	86.51	sp|P0C1H5|H2B7_CHICK	Histone H2B 7 OS=Gallus gallus GN=H2B-VII PE=1 SV=2			0	80.9	SFVNDIFER	Dimethyl(R)@9	cleaved N-S@N-term	0.000878772	1153.58	577.796	1153.58	577.796	2	11	1.1.1.1085.5	0	24.1185	114.482	24.0991
25	3.73	91.52	89.68	87.3	87.3	sp|Q9PSW9|H2B8_CHICK	Histone H2B 8 OS=Gallus gallus GN=H2B-VIII PE=1 SV=3			0	80.9	SFVNDIFER	Dimethyl(R)@9	cleaved N-S@N-term	0.000878772	1153.58	577.796	1153.58	577.796	2	11	1.1.1.1085.5	0	24.1185	114.482	24.0991
32	2	12.36	49.26	27.21	27.21	sp|Q8J1K2|H2B_ROSNE	Histone H2B OS=Rosellinia necatrix GN=hh2b PE=3 SV=3			0	80.9	SFVNDIFER	Dimethyl(R)@9	cleaved N-S@N-term	0.000878772	1153.58	577.796	1153.58	577.796	2	11	1.1.1.1085.5	0	24.1185	114.482	24.0991
1	99.72	99.72	94.57	77.52	77.52	sp|P13912|H2A_CAIMO; sp|P02263|H2A4_CHICK	Histone H2A OS=Cairina moschata PE=3 SV=2; Histone H2A-IV OS=Gallus gallus PE=1 SV=2			0	99	HLQLAIRNDEELNKLLGK	Dimethyl(R)@7	missed R-N@7; missed K-L@14	-0.000302715	2131.21	711.411	2131.21	711.411	3	18	1.1.1.1057.4	0	21.4255	925.056	21.4524
1	99.72	99.72	94.57	77.52	77.52	sp|P13912|H2A_CAIMO; sp|P02263|H2A4_CHICK	Histone H2A OS=Cairina moschata PE=3 SV=2; Histone H2A-IV OS=Gallus gallus PE=1 SV=2			0	82.9	HLQLAIRNDEELNKLLGK	Dimethyl(R)@7	missed R-N@7; missed K-L@14	-0.00170474	2131.21	533.81	2131.21	533.81	4	14	1.1.1.1070.2	0	22.664	2006.26	22.4331
28	2.5	82.66	94.57	77.52	77.52	sp|Q64523|H2A2C_MOUSE; sp|Q16777|H2A2C_HUMAN; sp|A1A4R1|H2A2C_BOVIN	Histone H2A type 2-C OS=Mus musculus GN=Hist2h2ac PE=1 SV=3; Histone H2A type 2-C OS=Homo sapiens GN=HIST2H2AC PE=1 SV=4; Histone H2A type 2-C OS=Bos taurus GN=HIST2H2AC PE=2 SV=1			0	99	HLQLAIRNDEELNKLLGK	Dimethyl(R)@7	missed R-N@7; missed K-L@14	-0.000302715	2131.21	711.411	2131.21	711.411	3	18	1.1.1.1057.4	0	21.4255	925.056	21.4524
28	2.5	82.66	94.57	77.52	77.52	sp|Q64523|H2A2C_MOUSE; sp|Q16777|H2A2C_HUMAN; sp|A1A4R1|H2A2C_BOVIN	Histone H2A type 2-C OS=Mus musculus GN=Hist2h2ac PE=1 SV=3; Histone H2A type 2-C OS=Homo sapiens GN=HIST2H2AC PE=1 SV=4; Histone H2A type 2-C OS=Bos taurus GN=HIST2H2AC PE=2 SV=1			0	82.9	HLQLAIRNDEELNKLLGK	Dimethyl(R)@7	missed R-N@7; missed K-L@14	-0.00170474	2131.21	533.81	2131.21	533.81	4	14	1.1.1.1070.2	0	22.664	2006.26	22.4331
2	96.86	96.86	88.1	87.3	87.3	sp|P0C1H3|H2B1_CHICK	Histone H2B 1/2/3/4/6 OS=Gallus gallus GN=H2B-I PE=1 SV=2			0	99	AMGIMNSFVNDIFER	Dimethyl(R)@15		0.00393468	1770.85	886.431	1770.84	886.429	2	22	1.1.1.1143.7	0	29.8477	8414.99	29.8762
2	96.86	96.86	88.1	87.3	87.3	sp|P0C1H3|H2B1_CHICK	Histone H2B 1/2/3/4/6 OS=Gallus gallus GN=H2B-I PE=1 SV=2			0	99	AMGIMNSFVNDIFER	Dimethyl(R)@15		0.00393468	1770.85	886.431	1770.84	886.429	2	16	1.1.1.1146.10	0	30.1481	8414.99	29.8762
22	5.06	61.18	88.89	86.51	86.51	sp|P0C1H5|H2B7_CHICK	Histone H2B 7 OS=Gallus gallus GN=H2B-VII PE=1 SV=2			0	99	AMSIMNSFVNDIFER	Dimethyl(R)@15		0.00326	1800.86	901.436	1800.85	901.434	2	21	1.1.1.1149.6	1	30.4348	128.505	30.465
22	5.06	61.18	88.89	86.51	86.51	sp|P0C1H5|H2B7_CHICK	Histone H2B 7 OS=Gallus gallus GN=H2B-VII PE=1 SV=2			0	99	AMSIMNSFVNDIFER	Dimethyl(R)@15		0.00326	1800.86	901.436	1800.85	901.434	2	19	1.1.1.1149.7	1	30.4464	128.505	30.465
25	3.73	91.52	89.68	87.3	87.3	sp|Q9PSW9|H2B8_CHICK	Histone H2B 8 OS=Gallus gallus GN=H2B-VIII PE=1 SV=3			0	99	AMGIMNSFVNDIFER	Dimethyl(R)@15		0.00393468	1770.85	886.431	1770.84	886.429	2	22	1.1.1.1143.7	0	29.8477	8414.99	29.8762
25	3.73	91.52	89.68	87.3	87.3	sp|Q9PSW9|H2B8_CHICK	Histone H2B 8 OS=Gallus gallus GN=H2B-VIII PE=1 SV=3			0	99	AMGIMNSFVNDIFER	Dimethyl(R)@15		0.00393468	1770.85	886.431	1770.84	886.429	2	16	1.1.1.1146.10	0	30.1481	8414.99	29.8762
32	2	12.36	49.26	27.21	27.21	sp|Q8J1K2|H2B_ROSNE	Histone H2B OS=Rosellinia necatrix GN=hh2b PE=3 SV=3			0	25.72	NSFVNDIFER	Dimethyl(R)@10	cleaved L-N@N-term	0.00594632	1267.63	634.82	1267.62	634.817	2	12	1.1.1.1086.7	0	24.2368	50.9489	24.1971
2	96.86	96.86	88.1	87.3	87.3	sp|P0C1H3|H2B1_CHICK	Histone H2B 1/2/3/4/6 OS=Gallus gallus GN=H2B-I PE=1 SV=2			0	25.72	NSFVNDIFER	Dimethyl(R)@10	cleaved M-N@N-term	0.00594632	1267.63	634.82	1267.62	634.817	2	12	1.1.1.1086.7	0	24.2368	50.9489	24.1971
22	5.06	61.18	88.89	86.51	86.51	sp|P0C1H5|H2B7_CHICK	Histone H2B 7 OS=Gallus gallus GN=H2B-VII PE=1 SV=2			0	25.72	NSFVNDIFER	Dimethyl(R)@10	cleaved M-N@N-term	0.00594632	1267.63	634.82	1267.62	634.817	2	12	1.1.1.1086.7	0	24.2368	50.9489	24.1971
25	3.73	91.52	89.68	87.3	87.3	sp|Q9PSW9|H2B8_CHICK	Histone H2B 8 OS=Gallus gallus GN=H2B-VIII PE=1 SV=3			0	25.72	NSFVNDIFER	Dimethyl(R)@10	cleaved M-N@N-term	0.00594632	1267.63	634.82	1267.62	634.817	2	12	1.1.1.1086.7	0	24.2368	50.9489	24.1971
13	14.59	61.65	92.31	71.54	71.54	sp|Q64522|H2A2B_MOUSE	Histone H2A type 2-B OS=Mus musculus GN=Hist2h2ab PE=1 SV=3			0	99	VTIAQGGVLPNIQAVLLPK	Dimethyl(N)@11; Deamidated(Q)@13	cleaved G-V@N-term	-0.00209191	1959.17	980.595	1959.18	980.596	2	19	1.1.1.1163.7	0	31.8432	557.934	31.7503
13	14.59	61.65	92.31	71.54	71.54	sp|Q64522|H2A2B_MOUSE	Histone H2A type 2-B OS=Mus musculus GN=Hist2h2ab PE=1 SV=3			0	99	VTIAQGGVLPNIQAVLLPK	Dimethyl(N)@11; Deamidated(Q)@13	cleaved G-V@N-term	0.000424729	1959.18	654.066	1959.18	654.066	3	18	1.1.1.1161.3	0	31.5902	750.752	31.7503
13	14.59	61.65	92.31	71.54	71.54	sp|Q64522|H2A2B_MOUSE	Histone H2A type 2-B OS=Mus musculus GN=Hist2h2ab PE=1 SV=3			0	97.44	VTIAQGGVLPNIQAVLLPK	Dimethyl(N)@11; Deamidated(Q)@13	cleaved G-V@N-term	0.000424729	1959.18	654.066	1959.18	654.066	3	16	1.1.1.1164.6	0	31.8834	750.752	31.7503
1	99.72	99.72	94.57	77.52	77.52	sp|P13912|H2A_CAIMO; sp|P02263|H2A4_CHICK	Histone H2A OS=Cairina moschata PE=3 SV=2; Histone H2A-IV OS=Gallus gallus PE=1 SV=2			0	99	VTIAQGGVLPNIQAVLLPK	Dimethyl(N)@11; Deamidated(Q)@13		-0.00209191	1959.17	980.595	1959.18	980.596	2	19	1.1.1.1163.7	0	31.8432	557.934	31.7503
1	99.72	99.72	94.57	77.52	77.52	sp|P13912|H2A_CAIMO; sp|P02263|H2A4_CHICK	Histone H2A OS=Cairina moschata PE=3 SV=2; Histone H2A-IV OS=Gallus gallus PE=1 SV=2			0	99	VTIAQGGVLPNIQAVLLPK	Dimethyl(N)@11; Deamidated(Q)@13		0.000424729	1959.18	654.066	1959.18	654.066	3	18	1.1.1.1161.3	0	31.5902	750.752	31.7503
1	99.72	99.72	94.57	77.52	77.52	sp|P13912|H2A_CAIMO; sp|P02263|H2A4_CHICK	Histone H2A OS=Cairina moschata PE=3 SV=2; Histone H2A-IV OS=Gallus gallus PE=1 SV=2			0	97.44	VTIAQGGVLPNIQAVLLPK	Dimethyl(N)@11; Deamidated(Q)@13		0.000424729	1959.18	654.066	1959.18	654.066	3	16	1.1.1.1164.6	0	31.8834	750.752	31.7503
28	2.5	82.66	94.57	77.52	77.52	sp|Q64523|H2A2C_MOUSE; sp|Q16777|H2A2C_HUMAN; sp|A1A4R1|H2A2C_BOVIN	Histone H2A type 2-C OS=Mus musculus GN=Hist2h2ac PE=1 SV=3; Histone H2A type 2-C OS=Homo sapiens GN=HIST2H2AC PE=1 SV=4; Histone H2A type 2-C OS=Bos taurus GN=HIST2H2AC PE=2 SV=1			0	99	VTIAQGGVLPNIQAVLLPK	Dimethyl(N)@11; Deamidated(Q)@13		-0.00209191	1959.17	980.595	1959.18	980.596	2	19	1.1.1.1163.7	0	31.8432	557.934	31.7503
28	2.5	82.66	94.57	77.52	77.52	sp|Q64523|H2A2C_MOUSE; sp|Q16777|H2A2C_HUMAN; sp|A1A4R1|H2A2C_BOVIN	Histone H2A type 2-C OS=Mus musculus GN=Hist2h2ac PE=1 SV=3; Histone H2A type 2-C OS=Homo sapiens GN=HIST2H2AC PE=1 SV=4; Histone H2A type 2-C OS=Bos taurus GN=HIST2H2AC PE=2 SV=1			0	99	VTIAQGGVLPNIQAVLLPK	Dimethyl(N)@11; Deamidated(Q)@13		0.000424729	1959.18	654.066	1959.18	654.066	3	18	1.1.1.1161.3	0	31.5902	750.752	31.7503
28	2.5	82.66	94.57	77.52	77.52	sp|Q64523|H2A2C_MOUSE; sp|Q16777|H2A2C_HUMAN; sp|A1A4R1|H2A2C_BOVIN	Histone H2A type 2-C OS=Mus musculus GN=Hist2h2ac PE=1 SV=3; Histone H2A type 2-C OS=Homo sapiens GN=HIST2H2AC PE=1 SV=4; Histone H2A type 2-C OS=Bos taurus GN=HIST2H2AC PE=2 SV=1			0	97.44	VTIAQGGVLPNIQAVLLPK	Dimethyl(N)@11; Deamidated(Q)@13		0.000424729	1959.18	654.066	1959.18	654.066	3	16	1.1.1.1164.6	0	31.8834	750.752	31.7503
13	14.59	61.65	92.31	71.54	71.54	sp|Q64522|H2A2B_MOUSE	Histone H2A type 2-B OS=Mus musculus GN=Hist2h2ab PE=1 SV=3			0	20.53	VTIAQGGVLPNIQAVLLPK	Didehydro(T)@2; Deamidated(Q)@5	cleaved G-V@N-term	0.00144343	1929.13	965.573	1929.13	965.572	2	12	1.1.1.1178.13	0	33.1041	64.3198	33.0348
1	99.72	99.72	94.57	77.52	77.52	sp|P13912|H2A_CAIMO; sp|P02263|H2A4_CHICK	Histone H2A OS=Cairina moschata PE=3 SV=2; Histone H2A-IV OS=Gallus gallus PE=1 SV=2			0	20.53	VTIAQGGVLPNIQAVLLPK	Didehydro(T)@2; Deamidated(Q)@5		0.00144343	1929.13	965.573	1929.13	965.572	2	12	1.1.1.1178.13	0	33.1041	64.3198	33.0348
28	2.5	82.66	94.57	77.52	77.52	sp|Q64523|H2A2C_MOUSE; sp|Q16777|H2A2C_HUMAN; sp|A1A4R1|H2A2C_BOVIN	Histone H2A type 2-C OS=Mus musculus GN=Hist2h2ac PE=1 SV=3; Histone H2A type 2-C OS=Homo sapiens GN=HIST2H2AC PE=1 SV=4; Histone H2A type 2-C OS=Bos taurus GN=HIST2H2AC PE=2 SV=1			0	20.53	VTIAQGGVLPNIQAVLLPK	Didehydro(T)@2; Deamidated(Q)@5		0.00144343	1929.13	965.573	1929.13	965.572	2	12	1.1.1.1178.13	0	33.1041	64.3198	33.0348
4	72.23	72.23	92.65	88.97	78.68	sp|Q71DI3|H32_HUMAN; sp|Q6LBE8|H32_MUSPA; sp|Q4QRF4|H32_DANRE; sp|Q28D37|H32_XENTR; sp|P84239|H3_URECA; sp|P84238|H3_CHITH; sp|P84237|H3_TIGCA; sp|P84236|H3_DROHY; sp|P84235|H3_PLADU; sp|P84234|H32_ONCMY; sp|P84233|H32_XENLA; sp|P84232|H32_PORAF; sp|P84231|H32_ICTBU; sp|P84230|H32_CAIMO; sp|P84229|H32_CHICK; sp|P84228|H32_MOUSE; sp|P84227|H32_BOVIN; sp|P02299|H3_DROME	Histone H3.2 OS=Homo sapiens GN=HIST2H3A PE=1 SV=3; Histone H3.2 OS=Mus pahari GN=H312 PE=2 SV=3; Histone H3.2 OS=Danio rerio GN=zgc:113984 PE=2 SV=3; Histone H3.2 OS=Xenopus tropicalis GN=TGas081o10.1 PE=2 SV=3; Histone H3 OS=Urechis caupo PE=1 SV=2; Histone H3 OS=Chironomus thummi thummi PE=3 SV=2; Histone H3 OS=Tigriopus californicus PE=3 SV=2; Histone H3 OS=Drosophila hydei GN=His3 PE=3 SV=2;…			0	99	KSAPATGGVKKPHR	Delta:H(4)C(2)@N-term; Methyl(K)@10	missed K-S@1; missed K-K@10	-0.00546117	1474.87	738.441	1474.87	738.444	2	20	1.1.1.925.19	1	8.5581	1892.52	8.4704
4	72.23	72.23	92.65	88.97	78.68	sp|Q71DI3|H32_HUMAN; sp|Q6LBE8|H32_MUSPA; sp|Q4QRF4|H32_DANRE; sp|Q28D37|H32_XENTR; sp|P84239|H3_URECA; sp|P84238|H3_CHITH; sp|P84237|H3_TIGCA; sp|P84236|H3_DROHY; sp|P84235|H3_PLADU; sp|P84234|H32_ONCMY; sp|P84233|H32_XENLA; sp|P84232|H32_PORAF; sp|P84231|H32_ICTBU; sp|P84230|H32_CAIMO; sp|P84229|H32_CHICK; sp|P84228|H32_MOUSE; sp|P84227|H32_BOVIN; sp|P02299|H3_DROME	Histone H3.2 OS=Homo sapiens GN=HIST2H3A PE=1 SV=3; Histone H3.2 OS=Mus pahari GN=H312 PE=2 SV=3; Histone H3.2 OS=Danio rerio GN=zgc:113984 PE=2 SV=3; Histone H3.2 OS=Xenopus tropicalis GN=TGas081o10.1 PE=2 SV=3; Histone H3 OS=Urechis caupo PE=1 SV=2; Histone H3 OS=Chironomus thummi thummi PE=3 SV=2; Histone H3 OS=Tigriopus californicus PE=3 SV=2; Histone H3 OS=Drosophila hydei GN=His3 PE=3 SV=2;…			0	99	KSAPATGGVKKPHR	Delta:H(4)C(2)@N-term; Methyl(K)@10	missed K-S@1; missed K-K@10	-5.59162e-05	1474.87	369.726	1474.87	369.726	4	17	1.1.1.926.3	1	8.5842	10995.6	8.4704
2	96.86	96.86	88.1	87.3	87.3	sp|P0C1H3|H2B1_CHICK	Histone H2B 1/2/3/4/6 OS=Gallus gallus GN=H2B-I PE=1 SV=2			0	71.59	PEPAKSAPAPK	Delta:H(4)C(2)@N-term	cleaved M-P@N-term; missed K-S@5	-0.00192357	1119.63	374.216	1119.63	374.217	3	13	1.1.1.940.2	0	9.9471	781.795	9.9345
22	5.06	61.18	88.89	86.51	86.51	sp|P0C1H5|H2B7_CHICK	Histone H2B 7 OS=Gallus gallus GN=H2B-VII PE=1 SV=2			0	71.59	PEPAKSAPAPK	Delta:H(4)C(2)@N-term	cleaved M-P@N-term; missed K-S@5	-0.00192357	1119.63	374.216	1119.63	374.217	3	13	1.1.1.940.2	0	9.9471	781.795	9.9345
25	3.73	91.52	89.68	87.3	87.3	sp|Q9PSW9|H2B8_CHICK	Histone H2B 8 OS=Gallus gallus GN=H2B-VIII PE=1 SV=3			0	71.59	PEPAKSAPAPK	Delta:H(4)C(2)@N-term	cleaved M-P@N-term; missed K-S@5	-0.00192357	1119.63	374.216	1119.63	374.217	3	13	1.1.1.940.2	0	9.9471	781.795	9.9345
2	96.86	96.86	88.1	87.3	87.3	sp|P0C1H3|H2B1_CHICK	Histone H2B 1/2/3/4/6 OS=Gallus gallus GN=H2B-I PE=1 SV=2			0	99	KESYSIYVYK	Delta:H(4)C(2)@N-term	missed K-E@1	0.000854789	1306.68	654.348	1306.68	654.348	2	16	1.1.1.1020.9	0	17.8259	838.436	17.8412
22	5.06	61.18	88.89	86.51	86.51	sp|P0C1H5|H2B7_CHICK	Histone H2B 7 OS=Gallus gallus GN=H2B-VII PE=1 SV=2			0	99	KESYSIYVYK	Delta:H(4)C(2)@N-term	missed K-E@1	0.000854789	1306.68	654.348	1306.68	654.348	2	16	1.1.1.1020.9	0	17.8259	838.436	17.8412
25	3.73	91.52	89.68	87.3	87.3	sp|Q9PSW9|H2B8_CHICK	Histone H2B 8 OS=Gallus gallus GN=H2B-VIII PE=1 SV=3			0	99	KESYSIYVYK	Delta:H(4)C(2)@N-term	missed K-E@1	0.000854789	1306.68	654.348	1306.68	654.348	2	16	1.1.1.1020.9	0	17.8259	838.436	17.8412
1	99.72	99.72	94.57	77.52	77.52	sp|P13912|H2A_CAIMO; sp|P02263|H2A4_CHICK	Histone H2A OS=Cairina moschata PE=3 SV=2; Histone H2A-IV OS=Gallus gallus PE=1 SV=2			0	99	NDEELNKLLGK	Delta:H(4)C(2)@N-term	missed K-L@7	-0.00748453	1299.7	650.855	1299.7	650.859	2	14	1.1.1.1040.34	0	19.7603	324.835	19.6956
13	14.59	61.65	92.31	71.54	71.54	sp|Q64522|H2A2B_MOUSE	Histone H2A type 2-B OS=Mus musculus GN=Hist2h2ab PE=1 SV=3			0	99	NDEELNKLLGGVTIAQGGVLPNIQAVLLPK	Delta:H(4)C(2)@N-term	missed K-L@7	0.0109099	3140.79	1047.94	3140.78	1047.93	3	29	1.1.1.1149.8	1	30.4598	125.571	30.465
13	14.59	61.65	92.31	71.54	71.54	sp|Q64522|H2A2B_MOUSE	Histone H2A type 2-B OS=Mus musculus GN=Hist2h2ab PE=1 SV=3			0	99	NDEELNKLLGGVTIAQGGVLPNIQAVLLPK	Delta:H(4)C(2)@N-term	missed K-L@7	-0.00256698	3140.78	786.202	3140.78	786.203	4	18	1.1.1.1150.6	1	30.5051	54.9001	30.465
28	2.5	82.66	94.57	77.52	77.52	sp|Q64523|H2A2C_MOUSE; sp|Q16777|H2A2C_HUMAN; sp|A1A4R1|H2A2C_BOVIN	Histone H2A type 2-C OS=Mus musculus GN=Hist2h2ac PE=1 SV=3; Histone H2A type 2-C OS=Homo sapiens GN=HIST2H2AC PE=1 SV=4; Histone H2A type 2-C OS=Bos taurus GN=HIST2H2AC PE=2 SV=1			0	99	NDEELNKLLGK	Delta:H(4)C(2)@N-term	missed K-L@7	-0.00748453	1299.7	650.855	1299.7	650.859	2	14	1.1.1.1040.34	0	19.7603	324.835	19.6956
4	72.23	72.23	92.65	88.97	78.68	sp|Q71DI3|H32_HUMAN; sp|Q6LBE8|H32_MUSPA; sp|Q4QRF4|H32_DANRE; sp|Q28D37|H32_XENTR; sp|P84239|H3_URECA; sp|P84238|H3_CHITH; sp|P84237|H3_TIGCA; sp|P84236|H3_DROHY; sp|P84235|H3_PLADU; sp|P84234|H32_ONCMY; sp|P84233|H32_XENLA; sp|P84232|H32_PORAF; sp|P84231|H32_ICTBU; sp|P84230|H32_CAIMO; sp|P84229|H32_CHICK; sp|P84228|H32_MOUSE; sp|P84227|H32_BOVIN; sp|P02299|H3_DROME	Histone H3.2 OS=Homo sapiens GN=HIST2H3A PE=1 SV=3; Histone H3.2 OS=Mus pahari GN=H312 PE=2 SV=3; Histone H3.2 OS=Danio rerio GN=zgc:113984 PE=2 SV=3; Histone H3.2 OS=Xenopus tropicalis GN=TGas081o10.1 PE=2 SV=3; Histone H3 OS=Urechis caupo PE=1 SV=2; Histone H3 OS=Chironomus thummi thummi PE=3 SV=2; Histone H3 OS=Tigriopus californicus PE=3 SV=2; Histone H3 OS=Drosophila hydei GN=His3 PE=3 SV=2;…			0	99	KSAPATGGVK	Delta:H(4)C(2)@N-term	missed K-S@1	-0.000197756	942.55	472.282	942.55	472.282	2	16	1.1.1.927.7	1	8.7168	21422.7	8.6661
4	72.23	72.23	92.65	88.97	78.68	sp|Q71DI3|H32_HUMAN; sp|Q6LBE8|H32_MUSPA; sp|Q4QRF4|H32_DANRE; sp|Q28D37|H32_XENTR; sp|P84239|H3_URECA; sp|P84238|H3_CHITH; sp|P84237|H3_TIGCA; sp|P84236|H3_DROHY; sp|P84235|H3_PLADU; sp|P84234|H32_ONCMY; sp|P84233|H32_XENLA; sp|P84232|H32_PORAF; sp|P84231|H32_ICTBU; sp|P84230|H32_CAIMO; sp|P84229|H32_CHICK; sp|P84228|H32_MOUSE; sp|P84227|H32_BOVIN; sp|P02299|H3_DROME	Histone H3.2 OS=Homo sapiens GN=HIST2H3A PE=1 SV=3; Histone H3.2 OS=Mus pahari GN=H312 PE=2 SV=3; Histone H3.2 OS=Danio rerio GN=zgc:113984 PE=2 SV=3; Histone H3.2 OS=Xenopus tropicalis GN=TGas081o10.1 PE=2 SV=3; Histone H3 OS=Urechis caupo PE=1 SV=2; Histone H3 OS=Chironomus thummi thummi PE=3 SV=2; Histone H3 OS=Tigriopus californicus PE=3 SV=2; Histone H3 OS=Drosophila hydei GN=His3 PE=3 SV=2;…			0	77.96	KSAPATGGVK	Delta:H(4)C(2)@N-term	missed K-S@1	-0.000197756	942.55	472.282	942.55	472.282	2	11	1.1.1.931.6	1	9.1488	21422.7	8.6661
4	72.23	72.23	92.65	88.97	78.68	sp|Q71DI3|H32_HUMAN; sp|Q6LBE8|H32_MUSPA; sp|Q4QRF4|H32_DANRE; sp|Q28D37|H32_XENTR; sp|P84239|H3_URECA; sp|P84238|H3_CHITH; sp|P84237|H3_TIGCA; sp|P84236|H3_DROHY; sp|P84235|H3_PLADU; sp|P84234|H32_ONCMY; sp|P84233|H32_XENLA; sp|P84232|H32_PORAF; sp|P84231|H32_ICTBU; sp|P84230|H32_CAIMO; sp|P84229|H32_CHICK; sp|P84228|H32_MOUSE; sp|P84227|H32_BOVIN; sp|P02299|H3_DROME	Histone H3.2 OS=Homo sapiens GN=HIST2H3A PE=1 SV=3; Histone H3.2 OS=Mus pahari GN=H312 PE=2 SV=3; Histone H3.2 OS=Danio rerio GN=zgc:113984 PE=2 SV=3; Histone H3.2 OS=Xenopus tropicalis GN=TGas081o10.1 PE=2 SV=3; Histone H3 OS=Urechis caupo PE=1 SV=2; Histone H3 OS=Chironomus thummi thummi PE=3 SV=2; Histone H3 OS=Tigriopus californicus PE=3 SV=2; Histone H3 OS=Drosophila hydei GN=His3 PE=3 SV=2;…			0	99	KSAPATGGVKKPHR	Delta:H(4)C(2)@N-term	missed K-S@1; missed K-K@10	-0.00461563	1460.85	731.434	1460.86	731.436	2	22	1.1.1.924.21	1	8.4551	4929.91	8.4704
4	72.23	72.23	92.65	88.97	78.68	sp|Q71DI3|H32_HUMAN; sp|Q6LBE8|H32_MUSPA; sp|Q4QRF4|H32_DANRE; sp|Q28D37|H32_XENTR; sp|P84239|H3_URECA; sp|P84238|H3_CHITH; sp|P84237|H3_TIGCA; sp|P84236|H3_DROHY; sp|P84235|H3_PLADU; sp|P84234|H32_ONCMY; sp|P84233|H32_XENLA; sp|P84232|H32_PORAF; sp|P84231|H32_ICTBU; sp|P84230|H32_CAIMO; sp|P84229|H32_CHICK; sp|P84228|H32_MOUSE; sp|P84227|H32_BOVIN; sp|P02299|H3_DROME	Histone H3.2 OS=Homo sapiens GN=HIST2H3A PE=1 SV=3; Histone H3.2 OS=Mus pahari GN=H312 PE=2 SV=3; Histone H3.2 OS=Danio rerio GN=zgc:113984 PE=2 SV=3; Histone H3.2 OS=Xenopus tropicalis GN=TGas081o10.1 PE=2 SV=3; Histone H3 OS=Urechis caupo PE=1 SV=2; Histone H3 OS=Chironomus thummi thummi PE=3 SV=2; Histone H3 OS=Tigriopus californicus PE=3 SV=2; Histone H3 OS=Drosophila hydei GN=His3 PE=3 SV=2;…			0	99	KSAPATGGVKKPHR	Delta:H(4)C(2)@N-term	missed K-S@1; missed K-K@10	-0.00461563	1460.85	731.434	1460.86	731.436	2	23	1.1.1.925.18	1	8.5531	4929.91	8.4704
4	72.23	72.23	92.65	88.97	78.68	sp|Q71DI3|H32_HUMAN; sp|Q6LBE8|H32_MUSPA; sp|Q4QRF4|H32_DANRE; sp|Q28D37|H32_XENTR; sp|P84239|H3_URECA; sp|P84238|H3_CHITH; sp|P84237|H3_TIGCA; sp|P84236|H3_DROHY; sp|P84235|H3_PLADU; sp|P84234|H32_ONCMY; sp|P84233|H32_XENLA; sp|P84232|H32_PORAF; sp|P84231|H32_ICTBU; sp|P84230|H32_CAIMO; sp|P84229|H32_CHICK; sp|P84228|H32_MOUSE; sp|P84227|H32_BOVIN; sp|P02299|H3_DROME	Histone H3.2 OS=Homo sapiens GN=HIST2H3A PE=1 SV=3; Histone H3.2 OS=Mus pahari GN=H312 PE=2 SV=3; Histone H3.2 OS=Danio rerio GN=zgc:113984 PE=2 SV=3; Histone H3.2 OS=Xenopus tropicalis GN=TGas081o10.1 PE=2 SV=3; Histone H3 OS=Urechis caupo PE=1 SV=2; Histone H3 OS=Chironomus thummi thummi PE=3 SV=2; Histone H3 OS=Tigriopus californicus PE=3 SV=2; Histone H3 OS=Drosophila hydei GN=His3 PE=3 SV=2;…			0	99	KSAPATGGVKKPHR	Delta:H(4)C(2)@N-term	missed K-S@1; missed K-K@10	0.0022785	1460.86	366.222	1460.86	366.222	4	19	1.1.1.926.2	1	8.5808	17287.7	8.4704
4	72.23	72.23	92.65	88.97	78.68	sp|Q71DI3|H32_HUMAN; sp|Q6LBE8|H32_MUSPA; sp|Q4QRF4|H32_DANRE; sp|Q28D37|H32_XENTR; sp|P84239|H3_URECA; sp|P84238|H3_CHITH; sp|P84237|H3_TIGCA; sp|P84236|H3_DROHY; sp|P84235|H3_PLADU; sp|P84234|H32_ONCMY; sp|P84233|H32_XENLA; sp|P84232|H32_PORAF; sp|P84231|H32_ICTBU; sp|P84230|H32_CAIMO; sp|P84229|H32_CHICK; sp|P84228|H32_MOUSE; sp|P84227|H32_BOVIN; sp|P02299|H3_DROME	Histone H3.2 OS=Homo sapiens GN=HIST2H3A PE=1 SV=3; Histone H3.2 OS=Mus pahari GN=H312 PE=2 SV=3; Histone H3.2 OS=Danio rerio GN=zgc:113984 PE=2 SV=3; Histone H3.2 OS=Xenopus tropicalis GN=TGas081o10.1 PE=2 SV=3; Histone H3 OS=Urechis caupo PE=1 SV=2; Histone H3 OS=Chironomus thummi thummi PE=3 SV=2; Histone H3 OS=Tigriopus californicus PE=3 SV=2; Histone H3 OS=Drosophila hydei GN=His3 PE=3 SV=2;…			0	41.26	KSAPATGGVKKPHR	Delta:H(4)C(2)@N-term	missed K-S@1; missed K-K@10	0.0022785	1460.86	366.222	1460.86	366.222	4	14	1.1.1.923.5	1	8.2907	17287.7	8.4704
3	87.9	87.9	96.12	88.35	88.35	sp|Q7KQD1|H4_CHAVR; sp|Q7K8C0|H4_MYTED; sp|Q76FF5|H4_DROTE; sp|Q76FF1|H4_DROOR; sp|Q76FE7|H4_DROMA; sp|Q76FD9|H4_DROSE; sp|Q6WV90|H4_MYTGA; sp|Q6WV73|H4_MYTCA; sp|Q6WV72|H4_MYTTR; sp|Q5RCS7|H4_PONAB; sp|Q4R362|H4_MACFA; sp|Q28DR4|H4_XENTR; sp|P84050|H4_RHYAM; sp|P84049|H4_MYRRU; sp|P84048|H4_ACRAS; sp|P84047|H4_ASEAQ; sp|P84046|H4_CHITH; sp|P84045|H4_TIGCA; sp|P84044|H4_DROYA; sp|P84043|H4_DROSI;…	Histone H4 OS=Chaetopterus variopedatus PE=3 SV=3; Histone H4 OS=Mytilus edulis PE=3 SV=3; Histone H4 OS=Drosophila teissieri GN=His4 PE=3 SV=3; Histone H4 OS=Drosophila orena GN=His4 PE=3 SV=3; Histone H4 OS=Drosophila mauritiana GN=His4 PE=3 SV=3; Histone H4 OS=Drosophila sechellia GN=His4 PE=3 SV=3; Histone H4 OS=Mytilus galloprovincialis PE=3 SV=3; Histone H4 OS=Mytilus californianus PE=3 SV=…			2	99	KVLRDNIQGITKPAIR	Delta:H(4)C(2)@N-term	missed K-V@1; missed R-D@4	-0.00580699	1849.12	925.567	1849.13	925.57	2	19	1.1.1.985.49	1	14.4141	5226.36	14.4227
3	87.9	87.9	96.12	88.35	88.35	sp|Q7KQD1|H4_CHAVR; sp|Q7K8C0|H4_MYTED; sp|Q76FF5|H4_DROTE; sp|Q76FF1|H4_DROOR; sp|Q76FE7|H4_DROMA; sp|Q76FD9|H4_DROSE; sp|Q6WV90|H4_MYTGA; sp|Q6WV73|H4_MYTCA; sp|Q6WV72|H4_MYTTR; sp|Q5RCS7|H4_PONAB; sp|Q4R362|H4_MACFA; sp|Q28DR4|H4_XENTR; sp|P84050|H4_RHYAM; sp|P84049|H4_MYRRU; sp|P84048|H4_ACRAS; sp|P84047|H4_ASEAQ; sp|P84046|H4_CHITH; sp|P84045|H4_TIGCA; sp|P84044|H4_DROYA; sp|P84043|H4_DROSI;…	Histone H4 OS=Chaetopterus variopedatus PE=3 SV=3; Histone H4 OS=Mytilus edulis PE=3 SV=3; Histone H4 OS=Drosophila teissieri GN=His4 PE=3 SV=3; Histone H4 OS=Drosophila orena GN=His4 PE=3 SV=3; Histone H4 OS=Drosophila mauritiana GN=His4 PE=3 SV=3; Histone H4 OS=Drosophila sechellia GN=His4 PE=3 SV=3; Histone H4 OS=Mytilus galloprovincialis PE=3 SV=3; Histone H4 OS=Mytilus californianus PE=3 SV=…			0	99	KVLRDNIQGITKPAIR	Delta:H(4)C(2)@N-term	missed K-V@1; missed R-D@4	-0.0024056	1849.12	617.382	1849.13	617.383	3	21	1.1.1.984.10	1	14.3106	34690.1	14.4227
3	87.9	87.9	96.12	88.35	88.35	sp|Q7KQD1|H4_CHAVR; sp|Q7K8C0|H4_MYTED; sp|Q76FF5|H4_DROTE; sp|Q76FF1|H4_DROOR; sp|Q76FE7|H4_DROMA; sp|Q76FD9|H4_DROSE; sp|Q6WV90|H4_MYTGA; sp|Q6WV73|H4_MYTCA; sp|Q6WV72|H4_MYTTR; sp|Q5RCS7|H4_PONAB; sp|Q4R362|H4_MACFA; sp|Q28DR4|H4_XENTR; sp|P84050|H4_RHYAM; sp|P84049|H4_MYRRU; sp|P84048|H4_ACRAS; sp|P84047|H4_ASEAQ; sp|P84046|H4_CHITH; sp|P84045|H4_TIGCA; sp|P84044|H4_DROYA; sp|P84043|H4_DROSI;…	Histone H4 OS=Chaetopterus variopedatus PE=3 SV=3; Histone H4 OS=Mytilus edulis PE=3 SV=3; Histone H4 OS=Drosophila teissieri GN=His4 PE=3 SV=3; Histone H4 OS=Drosophila orena GN=His4 PE=3 SV=3; Histone H4 OS=Drosophila mauritiana GN=His4 PE=3 SV=3; Histone H4 OS=Drosophila sechellia GN=His4 PE=3 SV=3; Histone H4 OS=Mytilus galloprovincialis PE=3 SV=3; Histone H4 OS=Mytilus californianus PE=3 SV=…			0	99	KVLRDNIQGITKPAIR	Delta:H(4)C(2)@N-term	missed K-V@1; missed R-D@4	-0.0024056	1849.12	617.382	1849.13	617.383	3	21	1.1.1.987.12	1	14.6129	34690.1	14.4227
3	87.9	87.9	96.12	88.35	88.35	sp|Q7KQD1|H4_CHAVR; sp|Q7K8C0|H4_MYTED; sp|Q76FF5|H4_DROTE; sp|Q76FF1|H4_DROOR; sp|Q76FE7|H4_DROMA; sp|Q76FD9|H4_DROSE; sp|Q6WV90|H4_MYTGA; sp|Q6WV73|H4_MYTCA; sp|Q6WV72|H4_MYTTR; sp|Q5RCS7|H4_PONAB; sp|Q4R362|H4_MACFA; sp|Q28DR4|H4_XENTR; sp|P84050|H4_RHYAM; sp|P84049|H4_MYRRU; sp|P84048|H4_ACRAS; sp|P84047|H4_ASEAQ; sp|P84046|H4_CHITH; sp|P84045|H4_TIGCA; sp|P84044|H4_DROYA; sp|P84043|H4_DROSI;…	Histone H4 OS=Chaetopterus variopedatus PE=3 SV=3; Histone H4 OS=Mytilus edulis PE=3 SV=3; Histone H4 OS=Drosophila teissieri GN=His4 PE=3 SV=3; Histone H4 OS=Drosophila orena GN=His4 PE=3 SV=3; Histone H4 OS=Drosophila mauritiana GN=His4 PE=3 SV=3; Histone H4 OS=Drosophila sechellia GN=His4 PE=3 SV=3; Histone H4 OS=Mytilus galloprovincialis PE=3 SV=3; Histone H4 OS=Mytilus californianus PE=3 SV=…			2	99	KVLRDNIQGITKPAIRR	Delta:H(4)C(2)@N-term	missed K-V@1; missed R-D@4; missed R-R@16	-0.00186079	2005.23	669.416	2005.23	669.416	3	18	1.1.1.977.5	1	13.6358	11217.7	13.4459
3	87.9	87.9	96.12	88.35	88.35	sp|Q7KQD1|H4_CHAVR; sp|Q7K8C0|H4_MYTED; sp|Q76FF5|H4_DROTE; sp|Q76FF1|H4_DROOR; sp|Q76FE7|H4_DROMA; sp|Q76FD9|H4_DROSE; sp|Q6WV90|H4_MYTGA; sp|Q6WV73|H4_MYTCA; sp|Q6WV72|H4_MYTTR; sp|Q5RCS7|H4_PONAB; sp|Q4R362|H4_MACFA; sp|Q28DR4|H4_XENTR; sp|P84050|H4_RHYAM; sp|P84049|H4_MYRRU; sp|P84048|H4_ACRAS; sp|P84047|H4_ASEAQ; sp|P84046|H4_CHITH; sp|P84045|H4_TIGCA; sp|P84044|H4_DROYA; sp|P84043|H4_DROSI;…	Histone H4 OS=Chaetopterus variopedatus PE=3 SV=3; Histone H4 OS=Mytilus edulis PE=3 SV=3; Histone H4 OS=Drosophila teissieri GN=His4 PE=3 SV=3; Histone H4 OS=Drosophila orena GN=His4 PE=3 SV=3; Histone H4 OS=Drosophila mauritiana GN=His4 PE=3 SV=3; Histone H4 OS=Drosophila sechellia GN=His4 PE=3 SV=3; Histone H4 OS=Mytilus galloprovincialis PE=3 SV=3; Histone H4 OS=Mytilus californianus PE=3 SV=…			0	18.59	KVLRDNIQGITKPAIRR	Delta:H(4)C(2)@N-term	missed K-V@1; missed R-D@4; missed R-R@16	-0.00466737	2005.22	402.052	2005.23	402.053	5	13	1.1.1.978.2	1	13.67	73214.4	13.5435
3	87.9	87.9	96.12	88.35	88.35	sp|Q7KQD1|H4_CHAVR; sp|Q7K8C0|H4_MYTED; sp|Q76FF5|H4_DROTE; sp|Q76FF1|H4_DROOR; sp|Q76FE7|H4_DROMA; sp|Q76FD9|H4_DROSE; sp|Q6WV90|H4_MYTGA; sp|Q6WV73|H4_MYTCA; sp|Q6WV72|H4_MYTTR; sp|Q5RCS7|H4_PONAB; sp|Q4R362|H4_MACFA; sp|Q28DR4|H4_XENTR; sp|P84050|H4_RHYAM; sp|P84049|H4_MYRRU; sp|P84048|H4_ACRAS; sp|P84047|H4_ASEAQ; sp|P84046|H4_CHITH; sp|P84045|H4_TIGCA; sp|P84044|H4_DROYA; sp|P84043|H4_DROSI;…	Histone H4 OS=Chaetopterus variopedatus PE=3 SV=3; Histone H4 OS=Mytilus edulis PE=3 SV=3; Histone H4 OS=Drosophila teissieri GN=His4 PE=3 SV=3; Histone H4 OS=Drosophila orena GN=His4 PE=3 SV=3; Histone H4 OS=Drosophila mauritiana GN=His4 PE=3 SV=3; Histone H4 OS=Drosophila sechellia GN=His4 PE=3 SV=3; Histone H4 OS=Mytilus galloprovincialis PE=3 SV=3; Histone H4 OS=Mytilus californianus PE=3 SV=…			0	37.96	HRKVLRDNIQGITKPAIR	Delta:H(4)C(2)@N-term	missed R-K@2; missed K-V@3; missed R-D@6	-0.0034382	2142.28	536.578	2142.29	536.579	4	13	1.1.1.971.6	1	13.017	1788.01	13.1533
8	22.85	22.85	51.95	51.95	51.95	sp|P00761|TRYP_PIG	Trypsin OS=Sus scrofa PE=1 SV=1			0.00305075	96.37	VATVSLPR	Delta:H(4)C(2)@N-term		0.00145928	869.535	435.775	869.533	435.774	2	13	1.1.1.999.5	1	15.7269	32128.7	15.6912
13	14.59	61.65	92.31	71.54	71.54	sp|Q64522|H2A2B_MOUSE	Histone H2A type 2-B OS=Mus musculus GN=Hist2h2ab PE=1 SV=3			0	84.26	LLGGVTIAQGGVLPNIQAVLLPK	Delta:H(4)C(2)@N-term		0.0136308	2298.42	767.146	2298.4	767.142	3	9	1.1.1.1108.16	1	26.3932	41.0104	26.3584
8	22.85	22.85	51.95	51.95	51.95	sp|P00761|TRYP_PIG	Trypsin OS=Sus scrofa PE=1 SV=1			0	98.34	LGEHNIDVLEGNEQFINAAKIITHPNFNGNTLDNDIMLIKLSSPATLNSR	Delta:H(4)C(2)(K)@40	missed K-I@20; missed K-L@40	-0.0260889	5528.81	1106.77	5528.84	1106.77	5	16	1.1.1.1128.17	1	28.385	549.034	28.3123
3	87.9	87.9	96.12	88.35	88.35	sp|Q7KQD1|H4_CHAVR; sp|Q7K8C0|H4_MYTED; sp|Q76FF5|H4_DROTE; sp|Q76FF1|H4_DROOR; sp|Q76FE7|H4_DROMA; sp|Q76FD9|H4_DROSE; sp|Q6WV90|H4_MYTGA; sp|Q6WV73|H4_MYTCA; sp|Q6WV72|H4_MYTTR; sp|Q5RCS7|H4_PONAB; sp|Q4R362|H4_MACFA; sp|Q28DR4|H4_XENTR; sp|P84050|H4_RHYAM; sp|P84049|H4_MYRRU; sp|P84048|H4_ACRAS; sp|P84047|H4_ASEAQ; sp|P84046|H4_CHITH; sp|P84045|H4_TIGCA; sp|P84044|H4_DROYA; sp|P84043|H4_DROSI;…	Histone H4 OS=Chaetopterus variopedatus PE=3 SV=3; Histone H4 OS=Mytilus edulis PE=3 SV=3; Histone H4 OS=Drosophila teissieri GN=His4 PE=3 SV=3; Histone H4 OS=Drosophila orena GN=His4 PE=3 SV=3; Histone H4 OS=Drosophila mauritiana GN=His4 PE=3 SV=3; Histone H4 OS=Drosophila sechellia GN=His4 PE=3 SV=3; Histone H4 OS=Mytilus galloprovincialis PE=3 SV=3; Histone H4 OS=Mytilus californianus PE=3 SV=…			0	99	HRKVLRDNIQGITKPAIR	Delta:H(4)C(2)(K)@3; Deamidated(Q)@10	missed R-K@2; missed K-V@3; missed R-D@6	-0.00628661	2143.26	536.823	2143.27	536.825	4	16	1.1.1.979.5	1	13.794	1088.97	14.0311
3	87.9	87.9	96.12	88.35	88.35	sp|Q7KQD1|H4_CHAVR; sp|Q7K8C0|H4_MYTED; sp|Q76FF5|H4_DROTE; sp|Q76FF1|H4_DROOR; sp|Q76FE7|H4_DROMA; sp|Q76FD9|H4_DROSE; sp|Q6WV90|H4_MYTGA; sp|Q6WV73|H4_MYTCA; sp|Q6WV72|H4_MYTTR; sp|Q5RCS7|H4_PONAB; sp|Q4R362|H4_MACFA; sp|Q28DR4|H4_XENTR; sp|P84050|H4_RHYAM; sp|P84049|H4_MYRRU; sp|P84048|H4_ACRAS; sp|P84047|H4_ASEAQ; sp|P84046|H4_CHITH; sp|P84045|H4_TIGCA; sp|P84044|H4_DROYA; sp|P84043|H4_DROSI;…	Histone H4 OS=Chaetopterus variopedatus PE=3 SV=3; Histone H4 OS=Mytilus edulis PE=3 SV=3; Histone H4 OS=Drosophila teissieri GN=His4 PE=3 SV=3; Histone H4 OS=Drosophila orena GN=His4 PE=3 SV=3; Histone H4 OS=Drosophila mauritiana GN=His4 PE=3 SV=3; Histone H4 OS=Drosophila sechellia GN=His4 PE=3 SV=3; Histone H4 OS=Mytilus galloprovincialis PE=3 SV=3; Histone H4 OS=Mytilus californianus PE=3 SV=…			2	99	HRKVLRDNIQGITKPAIR	Delta:H(4)C(2)(K)@3	missed R-K@2; missed K-V@3; missed R-D@6	-0.00496779	2142.28	429.464	2142.29	429.465	5	18	1.1.1.978.4	1	13.7116	3327.84	13.1533
3	87.9	87.9	96.12	88.35	88.35	sp|Q7KQD1|H4_CHAVR; sp|Q7K8C0|H4_MYTED; sp|Q76FF5|H4_DROTE; sp|Q76FF1|H4_DROOR; sp|Q76FE7|H4_DROMA; sp|Q76FD9|H4_DROSE; sp|Q6WV90|H4_MYTGA; sp|Q6WV73|H4_MYTCA; sp|Q6WV72|H4_MYTTR; sp|Q5RCS7|H4_PONAB; sp|Q4R362|H4_MACFA; sp|Q28DR4|H4_XENTR; sp|P84050|H4_RHYAM; sp|P84049|H4_MYRRU; sp|P84048|H4_ACRAS; sp|P84047|H4_ASEAQ; sp|P84046|H4_CHITH; sp|P84045|H4_TIGCA; sp|P84044|H4_DROYA; sp|P84043|H4_DROSI;…	Histone H4 OS=Chaetopterus variopedatus PE=3 SV=3; Histone H4 OS=Mytilus edulis PE=3 SV=3; Histone H4 OS=Drosophila teissieri GN=His4 PE=3 SV=3; Histone H4 OS=Drosophila orena GN=His4 PE=3 SV=3; Histone H4 OS=Drosophila mauritiana GN=His4 PE=3 SV=3; Histone H4 OS=Drosophila sechellia GN=His4 PE=3 SV=3; Histone H4 OS=Mytilus galloprovincialis PE=3 SV=3; Histone H4 OS=Mytilus californianus PE=3 SV=…			0	90.65	HRKVLRDNIQGITKPAIR	Delta:H(4)C(2)(K)@3	missed R-K@2; missed K-V@3; missed R-D@6	-0.0034382	2142.28	536.578	2142.29	536.579	4	14	1.1.1.974.5	1	13.3431	1788.01	13.1533
8	22.85	22.85	51.95	51.95	51.95	sp|P00761|TRYP_PIG	Trypsin OS=Sus scrofa PE=1 SV=1			0	23.01	LGEHNIDVLEGNEQFINAAKIITHPNFNGN	Delta:H(4)C(2)(K)@20; Deamidated(N)@30	cleaved N-T@C-term; missed K-I@20	0.000428809	3346.66	837.672	3346.66	837.672	4	14	1.1.1.1099.19	1	25.5477	342.956	25.4741
8	22.85	22.85	51.95	51.95	51.95	sp|P00761|TRYP_PIG	Trypsin OS=Sus scrofa PE=1 SV=1			0	99	IITHPNFNGNTLDNDIMLIKLSSPATLNSR	Delta:H(4)C(2)(K)@20	missed K-L@20	-0.0128065	3336.74	835.192	3336.75	835.195	4	18	1.1.1.1098.14	1	25.4338	1180.13	25.1782
3	87.9	87.9	96.12	88.35	88.35	sp|Q7KQD1|H4_CHAVR; sp|Q7K8C0|H4_MYTED; sp|Q76FF5|H4_DROTE; sp|Q76FF1|H4_DROOR; sp|Q76FE7|H4_DROMA; sp|Q76FD9|H4_DROSE; sp|Q6WV90|H4_MYTGA; sp|Q6WV73|H4_MYTCA; sp|Q6WV72|H4_MYTTR; sp|Q5RCS7|H4_PONAB; sp|Q4R362|H4_MACFA; sp|Q28DR4|H4_XENTR; sp|P84050|H4_RHYAM; sp|P84049|H4_MYRRU; sp|P84048|H4_ACRAS; sp|P84047|H4_ASEAQ; sp|P84046|H4_CHITH; sp|P84045|H4_TIGCA; sp|P84044|H4_DROYA; sp|P84043|H4_DROSI;…	Histone H4 OS=Chaetopterus variopedatus PE=3 SV=3; Histone H4 OS=Mytilus edulis PE=3 SV=3; Histone H4 OS=Drosophila teissieri GN=His4 PE=3 SV=3; Histone H4 OS=Drosophila orena GN=His4 PE=3 SV=3; Histone H4 OS=Drosophila mauritiana GN=His4 PE=3 SV=3; Histone H4 OS=Drosophila sechellia GN=His4 PE=3 SV=3; Histone H4 OS=Mytilus galloprovincialis PE=3 SV=3; Histone H4 OS=Mytilus californianus PE=3 SV=…			0	99	VFLENVIRDAVTYTEHAK	Delta:H(4)C(2)(K)@18	missed R-D@8	0.00962444	2132.14	711.719	2132.13	711.716	3	16	1.1.1.1129.3	1	28.4328	318.751	28.508
8	22.85	22.85	51.95	51.95	51.95	sp|P00761|TRYP_PIG	Trypsin OS=Sus scrofa PE=1 SV=1			0.0101054	99	TLDNDIMLIKLSSPATLNSR	Delta:H(4)C(2)(K)@10	cleaved N-T@N-term; missed K-L@10	-0.0081364	2229.2	744.072	2229.2	744.075	3	17	1.1.1.1085.14	1	24.1485	469.594	24.1971
4	72.23	72.23	92.65	88.97	78.68	sp|Q71DI3|H32_HUMAN; sp|Q6LBE8|H32_MUSPA; sp|Q4QRF4|H32_DANRE; sp|Q28D37|H32_XENTR; sp|P84239|H3_URECA; sp|P84238|H3_CHITH; sp|P84237|H3_TIGCA; sp|P84236|H3_DROHY; sp|P84235|H3_PLADU; sp|P84234|H32_ONCMY; sp|P84233|H32_XENLA; sp|P84232|H32_PORAF; sp|P84231|H32_ICTBU; sp|P84230|H32_CAIMO; sp|P84229|H32_CHICK; sp|P84228|H32_MOUSE; sp|P84227|H32_BOVIN; sp|P02299|H3_DROME	Histone H3.2 OS=Homo sapiens GN=HIST2H3A PE=1 SV=3; Histone H3.2 OS=Mus pahari GN=H312 PE=2 SV=3; Histone H3.2 OS=Danio rerio GN=zgc:113984 PE=2 SV=3; Histone H3.2 OS=Xenopus tropicalis GN=TGas081o10.1 PE=2 SV=3; Histone H3 OS=Urechis caupo PE=1 SV=2; Histone H3 OS=Chironomus thummi thummi PE=3 SV=2; Histone H3 OS=Tigriopus californicus PE=3 SV=2; Histone H3 OS=Drosophila hydei GN=His3 PE=3 SV=2;…			0	99	LVREIAQDFKTDLR	Delta:H(4)C(2)(K)@10	missed R-E@3; missed K-T@10	-0.00142526	1730.97	577.996	1730.97	577.997	3	16	1.1.1.1031.8	0	18.8895	2203.09	18.9147
15	8	49.92	92.65	85.29	74.26	sp|Q71LE2|H33_PIG; sp|Q6PI79|H33_XENLA; sp|Q6PI20|H33_DANRE; sp|Q6P823|H33_XENTR; sp|Q5E9F8|H33_BOVIN; sp|P84250|H33_DROHY; sp|P84249|H33_DROME; sp|P84248|H33_SPISO; sp|P84247|H33_CHICK; sp|P84246|H33_RABIT; sp|P84245|H33_RAT; sp|P84244|H33_MOUSE; sp|P84243|H33_HUMAN	Histone H3.3 OS=Sus scrofa GN=H3F3A PE=2 SV=3; Histone H3.3 OS=Xenopus laevis PE=1 SV=3; Histone H3.3 OS=Danio rerio GN=h3f3a PE=2 SV=3; Histone H3.3 OS=Xenopus tropicalis GN=TGas113e22.1 PE=1 SV=3; Histone H3.3 OS=Bos taurus GN=H3F3A PE=1 SV=3; Histone H3.3 OS=Drosophila hydei GN=His3.3A PE=3 SV=2; Histone H3.3 OS=Drosophila melanogaster GN=His3.3A PE=1 SV=2; Histone H3.3 OS=Spisula solidissima …			0	99	LVREIAQDFKTDLR	Delta:H(4)C(2)(K)@10	missed R-E@3; missed K-T@10	-0.00142526	1730.97	577.996	1730.97	577.997	3	16	1.1.1.1031.8	0	18.8895	2203.09	18.9147
3	87.9	87.9	96.12	88.35	88.35	sp|Q7KQD1|H4_CHAVR; sp|Q7K8C0|H4_MYTED; sp|Q76FF5|H4_DROTE; sp|Q76FF1|H4_DROOR; sp|Q76FE7|H4_DROMA; sp|Q76FD9|H4_DROSE; sp|Q6WV90|H4_MYTGA; sp|Q6WV73|H4_MYTCA; sp|Q6WV72|H4_MYTTR; sp|Q5RCS7|H4_PONAB; sp|Q4R362|H4_MACFA; sp|Q28DR4|H4_XENTR; sp|P84050|H4_RHYAM; sp|P84049|H4_MYRRU; sp|P84048|H4_ACRAS; sp|P84047|H4_ASEAQ; sp|P84046|H4_CHITH; sp|P84045|H4_TIGCA; sp|P84044|H4_DROYA; sp|P84043|H4_DROSI;…	Histone H4 OS=Chaetopterus variopedatus PE=3 SV=3; Histone H4 OS=Mytilus edulis PE=3 SV=3; Histone H4 OS=Drosophila teissieri GN=His4 PE=3 SV=3; Histone H4 OS=Drosophila orena GN=His4 PE=3 SV=3; Histone H4 OS=Drosophila mauritiana GN=His4 PE=3 SV=3; Histone H4 OS=Drosophila sechellia GN=His4 PE=3 SV=3; Histone H4 OS=Mytilus galloprovincialis PE=3 SV=3; Histone H4 OS=Mytilus californianus PE=3 SV=…			0	99	KVLRDNIQGITKPAIR	Delta:H(4)C(2)(K)@1; Deamidated(Q)@8	missed K-V@1; missed R-D@4	0.012662	1850.12	463.538	1850.11	463.535	4	22	1.1.1.986.3	1	14.4552	37996.9	14.4227
3	87.9	87.9	96.12	88.35	88.35	sp|Q7KQD1|H4_CHAVR; sp|Q7K8C0|H4_MYTED; sp|Q76FF5|H4_DROTE; sp|Q76FF1|H4_DROOR; sp|Q76FE7|H4_DROMA; sp|Q76FD9|H4_DROSE; sp|Q6WV90|H4_MYTGA; sp|Q6WV73|H4_MYTCA; sp|Q6WV72|H4_MYTTR; sp|Q5RCS7|H4_PONAB; sp|Q4R362|H4_MACFA; sp|Q28DR4|H4_XENTR; sp|P84050|H4_RHYAM; sp|P84049|H4_MYRRU; sp|P84048|H4_ACRAS; sp|P84047|H4_ASEAQ; sp|P84046|H4_CHITH; sp|P84045|H4_TIGCA; sp|P84044|H4_DROYA; sp|P84043|H4_DROSI;…	Histone H4 OS=Chaetopterus variopedatus PE=3 SV=3; Histone H4 OS=Mytilus edulis PE=3 SV=3; Histone H4 OS=Drosophila teissieri GN=His4 PE=3 SV=3; Histone H4 OS=Drosophila orena GN=His4 PE=3 SV=3; Histone H4 OS=Drosophila mauritiana GN=His4 PE=3 SV=3; Histone H4 OS=Drosophila sechellia GN=His4 PE=3 SV=3; Histone H4 OS=Mytilus galloprovincialis PE=3 SV=3; Histone H4 OS=Mytilus californianus PE=3 SV=…			0	99	KVLRDNIQGITKPAIR	Delta:H(4)C(2)(K)@1; Deamidated(Q)@8	missed K-V@1; missed R-D@4	-0.00137562	1850.11	463.534	1850.11	463.535	4	17	1.1.1.991.4	1	15.0031	15381.9	15.1059
3	87.9	87.9	96.12	88.35	88.35	sp|Q7KQD1|H4_CHAVR; sp|Q7K8C0|H4_MYTED; sp|Q76FF5|H4_DROTE; sp|Q76FF1|H4_DROOR; sp|Q76FE7|H4_DROMA; sp|Q76FD9|H4_DROSE; sp|Q6WV90|H4_MYTGA; sp|Q6WV73|H4_MYTCA; sp|Q6WV72|H4_MYTTR; sp|Q5RCS7|H4_PONAB; sp|Q4R362|H4_MACFA; sp|Q28DR4|H4_XENTR; sp|P84050|H4_RHYAM; sp|P84049|H4_MYRRU; sp|P84048|H4_ACRAS; sp|P84047|H4_ASEAQ; sp|P84046|H4_CHITH; sp|P84045|H4_TIGCA; sp|P84044|H4_DROYA; sp|P84043|H4_DROSI;…	Histone H4 OS=Chaetopterus variopedatus PE=3 SV=3; Histone H4 OS=Mytilus edulis PE=3 SV=3; Histone H4 OS=Drosophila teissieri GN=His4 PE=3 SV=3; Histone H4 OS=Drosophila orena GN=His4 PE=3 SV=3; Histone H4 OS=Drosophila mauritiana GN=His4 PE=3 SV=3; Histone H4 OS=Drosophila sechellia GN=His4 PE=3 SV=3; Histone H4 OS=Mytilus galloprovincialis PE=3 SV=3; Histone H4 OS=Mytilus californianus PE=3 SV=…			0	99	KVLRDNIQGITKPAIR	Delta:H(4)C(2)(K)@1; Deamidated(Q)@8	missed K-V@1; missed R-D@4	0.000846319	1850.11	617.711	1850.11	617.711	3	16	1.1.1.993.12	1	15.1983	5066.88	15.1059
3	87.9	87.9	96.12	88.35	88.35	sp|Q7KQD1|H4_CHAVR; sp|Q7K8C0|H4_MYTED; sp|Q76FF5|H4_DROTE; sp|Q76FF1|H4_DROOR; sp|Q76FE7|H4_DROMA; sp|Q76FD9|H4_DROSE; sp|Q6WV90|H4_MYTGA; sp|Q6WV73|H4_MYTCA; sp|Q6WV72|H4_MYTTR; sp|Q5RCS7|H4_PONAB; sp|Q4R362|H4_MACFA; sp|Q28DR4|H4_XENTR; sp|P84050|H4_RHYAM; sp|P84049|H4_MYRRU; sp|P84048|H4_ACRAS; sp|P84047|H4_ASEAQ; sp|P84046|H4_CHITH; sp|P84045|H4_TIGCA; sp|P84044|H4_DROYA; sp|P84043|H4_DROSI;…	Histone H4 OS=Chaetopterus variopedatus PE=3 SV=3; Histone H4 OS=Mytilus edulis PE=3 SV=3; Histone H4 OS=Drosophila teissieri GN=His4 PE=3 SV=3; Histone H4 OS=Drosophila orena GN=His4 PE=3 SV=3; Histone H4 OS=Drosophila mauritiana GN=His4 PE=3 SV=3; Histone H4 OS=Drosophila sechellia GN=His4 PE=3 SV=3; Histone H4 OS=Mytilus galloprovincialis PE=3 SV=3; Histone H4 OS=Mytilus californianus PE=3 SV=…			0	99	KVLRDNIQGITKPAIR	Delta:H(4)C(2)(K)@1; Deamidated(Q)@8	missed K-V@1; missed R-D@4	0.012662	1850.12	463.538	1850.11	463.535	4	16	1.1.1.983.4	1	14.1628	37996.9	14.4227
3	87.9	87.9	96.12	88.35	88.35	sp|Q7KQD1|H4_CHAVR; sp|Q7K8C0|H4_MYTED; sp|Q76FF5|H4_DROTE; sp|Q76FF1|H4_DROOR; sp|Q76FE7|H4_DROMA; sp|Q76FD9|H4_DROSE; sp|Q6WV90|H4_MYTGA; sp|Q6WV73|H4_MYTCA; sp|Q6WV72|H4_MYTTR; sp|Q5RCS7|H4_PONAB; sp|Q4R362|H4_MACFA; sp|Q28DR4|H4_XENTR; sp|P84050|H4_RHYAM; sp|P84049|H4_MYRRU; sp|P84048|H4_ACRAS; sp|P84047|H4_ASEAQ; sp|P84046|H4_CHITH; sp|P84045|H4_TIGCA; sp|P84044|H4_DROYA; sp|P84043|H4_DROSI;…	Histone H4 OS=Chaetopterus variopedatus PE=3 SV=3; Histone H4 OS=Mytilus edulis PE=3 SV=3; Histone H4 OS=Drosophila teissieri GN=His4 PE=3 SV=3; Histone H4 OS=Drosophila orena GN=His4 PE=3 SV=3; Histone H4 OS=Drosophila mauritiana GN=His4 PE=3 SV=3; Histone H4 OS=Drosophila sechellia GN=His4 PE=3 SV=3; Histone H4 OS=Mytilus galloprovincialis PE=3 SV=3; Histone H4 OS=Mytilus californianus PE=3 SV=…			0	68.75	KVLRDNIQGITKPAIR	Delta:H(4)C(2)(K)@1; Deamidated(Q)@8	missed K-V@1; missed R-D@4	-0.00137562	1850.11	463.534	1850.11	463.535	4	14	1.1.1.994.8	1	15.2959	15381.9	15.1059
3	87.9	87.9	96.12	88.35	88.35	sp|Q7KQD1|H4_CHAVR; sp|Q7K8C0|H4_MYTED; sp|Q76FF5|H4_DROTE; sp|Q76FF1|H4_DROOR; sp|Q76FE7|H4_DROMA; sp|Q76FD9|H4_DROSE; sp|Q6WV90|H4_MYTGA; sp|Q6WV73|H4_MYTCA; sp|Q6WV72|H4_MYTTR; sp|Q5RCS7|H4_PONAB; sp|Q4R362|H4_MACFA; sp|Q28DR4|H4_XENTR; sp|P84050|H4_RHYAM; sp|P84049|H4_MYRRU; sp|P84048|H4_ACRAS; sp|P84047|H4_ASEAQ; sp|P84046|H4_CHITH; sp|P84045|H4_TIGCA; sp|P84044|H4_DROYA; sp|P84043|H4_DROSI;…	Histone H4 OS=Chaetopterus variopedatus PE=3 SV=3; Histone H4 OS=Mytilus edulis PE=3 SV=3; Histone H4 OS=Drosophila teissieri GN=His4 PE=3 SV=3; Histone H4 OS=Drosophila orena GN=His4 PE=3 SV=3; Histone H4 OS=Drosophila mauritiana GN=His4 PE=3 SV=3; Histone H4 OS=Drosophila sechellia GN=His4 PE=3 SV=3; Histone H4 OS=Mytilus galloprovincialis PE=3 SV=3; Histone H4 OS=Mytilus californianus PE=3 SV=…			0	22.39	KVLRDNIQGITKPAIR	Delta:H(4)C(2)(K)@1; Deamidated(Q)@8	missed K-V@1; missed R-D@4	0.0126594	1850.12	371.032	1850.11	371.029	5	13	1.1.1.985.8	1	14.3458	6796.14	14.4227
3	87.9	87.9	96.12	88.35	88.35	sp|Q7KQD1|H4_CHAVR; sp|Q7K8C0|H4_MYTED; sp|Q76FF5|H4_DROTE; sp|Q76FF1|H4_DROOR; sp|Q76FE7|H4_DROMA; sp|Q76FD9|H4_DROSE; sp|Q6WV90|H4_MYTGA; sp|Q6WV73|H4_MYTCA; sp|Q6WV72|H4_MYTTR; sp|Q5RCS7|H4_PONAB; sp|Q4R362|H4_MACFA; sp|Q28DR4|H4_XENTR; sp|P84050|H4_RHYAM; sp|P84049|H4_MYRRU; sp|P84048|H4_ACRAS; sp|P84047|H4_ASEAQ; sp|P84046|H4_CHITH; sp|P84045|H4_TIGCA; sp|P84044|H4_DROYA; sp|P84043|H4_DROSI;…	Histone H4 OS=Chaetopterus variopedatus PE=3 SV=3; Histone H4 OS=Mytilus edulis PE=3 SV=3; Histone H4 OS=Drosophila teissieri GN=His4 PE=3 SV=3; Histone H4 OS=Drosophila orena GN=His4 PE=3 SV=3; Histone H4 OS=Drosophila mauritiana GN=His4 PE=3 SV=3; Histone H4 OS=Drosophila sechellia GN=His4 PE=3 SV=3; Histone H4 OS=Mytilus galloprovincialis PE=3 SV=3; Histone H4 OS=Mytilus californianus PE=3 SV=…			0	96.14	KVLRDNIQGITKPAIRR	Delta:H(4)C(2)(K)@1; Deamidated(Q)@8	missed K-V@1; missed R-D@4; missed R-R@16	-0.0038819	2006.21	502.559	2006.21	502.56	4	15	1.1.1.983.7	1	14.1912	9001.09	14.0311
3	87.9	87.9	96.12	88.35	88.35	sp|Q7KQD1|H4_CHAVR; sp|Q7K8C0|H4_MYTED; sp|Q76FF5|H4_DROTE; sp|Q76FF1|H4_DROOR; sp|Q76FE7|H4_DROMA; sp|Q76FD9|H4_DROSE; sp|Q6WV90|H4_MYTGA; sp|Q6WV73|H4_MYTCA; sp|Q6WV72|H4_MYTTR; sp|Q5RCS7|H4_PONAB; sp|Q4R362|H4_MACFA; sp|Q28DR4|H4_XENTR; sp|P84050|H4_RHYAM; sp|P84049|H4_MYRRU; sp|P84048|H4_ACRAS; sp|P84047|H4_ASEAQ; sp|P84046|H4_CHITH; sp|P84045|H4_TIGCA; sp|P84044|H4_DROYA; sp|P84043|H4_DROSI;…	Histone H4 OS=Chaetopterus variopedatus PE=3 SV=3; Histone H4 OS=Mytilus edulis PE=3 SV=3; Histone H4 OS=Drosophila teissieri GN=His4 PE=3 SV=3; Histone H4 OS=Drosophila orena GN=His4 PE=3 SV=3; Histone H4 OS=Drosophila mauritiana GN=His4 PE=3 SV=3; Histone H4 OS=Drosophila sechellia GN=His4 PE=3 SV=3; Histone H4 OS=Mytilus galloprovincialis PE=3 SV=3; Histone H4 OS=Mytilus californianus PE=3 SV=…			0	27.83	KVLRDNIQGITKPAIRR	Delta:H(4)C(2)(K)@1; Deamidated(Q)@8	missed K-V@1; missed R-D@4; missed R-R@16	-0.00619679	2006.21	402.248	2006.21	402.25	5	16	1.1.1.982.3	1	14.0469	11539.6	14.0311
3	87.9	87.9	96.12	88.35	88.35	sp|Q7KQD1|H4_CHAVR; sp|Q7K8C0|H4_MYTED; sp|Q76FF5|H4_DROTE; sp|Q76FF1|H4_DROOR; sp|Q76FE7|H4_DROMA; sp|Q76FD9|H4_DROSE; sp|Q6WV90|H4_MYTGA; sp|Q6WV73|H4_MYTCA; sp|Q6WV72|H4_MYTTR; sp|Q5RCS7|H4_PONAB; sp|Q4R362|H4_MACFA; sp|Q28DR4|H4_XENTR; sp|P84050|H4_RHYAM; sp|P84049|H4_MYRRU; sp|P84048|H4_ACRAS; sp|P84047|H4_ASEAQ; sp|P84046|H4_CHITH; sp|P84045|H4_TIGCA; sp|P84044|H4_DROYA; sp|P84043|H4_DROSI;…	Histone H4 OS=Chaetopterus variopedatus PE=3 SV=3; Histone H4 OS=Mytilus edulis PE=3 SV=3; Histone H4 OS=Drosophila teissieri GN=His4 PE=3 SV=3; Histone H4 OS=Drosophila orena GN=His4 PE=3 SV=3; Histone H4 OS=Drosophila mauritiana GN=His4 PE=3 SV=3; Histone H4 OS=Drosophila sechellia GN=His4 PE=3 SV=3; Histone H4 OS=Mytilus galloprovincialis PE=3 SV=3; Histone H4 OS=Mytilus californianus PE=3 SV=…			0	99	KVLRDNIQGITKPAIR	Delta:H(4)C(2)(K)@1; Deamidated(N)@6; Deamidated(Q)@8	missed K-V@1; missed R-D@4	0.000985553	1851.1	618.039	1851.09	618.039	3	17	1.1.1.1004.7	1	16.2584	458.241	16.1795
3	87.9	87.9	96.12	88.35	88.35	sp|Q7KQD1|H4_CHAVR; sp|Q7K8C0|H4_MYTED; sp|Q76FF5|H4_DROTE; sp|Q76FF1|H4_DROOR; sp|Q76FE7|H4_DROMA; sp|Q76FD9|H4_DROSE; sp|Q6WV90|H4_MYTGA; sp|Q6WV73|H4_MYTCA; sp|Q6WV72|H4_MYTTR; sp|Q5RCS7|H4_PONAB; sp|Q4R362|H4_MACFA; sp|Q28DR4|H4_XENTR; sp|P84050|H4_RHYAM; sp|P84049|H4_MYRRU; sp|P84048|H4_ACRAS; sp|P84047|H4_ASEAQ; sp|P84046|H4_CHITH; sp|P84045|H4_TIGCA; sp|P84044|H4_DROYA; sp|P84043|H4_DROSI;…	Histone H4 OS=Chaetopterus variopedatus PE=3 SV=3; Histone H4 OS=Mytilus edulis PE=3 SV=3; Histone H4 OS=Drosophila teissieri GN=His4 PE=3 SV=3; Histone H4 OS=Drosophila orena GN=His4 PE=3 SV=3; Histone H4 OS=Drosophila mauritiana GN=His4 PE=3 SV=3; Histone H4 OS=Drosophila sechellia GN=His4 PE=3 SV=3; Histone H4 OS=Mytilus galloprovincialis PE=3 SV=3; Histone H4 OS=Mytilus californianus PE=3 SV=…			0	30	KVLRDNIQGITKPAIR	Delta:H(4)C(2)(K)@1; Deamidated(N)@6	missed K-V@1; missed R-D@4	-0.00174182	1850.11	463.534	1850.11	463.535	4	16	1.1.1.997.4	1	15.5351	8412.1	15.4961
3	87.9	87.9	96.12	88.35	88.35	sp|Q7KQD1|H4_CHAVR; sp|Q7K8C0|H4_MYTED; sp|Q76FF5|H4_DROTE; sp|Q76FF1|H4_DROOR; sp|Q76FE7|H4_DROMA; sp|Q76FD9|H4_DROSE; sp|Q6WV90|H4_MYTGA; sp|Q6WV73|H4_MYTCA; sp|Q6WV72|H4_MYTTR; sp|Q5RCS7|H4_PONAB; sp|Q4R362|H4_MACFA; sp|Q28DR4|H4_XENTR; sp|P84050|H4_RHYAM; sp|P84049|H4_MYRRU; sp|P84048|H4_ACRAS; sp|P84047|H4_ASEAQ; sp|P84046|H4_CHITH; sp|P84045|H4_TIGCA; sp|P84044|H4_DROYA; sp|P84043|H4_DROSI;…	Histone H4 OS=Chaetopterus variopedatus PE=3 SV=3; Histone H4 OS=Mytilus edulis PE=3 SV=3; Histone H4 OS=Drosophila teissieri GN=His4 PE=3 SV=3; Histone H4 OS=Drosophila orena GN=His4 PE=3 SV=3; Histone H4 OS=Drosophila mauritiana GN=His4 PE=3 SV=3; Histone H4 OS=Drosophila sechellia GN=His4 PE=3 SV=3; Histone H4 OS=Mytilus galloprovincialis PE=3 SV=3; Histone H4 OS=Mytilus californianus PE=3 SV=…			0	68.09	KVLRDNIQGITKPAIRR	Delta:H(4)C(2)(K)@1; Deamidated(N)@6	missed K-V@1; missed R-D@4; missed R-R@16	-0.00619679	2006.21	402.248	2006.21	402.25	5	14	1.1.1.985.12	1	14.3524	11539.6	14.0311
8	22.85	22.85	51.95	51.95	51.95	sp|P00761|TRYP_PIG	Trypsin OS=Sus scrofa PE=1 SV=1			0	50.63	LGEHNIDVLEGNEQFINAAKIITHPNFNGN	Delta:H(4)C(2)(H)@24	cleaved N-T@C-term; missed K-I@20	-0.0111177	3345.66	837.423	3345.67	837.426	4	14	1.1.1.1096.32	1	25.2404	270.971	25.2773
1	99.72	99.72	94.57	77.52	77.52	sp|P13912|H2A_CAIMO; sp|P02263|H2A4_CHICK	Histone H2A OS=Cairina moschata PE=3 SV=2; Histone H2A-IV OS=Gallus gallus PE=1 SV=2			0	99	AGLQFPVGR	Delta:H(2)C(2)@N-term		0.00196521	969.542	485.778	969.54	485.777	2	15	1.1.1.1035.3	0	19.243	1108.46	19.4024
1	99.72	99.72	94.57	77.52	77.52	sp|P13912|H2A_CAIMO; sp|P02263|H2A4_CHICK	Histone H2A OS=Cairina moschata PE=3 SV=2; Histone H2A-IV OS=Gallus gallus PE=1 SV=2			0	97.98	AGLQFPVGR	Delta:H(2)C(2)@N-term		0.00196521	969.542	485.778	969.54	485.777	2	14	1.1.1.1038.7	0	19.5693	1108.46	19.4024
2	96.86	96.86	88.1	87.3	87.3	sp|P0C1H3|H2B1_CHICK	Histone H2B 1/2/3/4/6 OS=Gallus gallus GN=H2B-I PE=1 SV=2			0	99	AMGIMNSFVNDIFER	Delta:H(2)C(2)@N-term		0.0077114	1768.84	885.425	1768.83	885.421	2	23	1.1.1.1152.7	0	30.7329	227.601	30.8605
2	96.86	96.86	88.1	87.3	87.3	sp|P0C1H3|H2B1_CHICK	Histone H2B 1/2/3/4/6 OS=Gallus gallus GN=H2B-I PE=1 SV=2			0	99	AMGIMNSFVNDIFER	Delta:H(2)C(2)@N-term		0.0077114	1768.84	885.425	1768.83	885.421	2	23	1.1.1.1155.7	0	31.0204	227.601	30.8605
2	96.86	96.86	88.1	87.3	87.3	sp|P0C1H3|H2B1_CHICK	Histone H2B 1/2/3/4/6 OS=Gallus gallus GN=H2B-I PE=1 SV=2			0	95.03	LLLPGELAK	Delta:H(2)C(2)@N-term		0.000947465	978.612	490.313	978.611	490.313	2	13	1.1.1.1089.2	0	24.5035	672.865	24.4908
2	96.86	96.86	88.1	87.3	87.3	sp|P0C1H3|H2B1_CHICK	Histone H2B 1/2/3/4/6 OS=Gallus gallus GN=H2B-I PE=1 SV=2			0	43.89	LLLPGELAK	Delta:H(2)C(2)@N-term		0.00290053	978.614	490.314	978.611	490.313	2	9	1.1.1.1095.4	0	25.0946	322.402	25.0796
11	18.04	20.62	82.03	60.94	60.94	sp|Q71UI9|H2AV_HUMAN; sp|Q71PD7|H2AV_DANRE; sp|Q6Y237|H2AV_PAGMA; sp|Q6GM74|H2AV_XENLA; sp|Q5BJ65|H2AV_XENTR; sp|Q3THW5|H2AV_MOUSE; sp|Q32LA7|H2AV_BOVIN; sp|P02272|H2AV_CHICK	Histone H2A.V OS=Homo sapiens GN=H2AFV PE=1 SV=3; Histone H2A.V OS=Danio rerio GN=h2afv PE=2 SV=3; Histone H2A.V OS=Pagrus major GN=h2afv PE=2 SV=3; Histone H2A.V OS=Xenopus laevis GN=h2afv PE=2 SV=3; Histone H2A.V OS=Xenopus tropicalis GN=h2afv PE=2 SV=3; Histone H2A.V OS=Mus musculus GN=H2afv PE=1 SV=3; Histone H2A.V OS=Bos taurus GN=H2AFV PE=2 SV=3; Histone H2A.V OS=Gallus gallus GN=H2AFV PE=1…			0	99	AGLQFPVGR	Delta:H(2)C(2)@N-term		0.00196521	969.542	485.778	969.54	485.777	2	15	1.1.1.1035.3	0	19.243	1108.46	19.4024
11	18.04	20.62	82.03	60.94	60.94	sp|Q71UI9|H2AV_HUMAN; sp|Q71PD7|H2AV_DANRE; sp|Q6Y237|H2AV_PAGMA; sp|Q6GM74|H2AV_XENLA; sp|Q5BJ65|H2AV_XENTR; sp|Q3THW5|H2AV_MOUSE; sp|Q32LA7|H2AV_BOVIN; sp|P02272|H2AV_CHICK	Histone H2A.V OS=Homo sapiens GN=H2AFV PE=1 SV=3; Histone H2A.V OS=Danio rerio GN=h2afv PE=2 SV=3; Histone H2A.V OS=Pagrus major GN=h2afv PE=2 SV=3; Histone H2A.V OS=Xenopus laevis GN=h2afv PE=2 SV=3; Histone H2A.V OS=Xenopus tropicalis GN=h2afv PE=2 SV=3; Histone H2A.V OS=Mus musculus GN=H2afv PE=1 SV=3; Histone H2A.V OS=Bos taurus GN=H2AFV PE=2 SV=3; Histone H2A.V OS=Gallus gallus GN=H2AFV PE=1…			0	97.98	AGLQFPVGR	Delta:H(2)C(2)@N-term		0.00196521	969.542	485.778	969.54	485.777	2	14	1.1.1.1038.7	0	19.5693	1108.46	19.4024
13	14.59	61.65	92.31	71.54	71.54	sp|Q64522|H2A2B_MOUSE	Histone H2A type 2-B OS=Mus musculus GN=Hist2h2ab PE=1 SV=3			0	99	AGLQFPVGR	Delta:H(2)C(2)@N-term		0.00196521	969.542	485.778	969.54	485.777	2	15	1.1.1.1035.3	0	19.243	1108.46	19.4024
13	14.59	61.65	92.31	71.54	71.54	sp|Q64522|H2A2B_MOUSE	Histone H2A type 2-B OS=Mus musculus GN=Hist2h2ab PE=1 SV=3			0	97.98	AGLQFPVGR	Delta:H(2)C(2)@N-term		0.00196521	969.542	485.778	969.54	485.777	2	14	1.1.1.1038.7	0	19.5693	1108.46	19.4024
22	5.06	61.18	88.89	86.51	86.51	sp|P0C1H5|H2B7_CHICK	Histone H2B 7 OS=Gallus gallus GN=H2B-VII PE=1 SV=2			0	95.03	LLLPGELAK	Delta:H(2)C(2)@N-term		0.000947465	978.612	490.313	978.611	490.313	2	13	1.1.1.1089.2	0	24.5035	672.865	24.4908
22	5.06	61.18	88.89	86.51	86.51	sp|P0C1H5|H2B7_CHICK	Histone H2B 7 OS=Gallus gallus GN=H2B-VII PE=1 SV=2			0	43.89	LLLPGELAK	Delta:H(2)C(2)@N-term		0.00290053	978.614	490.314	978.611	490.313	2	9	1.1.1.1095.4	0	25.0946	322.402	25.0796
25	3.73	91.52	89.68	87.3	87.3	sp|Q9PSW9|H2B8_CHICK	Histone H2B 8 OS=Gallus gallus GN=H2B-VIII PE=1 SV=3			0	99	AMGIMNSFVNDIFER	Delta:H(2)C(2)@N-term		0.0077114	1768.84	885.425	1768.83	885.421	2	23	1.1.1.1152.7	0	30.7329	227.601	30.8605
25	3.73	91.52	89.68	87.3	87.3	sp|Q9PSW9|H2B8_CHICK	Histone H2B 8 OS=Gallus gallus GN=H2B-VIII PE=1 SV=3			0	99	AMGIMNSFVNDIFER	Delta:H(2)C(2)@N-term		0.0077114	1768.84	885.425	1768.83	885.421	2	23	1.1.1.1155.7	0	31.0204	227.601	30.8605
25	3.73	91.52	89.68	87.3	87.3	sp|Q9PSW9|H2B8_CHICK	Histone H2B 8 OS=Gallus gallus GN=H2B-VIII PE=1 SV=3			0	95.03	LLLPGELAK	Delta:H(2)C(2)@N-term		0.000947465	978.612	490.313	978.611	490.313	2	13	1.1.1.1089.2	0	24.5035	672.865	24.4908
25	3.73	91.52	89.68	87.3	87.3	sp|Q9PSW9|H2B8_CHICK	Histone H2B 8 OS=Gallus gallus GN=H2B-VIII PE=1 SV=3			0	43.89	LLLPGELAK	Delta:H(2)C(2)@N-term		0.00290053	978.614	490.314	978.611	490.313	2	9	1.1.1.1095.4	0	25.0946	322.402	25.0796
28	2.5	82.66	94.57	77.52	77.52	sp|Q64523|H2A2C_MOUSE; sp|Q16777|H2A2C_HUMAN; sp|A1A4R1|H2A2C_BOVIN	Histone H2A type 2-C OS=Mus musculus GN=Hist2h2ac PE=1 SV=3; Histone H2A type 2-C OS=Homo sapiens GN=HIST2H2AC PE=1 SV=4; Histone H2A type 2-C OS=Bos taurus GN=HIST2H2AC PE=2 SV=1			0	99	AGLQFPVGR	Delta:H(2)C(2)@N-term		0.00196521	969.542	485.778	969.54	485.777	2	15	1.1.1.1035.3	0	19.243	1108.46	19.4024
28	2.5	82.66	94.57	77.52	77.52	sp|Q64523|H2A2C_MOUSE; sp|Q16777|H2A2C_HUMAN; sp|A1A4R1|H2A2C_BOVIN	Histone H2A type 2-C OS=Mus musculus GN=Hist2h2ac PE=1 SV=3; Histone H2A type 2-C OS=Homo sapiens GN=HIST2H2AC PE=1 SV=4; Histone H2A type 2-C OS=Bos taurus GN=HIST2H2AC PE=2 SV=1			0	97.98	AGLQFPVGR	Delta:H(2)C(2)@N-term		0.00196521	969.542	485.778	969.54	485.777	2	14	1.1.1.1038.7	0	19.5693	1108.46	19.4024
32	2	12.36	49.26	27.21	27.21	sp|Q8J1K2|H2B_ROSNE	Histone H2B OS=Rosellinia necatrix GN=hh2b PE=3 SV=3			0	95.03	LILPGELAK	Delta:H(2)C(2)@N-term		0.000947465	978.612	490.313	978.611	490.313	2	13	1.1.1.1089.2	0	24.5035	672.865	24.4908
32	2	12.36	49.26	27.21	27.21	sp|Q8J1K2|H2B_ROSNE	Histone H2B OS=Rosellinia necatrix GN=hh2b PE=3 SV=3			0	43.89	LILPGELAK	Delta:H(2)C(2)@N-term		0.00290053	978.614	490.314	978.611	490.313	2	9	1.1.1.1095.4	0	25.0946	322.402	25.0796
8	22.85	22.85	51.95	51.95	51.95	sp|P00761|TRYP_PIG	Trypsin OS=Sus scrofa PE=1 SV=1			0	39.21	LGEHNIDVLEGNEQFINAAKIITHPNFNGNTLDNDIMLIKLSSPATLNSR	Delta:H(2)C(2)(K)@20; Methyl(H)@24	missed K-I@20; missed K-L@40	-0.0180004	5540.82	1109.17	5540.84	1109.17	5	15	1.1.1.1128.18	1	28.39	1408.44	28.4102
2	96.86	96.86	88.1	87.3	87.3	sp|P0C1H3|H2B1_CHICK	Histone H2B 1/2/3/4/6 OS=Gallus gallus GN=H2B-I PE=1 SV=2			0	46.9	KESYSIYVYK	Delta:H(2)C(2)(K)@1	missed K-E@1	-0.00123905	1304.66	653.339	1304.67	653.34	2	11	1.1.1.1015.13	0	17.339	105.299	17.3509
22	5.06	61.18	88.89	86.51	86.51	sp|P0C1H5|H2B7_CHICK	Histone H2B 7 OS=Gallus gallus GN=H2B-VII PE=1 SV=2			0	46.9	KESYSIYVYK	Delta:H(2)C(2)(K)@1	missed K-E@1	-0.00123905	1304.66	653.339	1304.67	653.34	2	11	1.1.1.1015.13	0	17.339	105.299	17.3509
25	3.73	91.52	89.68	87.3	87.3	sp|Q9PSW9|H2B8_CHICK	Histone H2B 8 OS=Gallus gallus GN=H2B-VIII PE=1 SV=3			0	46.9	KESYSIYVYK	Delta:H(2)C(2)(K)@1	missed K-E@1	-0.00123905	1304.66	653.339	1304.67	653.34	2	11	1.1.1.1015.13	0	17.339	105.299	17.3509
8	22.85	22.85	51.95	51.95	51.95	sp|P00761|TRYP_PIG	Trypsin OS=Sus scrofa PE=1 SV=1			0	99	LGEHNIDVLEGNEQFINAAK	Delta:H(2)C(2)(H)@4; Deamidated(N)@12		0.0303738	2237.13	746.716	2237.1	746.706	3	13	1.1.1.1064.17	1	22.102	44.9754	22.0391
1	99.72	99.72	94.57	77.52	77.52	sp|P13912|H2A_CAIMO; sp|P02263|H2A4_CHICK	Histone H2A OS=Cairina moschata PE=3 SV=2; Histone H2A-IV OS=Gallus gallus PE=1 SV=2			0	57.06	HLQLAIRNDEELNKLLGKVTIAQGGVLPNIQAVLLPK	Delta:H(2)C(2)(H)@1; Deamidated(N)@13; Deamidated(Q)@23	missed R-N@7; missed K-L@14; missed K-V@18	0.0390873	4043.35	809.678	4043.31	809.67	5	15	1.1.1.1138.6	0	29.3224	371.923	29.2899
28	2.5	82.66	94.57	77.52	77.52	sp|Q64523|H2A2C_MOUSE; sp|Q16777|H2A2C_HUMAN; sp|A1A4R1|H2A2C_BOVIN	Histone H2A type 2-C OS=Mus musculus GN=Hist2h2ac PE=1 SV=3; Histone H2A type 2-C OS=Homo sapiens GN=HIST2H2AC PE=1 SV=4; Histone H2A type 2-C OS=Bos taurus GN=HIST2H2AC PE=2 SV=1			0	57.06	HLQLAIRNDEELNKLLGKVTIAQGGVLPNIQAVLLPK	Delta:H(2)C(2)(H)@1; Deamidated(N)@13; Deamidated(Q)@23	missed R-N@7; missed K-L@14; missed K-V@18	0.0390873	4043.35	809.678	4043.31	809.67	5	15	1.1.1.1138.6	0	29.3224	371.923	29.2899
1	99.72	99.72	94.57	77.52	77.52	sp|P13912|H2A_CAIMO; sp|P02263|H2A4_CHICK	Histone H2A OS=Cairina moschata PE=3 SV=2; Histone H2A-IV OS=Gallus gallus PE=1 SV=2			0	95.63	HLQLAIRNDEELNKLLGK	Delta:H(2)C(2)(H)@1	missed R-N@7; missed K-L@14	-0.00527207	2129.19	533.305	2129.2	533.306	4	14	1.1.1.1075.4	0	23.1454	220.556	23.1163
28	2.5	82.66	94.57	77.52	77.52	sp|Q64523|H2A2C_MOUSE; sp|Q16777|H2A2C_HUMAN; sp|A1A4R1|H2A2C_BOVIN	Histone H2A type 2-C OS=Mus musculus GN=Hist2h2ac PE=1 SV=3; Histone H2A type 2-C OS=Homo sapiens GN=HIST2H2AC PE=1 SV=4; Histone H2A type 2-C OS=Bos taurus GN=HIST2H2AC PE=2 SV=1			0	95.63	HLQLAIRNDEELNKLLGK	Delta:H(2)C(2)(H)@1	missed R-N@7; missed K-L@14	-0.00527207	2129.19	533.305	2129.2	533.306	4	14	1.1.1.1075.4	0	23.1454	220.556	23.1163
3	87.9	87.9	96.12	88.35	88.35	sp|Q7KQD1|H4_CHAVR; sp|Q7K8C0|H4_MYTED; sp|Q76FF5|H4_DROTE; sp|Q76FF1|H4_DROOR; sp|Q76FE7|H4_DROMA; sp|Q76FD9|H4_DROSE; sp|Q6WV90|H4_MYTGA; sp|Q6WV73|H4_MYTCA; sp|Q6WV72|H4_MYTTR; sp|Q5RCS7|H4_PONAB; sp|Q4R362|H4_MACFA; sp|Q28DR4|H4_XENTR; sp|P84050|H4_RHYAM; sp|P84049|H4_MYRRU; sp|P84048|H4_ACRAS; sp|P84047|H4_ASEAQ; sp|P84046|H4_CHITH; sp|P84045|H4_TIGCA; sp|P84044|H4_DROYA; sp|P84043|H4_DROSI;…	Histone H4 OS=Chaetopterus variopedatus PE=3 SV=3; Histone H4 OS=Mytilus edulis PE=3 SV=3; Histone H4 OS=Drosophila teissieri GN=His4 PE=3 SV=3; Histone H4 OS=Drosophila orena GN=His4 PE=3 SV=3; Histone H4 OS=Drosophila mauritiana GN=His4 PE=3 SV=3; Histone H4 OS=Drosophila sechellia GN=His4 PE=3 SV=3; Histone H4 OS=Mytilus galloprovincialis PE=3 SV=3; Histone H4 OS=Mytilus californianus PE=3 SV=…			0	71.27	ISGLIYEETRGVLK	Dehydrated(T)@9	missed R-G@10	0.002746	1558.87	780.445	1558.87	780.443	2	13	1.1.1.1122.2	1	27.7518	9773.82	27.8238
3	87.9	87.9	96.12	88.35	88.35	sp|Q7KQD1|H4_CHAVR; sp|Q7K8C0|H4_MYTED; sp|Q76FF5|H4_DROTE; sp|Q76FF1|H4_DROOR; sp|Q76FE7|H4_DROMA; sp|Q76FD9|H4_DROSE; sp|Q6WV90|H4_MYTGA; sp|Q6WV73|H4_MYTCA; sp|Q6WV72|H4_MYTTR; sp|Q5RCS7|H4_PONAB; sp|Q4R362|H4_MACFA; sp|Q28DR4|H4_XENTR; sp|P84050|H4_RHYAM; sp|P84049|H4_MYRRU; sp|P84048|H4_ACRAS; sp|P84047|H4_ASEAQ; sp|P84046|H4_CHITH; sp|P84045|H4_TIGCA; sp|P84044|H4_DROYA; sp|P84043|H4_DROSI;…	Histone H4 OS=Chaetopterus variopedatus PE=3 SV=3; Histone H4 OS=Mytilus edulis PE=3 SV=3; Histone H4 OS=Drosophila teissieri GN=His4 PE=3 SV=3; Histone H4 OS=Drosophila orena GN=His4 PE=3 SV=3; Histone H4 OS=Drosophila mauritiana GN=His4 PE=3 SV=3; Histone H4 OS=Drosophila sechellia GN=His4 PE=3 SV=3; Histone H4 OS=Mytilus galloprovincialis PE=3 SV=3; Histone H4 OS=Mytilus californianus PE=3 SV=…			2	99	TVTAMDVVYALKR	Dehydrated(T)@3	missed K-R@12	4.4213e-05	1447.79	483.603	1447.79	483.603	3	14	1.1.1.1067.6	1	22.3529	673.045	22.4331
8	22.85	22.85	51.95	51.95	51.95	sp|P00761|TRYP_PIG	Trypsin OS=Sus scrofa PE=1 SV=1			0	94.2	VATVSLPR	Dehydrated(T)@3		0.00145127	823.493	412.754	823.492	412.753	2	12	1.1.1.991.2	1	14.9464	3505.44	15.1059
8	22.85	22.85	51.95	51.95	51.95	sp|P00761|TRYP_PIG	Trypsin OS=Sus scrofa PE=1 SV=1			0	32.4	VATVSLPR	Dehydrated(T)@3		0.00145127	823.493	412.754	823.492	412.753	2	11	1.1.1.994.3	1	15.2359	3505.44	15.1059
2	96.86	96.86	88.1	87.3	87.3	sp|P0C1H3|H2B1_CHICK	Histone H2B 1/2/3/4/6 OS=Gallus gallus GN=H2B-I PE=1 SV=2			0	72.41	KESYSIYVYK	Dehydrated(S)@5	missed K-E@1	0.00228645	1260.64	421.221	1260.64	421.22	3	10	1.1.1.1001.3	0	15.9025	473.212	15.8865
22	5.06	61.18	88.89	86.51	86.51	sp|P0C1H5|H2B7_CHICK	Histone H2B 7 OS=Gallus gallus GN=H2B-VII PE=1 SV=2			0	72.41	KESYSIYVYK	Dehydrated(S)@5	missed K-E@1	0.00228645	1260.64	421.221	1260.64	421.22	3	10	1.1.1.1001.3	0	15.9025	473.212	15.8865
25	3.73	91.52	89.68	87.3	87.3	sp|Q9PSW9|H2B8_CHICK	Histone H2B 8 OS=Gallus gallus GN=H2B-VIII PE=1 SV=3			0	72.41	KESYSIYVYK	Dehydrated(S)@5	missed K-E@1	0.00228645	1260.64	421.221	1260.64	421.22	3	10	1.1.1.1001.3	0	15.9025	473.212	15.8865
2	96.86	96.86	88.1	87.3	87.3	sp|P0C1H3|H2B1_CHICK	Histone H2B 1/2/3/4/6 OS=Gallus gallus GN=H2B-I PE=1 SV=2			2	99	KESYSIYVYK	Dehydrated(E)@2	missed K-E@1	0.00018028	1260.64	631.327	1260.64	631.327	2	17	1.1.1.1020.8	0	17.8159	299.309	17.8412
22	5.06	61.18	88.89	86.51	86.51	sp|P0C1H5|H2B7_CHICK	Histone H2B 7 OS=Gallus gallus GN=H2B-VII PE=1 SV=2			0	99	KESYSIYVYK	Dehydrated(E)@2	missed K-E@1	0.00018028	1260.64	631.327	1260.64	631.327	2	17	1.1.1.1020.8	0	17.8159	299.309	17.8412
25	3.73	91.52	89.68	87.3	87.3	sp|Q9PSW9|H2B8_CHICK	Histone H2B 8 OS=Gallus gallus GN=H2B-VIII PE=1 SV=3			0	99	KESYSIYVYK	Dehydrated(E)@2	missed K-E@1	0.00018028	1260.64	631.327	1260.64	631.327	2	17	1.1.1.1020.8	0	17.8159	299.309	17.8412
2	96.86	96.86	88.1	87.3	87.3	sp|P0C1H3|H2B1_CHICK	Histone H2B 1/2/3/4/6 OS=Gallus gallus GN=H2B-I PE=1 SV=2			0	96.94	QVHPDTGISSK	Dehydrated(D)@5		-0.00575195	1149.57	384.198	1149.58	384.2	3	13	1.1.1.940.3	0	9.9504	1881.21	9.9345
22	5.06	61.18	88.89	86.51	86.51	sp|P0C1H5|H2B7_CHICK	Histone H2B 7 OS=Gallus gallus GN=H2B-VII PE=1 SV=2			0	96.94	QVHPDTGISSK	Dehydrated(D)@5		-0.00575195	1149.57	384.198	1149.58	384.2	3	13	1.1.1.940.3	0	9.9504	1881.21	9.9345
25	3.73	91.52	89.68	87.3	87.3	sp|Q9PSW9|H2B8_CHICK	Histone H2B 8 OS=Gallus gallus GN=H2B-VIII PE=1 SV=3			0	96.94	QVHPDTGISSK	Dehydrated(D)@5		-0.00575195	1149.57	384.198	1149.58	384.2	3	13	1.1.1.940.3	0	9.9504	1881.21	9.9345
1	99.72	99.72	94.57	77.52	77.52	sp|P13912|H2A_CAIMO; sp|P02263|H2A4_CHICK	Histone H2A OS=Cairina moschata PE=3 SV=2; Histone H2A-IV OS=Gallus gallus PE=1 SV=2			2	99	NDEELNKLLGK	Dehydrated(D)@2	missed K-L@7	0.00636167	1253.67	627.841	1253.66	627.838	2	18	1.1.1.1057.3	0	21.4038	254.259	21.3549
28	2.5	82.66	94.57	77.52	77.52	sp|Q64523|H2A2C_MOUSE; sp|Q16777|H2A2C_HUMAN; sp|A1A4R1|H2A2C_BOVIN	Histone H2A type 2-C OS=Mus musculus GN=Hist2h2ac PE=1 SV=3; Histone H2A type 2-C OS=Homo sapiens GN=HIST2H2AC PE=1 SV=4; Histone H2A type 2-C OS=Bos taurus GN=HIST2H2AC PE=2 SV=1			0	99	NDEELNKLLGK	Dehydrated(D)@2	missed K-L@7	0.00636167	1253.67	627.841	1253.66	627.838	2	18	1.1.1.1057.3	0	21.4038	254.259	21.3549
3	87.9	87.9	96.12	88.35	88.35	sp|Q7KQD1|H4_CHAVR; sp|Q7K8C0|H4_MYTED; sp|Q76FF5|H4_DROTE; sp|Q76FF1|H4_DROOR; sp|Q76FE7|H4_DROMA; sp|Q76FD9|H4_DROSE; sp|Q6WV90|H4_MYTGA; sp|Q6WV73|H4_MYTCA; sp|Q6WV72|H4_MYTTR; sp|Q5RCS7|H4_PONAB; sp|Q4R362|H4_MACFA; sp|Q28DR4|H4_XENTR; sp|P84050|H4_RHYAM; sp|P84049|H4_MYRRU; sp|P84048|H4_ACRAS; sp|P84047|H4_ASEAQ; sp|P84046|H4_CHITH; sp|P84045|H4_TIGCA; sp|P84044|H4_DROYA; sp|P84043|H4_DROSI;…	Histone H4 OS=Chaetopterus variopedatus PE=3 SV=3; Histone H4 OS=Mytilus edulis PE=3 SV=3; Histone H4 OS=Drosophila teissieri GN=His4 PE=3 SV=3; Histone H4 OS=Drosophila orena GN=His4 PE=3 SV=3; Histone H4 OS=Drosophila mauritiana GN=His4 PE=3 SV=3; Histone H4 OS=Drosophila sechellia GN=His4 PE=3 SV=3; Histone H4 OS=Mytilus galloprovincialis PE=3 SV=3; Histone H4 OS=Mytilus californianus PE=3 SV=…			0	99	VFLENVIRDAVTYTEHAK	Deamidated(R)@8	missed R-D@8	0.00108436	2105.08	527.277	2105.08	527.277	4	17	1.1.1.1133.2	1	28.8173	3430.08	28.7039
2	96.86	96.86	88.1	87.3	87.3	sp|P0C1H3|H2B1_CHICK	Histone H2B 1/2/3/4/6 OS=Gallus gallus GN=H2B-I PE=1 SV=2			0	93.66	EIQTAVRLLLPGELAK	Deamidated(R)@7	missed R-L@7	0.0203298	1751.04	584.687	1751.02	584.68	3	14	1.1.1.1081.10	0	23.7349	3472.75	23.6061
22	5.06	61.18	88.89	86.51	86.51	sp|P0C1H5|H2B7_CHICK	Histone H2B 7 OS=Gallus gallus GN=H2B-VII PE=1 SV=2			0	93.66	EIQTAVRLLLPGELAK	Deamidated(R)@7	missed R-L@7	0.0203298	1751.04	584.687	1751.02	584.68	3	14	1.1.1.1081.10	0	23.7349	3472.75	23.6061
25	3.73	91.52	89.68	87.3	87.3	sp|Q9PSW9|H2B8_CHICK	Histone H2B 8 OS=Gallus gallus GN=H2B-VIII PE=1 SV=3			0	93.66	EIQTAVRLLLPGELAK	Deamidated(R)@7	missed R-L@7	0.0203298	1751.04	584.687	1751.02	584.68	3	14	1.1.1.1081.10	0	23.7349	3472.75	23.6061
4	72.23	72.23	92.65	88.97	78.68	sp|Q71DI3|H32_HUMAN; sp|Q6LBE8|H32_MUSPA; sp|Q4QRF4|H32_DANRE; sp|Q28D37|H32_XENTR; sp|P84239|H3_URECA; sp|P84238|H3_CHITH; sp|P84237|H3_TIGCA; sp|P84236|H3_DROHY; sp|P84235|H3_PLADU; sp|P84234|H32_ONCMY; sp|P84233|H32_XENLA; sp|P84232|H32_PORAF; sp|P84231|H32_ICTBU; sp|P84230|H32_CAIMO; sp|P84229|H32_CHICK; sp|P84228|H32_MOUSE; sp|P84227|H32_BOVIN; sp|P02299|H3_DROME	Histone H3.2 OS=Homo sapiens GN=HIST2H3A PE=1 SV=3; Histone H3.2 OS=Mus pahari GN=H312 PE=2 SV=3; Histone H3.2 OS=Danio rerio GN=zgc:113984 PE=2 SV=3; Histone H3.2 OS=Xenopus tropicalis GN=TGas081o10.1 PE=2 SV=3; Histone H3 OS=Urechis caupo PE=1 SV=2; Histone H3 OS=Chironomus thummi thummi PE=3 SV=2; Histone H3 OS=Tigriopus californicus PE=3 SV=2; Histone H3 OS=Drosophila hydei GN=His3 PE=3 SV=2;…			0	99	VTIMPKDIQLAR	Deamidated(Q)@9	missed K-D@6	0.0126222	1384.79	693.401	1384.77	693.395	2	15	1.1.1.1031.10	0	18.9095	327.805	18.5245
15	8	49.92	92.65	85.29	74.26	sp|Q71LE2|H33_PIG; sp|Q6PI79|H33_XENLA; sp|Q6PI20|H33_DANRE; sp|Q6P823|H33_XENTR; sp|Q5E9F8|H33_BOVIN; sp|P84250|H33_DROHY; sp|P84249|H33_DROME; sp|P84248|H33_SPISO; sp|P84247|H33_CHICK; sp|P84246|H33_RABIT; sp|P84245|H33_RAT; sp|P84244|H33_MOUSE; sp|P84243|H33_HUMAN	Histone H3.3 OS=Sus scrofa GN=H3F3A PE=2 SV=3; Histone H3.3 OS=Xenopus laevis PE=1 SV=3; Histone H3.3 OS=Danio rerio GN=h3f3a PE=2 SV=3; Histone H3.3 OS=Xenopus tropicalis GN=TGas113e22.1 PE=1 SV=3; Histone H3.3 OS=Bos taurus GN=H3F3A PE=1 SV=3; Histone H3.3 OS=Drosophila hydei GN=His3.3A PE=3 SV=2; Histone H3.3 OS=Drosophila melanogaster GN=His3.3A PE=1 SV=2; Histone H3.3 OS=Spisula solidissima …			0	99	VTIMPKDIQLAR	Deamidated(Q)@9	missed K-D@6	0.0126222	1384.79	693.401	1384.77	693.395	2	15	1.1.1.1031.10	0	18.9095	327.805	18.5245
2	96.86	96.86	88.1	87.3	87.3	sp|P0C1H3|H2B1_CHICK	Histone H2B 1/2/3/4/6 OS=Gallus gallus GN=H2B-I PE=1 SV=2			0	99	STITSREIQTAVR	Deamidated(Q)@9	missed R-E@6	0.000426032	1461.78	488.267	1461.78	488.267	3	16	1.1.1.996.8	0	15.4575	4829.82	15.4961
22	5.06	61.18	88.89	86.51	86.51	sp|P0C1H5|H2B7_CHICK	Histone H2B 7 OS=Gallus gallus GN=H2B-VII PE=1 SV=2			0	99	STITSREIQTAVR	Deamidated(Q)@9	missed R-E@6	0.000426032	1461.78	488.267	1461.78	488.267	3	16	1.1.1.996.8	0	15.4575	4829.82	15.4961
25	3.73	91.52	89.68	87.3	87.3	sp|Q9PSW9|H2B8_CHICK	Histone H2B 8 OS=Gallus gallus GN=H2B-VIII PE=1 SV=3			0	99	STITSREIQTAVR	Deamidated(Q)@9	missed R-E@6	0.000426032	1461.78	488.267	1461.78	488.267	3	16	1.1.1.996.8	0	15.4575	4829.82	15.4961
2	96.86	96.86	88.1	87.3	87.3	sp|P0C1H3|H2B1_CHICK	Histone H2B 1/2/3/4/6 OS=Gallus gallus GN=H2B-I PE=1 SV=2			0	99	STITSREIQTAVRLLLPGELAK	Deamidated(Q)@9	missed R-E@6; missed R-L@13	-0.00114768	2396.36	600.098	2396.36	600.098	4	19	1.1.1.1121.3	0	27.6476	1594.2	27.6286
22	5.06	61.18	88.89	86.51	86.51	sp|P0C1H5|H2B7_CHICK	Histone H2B 7 OS=Gallus gallus GN=H2B-VII PE=1 SV=2			0	99	STITSREIQTAVRLLLPGELAK	Deamidated(Q)@9	missed R-E@6; missed R-L@13	-0.00114768	2396.36	600.098	2396.36	600.098	4	19	1.1.1.1121.3	0	27.6476	1594.2	27.6286
25	3.73	91.52	89.68	87.3	87.3	sp|Q9PSW9|H2B8_CHICK	Histone H2B 8 OS=Gallus gallus GN=H2B-VIII PE=1 SV=3			0	99	STITSREIQTAVRLLLPGELAK	Deamidated(Q)@9	missed R-E@6; missed R-L@13	-0.00114768	2396.36	600.098	2396.36	600.098	4	19	1.1.1.1121.3	0	27.6476	1594.2	27.6286
13	14.59	61.65	92.31	71.54	71.54	sp|Q64522|H2A2B_MOUSE	Histone H2A type 2-B OS=Mus musculus GN=Hist2h2ab PE=1 SV=3			0	99	LLGGVTIAQGGVLPNIQAVLLPK	Deamidated(Q)@9		0.0120587	2271.37	758.13	2271.36	758.126	3	23	1.1.1.1142.4	1	29.7099	117.669	29.6808
4	72.23	72.23	92.65	88.97	78.68	sp|Q71DI3|H32_HUMAN; sp|Q6LBE8|H32_MUSPA; sp|Q4QRF4|H32_DANRE; sp|Q28D37|H32_XENTR; sp|P84239|H3_URECA; sp|P84238|H3_CHITH; sp|P84237|H3_TIGCA; sp|P84236|H3_DROHY; sp|P84235|H3_PLADU; sp|P84234|H32_ONCMY; sp|P84233|H32_XENLA; sp|P84232|H32_PORAF; sp|P84231|H32_ICTBU; sp|P84230|H32_CAIMO; sp|P84229|H32_CHICK; sp|P84228|H32_MOUSE; sp|P84227|H32_BOVIN; sp|P02299|H3_DROME	Histone H3.2 OS=Homo sapiens GN=HIST2H3A PE=1 SV=3; Histone H3.2 OS=Mus pahari GN=H312 PE=2 SV=3; Histone H3.2 OS=Danio rerio GN=zgc:113984 PE=2 SV=3; Histone H3.2 OS=Xenopus tropicalis GN=TGas081o10.1 PE=2 SV=3; Histone H3 OS=Urechis caupo PE=1 SV=2; Histone H3 OS=Chironomus thummi thummi PE=3 SV=2; Histone H3 OS=Tigriopus californicus PE=3 SV=2; Histone H3 OS=Drosophila hydei GN=His3 PE=3 SV=2;…			0	95.22	LVREIAQDFKTDLR	Deamidated(Q)@7; Methyl(K)@10	missed R-E@3; missed K-T@10	0.00345903	1717.94	573.654	1717.94	573.653	3	15	1.1.1.1037.5	0	19.4315	481.839	19.4024
15	8	49.92	92.65	85.29	74.26	sp|Q71LE2|H33_PIG; sp|Q6PI79|H33_XENLA; sp|Q6PI20|H33_DANRE; sp|Q6P823|H33_XENTR; sp|Q5E9F8|H33_BOVIN; sp|P84250|H33_DROHY; sp|P84249|H33_DROME; sp|P84248|H33_SPISO; sp|P84247|H33_CHICK; sp|P84246|H33_RABIT; sp|P84245|H33_RAT; sp|P84244|H33_MOUSE; sp|P84243|H33_HUMAN	Histone H3.3 OS=Sus scrofa GN=H3F3A PE=2 SV=3; Histone H3.3 OS=Xenopus laevis PE=1 SV=3; Histone H3.3 OS=Danio rerio GN=h3f3a PE=2 SV=3; Histone H3.3 OS=Xenopus tropicalis GN=TGas113e22.1 PE=1 SV=3; Histone H3.3 OS=Bos taurus GN=H3F3A PE=1 SV=3; Histone H3.3 OS=Drosophila hydei GN=His3.3A PE=3 SV=2; Histone H3.3 OS=Drosophila melanogaster GN=His3.3A PE=1 SV=2; Histone H3.3 OS=Spisula solidissima …			0	95.22	LVREIAQDFKTDLR	Deamidated(Q)@7; Methyl(K)@10	missed R-E@3; missed K-T@10	0.00345903	1717.94	573.654	1717.94	573.653	3	15	1.1.1.1037.5	0	19.4315	481.839	19.4024
1	99.72	99.72	94.57	77.52	77.52	sp|P13912|H2A_CAIMO; sp|P02263|H2A4_CHICK	Histone H2A OS=Cairina moschata PE=3 SV=2; Histone H2A-IV OS=Gallus gallus PE=1 SV=2			0	99	GVLPNIQAVLLPK	Deamidated(Q)@7	cleaved G-G@N-term	0.00394415	1361.83	681.923	1361.83	681.921	2	22	1.1.1.1112.4	0	26.7787	523.027	26.7497
13	14.59	61.65	92.31	71.54	71.54	sp|Q64522|H2A2B_MOUSE	Histone H2A type 2-B OS=Mus musculus GN=Hist2h2ab PE=1 SV=3			0	99	GVLPNIQAVLLPK	Deamidated(Q)@7	cleaved G-G@N-term	0.00394415	1361.83	681.923	1361.83	681.921	2	22	1.1.1.1112.4	0	26.7787	523.027	26.7497
28	2.5	82.66	94.57	77.52	77.52	sp|Q64523|H2A2C_MOUSE; sp|Q16777|H2A2C_HUMAN; sp|A1A4R1|H2A2C_BOVIN	Histone H2A type 2-C OS=Mus musculus GN=Hist2h2ac PE=1 SV=3; Histone H2A type 2-C OS=Homo sapiens GN=HIST2H2AC PE=1 SV=4; Histone H2A type 2-C OS=Bos taurus GN=HIST2H2AC PE=2 SV=1			0	99	GVLPNIQAVLLPK	Deamidated(Q)@7	cleaved G-G@N-term	0.00394415	1361.83	681.923	1361.83	681.921	2	22	1.1.1.1112.4	0	26.7787	523.027	26.7497
1	99.72	99.72	94.57	77.52	77.52	sp|P13912|H2A_CAIMO; sp|P02263|H2A4_CHICK	Histone H2A OS=Cairina moschata PE=3 SV=2; Histone H2A-IV OS=Gallus gallus PE=1 SV=2			0	91.57	GKVTIAQGGVLPNIQAVLLPK	Deamidated(Q)@7	cleaved L-G@N-term; missed K-V@2	0.0159467	2116.28	706.433	2116.26	706.428	3	11	1.1.1.1099.14	0	25.5277	505.859	25.0796
28	2.5	82.66	94.57	77.52	77.52	sp|Q64523|H2A2C_MOUSE; sp|Q16777|H2A2C_HUMAN; sp|A1A4R1|H2A2C_BOVIN	Histone H2A type 2-C OS=Mus musculus GN=Hist2h2ac PE=1 SV=3; Histone H2A type 2-C OS=Homo sapiens GN=HIST2H2AC PE=1 SV=4; Histone H2A type 2-C OS=Bos taurus GN=HIST2H2AC PE=2 SV=1			0	91.57	GKVTIAQGGVLPNIQAVLLPK	Deamidated(Q)@7	cleaved L-G@N-term; missed K-V@2	0.0159467	2116.28	706.433	2116.26	706.428	3	11	1.1.1.1099.14	0	25.5277	505.859	25.0796
1	99.72	99.72	94.57	77.52	77.52	sp|P13912|H2A_CAIMO; sp|P02263|H2A4_CHICK	Histone H2A OS=Cairina moschata PE=3 SV=2; Histone H2A-IV OS=Gallus gallus PE=1 SV=2			0	99	SSRAGLQFPVGR	Deamidated(Q)@7	missed R-A@3	-0.00185052	1274.67	425.898	1274.67	425.898	3	14	1.1.1.1007.2	0	16.4976	3575.75	16.5694
13	14.59	61.65	92.31	71.54	71.54	sp|Q64522|H2A2B_MOUSE	Histone H2A type 2-B OS=Mus musculus GN=Hist2h2ab PE=1 SV=3			0	99	SSRAGLQFPVGR	Deamidated(Q)@7	missed R-A@3	-0.00185052	1274.67	425.898	1274.67	425.898	3	14	1.1.1.1007.2	0	16.4976	3575.75	16.5694
28	2.5	82.66	94.57	77.52	77.52	sp|Q64523|H2A2C_MOUSE; sp|Q16777|H2A2C_HUMAN; sp|A1A4R1|H2A2C_BOVIN	Histone H2A type 2-C OS=Mus musculus GN=Hist2h2ac PE=1 SV=3; Histone H2A type 2-C OS=Homo sapiens GN=HIST2H2AC PE=1 SV=4; Histone H2A type 2-C OS=Bos taurus GN=HIST2H2AC PE=2 SV=1			0	99	SSRAGLQFPVGR	Deamidated(Q)@7	missed R-A@3	-0.00185052	1274.67	425.898	1274.67	425.898	3	14	1.1.1.1007.2	0	16.4976	3575.75	16.5694
4	72.23	72.23	92.65	88.97	78.68	sp|Q71DI3|H32_HUMAN; sp|Q6LBE8|H32_MUSPA; sp|Q4QRF4|H32_DANRE; sp|Q28D37|H32_XENTR; sp|P84239|H3_URECA; sp|P84238|H3_CHITH; sp|P84237|H3_TIGCA; sp|P84236|H3_DROHY; sp|P84235|H3_PLADU; sp|P84234|H32_ONCMY; sp|P84233|H32_XENLA; sp|P84232|H32_PORAF; sp|P84231|H32_ICTBU; sp|P84230|H32_CAIMO; sp|P84229|H32_CHICK; sp|P84228|H32_MOUSE; sp|P84227|H32_BOVIN; sp|P02299|H3_DROME	Histone H3.2 OS=Homo sapiens GN=HIST2H3A PE=1 SV=3; Histone H3.2 OS=Mus pahari GN=H312 PE=2 SV=3; Histone H3.2 OS=Danio rerio GN=zgc:113984 PE=2 SV=3; Histone H3.2 OS=Xenopus tropicalis GN=TGas081o10.1 PE=2 SV=3; Histone H3 OS=Urechis caupo PE=1 SV=2; Histone H3 OS=Chironomus thummi thummi PE=3 SV=2; Histone H3 OS=Tigriopus californicus PE=3 SV=2; Histone H3 OS=Drosophila hydei GN=His3 PE=3 SV=2;…			0	99	LVREIAQDFKTDLR	Deamidated(Q)@7	missed R-E@3; missed K-T@10	0.00142557	1703.92	568.981	1703.92	568.981	3	15	1.1.1.1036.5	0	19.3671	1919	19.3049
15	8	49.92	92.65	85.29	74.26	sp|Q71LE2|H33_PIG; sp|Q6PI79|H33_XENLA; sp|Q6PI20|H33_DANRE; sp|Q6P823|H33_XENTR; sp|Q5E9F8|H33_BOVIN; sp|P84250|H33_DROHY; sp|P84249|H33_DROME; sp|P84248|H33_SPISO; sp|P84247|H33_CHICK; sp|P84246|H33_RABIT; sp|P84245|H33_RAT; sp|P84244|H33_MOUSE; sp|P84243|H33_HUMAN	Histone H3.3 OS=Sus scrofa GN=H3F3A PE=2 SV=3; Histone H3.3 OS=Xenopus laevis PE=1 SV=3; Histone H3.3 OS=Danio rerio GN=h3f3a PE=2 SV=3; Histone H3.3 OS=Xenopus tropicalis GN=TGas113e22.1 PE=1 SV=3; Histone H3.3 OS=Bos taurus GN=H3F3A PE=1 SV=3; Histone H3.3 OS=Drosophila hydei GN=His3.3A PE=3 SV=2; Histone H3.3 OS=Drosophila melanogaster GN=His3.3A PE=1 SV=2; Histone H3.3 OS=Spisula solidissima …			0	99	LVREIAQDFKTDLR	Deamidated(Q)@7	missed R-E@3; missed K-T@10	0.00142557	1703.92	568.981	1703.92	568.981	3	15	1.1.1.1036.5	0	19.3671	1919	19.3049
4	72.23	72.23	92.65	88.97	78.68	sp|Q71DI3|H32_HUMAN; sp|Q6LBE8|H32_MUSPA; sp|Q4QRF4|H32_DANRE; sp|Q28D37|H32_XENTR; sp|P84239|H3_URECA; sp|P84238|H3_CHITH; sp|P84237|H3_TIGCA; sp|P84236|H3_DROHY; sp|P84235|H3_PLADU; sp|P84234|H32_ONCMY; sp|P84233|H32_XENLA; sp|P84232|H32_PORAF; sp|P84231|H32_ICTBU; sp|P84230|H32_CAIMO; sp|P84229|H32_CHICK; sp|P84228|H32_MOUSE; sp|P84227|H32_BOVIN; sp|P02299|H3_DROME	Histone H3.2 OS=Homo sapiens GN=HIST2H3A PE=1 SV=3; Histone H3.2 OS=Mus pahari GN=H312 PE=2 SV=3; Histone H3.2 OS=Danio rerio GN=zgc:113984 PE=2 SV=3; Histone H3.2 OS=Xenopus tropicalis GN=TGas081o10.1 PE=2 SV=3; Histone H3 OS=Urechis caupo PE=1 SV=2; Histone H3 OS=Chironomus thummi thummi PE=3 SV=2; Histone H3 OS=Tigriopus californicus PE=3 SV=2; Histone H3 OS=Drosophila hydei GN=His3 PE=3 SV=2;…			0	99	TDLRFQSSAVMALQEASEAYLVGLFEDTNLCAIHAK	Deamidated(Q)@6; Carbamidomethyl(C)@31	missed R-F@4	0.0194075	3998.96	1000.75	3998.94	1000.74	4	22	1.1.1.1187.6	1	33.9755	216.784	33.9161
1	99.72	99.72	94.57	77.52	77.52	sp|P13912|H2A_CAIMO; sp|P02263|H2A4_CHICK	Histone H2A OS=Cairina moschata PE=3 SV=2; Histone H2A-IV OS=Gallus gallus PE=1 SV=2			0	99	VLPNIQAVLLPK	Deamidated(Q)@6	cleaved G-V@N-term	-0.00165054	1304.81	653.41	1304.81	653.411	2	13	1.1.1.1101.18	0	25.7109	267.298	25.7712
13	14.59	61.65	92.31	71.54	71.54	sp|Q64522|H2A2B_MOUSE	Histone H2A type 2-B OS=Mus musculus GN=Hist2h2ab PE=1 SV=3			0	99	VLPNIQAVLLPK	Deamidated(Q)@6	cleaved G-V@N-term	-0.00165054	1304.81	653.41	1304.81	653.411	2	13	1.1.1.1101.18	0	25.7109	267.298	25.7712
28	2.5	82.66	94.57	77.52	77.52	sp|Q64523|H2A2C_MOUSE; sp|Q16777|H2A2C_HUMAN; sp|A1A4R1|H2A2C_BOVIN	Histone H2A type 2-C OS=Mus musculus GN=Hist2h2ac PE=1 SV=3; Histone H2A type 2-C OS=Homo sapiens GN=HIST2H2AC PE=1 SV=4; Histone H2A type 2-C OS=Bos taurus GN=HIST2H2AC PE=2 SV=1			0	99	VLPNIQAVLLPK	Deamidated(Q)@6	cleaved G-V@N-term	-0.00165054	1304.81	653.41	1304.81	653.411	2	13	1.1.1.1101.18	0	25.7109	267.298	25.7712
13	14.59	61.65	92.31	71.54	71.54	sp|Q64522|H2A2B_MOUSE	Histone H2A type 2-B OS=Mus musculus GN=Hist2h2ab PE=1 SV=3			0	99	VTIAQGGVLPNIQAVLLPK	Deamidated(Q)@5; Deamidated(Q)@13	cleaved G-V@N-term	0.03905	1932.17	645.063	1932.13	645.05	3	21	1.1.1.1113.4	0	26.8616	35308.6	26.9452
13	14.59	61.65	92.31	71.54	71.54	sp|Q64522|H2A2B_MOUSE	Histone H2A type 2-B OS=Mus musculus GN=Hist2h2ab PE=1 SV=3			0	99	VTIAQGGVLPNIQAVLLPK	Deamidated(Q)@5; Deamidated(Q)@13	cleaved G-V@N-term	0.00371201	1932.13	645.052	1932.13	645.05	3	26	1.1.1.1135.2	0	29.0261	2631.6	28.9971
1	99.72	99.72	94.57	77.52	77.52	sp|P13912|H2A_CAIMO; sp|P02263|H2A4_CHICK	Histone H2A OS=Cairina moschata PE=3 SV=2; Histone H2A-IV OS=Gallus gallus PE=1 SV=2			0	99	VTIAQGGVLPNIQAVLLPK	Deamidated(Q)@5; Deamidated(Q)@13		0.03905	1932.17	645.063	1932.13	645.05	3	21	1.1.1.1113.4	0	26.8616	35308.6	26.9452
1	99.72	99.72	94.57	77.52	77.52	sp|P13912|H2A_CAIMO; sp|P02263|H2A4_CHICK	Histone H2A OS=Cairina moschata PE=3 SV=2; Histone H2A-IV OS=Gallus gallus PE=1 SV=2			0	99	VTIAQGGVLPNIQAVLLPK	Deamidated(Q)@5; Deamidated(Q)@13		0.00371201	1932.13	645.052	1932.13	645.05	3	26	1.1.1.1135.2	0	29.0261	2631.6	28.9971
28	2.5	82.66	94.57	77.52	77.52	sp|Q64523|H2A2C_MOUSE; sp|Q16777|H2A2C_HUMAN; sp|A1A4R1|H2A2C_BOVIN	Histone H2A type 2-C OS=Mus musculus GN=Hist2h2ac PE=1 SV=3; Histone H2A type 2-C OS=Homo sapiens GN=HIST2H2AC PE=1 SV=4; Histone H2A type 2-C OS=Bos taurus GN=HIST2H2AC PE=2 SV=1			0	99	VTIAQGGVLPNIQAVLLPK	Deamidated(Q)@5; Deamidated(Q)@13		0.03905	1932.17	645.063	1932.13	645.05	3	21	1.1.1.1113.4	0	26.8616	35308.6	26.9452
28	2.5	82.66	94.57	77.52	77.52	sp|Q64523|H2A2C_MOUSE; sp|Q16777|H2A2C_HUMAN; sp|A1A4R1|H2A2C_BOVIN	Histone H2A type 2-C OS=Mus musculus GN=Hist2h2ac PE=1 SV=3; Histone H2A type 2-C OS=Homo sapiens GN=HIST2H2AC PE=1 SV=4; Histone H2A type 2-C OS=Bos taurus GN=HIST2H2AC PE=2 SV=1			0	99	VTIAQGGVLPNIQAVLLPK	Deamidated(Q)@5; Deamidated(Q)@13		0.00371201	1932.13	645.052	1932.13	645.05	3	26	1.1.1.1135.2	0	29.0261	2631.6	28.9971
13	14.59	61.65	92.31	71.54	71.54	sp|Q64522|H2A2B_MOUSE	Histone H2A type 2-B OS=Mus musculus GN=Hist2h2ab PE=1 SV=3			0	99	VTIAQGGVLPNIQAVLLPK	Deamidated(Q)@5; Deamidated(N)@11; Deamidated(Q)@13	cleaved G-V@N-term	0.0188644	1933.13	645.385	1933.11	645.378	3	24	1.1.1.1147.3	0	30.1962	822.236	29.7785
13	14.59	61.65	92.31	71.54	71.54	sp|Q64522|H2A2B_MOUSE	Histone H2A type 2-B OS=Mus musculus GN=Hist2h2ab PE=1 SV=3			0	68.59	VTIAQGGVLPNIQAVLLPK	Deamidated(Q)@5; Deamidated(N)@11; Deamidated(Q)@13	cleaved G-V@N-term	0.0600616	1933.17	645.399	1933.11	645.378	3	14	1.1.1.1113.5	0	26.8633	11787.1	26.9452
1	99.72	99.72	94.57	77.52	77.52	sp|P13912|H2A_CAIMO; sp|P02263|H2A4_CHICK	Histone H2A OS=Cairina moschata PE=3 SV=2; Histone H2A-IV OS=Gallus gallus PE=1 SV=2			0	99	VTIAQGGVLPNIQAVLLPK	Deamidated(Q)@5; Deamidated(N)@11; Deamidated(Q)@13		0.0188644	1933.13	645.385	1933.11	645.378	3	24	1.1.1.1147.3	0	30.1962	822.236	29.7785
1	99.72	99.72	94.57	77.52	77.52	sp|P13912|H2A_CAIMO; sp|P02263|H2A4_CHICK	Histone H2A OS=Cairina moschata PE=3 SV=2; Histone H2A-IV OS=Gallus gallus PE=1 SV=2			0	68.59	VTIAQGGVLPNIQAVLLPK	Deamidated(Q)@5; Deamidated(N)@11; Deamidated(Q)@13		0.0600616	1933.17	645.399	1933.11	645.378	3	14	1.1.1.1113.5	0	26.8633	11787.1	26.9452
28	2.5	82.66	94.57	77.52	77.52	sp|Q64523|H2A2C_MOUSE; sp|Q16777|H2A2C_HUMAN; sp|A1A4R1|H2A2C_BOVIN	Histone H2A type 2-C OS=Mus musculus GN=Hist2h2ac PE=1 SV=3; Histone H2A type 2-C OS=Homo sapiens GN=HIST2H2AC PE=1 SV=4; Histone H2A type 2-C OS=Bos taurus GN=HIST2H2AC PE=2 SV=1			0	99	VTIAQGGVLPNIQAVLLPK	Deamidated(Q)@5; Deamidated(N)@11; Deamidated(Q)@13		0.0188644	1933.13	645.385	1933.11	645.378	3	24	1.1.1.1147.3	0	30.1962	822.236	29.7785
28	2.5	82.66	94.57	77.52	77.52	sp|Q64523|H2A2C_MOUSE; sp|Q16777|H2A2C_HUMAN; sp|A1A4R1|H2A2C_BOVIN	Histone H2A type 2-C OS=Mus musculus GN=Hist2h2ac PE=1 SV=3; Histone H2A type 2-C OS=Homo sapiens GN=HIST2H2AC PE=1 SV=4; Histone H2A type 2-C OS=Bos taurus GN=HIST2H2AC PE=2 SV=1			0	68.59	VTIAQGGVLPNIQAVLLPK	Deamidated(Q)@5; Deamidated(N)@11; Deamidated(Q)@13		0.0600616	1933.17	645.399	1933.11	645.378	3	14	1.1.1.1113.5	0	26.8633	11787.1	26.9452
13	14.59	61.65	92.31	71.54	71.54	sp|Q64522|H2A2B_MOUSE	Histone H2A type 2-B OS=Mus musculus GN=Hist2h2ab PE=1 SV=3			0	99	VTIAQGGVLPNIQAVLLPK	Deamidated(Q)@5	cleaved G-V@N-term	0.00669652	1931.15	966.583	1931.15	966.58	2	27	1.1.1.1119.8	0	27.5008	35895.2	27.4333
13	14.59	61.65	92.31	71.54	71.54	sp|Q64522|H2A2B_MOUSE	Histone H2A type 2-B OS=Mus musculus GN=Hist2h2ab PE=1 SV=3			0	99	VTIAQGGVLPNIQ	Deamidated(Q)@5	cleaved G-V@N-term; cleaved Q-A@C-term	0.00166409	1309.73	655.87	1309.72	655.869	2	16	1.1.1.1068.13	0	22.4958	133.701	22.4331
13	14.59	61.65	92.31	71.54	71.54	sp|Q64522|H2A2B_MOUSE	Histone H2A type 2-B OS=Mus musculus GN=Hist2h2ab PE=1 SV=3			0	99	VTIAQGGVLPNIQAVLLPKK	Deamidated(Q)@5	cleaved G-V@N-term; missed K-K@19	0.0166256	2059.26	687.426	2059.24	687.421	3	21	1.1.1.1099.11	0	25.5177	3521.85	25.1782
1	99.72	99.72	94.57	77.52	77.52	sp|P13912|H2A_CAIMO; sp|P02263|H2A4_CHICK	Histone H2A OS=Cairina moschata PE=3 SV=2; Histone H2A-IV OS=Gallus gallus PE=1 SV=2			0	99	VTIAQGGVLPNIQ	Deamidated(Q)@5	cleaved Q-A@C-term	0.00166409	1309.73	655.87	1309.72	655.869	2	16	1.1.1.1068.13	0	22.4958	133.701	22.4331
28	2.5	82.66	94.57	77.52	77.52	sp|Q64523|H2A2C_MOUSE; sp|Q16777|H2A2C_HUMAN; sp|A1A4R1|H2A2C_BOVIN	Histone H2A type 2-C OS=Mus musculus GN=Hist2h2ac PE=1 SV=3; Histone H2A type 2-C OS=Homo sapiens GN=HIST2H2AC PE=1 SV=4; Histone H2A type 2-C OS=Bos taurus GN=HIST2H2AC PE=2 SV=1			0	99	VTIAQGGVLPNIQ	Deamidated(Q)@5	cleaved Q-A@C-term	0.00166409	1309.73	655.87	1309.72	655.869	2	16	1.1.1.1068.13	0	22.4958	133.701	22.4331
1	99.72	99.72	94.57	77.52	77.52	sp|P13912|H2A_CAIMO; sp|P02263|H2A4_CHICK	Histone H2A OS=Cairina moschata PE=3 SV=2; Histone H2A-IV OS=Gallus gallus PE=1 SV=2			0	99	VTIAQGGVLPNIQAVLLPKK	Deamidated(Q)@5	missed K-K@19	0.0166256	2059.26	687.426	2059.24	687.421	3	21	1.1.1.1099.11	0	25.5177	3521.85	25.1782
28	2.5	82.66	94.57	77.52	77.52	sp|Q64523|H2A2C_MOUSE; sp|Q16777|H2A2C_HUMAN; sp|A1A4R1|H2A2C_BOVIN	Histone H2A type 2-C OS=Mus musculus GN=Hist2h2ac PE=1 SV=3; Histone H2A type 2-C OS=Homo sapiens GN=HIST2H2AC PE=1 SV=4; Histone H2A type 2-C OS=Bos taurus GN=HIST2H2AC PE=2 SV=1			0	99	VTIAQGGVLPNIQAVLLPKK	Deamidated(Q)@5	missed K-K@19	0.0166256	2059.26	687.426	2059.24	687.421	3	21	1.1.1.1099.11	0	25.5177	3521.85	25.1782
1	99.72	99.72	94.57	77.52	77.52	sp|P13912|H2A_CAIMO; sp|P02263|H2A4_CHICK	Histone H2A OS=Cairina moschata PE=3 SV=2; Histone H2A-IV OS=Gallus gallus PE=1 SV=2			0	99	VTIAQGGVLPNIQAVLLPK	Deamidated(Q)@5		0.00669652	1931.15	966.583	1931.15	966.58	2	27	1.1.1.1119.8	0	27.5008	35895.2	27.4333
28	2.5	82.66	94.57	77.52	77.52	sp|Q64523|H2A2C_MOUSE; sp|Q16777|H2A2C_HUMAN; sp|A1A4R1|H2A2C_BOVIN	Histone H2A type 2-C OS=Mus musculus GN=Hist2h2ac PE=1 SV=3; Histone H2A type 2-C OS=Homo sapiens GN=HIST2H2AC PE=1 SV=4; Histone H2A type 2-C OS=Bos taurus GN=HIST2H2AC PE=2 SV=1			0	99	VTIAQGGVLPNIQAVLLPK	Deamidated(Q)@5		0.00669652	1931.15	966.583	1931.15	966.58	2	27	1.1.1.1119.8	0	27.5008	35895.2	27.4333
1	99.72	99.72	94.57	77.52	77.52	sp|P13912|H2A_CAIMO; sp|P02263|H2A4_CHICK	Histone H2A OS=Cairina moschata PE=3 SV=2; Histone H2A-IV OS=Gallus gallus PE=1 SV=2			0	62.03	AGLQFPVGR	Deamidated(Q)@4; Deamidated(R)@9		0.0213635	945.513	473.764	945.492	473.753	2	13	1.1.1.1033.4	0	19.0462	24229	19.0122
11	18.04	20.62	82.03	60.94	60.94	sp|Q71UI9|H2AV_HUMAN; sp|Q71PD7|H2AV_DANRE; sp|Q6Y237|H2AV_PAGMA; sp|Q6GM74|H2AV_XENLA; sp|Q5BJ65|H2AV_XENTR; sp|Q3THW5|H2AV_MOUSE; sp|Q32LA7|H2AV_BOVIN; sp|P02272|H2AV_CHICK	Histone H2A.V OS=Homo sapiens GN=H2AFV PE=1 SV=3; Histone H2A.V OS=Danio rerio GN=h2afv PE=2 SV=3; Histone H2A.V OS=Pagrus major GN=h2afv PE=2 SV=3; Histone H2A.V OS=Xenopus laevis GN=h2afv PE=2 SV=3; Histone H2A.V OS=Xenopus tropicalis GN=h2afv PE=2 SV=3; Histone H2A.V OS=Mus musculus GN=H2afv PE=1 SV=3; Histone H2A.V OS=Bos taurus GN=H2AFV PE=2 SV=3; Histone H2A.V OS=Gallus gallus GN=H2AFV PE=1…			0	62.03	AGLQFPVGR	Deamidated(Q)@4; Deamidated(R)@9		0.0213635	945.513	473.764	945.492	473.753	2	13	1.1.1.1033.4	0	19.0462	24229	19.0122
13	14.59	61.65	92.31	71.54	71.54	sp|Q64522|H2A2B_MOUSE	Histone H2A type 2-B OS=Mus musculus GN=Hist2h2ab PE=1 SV=3			0	62.03	AGLQFPVGR	Deamidated(Q)@4; Deamidated(R)@9		0.0213635	945.513	473.764	945.492	473.753	2	13	1.1.1.1033.4	0	19.0462	24229	19.0122
28	2.5	82.66	94.57	77.52	77.52	sp|Q64523|H2A2C_MOUSE; sp|Q16777|H2A2C_HUMAN; sp|A1A4R1|H2A2C_BOVIN	Histone H2A type 2-C OS=Mus musculus GN=Hist2h2ac PE=1 SV=3; Histone H2A type 2-C OS=Homo sapiens GN=HIST2H2AC PE=1 SV=4; Histone H2A type 2-C OS=Bos taurus GN=HIST2H2AC PE=2 SV=1			0	62.03	AGLQFPVGR	Deamidated(Q)@4; Deamidated(R)@9		0.0213635	945.513	473.764	945.492	473.753	2	13	1.1.1.1033.4	0	19.0462	24229	19.0122
1	99.72	99.72	94.57	77.52	77.52	sp|P13912|H2A_CAIMO; sp|P02263|H2A4_CHICK	Histone H2A OS=Cairina moschata PE=3 SV=2; Histone H2A-IV OS=Gallus gallus PE=1 SV=2			0	99	PNIQAVLLPK	Deamidated(Q)@4	cleaved L-P@N-term	0.00487639	1092.66	547.337	1092.65	547.334	2	17	1.1.1.1060.4	0	21.6771	203.047	21.6479
13	14.59	61.65	92.31	71.54	71.54	sp|Q64522|H2A2B_MOUSE	Histone H2A type 2-B OS=Mus musculus GN=Hist2h2ab PE=1 SV=3			0	99	PNIQAVLLPK	Deamidated(Q)@4	cleaved L-P@N-term	0.00487639	1092.66	547.337	1092.65	547.334	2	17	1.1.1.1060.4	0	21.6771	203.047	21.6479
28	2.5	82.66	94.57	77.52	77.52	sp|Q64523|H2A2C_MOUSE; sp|Q16777|H2A2C_HUMAN; sp|A1A4R1|H2A2C_BOVIN	Histone H2A type 2-C OS=Mus musculus GN=Hist2h2ac PE=1 SV=3; Histone H2A type 2-C OS=Homo sapiens GN=HIST2H2AC PE=1 SV=4; Histone H2A type 2-C OS=Bos taurus GN=HIST2H2AC PE=2 SV=1			0	99	PNIQAVLLPK	Deamidated(Q)@4	cleaved L-P@N-term	0.00487639	1092.66	547.337	1092.65	547.334	2	17	1.1.1.1060.4	0	21.6771	203.047	21.6479
2	96.86	96.86	88.1	87.3	87.3	sp|P0C1H3|H2B1_CHICK	Histone H2B 1/2/3/4/6 OS=Gallus gallus GN=H2B-I PE=1 SV=2			0	99	VLKQVHPDTGISSK	Deamidated(Q)@4	missed K-Q@3	-0.00110215	1508.82	755.417	1508.82	755.417	2	24	1.1.1.957.24	0	11.6852	2275.3	11.6904
2	96.86	96.86	88.1	87.3	87.3	sp|P0C1H3|H2B1_CHICK	Histone H2B 1/2/3/4/6 OS=Gallus gallus GN=H2B-I PE=1 SV=2			0	99	VLKQVHPDTGISSK	Deamidated(Q)@4	missed K-Q@3	0.000101613	1508.82	503.947	1508.82	503.947	3	14	1.1.1.960.4	0	11.9776	16225.8	11.6904
22	5.06	61.18	88.89	86.51	86.51	sp|P0C1H5|H2B7_CHICK	Histone H2B 7 OS=Gallus gallus GN=H2B-VII PE=1 SV=2			0	99	VLKQVHPDTGISSK	Deamidated(Q)@4	missed K-Q@3	-0.00110215	1508.82	755.417	1508.82	755.417	2	24	1.1.1.957.24	0	11.6852	2275.3	11.6904
22	5.06	61.18	88.89	86.51	86.51	sp|P0C1H5|H2B7_CHICK	Histone H2B 7 OS=Gallus gallus GN=H2B-VII PE=1 SV=2			0	99	VLKQVHPDTGISSK	Deamidated(Q)@4	missed K-Q@3	0.000101613	1508.82	503.947	1508.82	503.947	3	14	1.1.1.960.4	0	11.9776	16225.8	11.6904
25	3.73	91.52	89.68	87.3	87.3	sp|Q9PSW9|H2B8_CHICK	Histone H2B 8 OS=Gallus gallus GN=H2B-VIII PE=1 SV=3			0	99	VLKQVHPDTGISSK	Deamidated(Q)@4	missed K-Q@3	-0.00110215	1508.82	755.417	1508.82	755.417	2	24	1.1.1.957.24	0	11.6852	2275.3	11.6904
25	3.73	91.52	89.68	87.3	87.3	sp|Q9PSW9|H2B8_CHICK	Histone H2B 8 OS=Gallus gallus GN=H2B-VIII PE=1 SV=3			0	99	VLKQVHPDTGISSK	Deamidated(Q)@4	missed K-Q@3	0.000101613	1508.82	503.947	1508.82	503.947	3	14	1.1.1.960.4	0	11.9776	16225.8	11.6904
4	72.23	72.23	92.65	88.97	78.68	sp|Q71DI3|H32_HUMAN; sp|Q6LBE8|H32_MUSPA; sp|Q4QRF4|H32_DANRE; sp|Q28D37|H32_XENTR; sp|P84239|H3_URECA; sp|P84238|H3_CHITH; sp|P84237|H3_TIGCA; sp|P84236|H3_DROHY; sp|P84235|H3_PLADU; sp|P84234|H32_ONCMY; sp|P84233|H32_XENLA; sp|P84232|H32_PORAF; sp|P84231|H32_ICTBU; sp|P84230|H32_CAIMO; sp|P84229|H32_CHICK; sp|P84228|H32_MOUSE; sp|P84227|H32_BOVIN; sp|P02299|H3_DROME	Histone H3.2 OS=Homo sapiens GN=HIST2H3A PE=1 SV=3; Histone H3.2 OS=Mus pahari GN=H312 PE=2 SV=3; Histone H3.2 OS=Danio rerio GN=zgc:113984 PE=2 SV=3; Histone H3.2 OS=Xenopus tropicalis GN=TGas081o10.1 PE=2 SV=3; Histone H3 OS=Urechis caupo PE=1 SV=2; Histone H3 OS=Chironomus thummi thummi PE=3 SV=2; Histone H3 OS=Tigriopus californicus PE=3 SV=2; Histone H3 OS=Drosophila hydei GN=His3 PE=3 SV=2;…			0	99	EIAQDFKTDLR	Deamidated(Q)@4	missed K-T@7	0.00235085	1335.67	668.842	1335.67	668.841	2	19	1.1.1.1011.7	0	16.9411	684.941	16.9596
4	72.23	72.23	92.65	88.97	78.68	sp|Q71DI3|H32_HUMAN; sp|Q6LBE8|H32_MUSPA; sp|Q4QRF4|H32_DANRE; sp|Q28D37|H32_XENTR; sp|P84239|H3_URECA; sp|P84238|H3_CHITH; sp|P84237|H3_TIGCA; sp|P84236|H3_DROHY; sp|P84235|H3_PLADU; sp|P84234|H32_ONCMY; sp|P84233|H32_XENLA; sp|P84232|H32_PORAF; sp|P84231|H32_ICTBU; sp|P84230|H32_CAIMO; sp|P84229|H32_CHICK; sp|P84228|H32_MOUSE; sp|P84227|H32_BOVIN; sp|P02299|H3_DROME	Histone H3.2 OS=Homo sapiens GN=HIST2H3A PE=1 SV=3; Histone H3.2 OS=Mus pahari GN=H312 PE=2 SV=3; Histone H3.2 OS=Danio rerio GN=zgc:113984 PE=2 SV=3; Histone H3.2 OS=Xenopus tropicalis GN=TGas081o10.1 PE=2 SV=3; Histone H3 OS=Urechis caupo PE=1 SV=2; Histone H3 OS=Chironomus thummi thummi PE=3 SV=2; Histone H3 OS=Tigriopus californicus PE=3 SV=2; Histone H3 OS=Drosophila hydei GN=His3 PE=3 SV=2;…			0	19.9	EIAQDFKTDLR	Deamidated(Q)@4	missed K-T@7	0.0185642	1335.69	446.236	1335.67	446.23	3	11	1.1.1.1005.5	0	16.3193	34188.2	16.277
15	8	49.92	92.65	85.29	74.26	sp|Q71LE2|H33_PIG; sp|Q6PI79|H33_XENLA; sp|Q6PI20|H33_DANRE; sp|Q6P823|H33_XENTR; sp|Q5E9F8|H33_BOVIN; sp|P84250|H33_DROHY; sp|P84249|H33_DROME; sp|P84248|H33_SPISO; sp|P84247|H33_CHICK; sp|P84246|H33_RABIT; sp|P84245|H33_RAT; sp|P84244|H33_MOUSE; sp|P84243|H33_HUMAN	Histone H3.3 OS=Sus scrofa GN=H3F3A PE=2 SV=3; Histone H3.3 OS=Xenopus laevis PE=1 SV=3; Histone H3.3 OS=Danio rerio GN=h3f3a PE=2 SV=3; Histone H3.3 OS=Xenopus tropicalis GN=TGas113e22.1 PE=1 SV=3; Histone H3.3 OS=Bos taurus GN=H3F3A PE=1 SV=3; Histone H3.3 OS=Drosophila hydei GN=His3.3A PE=3 SV=2; Histone H3.3 OS=Drosophila melanogaster GN=His3.3A PE=1 SV=2; Histone H3.3 OS=Spisula solidissima …			0	99	EIAQDFKTDLR	Deamidated(Q)@4	missed K-T@7	0.00235085	1335.67	668.842	1335.67	668.841	2	19	1.1.1.1011.7	0	16.9411	684.941	16.9596
15	8	49.92	92.65	85.29	74.26	sp|Q71LE2|H33_PIG; sp|Q6PI79|H33_XENLA; sp|Q6PI20|H33_DANRE; sp|Q6P823|H33_XENTR; sp|Q5E9F8|H33_BOVIN; sp|P84250|H33_DROHY; sp|P84249|H33_DROME; sp|P84248|H33_SPISO; sp|P84247|H33_CHICK; sp|P84246|H33_RABIT; sp|P84245|H33_RAT; sp|P84244|H33_MOUSE; sp|P84243|H33_HUMAN	Histone H3.3 OS=Sus scrofa GN=H3F3A PE=2 SV=3; Histone H3.3 OS=Xenopus laevis PE=1 SV=3; Histone H3.3 OS=Danio rerio GN=h3f3a PE=2 SV=3; Histone H3.3 OS=Xenopus tropicalis GN=TGas113e22.1 PE=1 SV=3; Histone H3.3 OS=Bos taurus GN=H3F3A PE=1 SV=3; Histone H3.3 OS=Drosophila hydei GN=His3.3A PE=3 SV=2; Histone H3.3 OS=Drosophila melanogaster GN=His3.3A PE=1 SV=2; Histone H3.3 OS=Spisula solidissima …			0	19.9	EIAQDFKTDLR	Deamidated(Q)@4	missed K-T@7	0.0185642	1335.69	446.236	1335.67	446.23	3	11	1.1.1.1005.5	0	16.3193	34188.2	16.277
3	87.9	87.9	96.12	88.35	88.35	sp|Q7KQD1|H4_CHAVR; sp|Q7K8C0|H4_MYTED; sp|Q76FF5|H4_DROTE; sp|Q76FF1|H4_DROOR; sp|Q76FE7|H4_DROMA; sp|Q76FD9|H4_DROSE; sp|Q6WV90|H4_MYTGA; sp|Q6WV73|H4_MYTCA; sp|Q6WV72|H4_MYTTR; sp|Q5RCS7|H4_PONAB; sp|Q4R362|H4_MACFA; sp|Q28DR4|H4_XENTR; sp|P84050|H4_RHYAM; sp|P84049|H4_MYRRU; sp|P84048|H4_ACRAS; sp|P84047|H4_ASEAQ; sp|P84046|H4_CHITH; sp|P84045|H4_TIGCA; sp|P84044|H4_DROYA; sp|P84043|H4_DROSI;…	Histone H4 OS=Chaetopterus variopedatus PE=3 SV=3; Histone H4 OS=Mytilus edulis PE=3 SV=3; Histone H4 OS=Drosophila teissieri GN=His4 PE=3 SV=3; Histone H4 OS=Drosophila orena GN=His4 PE=3 SV=3; Histone H4 OS=Drosophila mauritiana GN=His4 PE=3 SV=3; Histone H4 OS=Drosophila sechellia GN=His4 PE=3 SV=3; Histone H4 OS=Mytilus galloprovincialis PE=3 SV=3; Histone H4 OS=Mytilus californianus PE=3 SV=…			0	99	DNIQGITKPAIRR	Deamidated(Q)@4	missed R-R@12	-0.00334201	1481.83	494.95	1481.83	494.951	3	14	1.1.1.980.5	1	13.8916	5070.28	13.9335
1	99.72	99.72	94.57	77.52	77.52	sp|P13912|H2A_CAIMO; sp|P02263|H2A4_CHICK	Histone H2A OS=Cairina moschata PE=3 SV=2; Histone H2A-IV OS=Gallus gallus PE=1 SV=2			0	99	AGLQFPVGR	Deamidated(Q)@4		0.0034578	944.511	473.263	944.508	473.261	2	15	1.1.1.1033.3	0	19.0379	84673.8	19.0122
1	99.72	99.72	94.57	77.52	77.52	sp|P13912|H2A_CAIMO; sp|P02263|H2A4_CHICK	Histone H2A OS=Cairina moschata PE=3 SV=2; Histone H2A-IV OS=Gallus gallus PE=1 SV=2			0	99	AGLQFPVGR	Deamidated(Q)@4		0.0216457	944.53	473.272	944.508	473.261	2	15	1.1.1.1028.4	0	18.5535	160098	18.3295
1	99.72	99.72	94.57	77.52	77.52	sp|P13912|H2A_CAIMO; sp|P02263|H2A4_CHICK	Histone H2A OS=Cairina moschata PE=3 SV=2; Histone H2A-IV OS=Gallus gallus PE=1 SV=2			0	99	AGLQFPVGR	Deamidated(Q)@4		0.0216457	944.53	473.272	944.508	473.261	2	14	1.1.1.1025.5	0	18.2543	160098	18.3295
11	18.04	20.62	82.03	60.94	60.94	sp|Q71UI9|H2AV_HUMAN; sp|Q71PD7|H2AV_DANRE; sp|Q6Y237|H2AV_PAGMA; sp|Q6GM74|H2AV_XENLA; sp|Q5BJ65|H2AV_XENTR; sp|Q3THW5|H2AV_MOUSE; sp|Q32LA7|H2AV_BOVIN; sp|P02272|H2AV_CHICK	Histone H2A.V OS=Homo sapiens GN=H2AFV PE=1 SV=3; Histone H2A.V OS=Danio rerio GN=h2afv PE=2 SV=3; Histone H2A.V OS=Pagrus major GN=h2afv PE=2 SV=3; Histone H2A.V OS=Xenopus laevis GN=h2afv PE=2 SV=3; Histone H2A.V OS=Xenopus tropicalis GN=h2afv PE=2 SV=3; Histone H2A.V OS=Mus musculus GN=H2afv PE=1 SV=3; Histone H2A.V OS=Bos taurus GN=H2AFV PE=2 SV=3; Histone H2A.V OS=Gallus gallus GN=H2AFV PE=1…			0	99	AGLQFPVGR	Deamidated(Q)@4		0.0034578	944.511	473.263	944.508	473.261	2	15	1.1.1.1033.3	0	19.0379	84673.8	19.0122
11	18.04	20.62	82.03	60.94	60.94	sp|Q71UI9|H2AV_HUMAN; sp|Q71PD7|H2AV_DANRE; sp|Q6Y237|H2AV_PAGMA; sp|Q6GM74|H2AV_XENLA; sp|Q5BJ65|H2AV_XENTR; sp|Q3THW5|H2AV_MOUSE; sp|Q32LA7|H2AV_BOVIN; sp|P02272|H2AV_CHICK	Histone H2A.V OS=Homo sapiens GN=H2AFV PE=1 SV=3; Histone H2A.V OS=Danio rerio GN=h2afv PE=2 SV=3; Histone H2A.V OS=Pagrus major GN=h2afv PE=2 SV=3; Histone H2A.V OS=Xenopus laevis GN=h2afv PE=2 SV=3; Histone H2A.V OS=Xenopus tropicalis GN=h2afv PE=2 SV=3; Histone H2A.V OS=Mus musculus GN=H2afv PE=1 SV=3; Histone H2A.V OS=Bos taurus GN=H2AFV PE=2 SV=3; Histone H2A.V OS=Gallus gallus GN=H2AFV PE=1…			0	99	AGLQFPVGR	Deamidated(Q)@4		0.0216457	944.53	473.272	944.508	473.261	2	15	1.1.1.1028.4	0	18.5535	160098	18.3295
11	18.04	20.62	82.03	60.94	60.94	sp|Q71UI9|H2AV_HUMAN; sp|Q71PD7|H2AV_DANRE; sp|Q6Y237|H2AV_PAGMA; sp|Q6GM74|H2AV_XENLA; sp|Q5BJ65|H2AV_XENTR; sp|Q3THW5|H2AV_MOUSE; sp|Q32LA7|H2AV_BOVIN; sp|P02272|H2AV_CHICK	Histone H2A.V OS=Homo sapiens GN=H2AFV PE=1 SV=3; Histone H2A.V OS=Danio rerio GN=h2afv PE=2 SV=3; Histone H2A.V OS=Pagrus major GN=h2afv PE=2 SV=3; Histone H2A.V OS=Xenopus laevis GN=h2afv PE=2 SV=3; Histone H2A.V OS=Xenopus tropicalis GN=h2afv PE=2 SV=3; Histone H2A.V OS=Mus musculus GN=H2afv PE=1 SV=3; Histone H2A.V OS=Bos taurus GN=H2AFV PE=2 SV=3; Histone H2A.V OS=Gallus gallus GN=H2AFV PE=1…			0	99	AGLQFPVGR	Deamidated(Q)@4		0.0216457	944.53	473.272	944.508	473.261	2	14	1.1.1.1025.5	0	18.2543	160098	18.3295
13	14.59	61.65	92.31	71.54	71.54	sp|Q64522|H2A2B_MOUSE	Histone H2A type 2-B OS=Mus musculus GN=Hist2h2ab PE=1 SV=3			0	99	AGLQFPVGR	Deamidated(Q)@4		0.0034578	944.511	473.263	944.508	473.261	2	15	1.1.1.1033.3	0	19.0379	84673.8	19.0122
13	14.59	61.65	92.31	71.54	71.54	sp|Q64522|H2A2B_MOUSE	Histone H2A type 2-B OS=Mus musculus GN=Hist2h2ab PE=1 SV=3			0	99	AGLQFPVGR	Deamidated(Q)@4		0.0216457	944.53	473.272	944.508	473.261	2	15	1.1.1.1028.4	0	18.5535	160098	18.3295
13	14.59	61.65	92.31	71.54	71.54	sp|Q64522|H2A2B_MOUSE	Histone H2A type 2-B OS=Mus musculus GN=Hist2h2ab PE=1 SV=3			0	99	AGLQFPVGR	Deamidated(Q)@4		0.0216457	944.53	473.272	944.508	473.261	2	14	1.1.1.1025.5	0	18.2543	160098	18.3295
28	2.5	82.66	94.57	77.52	77.52	sp|Q64523|H2A2C_MOUSE; sp|Q16777|H2A2C_HUMAN; sp|A1A4R1|H2A2C_BOVIN	Histone H2A type 2-C OS=Mus musculus GN=Hist2h2ac PE=1 SV=3; Histone H2A type 2-C OS=Homo sapiens GN=HIST2H2AC PE=1 SV=4; Histone H2A type 2-C OS=Bos taurus GN=HIST2H2AC PE=2 SV=1			0	99	AGLQFPVGR	Deamidated(Q)@4		0.0034578	944.511	473.263	944.508	473.261	2	15	1.1.1.1033.3	0	19.0379	84673.8	19.0122
28	2.5	82.66	94.57	77.52	77.52	sp|Q64523|H2A2C_MOUSE; sp|Q16777|H2A2C_HUMAN; sp|A1A4R1|H2A2C_BOVIN	Histone H2A type 2-C OS=Mus musculus GN=Hist2h2ac PE=1 SV=3; Histone H2A type 2-C OS=Homo sapiens GN=HIST2H2AC PE=1 SV=4; Histone H2A type 2-C OS=Bos taurus GN=HIST2H2AC PE=2 SV=1			0	99	AGLQFPVGR	Deamidated(Q)@4		0.0216457	944.53	473.272	944.508	473.261	2	15	1.1.1.1028.4	0	18.5535	160098	18.3295
28	2.5	82.66	94.57	77.52	77.52	sp|Q64523|H2A2C_MOUSE; sp|Q16777|H2A2C_HUMAN; sp|A1A4R1|H2A2C_BOVIN	Histone H2A type 2-C OS=Mus musculus GN=Hist2h2ac PE=1 SV=3; Histone H2A type 2-C OS=Homo sapiens GN=HIST2H2AC PE=1 SV=4; Histone H2A type 2-C OS=Bos taurus GN=HIST2H2AC PE=2 SV=1			0	99	AGLQFPVGR	Deamidated(Q)@4		0.0216457	944.53	473.272	944.508	473.261	2	14	1.1.1.1025.5	0	18.2543	160098	18.3295
1	99.72	99.72	94.57	77.52	77.52	sp|P13912|H2A_CAIMO; sp|P02263|H2A4_CHICK	Histone H2A OS=Cairina moschata PE=3 SV=2; Histone H2A-IV OS=Gallus gallus PE=1 SV=2			0	99	HLQLAIRNDEELNKLLGKVTIAQGGVLPNIQAVLLPK	Deamidated(Q)@31	missed R-N@7; missed K-L@14; missed K-V@18	-0.00385029	4016.31	804.269	4016.31	804.27	5	27	1.1.1.1128.7	0	28.3416	54841.1	27.9214
1	99.72	99.72	94.57	77.52	77.52	sp|P13912|H2A_CAIMO; sp|P02263|H2A4_CHICK	Histone H2A OS=Cairina moschata PE=3 SV=2; Histone H2A-IV OS=Gallus gallus PE=1 SV=2			0	99	HLQLAIRNDEELNKLLGKVTIAQGGVLPNIQAVLLPK	Deamidated(Q)@31	missed R-N@7; missed K-L@14; missed K-V@18	-0.0013052	4016.31	1005.09	4016.31	1005.09	4	31	1.1.1.1128.14	0	28.37	15819.8	28.2146
28	2.5	82.66	94.57	77.52	77.52	sp|Q64523|H2A2C_MOUSE; sp|Q16777|H2A2C_HUMAN; sp|A1A4R1|H2A2C_BOVIN	Histone H2A type 2-C OS=Mus musculus GN=Hist2h2ac PE=1 SV=3; Histone H2A type 2-C OS=Homo sapiens GN=HIST2H2AC PE=1 SV=4; Histone H2A type 2-C OS=Bos taurus GN=HIST2H2AC PE=2 SV=1			0	99	HLQLAIRNDEELNKLLGKVTIAQGGVLPNIQAVLLPK	Deamidated(Q)@31	missed R-N@7; missed K-L@14; missed K-V@18	-0.00385029	4016.31	804.269	4016.31	804.27	5	27	1.1.1.1128.7	0	28.3416	54841.1	27.9214
28	2.5	82.66	94.57	77.52	77.52	sp|Q64523|H2A2C_MOUSE; sp|Q16777|H2A2C_HUMAN; sp|A1A4R1|H2A2C_BOVIN	Histone H2A type 2-C OS=Mus musculus GN=Hist2h2ac PE=1 SV=3; Histone H2A type 2-C OS=Homo sapiens GN=HIST2H2AC PE=1 SV=4; Histone H2A type 2-C OS=Bos taurus GN=HIST2H2AC PE=2 SV=1			0	99	HLQLAIRNDEELNKLLGKVTIAQGGVLPNIQAVLLPK	Deamidated(Q)@31	missed R-N@7; missed K-L@14; missed K-V@18	-0.0013052	4016.31	1005.09	4016.31	1005.09	4	31	1.1.1.1128.14	0	28.37	15819.8	28.2146
1	99.72	99.72	94.57	77.52	77.52	sp|P13912|H2A_CAIMO; sp|P02263|H2A4_CHICK	Histone H2A OS=Cairina moschata PE=3 SV=2; Histone H2A-IV OS=Gallus gallus PE=1 SV=2			0	65.8	HLQLAIRNDEELNKLLGK	Deamidated(Q)@3; Dimethyl(R)@7	missed R-N@7; missed K-L@14	-0.00455304	2132.19	534.055	2132.2	534.056	4	14	1.1.1.1074.3	0	23.0544	621.668	23.0187
28	2.5	82.66	94.57	77.52	77.52	sp|Q64523|H2A2C_MOUSE; sp|Q16777|H2A2C_HUMAN; sp|A1A4R1|H2A2C_BOVIN	Histone H2A type 2-C OS=Mus musculus GN=Hist2h2ac PE=1 SV=3; Histone H2A type 2-C OS=Homo sapiens GN=HIST2H2AC PE=1 SV=4; Histone H2A type 2-C OS=Bos taurus GN=HIST2H2AC PE=2 SV=1			0	65.8	HLQLAIRNDEELNKLLGK	Deamidated(Q)@3; Dimethyl(R)@7	missed R-N@7; missed K-L@14	-0.00455304	2132.19	534.055	2132.2	534.056	4	14	1.1.1.1074.3	0	23.0544	621.668	23.0187
1	99.72	99.72	94.57	77.52	77.52	sp|P13912|H2A_CAIMO; sp|P02263|H2A4_CHICK	Histone H2A OS=Cairina moschata PE=3 SV=2; Histone H2A-IV OS=Gallus gallus PE=1 SV=2			0	99	HLQLAIRNDEELNKLLGK	Deamidated(Q)@3; Deamidated(N)@8	missed R-N@7; missed K-L@14	0.0148528	2105.16	527.298	2105.15	527.294	4	18	1.1.1.1054.6	0	21.0947	18882.1	21.0622
1	99.72	99.72	94.57	77.52	77.52	sp|P13912|H2A_CAIMO; sp|P02263|H2A4_CHICK	Histone H2A OS=Cairina moschata PE=3 SV=2; Histone H2A-IV OS=Gallus gallus PE=1 SV=2			0	99	HLQLAIRNDEELNKLLGK	Deamidated(Q)@3; Deamidated(N)@8	missed R-N@7; missed K-L@14	-0.00565432	2105.14	527.293	2105.15	527.294	4	26	1.1.1.1072.2	0	22.8525	1244.46	22.8235
1	99.72	99.72	94.57	77.52	77.52	sp|P13912|H2A_CAIMO; sp|P02263|H2A4_CHICK	Histone H2A OS=Cairina moschata PE=3 SV=2; Histone H2A-IV OS=Gallus gallus PE=1 SV=2			0	99	HLQLAIRNDEELNKLLGK	Deamidated(Q)@3; Deamidated(N)@8	missed R-N@7; missed K-L@14	0.00334963	2105.15	702.724	2105.15	702.723	3	15	1.1.1.1072.3	0	22.8725	324.476	22.8235
28	2.5	82.66	94.57	77.52	77.52	sp|Q64523|H2A2C_MOUSE; sp|Q16777|H2A2C_HUMAN; sp|A1A4R1|H2A2C_BOVIN	Histone H2A type 2-C OS=Mus musculus GN=Hist2h2ac PE=1 SV=3; Histone H2A type 2-C OS=Homo sapiens GN=HIST2H2AC PE=1 SV=4; Histone H2A type 2-C OS=Bos taurus GN=HIST2H2AC PE=2 SV=1			0	99	HLQLAIRNDEELNKLLGK	Deamidated(Q)@3; Deamidated(N)@8	missed R-N@7; missed K-L@14	0.0148528	2105.16	527.298	2105.15	527.294	4	18	1.1.1.1054.6	0	21.0947	18882.1	21.0622
28	2.5	82.66	94.57	77.52	77.52	sp|Q64523|H2A2C_MOUSE; sp|Q16777|H2A2C_HUMAN; sp|A1A4R1|H2A2C_BOVIN	Histone H2A type 2-C OS=Mus musculus GN=Hist2h2ac PE=1 SV=3; Histone H2A type 2-C OS=Homo sapiens GN=HIST2H2AC PE=1 SV=4; Histone H2A type 2-C OS=Bos taurus GN=HIST2H2AC PE=2 SV=1			0	99	HLQLAIRNDEELNKLLGK	Deamidated(Q)@3; Deamidated(N)@8	missed R-N@7; missed K-L@14	-0.00565432	2105.14	527.293	2105.15	527.294	4	26	1.1.1.1072.2	0	22.8525	1244.46	22.8235
28	2.5	82.66	94.57	77.52	77.52	sp|Q64523|H2A2C_MOUSE; sp|Q16777|H2A2C_HUMAN; sp|A1A4R1|H2A2C_BOVIN	Histone H2A type 2-C OS=Mus musculus GN=Hist2h2ac PE=1 SV=3; Histone H2A type 2-C OS=Homo sapiens GN=HIST2H2AC PE=1 SV=4; Histone H2A type 2-C OS=Bos taurus GN=HIST2H2AC PE=2 SV=1			0	99	HLQLAIRNDEELNKLLGK	Deamidated(Q)@3; Deamidated(N)@8	missed R-N@7; missed K-L@14	0.00334963	2105.15	702.724	2105.15	702.723	3	15	1.1.1.1072.3	0	22.8725	324.476	22.8235
2	96.86	96.86	88.1	87.3	87.3	sp|P0C1H3|H2B1_CHICK	Histone H2B 1/2/3/4/6 OS=Gallus gallus GN=H2B-I PE=1 SV=2			0	99	EIQTAVRLLLPGELAK	Deamidated(Q)@3	missed R-L@7	-0.00310684	1751.02	584.679	1751.02	584.68	3	20	1.1.1.1087.2	0	24.3245	1935	24.3931
22	5.06	61.18	88.89	86.51	86.51	sp|P0C1H5|H2B7_CHICK	Histone H2B 7 OS=Gallus gallus GN=H2B-VII PE=1 SV=2			0	99	EIQTAVRLLLPGELAK	Deamidated(Q)@3	missed R-L@7	-0.00310684	1751.02	584.679	1751.02	584.68	3	20	1.1.1.1087.2	0	24.3245	1935	24.3931
25	3.73	91.52	89.68	87.3	87.3	sp|Q9PSW9|H2B8_CHICK	Histone H2B 8 OS=Gallus gallus GN=H2B-VIII PE=1 SV=3			0	99	EIQTAVRLLLPGELAK	Deamidated(Q)@3	missed R-L@7	-0.00310684	1751.02	584.679	1751.02	584.68	3	20	1.1.1.1087.2	0	24.3245	1935	24.3931
1	99.72	99.72	94.57	77.52	77.52	sp|P13912|H2A_CAIMO; sp|P02263|H2A4_CHICK	Histone H2A OS=Cairina moschata PE=3 SV=2; Histone H2A-IV OS=Gallus gallus PE=1 SV=2			0	99	HLQLAIRNDEELNKLLGK	Deamidated(Q)@3	missed R-N@7; missed K-L@14	0.000123262	2104.16	527.048	2104.16	527.048	4	20	1.1.1.1054.5	0	21.0897	41883.9	21.16
28	2.5	82.66	94.57	77.52	77.52	sp|Q64523|H2A2C_MOUSE; sp|Q16777|H2A2C_HUMAN; sp|A1A4R1|H2A2C_BOVIN	Histone H2A type 2-C OS=Mus musculus GN=Hist2h2ac PE=1 SV=3; Histone H2A type 2-C OS=Homo sapiens GN=HIST2H2AC PE=1 SV=4; Histone H2A type 2-C OS=Bos taurus GN=HIST2H2AC PE=2 SV=1			0	99	HLQLAIRNDEELNKLLGK	Deamidated(Q)@3	missed R-N@7; missed K-L@14	0.000123262	2104.16	527.048	2104.16	527.048	4	20	1.1.1.1054.5	0	21.0897	41883.9	21.16
4	72.23	72.23	92.65	88.97	78.68	sp|Q71DI3|H32_HUMAN; sp|Q6LBE8|H32_MUSPA; sp|Q4QRF4|H32_DANRE; sp|Q28D37|H32_XENTR; sp|P84239|H3_URECA; sp|P84238|H3_CHITH; sp|P84237|H3_TIGCA; sp|P84236|H3_DROHY; sp|P84235|H3_PLADU; sp|P84234|H32_ONCMY; sp|P84233|H32_XENLA; sp|P84232|H32_PORAF; sp|P84231|H32_ICTBU; sp|P84230|H32_CAIMO; sp|P84229|H32_CHICK; sp|P84228|H32_MOUSE; sp|P84227|H32_BOVIN; sp|P02299|H3_DROME	Histone H3.2 OS=Homo sapiens GN=HIST2H3A PE=1 SV=3; Histone H3.2 OS=Mus pahari GN=H312 PE=2 SV=3; Histone H3.2 OS=Danio rerio GN=zgc:113984 PE=2 SV=3; Histone H3.2 OS=Xenopus tropicalis GN=TGas081o10.1 PE=2 SV=3; Histone H3 OS=Urechis caupo PE=1 SV=2; Histone H3 OS=Chironomus thummi thummi PE=3 SV=2; Histone H3 OS=Tigriopus californicus PE=3 SV=2; Histone H3 OS=Drosophila hydei GN=His3 PE=3 SV=2;…			0	99	RYQKSTELLIR	Deamidated(Q)@3	missed R-Y@1; missed K-S@4	-0.0209248	1406.77	469.93	1406.79	469.937	3	17	1.1.1.981.5	0	13.9825	728.826	14.0311
15	8	49.92	92.65	85.29	74.26	sp|Q71LE2|H33_PIG; sp|Q6PI79|H33_XENLA; sp|Q6PI20|H33_DANRE; sp|Q6P823|H33_XENTR; sp|Q5E9F8|H33_BOVIN; sp|P84250|H33_DROHY; sp|P84249|H33_DROME; sp|P84248|H33_SPISO; sp|P84247|H33_CHICK; sp|P84246|H33_RABIT; sp|P84245|H33_RAT; sp|P84244|H33_MOUSE; sp|P84243|H33_HUMAN	Histone H3.3 OS=Sus scrofa GN=H3F3A PE=2 SV=3; Histone H3.3 OS=Xenopus laevis PE=1 SV=3; Histone H3.3 OS=Danio rerio GN=h3f3a PE=2 SV=3; Histone H3.3 OS=Xenopus tropicalis GN=TGas113e22.1 PE=1 SV=3; Histone H3.3 OS=Bos taurus GN=H3F3A PE=1 SV=3; Histone H3.3 OS=Drosophila hydei GN=His3.3A PE=3 SV=2; Histone H3.3 OS=Drosophila melanogaster GN=His3.3A PE=1 SV=2; Histone H3.3 OS=Spisula solidissima …			0	99	RYQKSTELLIR	Deamidated(Q)@3	missed R-Y@1; missed K-S@4	-0.0209248	1406.77	469.93	1406.79	469.937	3	17	1.1.1.981.5	0	13.9825	728.826	14.0311
1	99.72	99.72	94.57	77.52	77.52	sp|P13912|H2A_CAIMO; sp|P02263|H2A4_CHICK	Histone H2A OS=Cairina moschata PE=3 SV=2; Histone H2A-IV OS=Gallus gallus PE=1 SV=2			0	62.69	HLQLAIR	Deamidated(Q)@3		0.00155339	850.504	426.259	850.503	426.259	2	11	1.1.1.996.5	0	15.4342	2758.03	15.3986
2	96.86	96.86	88.1	87.3	87.3	sp|P0C1H3|H2B1_CHICK	Histone H2B 1/2/3/4/6 OS=Gallus gallus GN=H2B-I PE=1 SV=2			0	34.44	EIQTAVR	Deamidated(Q)@3		0.0020995	816.436	409.225	816.434	409.224	2	11	1.1.1.954.2	0	11.3293	25232.5	11.3003
2	96.86	96.86	88.1	87.3	87.3	sp|P0C1H3|H2B1_CHICK	Histone H2B 1/2/3/4/6 OS=Gallus gallus GN=H2B-I PE=1 SV=2			0	32.9	EIQTAVR	Deamidated(Q)@3		0.0237053	816.458	409.236	816.434	409.224	2	11	1.1.1.948.5	0	10.7441	55148.9	10.715
11	18.04	20.62	82.03	60.94	60.94	sp|Q71UI9|H2AV_HUMAN; sp|Q71PD7|H2AV_DANRE; sp|Q6Y237|H2AV_PAGMA; sp|Q6GM74|H2AV_XENLA; sp|Q5BJ65|H2AV_XENTR; sp|Q3THW5|H2AV_MOUSE; sp|Q32LA7|H2AV_BOVIN; sp|P02272|H2AV_CHICK	Histone H2A.V OS=Homo sapiens GN=H2AFV PE=1 SV=3; Histone H2A.V OS=Danio rerio GN=h2afv PE=2 SV=3; Histone H2A.V OS=Pagrus major GN=h2afv PE=2 SV=3; Histone H2A.V OS=Xenopus laevis GN=h2afv PE=2 SV=3; Histone H2A.V OS=Xenopus tropicalis GN=h2afv PE=2 SV=3; Histone H2A.V OS=Mus musculus GN=H2afv PE=1 SV=3; Histone H2A.V OS=Bos taurus GN=H2AFV PE=2 SV=3; Histone H2A.V OS=Gallus gallus GN=H2AFV PE=1…			0	62.69	HLQLAIR	Deamidated(Q)@3		0.00155339	850.504	426.259	850.503	426.259	2	11	1.1.1.996.5	0	15.4342	2758.03	15.3986
22	5.06	61.18	88.89	86.51	86.51	sp|P0C1H5|H2B7_CHICK	Histone H2B 7 OS=Gallus gallus GN=H2B-VII PE=1 SV=2			0	34.44	EIQTAVR	Deamidated(Q)@3		0.0020995	816.436	409.225	816.434	409.224	2	11	1.1.1.954.2	0	11.3293	25232.5	11.3003
22	5.06	61.18	88.89	86.51	86.51	sp|P0C1H5|H2B7_CHICK	Histone H2B 7 OS=Gallus gallus GN=H2B-VII PE=1 SV=2			0	32.9	EIQTAVR	Deamidated(Q)@3		0.0237053	816.458	409.236	816.434	409.224	2	11	1.1.1.948.5	0	10.7441	55148.9	10.715
25	3.73	91.52	89.68	87.3	87.3	sp|Q9PSW9|H2B8_CHICK	Histone H2B 8 OS=Gallus gallus GN=H2B-VIII PE=1 SV=3			0	34.44	EIQTAVR	Deamidated(Q)@3		0.0020995	816.436	409.225	816.434	409.224	2	11	1.1.1.954.2	0	11.3293	25232.5	11.3003
25	3.73	91.52	89.68	87.3	87.3	sp|Q9PSW9|H2B8_CHICK	Histone H2B 8 OS=Gallus gallus GN=H2B-VIII PE=1 SV=3			0	32.9	EIQTAVR	Deamidated(Q)@3		0.0237053	816.458	409.236	816.434	409.224	2	11	1.1.1.948.5	0	10.7441	55148.9	10.715
28	2.5	82.66	94.57	77.52	77.52	sp|Q64523|H2A2C_MOUSE; sp|Q16777|H2A2C_HUMAN; sp|A1A4R1|H2A2C_BOVIN	Histone H2A type 2-C OS=Mus musculus GN=Hist2h2ac PE=1 SV=3; Histone H2A type 2-C OS=Homo sapiens GN=HIST2H2AC PE=1 SV=4; Histone H2A type 2-C OS=Bos taurus GN=HIST2H2AC PE=2 SV=1			0	62.69	HLQLAIR	Deamidated(Q)@3		0.00155339	850.504	426.259	850.503	426.259	2	11	1.1.1.996.5	0	15.4342	2758.03	15.3986
1	99.72	99.72	94.57	77.52	77.52	sp|P13912|H2A_CAIMO; sp|P02263|H2A4_CHICK	Histone H2A OS=Cairina moschata PE=3 SV=2; Histone H2A-IV OS=Gallus gallus PE=1 SV=2			0	99	NDEELNKLLGKVTIAQGGVLPNIQAVLLPK	Deamidated(Q)@24	missed K-L@7; missed K-V@11	0.00303783	3184.81	797.21	3184.81	797.209	4	26	1.1.1.1137.5	0	29.248	2674.86	29.2899
28	2.5	82.66	94.57	77.52	77.52	sp|Q64523|H2A2C_MOUSE; sp|Q16777|H2A2C_HUMAN; sp|A1A4R1|H2A2C_BOVIN	Histone H2A type 2-C OS=Mus musculus GN=Hist2h2ac PE=1 SV=3; Histone H2A type 2-C OS=Homo sapiens GN=HIST2H2AC PE=1 SV=4; Histone H2A type 2-C OS=Bos taurus GN=HIST2H2AC PE=2 SV=1			0	99	NDEELNKLLGKVTIAQGGVLPNIQAVLLPK	Deamidated(Q)@24	missed K-L@7; missed K-V@11	0.00303783	3184.81	797.21	3184.81	797.209	4	26	1.1.1.1137.5	0	29.248	2674.86	29.2899
13	14.59	61.65	92.31	71.54	71.54	sp|Q64522|H2A2B_MOUSE	Histone H2A type 2-B OS=Mus musculus GN=Hist2h2ab PE=1 SV=3			0	99	HLQLAVRNDEELNKLLGGVTIAQGGVLPNIQAVLLPK	Deamidated(Q)@23; Deamidated(N)@29	missed R-N@7; missed K-L@14	0.0125203	3932.22	984.063	3932.21	984.06	4	16	1.1.1.1147.9	1	30.2462	198.028	30.17
13	14.59	61.65	92.31	71.54	71.54	sp|Q64522|H2A2B_MOUSE	Histone H2A type 2-B OS=Mus musculus GN=Hist2h2ab PE=1 SV=3			0	99	HLQLAVRNDEELNKLLGGVTIAQGGVLPNIQAVLLPK	Deamidated(Q)@23	missed R-N@7; missed K-L@14	0.00219713	3931.23	983.814	3931.23	983.814	4	18	1.1.1.1136.6	1	29.162	1591.26	28.8992
13	14.59	61.65	92.31	71.54	71.54	sp|Q64522|H2A2B_MOUSE	Histone H2A type 2-B OS=Mus musculus GN=Hist2h2ab PE=1 SV=3			0	99	HLQLAVRNDEELNKLLGGVTIAQGGVLPNIQAVLLPK	Deamidated(Q)@23	missed R-N@7; missed K-L@14	-0.00268546	3931.22	983.813	3931.23	983.814	4	18	1.1.1.1141.6	1	29.6755	1643.94	29.3877
1	99.72	99.72	94.57	77.52	77.52	sp|P13912|H2A_CAIMO; sp|P02263|H2A4_CHICK	Histone H2A OS=Cairina moschata PE=3 SV=2; Histone H2A-IV OS=Gallus gallus PE=1 SV=2			0	99	HLQLAIRNDEELNKLLGKVTIAQGGVLPNIQAVLLPK	Deamidated(Q)@23	missed R-N@7; missed K-L@14; missed K-V@18	-0.00106108	4016.31	1005.09	4016.31	1005.09	4	23	1.1.1.1125.9	0	28.1115	15556.6	28.0191
1	99.72	99.72	94.57	77.52	77.52	sp|P13912|H2A_CAIMO; sp|P02263|H2A4_CHICK	Histone H2A OS=Cairina moschata PE=3 SV=2; Histone H2A-IV OS=Gallus gallus PE=1 SV=2			0	99	HLQLAIRNDEELNKLLGKVTIAQGGVLPNIQAVLLPK	Deamidated(Q)@23	missed R-N@7; missed K-L@14; missed K-V@18	-0.00293481	4016.31	804.27	4016.31	804.27	5	21	1.1.1.1131.3	0	28.6417	48505.8	28.3123
1	99.72	99.72	94.57	77.52	77.52	sp|P13912|H2A_CAIMO; sp|P02263|H2A4_CHICK	Histone H2A OS=Cairina moschata PE=3 SV=2; Histone H2A-IV OS=Gallus gallus PE=1 SV=2			0	99	HLQLAIRNDEELNKLLGKVTIAQGGVLPNIQAVLLPK	Deamidated(Q)@23	missed R-N@7; missed K-L@14; missed K-V@18	-0.00106108	4016.31	1005.09	4016.31	1005.09	4	20	1.1.1.1134.4	0	28.9483	15730.5	28.1168
1	99.72	99.72	94.57	77.52	77.52	sp|P13912|H2A_CAIMO; sp|P02263|H2A4_CHICK	Histone H2A OS=Cairina moschata PE=3 SV=2; Histone H2A-IV OS=Gallus gallus PE=1 SV=2			0	99	HLQLAIRNDEELNKLLGKVTIAQGGVLPNIQAVLLPK	Deamidated(Q)@23	missed R-N@7; missed K-L@14; missed K-V@18	-0.00385029	4016.31	804.269	4016.31	804.27	5	23	1.1.1.1137.6	0	29.2596	16833.5	28.8992
1	99.72	99.72	94.57	77.52	77.52	sp|P13912|H2A_CAIMO; sp|P02263|H2A4_CHICK	Histone H2A OS=Cairina moschata PE=3 SV=2; Histone H2A-IV OS=Gallus gallus PE=1 SV=2			0	99	HLQLAIRNDEELNKLLGKVTIAQGGVLPNIQAVLLPK	Deamidated(Q)@23	missed R-N@7; missed K-L@14; missed K-V@18	-0.00179346	4016.31	1005.09	4016.31	1005.09	4	20	1.1.1.1138.14	0	29.3624	5652.95	28.8016
1	99.72	99.72	94.57	77.52	77.52	sp|P13912|H2A_CAIMO; sp|P02263|H2A4_CHICK	Histone H2A OS=Cairina moschata PE=3 SV=2; Histone H2A-IV OS=Gallus gallus PE=1 SV=2			0	99	HLQLAIRNDEELNKLLGKVTIAQGGVLPNIQAVLLPK	Deamidated(Q)@23	missed R-N@7; missed K-L@14; missed K-V@18	-0.00325824	4016.31	1005.09	4016.31	1005.09	4	22	1.1.1.1139.5	0	29.4634	9707.76	28.4102
1	99.72	99.72	94.57	77.52	77.52	sp|P13912|H2A_CAIMO; sp|P02263|H2A4_CHICK	Histone H2A OS=Cairina moschata PE=3 SV=2; Histone H2A-IV OS=Gallus gallus PE=1 SV=2			0	99	HLQLAIRNDEELNKLLGKVTIAQGGVLPNIQAVLLPK	Deamidated(Q)@23	missed R-N@7; missed K-L@14; missed K-V@18	-0.00385029	4016.31	804.269	4016.31	804.27	5	22	1.1.1.1140.6	0	29.5278	16833.5	28.8992
1	99.72	99.72	94.57	77.52	77.52	sp|P13912|H2A_CAIMO; sp|P02263|H2A4_CHICK	Histone H2A OS=Cairina moschata PE=3 SV=2; Histone H2A-IV OS=Gallus gallus PE=1 SV=2			0	99	HLQLAIRNDEELNKLLGKVTIAQGGVLPNIQAVLLPK	Deamidated(Q)@23	missed R-N@7; missed K-L@14; missed K-V@18	-0.00179346	4016.31	1005.09	4016.31	1005.09	4	21	1.1.1.1140.10	0	29.5545	5652.95	28.8016
1	99.72	99.72	94.57	77.52	77.52	sp|P13912|H2A_CAIMO; sp|P02263|H2A4_CHICK	Histone H2A OS=Cairina moschata PE=3 SV=2; Histone H2A-IV OS=Gallus gallus PE=1 SV=2			0	99	HLQLAIRNDEELNKLLGKVTIAQGGVLPNIQAVLLPK	Deamidated(Q)@23	missed R-N@7; missed K-L@14; missed K-V@18	-0.00385029	4016.31	804.269	4016.31	804.27	5	24	1.1.1.1143.4	0	29.8177	18417.9	28.8016
1	99.72	99.72	94.57	77.52	77.52	sp|P13912|H2A_CAIMO; sp|P02263|H2A4_CHICK	Histone H2A OS=Cairina moschata PE=3 SV=2; Histone H2A-IV OS=Gallus gallus PE=1 SV=2			0	99	HLQLAIRNDEELNKLLGKVTIAQGGVLPNIQAVLLPK	Deamidated(Q)@23	missed R-N@7; missed K-L@14; missed K-V@18	-0.00232448	4016.31	804.27	4016.31	804.27	5	21	1.1.1.1147.5	0	30.2129	3073.33	30.17
1	99.72	99.72	94.57	77.52	77.52	sp|P13912|H2A_CAIMO; sp|P02263|H2A4_CHICK	Histone H2A OS=Cairina moschata PE=3 SV=2; Histone H2A-IV OS=Gallus gallus PE=1 SV=2			0	99	HLQLAIRNDEELNKLLGKVTIAQGGVLPNIQAVLLPK	Deamidated(Q)@23	missed R-N@7; missed K-L@14; missed K-V@18	-0.00228172	4016.31	1005.09	4016.31	1005.09	4	19	1.1.1.1148.12	0	30.348	2338.62	29.2899
1	99.72	99.72	94.57	77.52	77.52	sp|P13912|H2A_CAIMO; sp|P02263|H2A4_CHICK	Histone H2A OS=Cairina moschata PE=3 SV=2; Histone H2A-IV OS=Gallus gallus PE=1 SV=2			0	99	HLQLAIRNDEELNKLLGKVTIAQGGVLPNIQAVLLPK	Deamidated(Q)@23	missed R-N@7; missed K-L@14; missed K-V@18	0.00347361	4016.32	804.271	4016.31	804.27	5	22	1.1.1.1156.7	0	31.1223	2012.13	31.059
1	99.72	99.72	94.57	77.52	77.52	sp|P13912|H2A_CAIMO; sp|P02263|H2A4_CHICK	Histone H2A OS=Cairina moschata PE=3 SV=2; Histone H2A-IV OS=Gallus gallus PE=1 SV=2			0	99	HLQLAIRNDEELNKLLGKVTIAQGGVLPNIQAVLLPK	Deamidated(Q)@23	missed R-N@7; missed K-L@14; missed K-V@18	-0.00232448	4016.31	804.27	4016.31	804.27	5	22	1.1.1.1162.6	0	31.6951	1856.73	31.2563
1	99.72	99.72	94.57	77.52	77.52	sp|P13912|H2A_CAIMO; sp|P02263|H2A4_CHICK	Histone H2A OS=Cairina moschata PE=3 SV=2; Histone H2A-IV OS=Gallus gallus PE=1 SV=2			0	99	HLQLAIRNDEELNKLLGKVTIAQGGVLPNIQAVLLPK	Deamidated(Q)@23	missed R-N@7; missed K-L@14; missed K-V@18	-0.00232448	4016.31	804.27	4016.31	804.27	5	17	1.1.1.1159.9	0	31.4197	1856.73	31.2563
1	99.72	99.72	94.57	77.52	77.52	sp|P13912|H2A_CAIMO; sp|P02263|H2A4_CHICK	Histone H2A OS=Cairina moschata PE=3 SV=2; Histone H2A-IV OS=Gallus gallus PE=1 SV=2			0	99	HLQLAIRNDEELNKLLGKVTIAQGGVLPNIQAVLLPK	Deamidated(Q)@23	missed R-N@7; missed K-L@14; missed K-V@18	0.0177369	4016.33	1005.09	4016.31	1005.09	4	15	1.1.1.1808.7	0	43.0377	139.846	42.8473
1	99.72	99.72	94.57	77.52	77.52	sp|P13912|H2A_CAIMO; sp|P02263|H2A4_CHICK	Histone H2A OS=Cairina moschata PE=3 SV=2; Histone H2A-IV OS=Gallus gallus PE=1 SV=2			0	94.13	HLQLAIRNDEELNKLLGKVTIAQGGVLPNIQAVLLPK	Deamidated(Q)@23	missed R-N@7; missed K-L@14; missed K-V@18	0.00347361	4016.32	804.271	4016.31	804.27	5	14	1.1.1.1165.10	0	31.9722	2010.57	31.059
28	2.5	82.66	94.57	77.52	77.52	sp|Q64523|H2A2C_MOUSE; sp|Q16777|H2A2C_HUMAN; sp|A1A4R1|H2A2C_BOVIN	Histone H2A type 2-C OS=Mus musculus GN=Hist2h2ac PE=1 SV=3; Histone H2A type 2-C OS=Homo sapiens GN=HIST2H2AC PE=1 SV=4; Histone H2A type 2-C OS=Bos taurus GN=HIST2H2AC PE=2 SV=1			0	99	HLQLAIRNDEELNKLLGKVTIAQGGVLPNIQAVLLPK	Deamidated(Q)@23	missed R-N@7; missed K-L@14; missed K-V@18	-0.00106108	4016.31	1005.09	4016.31	1005.09	4	23	1.1.1.1125.9	0	28.1115	15556.6	28.0191
28	2.5	82.66	94.57	77.52	77.52	sp|Q64523|H2A2C_MOUSE; sp|Q16777|H2A2C_HUMAN; sp|A1A4R1|H2A2C_BOVIN	Histone H2A type 2-C OS=Mus musculus GN=Hist2h2ac PE=1 SV=3; Histone H2A type 2-C OS=Homo sapiens GN=HIST2H2AC PE=1 SV=4; Histone H2A type 2-C OS=Bos taurus GN=HIST2H2AC PE=2 SV=1			0	99	HLQLAIRNDEELNKLLGKVTIAQGGVLPNIQAVLLPK	Deamidated(Q)@23	missed R-N@7; missed K-L@14; missed K-V@18	-0.00293481	4016.31	804.27	4016.31	804.27	5	21	1.1.1.1131.3	0	28.6417	48505.8	28.3123
28	2.5	82.66	94.57	77.52	77.52	sp|Q64523|H2A2C_MOUSE; sp|Q16777|H2A2C_HUMAN; sp|A1A4R1|H2A2C_BOVIN	Histone H2A type 2-C OS=Mus musculus GN=Hist2h2ac PE=1 SV=3; Histone H2A type 2-C OS=Homo sapiens GN=HIST2H2AC PE=1 SV=4; Histone H2A type 2-C OS=Bos taurus GN=HIST2H2AC PE=2 SV=1			0	99	HLQLAIRNDEELNKLLGKVTIAQGGVLPNIQAVLLPK	Deamidated(Q)@23	missed R-N@7; missed K-L@14; missed K-V@18	-0.00106108	4016.31	1005.09	4016.31	1005.09	4	20	1.1.1.1134.4	0	28.9483	15730.5	28.1168
28	2.5	82.66	94.57	77.52	77.52	sp|Q64523|H2A2C_MOUSE; sp|Q16777|H2A2C_HUMAN; sp|A1A4R1|H2A2C_BOVIN	Histone H2A type 2-C OS=Mus musculus GN=Hist2h2ac PE=1 SV=3; Histone H2A type 2-C OS=Homo sapiens GN=HIST2H2AC PE=1 SV=4; Histone H2A type 2-C OS=Bos taurus GN=HIST2H2AC PE=2 SV=1			0	99	HLQLAIRNDEELNKLLGKVTIAQGGVLPNIQAVLLPK	Deamidated(Q)@23	missed R-N@7; missed K-L@14; missed K-V@18	-0.00385029	4016.31	804.269	4016.31	804.27	5	23	1.1.1.1137.6	0	29.2596	16833.5	28.8992
28	2.5	82.66	94.57	77.52	77.52	sp|Q64523|H2A2C_MOUSE; sp|Q16777|H2A2C_HUMAN; sp|A1A4R1|H2A2C_BOVIN	Histone H2A type 2-C OS=Mus musculus GN=Hist2h2ac PE=1 SV=3; Histone H2A type 2-C OS=Homo sapiens GN=HIST2H2AC PE=1 SV=4; Histone H2A type 2-C OS=Bos taurus GN=HIST2H2AC PE=2 SV=1			0	99	HLQLAIRNDEELNKLLGKVTIAQGGVLPNIQAVLLPK	Deamidated(Q)@23	missed R-N@7; missed K-L@14; missed K-V@18	-0.00179346	4016.31	1005.09	4016.31	1005.09	4	20	1.1.1.1138.14	0	29.3624	5652.95	28.8016
28	2.5	82.66	94.57	77.52	77.52	sp|Q64523|H2A2C_MOUSE; sp|Q16777|H2A2C_HUMAN; sp|A1A4R1|H2A2C_BOVIN	Histone H2A type 2-C OS=Mus musculus GN=Hist2h2ac PE=1 SV=3; Histone H2A type 2-C OS=Homo sapiens GN=HIST2H2AC PE=1 SV=4; Histone H2A type 2-C OS=Bos taurus GN=HIST2H2AC PE=2 SV=1			0	99	HLQLAIRNDEELNKLLGKVTIAQGGVLPNIQAVLLPK	Deamidated(Q)@23	missed R-N@7; missed K-L@14; missed K-V@18	-0.00325824	4016.31	1005.09	4016.31	1005.09	4	22	1.1.1.1139.5	0	29.4634	9707.76	28.4102
28	2.5	82.66	94.57	77.52	77.52	sp|Q64523|H2A2C_MOUSE; sp|Q16777|H2A2C_HUMAN; sp|A1A4R1|H2A2C_BOVIN	Histone H2A type 2-C OS=Mus musculus GN=Hist2h2ac PE=1 SV=3; Histone H2A type 2-C OS=Homo sapiens GN=HIST2H2AC PE=1 SV=4; Histone H2A type 2-C OS=Bos taurus GN=HIST2H2AC PE=2 SV=1			0	99	HLQLAIRNDEELNKLLGKVTIAQGGVLPNIQAVLLPK	Deamidated(Q)@23	missed R-N@7; missed K-L@14; missed K-V@18	-0.00385029	4016.31	804.269	4016.31	804.27	5	22	1.1.1.1140.6	0	29.5278	16833.5	28.8992
28	2.5	82.66	94.57	77.52	77.52	sp|Q64523|H2A2C_MOUSE; sp|Q16777|H2A2C_HUMAN; sp|A1A4R1|H2A2C_BOVIN	Histone H2A type 2-C OS=Mus musculus GN=Hist2h2ac PE=1 SV=3; Histone H2A type 2-C OS=Homo sapiens GN=HIST2H2AC PE=1 SV=4; Histone H2A type 2-C OS=Bos taurus GN=HIST2H2AC PE=2 SV=1			0	99	HLQLAIRNDEELNKLLGKVTIAQGGVLPNIQAVLLPK	Deamidated(Q)@23	missed R-N@7; missed K-L@14; missed K-V@18	-0.00179346	4016.31	1005.09	4016.31	1005.09	4	21	1.1.1.1140.10	0	29.5545	5652.95	28.8016
28	2.5	82.66	94.57	77.52	77.52	sp|Q64523|H2A2C_MOUSE; sp|Q16777|H2A2C_HUMAN; sp|A1A4R1|H2A2C_BOVIN	Histone H2A type 2-C OS=Mus musculus GN=Hist2h2ac PE=1 SV=3; Histone H2A type 2-C OS=Homo sapiens GN=HIST2H2AC PE=1 SV=4; Histone H2A type 2-C OS=Bos taurus GN=HIST2H2AC PE=2 SV=1			0	99	HLQLAIRNDEELNKLLGKVTIAQGGVLPNIQAVLLPK	Deamidated(Q)@23	missed R-N@7; missed K-L@14; missed K-V@18	-0.00385029	4016.31	804.269	4016.31	804.27	5	24	1.1.1.1143.4	0	29.8177	18417.9	28.8016
28	2.5	82.66	94.57	77.52	77.52	sp|Q64523|H2A2C_MOUSE; sp|Q16777|H2A2C_HUMAN; sp|A1A4R1|H2A2C_BOVIN	Histone H2A type 2-C OS=Mus musculus GN=Hist2h2ac PE=1 SV=3; Histone H2A type 2-C OS=Homo sapiens GN=HIST2H2AC PE=1 SV=4; Histone H2A type 2-C OS=Bos taurus GN=HIST2H2AC PE=2 SV=1			0	99	HLQLAIRNDEELNKLLGKVTIAQGGVLPNIQAVLLPK	Deamidated(Q)@23	missed R-N@7; missed K-L@14; missed K-V@18	-0.00232448	4016.31	804.27	4016.31	804.27	5	21	1.1.1.1147.5	0	30.2129	3073.33	30.17
28	2.5	82.66	94.57	77.52	77.52	sp|Q64523|H2A2C_MOUSE; sp|Q16777|H2A2C_HUMAN; sp|A1A4R1|H2A2C_BOVIN	Histone H2A type 2-C OS=Mus musculus GN=Hist2h2ac PE=1 SV=3; Histone H2A type 2-C OS=Homo sapiens GN=HIST2H2AC PE=1 SV=4; Histone H2A type 2-C OS=Bos taurus GN=HIST2H2AC PE=2 SV=1			0	99	HLQLAIRNDEELNKLLGKVTIAQGGVLPNIQAVLLPK	Deamidated(Q)@23	missed R-N@7; missed K-L@14; missed K-V@18	-0.00228172	4016.31	1005.09	4016.31	1005.09	4	19	1.1.1.1148.12	0	30.348	2338.62	29.2899
28	2.5	82.66	94.57	77.52	77.52	sp|Q64523|H2A2C_MOUSE; sp|Q16777|H2A2C_HUMAN; sp|A1A4R1|H2A2C_BOVIN	Histone H2A type 2-C OS=Mus musculus GN=Hist2h2ac PE=1 SV=3; Histone H2A type 2-C OS=Homo sapiens GN=HIST2H2AC PE=1 SV=4; Histone H2A type 2-C OS=Bos taurus GN=HIST2H2AC PE=2 SV=1			0	99	HLQLAIRNDEELNKLLGKVTIAQGGVLPNIQAVLLPK	Deamidated(Q)@23	missed R-N@7; missed K-L@14; missed K-V@18	0.00347361	4016.32	804.271	4016.31	804.27	5	22	1.1.1.1156.7	0	31.1223	2012.13	31.059
28	2.5	82.66	94.57	77.52	77.52	sp|Q64523|H2A2C_MOUSE; sp|Q16777|H2A2C_HUMAN; sp|A1A4R1|H2A2C_BOVIN	Histone H2A type 2-C OS=Mus musculus GN=Hist2h2ac PE=1 SV=3; Histone H2A type 2-C OS=Homo sapiens GN=HIST2H2AC PE=1 SV=4; Histone H2A type 2-C OS=Bos taurus GN=HIST2H2AC PE=2 SV=1			0	99	HLQLAIRNDEELNKLLGKVTIAQGGVLPNIQAVLLPK	Deamidated(Q)@23	missed R-N@7; missed K-L@14; missed K-V@18	-0.00232448	4016.31	804.27	4016.31	804.27	5	22	1.1.1.1162.6	0	31.6951	1856.73	31.2563
28	2.5	82.66	94.57	77.52	77.52	sp|Q64523|H2A2C_MOUSE; sp|Q16777|H2A2C_HUMAN; sp|A1A4R1|H2A2C_BOVIN	Histone H2A type 2-C OS=Mus musculus GN=Hist2h2ac PE=1 SV=3; Histone H2A type 2-C OS=Homo sapiens GN=HIST2H2AC PE=1 SV=4; Histone H2A type 2-C OS=Bos taurus GN=HIST2H2AC PE=2 SV=1			0	99	HLQLAIRNDEELNKLLGKVTIAQGGVLPNIQAVLLPK	Deamidated(Q)@23	missed R-N@7; missed K-L@14; missed K-V@18	-0.00232448	4016.31	804.27	4016.31	804.27	5	17	1.1.1.1159.9	0	31.4197	1856.73	31.2563
28	2.5	82.66	94.57	77.52	77.52	sp|Q64523|H2A2C_MOUSE; sp|Q16777|H2A2C_HUMAN; sp|A1A4R1|H2A2C_BOVIN	Histone H2A type 2-C OS=Mus musculus GN=Hist2h2ac PE=1 SV=3; Histone H2A type 2-C OS=Homo sapiens GN=HIST2H2AC PE=1 SV=4; Histone H2A type 2-C OS=Bos taurus GN=HIST2H2AC PE=2 SV=1			0	99	HLQLAIRNDEELNKLLGKVTIAQGGVLPNIQAVLLPK	Deamidated(Q)@23	missed R-N@7; missed K-L@14; missed K-V@18	0.0177369	4016.33	1005.09	4016.31	1005.09	4	15	1.1.1.1808.7	0	43.0377	139.846	42.8473
28	2.5	82.66	94.57	77.52	77.52	sp|Q64523|H2A2C_MOUSE; sp|Q16777|H2A2C_HUMAN; sp|A1A4R1|H2A2C_BOVIN	Histone H2A type 2-C OS=Mus musculus GN=Hist2h2ac PE=1 SV=3; Histone H2A type 2-C OS=Homo sapiens GN=HIST2H2AC PE=1 SV=4; Histone H2A type 2-C OS=Bos taurus GN=HIST2H2AC PE=2 SV=1			0	94.13	HLQLAIRNDEELNKLLGKVTIAQGGVLPNIQAVLLPK	Deamidated(Q)@23	missed R-N@7; missed K-L@14; missed K-V@18	0.00347361	4016.32	804.271	4016.31	804.27	5	14	1.1.1.1165.10	0	31.9722	2010.57	31.059
4	72.23	72.23	92.65	88.97	78.68	sp|Q71DI3|H32_HUMAN; sp|Q6LBE8|H32_MUSPA; sp|Q4QRF4|H32_DANRE; sp|Q28D37|H32_XENTR; sp|P84239|H3_URECA; sp|P84238|H3_CHITH; sp|P84237|H3_TIGCA; sp|P84236|H3_DROHY; sp|P84235|H3_PLADU; sp|P84234|H32_ONCMY; sp|P84233|H32_XENLA; sp|P84232|H32_PORAF; sp|P84231|H32_ICTBU; sp|P84230|H32_CAIMO; sp|P84229|H32_CHICK; sp|P84228|H32_MOUSE; sp|P84227|H32_BOVIN; sp|P02299|H3_DROME	Histone H3.2 OS=Homo sapiens GN=HIST2H3A PE=1 SV=3; Histone H3.2 OS=Mus pahari GN=H312 PE=2 SV=3; Histone H3.2 OS=Danio rerio GN=zgc:113984 PE=2 SV=3; Histone H3.2 OS=Xenopus tropicalis GN=TGas081o10.1 PE=2 SV=3; Histone H3 OS=Urechis caupo PE=1 SV=2; Histone H3 OS=Chironomus thummi thummi PE=3 SV=2; Histone H3 OS=Tigriopus californicus PE=3 SV=2; Histone H3 OS=Drosophila hydei GN=His3 PE=3 SV=2;…			0	36.85	KQLATKAAR	Deamidated(Q)@2; Acetyl(K)@6	missed K-Q@1; missed K-A@6	0.0177571	1028.62	515.315	1028.6	515.306	2	11	1.1.1.940.15	0	9.9904	11554.5	9.6417
15	8	49.92	92.65	85.29	74.26	sp|Q71LE2|H33_PIG; sp|Q6PI79|H33_XENLA; sp|Q6PI20|H33_DANRE; sp|Q6P823|H33_XENTR; sp|Q5E9F8|H33_BOVIN; sp|P84250|H33_DROHY; sp|P84249|H33_DROME; sp|P84248|H33_SPISO; sp|P84247|H33_CHICK; sp|P84246|H33_RABIT; sp|P84245|H33_RAT; sp|P84244|H33_MOUSE; sp|P84243|H33_HUMAN	Histone H3.3 OS=Sus scrofa GN=H3F3A PE=2 SV=3; Histone H3.3 OS=Xenopus laevis PE=1 SV=3; Histone H3.3 OS=Danio rerio GN=h3f3a PE=2 SV=3; Histone H3.3 OS=Xenopus tropicalis GN=TGas113e22.1 PE=1 SV=3; Histone H3.3 OS=Bos taurus GN=H3F3A PE=1 SV=3; Histone H3.3 OS=Drosophila hydei GN=His3.3A PE=3 SV=2; Histone H3.3 OS=Drosophila melanogaster GN=His3.3A PE=1 SV=2; Histone H3.3 OS=Spisula solidissima …			0	36.85	KQLATKAAR	Deamidated(Q)@2; Acetyl(K)@6	missed K-Q@1; missed K-A@6	0.0177571	1028.62	515.315	1028.6	515.306	2	11	1.1.1.940.15	0	9.9904	11554.5	9.6417
4	72.23	72.23	92.65	88.97	78.68	sp|Q71DI3|H32_HUMAN; sp|Q6LBE8|H32_MUSPA; sp|Q4QRF4|H32_DANRE; sp|Q28D37|H32_XENTR; sp|P84239|H3_URECA; sp|P84238|H3_CHITH; sp|P84237|H3_TIGCA; sp|P84236|H3_DROHY; sp|P84235|H3_PLADU; sp|P84234|H32_ONCMY; sp|P84233|H32_XENLA; sp|P84232|H32_PORAF; sp|P84231|H32_ICTBU; sp|P84230|H32_CAIMO; sp|P84229|H32_CHICK; sp|P84228|H32_MOUSE; sp|P84227|H32_BOVIN; sp|P02299|H3_DROME	Histone H3.2 OS=Homo sapiens GN=HIST2H3A PE=1 SV=3; Histone H3.2 OS=Mus pahari GN=H312 PE=2 SV=3; Histone H3.2 OS=Danio rerio GN=zgc:113984 PE=2 SV=3; Histone H3.2 OS=Xenopus tropicalis GN=TGas081o10.1 PE=2 SV=3; Histone H3 OS=Urechis caupo PE=1 SV=2; Histone H3 OS=Chironomus thummi thummi PE=3 SV=2; Histone H3 OS=Tigriopus californicus PE=3 SV=2; Histone H3 OS=Drosophila hydei GN=His3 PE=3 SV=2;…			0	99	YQKSTELLIR	Deamidated(Q)@2	missed K-S@3	0.00241209	1250.69	417.904	1250.69	417.903	3	15	1.1.1.996.3	0	15.4208	903.757	15.3986
15	8	49.92	92.65	85.29	74.26	sp|Q71LE2|H33_PIG; sp|Q6PI79|H33_XENLA; sp|Q6PI20|H33_DANRE; sp|Q6P823|H33_XENTR; sp|Q5E9F8|H33_BOVIN; sp|P84250|H33_DROHY; sp|P84249|H33_DROME; sp|P84248|H33_SPISO; sp|P84247|H33_CHICK; sp|P84246|H33_RABIT; sp|P84245|H33_RAT; sp|P84244|H33_MOUSE; sp|P84243|H33_HUMAN	Histone H3.3 OS=Sus scrofa GN=H3F3A PE=2 SV=3; Histone H3.3 OS=Xenopus laevis PE=1 SV=3; Histone H3.3 OS=Danio rerio GN=h3f3a PE=2 SV=3; Histone H3.3 OS=Xenopus tropicalis GN=TGas113e22.1 PE=1 SV=3; Histone H3.3 OS=Bos taurus GN=H3F3A PE=1 SV=3; Histone H3.3 OS=Drosophila hydei GN=His3.3A PE=3 SV=2; Histone H3.3 OS=Drosophila melanogaster GN=His3.3A PE=1 SV=2; Histone H3.3 OS=Spisula solidissima …			0	99	YQKSTELLIR	Deamidated(Q)@2	missed K-S@3	0.00241209	1250.69	417.904	1250.69	417.903	3	15	1.1.1.996.3	0	15.4208	903.757	15.3986
1	99.72	99.72	94.57	77.52	77.52	sp|P13912|H2A_CAIMO; sp|P02263|H2A4_CHICK	Histone H2A OS=Cairina moschata PE=3 SV=2; Histone H2A-IV OS=Gallus gallus PE=1 SV=2			0	99	LLGKVTIAQGGVLPNIQAVLLPK	Deamidated(Q)@17	missed K-V@4	0.00851172	2342.44	781.82	2342.43	781.817	3	20	1.1.1.1121.7	0	27.6743	1775.25	27.7262
28	2.5	82.66	94.57	77.52	77.52	sp|Q64523|H2A2C_MOUSE; sp|Q16777|H2A2C_HUMAN; sp|A1A4R1|H2A2C_BOVIN	Histone H2A type 2-C OS=Mus musculus GN=Hist2h2ac PE=1 SV=3; Histone H2A type 2-C OS=Homo sapiens GN=HIST2H2AC PE=1 SV=4; Histone H2A type 2-C OS=Bos taurus GN=HIST2H2AC PE=2 SV=1			0	99	LLGKVTIAQGGVLPNIQAVLLPK	Deamidated(Q)@17	missed K-V@4	0.00851172	2342.44	781.82	2342.43	781.817	3	20	1.1.1.1121.7	0	27.6743	1775.25	27.7262
13	14.59	61.65	92.31	71.54	71.54	sp|Q64522|H2A2B_MOUSE	Histone H2A type 2-B OS=Mus musculus GN=Hist2h2ab PE=1 SV=3			0	99	LLGGVTIAQGGVLPNIQAVLLPK	Deamidated(Q)@17		0.00143903	2271.36	758.127	2271.36	758.126	3	26	1.1.1.1152.4	1	30.7029	163.095	30.6623
1	99.72	99.72	94.57	77.52	77.52	sp|P13912|H2A_CAIMO; sp|P02263|H2A4_CHICK	Histone H2A OS=Cairina moschata PE=3 SV=2; Histone H2A-IV OS=Gallus gallus PE=1 SV=2			0	99	NDEELNKLLGKVTIAQGGVLPNIQAVLLPK	Deamidated(Q)@16; Deamidated(Q)@24	missed K-L@7; missed K-V@11	0.00897031	3185.8	797.457	3185.79	797.455	4	27	1.1.1.1145.6	0	30.0169	400.661	30.17
28	2.5	82.66	94.57	77.52	77.52	sp|Q64523|H2A2C_MOUSE; sp|Q16777|H2A2C_HUMAN; sp|A1A4R1|H2A2C_BOVIN	Histone H2A type 2-C OS=Mus musculus GN=Hist2h2ac PE=1 SV=3; Histone H2A type 2-C OS=Homo sapiens GN=HIST2H2AC PE=1 SV=4; Histone H2A type 2-C OS=Bos taurus GN=HIST2H2AC PE=2 SV=1			0	99	NDEELNKLLGKVTIAQGGVLPNIQAVLLPK	Deamidated(Q)@16; Deamidated(Q)@24	missed K-L@7; missed K-V@11	0.00897031	3185.8	797.457	3185.79	797.455	4	27	1.1.1.1145.6	0	30.0169	400.661	30.17
1	99.72	99.72	94.57	77.52	77.52	sp|P13912|H2A_CAIMO; sp|P02263|H2A4_CHICK	Histone H2A OS=Cairina moschata PE=3 SV=2; Histone H2A-IV OS=Gallus gallus PE=1 SV=2			0	99	NDEELNKLLGKVTIAQGGVLPNIQAVLLPK	Deamidated(Q)@16	missed K-L@7; missed K-V@11	0.0201269	3184.83	797.214	3184.81	797.209	4	28	1.1.1.1128.6	0	28.3383	12280.8	28.2146
1	99.72	99.72	94.57	77.52	77.52	sp|P13912|H2A_CAIMO; sp|P02263|H2A4_CHICK	Histone H2A OS=Cairina moschata PE=3 SV=2; Histone H2A-IV OS=Gallus gallus PE=1 SV=2			0	99	NDEELNKLLGKVTIAQGGVLPNIQAVLLPK	Deamidated(Q)@16	missed K-L@7; missed K-V@11	0.0143459	3184.82	1062.61	3184.81	1062.61	3	24	1.1.1.1134.5	0	28.9616	608.667	28.8992
28	2.5	82.66	94.57	77.52	77.52	sp|Q64523|H2A2C_MOUSE; sp|Q16777|H2A2C_HUMAN; sp|A1A4R1|H2A2C_BOVIN	Histone H2A type 2-C OS=Mus musculus GN=Hist2h2ac PE=1 SV=3; Histone H2A type 2-C OS=Homo sapiens GN=HIST2H2AC PE=1 SV=4; Histone H2A type 2-C OS=Bos taurus GN=HIST2H2AC PE=2 SV=1			0	99	NDEELNKLLGKVTIAQGGVLPNIQAVLLPK	Deamidated(Q)@16	missed K-L@7; missed K-V@11	0.0201269	3184.83	797.214	3184.81	797.209	4	28	1.1.1.1128.6	0	28.3383	12280.8	28.2146
28	2.5	82.66	94.57	77.52	77.52	sp|Q64523|H2A2C_MOUSE; sp|Q16777|H2A2C_HUMAN; sp|A1A4R1|H2A2C_BOVIN	Histone H2A type 2-C OS=Mus musculus GN=Hist2h2ac PE=1 SV=3; Histone H2A type 2-C OS=Homo sapiens GN=HIST2H2AC PE=1 SV=4; Histone H2A type 2-C OS=Bos taurus GN=HIST2H2AC PE=2 SV=1			0	99	NDEELNKLLGKVTIAQGGVLPNIQAVLLPK	Deamidated(Q)@16	missed K-L@7; missed K-V@11	0.0143459	3184.82	1062.61	3184.81	1062.61	3	24	1.1.1.1134.5	0	28.9616	608.667	28.8992
2	96.86	96.86	88.1	87.3	87.3	sp|P0C1H3|H2B1_CHICK	Histone H2B 1/2/3/4/6 OS=Gallus gallus GN=H2B-I PE=1 SV=2			0	99	KESYSIYVYKVLKQVHPDTGISSK	Deamidated(Q)@14	missed K-E@1; missed K-V@10; missed K-Q@13	-0.00973697	2769.45	693.37	2769.46	693.372	4	20	1.1.1.1061.7	0	21.8048	385.555	21.7457
22	5.06	61.18	88.89	86.51	86.51	sp|P0C1H5|H2B7_CHICK	Histone H2B 7 OS=Gallus gallus GN=H2B-VII PE=1 SV=2			0	99	KESYSIYVYKVLKQVHPDTGISSK	Deamidated(Q)@14	missed K-E@1; missed K-V@10; missed K-Q@13	-0.00973697	2769.45	693.37	2769.46	693.372	4	20	1.1.1.1061.7	0	21.8048	385.555	21.7457
25	3.73	91.52	89.68	87.3	87.3	sp|Q9PSW9|H2B8_CHICK	Histone H2B 8 OS=Gallus gallus GN=H2B-VIII PE=1 SV=3			0	99	KESYSIYVYKVLKQVHPDTGISSK	Deamidated(Q)@14	missed K-E@1; missed K-V@10; missed K-Q@13	-0.00973697	2769.45	693.37	2769.46	693.372	4	20	1.1.1.1061.7	0	21.8048	385.555	21.7457
3	87.9	87.9	96.12	88.35	88.35	sp|Q7KQD1|H4_CHAVR; sp|Q7K8C0|H4_MYTED; sp|Q76FF5|H4_DROTE; sp|Q76FF1|H4_DROOR; sp|Q76FE7|H4_DROMA; sp|Q76FD9|H4_DROSE; sp|Q6WV90|H4_MYTGA; sp|Q6WV73|H4_MYTCA; sp|Q6WV72|H4_MYTTR; sp|Q5RCS7|H4_PONAB; sp|Q4R362|H4_MACFA; sp|Q28DR4|H4_XENTR; sp|P84050|H4_RHYAM; sp|P84049|H4_MYRRU; sp|P84048|H4_ACRAS; sp|P84047|H4_ASEAQ; sp|P84046|H4_CHITH; sp|P84045|H4_TIGCA; sp|P84044|H4_DROYA; sp|P84043|H4_DROSI;…	Histone H4 OS=Chaetopterus variopedatus PE=3 SV=3; Histone H4 OS=Mytilus edulis PE=3 SV=3; Histone H4 OS=Drosophila teissieri GN=His4 PE=3 SV=3; Histone H4 OS=Drosophila orena GN=His4 PE=3 SV=3; Histone H4 OS=Drosophila mauritiana GN=His4 PE=3 SV=3; Histone H4 OS=Drosophila sechellia GN=His4 PE=3 SV=3; Histone H4 OS=Mytilus galloprovincialis PE=3 SV=3; Histone H4 OS=Mytilus californianus PE=3 SV=…			0	58.94	TVTAMDVVYALKRQGR	Deamidated(Q)@14	missed K-R@12; missed R-Q@13	-0.00333335	1807.96	452.997	1807.96	452.998	4	12	1.1.1.1064.5	1	22.062	665.694	22.0391
13	14.59	61.65	92.31	71.54	71.54	sp|Q64522|H2A2B_MOUSE	Histone H2A type 2-B OS=Mus musculus GN=Hist2h2ab PE=1 SV=3			0	99	VTIAQGGVLPNIQAVLLPK	Deamidated(Q)@13	cleaved G-V@N-term	-0.00375032	1931.14	644.721	1931.15	644.722	3	18	1.1.1.1094.3	0	24.9977	80.2124	24.9813
13	14.59	61.65	92.31	71.54	71.54	sp|Q64522|H2A2B_MOUSE	Histone H2A type 2-B OS=Mus musculus GN=Hist2h2ab PE=1 SV=3			0	99	VTIAQGGVLPNIQAVLLPK	Deamidated(Q)@13	cleaved G-V@N-term	0.00229193	1931.15	644.723	1931.15	644.722	3	27	1.1.1.1130.9	0	28.5307	23338	28.508
13	14.59	61.65	92.31	71.54	71.54	sp|Q64522|H2A2B_MOUSE	Histone H2A type 2-B OS=Mus musculus GN=Hist2h2ab PE=1 SV=3			0	99	VTIAQGGVLPNIQAVLLPK	Deamidated(Q)@13	cleaved G-V@N-term	0.00266838	1931.15	966.581	1931.15	966.58	2	22	1.1.1.1133.10	0	28.8706	49327.1	28.508
13	14.59	61.65	92.31	71.54	71.54	sp|Q64522|H2A2B_MOUSE	Histone H2A type 2-B OS=Mus musculus GN=Hist2h2ab PE=1 SV=3			0	98.43	VTIAQGGVLPNIQAVLLPK	Deamidated(Q)@13	cleaved G-V@N-term	0.00796798	1931.15	644.725	1931.15	644.722	3	14	1.1.1.1156.5	0	31.1023	87.5528	30.7615
13	14.59	61.65	92.31	71.54	71.54	sp|Q64522|H2A2B_MOUSE	Histone H2A type 2-B OS=Mus musculus GN=Hist2h2ab PE=1 SV=3			0	82.39	VTIAQGGVLPNIQAVLL	Deamidated(Q)@13	cleaved G-V@N-term; cleaved L-P@C-term	0.00011814	1706	854.006	1706	854.006	2	13	1.1.1.1160.7	0	31.5056	50.7933	31.455
13	14.59	61.65	92.31	71.54	71.54	sp|Q64522|H2A2B_MOUSE	Histone H2A type 2-B OS=Mus musculus GN=Hist2h2ab PE=1 SV=3			0	99	VTIAQGGVLPNIQAVLLPKK	Deamidated(Q)@13	cleaved G-V@N-term; missed K-K@19	0.0166256	2059.26	687.426	2059.24	687.421	3	18	1.1.1.1096.18	0	25.2171	3521.85	25.1782
13	14.59	61.65	92.31	71.54	71.54	sp|Q64522|H2A2B_MOUSE	Histone H2A type 2-B OS=Mus musculus GN=Hist2h2ab PE=1 SV=3			0	99	VTIAQGGVLPNIQAVLLPKK	Deamidated(Q)@13	cleaved G-V@N-term; missed K-K@19	0.00490732	2059.25	687.422	2059.24	687.421	3	22	1.1.1.1110.8	0	26.6002	903.345	26.4568
13	14.59	61.65	92.31	71.54	71.54	sp|Q64522|H2A2B_MOUSE	Histone H2A type 2-B OS=Mus musculus GN=Hist2h2ab PE=1 SV=3			0	97.63	VTIAQGGVLPNIQAVLLPKK	Deamidated(Q)@13	cleaved G-V@N-term; missed K-K@19	0.00490732	2059.25	687.422	2059.24	687.421	3	14	1.1.1.1107.16	0	26.2965	903.345	26.4568
1	99.72	99.72	94.57	77.52	77.52	sp|P13912|H2A_CAIMO; sp|P02263|H2A4_CHICK	Histone H2A OS=Cairina moschata PE=3 SV=2; Histone H2A-IV OS=Gallus gallus PE=1 SV=2			0	82.39	VTIAQGGVLPNIQAVLL	Deamidated(Q)@13	cleaved L-P@C-term	0.00011814	1706	854.006	1706	854.006	2	13	1.1.1.1160.7	0	31.5056	50.7933	31.455
28	2.5	82.66	94.57	77.52	77.52	sp|Q64523|H2A2C_MOUSE; sp|Q16777|H2A2C_HUMAN; sp|A1A4R1|H2A2C_BOVIN	Histone H2A type 2-C OS=Mus musculus GN=Hist2h2ac PE=1 SV=3; Histone H2A type 2-C OS=Homo sapiens GN=HIST2H2AC PE=1 SV=4; Histone H2A type 2-C OS=Bos taurus GN=HIST2H2AC PE=2 SV=1			0	82.39	VTIAQGGVLPNIQAVLL	Deamidated(Q)@13	cleaved L-P@C-term	0.00011814	1706	854.006	1706	854.006	2	13	1.1.1.1160.7	0	31.5056	50.7933	31.455
1	99.72	99.72	94.57	77.52	77.52	sp|P13912|H2A_CAIMO; sp|P02263|H2A4_CHICK	Histone H2A OS=Cairina moschata PE=3 SV=2; Histone H2A-IV OS=Gallus gallus PE=1 SV=2			0	99	VTIAQGGVLPNIQAVLLPKK	Deamidated(Q)@13	missed K-K@19	0.0166256	2059.26	687.426	2059.24	687.421	3	18	1.1.1.1096.18	0	25.2171	3521.85	25.1782
1	99.72	99.72	94.57	77.52	77.52	sp|P13912|H2A_CAIMO; sp|P02263|H2A4_CHICK	Histone H2A OS=Cairina moschata PE=3 SV=2; Histone H2A-IV OS=Gallus gallus PE=1 SV=2			0	99	VTIAQGGVLPNIQAVLLPKK	Deamidated(Q)@13	missed K-K@19	0.00490732	2059.25	687.422	2059.24	687.421	3	22	1.1.1.1110.8	0	26.6002	903.345	26.4568
1	99.72	99.72	94.57	77.52	77.52	sp|P13912|H2A_CAIMO; sp|P02263|H2A4_CHICK	Histone H2A OS=Cairina moschata PE=3 SV=2; Histone H2A-IV OS=Gallus gallus PE=1 SV=2			0	97.63	VTIAQGGVLPNIQAVLLPKK	Deamidated(Q)@13	missed K-K@19	0.00490732	2059.25	687.422	2059.24	687.421	3	14	1.1.1.1107.16	0	26.2965	903.345	26.4568
28	2.5	82.66	94.57	77.52	77.52	sp|Q64523|H2A2C_MOUSE; sp|Q16777|H2A2C_HUMAN; sp|A1A4R1|H2A2C_BOVIN	Histone H2A type 2-C OS=Mus musculus GN=Hist2h2ac PE=1 SV=3; Histone H2A type 2-C OS=Homo sapiens GN=HIST2H2AC PE=1 SV=4; Histone H2A type 2-C OS=Bos taurus GN=HIST2H2AC PE=2 SV=1			0	99	VTIAQGGVLPNIQAVLLPKK	Deamidated(Q)@13	missed K-K@19	0.0166256	2059.26	687.426	2059.24	687.421	3	18	1.1.1.1096.18	0	25.2171	3521.85	25.1782
28	2.5	82.66	94.57	77.52	77.52	sp|Q64523|H2A2C_MOUSE; sp|Q16777|H2A2C_HUMAN; sp|A1A4R1|H2A2C_BOVIN	Histone H2A type 2-C OS=Mus musculus GN=Hist2h2ac PE=1 SV=3; Histone H2A type 2-C OS=Homo sapiens GN=HIST2H2AC PE=1 SV=4; Histone H2A type 2-C OS=Bos taurus GN=HIST2H2AC PE=2 SV=1			0	99	VTIAQGGVLPNIQAVLLPKK	Deamidated(Q)@13	missed K-K@19	0.00490732	2059.25	687.422	2059.24	687.421	3	22	1.1.1.1110.8	0	26.6002	903.345	26.4568
28	2.5	82.66	94.57	77.52	77.52	sp|Q64523|H2A2C_MOUSE; sp|Q16777|H2A2C_HUMAN; sp|A1A4R1|H2A2C_BOVIN	Histone H2A type 2-C OS=Mus musculus GN=Hist2h2ac PE=1 SV=3; Histone H2A type 2-C OS=Homo sapiens GN=HIST2H2AC PE=1 SV=4; Histone H2A type 2-C OS=Bos taurus GN=HIST2H2AC PE=2 SV=1			0	97.63	VTIAQGGVLPNIQAVLLPKK	Deamidated(Q)@13	missed K-K@19	0.00490732	2059.25	687.422	2059.24	687.421	3	14	1.1.1.1107.16	0	26.2965	903.345	26.4568
1	99.72	99.72	94.57	77.52	77.52	sp|P13912|H2A_CAIMO; sp|P02263|H2A4_CHICK	Histone H2A OS=Cairina moschata PE=3 SV=2; Histone H2A-IV OS=Gallus gallus PE=1 SV=2			0	99	VTIAQGGVLPNIQAVLLPKKTDSHK	Deamidated(Q)@13	missed K-K@19; missed K-T@20	-0.0138003	2627.49	657.879	2627.5	657.883	4	17	1.1.1.1086.10	1	24.2518	1041.05	24.3931
1	99.72	99.72	94.57	77.52	77.52	sp|P13912|H2A_CAIMO; sp|P02263|H2A4_CHICK	Histone H2A OS=Cairina moschata PE=3 SV=2; Histone H2A-IV OS=Gallus gallus PE=1 SV=2			0	99	VTIAQGGVLPNIQAVLLPKKTDSHK	Deamidated(Q)@13	missed K-K@19; missed K-T@20	-0.0138003	2627.49	657.879	2627.5	657.883	4	17	1.1.1.1089.7	1	24.5201	1041.05	24.3931
1	99.72	99.72	94.57	77.52	77.52	sp|P13912|H2A_CAIMO; sp|P02263|H2A4_CHICK	Histone H2A OS=Cairina moschata PE=3 SV=2; Histone H2A-IV OS=Gallus gallus PE=1 SV=2			0	99	VTIAQGGVLPNIQAVLLPKKTDSHKAK	Deamidated(Q)@13	missed K-K@19; missed K-T@20; missed K-A@25	-0.0077778	2826.62	566.332	2826.63	566.334	5	18	1.1.1.1076.5	1	23.2433	802.65	23.2139
1	99.72	99.72	94.57	77.52	77.52	sp|P13912|H2A_CAIMO; sp|P02263|H2A4_CHICK	Histone H2A OS=Cairina moschata PE=3 SV=2; Histone H2A-IV OS=Gallus gallus PE=1 SV=2			0	99	VTIAQGGVLPNIQAVLLPK	Deamidated(Q)@13		-0.00375032	1931.14	644.721	1931.15	644.722	3	18	1.1.1.1094.3	0	24.9977	80.2124	24.9813
1	99.72	99.72	94.57	77.52	77.52	sp|P13912|H2A_CAIMO; sp|P02263|H2A4_CHICK	Histone H2A OS=Cairina moschata PE=3 SV=2; Histone H2A-IV OS=Gallus gallus PE=1 SV=2			0	99	VTIAQGGVLPNIQAVLLPK	Deamidated(Q)@13		0.00229193	1931.15	644.723	1931.15	644.722	3	27	1.1.1.1130.9	0	28.5307	23338	28.508
1	99.72	99.72	94.57	77.52	77.52	sp|P13912|H2A_CAIMO; sp|P02263|H2A4_CHICK	Histone H2A OS=Cairina moschata PE=3 SV=2; Histone H2A-IV OS=Gallus gallus PE=1 SV=2			0	99	VTIAQGGVLPNIQAVLLPK	Deamidated(Q)@13		0.00266838	1931.15	966.581	1931.15	966.58	2	22	1.1.1.1133.10	0	28.8706	49327.1	28.508
1	99.72	99.72	94.57	77.52	77.52	sp|P13912|H2A_CAIMO; sp|P02263|H2A4_CHICK	Histone H2A OS=Cairina moschata PE=3 SV=2; Histone H2A-IV OS=Gallus gallus PE=1 SV=2			0	98.43	VTIAQGGVLPNIQAVLLPK	Deamidated(Q)@13		0.00796798	1931.15	644.725	1931.15	644.722	3	14	1.1.1.1156.5	0	31.1023	87.5528	30.7615
28	2.5	82.66	94.57	77.52	77.52	sp|Q64523|H2A2C_MOUSE; sp|Q16777|H2A2C_HUMAN; sp|A1A4R1|H2A2C_BOVIN	Histone H2A type 2-C OS=Mus musculus GN=Hist2h2ac PE=1 SV=3; Histone H2A type 2-C OS=Homo sapiens GN=HIST2H2AC PE=1 SV=4; Histone H2A type 2-C OS=Bos taurus GN=HIST2H2AC PE=2 SV=1			0	99	VTIAQGGVLPNIQAVLLPK	Deamidated(Q)@13		-0.00375032	1931.14	644.721	1931.15	644.722	3	18	1.1.1.1094.3	0	24.9977	80.2124	24.9813
28	2.5	82.66	94.57	77.52	77.52	sp|Q64523|H2A2C_MOUSE; sp|Q16777|H2A2C_HUMAN; sp|A1A4R1|H2A2C_BOVIN	Histone H2A type 2-C OS=Mus musculus GN=Hist2h2ac PE=1 SV=3; Histone H2A type 2-C OS=Homo sapiens GN=HIST2H2AC PE=1 SV=4; Histone H2A type 2-C OS=Bos taurus GN=HIST2H2AC PE=2 SV=1			0	99	VTIAQGGVLPNIQAVLLPK	Deamidated(Q)@13		0.00229193	1931.15	644.723	1931.15	644.722	3	27	1.1.1.1130.9	0	28.5307	23338	28.508
28	2.5	82.66	94.57	77.52	77.52	sp|Q64523|H2A2C_MOUSE; sp|Q16777|H2A2C_HUMAN; sp|A1A4R1|H2A2C_BOVIN	Histone H2A type 2-C OS=Mus musculus GN=Hist2h2ac PE=1 SV=3; Histone H2A type 2-C OS=Homo sapiens GN=HIST2H2AC PE=1 SV=4; Histone H2A type 2-C OS=Bos taurus GN=HIST2H2AC PE=2 SV=1			0	99	VTIAQGGVLPNIQAVLLPK	Deamidated(Q)@13		0.00266838	1931.15	966.581	1931.15	966.58	2	22	1.1.1.1133.10	0	28.8706	49327.1	28.508
28	2.5	82.66	94.57	77.52	77.52	sp|Q64523|H2A2C_MOUSE; sp|Q16777|H2A2C_HUMAN; sp|A1A4R1|H2A2C_BOVIN	Histone H2A type 2-C OS=Mus musculus GN=Hist2h2ac PE=1 SV=3; Histone H2A type 2-C OS=Homo sapiens GN=HIST2H2AC PE=1 SV=4; Histone H2A type 2-C OS=Bos taurus GN=HIST2H2AC PE=2 SV=1			0	98.43	VTIAQGGVLPNIQAVLLPK	Deamidated(Q)@13		0.00796798	1931.15	644.725	1931.15	644.722	3	14	1.1.1.1156.5	0	31.1023	87.5528	30.7615
4	72.23	72.23	92.65	88.97	78.68	sp|Q71DI3|H32_HUMAN; sp|Q6LBE8|H32_MUSPA; sp|Q4QRF4|H32_DANRE; sp|Q28D37|H32_XENTR; sp|P84239|H3_URECA; sp|P84238|H3_CHITH; sp|P84237|H3_TIGCA; sp|P84236|H3_DROHY; sp|P84235|H3_PLADU; sp|P84234|H32_ONCMY; sp|P84233|H32_XENLA; sp|P84232|H32_PORAF; sp|P84231|H32_ICTBU; sp|P84230|H32_CAIMO; sp|P84229|H32_CHICK; sp|P84228|H32_MOUSE; sp|P84227|H32_BOVIN; sp|P02299|H3_DROME	Histone H3.2 OS=Homo sapiens GN=HIST2H3A PE=1 SV=3; Histone H3.2 OS=Mus pahari GN=H312 PE=2 SV=3; Histone H3.2 OS=Danio rerio GN=zgc:113984 PE=2 SV=3; Histone H3.2 OS=Xenopus tropicalis GN=TGas081o10.1 PE=2 SV=3; Histone H3 OS=Urechis caupo PE=1 SV=2; Histone H3 OS=Chironomus thummi thummi PE=3 SV=2; Histone H3 OS=Tigriopus californicus PE=3 SV=2; Histone H3 OS=Drosophila hydei GN=His3 PE=3 SV=2;…			0	86.22	FQSSAVMALQEASEAYLVGLFEDTNLCAIHAKR	Deamidated(Q)@10; Oxidation(Y)@16; Carbamidomethyl(C)@27	missed K-R@32	0.013232	3685.79	738.165	3685.78	738.162	5	15	1.1.1.1165.8	1	31.9689	252.417	31.6521
4	72.23	72.23	92.65	88.97	78.68	sp|Q71DI3|H32_HUMAN; sp|Q6LBE8|H32_MUSPA; sp|Q4QRF4|H32_DANRE; sp|Q28D37|H32_XENTR; sp|P84239|H3_URECA; sp|P84238|H3_CHITH; sp|P84237|H3_TIGCA; sp|P84236|H3_DROHY; sp|P84235|H3_PLADU; sp|P84234|H32_ONCMY; sp|P84233|H32_XENLA; sp|P84232|H32_PORAF; sp|P84231|H32_ICTBU; sp|P84230|H32_CAIMO; sp|P84229|H32_CHICK; sp|P84228|H32_MOUSE; sp|P84227|H32_BOVIN; sp|P02299|H3_DROME	Histone H3.2 OS=Homo sapiens GN=HIST2H3A PE=1 SV=3; Histone H3.2 OS=Mus pahari GN=H312 PE=2 SV=3; Histone H3.2 OS=Danio rerio GN=zgc:113984 PE=2 SV=3; Histone H3.2 OS=Xenopus tropicalis GN=TGas081o10.1 PE=2 SV=3; Histone H3 OS=Urechis caupo PE=1 SV=2; Histone H3 OS=Chironomus thummi thummi PE=3 SV=2; Histone H3 OS=Tigriopus californicus PE=3 SV=2; Histone H3 OS=Drosophila hydei GN=His3 PE=3 SV=2;…			0	99	FQSSAVMALQEASEAYLVGLFEDTNLCAIHAK	Deamidated(Q)@10; Oxidation(Y)@16; Carbamidomethyl(C)@27		0.046627	3529.72	883.438	3529.67	883.426	4	18	1.1.1.1181.13	1	33.359	2162.15	33.4276
15	8	49.92	92.65	85.29	74.26	sp|Q71LE2|H33_PIG; sp|Q6PI79|H33_XENLA; sp|Q6PI20|H33_DANRE; sp|Q6P823|H33_XENTR; sp|Q5E9F8|H33_BOVIN; sp|P84250|H33_DROHY; sp|P84249|H33_DROME; sp|P84248|H33_SPISO; sp|P84247|H33_CHICK; sp|P84246|H33_RABIT; sp|P84245|H33_RAT; sp|P84244|H33_MOUSE; sp|P84243|H33_HUMAN	Histone H3.3 OS=Sus scrofa GN=H3F3A PE=2 SV=3; Histone H3.3 OS=Xenopus laevis PE=1 SV=3; Histone H3.3 OS=Danio rerio GN=h3f3a PE=2 SV=3; Histone H3.3 OS=Xenopus tropicalis GN=TGas113e22.1 PE=1 SV=3; Histone H3.3 OS=Bos taurus GN=H3F3A PE=1 SV=3; Histone H3.3 OS=Drosophila hydei GN=His3.3A PE=3 SV=2; Histone H3.3 OS=Drosophila melanogaster GN=His3.3A PE=1 SV=2; Histone H3.3 OS=Spisula solidissima …			0	99	FQSAAIGALQEASEAYLVGLFEDTNLCAIHAK	Deamidated(Q)@10; Oxidation(Y)@16; Carbamidomethyl(C)@27		0.0426622	3453.72	864.437	3453.68	864.426	4	17	1.1.1.1175.3	1	32.7668	401.871	32.8387
4	72.23	72.23	92.65	88.97	78.68	sp|Q71DI3|H32_HUMAN; sp|Q6LBE8|H32_MUSPA; sp|Q4QRF4|H32_DANRE; sp|Q28D37|H32_XENTR; sp|P84239|H3_URECA; sp|P84238|H3_CHITH; sp|P84237|H3_TIGCA; sp|P84236|H3_DROHY; sp|P84235|H3_PLADU; sp|P84234|H32_ONCMY; sp|P84233|H32_XENLA; sp|P84232|H32_PORAF; sp|P84231|H32_ICTBU; sp|P84230|H32_CAIMO; sp|P84229|H32_CHICK; sp|P84228|H32_MOUSE; sp|P84227|H32_BOVIN; sp|P02299|H3_DROME	Histone H3.2 OS=Homo sapiens GN=HIST2H3A PE=1 SV=3; Histone H3.2 OS=Mus pahari GN=H312 PE=2 SV=3; Histone H3.2 OS=Danio rerio GN=zgc:113984 PE=2 SV=3; Histone H3.2 OS=Xenopus tropicalis GN=TGas081o10.1 PE=2 SV=3; Histone H3 OS=Urechis caupo PE=1 SV=2; Histone H3 OS=Chironomus thummi thummi PE=3 SV=2; Histone H3 OS=Tigriopus californicus PE=3 SV=2; Histone H3 OS=Drosophila hydei GN=His3 PE=3 SV=2;…			0	94.64	FQSSAVMALQEASEAYLVGLFEDTNLCAIHAK	Deamidated(Q)@10; Dichloro(Y)@16; Carbamidomethyl(C)@27		0.0075534	3581.61	896.41	3581.6	896.408	4	16	1.1.1.1179.8	1	33.1889	381.817	33.1327
4	72.23	72.23	92.65	88.97	78.68	sp|Q71DI3|H32_HUMAN; sp|Q6LBE8|H32_MUSPA; sp|Q4QRF4|H32_DANRE; sp|Q28D37|H32_XENTR; sp|P84239|H3_URECA; sp|P84238|H3_CHITH; sp|P84237|H3_TIGCA; sp|P84236|H3_DROHY; sp|P84235|H3_PLADU; sp|P84234|H32_ONCMY; sp|P84233|H32_XENLA; sp|P84232|H32_PORAF; sp|P84231|H32_ICTBU; sp|P84230|H32_CAIMO; sp|P84229|H32_CHICK; sp|P84228|H32_MOUSE; sp|P84227|H32_BOVIN; sp|P02299|H3_DROME	Histone H3.2 OS=Homo sapiens GN=HIST2H3A PE=1 SV=3; Histone H3.2 OS=Mus pahari GN=H312 PE=2 SV=3; Histone H3.2 OS=Danio rerio GN=zgc:113984 PE=2 SV=3; Histone H3.2 OS=Xenopus tropicalis GN=TGas081o10.1 PE=2 SV=3; Histone H3 OS=Urechis caupo PE=1 SV=2; Histone H3 OS=Chironomus thummi thummi PE=3 SV=2; Histone H3 OS=Tigriopus californicus PE=3 SV=2; Histone H3 OS=Drosophila hydei GN=His3 PE=3 SV=2;…			0	93.97	FQSSAVMALQEASEAYLVGLFEDTNLCAIHAK	Deamidated(Q)@10; Dichloro(Y)@16; Carbamidomethyl(C)@27		0.0105586	3581.61	717.33	3581.6	717.328	5	16	1.1.1.1178.3	1	33.0541	253.012	33.1327
4	72.23	72.23	92.65	88.97	78.68	sp|Q71DI3|H32_HUMAN; sp|Q6LBE8|H32_MUSPA; sp|Q4QRF4|H32_DANRE; sp|Q28D37|H32_XENTR; sp|P84239|H3_URECA; sp|P84238|H3_CHITH; sp|P84237|H3_TIGCA; sp|P84236|H3_DROHY; sp|P84235|H3_PLADU; sp|P84234|H32_ONCMY; sp|P84233|H32_XENLA; sp|P84232|H32_PORAF; sp|P84231|H32_ICTBU; sp|P84230|H32_CAIMO; sp|P84229|H32_CHICK; sp|P84228|H32_MOUSE; sp|P84227|H32_BOVIN; sp|P02299|H3_DROME	Histone H3.2 OS=Homo sapiens GN=HIST2H3A PE=1 SV=3; Histone H3.2 OS=Mus pahari GN=H312 PE=2 SV=3; Histone H3.2 OS=Danio rerio GN=zgc:113984 PE=2 SV=3; Histone H3.2 OS=Xenopus tropicalis GN=TGas081o10.1 PE=2 SV=3; Histone H3 OS=Urechis caupo PE=1 SV=2; Histone H3 OS=Chironomus thummi thummi PE=3 SV=2; Histone H3 OS=Tigriopus californicus PE=3 SV=2; Histone H3 OS=Drosophila hydei GN=His3 PE=3 SV=2;…			0	99	FQSSAVMALQEASEAYLVGLFEDTNLCAIHAK	Deamidated(Q)@10; Cation:Cu[I](E)@11; Carbamidomethyl(C)@27		0.0452087	3575.65	894.919	3575.6	894.908	4	19	1.1.1.1182.5	1	33.4768	341.901	33.4276
4	72.23	72.23	92.65	88.97	78.68	sp|Q71DI3|H32_HUMAN; sp|Q6LBE8|H32_MUSPA; sp|Q4QRF4|H32_DANRE; sp|Q28D37|H32_XENTR; sp|P84239|H3_URECA; sp|P84238|H3_CHITH; sp|P84237|H3_TIGCA; sp|P84236|H3_DROHY; sp|P84235|H3_PLADU; sp|P84234|H32_ONCMY; sp|P84233|H32_XENLA; sp|P84232|H32_PORAF; sp|P84231|H32_ICTBU; sp|P84230|H32_CAIMO; sp|P84229|H32_CHICK; sp|P84228|H32_MOUSE; sp|P84227|H32_BOVIN; sp|P02299|H3_DROME	Histone H3.2 OS=Homo sapiens GN=HIST2H3A PE=1 SV=3; Histone H3.2 OS=Mus pahari GN=H312 PE=2 SV=3; Histone H3.2 OS=Danio rerio GN=zgc:113984 PE=2 SV=3; Histone H3.2 OS=Xenopus tropicalis GN=TGas081o10.1 PE=2 SV=3; Histone H3 OS=Urechis caupo PE=1 SV=2; Histone H3 OS=Chironomus thummi thummi PE=3 SV=2; Histone H3 OS=Tigriopus californicus PE=3 SV=2; Histone H3 OS=Drosophila hydei GN=His3 PE=3 SV=2;…			0	99	FQSSAVMALQEASEAYLVGLFEDTNLCAIHAKR	Deamidated(Q)@10; Carbamidomethyl(C)@27	missed K-R@32	-0.0028558	3669.78	918.452	3669.78	918.452	4	20	1.1.1.1180.7	1	33.2902	290.867	33.2308
4	72.23	72.23	92.65	88.97	78.68	sp|Q71DI3|H32_HUMAN; sp|Q6LBE8|H32_MUSPA; sp|Q4QRF4|H32_DANRE; sp|Q28D37|H32_XENTR; sp|P84239|H3_URECA; sp|P84238|H3_CHITH; sp|P84237|H3_TIGCA; sp|P84236|H3_DROHY; sp|P84235|H3_PLADU; sp|P84234|H32_ONCMY; sp|P84233|H32_XENLA; sp|P84232|H32_PORAF; sp|P84231|H32_ICTBU; sp|P84230|H32_CAIMO; sp|P84229|H32_CHICK; sp|P84228|H32_MOUSE; sp|P84227|H32_BOVIN; sp|P02299|H3_DROME	Histone H3.2 OS=Homo sapiens GN=HIST2H3A PE=1 SV=3; Histone H3.2 OS=Mus pahari GN=H312 PE=2 SV=3; Histone H3.2 OS=Danio rerio GN=zgc:113984 PE=2 SV=3; Histone H3.2 OS=Xenopus tropicalis GN=TGas081o10.1 PE=2 SV=3; Histone H3 OS=Urechis caupo PE=1 SV=2; Histone H3 OS=Chironomus thummi thummi PE=3 SV=2; Histone H3 OS=Tigriopus californicus PE=3 SV=2; Histone H3 OS=Drosophila hydei GN=His3 PE=3 SV=2;…			0	99	FQSSAVMALQEASEAYLVGLFEDTNLCAIHAK	Deamidated(Q)@10; Carbamidomethyl(C)@27		-0.00195866	3513.68	1172.23	3513.68	1172.23	3	21	1.1.1.1192.9	1	34.4899	460.916	34.6033
4	72.23	72.23	92.65	88.97	78.68	sp|Q71DI3|H32_HUMAN; sp|Q6LBE8|H32_MUSPA; sp|Q4QRF4|H32_DANRE; sp|Q28D37|H32_XENTR; sp|P84239|H3_URECA; sp|P84238|H3_CHITH; sp|P84237|H3_TIGCA; sp|P84236|H3_DROHY; sp|P84235|H3_PLADU; sp|P84234|H32_ONCMY; sp|P84233|H32_XENLA; sp|P84232|H32_PORAF; sp|P84231|H32_ICTBU; sp|P84230|H32_CAIMO; sp|P84229|H32_CHICK; sp|P84228|H32_MOUSE; sp|P84227|H32_BOVIN; sp|P02299|H3_DROME	Histone H3.2 OS=Homo sapiens GN=HIST2H3A PE=1 SV=3; Histone H3.2 OS=Mus pahari GN=H312 PE=2 SV=3; Histone H3.2 OS=Danio rerio GN=zgc:113984 PE=2 SV=3; Histone H3.2 OS=Xenopus tropicalis GN=TGas081o10.1 PE=2 SV=3; Histone H3 OS=Urechis caupo PE=1 SV=2; Histone H3 OS=Chironomus thummi thummi PE=3 SV=2; Histone H3 OS=Tigriopus californicus PE=3 SV=2; Histone H3 OS=Drosophila hydei GN=His3 PE=3 SV=2;…			0	99	FQSSAVMALQEASEAYLVGLFEDTNLCAIHAK	Deamidated(Q)@10; Carbamidomethyl(C)@27		-0.00164814	3513.68	703.743	3513.68	703.743	5	18	1.1.1.1194.5	1	34.6465	118.554	34.6033
2	96.86	96.86	88.1	87.3	87.3	sp|P0C1H3|H2B1_CHICK	Histone H2B 1/2/3/4/6 OS=Gallus gallus GN=H2B-I PE=1 SV=2			0	71.07	QVHPDTGISSK	Deamidated(Q)@1; Deoxy(D)@5		-0.010433	1152.57	577.291	1152.58	577.296	2	14	1.1.1.963.8	0	12.2152	9795.93	12.1777
22	5.06	61.18	88.89	86.51	86.51	sp|P0C1H5|H2B7_CHICK	Histone H2B 7 OS=Gallus gallus GN=H2B-VII PE=1 SV=2			0	71.07	QVHPDTGISSK	Deamidated(Q)@1; Deoxy(D)@5		-0.010433	1152.57	577.291	1152.58	577.296	2	14	1.1.1.963.8	0	12.2152	9795.93	12.1777
25	3.73	91.52	89.68	87.3	87.3	sp|Q9PSW9|H2B8_CHICK	Histone H2B 8 OS=Gallus gallus GN=H2B-VIII PE=1 SV=3			0	71.07	QVHPDTGISSK	Deamidated(Q)@1; Deoxy(D)@5		-0.010433	1152.57	577.291	1152.58	577.296	2	14	1.1.1.963.8	0	12.2152	9795.93	12.1777
3	87.9	87.9	96.12	88.35	88.35	sp|Q7KQD1|H4_CHAVR; sp|Q7K8C0|H4_MYTED; sp|Q76FF5|H4_DROTE; sp|Q76FF1|H4_DROOR; sp|Q76FE7|H4_DROMA; sp|Q76FD9|H4_DROSE; sp|Q6WV90|H4_MYTGA; sp|Q6WV73|H4_MYTCA; sp|Q6WV72|H4_MYTTR; sp|Q5RCS7|H4_PONAB; sp|Q4R362|H4_MACFA; sp|Q28DR4|H4_XENTR; sp|P84050|H4_RHYAM; sp|P84049|H4_MYRRU; sp|P84048|H4_ACRAS; sp|P84047|H4_ASEAQ; sp|P84046|H4_CHITH; sp|P84045|H4_TIGCA; sp|P84044|H4_DROYA; sp|P84043|H4_DROSI;…	Histone H4 OS=Chaetopterus variopedatus PE=3 SV=3; Histone H4 OS=Mytilus edulis PE=3 SV=3; Histone H4 OS=Drosophila teissieri GN=His4 PE=3 SV=3; Histone H4 OS=Drosophila orena GN=His4 PE=3 SV=3; Histone H4 OS=Drosophila mauritiana GN=His4 PE=3 SV=3; Histone H4 OS=Drosophila sechellia GN=His4 PE=3 SV=3; Histone H4 OS=Mytilus galloprovincialis PE=3 SV=3; Histone H4 OS=Mytilus californianus PE=3 SV=…			0	99	QGRTLYGFGG	Deamidated(Q)@1	missed R-T@3	0.0139082	1055.52	528.766	1055.5	528.759	2	14	1.1.1.1022.3	1	17.9549	666.094	17.8412
8	22.85	22.85	51.95	51.95	51.95	sp|P00761|TRYP_PIG	Trypsin OS=Sus scrofa PE=1 SV=1			0	99	IITHPNFNGNTLDNDIMLIK	Deamidated(N)@8; Oxidation(M)@17		-0.00613327	2299.15	767.389	2299.15	767.391	3	26	1.1.1.1073.5	1	22.9968	513.565	23.0187
8	22.85	22.85	51.95	51.95	51.95	sp|P00761|TRYP_PIG	Trypsin OS=Sus scrofa PE=1 SV=1			0	99	IITHPNFNGNTLDNDIMLIKLSSPATLNSR	Deamidated(N)@8; Methyl(K)@20	missed K-L@20	0.000106445	3323.72	831.937	3323.72	831.937	4	27	1.1.1.1099.17	1	25.5377	371.722	25.1782
8	22.85	22.85	51.95	51.95	51.95	sp|P00761|TRYP_PIG	Trypsin OS=Sus scrofa PE=1 SV=1			0	99	IITHPNFNGNTLDNDIMLIKLSSPATLNSR	Deamidated(N)@8; Methyl(K)@20	missed K-L@20	-0.00941463	3323.71	831.934	3323.72	831.937	4	20	1.1.1.1102.4	1	25.8303	672.104	25.8688
1	99.72	99.72	94.57	77.52	77.52	sp|P13912|H2A_CAIMO; sp|P02263|H2A4_CHICK	Histone H2A OS=Cairina moschata PE=3 SV=2; Histone H2A-IV OS=Gallus gallus PE=1 SV=2			0	33.63	HLQLAIRNDEELNK	Deamidated(N)@8; Methyl(E)@11	missed R-N@7	0.00263514	1706.9	569.973	1706.9	569.972	3	13	1.1.1.1011.5	0	16.9177	699.62	16.667
28	2.5	82.66	94.57	77.52	77.52	sp|Q64523|H2A2C_MOUSE; sp|Q16777|H2A2C_HUMAN; sp|A1A4R1|H2A2C_BOVIN	Histone H2A type 2-C OS=Mus musculus GN=Hist2h2ac PE=1 SV=3; Histone H2A type 2-C OS=Homo sapiens GN=HIST2H2AC PE=1 SV=4; Histone H2A type 2-C OS=Bos taurus GN=HIST2H2AC PE=2 SV=1			0	33.63	HLQLAIRNDEELNK	Deamidated(N)@8; Methyl(E)@11	missed R-N@7	0.00263514	1706.9	569.973	1706.9	569.972	3	13	1.1.1.1011.5	0	16.9177	699.62	16.667
1	99.72	99.72	94.57	77.52	77.52	sp|P13912|H2A_CAIMO; sp|P02263|H2A4_CHICK	Histone H2A OS=Cairina moschata PE=3 SV=2; Histone H2A-IV OS=Gallus gallus PE=1 SV=2			0	29.01	HLQLAIRNDEELNKLLGK	Deamidated(N)@8; Methyl(E)@11	missed R-N@7; missed K-L@14	-0.00282417	2118.18	530.552	2118.18	530.552	4	12	1.1.1.1066.7	0	22.2621	853.484	22.2355
28	2.5	82.66	94.57	77.52	77.52	sp|Q64523|H2A2C_MOUSE; sp|Q16777|H2A2C_HUMAN; sp|A1A4R1|H2A2C_BOVIN	Histone H2A type 2-C OS=Mus musculus GN=Hist2h2ac PE=1 SV=3; Histone H2A type 2-C OS=Homo sapiens GN=HIST2H2AC PE=1 SV=4; Histone H2A type 2-C OS=Bos taurus GN=HIST2H2AC PE=2 SV=1			0	29.01	HLQLAIRNDEELNKLLGK	Deamidated(N)@8; Methyl(E)@11	missed R-N@7; missed K-L@14	-0.00282417	2118.18	530.552	2118.18	530.552	4	12	1.1.1.1066.7	0	22.2621	853.484	22.2355
8	22.85	22.85	51.95	51.95	51.95	sp|P00761|TRYP_PIG	Trypsin OS=Sus scrofa PE=1 SV=1			0	99	IITHPNFNGNTLDNDIMLIKLSSPATLNSR	Deamidated(N)@8; Delta:H(4)C(2)(K)@20	missed K-L@20	-0.00980443	3337.72	835.438	3337.73	835.441	4	26	1.1.1.1104.6	1	26.0341	1472.06	25.9666
13	14.59	61.65	92.31	71.54	71.54	sp|Q64522|H2A2B_MOUSE	Histone H2A type 2-B OS=Mus musculus GN=Hist2h2ab PE=1 SV=3			0	19.86	HLQLAVRNDEELNKLLGGVTIAQGGVLPNIQAVLLPK	Deamidated(N)@8; Deamidated(Q)@23	missed R-N@7; missed K-L@14	0.0139851	3932.22	984.063	3932.21	984.06	4	12	1.1.1.1144.11	1	29.9522	961.207	29.3877
8	22.85	22.85	51.95	51.95	51.95	sp|P00761|TRYP_PIG	Trypsin OS=Sus scrofa PE=1 SV=1			0	75.97	IITHPNFNGNTLDNDIMLIKLSSPATLNSR	Deamidated(N)@8; Deamidated(N)@14; Delta:H(4)C(2)(K)@20	missed K-L@20	-0.0141263	3338.7	835.683	3338.72	835.687	4	15	1.1.1.1091.12	1	24.733	158.907	24.7849
8	22.85	22.85	51.95	51.95	51.95	sp|P00761|TRYP_PIG	Trypsin OS=Sus scrofa PE=1 SV=1			0	99	IITHPNFNGNTLDNDIMLIK	Deamidated(N)@8; Deamidated(N)@14		0.029929	2284.17	762.398	2284.14	762.388	3	24	1.1.1.1073.4	1	22.9801	1211.22	23.3118
8	22.85	22.85	51.95	51.95	51.95	sp|P00761|TRYP_PIG	Trypsin OS=Sus scrofa PE=1 SV=1			0	99	IITHPNFNGNTLDNDIMLIK	Deamidated(N)@8; Deamidated(N)@14		0.0134502	2284.15	762.392	2284.14	762.388	3	16	1.1.1.1085.15	1	24.1519	3534.86	23.902
1	99.72	99.72	94.57	77.52	77.52	sp|P13912|H2A_CAIMO; sp|P02263|H2A4_CHICK	Histone H2A OS=Cairina moschata PE=3 SV=2; Histone H2A-IV OS=Gallus gallus PE=1 SV=2			0	29.94	HLQLAIRNDEELNKLLGK	Deamidated(N)@8; Deamidated(N)@13	missed R-N@7; missed K-L@14	0.035604	2105.18	527.303	2105.15	527.294	4	12	1.1.1.1045.6	0	20.2101	39605.8	20.3796
28	2.5	82.66	94.57	77.52	77.52	sp|Q64523|H2A2C_MOUSE; sp|Q16777|H2A2C_HUMAN; sp|A1A4R1|H2A2C_BOVIN	Histone H2A type 2-C OS=Mus musculus GN=Hist2h2ac PE=1 SV=3; Histone H2A type 2-C OS=Homo sapiens GN=HIST2H2AC PE=1 SV=4; Histone H2A type 2-C OS=Bos taurus GN=HIST2H2AC PE=2 SV=1			0	29.94	HLQLAIRNDEELNKLLGK	Deamidated(N)@8; Deamidated(N)@13	missed R-N@7; missed K-L@14	0.035604	2105.18	527.303	2105.15	527.294	4	12	1.1.1.1045.6	0	20.2101	39605.8	20.3796
1	99.72	99.72	94.57	77.52	77.52	sp|P13912|H2A_CAIMO; sp|P02263|H2A4_CHICK	Histone H2A OS=Cairina moschata PE=3 SV=2; Histone H2A-IV OS=Gallus gallus PE=1 SV=2			2	99	EILELAGNAAR	Deamidated(N)@8	cleaved A-E@N-term	0.0167134	1156.63	579.32	1156.61	579.312	2	17	1.1.1.1021.10	0	17.8954	371.695	17.939
13	14.59	61.65	92.31	71.54	71.54	sp|Q64522|H2A2B_MOUSE	Histone H2A type 2-B OS=Mus musculus GN=Hist2h2ab PE=1 SV=3			0	99	EILELAGNAAR	Deamidated(N)@8	cleaved A-E@N-term	0.0167134	1156.63	579.32	1156.61	579.312	2	17	1.1.1.1021.10	0	17.8954	371.695	17.939
28	2.5	82.66	94.57	77.52	77.52	sp|Q64523|H2A2C_MOUSE; sp|Q16777|H2A2C_HUMAN; sp|A1A4R1|H2A2C_BOVIN	Histone H2A type 2-C OS=Mus musculus GN=Hist2h2ac PE=1 SV=3; Histone H2A type 2-C OS=Homo sapiens GN=HIST2H2AC PE=1 SV=4; Histone H2A type 2-C OS=Bos taurus GN=HIST2H2AC PE=2 SV=1			0	99	EILELAGNAAR	Deamidated(N)@8	cleaved A-E@N-term	0.0167134	1156.63	579.32	1156.61	579.312	2	17	1.1.1.1021.10	0	17.8954	371.695	17.939
2	96.86	96.86	88.1	87.3	87.3	sp|P0C1H3|H2B1_CHICK	Histone H2B 1/2/3/4/6 OS=Gallus gallus GN=H2B-I PE=1 SV=2			0	99	GIMNSFVNDIFER	Deamidated(N)@8	cleaved M-G@N-term	-0.00224637	1541.72	771.865	1541.72	771.867	2	15	1.1.1.1096.23	0	25.2254	93.2652	25.1782
2	96.86	96.86	88.1	87.3	87.3	sp|P0C1H3|H2B1_CHICK	Histone H2B 1/2/3/4/6 OS=Gallus gallus GN=H2B-I PE=1 SV=2			0	97.72	GIMNSFVNDIFER	Deamidated(N)@8	cleaved M-G@N-term	-0.00224637	1541.72	771.865	1541.72	771.867	2	13	1.1.1.1107.17	0	26.2999	95.9599	26.2602
25	3.73	91.52	89.68	87.3	87.3	sp|Q9PSW9|H2B8_CHICK	Histone H2B 8 OS=Gallus gallus GN=H2B-VIII PE=1 SV=3			0	99	GIMNSFVNDIFER	Deamidated(N)@8	cleaved M-G@N-term	-0.00224637	1541.72	771.865	1541.72	771.867	2	15	1.1.1.1096.23	0	25.2254	93.2652	25.1782
25	3.73	91.52	89.68	87.3	87.3	sp|Q9PSW9|H2B8_CHICK	Histone H2B 8 OS=Gallus gallus GN=H2B-VIII PE=1 SV=3			0	97.72	GIMNSFVNDIFER	Deamidated(N)@8	cleaved M-G@N-term	-0.00224637	1541.72	771.865	1541.72	771.867	2	13	1.1.1.1107.17	0	26.2999	95.9599	26.2602
1	99.72	99.72	94.57	77.52	77.52	sp|P13912|H2A_CAIMO; sp|P02263|H2A4_CHICK	Histone H2A OS=Cairina moschata PE=3 SV=2; Histone H2A-IV OS=Gallus gallus PE=1 SV=2			0	99	HLQLAIRNDEELNK	Deamidated(N)@8	missed R-N@7	0.00041663	1692.88	565.301	1692.88	565.3	3	19	1.1.1.1000.6	0	15.8663	2379.94	15.7888
28	2.5	82.66	94.57	77.52	77.52	sp|Q64523|H2A2C_MOUSE; sp|Q16777|H2A2C_HUMAN; sp|A1A4R1|H2A2C_BOVIN	Histone H2A type 2-C OS=Mus musculus GN=Hist2h2ac PE=1 SV=3; Histone H2A type 2-C OS=Homo sapiens GN=HIST2H2AC PE=1 SV=4; Histone H2A type 2-C OS=Bos taurus GN=HIST2H2AC PE=2 SV=1			0	99	HLQLAIRNDEELNK	Deamidated(N)@8	missed R-N@7	0.00041663	1692.88	565.301	1692.88	565.3	3	19	1.1.1.1000.6	0	15.8663	2379.94	15.7888
1	99.72	99.72	94.57	77.52	77.52	sp|P13912|H2A_CAIMO; sp|P02263|H2A4_CHICK	Histone H2A OS=Cairina moschata PE=3 SV=2; Histone H2A-IV OS=Gallus gallus PE=1 SV=2			0	99	HLQLAIRNDEELNKLLGK	Deamidated(N)@8	missed R-N@7; missed K-L@14	-0.00426112	2104.16	1053.09	2104.16	1053.09	2	20	1.1.1.1055.5	0	21.2522	1603.88	21.0622
1	99.72	99.72	94.57	77.52	77.52	sp|P13912|H2A_CAIMO; sp|P02263|H2A4_CHICK	Histone H2A OS=Cairina moschata PE=3 SV=2; Histone H2A-IV OS=Gallus gallus PE=1 SV=2			0	99	HLQLAIRNDEELNKLLGK	Deamidated(N)@8	missed R-N@7; missed K-L@14	-0.00191383	2104.16	702.395	2104.16	702.395	3	18	1.1.1.1066.19	0	22.3021	2500.58	22.4331
1	99.72	99.72	94.57	77.52	77.52	sp|P13912|H2A_CAIMO; sp|P02263|H2A4_CHICK	Histone H2A OS=Cairina moschata PE=3 SV=2; Histone H2A-IV OS=Gallus gallus PE=1 SV=2			0	99	HLQLAIRNDEELNKLLGK	Deamidated(N)@8	missed R-N@7; missed K-L@14	-0.00191383	2104.16	702.395	2104.16	702.395	3	23	1.1.1.1067.31	0	22.4045	2500.58	22.4331
1	99.72	99.72	94.57	77.52	77.52	sp|P13912|H2A_CAIMO; sp|P02263|H2A4_CHICK	Histone H2A OS=Cairina moschata PE=3 SV=2; Histone H2A-IV OS=Gallus gallus PE=1 SV=2			0	99	HLQLAIRNDEELNKLLGK	Deamidated(N)@8	missed R-N@7; missed K-L@14	0.000123262	2104.16	527.048	2104.16	527.048	4	15	1.1.1.1058.4	0	21.4964	41883.9	21.16
1	99.72	99.72	94.57	77.52	77.52	sp|P13912|H2A_CAIMO; sp|P02263|H2A4_CHICK	Histone H2A OS=Cairina moschata PE=3 SV=2; Histone H2A-IV OS=Gallus gallus PE=1 SV=2			0	36.27	HLQLAIRNDEELNKLLGK	Deamidated(N)@8	missed R-N@7; missed K-L@14	0.014565	2104.18	702.4	2104.16	702.395	3	11	1.1.1.1042.7	0	19.9606	40345.9	20.282
13	14.59	61.65	92.31	71.54	71.54	sp|Q64522|H2A2B_MOUSE	Histone H2A type 2-B OS=Mus musculus GN=Hist2h2ab PE=1 SV=3			0	99	HLQLAVRNDEELNKLLGGVTIAQGGVLPNIQAVLLPK	Deamidated(N)@8	missed R-N@7; missed K-L@14	0.00744172	3931.23	787.254	3931.23	787.252	5	19	1.1.1.1132.4	1	28.7479	2419.73	28.8992
28	2.5	82.66	94.57	77.52	77.52	sp|Q64523|H2A2C_MOUSE; sp|Q16777|H2A2C_HUMAN; sp|A1A4R1|H2A2C_BOVIN	Histone H2A type 2-C OS=Mus musculus GN=Hist2h2ac PE=1 SV=3; Histone H2A type 2-C OS=Homo sapiens GN=HIST2H2AC PE=1 SV=4; Histone H2A type 2-C OS=Bos taurus GN=HIST2H2AC PE=2 SV=1			0	99	HLQLAIRNDEELNKLLGK	Deamidated(N)@8	missed R-N@7; missed K-L@14	-0.00426112	2104.16	1053.09	2104.16	1053.09	2	20	1.1.1.1055.5	0	21.2522	1603.88	21.0622
28	2.5	82.66	94.57	77.52	77.52	sp|Q64523|H2A2C_MOUSE; sp|Q16777|H2A2C_HUMAN; sp|A1A4R1|H2A2C_BOVIN	Histone H2A type 2-C OS=Mus musculus GN=Hist2h2ac PE=1 SV=3; Histone H2A type 2-C OS=Homo sapiens GN=HIST2H2AC PE=1 SV=4; Histone H2A type 2-C OS=Bos taurus GN=HIST2H2AC PE=2 SV=1			0	99	HLQLAIRNDEELNKLLGK	Deamidated(N)@8	missed R-N@7; missed K-L@14	-0.00191383	2104.16	702.395	2104.16	702.395	3	18	1.1.1.1066.19	0	22.3021	2500.58	22.4331
28	2.5	82.66	94.57	77.52	77.52	sp|Q64523|H2A2C_MOUSE; sp|Q16777|H2A2C_HUMAN; sp|A1A4R1|H2A2C_BOVIN	Histone H2A type 2-C OS=Mus musculus GN=Hist2h2ac PE=1 SV=3; Histone H2A type 2-C OS=Homo sapiens GN=HIST2H2AC PE=1 SV=4; Histone H2A type 2-C OS=Bos taurus GN=HIST2H2AC PE=2 SV=1			0	99	HLQLAIRNDEELNKLLGK	Deamidated(N)@8	missed R-N@7; missed K-L@14	-0.00191383	2104.16	702.395	2104.16	702.395	3	23	1.1.1.1067.31	0	22.4045	2500.58	22.4331
28	2.5	82.66	94.57	77.52	77.52	sp|Q64523|H2A2C_MOUSE; sp|Q16777|H2A2C_HUMAN; sp|A1A4R1|H2A2C_BOVIN	Histone H2A type 2-C OS=Mus musculus GN=Hist2h2ac PE=1 SV=3; Histone H2A type 2-C OS=Homo sapiens GN=HIST2H2AC PE=1 SV=4; Histone H2A type 2-C OS=Bos taurus GN=HIST2H2AC PE=2 SV=1			0	99	HLQLAIRNDEELNKLLGK	Deamidated(N)@8	missed R-N@7; missed K-L@14	0.000123262	2104.16	527.048	2104.16	527.048	4	15	1.1.1.1058.4	0	21.4964	41883.9	21.16
28	2.5	82.66	94.57	77.52	77.52	sp|Q64523|H2A2C_MOUSE; sp|Q16777|H2A2C_HUMAN; sp|A1A4R1|H2A2C_BOVIN	Histone H2A type 2-C OS=Mus musculus GN=Hist2h2ac PE=1 SV=3; Histone H2A type 2-C OS=Homo sapiens GN=HIST2H2AC PE=1 SV=4; Histone H2A type 2-C OS=Bos taurus GN=HIST2H2AC PE=2 SV=1			0	36.27	HLQLAIRNDEELNKLLGK	Deamidated(N)@8	missed R-N@7; missed K-L@14	0.014565	2104.18	702.4	2104.16	702.395	3	11	1.1.1.1042.7	0	19.9606	40345.9	20.282
1	99.72	99.72	94.57	77.52	77.52	sp|P13912|H2A_CAIMO; sp|P02263|H2A4_CHICK	Histone H2A OS=Cairina moschata PE=3 SV=2; Histone H2A-IV OS=Gallus gallus PE=1 SV=2			0	99	HLQLAIRNDEELNKLLGKVTIAQGGVLPNIQAVLLPK	Deamidated(N)@8	missed R-N@7; missed K-L@14; missed K-V@18	-0.00385029	4016.31	804.269	4016.31	804.27	5	25	1.1.1.1125.3	0	28.0482	54841.1	27.9214
28	2.5	82.66	94.57	77.52	77.52	sp|Q64523|H2A2C_MOUSE; sp|Q16777|H2A2C_HUMAN; sp|A1A4R1|H2A2C_BOVIN	Histone H2A type 2-C OS=Mus musculus GN=Hist2h2ac PE=1 SV=3; Histone H2A type 2-C OS=Homo sapiens GN=HIST2H2AC PE=1 SV=4; Histone H2A type 2-C OS=Bos taurus GN=HIST2H2AC PE=2 SV=1			0	99	HLQLAIRNDEELNKLLGKVTIAQGGVLPNIQAVLLPK	Deamidated(N)@8	missed R-N@7; missed K-L@14; missed K-V@18	-0.00385029	4016.31	804.269	4016.31	804.27	5	25	1.1.1.1125.3	0	28.0482	54841.1	27.9214
8	22.85	22.85	51.95	51.95	51.95	sp|P00761|TRYP_PIG	Trypsin OS=Sus scrofa PE=1 SV=1			0	99	IITHPNFNGNTLDNDIMLIK	Deamidated(N)@8		-0.00151595	2283.16	762.059	2283.16	762.06	3	25	1.1.1.1082.19	1	23.8768	3833.47	23.8035
2	96.86	96.86	88.1	87.3	87.3	sp|P0C1H3|H2B1_CHICK	Histone H2B 1/2/3/4/6 OS=Gallus gallus GN=H2B-I PE=1 SV=2			0	56.66	IMNSFVNDIFER	Deamidated(N)@7	cleaved G-I@N-term	0.00584742	1484.7	743.359	1484.7	743.356	2	11	1.1.1.1079.15	0	23.5809	55.2108	23.5078
25	3.73	91.52	89.68	87.3	87.3	sp|Q9PSW9|H2B8_CHICK	Histone H2B 8 OS=Gallus gallus GN=H2B-VIII PE=1 SV=3			0	56.66	IMNSFVNDIFER	Deamidated(N)@7	cleaved G-I@N-term	0.00584742	1484.7	743.359	1484.7	743.356	2	11	1.1.1.1079.15	0	23.5809	55.2108	23.5078
22	5.06	61.18	88.89	86.51	86.51	sp|P0C1H5|H2B7_CHICK	Histone H2B 7 OS=Gallus gallus GN=H2B-VII PE=1 SV=2			0	56.66	IMNSFVNDIFER	Deamidated(N)@7	cleaved S-I@N-term	0.00584742	1484.7	743.359	1484.7	743.356	2	11	1.1.1.1079.15	0	23.5809	55.2108	23.5078
18	7.32	7.32	59.18	41.5	40.82	sp|P00698|LYSC_CHICK	Lysozyme C OS=Gallus gallus GN=LYZ PE=1 SV=1			0.0109954	43.64	KIVSDGNGMNAWVAWR	Deamidated(N)@7	missed K-I@1	0.000480294	1803.87	602.298	1803.87	602.298	3	14	1.1.1.1066.11	1	22.2754	112.442	22.2355
2	96.86	96.86	88.1	87.3	87.3	sp|P0C1H3|H2B1_CHICK	Histone H2B 1/2/3/4/6 OS=Gallus gallus GN=H2B-I PE=1 SV=2			0	99	AMGIMNSFVNDIFER	Deamidated(N)@6; Methyl(E)@14		0.00233512	1757.81	879.914	1757.81	879.913	2	23	1.1.1.1123.3	0	27.8529	1233.92	27.9214
2	96.86	96.86	88.1	87.3	87.3	sp|P0C1H3|H2B1_CHICK	Histone H2B 1/2/3/4/6 OS=Gallus gallus GN=H2B-I PE=1 SV=2			0	99	AMGIMNSFVNDIFER	Deamidated(N)@6; Methyl(E)@14		0.00355577	1757.82	879.915	1757.81	879.913	2	23	1.1.1.1147.8	0	30.2379	1316.63	30.0721
25	3.73	91.52	89.68	87.3	87.3	sp|Q9PSW9|H2B8_CHICK	Histone H2B 8 OS=Gallus gallus GN=H2B-VIII PE=1 SV=3			0	99	AMGIMNSFVNDIFER	Deamidated(N)@6; Methyl(E)@14		0.00233512	1757.81	879.914	1757.81	879.913	2	23	1.1.1.1123.3	0	27.8529	1233.92	27.9214
25	3.73	91.52	89.68	87.3	87.3	sp|Q9PSW9|H2B8_CHICK	Histone H2B 8 OS=Gallus gallus GN=H2B-VIII PE=1 SV=3			0	99	AMGIMNSFVNDIFER	Deamidated(N)@6; Methyl(E)@14		0.00355577	1757.82	879.915	1757.81	879.913	2	23	1.1.1.1147.8	0	30.2379	1316.63	30.0721
2	96.86	96.86	88.1	87.3	87.3	sp|P0C1H3|H2B1_CHICK	Histone H2B 1/2/3/4/6 OS=Gallus gallus GN=H2B-I PE=1 SV=2			0	99	AMGIMNSFVNDIFER	Deamidated(N)@6; Dimethyl(R)@15		-0.00112058	1771.83	886.92	1771.83	886.921	2	22	1.1.1.1129.7	0	28.4594	629.264	28.4102
2	96.86	96.86	88.1	87.3	87.3	sp|P0C1H3|H2B1_CHICK	Histone H2B 1/2/3/4/6 OS=Gallus gallus GN=H2B-I PE=1 SV=2			0	99	AMGIMNSFVNDIFER	Deamidated(N)@6; Dimethyl(R)@15		0.00632537	1771.83	886.924	1771.83	886.921	2	17	1.1.1.1153.14	0	30.8419	1026.94	30.5637
25	3.73	91.52	89.68	87.3	87.3	sp|Q9PSW9|H2B8_CHICK	Histone H2B 8 OS=Gallus gallus GN=H2B-VIII PE=1 SV=3			0	99	AMGIMNSFVNDIFER	Deamidated(N)@6; Dimethyl(R)@15		-0.00112058	1771.83	886.92	1771.83	886.921	2	22	1.1.1.1129.7	0	28.4594	629.264	28.4102
25	3.73	91.52	89.68	87.3	87.3	sp|Q9PSW9|H2B8_CHICK	Histone H2B 8 OS=Gallus gallus GN=H2B-VIII PE=1 SV=3			0	99	AMGIMNSFVNDIFER	Deamidated(N)@6; Dimethyl(R)@15		0.00632537	1771.83	886.924	1771.83	886.921	2	17	1.1.1.1153.14	0	30.8419	1026.94	30.5637
2	96.86	96.86	88.1	87.3	87.3	sp|P0C1H3|H2B1_CHICK	Histone H2B 1/2/3/4/6 OS=Gallus gallus GN=H2B-I PE=1 SV=2			2	99	AMGIMNSFVNDIFER	Deamidated(N)@6; Dehydrated(S)@7		0.00677298	1725.79	863.903	1725.79	863.9	2	22	1.1.1.1124.10	0	27.9972	3505.18	28.2146
25	3.73	91.52	89.68	87.3	87.3	sp|Q9PSW9|H2B8_CHICK	Histone H2B 8 OS=Gallus gallus GN=H2B-VIII PE=1 SV=3			0	99	AMGIMNSFVNDIFER	Deamidated(N)@6; Dehydrated(S)@7		0.00677298	1725.79	863.903	1725.79	863.9	2	22	1.1.1.1124.10	0	27.9972	3505.18	28.2146
8	22.85	22.85	51.95	51.95	51.95	sp|P00761|TRYP_PIG	Trypsin OS=Sus scrofa PE=1 SV=1			0	99	IITHPNFNGNTLDNDIMLIK	Deamidated(N)@6; Deamidated(N)@8		0.0134502	2284.15	762.392	2284.14	762.388	3	16	1.1.1.1088.6	1	24.4355	3534.86	23.902
2	96.86	96.86	88.1	87.3	87.3	sp|P0C1H3|H2B1_CHICK	Histone H2B 1/2/3/4/6 OS=Gallus gallus GN=H2B-I PE=1 SV=2			0	99	AMGIMNSFVNDIFER	Deamidated(N)@6; Deamidated(N)@10		0.00217141	1744.78	582.601	1744.78	582.601	3	18	1.1.1.1098.3	0	25.3922	526.112	25.4741
2	96.86	96.86	88.1	87.3	87.3	sp|P0C1H3|H2B1_CHICK	Histone H2B 1/2/3/4/6 OS=Gallus gallus GN=H2B-I PE=1 SV=2			0	99	AMGIMNSFVNDIFER	Deamidated(N)@6; Deamidated(N)@10		0.000611824	1744.78	873.398	1744.78	873.397	2	24	1.1.1.1099.21	0	25.5577	4774.32	25.4741
2	96.86	96.86	88.1	87.3	87.3	sp|P0C1H3|H2B1_CHICK	Histone H2B 1/2/3/4/6 OS=Gallus gallus GN=H2B-I PE=1 SV=2			0	99	AMGIMNSFVNDIFER	Deamidated(N)@6; Deamidated(N)@10		0.0211187	1744.8	873.408	1744.78	873.397	2	25	1.1.1.1108.21	0	26.4048	23939.7	26.3584
2	96.86	96.86	88.1	87.3	87.3	sp|P0C1H3|H2B1_CHICK	Histone H2B 1/2/3/4/6 OS=Gallus gallus GN=H2B-I PE=1 SV=2			0	99	AMGIMNSFVNDIFER	Deamidated(N)@6; Deamidated(N)@10		0.00134421	1744.78	873.398	1744.78	873.397	2	23	1.1.1.1112.9	0	26.812	4307.46	26.7497
2	96.86	96.86	88.1	87.3	87.3	sp|P0C1H3|H2B1_CHICK	Histone H2B 1/2/3/4/6 OS=Gallus gallus GN=H2B-I PE=1 SV=2			0	99	AMGIMNSFVNDIFER	Deamidated(N)@6; Deamidated(N)@10		0.00171041	1744.78	873.398	1744.78	873.397	2	24	1.1.1.1124.11	0	28.0056	3789.87	27.9214
2	96.86	96.86	88.1	87.3	87.3	sp|P0C1H3|H2B1_CHICK	Histone H2B 1/2/3/4/6 OS=Gallus gallus GN=H2B-I PE=1 SV=2			0	99	AMGIMNSFVNDIFER	Deamidated(N)@6; Deamidated(N)@10		0.017823	1744.8	873.406	1744.78	873.397	2	25	1.1.1.1140.7	0	29.5345	30533.9	29.3877
2	96.86	96.86	88.1	87.3	87.3	sp|P0C1H3|H2B1_CHICK	Histone H2B 1/2/3/4/6 OS=Gallus gallus GN=H2B-I PE=1 SV=2			0	99	AMGIMNSFVNDIFER	Deamidated(N)@6; Deamidated(N)@10		0.00781365	1744.79	873.401	1744.78	873.397	2	24	1.1.1.1145.8	0	30.0302	2087.47	29.9742
25	3.73	91.52	89.68	87.3	87.3	sp|Q9PSW9|H2B8_CHICK	Histone H2B 8 OS=Gallus gallus GN=H2B-VIII PE=1 SV=3			0	99	AMGIMNSFVNDIFER	Deamidated(N)@6; Deamidated(N)@10		0.00217141	1744.78	582.601	1744.78	582.601	3	18	1.1.1.1098.3	0	25.3922	526.112	25.4741
25	3.73	91.52	89.68	87.3	87.3	sp|Q9PSW9|H2B8_CHICK	Histone H2B 8 OS=Gallus gallus GN=H2B-VIII PE=1 SV=3			0	99	AMGIMNSFVNDIFER	Deamidated(N)@6; Deamidated(N)@10		0.000611824	1744.78	873.398	1744.78	873.397	2	24	1.1.1.1099.21	0	25.5577	4774.32	25.4741
25	3.73	91.52	89.68	87.3	87.3	sp|Q9PSW9|H2B8_CHICK	Histone H2B 8 OS=Gallus gallus GN=H2B-VIII PE=1 SV=3			0	99	AMGIMNSFVNDIFER	Deamidated(N)@6; Deamidated(N)@10		0.0211187	1744.8	873.408	1744.78	873.397	2	25	1.1.1.1108.21	0	26.4048	23939.7	26.3584
25	3.73	91.52	89.68	87.3	87.3	sp|Q9PSW9|H2B8_CHICK	Histone H2B 8 OS=Gallus gallus GN=H2B-VIII PE=1 SV=3			0	99	AMGIMNSFVNDIFER	Deamidated(N)@6; Deamidated(N)@10		0.00134421	1744.78	873.398	1744.78	873.397	2	23	1.1.1.1112.9	0	26.812	4307.46	26.7497
25	3.73	91.52	89.68	87.3	87.3	sp|Q9PSW9|H2B8_CHICK	Histone H2B 8 OS=Gallus gallus GN=H2B-VIII PE=1 SV=3			0	99	AMGIMNSFVNDIFER	Deamidated(N)@6; Deamidated(N)@10		0.00171041	1744.78	873.398	1744.78	873.397	2	24	1.1.1.1124.11	0	28.0056	3789.87	27.9214
25	3.73	91.52	89.68	87.3	87.3	sp|Q9PSW9|H2B8_CHICK	Histone H2B 8 OS=Gallus gallus GN=H2B-VIII PE=1 SV=3			0	99	AMGIMNSFVNDIFER	Deamidated(N)@6; Deamidated(N)@10		0.017823	1744.8	873.406	1744.78	873.397	2	25	1.1.1.1140.7	0	29.5345	30533.9	29.3877
25	3.73	91.52	89.68	87.3	87.3	sp|Q9PSW9|H2B8_CHICK	Histone H2B 8 OS=Gallus gallus GN=H2B-VIII PE=1 SV=3			0	99	AMGIMNSFVNDIFER	Deamidated(N)@6; Deamidated(N)@10		0.00781365	1744.79	873.401	1744.78	873.397	2	24	1.1.1.1145.8	0	30.0302	2087.47	29.9742
9	21.79	21.79	73.01	57.67	57.67	sp|P08940|MIM1_CHICK	Myeloid protein 1 OS=Gallus gallus GN=MIM1 PE=1 SV=2			1.20761	99	FFHNGNAIDDGVQISGSGYCVK	Deamidated(N)@6; Carbamidomethyl(C)@20		-0.00268794	2385.07	796.029	2385.07	796.03	3	13	1.1.1.1039.18	1	19.6804	82.8844	19.5979
2	96.86	96.86	88.1	87.3	87.3	sp|P0C1H3|H2B1_CHICK	Histone H2B 1/2/3/4/6 OS=Gallus gallus GN=H2B-I PE=1 SV=2			0	99	AMGIMNSFVNDIFER	Deamidated(N)@6; Ammonia-loss(N)@10		-0.000845203	1726.77	864.392	1726.77	864.392	2	19	1.1.1.1111.7	0	26.7211	417.659	26.6521
25	3.73	91.52	89.68	87.3	87.3	sp|Q9PSW9|H2B8_CHICK	Histone H2B 8 OS=Gallus gallus GN=H2B-VIII PE=1 SV=3			0	99	AMGIMNSFVNDIFER	Deamidated(N)@6; Ammonia-loss(N)@10		-0.000845203	1726.77	864.392	1726.77	864.392	2	19	1.1.1.1111.7	0	26.7211	417.659	26.6521
1	99.72	99.72	94.57	77.52	77.52	sp|P13912|H2A_CAIMO; sp|P02263|H2A4_CHICK	Histone H2A OS=Cairina moschata PE=3 SV=2; Histone H2A-IV OS=Gallus gallus PE=1 SV=2			0	33.23	NDEELNKLLGK	Deamidated(N)@6	missed K-L@7	0.00378211	1272.66	425.227	1272.66	425.226	3	11	1.1.1.993.5	0	15.1416	290.809	15.2035
28	2.5	82.66	94.57	77.52	77.52	sp|Q64523|H2A2C_MOUSE; sp|Q16777|H2A2C_HUMAN; sp|A1A4R1|H2A2C_BOVIN	Histone H2A type 2-C OS=Mus musculus GN=Hist2h2ac PE=1 SV=3; Histone H2A type 2-C OS=Homo sapiens GN=HIST2H2AC PE=1 SV=4; Histone H2A type 2-C OS=Bos taurus GN=HIST2H2AC PE=2 SV=1			0	33.23	NDEELNKLLGK	Deamidated(N)@6	missed K-L@7	0.00378211	1272.66	425.227	1272.66	425.226	3	11	1.1.1.993.5	0	15.1416	290.809	15.2035
1	99.72	99.72	94.57	77.52	77.52	sp|P13912|H2A_CAIMO; sp|P02263|H2A4_CHICK	Histone H2A OS=Cairina moschata PE=3 SV=2; Histone H2A-IV OS=Gallus gallus PE=1 SV=2			0	99	NDEELNKLLGKVTIAQGGVLPNIQAVLLPK	Deamidated(N)@6	missed K-L@7; missed K-V@11	0.00303783	3184.81	797.21	3184.81	797.209	4	26	1.1.1.1140.5	0	29.5212	2674.86	29.2899
28	2.5	82.66	94.57	77.52	77.52	sp|Q64523|H2A2C_MOUSE; sp|Q16777|H2A2C_HUMAN; sp|A1A4R1|H2A2C_BOVIN	Histone H2A type 2-C OS=Mus musculus GN=Hist2h2ac PE=1 SV=3; Histone H2A type 2-C OS=Homo sapiens GN=HIST2H2AC PE=1 SV=4; Histone H2A type 2-C OS=Bos taurus GN=HIST2H2AC PE=2 SV=1			0	99	NDEELNKLLGKVTIAQGGVLPNIQAVLLPK	Deamidated(N)@6	missed K-L@7; missed K-V@11	0.00303783	3184.81	797.21	3184.81	797.209	4	26	1.1.1.1140.5	0	29.5212	2674.86	29.2899
21	5.31	5.31	43.31	32.68	18.9	sp|B5FXN8|THOC4_TAEGU	THO complex subunit 4 OS=Taeniopygia guttata GN=ALYREF PE=2 SV=1			0.0830199	87.43	AMKQYNGVPLDGRPMNIQLVTSQIDTQR	Deamidated(N)@6	missed K-Q@3	0.00524911	3173.6	794.408	3173.6	794.406	4	11	1.1.1.1064.19	1	22.1086	119.733	22.0391
2	96.86	96.86	88.1	87.3	87.3	sp|P0C1H3|H2B1_CHICK	Histone H2B 1/2/3/4/6 OS=Gallus gallus GN=H2B-I PE=1 SV=2			0	99	AMGIMNSFVNDIFERIAGEASR	Deamidated(N)@6	missed R-I@15	0.00042772	2428.15	810.391	2428.15	810.391	3	18	1.1.1.1175.2	0	32.7585	5175.89	32.5446
25	3.73	91.52	89.68	87.3	87.3	sp|Q9PSW9|H2B8_CHICK	Histone H2B 8 OS=Gallus gallus GN=H2B-VIII PE=1 SV=3			0	99	AMGIMNSFVNDIFERIAGEASR	Deamidated(N)@6	missed R-I@15	0.00042772	2428.15	810.391	2428.15	810.391	3	18	1.1.1.1175.2	0	32.7585	5175.89	32.5446
2	96.86	96.86	88.1	87.3	87.3	sp|P0C1H3|H2B1_CHICK	Histone H2B 1/2/3/4/6 OS=Gallus gallus GN=H2B-I PE=1 SV=2			0	98.46	AMGIMNSFVNDIFERIAGEASRLAHYNKR	Deamidated(N)@6	missed R-I@15; missed R-L@22; missed K-R@28	-0.00363742	3310.63	552.779	3310.63	552.78	6	13	1.1.1.1153.3	0	30.7819	113.296	30.7615
25	3.73	91.52	89.68	87.3	87.3	sp|Q9PSW9|H2B8_CHICK	Histone H2B 8 OS=Gallus gallus GN=H2B-VIII PE=1 SV=3			0	98.46	AMGIMNSFVNDIFERIAGEASRLAHYNKR	Deamidated(N)@6	missed R-I@15; missed R-L@22; missed K-R@28	-0.00363742	3310.63	552.779	3310.63	552.78	6	13	1.1.1.1153.3	0	30.7819	113.296	30.7615
1	99.72	99.72	94.57	77.52	77.52	sp|P13912|H2A_CAIMO; sp|P02263|H2A4_CHICK	Histone H2A OS=Cairina moschata PE=3 SV=2; Histone H2A-IV OS=Gallus gallus PE=1 SV=2			0	89.89	LLRKGNYAER	Deamidated(N)@6	missed R-K@3; missed K-G@4	-0.00117445	1219.67	407.563	1219.67	407.563	3	11	1.1.1.943.2	0	10.3194	817.421	10.1298
13	14.59	61.65	92.31	71.54	71.54	sp|Q64522|H2A2B_MOUSE	Histone H2A type 2-B OS=Mus musculus GN=Hist2h2ab PE=1 SV=3			0	89.89	LLRKGNYAER	Deamidated(N)@6	missed R-K@3; missed K-G@4	-0.00117445	1219.67	407.563	1219.67	407.563	3	11	1.1.1.943.2	0	10.3194	817.421	10.1298
28	2.5	82.66	94.57	77.52	77.52	sp|Q64523|H2A2C_MOUSE; sp|Q16777|H2A2C_HUMAN; sp|A1A4R1|H2A2C_BOVIN	Histone H2A type 2-C OS=Mus musculus GN=Hist2h2ac PE=1 SV=3; Histone H2A type 2-C OS=Homo sapiens GN=HIST2H2AC PE=1 SV=4; Histone H2A type 2-C OS=Bos taurus GN=HIST2H2AC PE=2 SV=1			0	89.89	LLRKGNYAER	Deamidated(N)@6	missed R-K@3; missed K-G@4	-0.00117445	1219.67	407.563	1219.67	407.563	3	11	1.1.1.943.2	0	10.3194	817.421	10.1298
2	96.86	96.86	88.1	87.3	87.3	sp|P0C1H3|H2B1_CHICK	Histone H2B 1/2/3/4/6 OS=Gallus gallus GN=H2B-I PE=1 SV=2			0	99	AMGIMNSFVNDIFER	Deamidated(N)@6		0.00383583	1743.8	872.907	1743.8	872.905	2	23	1.1.1.1103.9	0	25.9447	54352.2	26.3584
2	96.86	96.86	88.1	87.3	87.3	sp|P0C1H3|H2B1_CHICK	Histone H2B 1/2/3/4/6 OS=Gallus gallus GN=H2B-I PE=1 SV=2			0	99	AMGIMNSFVNDIFER	Deamidated(N)@6		0.00456822	1743.8	872.908	1743.8	872.905	2	24	1.1.1.1115.3	0	27.1352	47363.4	27.3357
2	96.86	96.86	88.1	87.3	87.3	sp|P0C1H3|H2B1_CHICK	Histone H2B 1/2/3/4/6 OS=Gallus gallus GN=H2B-I PE=1 SV=2			0	99	AMGIMNSFVNDIFER	Deamidated(N)@6		0.00456822	1743.8	872.908	1743.8	872.905	2	24	1.1.1.1118.13	0	27.4281	47363.4	27.3357
2	96.86	96.86	88.1	87.3	87.3	sp|P0C1H3|H2B1_CHICK	Histone H2B 1/2/3/4/6 OS=Gallus gallus GN=H2B-I PE=1 SV=2			0	99	AMGIMNSFVNDIFER	Deamidated(N)@6		-0.00199724	1743.79	582.272	1743.8	582.273	3	24	1.1.1.1140.3	0	29.5078	7499.64	29.3877
2	96.86	96.86	88.1	87.3	87.3	sp|P0C1H3|H2B1_CHICK	Histone H2B 1/2/3/4/6 OS=Gallus gallus GN=H2B-I PE=1 SV=2			0	99	AMGIMNSFVNDIFER	Deamidated(N)@6		0.00139453	1743.8	872.906	1743.8	872.905	2	24	1.1.1.1141.4	0	29.6422	60144.7	29.3877
2	96.86	96.86	88.1	87.3	87.3	sp|P0C1H3|H2B1_CHICK	Histone H2B 1/2/3/4/6 OS=Gallus gallus GN=H2B-I PE=1 SV=2			0	99	AMGIMNSFVNDIFER	Deamidated(N)@6		0.00139453	1743.8	872.906	1743.8	872.905	2	24	1.1.1.1142.7	0	29.7316	60144.7	29.3877
2	96.86	96.86	88.1	87.3	87.3	sp|P0C1H3|H2B1_CHICK	Histone H2B 1/2/3/4/6 OS=Gallus gallus GN=H2B-I PE=1 SV=2			0	99	AMGIMNSFVNDIFER	Deamidated(N)@6		0.00786397	1743.8	872.909	1743.8	872.905	2	21	1.1.1.1151.8	0	30.6321	626.182	30.7615
2	96.86	96.86	88.1	87.3	87.3	sp|P0C1H3|H2B1_CHICK	Histone H2B 1/2/3/4/6 OS=Gallus gallus GN=H2B-I PE=1 SV=2			0	99	AMGIMNSFVNDIFER	Deamidated(N)@6		0.00786397	1743.8	872.909	1743.8	872.905	2	21	1.1.1.1153.12	0	30.8286	626.182	30.7615
18	7.32	7.32	59.18	41.5	40.82	sp|P00698|LYSC_CHICK	Lysozyme C OS=Gallus gallus GN=LYZ PE=1 SV=1			0.0109954	43.64	IVSDGNGMNAWVAWR	Deamidated(N)@6		0.00832871	1675.79	838.9	1675.78	838.896	2	14	1.1.1.1085.23	1	24.1785	45.9875	24.0991
22	5.06	61.18	88.89	86.51	86.51	sp|P0C1H5|H2B7_CHICK	Histone H2B 7 OS=Gallus gallus GN=H2B-VII PE=1 SV=2			0	99	AMSIMNSFVNDIFER	Deamidated(N)@6		-0.000248747	1773.81	887.91	1773.81	887.911	2	24	1.1.1.1116.7	1	27.2328	752.875	27.2381
22	5.06	61.18	88.89	86.51	86.51	sp|P0C1H5|H2B7_CHICK	Histone H2B 7 OS=Gallus gallus GN=H2B-VII PE=1 SV=2			0	99	AMSIMNSFVNDIFER	Deamidated(N)@6		0.00731927	1773.81	887.914	1773.81	887.911	2	24	1.1.1.1148.8	1	30.3213	564.175	30.2681
25	3.73	91.52	89.68	87.3	87.3	sp|Q9PSW9|H2B8_CHICK	Histone H2B 8 OS=Gallus gallus GN=H2B-VIII PE=1 SV=3			0	99	AMGIMNSFVNDIFER	Deamidated(N)@6		0.00383583	1743.8	872.907	1743.8	872.905	2	23	1.1.1.1103.9	0	25.9447	54352.2	26.3584
25	3.73	91.52	89.68	87.3	87.3	sp|Q9PSW9|H2B8_CHICK	Histone H2B 8 OS=Gallus gallus GN=H2B-VIII PE=1 SV=3			0	99	AMGIMNSFVNDIFER	Deamidated(N)@6		0.00456822	1743.8	872.908	1743.8	872.905	2	24	1.1.1.1115.3	0	27.1352	47363.4	27.3357
25	3.73	91.52	89.68	87.3	87.3	sp|Q9PSW9|H2B8_CHICK	Histone H2B 8 OS=Gallus gallus GN=H2B-VIII PE=1 SV=3			0	99	AMGIMNSFVNDIFER	Deamidated(N)@6		0.00456822	1743.8	872.908	1743.8	872.905	2	24	1.1.1.1118.13	0	27.4281	47363.4	27.3357
25	3.73	91.52	89.68	87.3	87.3	sp|Q9PSW9|H2B8_CHICK	Histone H2B 8 OS=Gallus gallus GN=H2B-VIII PE=1 SV=3			0	99	AMGIMNSFVNDIFER	Deamidated(N)@6		-0.00199724	1743.79	582.272	1743.8	582.273	3	24	1.1.1.1140.3	0	29.5078	7499.64	29.3877
25	3.73	91.52	89.68	87.3	87.3	sp|Q9PSW9|H2B8_CHICK	Histone H2B 8 OS=Gallus gallus GN=H2B-VIII PE=1 SV=3			0	99	AMGIMNSFVNDIFER	Deamidated(N)@6		0.00139453	1743.8	872.906	1743.8	872.905	2	24	1.1.1.1141.4	0	29.6422	60144.7	29.3877
25	3.73	91.52	89.68	87.3	87.3	sp|Q9PSW9|H2B8_CHICK	Histone H2B 8 OS=Gallus gallus GN=H2B-VIII PE=1 SV=3			0	99	AMGIMNSFVNDIFER	Deamidated(N)@6		0.00139453	1743.8	872.906	1743.8	872.905	2	24	1.1.1.1142.7	0	29.7316	60144.7	29.3877
25	3.73	91.52	89.68	87.3	87.3	sp|Q9PSW9|H2B8_CHICK	Histone H2B 8 OS=Gallus gallus GN=H2B-VIII PE=1 SV=3			0	99	AMGIMNSFVNDIFER	Deamidated(N)@6		0.00786397	1743.8	872.909	1743.8	872.905	2	21	1.1.1.1151.8	0	30.6321	626.182	30.7615
25	3.73	91.52	89.68	87.3	87.3	sp|Q9PSW9|H2B8_CHICK	Histone H2B 8 OS=Gallus gallus GN=H2B-VIII PE=1 SV=3			0	99	AMGIMNSFVNDIFER	Deamidated(N)@6		0.00786397	1743.8	872.909	1743.8	872.905	2	21	1.1.1.1153.12	0	30.8286	626.182	30.7615
1	99.72	99.72	94.57	77.52	77.52	sp|P13912|H2A_CAIMO; sp|P02263|H2A4_CHICK	Histone H2A OS=Cairina moschata PE=3 SV=2; Histone H2A-IV OS=Gallus gallus PE=1 SV=2			0	99	GVLPNIQAVLLPK	Deamidated(N)@5	cleaved G-G@N-term	0.00675166	1361.83	681.925	1361.83	681.921	2	14	1.1.1.1107.15	0	26.2932	395.448	26.3584
13	14.59	61.65	92.31	71.54	71.54	sp|Q64522|H2A2B_MOUSE	Histone H2A type 2-B OS=Mus musculus GN=Hist2h2ab PE=1 SV=3			0	99	GVLPNIQAVLLPK	Deamidated(N)@5	cleaved G-G@N-term	0.00675166	1361.83	681.925	1361.83	681.921	2	14	1.1.1.1107.15	0	26.2932	395.448	26.3584
28	2.5	82.66	94.57	77.52	77.52	sp|Q64523|H2A2C_MOUSE; sp|Q16777|H2A2C_HUMAN; sp|A1A4R1|H2A2C_BOVIN	Histone H2A type 2-C OS=Mus musculus GN=Hist2h2ac PE=1 SV=3; Histone H2A type 2-C OS=Homo sapiens GN=HIST2H2AC PE=1 SV=4; Histone H2A type 2-C OS=Bos taurus GN=HIST2H2AC PE=2 SV=1			0	99	GVLPNIQAVLLPK	Deamidated(N)@5	cleaved G-G@N-term	0.00675166	1361.83	681.925	1361.83	681.921	2	14	1.1.1.1107.15	0	26.2932	395.448	26.3584
32	2	12.36	49.26	27.21	27.21	sp|Q8J1K2|H2B_ROSNE	Histone H2B OS=Rosellinia necatrix GN=hh2b PE=3 SV=3			0	99	NSFVNDIFER	Deamidated(N)@5	cleaved L-N@N-term	0.000182178	1240.57	621.294	1240.57	621.293	2	16	1.1.1.1081.13	0	23.7449	275.962	23.8035
2	96.86	96.86	88.1	87.3	87.3	sp|P0C1H3|H2B1_CHICK	Histone H2B 1/2/3/4/6 OS=Gallus gallus GN=H2B-I PE=1 SV=2			0	99	NSFVNDIFER	Deamidated(N)@5	cleaved M-N@N-term	0.000182178	1240.57	621.294	1240.57	621.293	2	16	1.1.1.1081.13	0	23.7449	275.962	23.8035
22	5.06	61.18	88.89	86.51	86.51	sp|P0C1H5|H2B7_CHICK	Histone H2B 7 OS=Gallus gallus GN=H2B-VII PE=1 SV=2			0	99	NSFVNDIFER	Deamidated(N)@5	cleaved M-N@N-term	0.000182178	1240.57	621.294	1240.57	621.293	2	16	1.1.1.1081.13	0	23.7449	275.962	23.8035
25	3.73	91.52	89.68	87.3	87.3	sp|Q9PSW9|H2B8_CHICK	Histone H2B 8 OS=Gallus gallus GN=H2B-VIII PE=1 SV=3			0	99	NSFVNDIFER	Deamidated(N)@5	cleaved M-N@N-term	0.000182178	1240.57	621.294	1240.57	621.293	2	16	1.1.1.1081.13	0	23.7449	275.962	23.8035
3	87.9	87.9	96.12	88.35	88.35	sp|Q7KQD1|H4_CHAVR; sp|Q7K8C0|H4_MYTED; sp|Q76FF5|H4_DROTE; sp|Q76FF1|H4_DROOR; sp|Q76FE7|H4_DROMA; sp|Q76FD9|H4_DROSE; sp|Q6WV90|H4_MYTGA; sp|Q6WV73|H4_MYTCA; sp|Q6WV72|H4_MYTTR; sp|Q5RCS7|H4_PONAB; sp|Q4R362|H4_MACFA; sp|Q28DR4|H4_XENTR; sp|P84050|H4_RHYAM; sp|P84049|H4_MYRRU; sp|P84048|H4_ACRAS; sp|P84047|H4_ASEAQ; sp|P84046|H4_CHITH; sp|P84045|H4_TIGCA; sp|P84044|H4_DROYA; sp|P84043|H4_DROSI;…	Histone H4 OS=Chaetopterus variopedatus PE=3 SV=3; Histone H4 OS=Mytilus edulis PE=3 SV=3; Histone H4 OS=Drosophila teissieri GN=His4 PE=3 SV=3; Histone H4 OS=Drosophila orena GN=His4 PE=3 SV=3; Histone H4 OS=Drosophila mauritiana GN=His4 PE=3 SV=3; Histone H4 OS=Drosophila sechellia GN=His4 PE=3 SV=3; Histone H4 OS=Mytilus galloprovincialis PE=3 SV=3; Histone H4 OS=Mytilus californianus PE=3 SV=…			0	99	VFLENVIRDAVTYTEHAK	Deamidated(N)@5	missed R-D@8	0.0195487	2105.1	702.707	2105.08	702.7	3	25	1.1.1.1110.10	1	26.6135	37464.5	26.6521
3	87.9	87.9	96.12	88.35	88.35	sp|Q7KQD1|H4_CHAVR; sp|Q7K8C0|H4_MYTED; sp|Q76FF5|H4_DROTE; sp|Q76FF1|H4_DROOR; sp|Q76FE7|H4_DROMA; sp|Q76FD9|H4_DROSE; sp|Q6WV90|H4_MYTGA; sp|Q6WV73|H4_MYTCA; sp|Q6WV72|H4_MYTTR; sp|Q5RCS7|H4_PONAB; sp|Q4R362|H4_MACFA; sp|Q28DR4|H4_XENTR; sp|P84050|H4_RHYAM; sp|P84049|H4_MYRRU; sp|P84048|H4_ACRAS; sp|P84047|H4_ASEAQ; sp|P84046|H4_CHITH; sp|P84045|H4_TIGCA; sp|P84044|H4_DROYA; sp|P84043|H4_DROSI;…	Histone H4 OS=Chaetopterus variopedatus PE=3 SV=3; Histone H4 OS=Mytilus edulis PE=3 SV=3; Histone H4 OS=Drosophila teissieri GN=His4 PE=3 SV=3; Histone H4 OS=Drosophila orena GN=His4 PE=3 SV=3; Histone H4 OS=Drosophila mauritiana GN=His4 PE=3 SV=3; Histone H4 OS=Drosophila sechellia GN=His4 PE=3 SV=3; Histone H4 OS=Mytilus galloprovincialis PE=3 SV=3; Histone H4 OS=Mytilus californianus PE=3 SV=…			0	99	VFLENVIRDAVTYTEHAK	Deamidated(N)@5	missed R-D@8	0.00197132	2105.08	702.701	2105.08	702.7	3	19	1.1.1.1130.12	1	28.5357	3754.83	28.7039
3	87.9	87.9	96.12	88.35	88.35	sp|Q7KQD1|H4_CHAVR; sp|Q7K8C0|H4_MYTED; sp|Q76FF5|H4_DROTE; sp|Q76FF1|H4_DROOR; sp|Q76FE7|H4_DROMA; sp|Q76FD9|H4_DROSE; sp|Q6WV90|H4_MYTGA; sp|Q6WV73|H4_MYTCA; sp|Q6WV72|H4_MYTTR; sp|Q5RCS7|H4_PONAB; sp|Q4R362|H4_MACFA; sp|Q28DR4|H4_XENTR; sp|P84050|H4_RHYAM; sp|P84049|H4_MYRRU; sp|P84048|H4_ACRAS; sp|P84047|H4_ASEAQ; sp|P84046|H4_CHITH; sp|P84045|H4_TIGCA; sp|P84044|H4_DROYA; sp|P84043|H4_DROSI;…	Histone H4 OS=Chaetopterus variopedatus PE=3 SV=3; Histone H4 OS=Mytilus edulis PE=3 SV=3; Histone H4 OS=Drosophila teissieri GN=His4 PE=3 SV=3; Histone H4 OS=Drosophila orena GN=His4 PE=3 SV=3; Histone H4 OS=Drosophila mauritiana GN=His4 PE=3 SV=3; Histone H4 OS=Drosophila sechellia GN=His4 PE=3 SV=3; Histone H4 OS=Mytilus galloprovincialis PE=3 SV=3; Histone H4 OS=Mytilus californianus PE=3 SV=…			0	98.81	VFLENVIRDAVTYTEHAK	Deamidated(N)@5	missed R-D@8	-0.00205684	2105.08	702.7	2105.08	702.7	3	14	1.1.1.1084.5	1	24.0372	452.825	24.0991
3	87.9	87.9	96.12	88.35	88.35	sp|Q7KQD1|H4_CHAVR; sp|Q7K8C0|H4_MYTED; sp|Q76FF5|H4_DROTE; sp|Q76FF1|H4_DROOR; sp|Q76FE7|H4_DROMA; sp|Q76FD9|H4_DROSE; sp|Q6WV90|H4_MYTGA; sp|Q6WV73|H4_MYTCA; sp|Q6WV72|H4_MYTTR; sp|Q5RCS7|H4_PONAB; sp|Q4R362|H4_MACFA; sp|Q28DR4|H4_XENTR; sp|P84050|H4_RHYAM; sp|P84049|H4_MYRRU; sp|P84048|H4_ACRAS; sp|P84047|H4_ASEAQ; sp|P84046|H4_CHITH; sp|P84045|H4_TIGCA; sp|P84044|H4_DROYA; sp|P84043|H4_DROSI;…	Histone H4 OS=Chaetopterus variopedatus PE=3 SV=3; Histone H4 OS=Mytilus edulis PE=3 SV=3; Histone H4 OS=Drosophila teissieri GN=His4 PE=3 SV=3; Histone H4 OS=Drosophila orena GN=His4 PE=3 SV=3; Histone H4 OS=Drosophila mauritiana GN=His4 PE=3 SV=3; Histone H4 OS=Drosophila sechellia GN=His4 PE=3 SV=3; Histone H4 OS=Mytilus galloprovincialis PE=3 SV=3; Histone H4 OS=Mytilus californianus PE=3 SV=…			0	98.71	VFLENVIR	Deamidated(N)@5		0.000369069	989.555	495.785	989.555	495.785	2	12	1.1.1.1060.2	1	21.6638	1040.46	21.7457
1	99.72	99.72	94.57	77.52	77.52	sp|P13912|H2A_CAIMO; sp|P02263|H2A4_CHICK	Histone H2A OS=Cairina moschata PE=3 SV=2; Histone H2A-IV OS=Gallus gallus PE=1 SV=2			0	99	VLPNIQAVLLPK	Deamidated(N)@4	cleaved G-V@N-term	0.0014011	1304.81	653.411	1304.81	653.411	2	14	1.1.1.1096.11	0	25.2054	130.119	25.1782
13	14.59	61.65	92.31	71.54	71.54	sp|Q64522|H2A2B_MOUSE	Histone H2A type 2-B OS=Mus musculus GN=Hist2h2ab PE=1 SV=3			0	99	VLPNIQAVLLPK	Deamidated(N)@4	cleaved G-V@N-term	0.0014011	1304.81	653.411	1304.81	653.411	2	14	1.1.1.1096.11	0	25.2054	130.119	25.1782
28	2.5	82.66	94.57	77.52	77.52	sp|Q64523|H2A2C_MOUSE; sp|Q16777|H2A2C_HUMAN; sp|A1A4R1|H2A2C_BOVIN	Histone H2A type 2-C OS=Mus musculus GN=Hist2h2ac PE=1 SV=3; Histone H2A type 2-C OS=Homo sapiens GN=HIST2H2AC PE=1 SV=4; Histone H2A type 2-C OS=Bos taurus GN=HIST2H2AC PE=2 SV=1			0	99	VLPNIQAVLLPK	Deamidated(N)@4	cleaved G-V@N-term	0.0014011	1304.81	653.411	1304.81	653.411	2	14	1.1.1.1096.11	0	25.2054	130.119	25.1782
2	96.86	96.86	88.1	87.3	87.3	sp|P0C1H3|H2B1_CHICK	Histone H2B 1/2/3/4/6 OS=Gallus gallus GN=H2B-I PE=1 SV=2			0.801343	99	SFVNDIFER	Deamidated(N)@4	cleaved N-S@N-term	0.000553394	1126.53	564.272	1126.53	564.272	2	13	1.1.1.1078.8	0	23.4425	356.204	23.5078
2	96.86	96.86	88.1	87.3	87.3	sp|P0C1H3|H2B1_CHICK	Histone H2B 1/2/3/4/6 OS=Gallus gallus GN=H2B-I PE=1 SV=2			0	95.81	SFVNDIFER	Deamidated(N)@4	cleaved N-S@N-term	0.000919592	1126.53	564.273	1126.53	564.272	2	13	1.1.1.1053.4	0	21.0086	437.271	20.9647
22	5.06	61.18	88.89	86.51	86.51	sp|P0C1H5|H2B7_CHICK	Histone H2B 7 OS=Gallus gallus GN=H2B-VII PE=1 SV=2			0	99	SFVNDIFER	Deamidated(N)@4	cleaved N-S@N-term	0.000553394	1126.53	564.272	1126.53	564.272	2	13	1.1.1.1078.8	0	23.4425	356.204	23.5078
22	5.06	61.18	88.89	86.51	86.51	sp|P0C1H5|H2B7_CHICK	Histone H2B 7 OS=Gallus gallus GN=H2B-VII PE=1 SV=2			0	95.81	SFVNDIFER	Deamidated(N)@4	cleaved N-S@N-term	0.000919592	1126.53	564.273	1126.53	564.272	2	13	1.1.1.1053.4	0	21.0086	437.271	20.9647
25	3.73	91.52	89.68	87.3	87.3	sp|Q9PSW9|H2B8_CHICK	Histone H2B 8 OS=Gallus gallus GN=H2B-VIII PE=1 SV=3			0	99	SFVNDIFER	Deamidated(N)@4	cleaved N-S@N-term	0.000553394	1126.53	564.272	1126.53	564.272	2	13	1.1.1.1078.8	0	23.4425	356.204	23.5078
25	3.73	91.52	89.68	87.3	87.3	sp|Q9PSW9|H2B8_CHICK	Histone H2B 8 OS=Gallus gallus GN=H2B-VIII PE=1 SV=3			0	95.81	SFVNDIFER	Deamidated(N)@4	cleaved N-S@N-term	0.000919592	1126.53	564.273	1126.53	564.272	2	13	1.1.1.1053.4	0	21.0086	437.271	20.9647
32	2	12.36	49.26	27.21	27.21	sp|Q8J1K2|H2B_ROSNE	Histone H2B OS=Rosellinia necatrix GN=hh2b PE=3 SV=3			0	99	SFVNDIFER	Deamidated(N)@4	cleaved N-S@N-term	0.000553394	1126.53	564.272	1126.53	564.272	2	13	1.1.1.1078.8	0	23.4425	356.204	23.5078
32	2	12.36	49.26	27.21	27.21	sp|Q8J1K2|H2B_ROSNE	Histone H2B OS=Rosellinia necatrix GN=hh2b PE=3 SV=3			0	95.81	SFVNDIFER	Deamidated(N)@4	cleaved N-S@N-term	0.000919592	1126.53	564.273	1126.53	564.272	2	13	1.1.1.1053.4	0	21.0086	437.271	20.9647
8	22.85	22.85	51.95	51.95	51.95	sp|P00761|TRYP_PIG	Trypsin OS=Sus scrofa PE=1 SV=1			0	77.73	LGEHNIDVLEGNEQFINAAKIITHPNFNGNTLDNDIMLIKLSSPATLNSR	Deamidated(N)@34; Methylpyrroline(K)@40	missed K-I@20; missed K-L@40	-0.0905855	5610.75	936.132	5610.84	936.148	6	16	1.1.1.1132.8	1	28.7962	2068.86	28.8016
8	22.85	22.85	51.95	51.95	51.95	sp|P00761|TRYP_PIG	Trypsin OS=Sus scrofa PE=1 SV=1			0	25.47	LGEHNIDVLEGNEQFINAAKIITHPNFNGNTLDNDIMLIKLSSPATLNSR	Deamidated(N)@34; Methylpyrroline(K)@40	missed K-I@20; missed K-L@40	-0.0905855	5610.75	936.132	5610.84	936.148	6	15	1.1.1.1135.5	1	29.0895	2068.86	28.8016
8	22.85	22.85	51.95	51.95	51.95	sp|P00761|TRYP_PIG	Trypsin OS=Sus scrofa PE=1 SV=1			0	96.15	LGEHNIDVLEGNEQFINAAKIITHPNFNGNTLDNDIMLIKLSSPATLNSR	Deamidated(N)@34; Cation:K(D)@35	missed K-I@20; missed K-L@40	0.0722572	5539.82	924.31	5539.74	924.298	6	16	1.1.1.1130.24	1	28.5707	1682.99	28.4102
8	22.85	22.85	51.95	51.95	51.95	sp|P00761|TRYP_PIG	Trypsin OS=Sus scrofa PE=1 SV=1			0	99	LGEHNIDVLEGNEQFINAAKIITHPNFNGNTLDNDIMLIKLSSPATLNSR	Deamidated(N)@34; Carbamidomethyl(K)@40	missed K-I@20; missed K-L@40	0.033402	5558.84	927.481	5558.81	927.476	6	18	1.1.1.1138.11	1	29.3474	34016	28.8992
8	22.85	22.85	51.95	51.95	51.95	sp|P00761|TRYP_PIG	Trypsin OS=Sus scrofa PE=1 SV=1			0	89.85	LGEHNIDVLEGNEQFINAAKIITHPNFNGNTLDNDIMLIKLSSPATLNSR	Deamidated(N)@34; Carbamidomethyl(K)@40	missed K-I@20; missed K-L@40	0.0123234	5558.82	1112.77	5558.81	1112.77	5	15	1.1.1.1124.12	1	28.0139	2862.79	27.8238
8	22.85	22.85	51.95	51.95	51.95	sp|P00761|TRYP_PIG	Trypsin OS=Sus scrofa PE=1 SV=1			0	89.58	LGEHNIDVLEGNEQFINAAKIITHPNFNGNTLDNDIMLIKLSSPATLNSR	Deamidated(N)@34; Carbamidomethyl(K)@40	missed K-I@20; missed K-L@40	0.00703598	5558.82	927.477	5558.81	927.476	6	15	1.1.1.1123.6	1	27.8829	4512.05	27.8238
21	5.31	5.31	43.31	32.68	18.9	sp|B5FXN8|THOC4_TAEGU	THO complex subunit 4 OS=Taeniopygia guttata GN=ALYREF PE=2 SV=1			0.158641	93.6	QYNGVPLDGRPMNIQLVTSQIDTQR	Deamidated(N)@3		-0.00173978	2843.42	948.815	2843.42	948.815	3	13	1.1.1.1075.10	1	23.192	166.507	23.2139
13	14.59	61.65	92.31	71.54	71.54	sp|Q64522|H2A2B_MOUSE	Histone H2A type 2-B OS=Mus musculus GN=Hist2h2ab PE=1 SV=3			0	99	HLQLAVRNDEELNKLLGGVTIAQGGVLPNIQAVLLPK	Deamidated(N)@29	missed R-N@7; missed K-L@14	-0.0117835	3931.21	787.25	3931.23	787.252	5	27	1.1.1.1139.4	1	29.4468	2396.98	29.3877
1	99.72	99.72	94.57	77.52	77.52	sp|P13912|H2A_CAIMO; sp|P02263|H2A4_CHICK	Histone H2A OS=Cairina moschata PE=3 SV=2; Histone H2A-IV OS=Gallus gallus PE=1 SV=2			0	99	HLQLAIRNDEELNKLLGKVTIAQGGVLPNIQAVLLPK	Deamidated(N)@29	missed R-N@7; missed K-L@14; missed K-V@18	-0.00617287	4016.31	670.392	4016.31	670.393	6	19	1.1.1.1130.11	0	28.5341	12049.5	28.0191
1	99.72	99.72	94.57	77.52	77.52	sp|P13912|H2A_CAIMO; sp|P02263|H2A4_CHICK	Histone H2A OS=Cairina moschata PE=3 SV=2; Histone H2A-IV OS=Gallus gallus PE=1 SV=2			0	40.71	HLQLAIRNDEELNKLLGKVTIAQGGVLPNIQAVLLPK	Deamidated(N)@29	missed R-N@7; missed K-L@14; missed K-V@18	-0.00360949	4016.31	670.393	4016.31	670.393	6	11	1.1.1.1165.6	0	31.9656	312.59	32.0511
28	2.5	82.66	94.57	77.52	77.52	sp|Q64523|H2A2C_MOUSE; sp|Q16777|H2A2C_HUMAN; sp|A1A4R1|H2A2C_BOVIN	Histone H2A type 2-C OS=Mus musculus GN=Hist2h2ac PE=1 SV=3; Histone H2A type 2-C OS=Homo sapiens GN=HIST2H2AC PE=1 SV=4; Histone H2A type 2-C OS=Bos taurus GN=HIST2H2AC PE=2 SV=1			0	99	HLQLAIRNDEELNKLLGKVTIAQGGVLPNIQAVLLPK	Deamidated(N)@29	missed R-N@7; missed K-L@14; missed K-V@18	-0.00617287	4016.31	670.392	4016.31	670.393	6	19	1.1.1.1130.11	0	28.5341	12049.5	28.0191
28	2.5	82.66	94.57	77.52	77.52	sp|Q64523|H2A2C_MOUSE; sp|Q16777|H2A2C_HUMAN; sp|A1A4R1|H2A2C_BOVIN	Histone H2A type 2-C OS=Mus musculus GN=Hist2h2ac PE=1 SV=3; Histone H2A type 2-C OS=Homo sapiens GN=HIST2H2AC PE=1 SV=4; Histone H2A type 2-C OS=Bos taurus GN=HIST2H2AC PE=2 SV=1			0	40.71	HLQLAIRNDEELNKLLGKVTIAQGGVLPNIQAVLLPK	Deamidated(N)@29	missed R-N@7; missed K-L@14; missed K-V@18	-0.00360949	4016.31	670.393	4016.31	670.393	6	11	1.1.1.1165.6	0	31.9656	312.59	32.0511
4	72.23	72.23	92.65	88.97	78.68	sp|Q71DI3|H32_HUMAN; sp|Q6LBE8|H32_MUSPA; sp|Q4QRF4|H32_DANRE; sp|Q28D37|H32_XENTR; sp|P84239|H3_URECA; sp|P84238|H3_CHITH; sp|P84237|H3_TIGCA; sp|P84236|H3_DROHY; sp|P84235|H3_PLADU; sp|P84234|H32_ONCMY; sp|P84233|H32_XENLA; sp|P84232|H32_PORAF; sp|P84231|H32_ICTBU; sp|P84230|H32_CAIMO; sp|P84229|H32_CHICK; sp|P84228|H32_MOUSE; sp|P84227|H32_BOVIN; sp|P02299|H3_DROME	Histone H3.2 OS=Homo sapiens GN=HIST2H3A PE=1 SV=3; Histone H3.2 OS=Mus pahari GN=H312 PE=2 SV=3; Histone H3.2 OS=Danio rerio GN=zgc:113984 PE=2 SV=3; Histone H3.2 OS=Xenopus tropicalis GN=TGas081o10.1 PE=2 SV=3; Histone H3 OS=Urechis caupo PE=1 SV=2; Histone H3 OS=Chironomus thummi thummi PE=3 SV=2; Histone H3 OS=Tigriopus californicus PE=3 SV=2; Histone H3 OS=Drosophila hydei GN=His3 PE=3 SV=2;…			0	72.58	FQSSAVMALQEASEAYLVGLFEDTNLCAIHAKR	Deamidated(N)@25; Carbamidomethyl(C)@27; Oxidation(H)@30; Arg->Orn(R)@33	missed K-R@32	0.00566911	3643.76	911.947	3643.75	911.946	4	16	1.1.1.1175.8	1	32.8135	1864.39	32.9371
15	8	49.92	92.65	85.29	74.26	sp|Q71LE2|H33_PIG; sp|Q6PI79|H33_XENLA; sp|Q6PI20|H33_DANRE; sp|Q6P823|H33_XENTR; sp|Q5E9F8|H33_BOVIN; sp|P84250|H33_DROHY; sp|P84249|H33_DROME; sp|P84248|H33_SPISO; sp|P84247|H33_CHICK; sp|P84246|H33_RABIT; sp|P84245|H33_RAT; sp|P84244|H33_MOUSE; sp|P84243|H33_HUMAN	Histone H3.3 OS=Sus scrofa GN=H3F3A PE=2 SV=3; Histone H3.3 OS=Xenopus laevis PE=1 SV=3; Histone H3.3 OS=Danio rerio GN=h3f3a PE=2 SV=3; Histone H3.3 OS=Xenopus tropicalis GN=TGas113e22.1 PE=1 SV=3; Histone H3.3 OS=Bos taurus GN=H3F3A PE=1 SV=3; Histone H3.3 OS=Drosophila hydei GN=His3.3A PE=3 SV=2; Histone H3.3 OS=Drosophila melanogaster GN=His3.3A PE=1 SV=2; Histone H3.3 OS=Spisula solidissima …			0	28.37	FQSAAIGALQEASEAYLVGLFEDTNLCAIHAKR	Deamidated(N)@25; Carbamidomethyl(C)@27; Oxidation(H)@30; Arg->Orn(R)@33	missed K-R@32	0.0129765	3567.77	892.949	3567.76	892.946	4	15	1.1.1.1168.2	1	32.0853	370.607	32.0563
4	72.23	72.23	92.65	88.97	78.68	sp|Q71DI3|H32_HUMAN; sp|Q6LBE8|H32_MUSPA; sp|Q4QRF4|H32_DANRE; sp|Q28D37|H32_XENTR; sp|P84239|H3_URECA; sp|P84238|H3_CHITH; sp|P84237|H3_TIGCA; sp|P84236|H3_DROHY; sp|P84235|H3_PLADU; sp|P84234|H32_ONCMY; sp|P84233|H32_XENLA; sp|P84232|H32_PORAF; sp|P84231|H32_ICTBU; sp|P84230|H32_CAIMO; sp|P84229|H32_CHICK; sp|P84228|H32_MOUSE; sp|P84227|H32_BOVIN; sp|P02299|H3_DROME	Histone H3.2 OS=Homo sapiens GN=HIST2H3A PE=1 SV=3; Histone H3.2 OS=Mus pahari GN=H312 PE=2 SV=3; Histone H3.2 OS=Danio rerio GN=zgc:113984 PE=2 SV=3; Histone H3.2 OS=Xenopus tropicalis GN=TGas081o10.1 PE=2 SV=3; Histone H3 OS=Urechis caupo PE=1 SV=2; Histone H3 OS=Chironomus thummi thummi PE=3 SV=2; Histone H3 OS=Tigriopus californicus PE=3 SV=2; Histone H3 OS=Drosophila hydei GN=His3 PE=3 SV=2;…			0	99	FQSSAVMALQEASEAYLVGLFEDTNLCAIHAK	Deamidated(N)@25; Carbamidomethyl(C)@27		0.0166187	3513.7	879.431	3513.68	879.427	4	26	1.1.1.1181.12	1	33.3574	25469	33.4276
4	72.23	72.23	92.65	88.97	78.68	sp|Q71DI3|H32_HUMAN; sp|Q6LBE8|H32_MUSPA; sp|Q4QRF4|H32_DANRE; sp|Q28D37|H32_XENTR; sp|P84239|H3_URECA; sp|P84238|H3_CHITH; sp|P84237|H3_TIGCA; sp|P84236|H3_DROHY; sp|P84235|H3_PLADU; sp|P84234|H32_ONCMY; sp|P84233|H32_XENLA; sp|P84232|H32_PORAF; sp|P84231|H32_ICTBU; sp|P84230|H32_CAIMO; sp|P84229|H32_CHICK; sp|P84228|H32_MOUSE; sp|P84227|H32_BOVIN; sp|P02299|H3_DROME	Histone H3.2 OS=Homo sapiens GN=HIST2H3A PE=1 SV=3; Histone H3.2 OS=Mus pahari GN=H312 PE=2 SV=3; Histone H3.2 OS=Danio rerio GN=zgc:113984 PE=2 SV=3; Histone H3.2 OS=Xenopus tropicalis GN=TGas081o10.1 PE=2 SV=3; Histone H3 OS=Urechis caupo PE=1 SV=2; Histone H3 OS=Chironomus thummi thummi PE=3 SV=2; Histone H3 OS=Tigriopus californicus PE=3 SV=2; Histone H3 OS=Drosophila hydei GN=His3 PE=3 SV=2;…			0	99	FQSSAVMALQEASEAYLVGLFEDTNLCAIHAK	Deamidated(N)@25; Carbamidomethyl(C)@27		0.0178158	3513.7	1172.24	3513.68	1172.23	3	27	1.1.1.1181.37	1	33.4157	26466.4	33.4276
15	8	49.92	92.65	85.29	74.26	sp|Q71LE2|H33_PIG; sp|Q6PI79|H33_XENLA; sp|Q6PI20|H33_DANRE; sp|Q6P823|H33_XENTR; sp|Q5E9F8|H33_BOVIN; sp|P84250|H33_DROHY; sp|P84249|H33_DROME; sp|P84248|H33_SPISO; sp|P84247|H33_CHICK; sp|P84246|H33_RABIT; sp|P84245|H33_RAT; sp|P84244|H33_MOUSE; sp|P84243|H33_HUMAN	Histone H3.3 OS=Sus scrofa GN=H3F3A PE=2 SV=3; Histone H3.3 OS=Xenopus laevis PE=1 SV=3; Histone H3.3 OS=Danio rerio GN=h3f3a PE=2 SV=3; Histone H3.3 OS=Xenopus tropicalis GN=TGas113e22.1 PE=1 SV=3; Histone H3.3 OS=Bos taurus GN=H3F3A PE=1 SV=3; Histone H3.3 OS=Drosophila hydei GN=His3.3A PE=3 SV=2; Histone H3.3 OS=Drosophila melanogaster GN=His3.3A PE=1 SV=2; Histone H3.3 OS=Spisula solidissima …			0	99	FQSAAIGALQEASEAYLVGLFEDTNLCAIHAK	Deamidated(N)@25; Carbamidomethyl(C)@27		0.0170421	3437.7	860.432	3437.68	860.428	4	21	1.1.1.1179.4	1	33.1622	4543.49	32.8387
13	14.59	61.65	92.31	71.54	71.54	sp|Q64522|H2A2B_MOUSE	Histone H2A type 2-B OS=Mus musculus GN=Hist2h2ab PE=1 SV=3			0	99	NDEELNKLLGGVTIAQGGVLPNIQAVLLPK	Deamidated(N)@22	missed K-L@7	0.0012448	3113.74	1038.92	3113.73	1038.92	3	21	1.1.1.1154.11	1	30.9549	788.322	30.7615
13	14.59	61.65	92.31	71.54	71.54	sp|Q64522|H2A2B_MOUSE	Histone H2A type 2-B OS=Mus musculus GN=Hist2h2ab PE=1 SV=3			0	99	NDEELNKLLGGVTIAQGGVLPNIQAVLLPK	Deamidated(N)@22	missed K-L@7	0.0012448	3113.74	1038.92	3113.73	1038.92	3	17	1.1.1.1157.8	1	31.2511	788.322	30.7615
1	99.72	99.72	94.57	77.52	77.52	sp|P13912|H2A_CAIMO; sp|P02263|H2A4_CHICK	Histone H2A OS=Cairina moschata PE=3 SV=2; Histone H2A-IV OS=Gallus gallus PE=1 SV=2			0	99	NDEELNKLLGKVTIAQGGVLPNIQAVLLPK	Deamidated(N)@22	missed K-L@7; missed K-V@11	6.43942e-05	3184.81	1062.61	3184.81	1062.61	3	20	1.1.1.1138.15	0	29.3674	685.404	29.2899
28	2.5	82.66	94.57	77.52	77.52	sp|Q64523|H2A2C_MOUSE; sp|Q16777|H2A2C_HUMAN; sp|A1A4R1|H2A2C_BOVIN	Histone H2A type 2-C OS=Mus musculus GN=Hist2h2ac PE=1 SV=3; Histone H2A type 2-C OS=Homo sapiens GN=HIST2H2AC PE=1 SV=4; Histone H2A type 2-C OS=Bos taurus GN=HIST2H2AC PE=2 SV=1			0	99	NDEELNKLLGKVTIAQGGVLPNIQAVLLPK	Deamidated(N)@22	missed K-L@7; missed K-V@11	6.43942e-05	3184.81	1062.61	3184.81	1062.61	3	20	1.1.1.1138.15	0	29.3674	685.404	29.2899
2	96.86	96.86	88.1	87.3	87.3	sp|P0C1H3|H2B1_CHICK	Histone H2B 1/2/3/4/6 OS=Gallus gallus GN=H2B-I PE=1 SV=2			0	98.77	QVHPDTGISSKAMGIMNSFVNDIFER	Deamidated(N)@21	missed K-A@11	-0.0117444	2893.36	724.348	2893.37	724.351	4	14	1.1.1.1091.6	0	24.713	115.743	24.6867
25	3.73	91.52	89.68	87.3	87.3	sp|Q9PSW9|H2B8_CHICK	Histone H2B 8 OS=Gallus gallus GN=H2B-VIII PE=1 SV=3			0	98.77	QVHPDTGISSKAMGIMNSFVNDIFER	Deamidated(N)@21	missed K-A@11	-0.0117444	2893.36	724.348	2893.37	724.351	4	14	1.1.1.1091.6	0	24.713	115.743	24.6867
3	87.9	87.9	96.12	88.35	88.35	sp|Q7KQD1|H4_CHAVR; sp|Q7K8C0|H4_MYTED; sp|Q76FF5|H4_DROTE; sp|Q76FF1|H4_DROOR; sp|Q76FE7|H4_DROMA; sp|Q76FD9|H4_DROSE; sp|Q6WV90|H4_MYTGA; sp|Q6WV73|H4_MYTCA; sp|Q6WV72|H4_MYTTR; sp|Q5RCS7|H4_PONAB; sp|Q4R362|H4_MACFA; sp|Q28DR4|H4_XENTR; sp|P84050|H4_RHYAM; sp|P84049|H4_MYRRU; sp|P84048|H4_ACRAS; sp|P84047|H4_ASEAQ; sp|P84046|H4_CHITH; sp|P84045|H4_TIGCA; sp|P84044|H4_DROYA; sp|P84043|H4_DROSI;…	Histone H4 OS=Chaetopterus variopedatus PE=3 SV=3; Histone H4 OS=Mytilus edulis PE=3 SV=3; Histone H4 OS=Drosophila teissieri GN=His4 PE=3 SV=3; Histone H4 OS=Drosophila orena GN=His4 PE=3 SV=3; Histone H4 OS=Drosophila mauritiana GN=His4 PE=3 SV=3; Histone H4 OS=Drosophila sechellia GN=His4 PE=3 SV=3; Histone H4 OS=Mytilus galloprovincialis PE=3 SV=3; Histone H4 OS=Mytilus californianus PE=3 SV=…			0	99	DNIQGITKPAIR	Deamidated(N)@2		0.00161702	1325.73	442.918	1325.73	442.917	3	17	1.1.1.995.3	1	15.35	10332.8	15.4961
1	99.72	99.72	94.57	77.52	77.52	sp|P13912|H2A_CAIMO; sp|P02263|H2A4_CHICK	Histone H2A OS=Cairina moschata PE=3 SV=2; Histone H2A-IV OS=Gallus gallus PE=1 SV=2			0	99	AVLEYLTAEILELAGNAAR	Deamidated(N)@16	cleaved A-A@N-term	0.00106709	2017.07	673.365	2017.07	673.365	3	22	1.1.1.1191.8	0	34.3684	75.8776	34.3088
1	99.72	99.72	94.57	77.52	77.52	sp|P13912|H2A_CAIMO; sp|P02263|H2A4_CHICK	Histone H2A OS=Cairina moschata PE=3 SV=2; Histone H2A-IV OS=Gallus gallus PE=1 SV=2			0	99	AVLEYLTAEILELAGNAAR	Deamidated(N)@16	cleaved A-A@N-term	0.00765863	2017.08	673.368	2017.07	673.365	3	25	1.1.1.1209.2	0	36.123	65.5608	36.0863
13	14.59	61.65	92.31	71.54	71.54	sp|Q64522|H2A2B_MOUSE	Histone H2A type 2-B OS=Mus musculus GN=Hist2h2ab PE=1 SV=3			0	99	AVLEYLTAEILELAGNAAR	Deamidated(N)@16	cleaved A-A@N-term	0.00106709	2017.07	673.365	2017.07	673.365	3	22	1.1.1.1191.8	0	34.3684	75.8776	34.3088
13	14.59	61.65	92.31	71.54	71.54	sp|Q64522|H2A2B_MOUSE	Histone H2A type 2-B OS=Mus musculus GN=Hist2h2ab PE=1 SV=3			0	99	AVLEYLTAEILELAGNAAR	Deamidated(N)@16	cleaved A-A@N-term	0.00765863	2017.08	673.368	2017.07	673.365	3	25	1.1.1.1209.2	0	36.123	65.5608	36.0863
28	2.5	82.66	94.57	77.52	77.52	sp|Q64523|H2A2C_MOUSE; sp|Q16777|H2A2C_HUMAN; sp|A1A4R1|H2A2C_BOVIN	Histone H2A type 2-C OS=Mus musculus GN=Hist2h2ac PE=1 SV=3; Histone H2A type 2-C OS=Homo sapiens GN=HIST2H2AC PE=1 SV=4; Histone H2A type 2-C OS=Bos taurus GN=HIST2H2AC PE=2 SV=1			0	99	AVLEYLTAEILELAGNAAR	Deamidated(N)@16	cleaved A-A@N-term	0.00106709	2017.07	673.365	2017.07	673.365	3	22	1.1.1.1191.8	0	34.3684	75.8776	34.3088
28	2.5	82.66	94.57	77.52	77.52	sp|Q64523|H2A2C_MOUSE; sp|Q16777|H2A2C_HUMAN; sp|A1A4R1|H2A2C_BOVIN	Histone H2A type 2-C OS=Mus musculus GN=Hist2h2ac PE=1 SV=3; Histone H2A type 2-C OS=Homo sapiens GN=HIST2H2AC PE=1 SV=4; Histone H2A type 2-C OS=Bos taurus GN=HIST2H2AC PE=2 SV=1			0	99	AVLEYLTAEILELAGNAAR	Deamidated(N)@16	cleaved A-A@N-term	0.00765863	2017.08	673.368	2017.07	673.365	3	25	1.1.1.1209.2	0	36.123	65.5608	36.0863
1	99.72	99.72	94.57	77.52	77.52	sp|P13912|H2A_CAIMO; sp|P02263|H2A4_CHICK	Histone H2A OS=Cairina moschata PE=3 SV=2; Histone H2A-IV OS=Gallus gallus PE=1 SV=2			0	99	AVLEYLTAEILELAGNAARDNKK	Deamidated(N)@16	cleaved A-A@N-term; missed R-D@19; missed K-K@22	0.0047858	2502.34	626.592	2502.33	626.591	4	22	1.1.1.1152.2	0	30.6829	147.914	30.7615
13	14.59	61.65	92.31	71.54	71.54	sp|Q64522|H2A2B_MOUSE	Histone H2A type 2-B OS=Mus musculus GN=Hist2h2ab PE=1 SV=3			0	99	AVLEYLTAEILELAGNAARDNKK	Deamidated(N)@16	cleaved A-A@N-term; missed R-D@19; missed K-K@22	0.0047858	2502.34	626.592	2502.33	626.591	4	22	1.1.1.1152.2	0	30.6829	147.914	30.7615
28	2.5	82.66	94.57	77.52	77.52	sp|Q64523|H2A2C_MOUSE; sp|Q16777|H2A2C_HUMAN; sp|A1A4R1|H2A2C_BOVIN	Histone H2A type 2-C OS=Mus musculus GN=Hist2h2ac PE=1 SV=3; Histone H2A type 2-C OS=Homo sapiens GN=HIST2H2AC PE=1 SV=4; Histone H2A type 2-C OS=Bos taurus GN=HIST2H2AC PE=2 SV=1			0	99	AVLEYLTAEILELAGNAARDNKK	Deamidated(N)@16	cleaved A-A@N-term; missed R-D@19; missed K-K@22	0.0047858	2502.34	626.592	2502.33	626.591	4	22	1.1.1.1152.2	0	30.6829	147.914	30.7615
1	99.72	99.72	94.57	77.52	77.52	sp|P13912|H2A_CAIMO; sp|P02263|H2A4_CHICK	Histone H2A OS=Cairina moschata PE=3 SV=2; Histone H2A-IV OS=Gallus gallus PE=1 SV=2			0	99	LLGKVTIAQGGVLPNIQAVLLPK	Deamidated(N)@15	missed K-V@4	0.00375118	2342.43	781.818	2342.43	781.817	3	15	1.1.1.1103.7	0	25.928	111.874	25.8688
28	2.5	82.66	94.57	77.52	77.52	sp|Q64523|H2A2C_MOUSE; sp|Q16777|H2A2C_HUMAN; sp|A1A4R1|H2A2C_BOVIN	Histone H2A type 2-C OS=Mus musculus GN=Hist2h2ac PE=1 SV=3; Histone H2A type 2-C OS=Homo sapiens GN=HIST2H2AC PE=1 SV=4; Histone H2A type 2-C OS=Bos taurus GN=HIST2H2AC PE=2 SV=1			0	99	LLGKVTIAQGGVLPNIQAVLLPK	Deamidated(N)@15	missed K-V@4	0.00375118	2342.43	781.818	2342.43	781.817	3	15	1.1.1.1103.7	0	25.928	111.874	25.8688
5	38.83	38.83	49.22	40.06	38.04	sp|P04264|K2C1_HUMAN; sp|A5A6M6|K2C1_PANTR	Keratin, type II cytoskeletal 1 OS=Homo sapiens GN=KRT1 PE=1 SV=6; Keratin, type II cytoskeletal 1 OS=Pan troglodytes GN=KRT1 PE=2 SV=1			0	98.87	THNLEPYFESFINNLR	Deamidated(N)@14		0.0116488	1993.97	665.662	1993.95	665.658	3	14	1.1.1.1086.12	1	24.2618	86.7117	24.1971
8	22.85	22.85	51.95	51.95	51.95	sp|P00761|TRYP_PIG	Trypsin OS=Sus scrofa PE=1 SV=1			0	99	IITHPNFNGNTLDNDIMLIK	Deamidated(N)@14		0.00452627	2283.16	762.061	2283.16	762.06	3	20	1.1.1.1068.16	1	22.5108	294.906	22.531
1	99.72	99.72	94.57	77.52	77.52	sp|P13912|H2A_CAIMO; sp|P02263|H2A4_CHICK	Histone H2A OS=Cairina moschata PE=3 SV=2; Histone H2A-IV OS=Gallus gallus PE=1 SV=2			0	88.08	HLQLAIRNDEELNKLLGKVTIAQGGVLPNIQAVLLPK	Deamidated(N)@13; Formyl(K)@18	missed R-N@7; missed K-L@14; missed K-V@18	0.0353118	4044.34	809.876	4044.31	809.869	5	15	1.1.1.1146.7	0	30.1231	367.136	30.2681
28	2.5	82.66	94.57	77.52	77.52	sp|Q64523|H2A2C_MOUSE; sp|Q16777|H2A2C_HUMAN; sp|A1A4R1|H2A2C_BOVIN	Histone H2A type 2-C OS=Mus musculus GN=Hist2h2ac PE=1 SV=3; Histone H2A type 2-C OS=Homo sapiens GN=HIST2H2AC PE=1 SV=4; Histone H2A type 2-C OS=Bos taurus GN=HIST2H2AC PE=2 SV=1			0	88.08	HLQLAIRNDEELNKLLGKVTIAQGGVLPNIQAVLLPK	Deamidated(N)@13; Formyl(K)@18	missed R-N@7; missed K-L@14; missed K-V@18	0.0353118	4044.34	809.876	4044.31	809.869	5	15	1.1.1.1146.7	0	30.1231	367.136	30.2681
1	99.72	99.72	94.57	77.52	77.52	sp|P13912|H2A_CAIMO; sp|P02263|H2A4_CHICK	Histone H2A OS=Cairina moschata PE=3 SV=2; Histone H2A-IV OS=Gallus gallus PE=1 SV=2			0	55.47	GKVTIAQGGVLPNIQAVLLPK	Deamidated(N)@13	cleaved L-G@N-term; missed K-V@2	0.0159467	2116.28	706.433	2116.26	706.428	3	11	1.1.1.1096.20	0	25.2204	505.859	25.0796
28	2.5	82.66	94.57	77.52	77.52	sp|Q64523|H2A2C_MOUSE; sp|Q16777|H2A2C_HUMAN; sp|A1A4R1|H2A2C_BOVIN	Histone H2A type 2-C OS=Mus musculus GN=Hist2h2ac PE=1 SV=3; Histone H2A type 2-C OS=Homo sapiens GN=HIST2H2AC PE=1 SV=4; Histone H2A type 2-C OS=Bos taurus GN=HIST2H2AC PE=2 SV=1			0	55.47	GKVTIAQGGVLPNIQAVLLPK	Deamidated(N)@13	cleaved L-G@N-term; missed K-V@2	0.0159467	2116.28	706.433	2116.26	706.428	3	11	1.1.1.1096.20	0	25.2204	505.859	25.0796
1	99.72	99.72	94.57	77.52	77.52	sp|P13912|H2A_CAIMO; sp|P02263|H2A4_CHICK	Histone H2A OS=Cairina moschata PE=3 SV=2; Histone H2A-IV OS=Gallus gallus PE=1 SV=2			0	99	HLQLAIRNDEELNKLLGK	Deamidated(N)@13	missed R-N@7; missed K-L@14	-0.0010974	2104.16	527.048	2104.16	527.048	4	17	1.1.1.1027.3	0	18.491	2146.84	18.427
1	99.72	99.72	94.57	77.52	77.52	sp|P13912|H2A_CAIMO; sp|P02263|H2A4_CHICK	Histone H2A OS=Cairina moschata PE=3 SV=2; Histone H2A-IV OS=Gallus gallus PE=1 SV=2			0	99	HLQLAIRNDEELNKLLGK	Deamidated(N)@13	missed R-N@7; missed K-L@14	0.0108651	2104.18	527.051	2104.16	527.048	4	25	1.1.1.1045.5	0	20.2068	105513	20.3796
28	2.5	82.66	94.57	77.52	77.52	sp|Q64523|H2A2C_MOUSE; sp|Q16777|H2A2C_HUMAN; sp|A1A4R1|H2A2C_BOVIN	Histone H2A type 2-C OS=Mus musculus GN=Hist2h2ac PE=1 SV=3; Histone H2A type 2-C OS=Homo sapiens GN=HIST2H2AC PE=1 SV=4; Histone H2A type 2-C OS=Bos taurus GN=HIST2H2AC PE=2 SV=1			0	99	HLQLAIRNDEELNKLLGK	Deamidated(N)@13	missed R-N@7; missed K-L@14	-0.0010974	2104.16	527.048	2104.16	527.048	4	17	1.1.1.1027.3	0	18.491	2146.84	18.427
28	2.5	82.66	94.57	77.52	77.52	sp|Q64523|H2A2C_MOUSE; sp|Q16777|H2A2C_HUMAN; sp|A1A4R1|H2A2C_BOVIN	Histone H2A type 2-C OS=Mus musculus GN=Hist2h2ac PE=1 SV=3; Histone H2A type 2-C OS=Homo sapiens GN=HIST2H2AC PE=1 SV=4; Histone H2A type 2-C OS=Bos taurus GN=HIST2H2AC PE=2 SV=1			0	99	HLQLAIRNDEELNKLLGK	Deamidated(N)@13	missed R-N@7; missed K-L@14	0.0108651	2104.18	527.051	2104.16	527.048	4	25	1.1.1.1045.5	0	20.2068	105513	20.3796
1	99.72	99.72	94.57	77.52	77.52	sp|P13912|H2A_CAIMO; sp|P02263|H2A4_CHICK	Histone H2A OS=Cairina moschata PE=3 SV=2; Histone H2A-IV OS=Gallus gallus PE=1 SV=2			0	99	HLQLAIRNDEELNKLLGKVTIAQGGVLPNIQAVLLPK	Deamidated(N)@13	missed R-N@7; missed K-L@14; missed K-V@18	-0.00385029	4016.31	804.269	4016.31	804.27	5	18	1.1.1.1104.5	0	26.0224	468.622	25.9666
1	99.72	99.72	94.57	77.52	77.52	sp|P13912|H2A_CAIMO; sp|P02263|H2A4_CHICK	Histone H2A OS=Cairina moschata PE=3 SV=2; Histone H2A-IV OS=Gallus gallus PE=1 SV=2			0	99	HLQLAIRNDEELNKLLGKVTIAQGGVLPNIQAVLLPK	Deamidated(N)@13	missed R-N@7; missed K-L@14; missed K-V@18	-8.45586e-05	4016.31	1005.09	4016.31	1005.09	4	17	1.1.1.1104.7	0	26.0458	137.332	25.9666
28	2.5	82.66	94.57	77.52	77.52	sp|Q64523|H2A2C_MOUSE; sp|Q16777|H2A2C_HUMAN; sp|A1A4R1|H2A2C_BOVIN	Histone H2A type 2-C OS=Mus musculus GN=Hist2h2ac PE=1 SV=3; Histone H2A type 2-C OS=Homo sapiens GN=HIST2H2AC PE=1 SV=4; Histone H2A type 2-C OS=Bos taurus GN=HIST2H2AC PE=2 SV=1			0	99	HLQLAIRNDEELNKLLGKVTIAQGGVLPNIQAVLLPK	Deamidated(N)@13	missed R-N@7; missed K-L@14; missed K-V@18	-0.00385029	4016.31	804.269	4016.31	804.27	5	18	1.1.1.1104.5	0	26.0224	468.622	25.9666
28	2.5	82.66	94.57	77.52	77.52	sp|Q64523|H2A2C_MOUSE; sp|Q16777|H2A2C_HUMAN; sp|A1A4R1|H2A2C_BOVIN	Histone H2A type 2-C OS=Mus musculus GN=Hist2h2ac PE=1 SV=3; Histone H2A type 2-C OS=Homo sapiens GN=HIST2H2AC PE=1 SV=4; Histone H2A type 2-C OS=Bos taurus GN=HIST2H2AC PE=2 SV=1			0	99	HLQLAIRNDEELNKLLGKVTIAQGGVLPNIQAVLLPK	Deamidated(N)@13	missed R-N@7; missed K-L@14; missed K-V@18	-8.45586e-05	4016.31	1005.09	4016.31	1005.09	4	17	1.1.1.1104.7	0	26.0458	137.332	25.9666
8	22.85	22.85	51.95	51.95	51.95	sp|P00761|TRYP_PIG	Trypsin OS=Sus scrofa PE=1 SV=1			0	99	LGEHNIDVLEGNEQFINAAKIITHPNFNGNTLDNDIMLIKLSSPATLNSR	Deamidated(N)@12; Cation:K(E)@13; Deamidated(N)@17	missed K-I@20; missed K-L@40	0.083558	5540.81	924.476	5540.73	924.462	6	17	1.1.1.1133.9	1	28.864	1050.27	28.8016
8	22.85	22.85	51.95	51.95	51.95	sp|P00761|TRYP_PIG	Trypsin OS=Sus scrofa PE=1 SV=1			0	99	LGEHNIDVLEGNEQFINAAK	Deamidated(N)@12		0.00236101	2211.08	738.035	2211.08	738.034	3	15	1.1.1.1062.13	1	21.916	732.619	21.6479
13	14.59	61.65	92.31	71.54	71.54	sp|Q64522|H2A2B_MOUSE	Histone H2A type 2-B OS=Mus musculus GN=Hist2h2ab PE=1 SV=3			0	99	VTIAQGGVLPNIQAVLLPK	Deamidated(N)@11; Methyl+Deamidated(Q)@13	cleaved G-V@N-term	0.0101032	1946.16	649.726	1946.15	649.722	3	21	1.1.1.1161.2	0	31.5769	41.0749	31.5541
1	99.72	99.72	94.57	77.52	77.52	sp|P13912|H2A_CAIMO; sp|P02263|H2A4_CHICK	Histone H2A OS=Cairina moschata PE=3 SV=2; Histone H2A-IV OS=Gallus gallus PE=1 SV=2			0	99	VTIAQGGVLPNIQAVLLPK	Deamidated(N)@11; Methyl+Deamidated(Q)@13		0.0101032	1946.16	649.726	1946.15	649.722	3	21	1.1.1.1161.2	0	31.5769	41.0749	31.5541
28	2.5	82.66	94.57	77.52	77.52	sp|Q64523|H2A2C_MOUSE; sp|Q16777|H2A2C_HUMAN; sp|A1A4R1|H2A2C_BOVIN	Histone H2A type 2-C OS=Mus musculus GN=Hist2h2ac PE=1 SV=3; Histone H2A type 2-C OS=Homo sapiens GN=HIST2H2AC PE=1 SV=4; Histone H2A type 2-C OS=Bos taurus GN=HIST2H2AC PE=2 SV=1			0	99	VTIAQGGVLPNIQAVLLPK	Deamidated(N)@11; Methyl+Deamidated(Q)@13		0.0101032	1946.16	649.726	1946.15	649.722	3	21	1.1.1.1161.2	0	31.5769	41.0749	31.5541
13	14.59	61.65	92.31	71.54	71.54	sp|Q64522|H2A2B_MOUSE	Histone H2A type 2-B OS=Mus musculus GN=Hist2h2ab PE=1 SV=3			0	99	VTIAQGGVLPNIQAVLLPK	Deamidated(N)@11; Deamidated(Q)@13	cleaved G-V@N-term	-0.00269643	1932.13	645.05	1932.13	645.05	3	27	1.1.1.1141.3	0	29.6255	1877.14	29.7785
13	14.59	61.65	92.31	71.54	71.54	sp|Q64522|H2A2B_MOUSE	Histone H2A type 2-B OS=Mus musculus GN=Hist2h2ab PE=1 SV=3			0	99	VTIAQGGVLPNIQAVLLPK	Deamidated(N)@11; Deamidated(Q)@13	cleaved G-V@N-term	0.00237223	1932.13	967.073	1932.13	967.072	2	24	1.1.1.1144.10	0	29.9456	1799.81	29.7785
1	99.72	99.72	94.57	77.52	77.52	sp|P13912|H2A_CAIMO; sp|P02263|H2A4_CHICK	Histone H2A OS=Cairina moschata PE=3 SV=2; Histone H2A-IV OS=Gallus gallus PE=1 SV=2			0	99	VTIAQGGVLPNIQAVLLPK	Deamidated(N)@11; Deamidated(Q)@13		-0.00269643	1932.13	645.05	1932.13	645.05	3	27	1.1.1.1141.3	0	29.6255	1877.14	29.7785
1	99.72	99.72	94.57	77.52	77.52	sp|P13912|H2A_CAIMO; sp|P02263|H2A4_CHICK	Histone H2A OS=Cairina moschata PE=3 SV=2; Histone H2A-IV OS=Gallus gallus PE=1 SV=2			0	99	VTIAQGGVLPNIQAVLLPK	Deamidated(N)@11; Deamidated(Q)@13		0.00237223	1932.13	967.073	1932.13	967.072	2	24	1.1.1.1144.10	0	29.9456	1799.81	29.7785
28	2.5	82.66	94.57	77.52	77.52	sp|Q64523|H2A2C_MOUSE; sp|Q16777|H2A2C_HUMAN; sp|A1A4R1|H2A2C_BOVIN	Histone H2A type 2-C OS=Mus musculus GN=Hist2h2ac PE=1 SV=3; Histone H2A type 2-C OS=Homo sapiens GN=HIST2H2AC PE=1 SV=4; Histone H2A type 2-C OS=Bos taurus GN=HIST2H2AC PE=2 SV=1			0	99	VTIAQGGVLPNIQAVLLPK	Deamidated(N)@11; Deamidated(Q)@13		-0.00269643	1932.13	645.05	1932.13	645.05	3	27	1.1.1.1141.3	0	29.6255	1877.14	29.7785
28	2.5	82.66	94.57	77.52	77.52	sp|Q64523|H2A2C_MOUSE; sp|Q16777|H2A2C_HUMAN; sp|A1A4R1|H2A2C_BOVIN	Histone H2A type 2-C OS=Mus musculus GN=Hist2h2ac PE=1 SV=3; Histone H2A type 2-C OS=Homo sapiens GN=HIST2H2AC PE=1 SV=4; Histone H2A type 2-C OS=Bos taurus GN=HIST2H2AC PE=2 SV=1			0	99	VTIAQGGVLPNIQAVLLPK	Deamidated(N)@11; Deamidated(Q)@13		0.00237223	1932.13	967.073	1932.13	967.072	2	24	1.1.1.1144.10	0	29.9456	1799.81	29.7785
13	14.59	61.65	92.31	71.54	71.54	sp|Q64522|H2A2B_MOUSE	Histone H2A type 2-B OS=Mus musculus GN=Hist2h2ab PE=1 SV=3			0	99	VTIAQGGVLPNIQAVLLPK	Deamidated(N)@11	cleaved G-V@N-term	0.00205806	1931.15	966.581	1931.15	966.58	2	28	1.1.1.1107.30	0	26.3432	2320.24	26.3584
13	14.59	61.65	92.31	71.54	71.54	sp|Q64522|H2A2B_MOUSE	Histone H2A type 2-B OS=Mus musculus GN=Hist2h2ab PE=1 SV=3			0	99	VTIAQGGVLPNIQAVLLPK	Deamidated(N)@11	cleaved G-V@N-term	0.00155954	1931.15	644.723	1931.15	644.722	3	27	1.1.1.1124.3	0	27.9439	19208.4	28.0191
13	14.59	61.65	92.31	71.54	71.54	sp|Q64522|H2A2B_MOUSE	Histone H2A type 2-B OS=Mus musculus GN=Hist2h2ab PE=1 SV=3			0	99	VTIAQGGVLPNIQAVLLPK	Deamidated(N)@11	cleaved G-V@N-term	0.00230219	1931.15	966.581	1931.15	966.58	2	25	1.1.1.1125.8	0	28.0998	15376.4	28.0191
13	14.59	61.65	92.31	71.54	71.54	sp|Q64522|H2A2B_MOUSE	Histone H2A type 2-B OS=Mus musculus GN=Hist2h2ab PE=1 SV=3			0	99	VTIAQGGVLPNIQAVLLPK	Deamidated(N)@11	cleaved G-V@N-term	0.00155954	1931.15	644.723	1931.15	644.722	3	27	1.1.1.1127.2	0	28.2288	19208.4	28.0191
13	14.59	61.65	92.31	71.54	71.54	sp|Q64522|H2A2B_MOUSE	Histone H2A type 2-B OS=Mus musculus GN=Hist2h2ab PE=1 SV=3			0	99	VTIAQGGVLPN	Deamidated(N)@11	cleaved G-V@N-term; cleaved N-I@C-term	0.00170411	1068.58	535.299	1068.58	535.298	2	14	1.1.1.1037.2	0	19.4165	249.729	19.3049
13	14.59	61.65	92.31	71.54	71.54	sp|Q64522|H2A2B_MOUSE	Histone H2A type 2-B OS=Mus musculus GN=Hist2h2ab PE=1 SV=3			0	99	VTIAQGGVLPNIQAVLLPKK	Deamidated(N)@11	cleaved G-V@N-term; missed K-K@19	-0.000402524	2059.24	687.421	2059.24	687.421	3	20	1.1.1.1103.4	0	25.903	443.974	25.9666
1	99.72	99.72	94.57	77.52	77.52	sp|P13912|H2A_CAIMO; sp|P02263|H2A4_CHICK	Histone H2A OS=Cairina moschata PE=3 SV=2; Histone H2A-IV OS=Gallus gallus PE=1 SV=2			0	99	VTIAQGGVLPN	Deamidated(N)@11	cleaved N-I@C-term	0.00170411	1068.58	535.299	1068.58	535.298	2	14	1.1.1.1037.2	0	19.4165	249.729	19.3049
28	2.5	82.66	94.57	77.52	77.52	sp|Q64523|H2A2C_MOUSE; sp|Q16777|H2A2C_HUMAN; sp|A1A4R1|H2A2C_BOVIN	Histone H2A type 2-C OS=Mus musculus GN=Hist2h2ac PE=1 SV=3; Histone H2A type 2-C OS=Homo sapiens GN=HIST2H2AC PE=1 SV=4; Histone H2A type 2-C OS=Bos taurus GN=HIST2H2AC PE=2 SV=1			0	99	VTIAQGGVLPN	Deamidated(N)@11	cleaved N-I@C-term	0.00170411	1068.58	535.299	1068.58	535.298	2	14	1.1.1.1037.2	0	19.4165	249.729	19.3049
1	99.72	99.72	94.57	77.52	77.52	sp|P13912|H2A_CAIMO; sp|P02263|H2A4_CHICK	Histone H2A OS=Cairina moschata PE=3 SV=2; Histone H2A-IV OS=Gallus gallus PE=1 SV=2			0	99	VTIAQGGVLPNIQAVLLPKK	Deamidated(N)@11	missed K-K@19	-0.000402524	2059.24	687.421	2059.24	687.421	3	20	1.1.1.1103.4	0	25.903	443.974	25.9666
28	2.5	82.66	94.57	77.52	77.52	sp|Q64523|H2A2C_MOUSE; sp|Q16777|H2A2C_HUMAN; sp|A1A4R1|H2A2C_BOVIN	Histone H2A type 2-C OS=Mus musculus GN=Hist2h2ac PE=1 SV=3; Histone H2A type 2-C OS=Homo sapiens GN=HIST2H2AC PE=1 SV=4; Histone H2A type 2-C OS=Bos taurus GN=HIST2H2AC PE=2 SV=1			0	99	VTIAQGGVLPNIQAVLLPKK	Deamidated(N)@11	missed K-K@19	-0.000402524	2059.24	687.421	2059.24	687.421	3	20	1.1.1.1103.4	0	25.903	443.974	25.9666
1	99.72	99.72	94.57	77.52	77.52	sp|P13912|H2A_CAIMO; sp|P02263|H2A4_CHICK	Histone H2A OS=Cairina moschata PE=3 SV=2; Histone H2A-IV OS=Gallus gallus PE=1 SV=2			0	40.91	VTIAQGGVLPNIQAVLLPKKTDSHK	Deamidated(N)@11	missed K-K@19; missed K-T@20	0.00817153	2627.51	657.885	2627.5	657.883	4	12	1.1.1.1080.12	1	23.6532	2286.77	22.9211
1	99.72	99.72	94.57	77.52	77.52	sp|P13912|H2A_CAIMO; sp|P02263|H2A4_CHICK	Histone H2A OS=Cairina moschata PE=3 SV=2; Histone H2A-IV OS=Gallus gallus PE=1 SV=2			0	99	VTIAQGGVLPNIQAVLLPK	Deamidated(N)@11		0.00205806	1931.15	966.581	1931.15	966.58	2	28	1.1.1.1107.30	0	26.3432	2320.24	26.3584
1	99.72	99.72	94.57	77.52	77.52	sp|P13912|H2A_CAIMO; sp|P02263|H2A4_CHICK	Histone H2A OS=Cairina moschata PE=3 SV=2; Histone H2A-IV OS=Gallus gallus PE=1 SV=2			0	99	VTIAQGGVLPNIQAVLLPK	Deamidated(N)@11		0.00155954	1931.15	644.723	1931.15	644.722	3	27	1.1.1.1124.3	0	27.9439	19208.4	28.0191
1	99.72	99.72	94.57	77.52	77.52	sp|P13912|H2A_CAIMO; sp|P02263|H2A4_CHICK	Histone H2A OS=Cairina moschata PE=3 SV=2; Histone H2A-IV OS=Gallus gallus PE=1 SV=2			0	99	VTIAQGGVLPNIQAVLLPK	Deamidated(N)@11		0.00230219	1931.15	966.581	1931.15	966.58	2	25	1.1.1.1125.8	0	28.0998	15376.4	28.0191
1	99.72	99.72	94.57	77.52	77.52	sp|P13912|H2A_CAIMO; sp|P02263|H2A4_CHICK	Histone H2A OS=Cairina moschata PE=3 SV=2; Histone H2A-IV OS=Gallus gallus PE=1 SV=2			0	99	VTIAQGGVLPNIQAVLLPK	Deamidated(N)@11		0.00155954	1931.15	644.723	1931.15	644.722	3	27	1.1.1.1127.2	0	28.2288	19208.4	28.0191
28	2.5	82.66	94.57	77.52	77.52	sp|Q64523|H2A2C_MOUSE; sp|Q16777|H2A2C_HUMAN; sp|A1A4R1|H2A2C_BOVIN	Histone H2A type 2-C OS=Mus musculus GN=Hist2h2ac PE=1 SV=3; Histone H2A type 2-C OS=Homo sapiens GN=HIST2H2AC PE=1 SV=4; Histone H2A type 2-C OS=Bos taurus GN=HIST2H2AC PE=2 SV=1			0	99	VTIAQGGVLPNIQAVLLPK	Deamidated(N)@11		0.00205806	1931.15	966.581	1931.15	966.58	2	28	1.1.1.1107.30	0	26.3432	2320.24	26.3584
28	2.5	82.66	94.57	77.52	77.52	sp|Q64523|H2A2C_MOUSE; sp|Q16777|H2A2C_HUMAN; sp|A1A4R1|H2A2C_BOVIN	Histone H2A type 2-C OS=Mus musculus GN=Hist2h2ac PE=1 SV=3; Histone H2A type 2-C OS=Homo sapiens GN=HIST2H2AC PE=1 SV=4; Histone H2A type 2-C OS=Bos taurus GN=HIST2H2AC PE=2 SV=1			0	99	VTIAQGGVLPNIQAVLLPK	Deamidated(N)@11		0.00155954	1931.15	644.723	1931.15	644.722	3	27	1.1.1.1124.3	0	27.9439	19208.4	28.0191
28	2.5	82.66	94.57	77.52	77.52	sp|Q64523|H2A2C_MOUSE; sp|Q16777|H2A2C_HUMAN; sp|A1A4R1|H2A2C_BOVIN	Histone H2A type 2-C OS=Mus musculus GN=Hist2h2ac PE=1 SV=3; Histone H2A type 2-C OS=Homo sapiens GN=HIST2H2AC PE=1 SV=4; Histone H2A type 2-C OS=Bos taurus GN=HIST2H2AC PE=2 SV=1			0	99	VTIAQGGVLPNIQAVLLPK	Deamidated(N)@11		0.00230219	1931.15	966.581	1931.15	966.58	2	25	1.1.1.1125.8	0	28.0998	15376.4	28.0191
28	2.5	82.66	94.57	77.52	77.52	sp|Q64523|H2A2C_MOUSE; sp|Q16777|H2A2C_HUMAN; sp|A1A4R1|H2A2C_BOVIN	Histone H2A type 2-C OS=Mus musculus GN=Hist2h2ac PE=1 SV=3; Histone H2A type 2-C OS=Homo sapiens GN=HIST2H2AC PE=1 SV=4; Histone H2A type 2-C OS=Bos taurus GN=HIST2H2AC PE=2 SV=1			0	99	VTIAQGGVLPNIQAVLLPK	Deamidated(N)@11		0.00155954	1931.15	644.723	1931.15	644.722	3	27	1.1.1.1127.2	0	28.2288	19208.4	28.0191
2	96.86	96.86	88.1	87.3	87.3	sp|P0C1H3|H2B1_CHICK	Histone H2B 1/2/3/4/6 OS=Gallus gallus GN=H2B-I PE=1 SV=2			0	99	AMGIMNSFVNDIFER	Deamidated(N)@10; Methyl(E)@14		-0.00205922	1757.81	879.912	1757.81	879.913	2	23	1.1.1.1112.10	0	26.8187	1148.49	26.7497
2	96.86	96.86	88.1	87.3	87.3	sp|P0C1H3|H2B1_CHICK	Histone H2B 1/2/3/4/6 OS=Gallus gallus GN=H2B-I PE=1 SV=2			0	99	AMGIMNSFVNDIFER	Deamidated(N)@10; Methyl(E)@14		0.00355577	1757.82	879.915	1757.81	879.913	2	25	1.1.1.1144.7	0	29.9256	1316.63	30.0721
25	3.73	91.52	89.68	87.3	87.3	sp|Q9PSW9|H2B8_CHICK	Histone H2B 8 OS=Gallus gallus GN=H2B-VIII PE=1 SV=3			0	99	AMGIMNSFVNDIFER	Deamidated(N)@10; Methyl(E)@14		-0.00205922	1757.81	879.912	1757.81	879.913	2	23	1.1.1.1112.10	0	26.8187	1148.49	26.7497
25	3.73	91.52	89.68	87.3	87.3	sp|Q9PSW9|H2B8_CHICK	Histone H2B 8 OS=Gallus gallus GN=H2B-VIII PE=1 SV=3			0	99	AMGIMNSFVNDIFER	Deamidated(N)@10; Methyl(E)@14		0.00355577	1757.82	879.915	1757.81	879.913	2	25	1.1.1.1144.7	0	29.9256	1316.63	30.0721
2	96.86	96.86	88.1	87.3	87.3	sp|P0C1H3|H2B1_CHICK	Histone H2B 1/2/3/4/6 OS=Gallus gallus GN=H2B-I PE=1 SV=2			0	99	AMGIMNSFVNDIFER	Deamidated(N)@10; Dimethyl(R)@15		0.00266343	1771.83	886.922	1771.83	886.921	2	22	1.1.1.1121.13	0	27.7143	919.785	27.6286
2	96.86	96.86	88.1	87.3	87.3	sp|P0C1H3|H2B1_CHICK	Histone H2B 1/2/3/4/6 OS=Gallus gallus GN=H2B-I PE=1 SV=2			0	99	AMGIMNSFVNDIFER	Deamidated(N)@10; Dimethyl(R)@15		0.00632537	1771.83	886.924	1771.83	886.921	2	22	1.1.1.1150.12	0	30.5451	1026.94	30.5637
25	3.73	91.52	89.68	87.3	87.3	sp|Q9PSW9|H2B8_CHICK	Histone H2B 8 OS=Gallus gallus GN=H2B-VIII PE=1 SV=3			0	99	AMGIMNSFVNDIFER	Deamidated(N)@10; Dimethyl(R)@15		0.00266343	1771.83	886.922	1771.83	886.921	2	22	1.1.1.1121.13	0	27.7143	919.785	27.6286
25	3.73	91.52	89.68	87.3	87.3	sp|Q9PSW9|H2B8_CHICK	Histone H2B 8 OS=Gallus gallus GN=H2B-VIII PE=1 SV=3			0	99	AMGIMNSFVNDIFER	Deamidated(N)@10; Dimethyl(R)@15		0.00632537	1771.83	886.924	1771.83	886.921	2	22	1.1.1.1150.12	0	30.5451	1026.94	30.5637
8	22.85	22.85	51.95	51.95	51.95	sp|P00761|TRYP_PIG	Trypsin OS=Sus scrofa PE=1 SV=1			0	99	IITHPNFNGNTLDNDIMLIKLSSPATLNSR	Deamidated(N)@10	missed K-L@20	-0.000725486	3309.7	828.433	3309.7	828.433	4	22	1.1.1.1097.6	1	25.3204	475.945	25.0796
8	22.85	22.85	51.95	51.95	51.95	sp|P00761|TRYP_PIG	Trypsin OS=Sus scrofa PE=1 SV=1			0	99	IITHPNFNGNTLDNDIMLIKLSSPATLNSR	Deamidated(N)@10	missed K-L@20	-0.00414331	3309.7	828.432	3309.7	828.433	4	21	1.1.1.1100.15	1	25.6417	849.964	25.672
2	96.86	96.86	88.1	87.3	87.3	sp|P0C1H3|H2B1_CHICK	Histone H2B 1/2/3/4/6 OS=Gallus gallus GN=H2B-I PE=1 SV=2			0	99	AMGIMNSFVNDIFERIAGEASR	Deamidated(N)@10	missed R-I@15	0.00116011	2428.15	810.391	2428.15	810.391	3	21	1.1.1.1125.4	0	28.0582	5365.05	28.1168
2	96.86	96.86	88.1	87.3	87.3	sp|P0C1H3|H2B1_CHICK	Histone H2B 1/2/3/4/6 OS=Gallus gallus GN=H2B-I PE=1 SV=2			0	99	AMGIMNSFVNDIFERIAGEASR	Deamidated(N)@10	missed R-I@15	0.00042772	2428.15	810.391	2428.15	810.391	3	23	1.1.1.1172.3	0	32.476	5175.89	32.5446
25	3.73	91.52	89.68	87.3	87.3	sp|Q9PSW9|H2B8_CHICK	Histone H2B 8 OS=Gallus gallus GN=H2B-VIII PE=1 SV=3			0	99	AMGIMNSFVNDIFERIAGEASR	Deamidated(N)@10	missed R-I@15	0.00116011	2428.15	810.391	2428.15	810.391	3	21	1.1.1.1125.4	0	28.0582	5365.05	28.1168
25	3.73	91.52	89.68	87.3	87.3	sp|Q9PSW9|H2B8_CHICK	Histone H2B 8 OS=Gallus gallus GN=H2B-VIII PE=1 SV=3			0	99	AMGIMNSFVNDIFERIAGEASR	Deamidated(N)@10	missed R-I@15	0.00042772	2428.15	810.391	2428.15	810.391	3	23	1.1.1.1172.3	0	32.476	5175.89	32.5446
2	96.86	96.86	88.1	87.3	87.3	sp|P0C1H3|H2B1_CHICK	Histone H2B 1/2/3/4/6 OS=Gallus gallus GN=H2B-I PE=1 SV=2			0	99	AMGIMNSFVNDIFER	Deamidated(N)@10		0.00383583	1743.8	872.907	1743.8	872.905	2	24	1.1.1.1106.7	0	26.2116	54352.2	26.3584
2	96.86	96.86	88.1	87.3	87.3	sp|P0C1H3|H2B1_CHICK	Histone H2B 1/2/3/4/6 OS=Gallus gallus GN=H2B-I PE=1 SV=2			0	99	AMGIMNSFVNDIFER	Deamidated(N)@10		0.00459432	1743.8	582.274	1743.8	582.273	3	22	1.1.1.1108.3	0	26.3715	8439.89	26.3584
2	96.86	96.86	88.1	87.3	87.3	sp|P0C1H3|H2B1_CHICK	Histone H2B 1/2/3/4/6 OS=Gallus gallus GN=H2B-I PE=1 SV=2			0	99	AMGIMNSFVNDIFER	Deamidated(N)@10		0.00383583	1743.8	872.907	1743.8	872.905	2	24	1.1.1.1109.3	0	26.5058	54352.2	26.3584
2	96.86	96.86	88.1	87.3	87.3	sp|P0C1H3|H2B1_CHICK	Histone H2B 1/2/3/4/6 OS=Gallus gallus GN=H2B-I PE=1 SV=2			0	99	AMGIMNSFVNDIFER	Deamidated(N)@10		0.00496052	1743.8	582.274	1743.8	582.273	3	20	1.1.1.1121.2	0	27.6426	2780.54	27.3357
2	96.86	96.86	88.1	87.3	87.3	sp|P0C1H3|H2B1_CHICK	Histone H2B 1/2/3/4/6 OS=Gallus gallus GN=H2B-I PE=1 SV=2			0	99	AMGIMNSFVNDIFER	Deamidated(N)@10		-0.00199724	1743.79	582.272	1743.8	582.273	3	23	1.1.1.1137.2	0	29.213	7499.64	29.3877
2	96.86	96.86	88.1	87.3	87.3	sp|P0C1H3|H2B1_CHICK	Histone H2B 1/2/3/4/6 OS=Gallus gallus GN=H2B-I PE=1 SV=2			0	99	AMGIMNSFVNDIFER	Deamidated(N)@10		0.00139453	1743.8	872.906	1743.8	872.905	2	24	1.1.1.1138.8	0	29.3324	60144.7	29.3877
2	96.86	96.86	88.1	87.3	87.3	sp|P0C1H3|H2B1_CHICK	Histone H2B 1/2/3/4/6 OS=Gallus gallus GN=H2B-I PE=1 SV=2			0	99	AMGIMNSFVNDIFER	Deamidated(N)@10		0.0255634	1743.82	872.918	1743.8	872.905	2	17	1.1.1.1204.5	0	35.6696	200.58	34.6033
2	96.86	96.86	88.1	87.3	87.3	sp|P0C1H3|H2B1_CHICK	Histone H2B 1/2/3/4/6 OS=Gallus gallus GN=H2B-I PE=1 SV=2			0	99	AMGIMNSFVNDIFER	Deamidated(N)@10		0.0258075	1743.82	872.918	1743.8	872.905	2	19	1.1.1.1237.2	0	37.5601	98.4549	37.4542
8	22.85	22.85	51.95	51.95	51.95	sp|P00761|TRYP_PIG	Trypsin OS=Sus scrofa PE=1 SV=1			0	99	IITHPNFNGNTLDNDIMLIK	Deamidated(N)@10		-0.00151595	2283.16	762.059	2283.16	762.06	3	21	1.1.1.1079.16	1	23.5859	3833.47	23.8035
22	5.06	61.18	88.89	86.51	86.51	sp|P0C1H5|H2B7_CHICK	Histone H2B 7 OS=Gallus gallus GN=H2B-VII PE=1 SV=2			0	99	AMSIMNSFVNDIFER	Deamidated(N)@10		-0.000859072	1773.81	887.91	1773.81	887.911	2	24	1.1.1.1109.4	1	26.5274	793.15	26.5543
22	5.06	61.18	88.89	86.51	86.51	sp|P0C1H5|H2B7_CHICK	Histone H2B 7 OS=Gallus gallus GN=H2B-VII PE=1 SV=2			0	99	AMSIMNSFVNDIFER	Deamidated(N)@10		0.023676	1773.83	887.922	1773.81	887.911	2	22	1.1.1.1143.8	1	29.8593	923.145	29.8762
25	3.73	91.52	89.68	87.3	87.3	sp|Q9PSW9|H2B8_CHICK	Histone H2B 8 OS=Gallus gallus GN=H2B-VIII PE=1 SV=3			0	99	AMGIMNSFVNDIFER	Deamidated(N)@10		0.00383583	1743.8	872.907	1743.8	872.905	2	24	1.1.1.1106.7	0	26.2116	54352.2	26.3584
25	3.73	91.52	89.68	87.3	87.3	sp|Q9PSW9|H2B8_CHICK	Histone H2B 8 OS=Gallus gallus GN=H2B-VIII PE=1 SV=3			0	99	AMGIMNSFVNDIFER	Deamidated(N)@10		0.00459432	1743.8	582.274	1743.8	582.273	3	22	1.1.1.1108.3	0	26.3715	8439.89	26.3584
25	3.73	91.52	89.68	87.3	87.3	sp|Q9PSW9|H2B8_CHICK	Histone H2B 8 OS=Gallus gallus GN=H2B-VIII PE=1 SV=3			0	99	AMGIMNSFVNDIFER	Deamidated(N)@10		0.00383583	1743.8	872.907	1743.8	872.905	2	24	1.1.1.1109.3	0	26.5058	54352.2	26.3584
25	3.73	91.52	89.68	87.3	87.3	sp|Q9PSW9|H2B8_CHICK	Histone H2B 8 OS=Gallus gallus GN=H2B-VIII PE=1 SV=3			0	99	AMGIMNSFVNDIFER	Deamidated(N)@10		0.00496052	1743.8	582.274	1743.8	582.273	3	20	1.1.1.1121.2	0	27.6426	2780.54	27.3357
25	3.73	91.52	89.68	87.3	87.3	sp|Q9PSW9|H2B8_CHICK	Histone H2B 8 OS=Gallus gallus GN=H2B-VIII PE=1 SV=3			0	99	AMGIMNSFVNDIFER	Deamidated(N)@10		-0.00199724	1743.79	582.272	1743.8	582.273	3	23	1.1.1.1137.2	0	29.213	7499.64	29.3877
25	3.73	91.52	89.68	87.3	87.3	sp|Q9PSW9|H2B8_CHICK	Histone H2B 8 OS=Gallus gallus GN=H2B-VIII PE=1 SV=3			0	99	AMGIMNSFVNDIFER	Deamidated(N)@10		0.00139453	1743.8	872.906	1743.8	872.905	2	24	1.1.1.1138.8	0	29.3324	60144.7	29.3877
25	3.73	91.52	89.68	87.3	87.3	sp|Q9PSW9|H2B8_CHICK	Histone H2B 8 OS=Gallus gallus GN=H2B-VIII PE=1 SV=3			0	99	AMGIMNSFVNDIFER	Deamidated(N)@10		0.0255634	1743.82	872.918	1743.8	872.905	2	17	1.1.1.1204.5	0	35.6696	200.58	34.6033
25	3.73	91.52	89.68	87.3	87.3	sp|Q9PSW9|H2B8_CHICK	Histone H2B 8 OS=Gallus gallus GN=H2B-VIII PE=1 SV=3			0	99	AMGIMNSFVNDIFER	Deamidated(N)@10		0.0258075	1743.82	872.918	1743.8	872.905	2	19	1.1.1.1237.2	0	37.5601	98.4549	37.4542
1	99.72	99.72	94.57	77.52	77.52	sp|P13912|H2A_CAIMO; sp|P02263|H2A4_CHICK	Histone H2A OS=Cairina moschata PE=3 SV=2; Histone H2A-IV OS=Gallus gallus PE=1 SV=2			0	99	NDEELNKLLGKVTIAQGGVLPNIQAVLLPK	Deamidated(N)@1; Deamidated(Q)@16	missed K-L@7; missed K-V@11	0.00897031	3185.8	797.457	3185.79	797.455	4	16	1.1.1.1150.7	0	30.5117	400.661	30.17
28	2.5	82.66	94.57	77.52	77.52	sp|Q64523|H2A2C_MOUSE; sp|Q16777|H2A2C_HUMAN; sp|A1A4R1|H2A2C_BOVIN	Histone H2A type 2-C OS=Mus musculus GN=Hist2h2ac PE=1 SV=3; Histone H2A type 2-C OS=Homo sapiens GN=HIST2H2AC PE=1 SV=4; Histone H2A type 2-C OS=Bos taurus GN=HIST2H2AC PE=2 SV=1			0	99	NDEELNKLLGKVTIAQGGVLPNIQAVLLPK	Deamidated(N)@1; Deamidated(Q)@16	missed K-L@7; missed K-V@11	0.00897031	3185.8	797.457	3185.79	797.455	4	16	1.1.1.1150.7	0	30.5117	400.661	30.17
32	2	12.36	49.26	27.21	27.21	sp|Q8J1K2|H2B_ROSNE	Histone H2B OS=Rosellinia necatrix GN=hh2b PE=3 SV=3			0	99	NSFVNDIFER	Deamidated(N)@1	cleaved L-N@N-term	0.00237936	1240.57	621.295	1240.57	621.293	2	16	1.1.1.1091.3	0	24.703	197.518	24.6867
2	96.86	96.86	88.1	87.3	87.3	sp|P0C1H3|H2B1_CHICK	Histone H2B 1/2/3/4/6 OS=Gallus gallus GN=H2B-I PE=1 SV=2			0	99	NSFVNDIFER	Deamidated(N)@1	cleaved M-N@N-term	0.00237936	1240.57	621.295	1240.57	621.293	2	16	1.1.1.1091.3	0	24.703	197.518	24.6867
22	5.06	61.18	88.89	86.51	86.51	sp|P0C1H5|H2B7_CHICK	Histone H2B 7 OS=Gallus gallus GN=H2B-VII PE=1 SV=2			0	99	NSFVNDIFER	Deamidated(N)@1	cleaved M-N@N-term	0.00237936	1240.57	621.295	1240.57	621.293	2	16	1.1.1.1091.3	0	24.703	197.518	24.6867
25	3.73	91.52	89.68	87.3	87.3	sp|Q9PSW9|H2B8_CHICK	Histone H2B 8 OS=Gallus gallus GN=H2B-VIII PE=1 SV=3			0	99	NSFVNDIFER	Deamidated(N)@1	cleaved M-N@N-term	0.00237936	1240.57	621.295	1240.57	621.293	2	16	1.1.1.1091.3	0	24.703	197.518	24.6867
1	99.72	99.72	94.57	77.52	77.52	sp|P13912|H2A_CAIMO; sp|P02263|H2A4_CHICK	Histone H2A OS=Cairina moschata PE=3 SV=2; Histone H2A-IV OS=Gallus gallus PE=1 SV=2			0	99	NDEELNKLLGK	Deamidated(N)@1	missed K-L@7	0.00385443	1272.66	637.337	1272.66	637.335	2	19	1.1.1.1037.8	0	19.4482	264.43	19.4024
1	99.72	99.72	94.57	77.52	77.52	sp|P13912|H2A_CAIMO; sp|P02263|H2A4_CHICK	Histone H2A OS=Cairina moschata PE=3 SV=2; Histone H2A-IV OS=Gallus gallus PE=1 SV=2			0	99	NDEELNKLLGK	Deamidated(N)@1	missed K-L@7	-0.00273711	1272.65	637.334	1272.66	637.335	2	19	1.1.1.1046.7	0	20.3444	671.917	20.282
13	14.59	61.65	92.31	71.54	71.54	sp|Q64522|H2A2B_MOUSE	Histone H2A type 2-B OS=Mus musculus GN=Hist2h2ab PE=1 SV=3			0	99	NDEELNKLLGGVTIAQGGVLPNIQAVLLPK	Deamidated(N)@1	missed K-L@7	-0.000586164	3113.73	1038.92	3113.73	1038.92	3	22	1.1.1.1160.10	1	31.5256	348.594	31.5541
28	2.5	82.66	94.57	77.52	77.52	sp|Q64523|H2A2C_MOUSE; sp|Q16777|H2A2C_HUMAN; sp|A1A4R1|H2A2C_BOVIN	Histone H2A type 2-C OS=Mus musculus GN=Hist2h2ac PE=1 SV=3; Histone H2A type 2-C OS=Homo sapiens GN=HIST2H2AC PE=1 SV=4; Histone H2A type 2-C OS=Bos taurus GN=HIST2H2AC PE=2 SV=1			0	99	NDEELNKLLGK	Deamidated(N)@1	missed K-L@7	0.00385443	1272.66	637.337	1272.66	637.335	2	19	1.1.1.1037.8	0	19.4482	264.43	19.4024
28	2.5	82.66	94.57	77.52	77.52	sp|Q64523|H2A2C_MOUSE; sp|Q16777|H2A2C_HUMAN; sp|A1A4R1|H2A2C_BOVIN	Histone H2A type 2-C OS=Mus musculus GN=Hist2h2ac PE=1 SV=3; Histone H2A type 2-C OS=Homo sapiens GN=HIST2H2AC PE=1 SV=4; Histone H2A type 2-C OS=Bos taurus GN=HIST2H2AC PE=2 SV=1			0	99	NDEELNKLLGK	Deamidated(N)@1	missed K-L@7	-0.00273711	1272.65	637.334	1272.66	637.335	2	19	1.1.1.1046.7	0	20.3444	671.917	20.282
1	99.72	99.72	94.57	77.52	77.52	sp|P13912|H2A_CAIMO; sp|P02263|H2A4_CHICK	Histone H2A OS=Cairina moschata PE=3 SV=2; Histone H2A-IV OS=Gallus gallus PE=1 SV=2			0	99	NDEELNKLLGKVTIAQGGVLPNIQAVLLPK	Deamidated(N)@1	missed K-L@7; missed K-V@11	0.00665588	3184.81	1062.61	3184.81	1062.61	3	19	1.1.1.1142.11	0	29.7649	387.198	29.6808
28	2.5	82.66	94.57	77.52	77.52	sp|Q64523|H2A2C_MOUSE; sp|Q16777|H2A2C_HUMAN; sp|A1A4R1|H2A2C_BOVIN	Histone H2A type 2-C OS=Mus musculus GN=Hist2h2ac PE=1 SV=3; Histone H2A type 2-C OS=Homo sapiens GN=HIST2H2AC PE=1 SV=4; Histone H2A type 2-C OS=Bos taurus GN=HIST2H2AC PE=2 SV=1			0	99	NDEELNKLLGKVTIAQGGVLPNIQAVLLPK	Deamidated(N)@1	missed K-L@7; missed K-V@11	0.00665588	3184.81	1062.61	3184.81	1062.61	3	19	1.1.1.1142.11	0	29.7649	387.198	29.6808
15	8	49.92	92.65	85.29	74.26	sp|Q71LE2|H33_PIG; sp|Q6PI79|H33_XENLA; sp|Q6PI20|H33_DANRE; sp|Q6P823|H33_XENTR; sp|Q5E9F8|H33_BOVIN; sp|P84250|H33_DROHY; sp|P84249|H33_DROME; sp|P84248|H33_SPISO; sp|P84247|H33_CHICK; sp|P84246|H33_RABIT; sp|P84245|H33_RAT; sp|P84244|H33_MOUSE; sp|P84243|H33_HUMAN	Histone H3.3 OS=Sus scrofa GN=H3F3A PE=2 SV=3; Histone H3.3 OS=Xenopus laevis PE=1 SV=3; Histone H3.3 OS=Danio rerio GN=h3f3a PE=2 SV=3; Histone H3.3 OS=Xenopus tropicalis GN=TGas113e22.1 PE=1 SV=3; Histone H3.3 OS=Bos taurus GN=H3F3A PE=1 SV=3; Histone H3.3 OS=Drosophila hydei GN=His3.3A PE=3 SV=2; Histone H3.3 OS=Drosophila melanogaster GN=His3.3A PE=1 SV=2; Histone H3.3 OS=Spisula solidissima …			0	99	FQSAAIGALQEASEAYLVGLFEDTNLCAIHAK	Cation:Na(E)@14; Carbamidomethyl(C)@27		-0.0247789	3458.65	865.671	3458.68	865.677	4	20	1.1.1.1175.4	1	32.7751	93.0927	32.8387
4	72.23	72.23	92.65	88.97	78.68	sp|Q71DI3|H32_HUMAN; sp|Q6LBE8|H32_MUSPA; sp|Q4QRF4|H32_DANRE; sp|Q28D37|H32_XENTR; sp|P84239|H3_URECA; sp|P84238|H3_CHITH; sp|P84237|H3_TIGCA; sp|P84236|H3_DROHY; sp|P84235|H3_PLADU; sp|P84234|H32_ONCMY; sp|P84233|H32_XENLA; sp|P84232|H32_PORAF; sp|P84231|H32_ICTBU; sp|P84230|H32_CAIMO; sp|P84229|H32_CHICK; sp|P84228|H32_MOUSE; sp|P84227|H32_BOVIN; sp|P02299|H3_DROME	Histone H3.2 OS=Homo sapiens GN=HIST2H3A PE=1 SV=3; Histone H3.2 OS=Mus pahari GN=H312 PE=2 SV=3; Histone H3.2 OS=Danio rerio GN=zgc:113984 PE=2 SV=3; Histone H3.2 OS=Xenopus tropicalis GN=TGas081o10.1 PE=2 SV=3; Histone H3 OS=Urechis caupo PE=1 SV=2; Histone H3 OS=Chironomus thummi thummi PE=3 SV=2; Histone H3 OS=Tigriopus californicus PE=3 SV=2; Histone H3 OS=Drosophila hydei GN=His3 PE=3 SV=2;…			0	98.35	FQSSAVMALQEASEAYLVGLFEDTNLCAIHAK	Cation:K(E)@14; Oxidation(Y)@16; Carbamidomethyl(C)@27		-0.026314	3566.62	595.444	3566.65	595.448	6	17	1.1.1.1181.3	1	33.3424	276.854	33.4276
4	72.23	72.23	92.65	88.97	78.68	sp|Q71DI3|H32_HUMAN; sp|Q6LBE8|H32_MUSPA; sp|Q4QRF4|H32_DANRE; sp|Q28D37|H32_XENTR; sp|P84239|H3_URECA; sp|P84238|H3_CHITH; sp|P84237|H3_TIGCA; sp|P84236|H3_DROHY; sp|P84235|H3_PLADU; sp|P84234|H32_ONCMY; sp|P84233|H32_XENLA; sp|P84232|H32_PORAF; sp|P84231|H32_ICTBU; sp|P84230|H32_CAIMO; sp|P84229|H32_CHICK; sp|P84228|H32_MOUSE; sp|P84227|H32_BOVIN; sp|P02299|H3_DROME	Histone H3.2 OS=Homo sapiens GN=HIST2H3A PE=1 SV=3; Histone H3.2 OS=Mus pahari GN=H312 PE=2 SV=3; Histone H3.2 OS=Danio rerio GN=zgc:113984 PE=2 SV=3; Histone H3.2 OS=Xenopus tropicalis GN=TGas081o10.1 PE=2 SV=3; Histone H3 OS=Urechis caupo PE=1 SV=2; Histone H3 OS=Chironomus thummi thummi PE=3 SV=2; Histone H3 OS=Tigriopus californicus PE=3 SV=2; Histone H3 OS=Drosophila hydei GN=His3 PE=3 SV=2;…			0	99	FQSSAVMALQEASEAYLVGLFEDTNLCAIHAK	Cation:K(E)@14; Carbamidomethyl(C)@27		-0.00753925	3550.64	711.136	3550.65	711.138	5	23	1.1.1.1182.2	1	33.4468	329.827	33.4276
4	72.23	72.23	92.65	88.97	78.68	sp|Q71DI3|H32_HUMAN; sp|Q6LBE8|H32_MUSPA; sp|Q4QRF4|H32_DANRE; sp|Q28D37|H32_XENTR; sp|P84239|H3_URECA; sp|P84238|H3_CHITH; sp|P84237|H3_TIGCA; sp|P84236|H3_DROHY; sp|P84235|H3_PLADU; sp|P84234|H32_ONCMY; sp|P84233|H32_XENLA; sp|P84232|H32_PORAF; sp|P84231|H32_ICTBU; sp|P84230|H32_CAIMO; sp|P84229|H32_CHICK; sp|P84228|H32_MOUSE; sp|P84227|H32_BOVIN; sp|P02299|H3_DROME	Histone H3.2 OS=Homo sapiens GN=HIST2H3A PE=1 SV=3; Histone H3.2 OS=Mus pahari GN=H312 PE=2 SV=3; Histone H3.2 OS=Danio rerio GN=zgc:113984 PE=2 SV=3; Histone H3.2 OS=Xenopus tropicalis GN=TGas081o10.1 PE=2 SV=3; Histone H3 OS=Urechis caupo PE=1 SV=2; Histone H3 OS=Chironomus thummi thummi PE=3 SV=2; Histone H3 OS=Tigriopus californicus PE=3 SV=2; Histone H3 OS=Drosophila hydei GN=His3 PE=3 SV=2;…			0	99	FQSSAVMALQEASEAYLVGLFEDTNLCAIHAK	Cation:K(E)@14; Carbamidomethyl(C)@27		-0.0137753	3550.64	888.667	3550.65	888.67	4	18	1.1.1.1182.4	1	33.4668	407.351	33.4276
1	99.72	99.72	94.57	77.52	77.52	sp|P13912|H2A_CAIMO; sp|P02263|H2A4_CHICK	Histone H2A OS=Cairina moschata PE=3 SV=2; Histone H2A-IV OS=Gallus gallus PE=1 SV=2			0	99	HLQLAIRNDEELNKLLGKVTIAQGGVLPNIQAVLLPK	Cation:K(E)@11; Oxidation(N)@13	missed R-N@7; missed K-L@14; missed K-V@18	-0.0499049	4069.23	1018.32	4069.28	1018.33	4	18	1.1.1.1123.8	0	27.9046	485.052	27.9214
28	2.5	82.66	94.57	77.52	77.52	sp|Q64523|H2A2C_MOUSE; sp|Q16777|H2A2C_HUMAN; sp|A1A4R1|H2A2C_BOVIN	Histone H2A type 2-C OS=Mus musculus GN=Hist2h2ac PE=1 SV=3; Histone H2A type 2-C OS=Homo sapiens GN=HIST2H2AC PE=1 SV=4; Histone H2A type 2-C OS=Bos taurus GN=HIST2H2AC PE=2 SV=1			0	99	HLQLAIRNDEELNKLLGKVTIAQGGVLPNIQAVLLPK	Cation:K(E)@11; Oxidation(N)@13	missed R-N@7; missed K-L@14; missed K-V@18	-0.0499049	4069.23	1018.32	4069.28	1018.33	4	18	1.1.1.1123.8	0	27.9046	485.052	27.9214
8	22.85	22.85	51.95	51.95	51.95	sp|P00761|TRYP_PIG	Trypsin OS=Sus scrofa PE=1 SV=1			0	99	LGEHNIDVLEGNEQFINAAKIITHPNFNGNTLDNDIMLIKLSSPATLNSR	Carboxyethyl(K)@40	missed K-I@20; missed K-L@40	0.0151645	5572.84	929.814	5572.83	929.812	6	18	1.1.1.1123.7	1	27.8929	679.923	27.8238
8	22.85	22.85	51.95	51.95	51.95	sp|P00761|TRYP_PIG	Trypsin OS=Sus scrofa PE=1 SV=1			0	65.21	LGEHNIDVLEGNEQFINAAKIITHPNFNGNTLDNDIMLIKLSSPATLNSR	Carboxyethyl(K)@40	missed K-I@20; missed K-L@40	0.0530018	5572.88	1115.58	5572.83	1115.57	5	15	1.1.1.1123.9	1	27.9162	463.992	27.8238
15	8	49.92	92.65	85.29	74.26	sp|Q71LE2|H33_PIG; sp|Q6PI79|H33_XENLA; sp|Q6PI20|H33_DANRE; sp|Q6P823|H33_XENTR; sp|Q5E9F8|H33_BOVIN; sp|P84250|H33_DROHY; sp|P84249|H33_DROME; sp|P84248|H33_SPISO; sp|P84247|H33_CHICK; sp|P84246|H33_RABIT; sp|P84245|H33_RAT; sp|P84244|H33_MOUSE; sp|P84243|H33_HUMAN	Histone H3.3 OS=Sus scrofa GN=H3F3A PE=2 SV=3; Histone H3.3 OS=Xenopus laevis PE=1 SV=3; Histone H3.3 OS=Danio rerio GN=h3f3a PE=2 SV=3; Histone H3.3 OS=Xenopus tropicalis GN=TGas113e22.1 PE=1 SV=3; Histone H3.3 OS=Bos taurus GN=H3F3A PE=1 SV=3; Histone H3.3 OS=Drosophila hydei GN=His3.3A PE=3 SV=2; Histone H3.3 OS=Drosophila melanogaster GN=His3.3A PE=1 SV=2; Histone H3.3 OS=Spisula solidissima …			0	99	FQSAAIGALQEASEAYLVGLFEDTNLCAIHAK	Carboxy(E)@14; Carbamidomethyl(C)@27		-0.0214286	3480.67	871.174	3480.69	871.179	4	18	1.1.1.1175.5	1	32.7835	86.105	32.8387
13	14.59	61.65	92.31	71.54	71.54	sp|Q64522|H2A2B_MOUSE	Histone H2A type 2-B OS=Mus musculus GN=Hist2h2ab PE=1 SV=3			0	18.84	VTIAQGGVLPNIQAVLLPK	Carbamyl@N-term; Deamidated(Q)@5	cleaved G-V@N-term	-0.0285035	1974.12	659.048	1974.15	659.058	3	13	1.1.1.1116.4	0	27.1895	1234.42	26.9452
1	99.72	99.72	94.57	77.52	77.52	sp|P13912|H2A_CAIMO; sp|P02263|H2A4_CHICK	Histone H2A OS=Cairina moschata PE=3 SV=2; Histone H2A-IV OS=Gallus gallus PE=1 SV=2			0	18.84	VTIAQGGVLPNIQAVLLPK	Carbamyl@N-term; Deamidated(Q)@5		-0.0285035	1974.12	659.048	1974.15	659.058	3	13	1.1.1.1116.4	0	27.1895	1234.42	26.9452
28	2.5	82.66	94.57	77.52	77.52	sp|Q64523|H2A2C_MOUSE; sp|Q16777|H2A2C_HUMAN; sp|A1A4R1|H2A2C_BOVIN	Histone H2A type 2-C OS=Mus musculus GN=Hist2h2ac PE=1 SV=3; Histone H2A type 2-C OS=Homo sapiens GN=HIST2H2AC PE=1 SV=4; Histone H2A type 2-C OS=Bos taurus GN=HIST2H2AC PE=2 SV=1			0	18.84	VTIAQGGVLPNIQAVLLPK	Carbamyl@N-term; Deamidated(Q)@5		-0.0285035	1974.12	659.048	1974.15	659.058	3	13	1.1.1.1116.4	0	27.1895	1234.42	26.9452
22	5.06	61.18	88.89	86.51	86.51	sp|P0C1H5|H2B7_CHICK	Histone H2B 7 OS=Gallus gallus GN=H2B-VII PE=1 SV=2			0	27.07	MSIMNSFVNDIFER	Carbamyl@N-term; Deamidated(N)@9	cleaved A-M@N-term	0.00727162	1745.78	873.899	1745.78	873.895	2	13	1.1.1.1147.7	1	30.2295	1090.16	30.0721
22	5.06	61.18	88.89	86.51	86.51	sp|P0C1H5|H2B7_CHICK	Histone H2B 7 OS=Gallus gallus GN=H2B-VII PE=1 SV=2			0	18.62	MSIMNSFVNDIFER	Carbamyl@N-term	cleaved A-M@N-term	0.0229463	1744.81	873.414	1744.79	873.403	2	20	1.1.1.1130.15	0	28.5407	55901.6	28.606
4	72.23	72.23	92.65	88.97	78.68	sp|Q71DI3|H32_HUMAN; sp|Q6LBE8|H32_MUSPA; sp|Q4QRF4|H32_DANRE; sp|Q28D37|H32_XENTR; sp|P84239|H3_URECA; sp|P84238|H3_CHITH; sp|P84237|H3_TIGCA; sp|P84236|H3_DROHY; sp|P84235|H3_PLADU; sp|P84234|H32_ONCMY; sp|P84233|H32_XENLA; sp|P84232|H32_PORAF; sp|P84231|H32_ICTBU; sp|P84230|H32_CAIMO; sp|P84229|H32_CHICK; sp|P84228|H32_MOUSE; sp|P84227|H32_BOVIN; sp|P02299|H3_DROME	Histone H3.2 OS=Homo sapiens GN=HIST2H3A PE=1 SV=3; Histone H3.2 OS=Mus pahari GN=H312 PE=2 SV=3; Histone H3.2 OS=Danio rerio GN=zgc:113984 PE=2 SV=3; Histone H3.2 OS=Xenopus tropicalis GN=TGas081o10.1 PE=2 SV=3; Histone H3 OS=Urechis caupo PE=1 SV=2; Histone H3 OS=Chironomus thummi thummi PE=3 SV=2; Histone H3 OS=Tigriopus californicus PE=3 SV=2; Histone H3 OS=Drosophila hydei GN=His3 PE=3 SV=2;…			0	90.15	KQLATKAAR	Carbamyl(K)@6	missed K-Q@1; missed K-A@6	0.00652366	1028.62	515.315	1028.61	515.312	2	13	1.1.1.937.16	0	9.701	11554.5	9.6417
15	8	49.92	92.65	85.29	74.26	sp|Q71LE2|H33_PIG; sp|Q6PI79|H33_XENLA; sp|Q6PI20|H33_DANRE; sp|Q6P823|H33_XENTR; sp|Q5E9F8|H33_BOVIN; sp|P84250|H33_DROHY; sp|P84249|H33_DROME; sp|P84248|H33_SPISO; sp|P84247|H33_CHICK; sp|P84246|H33_RABIT; sp|P84245|H33_RAT; sp|P84244|H33_MOUSE; sp|P84243|H33_HUMAN	Histone H3.3 OS=Sus scrofa GN=H3F3A PE=2 SV=3; Histone H3.3 OS=Xenopus laevis PE=1 SV=3; Histone H3.3 OS=Danio rerio GN=h3f3a PE=2 SV=3; Histone H3.3 OS=Xenopus tropicalis GN=TGas113e22.1 PE=1 SV=3; Histone H3.3 OS=Bos taurus GN=H3F3A PE=1 SV=3; Histone H3.3 OS=Drosophila hydei GN=His3.3A PE=3 SV=2; Histone H3.3 OS=Drosophila melanogaster GN=His3.3A PE=1 SV=2; Histone H3.3 OS=Spisula solidissima …			0	90.15	KQLATKAAR	Carbamyl(K)@6	missed K-Q@1; missed K-A@6	0.00652366	1028.62	515.315	1028.61	515.312	2	13	1.1.1.937.16	0	9.701	11554.5	9.6417
1	99.72	99.72	94.57	77.52	77.52	sp|P13912|H2A_CAIMO; sp|P02263|H2A4_CHICK	Histone H2A OS=Cairina moschata PE=3 SV=2; Histone H2A-IV OS=Gallus gallus PE=1 SV=2			0	67.33	HLQLAIRNDEELNKLLGKVTIAQGGVLPNIQAVLLPK	Carbamyl(K)@18	missed R-N@7; missed K-L@14; missed K-V@18	-0.0164443	4058.32	677.394	4058.34	677.397	6	14	1.1.1.1118.4	0	27.3648	755.881	27.3357
28	2.5	82.66	94.57	77.52	77.52	sp|Q64523|H2A2C_MOUSE; sp|Q16777|H2A2C_HUMAN; sp|A1A4R1|H2A2C_BOVIN	Histone H2A type 2-C OS=Mus musculus GN=Hist2h2ac PE=1 SV=3; Histone H2A type 2-C OS=Homo sapiens GN=HIST2H2AC PE=1 SV=4; Histone H2A type 2-C OS=Bos taurus GN=HIST2H2AC PE=2 SV=1			0	67.33	HLQLAIRNDEELNKLLGKVTIAQGGVLPNIQAVLLPK	Carbamyl(K)@18	missed R-N@7; missed K-L@14; missed K-V@18	-0.0164443	4058.32	677.394	4058.34	677.397	6	14	1.1.1.1118.4	0	27.3648	755.881	27.3357
22	5.06	61.18	88.89	86.51	86.51	sp|P0C1H5|H2B7_CHICK	Histone H2B 7 OS=Gallus gallus GN=H2B-VII PE=1 SV=2			0	99	AMSIMNSFVNDIFER	Carbamidomethyl@N-term; HTB(S)@3		-0.0231574	1993.83	997.923	1993.85	997.935	2	18	1.1.1.1189.22	1	34.1953	86.7527	34.2105
5	38.83	38.83	49.22	40.06	38.04	sp|P04264|K2C1_HUMAN; sp|A5A6M6|K2C1_PANTR	Keratin, type II cytoskeletal 1 OS=Homo sapiens GN=KRT1 PE=1 SV=6; Keratin, type II cytoskeletal 1 OS=Pan troglodytes GN=KRT1 PE=2 SV=1			0	99	FSSCGGGGGSFGAGGGFGSR	Carbamidomethyl@N-term; Carbamidomethyl(C)@4		0.000126348	1821.75	911.882	1821.75	911.882	2	19	1.1.1.1013.17	1	17.1499	74.3739	17.0573
5	38.83	38.83	49.22	40.06	38.04	sp|P04264|K2C1_HUMAN; sp|A5A6M6|K2C1_PANTR	Keratin, type II cytoskeletal 1 OS=Homo sapiens GN=KRT1 PE=1 SV=6; Keratin, type II cytoskeletal 1 OS=Pan troglodytes GN=KRT1 PE=2 SV=1			0	99	LALDLEIATYR	Carbamidomethyl@N-term		0.0014586	1333.73	667.87	1333.72	667.869	2	14	1.1.1.1081.15	1	23.7516	121.168	23.902
5	38.83	38.83	49.22	40.06	38.04	sp|P04264|K2C1_HUMAN; sp|A5A6M6|K2C1_PANTR	Keratin, type II cytoskeletal 1 OS=Homo sapiens GN=KRT1 PE=1 SV=6; Keratin, type II cytoskeletal 1 OS=Pan troglodytes GN=KRT1 PE=2 SV=1			0	99	LALDLEIATYR	Carbamidomethyl@N-term		0.0014586	1333.73	667.87	1333.72	667.869	2	13	1.1.1.1085.9	1	24.1319	121.168	23.902
7	31.99	32.99	44.62	41.25	41.25	sp|P35527|K1C9_HUMAN	Keratin, type I cytoskeletal 9 OS=Homo sapiens GN=KRT9 PE=1 SV=3			0	99	GGGGSFGYSYGGGSGGGFSASSLGGGFGGGSR	Carbamidomethyl@N-term		-0.00910944	2761.17	921.396	2761.18	921.399	3	26	1.1.1.1062.16	1	21.936	148.563	21.9412
4	72.23	72.23	92.65	88.97	78.68	sp|Q71DI3|H32_HUMAN; sp|Q6LBE8|H32_MUSPA; sp|Q4QRF4|H32_DANRE; sp|Q28D37|H32_XENTR; sp|P84239|H3_URECA; sp|P84238|H3_CHITH; sp|P84237|H3_TIGCA; sp|P84236|H3_DROHY; sp|P84235|H3_PLADU; sp|P84234|H32_ONCMY; sp|P84233|H32_XENLA; sp|P84232|H32_PORAF; sp|P84231|H32_ICTBU; sp|P84230|H32_CAIMO; sp|P84229|H32_CHICK; sp|P84228|H32_MOUSE; sp|P84227|H32_BOVIN; sp|P02299|H3_DROME	Histone H3.2 OS=Homo sapiens GN=HIST2H3A PE=1 SV=3; Histone H3.2 OS=Mus pahari GN=H312 PE=2 SV=3; Histone H3.2 OS=Danio rerio GN=zgc:113984 PE=2 SV=3; Histone H3.2 OS=Xenopus tropicalis GN=TGas081o10.1 PE=2 SV=3; Histone H3 OS=Urechis caupo PE=1 SV=2; Histone H3 OS=Chironomus thummi thummi PE=3 SV=2; Histone H3 OS=Tigriopus californicus PE=3 SV=2; Histone H3 OS=Drosophila hydei GN=His3 PE=3 SV=2;…			0	94.8	RVTIMPKDIQLAR	Carbamidomethyl(K)@7	missed R-V@1; missed K-D@7	-0.00463519	1596.91	400.235	1596.91	400.236	4	13	1.1.1.1013.2	0	17.0715	104.502	17.0573
15	8	49.92	92.65	85.29	74.26	sp|Q71LE2|H33_PIG; sp|Q6PI79|H33_XENLA; sp|Q6PI20|H33_DANRE; sp|Q6P823|H33_XENTR; sp|Q5E9F8|H33_BOVIN; sp|P84250|H33_DROHY; sp|P84249|H33_DROME; sp|P84248|H33_SPISO; sp|P84247|H33_CHICK; sp|P84246|H33_RABIT; sp|P84245|H33_RAT; sp|P84244|H33_MOUSE; sp|P84243|H33_HUMAN	Histone H3.3 OS=Sus scrofa GN=H3F3A PE=2 SV=3; Histone H3.3 OS=Xenopus laevis PE=1 SV=3; Histone H3.3 OS=Danio rerio GN=h3f3a PE=2 SV=3; Histone H3.3 OS=Xenopus tropicalis GN=TGas113e22.1 PE=1 SV=3; Histone H3.3 OS=Bos taurus GN=H3F3A PE=1 SV=3; Histone H3.3 OS=Drosophila hydei GN=His3.3A PE=3 SV=2; Histone H3.3 OS=Drosophila melanogaster GN=His3.3A PE=1 SV=2; Histone H3.3 OS=Spisula solidissima …			0	94.8	RVTIMPKDIQLAR	Carbamidomethyl(K)@7	missed R-V@1; missed K-D@7	-0.00463519	1596.91	400.235	1596.91	400.236	4	13	1.1.1.1013.2	0	17.0715	104.502	17.0573
8	22.85	22.85	51.95	51.95	51.95	sp|P00761|TRYP_PIG	Trypsin OS=Sus scrofa PE=1 SV=1			1.23657	99	IQVRLGEHNIDVLEGNEQFINAAKIITHPNFNGNTLDNDIMLIKLSSPATLNSR	Carbamidomethyl(K)@44	missed R-L@4; missed K-I@24; missed K-L@44	0.0255974	6054.17	1010.03	6054.14	1010.03	6	18	1.1.1.1128.15	1	28.375	1012.5	28.3123
8	22.85	22.85	51.95	51.95	51.95	sp|P00761|TRYP_PIG	Trypsin OS=Sus scrofa PE=1 SV=1			0	99	LGEHNIDVLEGNEQFINAAKIITHPNFNGNTLDNDIMLIKLSSPATLNSR	Carbamidomethyl(K)@40	missed K-I@20; missed K-L@40	0.0163769	5557.84	794.985	5557.83	794.982	7	19	1.1.1.1133.6	1	28.844	9758.26	28.8016
8	22.85	22.85	51.95	51.95	51.95	sp|P00761|TRYP_PIG	Trypsin OS=Sus scrofa PE=1 SV=1			0	99	LGEHNIDVLEGNEQFINAAKIITHPNFNGNTLDNDIMLIKLSSPATLNSR	Carbamidomethyl(K)@40	missed K-I@20; missed K-L@40	0.0202703	5557.85	927.315	5557.83	927.312	6	18	1.1.1.1135.4	1	29.0678	49773.6	28.8016
8	22.85	22.85	51.95	51.95	51.95	sp|P00761|TRYP_PIG	Trypsin OS=Sus scrofa PE=1 SV=1			0	99	LGEHNIDVLEGNEQFINAAKIITHPNFNGNTLDNDIMLIKLSSPATLNSR	Carbamidomethyl(K)@40	missed K-I@20; missed K-L@40	0.00159442	5557.83	927.312	5557.83	927.312	6	16	1.1.1.1120.4	1	27.59	3418.23	27.6286
8	22.85	22.85	51.95	51.95	51.95	sp|P00761|TRYP_PIG	Trypsin OS=Sus scrofa PE=1 SV=1			0	99	LGEHNIDVLEGNEQFINAAKIITHPNFNGNTLDNDIMLIKLSSPATLNSR	Carbamidomethyl(K)@40	missed K-I@20; missed K-L@40	0.0202703	5557.85	927.315	5557.83	927.312	6	16	1.1.1.1132.7	1	28.7829	49773.6	28.8016
8	22.85	22.85	51.95	51.95	51.95	sp|P00761|TRYP_PIG	Trypsin OS=Sus scrofa PE=1 SV=1			0	95.25	LGEHNIDVLEGNEQFINAAKIITHPNFNGNTLDNDIMLIKLSSPATLNSR	Carbamidomethyl(K)@40	missed K-I@20; missed K-L@40	0.0192133	5557.84	1112.58	5557.83	1112.57	5	15	1.1.1.1137.8	1	29.2846	33361.7	28.8016
8	22.85	22.85	51.95	51.95	51.95	sp|P00761|TRYP_PIG	Trypsin OS=Sus scrofa PE=1 SV=1			0	95.22	LGEHNIDVLEGNEQFINAAKIITHPNFNGNTLDNDIMLIKLSSPATLNSR	Carbamidomethyl(K)@40	missed K-I@20; missed K-L@40	0.0192133	5557.84	1112.58	5557.83	1112.57	5	15	1.1.1.1134.7	1	28.9916	33361.7	28.8016
8	22.85	22.85	51.95	51.95	51.95	sp|P00761|TRYP_PIG	Trypsin OS=Sus scrofa PE=1 SV=1			0	95.21	LGEHNIDVLEGNEQFINAAKIITHPNFNGNTLDNDIMLIKLSSPATLNSR	Carbamidomethyl(K)@40	missed K-I@20; missed K-L@40	0.0192133	5557.84	1112.58	5557.83	1112.57	5	15	1.1.1.1131.7	1	28.6984	33361.7	28.8016
8	22.85	22.85	51.95	51.95	51.95	sp|P00761|TRYP_PIG	Trypsin OS=Sus scrofa PE=1 SV=1			0	70.81	LGEHNIDVLEGNEQFINAAKIITHPNFNGNTLDNDIMLIKLSSPATLNSR	Carbamidomethyl(K)@40	missed K-I@20; missed K-L@40	0.0161617	5557.84	1112.58	5557.83	1112.57	5	14	1.1.1.1121.14	1	27.721	2153.94	27.6286
8	22.85	22.85	51.95	51.95	51.95	sp|P00761|TRYP_PIG	Trypsin OS=Sus scrofa PE=1 SV=1			0	23.9	LGEHNIDVLEGNEQFINAAKIITHPNFNGNTLDNDIMLIKLSSPATLNSR	Carbamidomethyl(K)@40	missed K-I@20; missed K-L@40	0.0100169	5557.84	927.313	5557.83	927.312	6	13	1.1.1.1148.10	1	30.3346	2360.94	29.2899
1	99.72	99.72	94.57	77.52	77.52	sp|P13912|H2A_CAIMO; sp|P02263|H2A4_CHICK	Histone H2A OS=Cairina moschata PE=3 SV=2; Histone H2A-IV OS=Gallus gallus PE=1 SV=2			0	17.69	HLQLAIRNDEELNKLL	Carbamidomethyl(K)@14	cleaved L-G@C-term; missed R-N@7; missed K-L@14	-0.00168101	1975.08	659.368	1975.09	659.369	3	13	1.1.1.1060.6	0	21.6904	1029.64	21.7457
28	2.5	82.66	94.57	77.52	77.52	sp|Q64523|H2A2C_MOUSE; sp|Q16777|H2A2C_HUMAN; sp|A1A4R1|H2A2C_BOVIN	Histone H2A type 2-C OS=Mus musculus GN=Hist2h2ac PE=1 SV=3; Histone H2A type 2-C OS=Homo sapiens GN=HIST2H2AC PE=1 SV=4; Histone H2A type 2-C OS=Bos taurus GN=HIST2H2AC PE=2 SV=1			0	17.69	HLQLAIRNDEELNKLL	Carbamidomethyl(K)@14	cleaved L-G@C-term; missed R-N@7; missed K-L@14	-0.00168101	1975.08	659.368	1975.09	659.369	3	13	1.1.1.1060.6	0	21.6904	1029.64	21.7457
2	96.86	96.86	88.1	87.3	87.3	sp|P0C1H3|H2B1_CHICK	Histone H2B 1/2/3/4/6 OS=Gallus gallus GN=H2B-I PE=1 SV=2			0	74.94	KESYSIYVYKVLK	Carbamidomethyl(K)@10	missed K-E@1; missed K-V@10	-0.000330605	1675.92	559.647	1675.92	559.647	3	13	1.1.1.1034.4	0	19.1687	169.468	19.1098
22	5.06	61.18	88.89	86.51	86.51	sp|P0C1H5|H2B7_CHICK	Histone H2B 7 OS=Gallus gallus GN=H2B-VII PE=1 SV=2			0	74.94	KESYSIYVYKVLK	Carbamidomethyl(K)@10	missed K-E@1; missed K-V@10	-0.000330605	1675.92	559.647	1675.92	559.647	3	13	1.1.1.1034.4	0	19.1687	169.468	19.1098
25	3.73	91.52	89.68	87.3	87.3	sp|Q9PSW9|H2B8_CHICK	Histone H2B 8 OS=Gallus gallus GN=H2B-VIII PE=1 SV=3			0	74.94	KESYSIYVYKVLK	Carbamidomethyl(K)@10	missed K-E@1; missed K-V@10	-0.000330605	1675.92	559.647	1675.92	559.647	3	13	1.1.1.1034.4	0	19.1687	169.468	19.1098
41	2	2	28.36	28.36	28.36	sp|Q6QLR2|GLL7_CHICK	Gallinacin-7 OS=Gallus gallus GN=GAL7 PE=2 SV=1			2	99	RPYYWIGTCNNGIGSCCAR	Carbamidomethyl(C)@9; Deamidated(N)@11; Carbamidomethyl(C)@16; Carbamidomethyl(C)@17		-0.000185073	2304.98	769.335	2304.98	769.335	3	16	1.1.1.1037.11	1	19.4682	82.2315	19.4024
31	2.06	2.06	74.58	25.42	8.475	sp|Q3SZF8|SMD2_BOVIN; sp|P62317|SMD2_MOUSE; sp|P62316|SMD2_HUMAN	Small nuclear ribonucleoprotein Sm D2 OS=Bos taurus GN=SNRPD2 PE=3 SV=1; Small nuclear ribonucleoprotein Sm D2 OS=Mus musculus GN=Snrpd2 PE=3 SV=1; Small nuclear ribonucleoprotein Sm D2 OS=Homo sapiens GN=SNRPD2 PE=1 SV=1			2	99	NNTQVLINCR	Carbamidomethyl(C)@9		8.56437e-05	1230.61	616.314	1230.61	616.314	2	16	1.1.1.982.19	1	14.1135	133.452	14.1287
9	21.79	21.79	73.01	57.67	57.67	sp|P08940|MIM1_CHICK	Myeloid protein 1 OS=Gallus gallus GN=MIM1 PE=1 SV=2			2	99	HKGVDVICADGATVYAPFSGELSGPVKFFHNGNAIDDGVQIR	Carbamidomethyl(C)@8; Deamidated(N)@31	missed K-G@2; missed K-F@27	-0.0190049	4458.15	892.638	4458.17	892.641	5	20	1.1.1.1091.16	1	24.7463	604.605	24.6867
9	21.79	21.79	73.01	57.67	57.67	sp|P08940|MIM1_CHICK	Myeloid protein 1 OS=Gallus gallus GN=MIM1 PE=1 SV=2			0	99	HKGVDVICADGATVYAPFSGELSGPVKFFHNGNAIDDGVQIR	Carbamidomethyl(C)@8; Deamidated(N)@31	missed K-G@2; missed K-F@27	-0.0146499	4458.16	744.033	4458.17	744.036	6	19	1.1.1.1091.7	1	24.7163	197.606	24.6867
4	72.23	72.23	92.65	88.97	78.68	sp|Q71DI3|H32_HUMAN; sp|Q6LBE8|H32_MUSPA; sp|Q4QRF4|H32_DANRE; sp|Q28D37|H32_XENTR; sp|P84239|H3_URECA; sp|P84238|H3_CHITH; sp|P84237|H3_TIGCA; sp|P84236|H3_DROHY; sp|P84235|H3_PLADU; sp|P84234|H32_ONCMY; sp|P84233|H32_XENLA; sp|P84232|H32_PORAF; sp|P84231|H32_ICTBU; sp|P84230|H32_CAIMO; sp|P84229|H32_CHICK; sp|P84228|H32_MOUSE; sp|P84227|H32_BOVIN; sp|P02299|H3_DROME	Histone H3.2 OS=Homo sapiens GN=HIST2H3A PE=1 SV=3; Histone H3.2 OS=Mus pahari GN=H312 PE=2 SV=3; Histone H3.2 OS=Danio rerio GN=zgc:113984 PE=2 SV=3; Histone H3.2 OS=Xenopus tropicalis GN=TGas081o10.1 PE=2 SV=3; Histone H3 OS=Urechis caupo PE=1 SV=2; Histone H3 OS=Chironomus thummi thummi PE=3 SV=2; Histone H3 OS=Tigriopus californicus PE=3 SV=2; Histone H3 OS=Drosophila hydei GN=His3 PE=3 SV=2;…			2	99	LFEDTNLCAIHAK	Carbamidomethyl(C)@8	cleaved G-L@N-term	0.000712329	1530.75	511.257	1530.75	511.257	3	15	1.1.1.1021.5	0	17.8704	396.978	17.8412
15	8	49.92	92.65	85.29	74.26	sp|Q71LE2|H33_PIG; sp|Q6PI79|H33_XENLA; sp|Q6PI20|H33_DANRE; sp|Q6P823|H33_XENTR; sp|Q5E9F8|H33_BOVIN; sp|P84250|H33_DROHY; sp|P84249|H33_DROME; sp|P84248|H33_SPISO; sp|P84247|H33_CHICK; sp|P84246|H33_RABIT; sp|P84245|H33_RAT; sp|P84244|H33_MOUSE; sp|P84243|H33_HUMAN	Histone H3.3 OS=Sus scrofa GN=H3F3A PE=2 SV=3; Histone H3.3 OS=Xenopus laevis PE=1 SV=3; Histone H3.3 OS=Danio rerio GN=h3f3a PE=2 SV=3; Histone H3.3 OS=Xenopus tropicalis GN=TGas113e22.1 PE=1 SV=3; Histone H3.3 OS=Bos taurus GN=H3F3A PE=1 SV=3; Histone H3.3 OS=Drosophila hydei GN=His3.3A PE=3 SV=2; Histone H3.3 OS=Drosophila melanogaster GN=His3.3A PE=1 SV=2; Histone H3.3 OS=Spisula solidissima …			0	99	LFEDTNLCAIHAK	Carbamidomethyl(C)@8	cleaved G-L@N-term	0.000712329	1530.75	511.257	1530.75	511.257	3	15	1.1.1.1021.5	0	17.8704	396.978	17.8412
9	21.79	21.79	73.01	57.67	57.67	sp|P08940|MIM1_CHICK	Myeloid protein 1 OS=Gallus gallus GN=MIM1 PE=1 SV=2			2	99	HKGVDVICADGATVYAPFSGELSGPVK	Carbamidomethyl(C)@8	missed K-G@2	-0.0107172	2773.36	694.348	2773.37	694.351	4	22	1.1.1.1060.7	1	21.6971	333.243	21.6479
9	21.79	21.79	73.01	57.67	57.67	sp|P08940|MIM1_CHICK	Myeloid protein 1 OS=Gallus gallus GN=MIM1 PE=1 SV=2			2	99	HKGVDVICTDGSIVYAPFSGQLSGPIR	Carbamidomethyl(C)@8	missed K-G@2	-0.0113566	2872.44	719.118	2872.45	719.121	4	24	1.1.1.1071.10	1	22.8015	398.329	22.8235
29	2.29	2.29	13.81	10	4.762	sp|Q9D1J3|SARNP_MOUSE	SAP domain-containing ribonucleoprotein OS=Mus musculus GN=Sarnp PE=1 SV=3			0.294992	90.72	LAELKQECLAR	Carbamidomethyl(C)@8	missed K-Q@5	0.00294793	1329.71	444.244	1329.71	444.243	3	11	1.1.1.981.4	1	13.9725	117.254	13.9335
6	38.39	38.39	51.54	50	43.32	sp|P13645|K1C10_HUMAN	Keratin, type I cytoskeletal 10 OS=Homo sapiens GN=KRT10 PE=1 SV=6			2	99	SSGGGCFGGSSGGYGGLGGFGGGSFR	Carbamidomethyl(C)@6	cleaved G-S@N-term	-0.00985996	2284.95	762.656	2284.96	762.659	3	21	1.1.1.1065.22	1	22.217	139.682	22.2355
31	2.06	2.06	74.58	25.42	8.475	sp|Q3SZF8|SMD2_BOVIN; sp|P62317|SMD2_MOUSE; sp|P62316|SMD2_HUMAN	Small nuclear ribonucleoprotein Sm D2 OS=Bos taurus GN=SNRPD2 PE=3 SV=1; Small nuclear ribonucleoprotein Sm D2 OS=Mus musculus GN=Snrpd2 PE=3 SV=1; Small nuclear ribonucleoprotein Sm D2 OS=Homo sapiens GN=SNRPD2 PE=1 SV=1			0.0141246	25.59	AFDRHCNMVLENVKEMWTEVPK	Carbamidomethyl(C)@6	missed R-H@4; missed K-E@14	-0.00584479	2732.28	684.078	2732.29	684.079	4	11	1.1.1.1080.16	1	23.6666	58.9595	23.6061
9	21.79	21.79	73.01	57.67	57.67	sp|P08940|MIM1_CHICK	Myeloid protein 1 OS=Gallus gallus GN=MIM1 PE=1 SV=2			2	99	GVDVICADGATVYAPFSGELSGPVK	Carbamidomethyl(C)@6		-0.0118557	2508.21	837.077	2508.22	837.081	3	15	1.1.1.1091.13	1	24.7363	128.764	24.6867
9	21.79	21.79	73.01	57.67	57.67	sp|P08940|MIM1_CHICK	Myeloid protein 1 OS=Gallus gallus GN=MIM1 PE=1 SV=2			2	99	GVDVICTDGSIVYAPFSGQLSGPIR	Carbamidomethyl(C)@6		-0.00338084	2607.3	870.106	2607.3	870.107	3	16	1.1.1.1102.5	1	25.8469	130.262	25.7712
9	21.79	21.79	73.01	57.67	57.67	sp|P08940|MIM1_CHICK	Myeloid protein 1 OS=Gallus gallus GN=MIM1 PE=1 SV=2			2	99	HWAQICSGNPFNR	Carbamidomethyl(C)@6		-0.000545733	1585.72	529.581	1585.72	529.581	3	16	1.1.1.1022.4	1	17.9583	965.052	17.939
9	21.79	21.79	73.01	57.67	57.67	sp|P08940|MIM1_CHICK	Myeloid protein 1 OS=Gallus gallus GN=MIM1 PE=1 SV=2			0.812479	95.97	GSGFCVK	Carbamidomethyl(C)@5		0.00179074	753.35	377.682	753.348	377.681	2	11	1.1.1.964.2	1	12.311	456.826	12.2754
4	72.23	72.23	92.65	88.97	78.68	sp|Q71DI3|H32_HUMAN; sp|Q6LBE8|H32_MUSPA; sp|Q4QRF4|H32_DANRE; sp|Q28D37|H32_XENTR; sp|P84239|H3_URECA; sp|P84238|H3_CHITH; sp|P84237|H3_TIGCA; sp|P84236|H3_DROHY; sp|P84235|H3_PLADU; sp|P84234|H32_ONCMY; sp|P84233|H32_XENLA; sp|P84232|H32_PORAF; sp|P84231|H32_ICTBU; sp|P84230|H32_CAIMO; sp|P84229|H32_CHICK; sp|P84228|H32_MOUSE; sp|P84227|H32_BOVIN; sp|P02299|H3_DROME	Histone H3.2 OS=Homo sapiens GN=HIST2H3A PE=1 SV=3; Histone H3.2 OS=Mus pahari GN=H312 PE=2 SV=3; Histone H3.2 OS=Danio rerio GN=zgc:113984 PE=2 SV=3; Histone H3.2 OS=Xenopus tropicalis GN=TGas081o10.1 PE=2 SV=3; Histone H3 OS=Urechis caupo PE=1 SV=2; Histone H3 OS=Chironomus thummi thummi PE=3 SV=2; Histone H3 OS=Tigriopus californicus PE=3 SV=2; Histone H3 OS=Drosophila hydei GN=His3 PE=3 SV=2;…			0.935542	99	TNLCAIHAK	Carbamidomethyl(C)@4	cleaved D-T@N-term	-0.00319864	1026.52	514.27	1026.53	514.271	2	14	1.1.1.955.5	0	11.4734	0	-1
15	8	49.92	92.65	85.29	74.26	sp|Q71LE2|H33_PIG; sp|Q6PI79|H33_XENLA; sp|Q6PI20|H33_DANRE; sp|Q6P823|H33_XENTR; sp|Q5E9F8|H33_BOVIN; sp|P84250|H33_DROHY; sp|P84249|H33_DROME; sp|P84248|H33_SPISO; sp|P84247|H33_CHICK; sp|P84246|H33_RABIT; sp|P84245|H33_RAT; sp|P84244|H33_MOUSE; sp|P84243|H33_HUMAN	Histone H3.3 OS=Sus scrofa GN=H3F3A PE=2 SV=3; Histone H3.3 OS=Xenopus laevis PE=1 SV=3; Histone H3.3 OS=Danio rerio GN=h3f3a PE=2 SV=3; Histone H3.3 OS=Xenopus tropicalis GN=TGas113e22.1 PE=1 SV=3; Histone H3.3 OS=Bos taurus GN=H3F3A PE=1 SV=3; Histone H3.3 OS=Drosophila hydei GN=His3.3A PE=3 SV=2; Histone H3.3 OS=Drosophila melanogaster GN=His3.3A PE=1 SV=2; Histone H3.3 OS=Spisula solidissima …			0	99	TNLCAIHAK	Carbamidomethyl(C)@4	cleaved D-T@N-term	-0.00319864	1026.52	514.27	1026.53	514.271	2	14	1.1.1.955.5	0	11.4734	0	-1
5	38.83	38.83	49.22	40.06	38.04	sp|P04264|K2C1_HUMAN; sp|A5A6M6|K2C1_PANTR	Keratin, type II cytoskeletal 1 OS=Homo sapiens GN=KRT1 PE=1 SV=6; Keratin, type II cytoskeletal 1 OS=Pan troglodytes GN=KRT1 PE=2 SV=1			0	99	FSSCGGGGGSFGAGGGFGSR	Carbamidomethyl(C)@4		-0.00552179	1764.72	883.368	1764.73	883.371	2	28	1.1.1.1010.6	1	16.8568	85.0922	16.862
4	72.23	72.23	92.65	88.97	78.68	sp|Q71DI3|H32_HUMAN; sp|Q6LBE8|H32_MUSPA; sp|Q4QRF4|H32_DANRE; sp|Q28D37|H32_XENTR; sp|P84239|H3_URECA; sp|P84238|H3_CHITH; sp|P84237|H3_TIGCA; sp|P84236|H3_DROHY; sp|P84235|H3_PLADU; sp|P84234|H32_ONCMY; sp|P84233|H32_XENLA; sp|P84232|H32_PORAF; sp|P84231|H32_ICTBU; sp|P84230|H32_CAIMO; sp|P84229|H32_CHICK; sp|P84228|H32_MOUSE; sp|P84227|H32_BOVIN; sp|P02299|H3_DROME	Histone H3.2 OS=Homo sapiens GN=HIST2H3A PE=1 SV=3; Histone H3.2 OS=Mus pahari GN=H312 PE=2 SV=3; Histone H3.2 OS=Danio rerio GN=zgc:113984 PE=2 SV=3; Histone H3.2 OS=Xenopus tropicalis GN=TGas081o10.1 PE=2 SV=3; Histone H3 OS=Urechis caupo PE=1 SV=2; Histone H3 OS=Chironomus thummi thummi PE=3 SV=2; Histone H3 OS=Tigriopus californicus PE=3 SV=2; Histone H3 OS=Drosophila hydei GN=His3 PE=3 SV=2;…			2	99	EIAQDFKTDLRFQSSAVMALQEASEAYLVGLFEDTNLCAIHAK	Carbamidomethyl(C)@38	missed K-T@7; missed R-F@11	-0.00466254	4829.36	966.88	4829.37	966.881	5	18	1.1.1.1181.27	1	33.3824	1377.32	33.4276
4	72.23	72.23	92.65	88.97	78.68	sp|Q71DI3|H32_HUMAN; sp|Q6LBE8|H32_MUSPA; sp|Q4QRF4|H32_DANRE; sp|Q28D37|H32_XENTR; sp|P84239|H3_URECA; sp|P84238|H3_CHITH; sp|P84237|H3_TIGCA; sp|P84236|H3_DROHY; sp|P84235|H3_PLADU; sp|P84234|H32_ONCMY; sp|P84233|H32_XENLA; sp|P84232|H32_PORAF; sp|P84231|H32_ICTBU; sp|P84230|H32_CAIMO; sp|P84229|H32_CHICK; sp|P84228|H32_MOUSE; sp|P84227|H32_BOVIN; sp|P02299|H3_DROME	Histone H3.2 OS=Homo sapiens GN=HIST2H3A PE=1 SV=3; Histone H3.2 OS=Mus pahari GN=H312 PE=2 SV=3; Histone H3.2 OS=Danio rerio GN=zgc:113984 PE=2 SV=3; Histone H3.2 OS=Xenopus tropicalis GN=TGas081o10.1 PE=2 SV=3; Histone H3 OS=Urechis caupo PE=1 SV=2; Histone H3 OS=Chironomus thummi thummi PE=3 SV=2; Histone H3 OS=Tigriopus californicus PE=3 SV=2; Histone H3 OS=Drosophila hydei GN=His3 PE=3 SV=2;…			0	99	EIAQDFKTDLRFQSSAVMALQEASEAYLVGLFEDTNLCAIHAK	Carbamidomethyl(C)@38	missed K-T@7; missed R-F@11	0.00509931	4829.37	805.903	4829.37	805.902	6	19	1.1.1.1181.6	1	33.3474	356.122	33.4276
4	72.23	72.23	92.65	88.97	78.68	sp|Q71DI3|H32_HUMAN; sp|Q6LBE8|H32_MUSPA; sp|Q4QRF4|H32_DANRE; sp|Q28D37|H32_XENTR; sp|P84239|H3_URECA; sp|P84238|H3_CHITH; sp|P84237|H3_TIGCA; sp|P84236|H3_DROHY; sp|P84235|H3_PLADU; sp|P84234|H32_ONCMY; sp|P84233|H32_XENLA; sp|P84232|H32_PORAF; sp|P84231|H32_ICTBU; sp|P84230|H32_CAIMO; sp|P84229|H32_CHICK; sp|P84228|H32_MOUSE; sp|P84227|H32_BOVIN; sp|P02299|H3_DROME	Histone H3.2 OS=Homo sapiens GN=HIST2H3A PE=1 SV=3; Histone H3.2 OS=Mus pahari GN=H312 PE=2 SV=3; Histone H3.2 OS=Danio rerio GN=zgc:113984 PE=2 SV=3; Histone H3.2 OS=Xenopus tropicalis GN=TGas081o10.1 PE=2 SV=3; Histone H3 OS=Urechis caupo PE=1 SV=2; Histone H3 OS=Chironomus thummi thummi PE=3 SV=2; Histone H3 OS=Tigriopus californicus PE=3 SV=2; Histone H3 OS=Drosophila hydei GN=His3 PE=3 SV=2;…			0	99	EIAQDFKTDLRFQSSAVMALQEASEAYLVGLFEDTNLCAIHAK	Carbamidomethyl(C)@38	missed K-T@7; missed R-F@11	-0.00466254	4829.36	966.88	4829.37	966.881	5	29	1.1.1.1184.4	1	33.6721	1377.32	33.4276
4	72.23	72.23	92.65	88.97	78.68	sp|Q71DI3|H32_HUMAN; sp|Q6LBE8|H32_MUSPA; sp|Q4QRF4|H32_DANRE; sp|Q28D37|H32_XENTR; sp|P84239|H3_URECA; sp|P84238|H3_CHITH; sp|P84237|H3_TIGCA; sp|P84236|H3_DROHY; sp|P84235|H3_PLADU; sp|P84234|H32_ONCMY; sp|P84233|H32_XENLA; sp|P84232|H32_PORAF; sp|P84231|H32_ICTBU; sp|P84230|H32_CAIMO; sp|P84229|H32_CHICK; sp|P84228|H32_MOUSE; sp|P84227|H32_BOVIN; sp|P02299|H3_DROME	Histone H3.2 OS=Homo sapiens GN=HIST2H3A PE=1 SV=3; Histone H3.2 OS=Mus pahari GN=H312 PE=2 SV=3; Histone H3.2 OS=Danio rerio GN=zgc:113984 PE=2 SV=3; Histone H3.2 OS=Xenopus tropicalis GN=TGas081o10.1 PE=2 SV=3; Histone H3 OS=Urechis caupo PE=1 SV=2; Histone H3 OS=Chironomus thummi thummi PE=3 SV=2; Histone H3 OS=Tigriopus californicus PE=3 SV=2; Histone H3 OS=Drosophila hydei GN=His3 PE=3 SV=2;…			0	99	EIAQDFKTDLRFQSSAVMALQEASEAYLVGLFEDTNLCAIHAK	Carbamidomethyl(C)@38	missed K-T@7; missed R-F@11	-0.0382303	4829.33	966.873	4829.37	966.881	5	16	1.1.1.1191.11	1	34.3934	90.5689	34.407
4	72.23	72.23	92.65	88.97	78.68	sp|Q71DI3|H32_HUMAN; sp|Q6LBE8|H32_MUSPA; sp|Q4QRF4|H32_DANRE; sp|Q28D37|H32_XENTR; sp|P84239|H3_URECA; sp|P84238|H3_CHITH; sp|P84237|H3_TIGCA; sp|P84236|H3_DROHY; sp|P84235|H3_PLADU; sp|P84234|H32_ONCMY; sp|P84233|H32_XENLA; sp|P84232|H32_PORAF; sp|P84231|H32_ICTBU; sp|P84230|H32_CAIMO; sp|P84229|H32_CHICK; sp|P84228|H32_MOUSE; sp|P84227|H32_BOVIN; sp|P02299|H3_DROME	Histone H3.2 OS=Homo sapiens GN=HIST2H3A PE=1 SV=3; Histone H3.2 OS=Mus pahari GN=H312 PE=2 SV=3; Histone H3.2 OS=Danio rerio GN=zgc:113984 PE=2 SV=3; Histone H3.2 OS=Xenopus tropicalis GN=TGas081o10.1 PE=2 SV=3; Histone H3 OS=Urechis caupo PE=1 SV=2; Histone H3 OS=Chironomus thummi thummi PE=3 SV=2; Histone H3 OS=Tigriopus californicus PE=3 SV=2; Histone H3 OS=Drosophila hydei GN=His3 PE=3 SV=2;…			2	99	EIAQDFKTDLRFQSSAVMALQEASEAYLVGLFEDTNLCAIHAKR	Carbamidomethyl(C)@38	missed K-T@7; missed R-F@11; missed K-R@43	-0.016497	4985.45	998.098	4985.47	998.101	5	17	1.1.1.1173.11	1	32.629	238.25	32.5446
4	72.23	72.23	92.65	88.97	78.68	sp|Q71DI3|H32_HUMAN; sp|Q6LBE8|H32_MUSPA; sp|Q4QRF4|H32_DANRE; sp|Q28D37|H32_XENTR; sp|P84239|H3_URECA; sp|P84238|H3_CHITH; sp|P84237|H3_TIGCA; sp|P84236|H3_DROHY; sp|P84235|H3_PLADU; sp|P84234|H32_ONCMY; sp|P84233|H32_XENLA; sp|P84232|H32_PORAF; sp|P84231|H32_ICTBU; sp|P84230|H32_CAIMO; sp|P84229|H32_CHICK; sp|P84228|H32_MOUSE; sp|P84227|H32_BOVIN; sp|P02299|H3_DROME	Histone H3.2 OS=Homo sapiens GN=HIST2H3A PE=1 SV=3; Histone H3.2 OS=Mus pahari GN=H312 PE=2 SV=3; Histone H3.2 OS=Danio rerio GN=zgc:113984 PE=2 SV=3; Histone H3.2 OS=Xenopus tropicalis GN=TGas081o10.1 PE=2 SV=3; Histone H3 OS=Urechis caupo PE=1 SV=2; Histone H3 OS=Chironomus thummi thummi PE=3 SV=2; Histone H3 OS=Tigriopus californicus PE=3 SV=2; Histone H3 OS=Drosophila hydei GN=His3 PE=3 SV=2;…			0	99	EIAQDFKTDLRFQSSAVMALQEASEAYLVGLFEDTNLCAIHAKR	Carbamidomethyl(C)@38	missed K-T@7; missed R-F@11; missed K-R@43	0.00711999	4985.48	831.92	4985.47	831.919	6	15	1.1.1.1173.8	1	32.604	300.896	32.5446
4	72.23	72.23	92.65	88.97	78.68	sp|Q71DI3|H32_HUMAN; sp|Q6LBE8|H32_MUSPA; sp|Q4QRF4|H32_DANRE; sp|Q28D37|H32_XENTR; sp|P84239|H3_URECA; sp|P84238|H3_CHITH; sp|P84237|H3_TIGCA; sp|P84236|H3_DROHY; sp|P84235|H3_PLADU; sp|P84234|H32_ONCMY; sp|P84233|H32_XENLA; sp|P84232|H32_PORAF; sp|P84231|H32_ICTBU; sp|P84230|H32_CAIMO; sp|P84229|H32_CHICK; sp|P84228|H32_MOUSE; sp|P84227|H32_BOVIN; sp|P02299|H3_DROME	Histone H3.2 OS=Homo sapiens GN=HIST2H3A PE=1 SV=3; Histone H3.2 OS=Mus pahari GN=H312 PE=2 SV=3; Histone H3.2 OS=Danio rerio GN=zgc:113984 PE=2 SV=3; Histone H3.2 OS=Xenopus tropicalis GN=TGas081o10.1 PE=2 SV=3; Histone H3 OS=Urechis caupo PE=1 SV=2; Histone H3 OS=Chironomus thummi thummi PE=3 SV=2; Histone H3 OS=Tigriopus californicus PE=3 SV=2; Histone H3 OS=Drosophila hydei GN=His3 PE=3 SV=2;…			2	99	TDLRFQSSAVMALQEASEAYLVGLFEDTNLCAIHAK	Carbamidomethyl(C)@31	missed R-F@4	0.00273728	3997.96	1000.5	3997.96	1000.5	4	20	1.1.1.1180.9	1	33.3069	1511.77	33.3288
4	72.23	72.23	92.65	88.97	78.68	sp|Q71DI3|H32_HUMAN; sp|Q6LBE8|H32_MUSPA; sp|Q4QRF4|H32_DANRE; sp|Q28D37|H32_XENTR; sp|P84239|H3_URECA; sp|P84238|H3_CHITH; sp|P84237|H3_TIGCA; sp|P84236|H3_DROHY; sp|P84235|H3_PLADU; sp|P84234|H32_ONCMY; sp|P84233|H32_XENLA; sp|P84232|H32_PORAF; sp|P84231|H32_ICTBU; sp|P84230|H32_CAIMO; sp|P84229|H32_CHICK; sp|P84228|H32_MOUSE; sp|P84227|H32_BOVIN; sp|P02299|H3_DROME	Histone H3.2 OS=Homo sapiens GN=HIST2H3A PE=1 SV=3; Histone H3.2 OS=Mus pahari GN=H312 PE=2 SV=3; Histone H3.2 OS=Danio rerio GN=zgc:113984 PE=2 SV=3; Histone H3.2 OS=Xenopus tropicalis GN=TGas081o10.1 PE=2 SV=3; Histone H3 OS=Urechis caupo PE=1 SV=2; Histone H3 OS=Chironomus thummi thummi PE=3 SV=2; Histone H3 OS=Tigriopus californicus PE=3 SV=2; Histone H3 OS=Drosophila hydei GN=His3 PE=3 SV=2;…			0	99	TDLRFQSSAVMALQEASEAYLVGLFEDTNLCAIHAK	Carbamidomethyl(C)@31	missed R-F@4	0.00701259	3997.96	667.334	3997.96	667.333	6	16	1.1.1.1180.2	1	33.2486	108.108	33.2308
4	72.23	72.23	92.65	88.97	78.68	sp|Q71DI3|H32_HUMAN; sp|Q6LBE8|H32_MUSPA; sp|Q4QRF4|H32_DANRE; sp|Q28D37|H32_XENTR; sp|P84239|H3_URECA; sp|P84238|H3_CHITH; sp|P84237|H3_TIGCA; sp|P84236|H3_DROHY; sp|P84235|H3_PLADU; sp|P84234|H32_ONCMY; sp|P84233|H32_XENLA; sp|P84232|H32_PORAF; sp|P84231|H32_ICTBU; sp|P84230|H32_CAIMO; sp|P84229|H32_CHICK; sp|P84228|H32_MOUSE; sp|P84227|H32_BOVIN; sp|P02299|H3_DROME	Histone H3.2 OS=Homo sapiens GN=HIST2H3A PE=1 SV=3; Histone H3.2 OS=Mus pahari GN=H312 PE=2 SV=3; Histone H3.2 OS=Danio rerio GN=zgc:113984 PE=2 SV=3; Histone H3.2 OS=Xenopus tropicalis GN=TGas081o10.1 PE=2 SV=3; Histone H3 OS=Urechis caupo PE=1 SV=2; Histone H3 OS=Chironomus thummi thummi PE=3 SV=2; Histone H3 OS=Tigriopus californicus PE=3 SV=2; Histone H3 OS=Drosophila hydei GN=His3 PE=3 SV=2;…			0	97.84	TDLRFQSSAVMALQEASEAYLVGLFEDTNLCAIHAK	Carbamidomethyl(C)@31	missed R-F@4	0.00273728	3997.96	1000.5	3997.96	1000.5	4	14	1.1.1.1181.28	1	33.3857	1511.77	33.3288
15	8	49.92	92.65	85.29	74.26	sp|Q71LE2|H33_PIG; sp|Q6PI79|H33_XENLA; sp|Q6PI20|H33_DANRE; sp|Q6P823|H33_XENTR; sp|Q5E9F8|H33_BOVIN; sp|P84250|H33_DROHY; sp|P84249|H33_DROME; sp|P84248|H33_SPISO; sp|P84247|H33_CHICK; sp|P84246|H33_RABIT; sp|P84245|H33_RAT; sp|P84244|H33_MOUSE; sp|P84243|H33_HUMAN	Histone H3.3 OS=Sus scrofa GN=H3F3A PE=2 SV=3; Histone H3.3 OS=Xenopus laevis PE=1 SV=3; Histone H3.3 OS=Danio rerio GN=h3f3a PE=2 SV=3; Histone H3.3 OS=Xenopus tropicalis GN=TGas113e22.1 PE=1 SV=3; Histone H3.3 OS=Bos taurus GN=H3F3A PE=1 SV=3; Histone H3.3 OS=Drosophila hydei GN=His3.3A PE=3 SV=2; Histone H3.3 OS=Drosophila melanogaster GN=His3.3A PE=1 SV=2; Histone H3.3 OS=Spisula solidissima …			2	99	TDLRFQSAAIGALQEASEAYLVGLFEDTNLCAIHAK	Carbamidomethyl(C)@31	missed R-F@4	-0.00423985	3921.95	981.495	3921.96	981.497	4	20	1.1.1.1179.11	1	33.2089	331.99	33.2308
4	72.23	72.23	92.65	88.97	78.68	sp|Q71DI3|H32_HUMAN; sp|Q6LBE8|H32_MUSPA; sp|Q4QRF4|H32_DANRE; sp|Q28D37|H32_XENTR; sp|P84239|H3_URECA; sp|P84238|H3_CHITH; sp|P84237|H3_TIGCA; sp|P84236|H3_DROHY; sp|P84235|H3_PLADU; sp|P84234|H32_ONCMY; sp|P84233|H32_XENLA; sp|P84232|H32_PORAF; sp|P84231|H32_ICTBU; sp|P84230|H32_CAIMO; sp|P84229|H32_CHICK; sp|P84228|H32_MOUSE; sp|P84227|H32_BOVIN; sp|P02299|H3_DROME	Histone H3.2 OS=Homo sapiens GN=HIST2H3A PE=1 SV=3; Histone H3.2 OS=Mus pahari GN=H312 PE=2 SV=3; Histone H3.2 OS=Danio rerio GN=zgc:113984 PE=2 SV=3; Histone H3.2 OS=Xenopus tropicalis GN=TGas081o10.1 PE=2 SV=3; Histone H3 OS=Urechis caupo PE=1 SV=2; Histone H3 OS=Chironomus thummi thummi PE=3 SV=2; Histone H3 OS=Tigriopus californicus PE=3 SV=2; Histone H3 OS=Drosophila hydei GN=His3 PE=3 SV=2;…			2	99	TDLRFQSSAVMALQEASEAYLVGLFEDTNLCAIHAKR	Carbamidomethyl(C)@31	missed R-F@4; missed K-R@36	-0.0346428	4154.02	1039.51	4154.06	1039.52	4	26	1.1.1.1165.32	1	32.0239	220.25	32.0511
18	7.32	7.32	59.18	41.5	40.82	sp|P00698|LYSC_CHICK	Lysozyme C OS=Gallus gallus GN=LYZ PE=1 SV=1			0.112946	68.09	NLCNIPCSALLSSDITASVNCAKK	Carbamidomethyl(C)@3; Carbamidomethyl(C)@7; Carbamidomethyl(C)@21	missed K-K@23	0.0076449	2635.28	879.435	2635.28	879.433	3	12	1.1.1.1072.4	1	22.8942	111.894	22.8235
18	7.32	7.32	59.18	41.5	40.82	sp|P00698|LYSC_CHICK	Lysozyme C OS=Gallus gallus GN=LYZ PE=1 SV=1			2	99	NLCNIPCSALLSSDITASVNCAK	Carbamidomethyl(C)@3; Carbamidomethyl(C)@7; Carbamidomethyl(C)@21		-0.00406616	2507.18	836.733	2507.18	836.735	3	17	1.1.1.1085.22	1	24.1752	148.428	24.0991
9	21.79	21.79	73.01	57.67	57.67	sp|P08940|MIM1_CHICK	Myeloid protein 1 OS=Gallus gallus GN=MIM1 PE=1 SV=2			2	99	YGCGNYGASR	Carbamidomethyl(C)@3		-0.00759651	1103.44	552.726	1103.45	552.73	2	16	1.1.1.950.8	1	10.9909	0	-1
4	72.23	72.23	92.65	88.97	78.68	sp|Q71DI3|H32_HUMAN; sp|Q6LBE8|H32_MUSPA; sp|Q4QRF4|H32_DANRE; sp|Q28D37|H32_XENTR; sp|P84239|H3_URECA; sp|P84238|H3_CHITH; sp|P84237|H3_TIGCA; sp|P84236|H3_DROHY; sp|P84235|H3_PLADU; sp|P84234|H32_ONCMY; sp|P84233|H32_XENLA; sp|P84232|H32_PORAF; sp|P84231|H32_ICTBU; sp|P84230|H32_CAIMO; sp|P84229|H32_CHICK; sp|P84228|H32_MOUSE; sp|P84227|H32_BOVIN; sp|P02299|H3_DROME	Histone H3.2 OS=Homo sapiens GN=HIST2H3A PE=1 SV=3; Histone H3.2 OS=Mus pahari GN=H312 PE=2 SV=3; Histone H3.2 OS=Danio rerio GN=zgc:113984 PE=2 SV=3; Histone H3.2 OS=Xenopus tropicalis GN=TGas081o10.1 PE=2 SV=3; Histone H3 OS=Urechis caupo PE=1 SV=2; Histone H3 OS=Chironomus thummi thummi PE=3 SV=2; Histone H3 OS=Tigriopus californicus PE=3 SV=2; Histone H3 OS=Drosophila hydei GN=His3 PE=3 SV=2;…			0	22.28	FQSSAVMALQEASEAYLVGLFEDTNLCAIHAK	Carbamidomethyl(C)@27; Oxidation(H)@30; Nicotinyl(K)@32		0.0169531	3632.72	1211.91	3632.7	1211.91	3	15	1.1.1.1178.17	1	33.1275	192.475	33.1327
4	72.23	72.23	92.65	88.97	78.68	sp|Q71DI3|H32_HUMAN; sp|Q6LBE8|H32_MUSPA; sp|Q4QRF4|H32_DANRE; sp|Q28D37|H32_XENTR; sp|P84239|H3_URECA; sp|P84238|H3_CHITH; sp|P84237|H3_TIGCA; sp|P84236|H3_DROHY; sp|P84235|H3_PLADU; sp|P84234|H32_ONCMY; sp|P84233|H32_XENLA; sp|P84232|H32_PORAF; sp|P84231|H32_ICTBU; sp|P84230|H32_CAIMO; sp|P84229|H32_CHICK; sp|P84228|H32_MOUSE; sp|P84227|H32_BOVIN; sp|P02299|H3_DROME	Histone H3.2 OS=Homo sapiens GN=HIST2H3A PE=1 SV=3; Histone H3.2 OS=Mus pahari GN=H312 PE=2 SV=3; Histone H3.2 OS=Danio rerio GN=zgc:113984 PE=2 SV=3; Histone H3.2 OS=Xenopus tropicalis GN=TGas081o10.1 PE=2 SV=3; Histone H3 OS=Urechis caupo PE=1 SV=2; Histone H3 OS=Chironomus thummi thummi PE=3 SV=2; Histone H3 OS=Tigriopus californicus PE=3 SV=2; Histone H3 OS=Drosophila hydei GN=His3 PE=3 SV=2;…			0	99	FQSSAVMALQEASEAYLVGLFEDTNLCAIHAKR	Carbamidomethyl(C)@27	missed K-R@32	-0.00281755	3668.79	612.473	3668.8	612.473	6	29	1.1.1.1165.2	1	31.9589	1370.42	32.0458
4	72.23	72.23	92.65	88.97	78.68	sp|Q71DI3|H32_HUMAN; sp|Q6LBE8|H32_MUSPA; sp|Q4QRF4|H32_DANRE; sp|Q28D37|H32_XENTR; sp|P84239|H3_URECA; sp|P84238|H3_CHITH; sp|P84237|H3_TIGCA; sp|P84236|H3_DROHY; sp|P84235|H3_PLADU; sp|P84234|H32_ONCMY; sp|P84233|H32_XENLA; sp|P84232|H32_PORAF; sp|P84231|H32_ICTBU; sp|P84230|H32_CAIMO; sp|P84229|H32_CHICK; sp|P84228|H32_MOUSE; sp|P84227|H32_BOVIN; sp|P02299|H3_DROME	Histone H3.2 OS=Homo sapiens GN=HIST2H3A PE=1 SV=3; Histone H3.2 OS=Mus pahari GN=H312 PE=2 SV=3; Histone H3.2 OS=Danio rerio GN=zgc:113984 PE=2 SV=3; Histone H3.2 OS=Xenopus tropicalis GN=TGas081o10.1 PE=2 SV=3; Histone H3 OS=Urechis caupo PE=1 SV=2; Histone H3 OS=Chironomus thummi thummi PE=3 SV=2; Histone H3 OS=Tigriopus californicus PE=3 SV=2; Histone H3 OS=Drosophila hydei GN=His3 PE=3 SV=2;…			0	99	FQSSAVMALQEASEAYLVGLFEDTNLCAIHAKR	Carbamidomethyl(C)@27	missed K-R@32	0.00439722	3668.8	918.208	3668.8	918.206	4	22	1.1.1.1165.24	1	31.9972	19226.1	32.0458
4	72.23	72.23	92.65	88.97	78.68	sp|Q71DI3|H32_HUMAN; sp|Q6LBE8|H32_MUSPA; sp|Q4QRF4|H32_DANRE; sp|Q28D37|H32_XENTR; sp|P84239|H3_URECA; sp|P84238|H3_CHITH; sp|P84237|H3_TIGCA; sp|P84236|H3_DROHY; sp|P84235|H3_PLADU; sp|P84234|H32_ONCMY; sp|P84233|H32_XENLA; sp|P84232|H32_PORAF; sp|P84231|H32_ICTBU; sp|P84230|H32_CAIMO; sp|P84229|H32_CHICK; sp|P84228|H32_MOUSE; sp|P84227|H32_BOVIN; sp|P02299|H3_DROME	Histone H3.2 OS=Homo sapiens GN=HIST2H3A PE=1 SV=3; Histone H3.2 OS=Mus pahari GN=H312 PE=2 SV=3; Histone H3.2 OS=Danio rerio GN=zgc:113984 PE=2 SV=3; Histone H3.2 OS=Xenopus tropicalis GN=TGas081o10.1 PE=2 SV=3; Histone H3 OS=Urechis caupo PE=1 SV=2; Histone H3 OS=Chironomus thummi thummi PE=3 SV=2; Histone H3 OS=Tigriopus californicus PE=3 SV=2; Histone H3 OS=Drosophila hydei GN=His3 PE=3 SV=2;…			0	99	FQSSAVMALQEASEAYLVGLFEDTNLCAIHAKR	Carbamidomethyl(C)@27	missed K-R@32	0.0108621	3668.81	1223.94	3668.8	1223.94	3	19	1.1.1.1168.5	1	32.1486	1575.02	32.0458
4	72.23	72.23	92.65	88.97	78.68	sp|Q71DI3|H32_HUMAN; sp|Q6LBE8|H32_MUSPA; sp|Q4QRF4|H32_DANRE; sp|Q28D37|H32_XENTR; sp|P84239|H3_URECA; sp|P84238|H3_CHITH; sp|P84237|H3_TIGCA; sp|P84236|H3_DROHY; sp|P84235|H3_PLADU; sp|P84234|H32_ONCMY; sp|P84233|H32_XENLA; sp|P84232|H32_PORAF; sp|P84231|H32_ICTBU; sp|P84230|H32_CAIMO; sp|P84229|H32_CHICK; sp|P84228|H32_MOUSE; sp|P84227|H32_BOVIN; sp|P02299|H3_DROME	Histone H3.2 OS=Homo sapiens GN=HIST2H3A PE=1 SV=3; Histone H3.2 OS=Mus pahari GN=H312 PE=2 SV=3; Histone H3.2 OS=Danio rerio GN=zgc:113984 PE=2 SV=3; Histone H3.2 OS=Xenopus tropicalis GN=TGas081o10.1 PE=2 SV=3; Histone H3 OS=Urechis caupo PE=1 SV=2; Histone H3 OS=Chironomus thummi thummi PE=3 SV=2; Histone H3 OS=Tigriopus californicus PE=3 SV=2; Histone H3 OS=Drosophila hydei GN=His3 PE=3 SV=2;…			0	99	FQSSAVMALQEASEAYLVGLFEDTNLCAIHAKR	Carbamidomethyl(C)@27	missed K-R@32	-0.0011569	3668.8	734.766	3668.8	734.767	5	20	1.1.1.1169.4	1	32.193	7260.57	32.0458
4	72.23	72.23	92.65	88.97	78.68	sp|Q71DI3|H32_HUMAN; sp|Q6LBE8|H32_MUSPA; sp|Q4QRF4|H32_DANRE; sp|Q28D37|H32_XENTR; sp|P84239|H3_URECA; sp|P84238|H3_CHITH; sp|P84237|H3_TIGCA; sp|P84236|H3_DROHY; sp|P84235|H3_PLADU; sp|P84234|H32_ONCMY; sp|P84233|H32_XENLA; sp|P84232|H32_PORAF; sp|P84231|H32_ICTBU; sp|P84230|H32_CAIMO; sp|P84229|H32_CHICK; sp|P84228|H32_MOUSE; sp|P84227|H32_BOVIN; sp|P02299|H3_DROME	Histone H3.2 OS=Homo sapiens GN=HIST2H3A PE=1 SV=3; Histone H3.2 OS=Mus pahari GN=H312 PE=2 SV=3; Histone H3.2 OS=Danio rerio GN=zgc:113984 PE=2 SV=3; Histone H3.2 OS=Xenopus tropicalis GN=TGas081o10.1 PE=2 SV=3; Histone H3 OS=Urechis caupo PE=1 SV=2; Histone H3 OS=Chironomus thummi thummi PE=3 SV=2; Histone H3 OS=Tigriopus californicus PE=3 SV=2; Histone H3 OS=Drosophila hydei GN=His3 PE=3 SV=2;…			0	99	FQSSAVMALQEASEAYLVGLFEDTNLCAIHAKR	Carbamidomethyl(C)@27	missed K-R@32	0.999225	3669.8	918.456	3668.8	918.206	4	23	1.1.1.1171.4	1	32.4082	11929.5	32.0458
4	72.23	72.23	92.65	88.97	78.68	sp|Q71DI3|H32_HUMAN; sp|Q6LBE8|H32_MUSPA; sp|Q4QRF4|H32_DANRE; sp|Q28D37|H32_XENTR; sp|P84239|H3_URECA; sp|P84238|H3_CHITH; sp|P84237|H3_TIGCA; sp|P84236|H3_DROHY; sp|P84235|H3_PLADU; sp|P84234|H32_ONCMY; sp|P84233|H32_XENLA; sp|P84232|H32_PORAF; sp|P84231|H32_ICTBU; sp|P84230|H32_CAIMO; sp|P84229|H32_CHICK; sp|P84228|H32_MOUSE; sp|P84227|H32_BOVIN; sp|P02299|H3_DROME	Histone H3.2 OS=Homo sapiens GN=HIST2H3A PE=1 SV=3; Histone H3.2 OS=Mus pahari GN=H312 PE=2 SV=3; Histone H3.2 OS=Danio rerio GN=zgc:113984 PE=2 SV=3; Histone H3.2 OS=Xenopus tropicalis GN=TGas081o10.1 PE=2 SV=3; Histone H3 OS=Urechis caupo PE=1 SV=2; Histone H3 OS=Chironomus thummi thummi PE=3 SV=2; Histone H3 OS=Tigriopus californicus PE=3 SV=2; Histone H3 OS=Drosophila hydei GN=His3 PE=3 SV=2;…			0	35.77	FQSSAVMALQEASEAYLVGLFEDTNLCAIHAKR	Carbamidomethyl(C)@27	missed K-R@32	-9.03719	3659.76	915.947	3668.8	918.206	4	13	1.1.1.1176.12	1	32.9052	260.096	32.9371
15	8	49.92	92.65	85.29	74.26	sp|Q71LE2|H33_PIG; sp|Q6PI79|H33_XENLA; sp|Q6PI20|H33_DANRE; sp|Q6P823|H33_XENTR; sp|Q5E9F8|H33_BOVIN; sp|P84250|H33_DROHY; sp|P84249|H33_DROME; sp|P84248|H33_SPISO; sp|P84247|H33_CHICK; sp|P84246|H33_RABIT; sp|P84245|H33_RAT; sp|P84244|H33_MOUSE; sp|P84243|H33_HUMAN	Histone H3.3 OS=Sus scrofa GN=H3F3A PE=2 SV=3; Histone H3.3 OS=Xenopus laevis PE=1 SV=3; Histone H3.3 OS=Danio rerio GN=h3f3a PE=2 SV=3; Histone H3.3 OS=Xenopus tropicalis GN=TGas113e22.1 PE=1 SV=3; Histone H3.3 OS=Bos taurus GN=H3F3A PE=1 SV=3; Histone H3.3 OS=Drosophila hydei GN=His3.3A PE=3 SV=2; Histone H3.3 OS=Drosophila melanogaster GN=His3.3A PE=1 SV=2; Histone H3.3 OS=Spisula solidissima …			2	99	FQSAAIGALQEASEAYLVGLFEDTNLCAIHAKR	Carbamidomethyl(C)@27	missed K-R@32	-0.003652	3592.79	599.806	3592.8	599.807	6	27	1.1.1.1160.2	1	31.4722	186.16	31.455
15	8	49.92	92.65	85.29	74.26	sp|Q71LE2|H33_PIG; sp|Q6PI79|H33_XENLA; sp|Q6PI20|H33_DANRE; sp|Q6P823|H33_XENTR; sp|Q5E9F8|H33_BOVIN; sp|P84250|H33_DROHY; sp|P84249|H33_DROME; sp|P84248|H33_SPISO; sp|P84247|H33_CHICK; sp|P84246|H33_RABIT; sp|P84245|H33_RAT; sp|P84244|H33_MOUSE; sp|P84243|H33_HUMAN	Histone H3.3 OS=Sus scrofa GN=H3F3A PE=2 SV=3; Histone H3.3 OS=Xenopus laevis PE=1 SV=3; Histone H3.3 OS=Danio rerio GN=h3f3a PE=2 SV=3; Histone H3.3 OS=Xenopus tropicalis GN=TGas113e22.1 PE=1 SV=3; Histone H3.3 OS=Bos taurus GN=H3F3A PE=1 SV=3; Histone H3.3 OS=Drosophila hydei GN=His3.3A PE=3 SV=2; Histone H3.3 OS=Drosophila melanogaster GN=His3.3A PE=1 SV=2; Histone H3.3 OS=Spisula solidissima …			0	99	FQSAAIGALQEASEAYLVGLFEDTNLCAIHAKR	Carbamidomethyl(C)@27	missed K-R@32	0.000239473	3592.8	899.207	3592.8	899.207	4	22	1.1.1.1159.13	1	31.4497	3324.46	31.455
15	8	49.92	92.65	85.29	74.26	sp|Q71LE2|H33_PIG; sp|Q6PI79|H33_XENLA; sp|Q6PI20|H33_DANRE; sp|Q6P823|H33_XENTR; sp|Q5E9F8|H33_BOVIN; sp|P84250|H33_DROHY; sp|P84249|H33_DROME; sp|P84248|H33_SPISO; sp|P84247|H33_CHICK; sp|P84246|H33_RABIT; sp|P84245|H33_RAT; sp|P84244|H33_MOUSE; sp|P84243|H33_HUMAN	Histone H3.3 OS=Sus scrofa GN=H3F3A PE=2 SV=3; Histone H3.3 OS=Xenopus laevis PE=1 SV=3; Histone H3.3 OS=Danio rerio GN=h3f3a PE=2 SV=3; Histone H3.3 OS=Xenopus tropicalis GN=TGas113e22.1 PE=1 SV=3; Histone H3.3 OS=Bos taurus GN=H3F3A PE=1 SV=3; Histone H3.3 OS=Drosophila hydei GN=His3.3A PE=3 SV=2; Histone H3.3 OS=Drosophila melanogaster GN=His3.3A PE=1 SV=2; Histone H3.3 OS=Spisula solidissima …			0	99	FQSAAIGALQEASEAYLVGLFEDTNLCAIHAKR	Carbamidomethyl(C)@27	missed K-R@32	0.000239473	3592.8	899.207	3592.8	899.207	4	16	1.1.1.1162.8	1	31.7117	3324.46	31.455
4	72.23	72.23	92.65	88.97	78.68	sp|Q71DI3|H32_HUMAN; sp|Q6LBE8|H32_MUSPA; sp|Q4QRF4|H32_DANRE; sp|Q28D37|H32_XENTR; sp|P84239|H3_URECA; sp|P84238|H3_CHITH; sp|P84237|H3_TIGCA; sp|P84236|H3_DROHY; sp|P84235|H3_PLADU; sp|P84234|H32_ONCMY; sp|P84233|H32_XENLA; sp|P84232|H32_PORAF; sp|P84231|H32_ICTBU; sp|P84230|H32_CAIMO; sp|P84229|H32_CHICK; sp|P84228|H32_MOUSE; sp|P84227|H32_BOVIN; sp|P02299|H3_DROME	Histone H3.2 OS=Homo sapiens GN=HIST2H3A PE=1 SV=3; Histone H3.2 OS=Mus pahari GN=H312 PE=2 SV=3; Histone H3.2 OS=Danio rerio GN=zgc:113984 PE=2 SV=3; Histone H3.2 OS=Xenopus tropicalis GN=TGas081o10.1 PE=2 SV=3; Histone H3 OS=Urechis caupo PE=1 SV=2; Histone H3 OS=Chironomus thummi thummi PE=3 SV=2; Histone H3 OS=Tigriopus californicus PE=3 SV=2; Histone H3 OS=Drosophila hydei GN=His3 PE=3 SV=2;…			1.33724	97.84	FQSSAVMALQEASEAYLVGLFEDTNLCAIHAKRVTIMPK	Carbamidomethyl(C)@27	missed K-R@32; missed R-V@33	2.97743e-05	4338.19	724.038	4338.19	724.038	6	14	1.1.1.1157.4	1	31.2028	74.7431	31.1575
4	72.23	72.23	92.65	88.97	78.68	sp|Q71DI3|H32_HUMAN; sp|Q6LBE8|H32_MUSPA; sp|Q4QRF4|H32_DANRE; sp|Q28D37|H32_XENTR; sp|P84239|H3_URECA; sp|P84238|H3_CHITH; sp|P84237|H3_TIGCA; sp|P84236|H3_DROHY; sp|P84235|H3_PLADU; sp|P84234|H32_ONCMY; sp|P84233|H32_XENLA; sp|P84232|H32_PORAF; sp|P84231|H32_ICTBU; sp|P84230|H32_CAIMO; sp|P84229|H32_CHICK; sp|P84228|H32_MOUSE; sp|P84227|H32_BOVIN; sp|P02299|H3_DROME	Histone H3.2 OS=Homo sapiens GN=HIST2H3A PE=1 SV=3; Histone H3.2 OS=Mus pahari GN=H312 PE=2 SV=3; Histone H3.2 OS=Danio rerio GN=zgc:113984 PE=2 SV=3; Histone H3.2 OS=Xenopus tropicalis GN=TGas081o10.1 PE=2 SV=3; Histone H3 OS=Urechis caupo PE=1 SV=2; Histone H3 OS=Chironomus thummi thummi PE=3 SV=2; Histone H3 OS=Tigriopus californicus PE=3 SV=2; Histone H3 OS=Drosophila hydei GN=His3 PE=3 SV=2;…			0	97.81	FQSSAVMALQEASEAYLVGLFEDTNLCAIHAKRVTIMPK	Carbamidomethyl(C)@27	missed K-R@32; missed R-V@33	-0.00801744	4338.18	868.643	4338.19	868.644	5	14	1.1.1.1157.6	1	31.2261	216.857	31.1575
4	72.23	72.23	92.65	88.97	78.68	sp|Q71DI3|H32_HUMAN; sp|Q6LBE8|H32_MUSPA; sp|Q4QRF4|H32_DANRE; sp|Q28D37|H32_XENTR; sp|P84239|H3_URECA; sp|P84238|H3_CHITH; sp|P84237|H3_TIGCA; sp|P84236|H3_DROHY; sp|P84235|H3_PLADU; sp|P84234|H32_ONCMY; sp|P84233|H32_XENLA; sp|P84232|H32_PORAF; sp|P84231|H32_ICTBU; sp|P84230|H32_CAIMO; sp|P84229|H32_CHICK; sp|P84228|H32_MOUSE; sp|P84227|H32_BOVIN; sp|P02299|H3_DROME	Histone H3.2 OS=Homo sapiens GN=HIST2H3A PE=1 SV=3; Histone H3.2 OS=Mus pahari GN=H312 PE=2 SV=3; Histone H3.2 OS=Danio rerio GN=zgc:113984 PE=2 SV=3; Histone H3.2 OS=Xenopus tropicalis GN=TGas081o10.1 PE=2 SV=3; Histone H3 OS=Urechis caupo PE=1 SV=2; Histone H3 OS=Chironomus thummi thummi PE=3 SV=2; Histone H3 OS=Tigriopus californicus PE=3 SV=2; Histone H3 OS=Drosophila hydei GN=His3 PE=3 SV=2;…			2	99	FQSSAVMALQEASEAYLVGLFEDTNLCAIHAKRVTIMPKDIQLAR	Carbamidomethyl(C)@27	missed K-R@32; missed R-V@33; missed K-D@39	-0.0192079	5034.56	720.23	5034.58	720.233	7	27	1.1.1.1153.9	1	30.8119	348.029	30.7615
[truncated: 1,415 more rows]

## Sheet: His_Yeast_IAM5_PeptideSummary
N	Unused	Total	%Cov	%Cov(50)	%Cov(95)	Accessions	Names	Used	Annotation	Contrib	Conf	Sequence	Modifications	Cleavages	dMass	Prec MW	Prec m/z	Theor MW	Theor m/z	Theor z	Sc	Spectrum	Specific	Time	PrecursorSignal	PrecursorElution
[truncated: 602 more rows]
