# Supplementary material for: Data for the identification of proteins and post-translational modifications of proteins associated to histones H3 and H4 in S. cerevisiae, using tandem affinity purification coupled with mass spectrometry
Source: Data Brief. 2016 Feb 5;6:965–9. doi: 10.1016/j.dib.2016.01.068 (PMC4758224; doi:10.1016/j.dib.2016.01.068)
Supplement: Supplementary file 2 — Supplementary material [file mmc2.zip › Supplementary Tables_DiB/S2.xlsx]

## Sheet: Metadata
_RESULTS_version	5
RESULTS_SEARCH_STAT_search_begin_time_clock	2015-01-26 15:18:17
RESULTS_SEARCH_STAT_search_end_time_clock	2015-01-26 16:42:48
RESULTS_SEARCH_STAT_search_time_duration	#VALUE!
RESULTS_SEARCH_STAT_stage_signal_processing_begin_time_clock	2015-01-26 15:18:18
RESULTS_SEARCH_STAT_stage_signal_processing_end_time_clock	2015-01-26 16:05:25
RESULTS_SEARCH_STAT_stage_signal_processing_time_duration	9641-09-27
RESULTS_SEARCH_STAT_stage_waiting_begin_time_clock	2015-01-26 16:05:25
RESULTS_SEARCH_STAT_stage_waiting_end_time_clock	2015-01-26 16:05:32
RESULTS_SEARCH_STAT_stage_waiting_time_duration	1919-04-05
RESULTS_SEARCH_STAT_stage_searching_begin_time_clock	2015-01-26 16:05:32
RESULTS_SEARCH_STAT_stage_searching_end_time_clock	2015-01-26 16:37:39
RESULTS_SEARCH_STAT_stage_searching_time_duration	7174-12-26
RESULTS_SEARCH_STAT_stage_fdr_begin_time_clock	2015-01-26 16:40:52
RESULTS_SEARCH_STAT_stage_fdr_end_time_clock	2015-01-26 16:42:48
RESULTS_SEARCH_STAT_stage_fdr_time_duration	2218-04-29
RESULTS_SEARCH_STAT_task_fraglet_exe_begin_time_clock	2015-01-26 16:05:30
RESULTS_SEARCH_STAT_task_fraglet_exe_end_time_clock	2015-01-26 16:07:46
RESULTS_SEARCH_STAT_task_fraglet_exe_time_duration	135954
RESULTS_SEARCH_STAT_task_fraglet_exe_time_cpu	3868-08-13
RESULTS_SEARCH_STAT_task_taglet_exe_begin_time_clock	2015-01-26 16:10:29
RESULTS_SEARCH_STAT_task_taglet_exe_end_time_clock	2015-01-26 16:30:16
RESULTS_SEARCH_STAT_task_taglet_exe_time_duration	1186959
RESULTS_SEARCH_STAT_task_taglet_exe_time_cpu	#VALUE!
RESULTS_SEARCH_STAT_task_progroup_begin_time_clock	2015-01-26 16:30:16
RESULTS_SEARCH_STAT_task_progroup_end_time_clock	2015-01-26 16:37:39
RESULTS_SEARCH_STAT_task_progroup_time_duration	443134
RESULTS_SEARCH_STAT_task_progroup_time_cpu	3497-03-12
RESULTS_SEARCH_STAT_task_focusing_begin_time_clock	2015-01-26 16:07:46
RESULTS_SEARCH_STAT_task_focusing_end_time_clock	2015-01-26 16:10:29
RESULTS_SEARCH_STAT_task_focusing_time_duration	163223
RESULTS_SEARCH_STAT_task_focusing_time_cpu	218838
RESULTS_SEARCH_STAT_computer_memory	12285
RESULTS_SEARCH_STAT_computer_name	T55002
RESULTS_SEARCH_STAT_num_proteins	13246
RESULTS_SEARCH_STAT_num_residues	6026640
RESULTS_SEARCH_STAT_number_cores	12
RESULTS_SEARCH_STAT_number_licensed_tasks	16
RESULTS_SEARCH_STAT_number_processors	12
RESULTS_SEARCH_STAT_os	Windows 7 Professional Service Pack 1 (6.1.7601)
RESULTS_SEARCH_1_time_cpu	31059
RESULTS_SEARCH_1_time_duration	78795
RESULTS_SEARCH_1_version	5.0.0.4767
RESULTS_SEARCH_1_xml:id	SEARCH:1:635578822977487070_0
RESULTS_SEARCH_1_PARAMETERS_chemical_data_edited	FALSE
RESULTS_SEARCH_1_PARAMETERS_do_multiprecursor_search	TRUE
RESULTS_SEARCH_1_PARAMETERS_do_reverse_search	TRUE
RESULTS_SEARCH_1_PARAMETERS_max_quant_labels	35
RESULTS_SEARCH_1_PARAMETERS_maxresults	15
RESULTS_SEARCH_1_PARAMETERS_separate_searches	FALSE
RESULTS_SEARCH_1_PARAMETERS_MSTOLERANCE_type	dalton
RESULTS_SEARCH_1_PARAMETERS_MSTOLERANCE_value	0.05
RESULTS_SEARCH_1_PARAMETERS_MSMSTOLERANCE_type	dalton
RESULTS_SEARCH_1_PARAMETERS_MSMSTOLERANCE_value	0.1
RESULTS_SEARCH_1_PARAMETERS_MS_STANDARD_DEVIATION_type	dalton
RESULTS_SEARCH_1_PARAMETERS_MS_STANDARD_DEVIATION_value	0.0011
RESULTS_SEARCH_1_PARAMETERS_MSMS_STANDARD_DEVIATION_type	dalton
RESULTS_SEARCH_1_PARAMETERS_MSMS_STANDARD_DEVIATION_value	0.01
RESULTS_SEARCH_1_PARAMETERS_FASTA_filename	C:\AB SCIEX\ProteinPilot Data\SearchDatabases\SwissProt_140703.fasta
RESULTS_SEARCH_1_PARAMETERS_AUTO_CALIBRATION_ms	TRUE
RESULTS_SEARCH_1_PARAMETERS_AUTO_CALIBRATION_msexport	FALSE
RESULTS_SEARCH_1_PARAMETERS_AUTO_CALIBRATION_msms	TRUE
RESULTS_SEARCH_1_PARAMETERS_AUTO_CALIBRATION_msmstolsdratio	2.75
RESULTS_SEARCH_1_PARAMETERS_AUTO_CALIBRATION_mstolsdratio	7
RESULTS_SEARCH_1_PARAMETERS_AUTO_CALIBRATION_squareroot	TRUE
RESULTS_SEARCH_1_PARAMETERS_AUTO_CALIBRATION_type	dalton
RESULTS_SEARCH_1_PARAMETERS_AUTO_CALIBRATION_MCP_d_s_s_f	0.0666667
RESULTS_SEARCH_1_PARAMETERS_AUTO_CALIBRATION_MCP_d_s_w_f	3
RESULTS_SEARCH_1_PARAMETERS_AUTO_CALIBRATION_MCP_m_f_r_mbc	200
RESULTS_SEARCH_1_PARAMETERS_AUTO_CALIBRATION_MCP_m_m_c	10
RESULTS_SEARCH_1_PARAMETERS_AUTO_CALIBRATION_MCP_m_m_f_s	0.25
RESULTS_SEARCH_1_PARAMETERS_AUTO_CALIBRATION_MCP_m_m_p_f	0.33
RESULTS_SEARCH_1_PARAMETERS_AUTO_CALIBRATION_MCP_m_m_p_rms_f	1
RESULTS_SEARCH_1_PARAMETERS_AUTO_CALIBRATION_MCP_m_p_t_f	1
RESULTS_SEARCH_1_PARAMETERS_AUTO_CALIBRATION_MCP_m_r_h_n_b	15
RESULTS_SEARCH_1_PARAMETERS_AUTO_CALIBRATION_MCP_m_z_n_s	99
RESULTS_SEARCH_1_PARAMETERS_AUTO_CALIBRATION_MCP_m_z_s_mn_f_r	0.0666667
RESULTS_SEARCH_1_PARAMETERS_AUTO_CALIBRATION_MCP_m_z_s_mx_f_r	0.1
RESULTS_SEARCH_1_PARAMETERS_MS_AUTO_CALIBRATION_OUT_avres	-9.4317e-08
RESULTS_SEARCH_1_PARAMETERS_MS_AUTO_CALIBRATION_OUT_c0	0.00755817
RESULTS_SEARCH_1_PARAMETERS_MS_AUTO_CALIBRATION_OUT_c1minus1	-0.00028054
RESULTS_SEARCH_1_PARAMETERS_MS_AUTO_CALIBRATION_OUT_c2	0
RESULTS_SEARCH_1_PARAMETERS_MS_AUTO_CALIBRATION_OUT_file	1
RESULTS_SEARCH_1_PARAMETERS_MS_AUTO_CALIBRATION_OUT_partnumber	1
RESULTS_SEARCH_1_PARAMETERS_MS_AUTO_CALIBRATION_OUT_polyorder	1
RESULTS_SEARCH_1_PARAMETERS_MS_AUTO_CALIBRATION_OUT_sample	1
RESULTS_SEARCH_1_PARAMETERS_MS_AUTO_CALIBRATION_OUT_squareroot	TRUE
RESULTS_SEARCH_1_PARAMETERS_MSMS_AUTO_CALIBRATION_OUT_avres	-7.96693e-08
RESULTS_SEARCH_1_PARAMETERS_MSMS_AUTO_CALIBRATION_OUT_c0	-5.1062e-05
RESULTS_SEARCH_1_PARAMETERS_MSMS_AUTO_CALIBRATION_OUT_c1minus1	1.01491e-06
RESULTS_SEARCH_1_PARAMETERS_MSMS_AUTO_CALIBRATION_OUT_c2	0
RESULTS_SEARCH_1_PARAMETERS_MSMS_AUTO_CALIBRATION_OUT_file	1
RESULTS_SEARCH_1_PARAMETERS_MSMS_AUTO_CALIBRATION_OUT_partnumber	1
RESULTS_SEARCH_1_PARAMETERS_MSMS_AUTO_CALIBRATION_OUT_polyorder	1
RESULTS_SEARCH_1_PARAMETERS_MSMS_AUTO_CALIBRATION_OUT_sample	1
RESULTS_SEARCH_1_PARAMETERS_MSMS_AUTO_CALIBRATION_OUT_squareroot	TRUE
RESULTS_SEARCH_1_PARAMETERS_MAX_PRECURSORS_FRAGLET	5
RESULTS_SEARCH_1_PARAMETERS_MAX_PRECURSORS_TAGLET	1
RESULTS_SEARCH_1_PARAMETERS_PRECURSORS_DR_FRAGLET	10
RESULTS_SEARCH_1_PARAMETERS_PRECURSORS_DR_TAGLET	3
RESULTS_SEARCH_1_PARAMETERS_DEFAULT_CHARGE_STATE_1_charge	2
RESULTS_SEARCH_1_PARAMETERS_DEFAULT_CHARGE_STATE_1_probability	1
RESULTS_SEARCH_1_PARAMETERS_DEFAULT_CHARGE_STATE_2_charge	3
RESULTS_SEARCH_1_PARAMETERS_DEFAULT_CHARGE_STATE_2_probability	1
RESULTS_SEARCH_1_PARAMETERS_DEFAULT_CHARGE_STATE_3_charge	4
RESULTS_SEARCH_1_PARAMETERS_DEFAULT_CHARGE_STATE_3_probability	1
RESULTS_SEARCH_1_PARAMETERS_VERSION	5.0.0.0, 4769
RESULTS_SEARCH_1_PARAMETERS_PARAGON_VERSION	5.0.0.0, 4767
RESULTS_SEARCH_1_PARAMETERS_APPLICATION	ProteinPilot(tm) Software
RESULTS_SEARCH_1_PARAMETERS_PROGROUP_alternativedispositionmaximumfoldprobabilitydrop	100
RESULTS_SEARCH_1_PARAMETERS_PROGROUP_alternativedispositionmaximumfoldscoredrop	2
RESULTS_SEARCH_1_PARAMETERS_PROGROUP_autodiscordantpeptidethreshold	0.3
RESULTS_SEARCH_1_PARAMETERS_PROGROUP_bayesconfidencecalclulation	TRUE
RESULTS_SEARCH_1_PARAMETERS_PROGROUP_calibrateconfidence	TRUE
RESULTS_SEARCH_1_PARAMETERS_PROGROUP_compresspeptides	FALSE
RESULTS_SEARCH_1_PARAMETERS_PROGROUP_confidencepercentthresholdforexcludingothersfromquant	15
RESULTS_SEARCH_1_PARAMETERS_PROGROUP_confidencepercentthresholdforincludingselfinquant	15
RESULTS_SEARCH_1_PARAMETERS_PROGROUP_donotstoremspeaklists	FALSE
RESULTS_SEARCH_1_PARAMETERS_PROGROUP_fasta	C:\AB SCIEX\ProteinPilot Data\SearchDatabases\SwissProt_140703.fasta
RESULTS_SEARCH_1_PARAMETERS_PROGROUP_featuregroupminpepconf	0.66
RESULTS_SEARCH_1_PARAMETERS_PROGROUP_featuregroupminups	0.47
RESULTS_SEARCH_1_PARAMETERS_PROGROUP_focusingintersection	4
RESULTS_SEARCH_1_PARAMETERS_PROGROUP_focusingminimummatchconfidence	0.1
RESULTS_SEARCH_1_PARAMETERS_PROGROUP_focusingminunusedprotscore	0.1
RESULTS_SEARCH_1_PARAMETERS_PROGROUP_focusingsubsetcutoff	6
RESULTS_SEARCH_1_PARAMETERS_PROGROUP_intersection	1.3
RESULTS_SEARCH_1_PARAMETERS_PROGROUP_minimummatchconfidencecutoff	0.001
RESULTS_SEARCH_1_PARAMETERS_PROGROUP_minunusedprotscore	0.0458
RESULTS_SEARCH_1_PARAMETERS_PROGROUP_subsetcutoff	2
RESULTS_SEARCH_1_PARAMETERS_PROGROUP_unusedprotscorethresholdforexcludingothersfromquant	1.3
RESULTS_SEARCH_1_PARAMETERS_PEAKLIST_count	1910-11-22
RESULTS_SEARCH_1_PARAMETERS_PEAKLIST_filenumber	1
RESULTS_SEARCH_1_PARAMETERS_PEAKLIST_original_count	3980
RESULTS_SEARCH_1_PARAMETERS_PEAKLIST_originalfilename	C:\Users\T55002\Desktop\5600 data\MP\MP_121205.1.wiff
RESULTS_SEARCH_1_PARAMETERS_PEAKLIST_partnumber	1
RESULTS_SEARCH_1_PARAMETERS_QUANT_TYPE_background_correction	FALSE
RESULTS_SEARCH_1_PARAMETERS_QUANT_TYPE_bias_correction	TRUE
RESULTS_SEARCH_1_PARAMETERS_QUANT_TYPE_keep_extreme_peptides_over_fraction	0
RESULTS_SEARCH_1_PARAMETERS_QUANT_TYPE_low_confidence_check	TRUE
RESULTS_SEARCH_1_PARAMETERS_QUANT_TYPE_low_intensity_check	TRUE
RESULTS_SEARCH_1_PARAMETERS_QUANT_TYPE_median_statistic	TRUE
RESULTS_SEARCH_1_PARAMETERS_QUANT_TYPE_mod_check	TRUE
RESULTS_SEARCH_1_PARAMETERS_QUANT_TYPE_quant_threshold	-1
RESULTS_SEARCH_1_PARAMETERS_QUANT_TYPE_quant_threshold_sn	9
RESULTS_SEARCH_1_PARAMETERS_QUANT_TYPE_separate_searches	FALSE
RESULTS_SEARCH_1_PARAMETERS_QUANT_TYPE_shared_msms_check	TRUE
RESULTS_SEARCH_1_PARAMETERS_PARAGON_METHOD_SETTINGS_UI_SAMPLE_TYPE	Identification
RESULTS_SEARCH_1_PARAMETERS_PARAGON_METHOD_SETTINGS_UI_CYS_ALKYLATION	Iodoacetamide
RESULTS_SEARCH_1_PARAMETERS_PARAGON_METHOD_SETTINGS_UI_DIGESTION	Trypsin
RESULTS_SEARCH_1_PARAMETERS_PARAGON_METHOD_SETTINGS_UI_INSTRUMENT	TripleTOF 5600
RESULTS_SEARCH_1_PARAMETERS_PARAGON_METHOD_SETTINGS_UI_SPECIES	Saccharomyces cerevisiae
RESULTS_SEARCH_1_PARAMETERS_PARAGON_METHOD_SETTINGS_UI_SEARCH_EFFORT	Thorough
RESULTS_SEARCH_1_PARAMETERS_PARAGON_METHOD_SETTINGS_UI_ID_FOCUS	Biological modifications
RESULTS_SEARCH_1_PARAMETERS_PARAGON_METHOD_SETTINGS_UI_USER_NAME	T55002\T55002
RESULTS_SEARCH_1_PARAMETERS_PARAGON_METHOD_SETTINGS_UI_MACHINE_NAME	T55002
RESULTS_SEARCH_1_PARAMETERS_PARAGON_METHOD_SETTINGS_UI_SEARCH_ID	#VALUE!
RESULTS_SEARCH_1_PARAMETERS_PARAGON_METHOD_SETTINGS_UI_START_TIME	2015-01-26 15:18:17
RESULTS_SEARCH_1_PARAMETERS_PARAGON_METHOD_SETTINGS_UI_MIN_UNUSED_PROTSCORE	01:05:57.120000
RESULTS_SEARCH_1_PARAMETERS_PARAGON_METHOD_SETTINGS_UI_PSPEP	TRUE
RESULTS_SEARCH_2_time_cpu	329598
RESULTS_SEARCH_2_time_duration	337615
RESULTS_SEARCH_2_version	5.0.0.4767
RESULTS_SEARCH_2_xml:id	SEARCH:2:635578822977487070_0
RESULTS_SEARCH_2_PARAMETERS_chemical_data_edited	FALSE
RESULTS_SEARCH_2_PARAMETERS_do_multiprecursor_search	TRUE
RESULTS_SEARCH_2_PARAMETERS_do_reverse_search	TRUE
RESULTS_SEARCH_2_PARAMETERS_max_quant_labels	35
RESULTS_SEARCH_2_PARAMETERS_maxresults	15
RESULTS_SEARCH_2_PARAMETERS_separate_searches	FALSE
RESULTS_SEARCH_2_PARAMETERS_MSTOLERANCE_type	dalton
RESULTS_SEARCH_2_PARAMETERS_MSTOLERANCE_value	0.05
RESULTS_SEARCH_2_PARAMETERS_MSMSTOLERANCE_type	dalton
RESULTS_SEARCH_2_PARAMETERS_MSMSTOLERANCE_value	0.1
RESULTS_SEARCH_2_PARAMETERS_MS_STANDARD_DEVIATION_type	dalton
RESULTS_SEARCH_2_PARAMETERS_MS_STANDARD_DEVIATION_value	0.0011
RESULTS_SEARCH_2_PARAMETERS_MSMS_STANDARD_DEVIATION_type	dalton
RESULTS_SEARCH_2_PARAMETERS_MSMS_STANDARD_DEVIATION_value	0.01
RESULTS_SEARCH_2_PARAMETERS_FASTA_filename	C:\AB SCIEX\ProteinPilot Data\SearchDatabases\SwissProt_140703.fasta
RESULTS_SEARCH_2_PARAMETERS_AUTO_CALIBRATION_ms	TRUE
RESULTS_SEARCH_2_PARAMETERS_AUTO_CALIBRATION_msexport	FALSE
RESULTS_SEARCH_2_PARAMETERS_AUTO_CALIBRATION_msms	TRUE
RESULTS_SEARCH_2_PARAMETERS_AUTO_CALIBRATION_msmstolsdratio	2.75
RESULTS_SEARCH_2_PARAMETERS_AUTO_CALIBRATION_mstolsdratio	7
RESULTS_SEARCH_2_PARAMETERS_AUTO_CALIBRATION_squareroot	TRUE
RESULTS_SEARCH_2_PARAMETERS_AUTO_CALIBRATION_type	dalton
RESULTS_SEARCH_2_PARAMETERS_AUTO_CALIBRATION_MCP_d_s_s_f	0.0666667
RESULTS_SEARCH_2_PARAMETERS_AUTO_CALIBRATION_MCP_d_s_w_f	3
RESULTS_SEARCH_2_PARAMETERS_AUTO_CALIBRATION_MCP_m_f_r_mbc	200
RESULTS_SEARCH_2_PARAMETERS_AUTO_CALIBRATION_MCP_m_m_c	10
RESULTS_SEARCH_2_PARAMETERS_AUTO_CALIBRATION_MCP_m_m_f_s	0.25
RESULTS_SEARCH_2_PARAMETERS_AUTO_CALIBRATION_MCP_m_m_p_f	0.33
RESULTS_SEARCH_2_PARAMETERS_AUTO_CALIBRATION_MCP_m_m_p_rms_f	1
RESULTS_SEARCH_2_PARAMETERS_AUTO_CALIBRATION_MCP_m_p_t_f	1
RESULTS_SEARCH_2_PARAMETERS_AUTO_CALIBRATION_MCP_m_r_h_n_b	15
RESULTS_SEARCH_2_PARAMETERS_AUTO_CALIBRATION_MCP_m_z_n_s	99
RESULTS_SEARCH_2_PARAMETERS_AUTO_CALIBRATION_MCP_m_z_s_mn_f_r	0.0666667
RESULTS_SEARCH_2_PARAMETERS_AUTO_CALIBRATION_MCP_m_z_s_mx_f_r	0.1
RESULTS_SEARCH_2_PARAMETERS_MS_AUTO_CALIBRATION_OUT_avres	-9.4317e-08
RESULTS_SEARCH_2_PARAMETERS_MS_AUTO_CALIBRATION_OUT_c0	0.00755817
RESULTS_SEARCH_2_PARAMETERS_MS_AUTO_CALIBRATION_OUT_c1minus1	-0.00028054
RESULTS_SEARCH_2_PARAMETERS_MS_AUTO_CALIBRATION_OUT_c2	0
RESULTS_SEARCH_2_PARAMETERS_MS_AUTO_CALIBRATION_OUT_file	1900-01-01
RESULTS_SEARCH_2_PARAMETERS_MS_AUTO_CALIBRATION_OUT_partnumber	1
RESULTS_SEARCH_2_PARAMETERS_MS_AUTO_CALIBRATION_OUT_polyorder	1
RESULTS_SEARCH_2_PARAMETERS_MS_AUTO_CALIBRATION_OUT_sample	1
RESULTS_SEARCH_2_PARAMETERS_MS_AUTO_CALIBRATION_OUT_squareroot	TRUE
RESULTS_SEARCH_2_PARAMETERS_MSMS_AUTO_CALIBRATION_OUT_avres	-7.96693e-08
RESULTS_SEARCH_2_PARAMETERS_MSMS_AUTO_CALIBRATION_OUT_c0	-5.1062e-05
RESULTS_SEARCH_2_PARAMETERS_MSMS_AUTO_CALIBRATION_OUT_c1minus1	1.01491e-06
RESULTS_SEARCH_2_PARAMETERS_MSMS_AUTO_CALIBRATION_OUT_c2	0
RESULTS_SEARCH_2_PARAMETERS_MSMS_AUTO_CALIBRATION_OUT_file	1
RESULTS_SEARCH_2_PARAMETERS_MSMS_AUTO_CALIBRATION_OUT_partnumber	1
RESULTS_SEARCH_2_PARAMETERS_MSMS_AUTO_CALIBRATION_OUT_polyorder	1
RESULTS_SEARCH_2_PARAMETERS_MSMS_AUTO_CALIBRATION_OUT_sample	1
RESULTS_SEARCH_2_PARAMETERS_MSMS_AUTO_CALIBRATION_OUT_squareroot	TRUE
RESULTS_SEARCH_2_PARAMETERS_MAX_PRECURSORS_FRAGLET	5
RESULTS_SEARCH_2_PARAMETERS_MAX_PRECURSORS_TAGLET	1
RESULTS_SEARCH_2_PARAMETERS_PRECURSORS_DR_FRAGLET	10
RESULTS_SEARCH_2_PARAMETERS_PRECURSORS_DR_TAGLET	3
RESULTS_SEARCH_2_PARAMETERS_DEFAULT_CHARGE_STATE_1_charge	2
RESULTS_SEARCH_2_PARAMETERS_DEFAULT_CHARGE_STATE_1_probability	1
RESULTS_SEARCH_2_PARAMETERS_DEFAULT_CHARGE_STATE_2_charge	3
RESULTS_SEARCH_2_PARAMETERS_DEFAULT_CHARGE_STATE_2_probability	1
RESULTS_SEARCH_2_PARAMETERS_DEFAULT_CHARGE_STATE_3_charge	4
RESULTS_SEARCH_2_PARAMETERS_DEFAULT_CHARGE_STATE_3_probability	1
RESULTS_SEARCH_2_PARAMETERS_VERSION	5.0.0.0, 4769
RESULTS_SEARCH_2_PARAMETERS_PARAGON_VERSION	5.0.0.0, 4767
RESULTS_SEARCH_2_PARAMETERS_APPLICATION	ProteinPilot(tm) Software
RESULTS_SEARCH_2_PARAMETERS_PROGROUP_alternativedispositionmaximumfoldprobabilitydrop	100
RESULTS_SEARCH_2_PARAMETERS_PROGROUP_alternativedispositionmaximumfoldscoredrop	2
RESULTS_SEARCH_2_PARAMETERS_PROGROUP_autodiscordantpeptidethreshold	0.3
RESULTS_SEARCH_2_PARAMETERS_PROGROUP_bayesconfidencecalclulation	TRUE
RESULTS_SEARCH_2_PARAMETERS_PROGROUP_calibrateconfidence	TRUE
RESULTS_SEARCH_2_PARAMETERS_PROGROUP_compresspeptides	FALSE
RESULTS_SEARCH_2_PARAMETERS_PROGROUP_confidencepercentthresholdforexcludingothersfromquant	15
RESULTS_SEARCH_2_PARAMETERS_PROGROUP_confidencepercentthresholdforincludingselfinquant	15
RESULTS_SEARCH_2_PARAMETERS_PROGROUP_donotstoremspeaklists	FALSE
RESULTS_SEARCH_2_PARAMETERS_PROGROUP_fasta	C:\AB SCIEX\ProteinPilot Data\SearchDatabases\SwissProt_140703.fasta
RESULTS_SEARCH_2_PARAMETERS_PROGROUP_featuregroupminpepconf	0.66
RESULTS_SEARCH_2_PARAMETERS_PROGROUP_featuregroupminups	0.47
RESULTS_SEARCH_2_PARAMETERS_PROGROUP_focusingintersection	4
RESULTS_SEARCH_2_PARAMETERS_PROGROUP_focusingminimummatchconfidence	0.1
RESULTS_SEARCH_2_PARAMETERS_PROGROUP_focusingminunusedprotscore	0.1
RESULTS_SEARCH_2_PARAMETERS_PROGROUP_focusingsubsetcutoff	6
RESULTS_SEARCH_2_PARAMETERS_PROGROUP_intersection	1.3
RESULTS_SEARCH_2_PARAMETERS_PROGROUP_minimummatchconfidencecutoff	0.001
RESULTS_SEARCH_2_PARAMETERS_PROGROUP_minunusedprotscore	0.0458
RESULTS_SEARCH_2_PARAMETERS_PROGROUP_subsetcutoff	2
RESULTS_SEARCH_2_PARAMETERS_PROGROUP_unusedprotscorethresholdforexcludingothersfromquant	1.3
RESULTS_SEARCH_2_PARAMETERS_PEAKLIST_count	3979
RESULTS_SEARCH_2_PARAMETERS_PEAKLIST_filenumber	1
RESULTS_SEARCH_2_PARAMETERS_PEAKLIST_original_count	3980
RESULTS_SEARCH_2_PARAMETERS_PEAKLIST_originalfilename	C:\Users\T55002\Desktop\5600 data\MP\MP_121205.1.wiff
RESULTS_SEARCH_2_PARAMETERS_PEAKLIST_partnumber	1
RESULTS_SEARCH_2_PARAMETERS_QUANT_TYPE_background_correction	FALSE
RESULTS_SEARCH_2_PARAMETERS_QUANT_TYPE_bias_correction	TRUE
RESULTS_SEARCH_2_PARAMETERS_QUANT_TYPE_keep_extreme_peptides_over_fraction	0
RESULTS_SEARCH_2_PARAMETERS_QUANT_TYPE_low_confidence_check	TRUE
RESULTS_SEARCH_2_PARAMETERS_QUANT_TYPE_low_intensity_check	TRUE
RESULTS_SEARCH_2_PARAMETERS_QUANT_TYPE_median_statistic	TRUE
RESULTS_SEARCH_2_PARAMETERS_QUANT_TYPE_mod_check	TRUE
RESULTS_SEARCH_2_PARAMETERS_QUANT_TYPE_quant_threshold	-1
RESULTS_SEARCH_2_PARAMETERS_QUANT_TYPE_quant_threshold_sn	9
RESULTS_SEARCH_2_PARAMETERS_QUANT_TYPE_separate_searches	FALSE
RESULTS_SEARCH_2_PARAMETERS_QUANT_TYPE_shared_msms_check	TRUE
RESULTS_SEARCH_2_PARAMETERS_PARAGON_METHOD_SETTINGS_UI_SAMPLE_TYPE	Identification
RESULTS_SEARCH_2_PARAMETERS_PARAGON_METHOD_SETTINGS_UI_CYS_ALKYLATION	Iodoacetamide
RESULTS_SEARCH_2_PARAMETERS_PARAGON_METHOD_SETTINGS_UI_DIGESTION	Trypsin
RESULTS_SEARCH_2_PARAMETERS_PARAGON_METHOD_SETTINGS_UI_INSTRUMENT	TripleTOF 5600
RESULTS_SEARCH_2_PARAMETERS_PARAGON_METHOD_SETTINGS_UI_SPECIES	Saccharomyces cerevisiae
RESULTS_SEARCH_2_PARAMETERS_PARAGON_METHOD_SETTINGS_UI_SEARCH_EFFORT	Thorough
RESULTS_SEARCH_2_PARAMETERS_PARAGON_METHOD_SETTINGS_UI_ID_FOCUS	Biological modifications
RESULTS_SEARCH_2_PARAMETERS_PARAGON_METHOD_SETTINGS_UI_USER_NAME	T55002\T55002
RESULTS_SEARCH_2_PARAMETERS_PARAGON_METHOD_SETTINGS_UI_MACHINE_NAME	T55002
RESULTS_SEARCH_2_PARAMETERS_PARAGON_METHOD_SETTINGS_UI_SEARCH_ID	6.35579e+17
RESULTS_SEARCH_2_PARAMETERS_PARAGON_METHOD_SETTINGS_UI_START_TIME	2015-01-26 15:18:17
RESULTS_SEARCH_2_PARAMETERS_PARAGON_METHOD_SETTINGS_UI_MIN_UNUSED_PROTSCORE	0.0458
RESULTS_SEARCH_2_PARAMETERS_PARAGON_METHOD_SETTINGS_UI_PSPEP	TRUE
RESULTS_SEARCH_3_time_cpu	35069
RESULTS_SEARCH_3_time_duration	83740
RESULTS_SEARCH_3_version	5.0.0.4767
RESULTS_SEARCH_3_xml:id	SEARCH:1:635578822977487070_1
RESULTS_SEARCH_3_PARAMETERS_chemical_data_edited	FALSE
RESULTS_SEARCH_3_PARAMETERS_do_multiprecursor_search	TRUE
RESULTS_SEARCH_3_PARAMETERS_do_reverse_search	TRUE
RESULTS_SEARCH_3_PARAMETERS_max_quant_labels	35
RESULTS_SEARCH_3_PARAMETERS_maxresults	15
RESULTS_SEARCH_3_PARAMETERS_separate_searches	FALSE
RESULTS_SEARCH_3_PARAMETERS_MSTOLERANCE_type	dalton
RESULTS_SEARCH_3_PARAMETERS_MSTOLERANCE_value	0.05
RESULTS_SEARCH_3_PARAMETERS_MSMSTOLERANCE_type	dalton
RESULTS_SEARCH_3_PARAMETERS_MSMSTOLERANCE_value	0.1
RESULTS_SEARCH_3_PARAMETERS_MS_STANDARD_DEVIATION_type	dalton
RESULTS_SEARCH_3_PARAMETERS_MS_STANDARD_DEVIATION_value	0.0011
RESULTS_SEARCH_3_PARAMETERS_MSMS_STANDARD_DEVIATION_type	dalton
RESULTS_SEARCH_3_PARAMETERS_MSMS_STANDARD_DEVIATION_value	0.01
RESULTS_SEARCH_3_PARAMETERS_FASTA_filename	C:\AB SCIEX\ProteinPilot Data\SearchDatabases\SwissProt_140703.fasta
RESULTS_SEARCH_3_PARAMETERS_AUTO_CALIBRATION_ms	TRUE
RESULTS_SEARCH_3_PARAMETERS_AUTO_CALIBRATION_msexport	FALSE
RESULTS_SEARCH_3_PARAMETERS_AUTO_CALIBRATION_msms	TRUE
RESULTS_SEARCH_3_PARAMETERS_AUTO_CALIBRATION_msmstolsdratio	2.75
RESULTS_SEARCH_3_PARAMETERS_AUTO_CALIBRATION_mstolsdratio	7
RESULTS_SEARCH_3_PARAMETERS_AUTO_CALIBRATION_squareroot	TRUE
RESULTS_SEARCH_3_PARAMETERS_AUTO_CALIBRATION_type	dalton
RESULTS_SEARCH_3_PARAMETERS_AUTO_CALIBRATION_MCP_d_s_s_f	0.0666667
RESULTS_SEARCH_3_PARAMETERS_AUTO_CALIBRATION_MCP_d_s_w_f	3
RESULTS_SEARCH_3_PARAMETERS_AUTO_CALIBRATION_MCP_m_f_r_mbc	200
RESULTS_SEARCH_3_PARAMETERS_AUTO_CALIBRATION_MCP_m_m_c	10
RESULTS_SEARCH_3_PARAMETERS_AUTO_CALIBRATION_MCP_m_m_f_s	0.25
RESULTS_SEARCH_3_PARAMETERS_AUTO_CALIBRATION_MCP_m_m_p_f	0.33
RESULTS_SEARCH_3_PARAMETERS_AUTO_CALIBRATION_MCP_m_m_p_rms_f	1
RESULTS_SEARCH_3_PARAMETERS_AUTO_CALIBRATION_MCP_m_p_t_f	1
RESULTS_SEARCH_3_PARAMETERS_AUTO_CALIBRATION_MCP_m_r_h_n_b	15
RESULTS_SEARCH_3_PARAMETERS_AUTO_CALIBRATION_MCP_m_z_n_s	99
RESULTS_SEARCH_3_PARAMETERS_AUTO_CALIBRATION_MCP_m_z_s_mn_f_r	0.0666667
RESULTS_SEARCH_3_PARAMETERS_AUTO_CALIBRATION_MCP_m_z_s_mx_f_r	0.1
RESULTS_SEARCH_3_PARAMETERS_MS_AUTO_CALIBRATION_OUT_avres	-7.60508e-09
RESULTS_SEARCH_3_PARAMETERS_MS_AUTO_CALIBRATION_OUT_c0	0.00758979
RESULTS_SEARCH_3_PARAMETERS_MS_AUTO_CALIBRATION_OUT_c1minus1	-0.000281608
RESULTS_SEARCH_3_PARAMETERS_MS_AUTO_CALIBRATION_OUT_c2	0
RESULTS_SEARCH_3_PARAMETERS_MS_AUTO_CALIBRATION_OUT_file	1
RESULTS_SEARCH_3_PARAMETERS_MS_AUTO_CALIBRATION_OUT_partnumber	2
RESULTS_SEARCH_3_PARAMETERS_MS_AUTO_CALIBRATION_OUT_polyorder	1
RESULTS_SEARCH_3_PARAMETERS_MS_AUTO_CALIBRATION_OUT_sample	1
RESULTS_SEARCH_3_PARAMETERS_MS_AUTO_CALIBRATION_OUT_squareroot	TRUE
RESULTS_SEARCH_3_PARAMETERS_MSMS_AUTO_CALIBRATION_OUT_avres	-8.70644e-08
RESULTS_SEARCH_3_PARAMETERS_MSMS_AUTO_CALIBRATION_OUT_c0	-1.51426e-06
RESULTS_SEARCH_3_PARAMETERS_MSMS_AUTO_CALIBRATION_OUT_c1minus1	-1.07192e-06
RESULTS_SEARCH_3_PARAMETERS_MSMS_AUTO_CALIBRATION_OUT_c2	0
RESULTS_SEARCH_3_PARAMETERS_MSMS_AUTO_CALIBRATION_OUT_file	1
RESULTS_SEARCH_3_PARAMETERS_MSMS_AUTO_CALIBRATION_OUT_partnumber	2
RESULTS_SEARCH_3_PARAMETERS_MSMS_AUTO_CALIBRATION_OUT_polyorder	1
RESULTS_SEARCH_3_PARAMETERS_MSMS_AUTO_CALIBRATION_OUT_sample	1900-01-01
RESULTS_SEARCH_3_PARAMETERS_MSMS_AUTO_CALIBRATION_OUT_squareroot	TRUE
RESULTS_SEARCH_3_PARAMETERS_MAX_PRECURSORS_FRAGLET	5
RESULTS_SEARCH_3_PARAMETERS_MAX_PRECURSORS_TAGLET	1
RESULTS_SEARCH_3_PARAMETERS_PRECURSORS_DR_FRAGLET	10
RESULTS_SEARCH_3_PARAMETERS_PRECURSORS_DR_TAGLET	3
RESULTS_SEARCH_3_PARAMETERS_DEFAULT_CHARGE_STATE_1_charge	2
RESULTS_SEARCH_3_PARAMETERS_DEFAULT_CHARGE_STATE_1_probability	1
RESULTS_SEARCH_3_PARAMETERS_DEFAULT_CHARGE_STATE_2_charge	3
RESULTS_SEARCH_3_PARAMETERS_DEFAULT_CHARGE_STATE_2_probability	1
RESULTS_SEARCH_3_PARAMETERS_DEFAULT_CHARGE_STATE_3_charge	4
RESULTS_SEARCH_3_PARAMETERS_DEFAULT_CHARGE_STATE_3_probability	1
RESULTS_SEARCH_3_PARAMETERS_VERSION	5.0.0.0, 4769
RESULTS_SEARCH_3_PARAMETERS_PARAGON_VERSION	5.0.0.0, 4767
RESULTS_SEARCH_3_PARAMETERS_APPLICATION	ProteinPilot(tm) Software
RESULTS_SEARCH_3_PARAMETERS_PROGROUP_alternativedispositionmaximumfoldprobabilitydrop	100
RESULTS_SEARCH_3_PARAMETERS_PROGROUP_alternativedispositionmaximumfoldscoredrop	2
RESULTS_SEARCH_3_PARAMETERS_PROGROUP_autodiscordantpeptidethreshold	0.3
RESULTS_SEARCH_3_PARAMETERS_PROGROUP_bayesconfidencecalclulation	TRUE
RESULTS_SEARCH_3_PARAMETERS_PROGROUP_calibrateconfidence	TRUE
RESULTS_SEARCH_3_PARAMETERS_PROGROUP_compresspeptides	FALSE
RESULTS_SEARCH_3_PARAMETERS_PROGROUP_confidencepercentthresholdforexcludingothersfromquant	15
RESULTS_SEARCH_3_PARAMETERS_PROGROUP_confidencepercentthresholdforincludingselfinquant	15
RESULTS_SEARCH_3_PARAMETERS_PROGROUP_donotstoremspeaklists	FALSE
RESULTS_SEARCH_3_PARAMETERS_PROGROUP_fasta	C:\AB SCIEX\ProteinPilot Data\SearchDatabases\SwissProt_140703.fasta
RESULTS_SEARCH_3_PARAMETERS_PROGROUP_featuregroupminpepconf	0.66
RESULTS_SEARCH_3_PARAMETERS_PROGROUP_featuregroupminups	0.47
RESULTS_SEARCH_3_PARAMETERS_PROGROUP_focusingintersection	4
RESULTS_SEARCH_3_PARAMETERS_PROGROUP_focusingminimummatchconfidence	0.1
RESULTS_SEARCH_3_PARAMETERS_PROGROUP_focusingminunusedprotscore	0.1
RESULTS_SEARCH_3_PARAMETERS_PROGROUP_focusingsubsetcutoff	6
RESULTS_SEARCH_3_PARAMETERS_PROGROUP_intersection	1.3
RESULTS_SEARCH_3_PARAMETERS_PROGROUP_minimummatchconfidencecutoff	0.001
RESULTS_SEARCH_3_PARAMETERS_PROGROUP_minunusedprotscore	01:05:57.120000
RESULTS_SEARCH_3_PARAMETERS_PROGROUP_subsetcutoff	2
RESULTS_SEARCH_3_PARAMETERS_PROGROUP_unusedprotscorethresholdforexcludingothersfromquant	1.3
RESULTS_SEARCH_3_PARAMETERS_PEAKLIST_count	3938
RESULTS_SEARCH_3_PARAMETERS_PEAKLIST_filenumber	1
RESULTS_SEARCH_3_PARAMETERS_PEAKLIST_original_count	3938
RESULTS_SEARCH_3_PARAMETERS_PEAKLIST_originalfilename	C:\Users\T55002\Desktop\5600 data\MP\MP_121205.1.wiff
RESULTS_SEARCH_3_PARAMETERS_PEAKLIST_partnumber	2
RESULTS_SEARCH_3_PARAMETERS_QUANT_TYPE_background_correction	FALSE
RESULTS_SEARCH_3_PARAMETERS_QUANT_TYPE_bias_correction	TRUE
RESULTS_SEARCH_3_PARAMETERS_QUANT_TYPE_keep_extreme_peptides_over_fraction	0
RESULTS_SEARCH_3_PARAMETERS_QUANT_TYPE_low_confidence_check	TRUE
RESULTS_SEARCH_3_PARAMETERS_QUANT_TYPE_low_intensity_check	TRUE
RESULTS_SEARCH_3_PARAMETERS_QUANT_TYPE_median_statistic	TRUE
RESULTS_SEARCH_3_PARAMETERS_QUANT_TYPE_mod_check	TRUE
RESULTS_SEARCH_3_PARAMETERS_QUANT_TYPE_quant_threshold	-1
RESULTS_SEARCH_3_PARAMETERS_QUANT_TYPE_quant_threshold_sn	9
RESULTS_SEARCH_3_PARAMETERS_QUANT_TYPE_separate_searches	FALSE
RESULTS_SEARCH_3_PARAMETERS_QUANT_TYPE_shared_msms_check	TRUE
RESULTS_SEARCH_3_PARAMETERS_PARAGON_METHOD_SETTINGS_UI_SAMPLE_TYPE	Identification
RESULTS_SEARCH_3_PARAMETERS_PARAGON_METHOD_SETTINGS_UI_CYS_ALKYLATION	Iodoacetamide
RESULTS_SEARCH_3_PARAMETERS_PARAGON_METHOD_SETTINGS_UI_DIGESTION	Trypsin
RESULTS_SEARCH_3_PARAMETERS_PARAGON_METHOD_SETTINGS_UI_INSTRUMENT	TripleTOF 5600
RESULTS_SEARCH_3_PARAMETERS_PARAGON_METHOD_SETTINGS_UI_SPECIES	Saccharomyces cerevisiae
RESULTS_SEARCH_3_PARAMETERS_PARAGON_METHOD_SETTINGS_UI_SEARCH_EFFORT	Thorough
RESULTS_SEARCH_3_PARAMETERS_PARAGON_METHOD_SETTINGS_UI_ID_FOCUS	Biological modifications
RESULTS_SEARCH_3_PARAMETERS_PARAGON_METHOD_SETTINGS_UI_USER_NAME	T55002\T55002
RESULTS_SEARCH_3_PARAMETERS_PARAGON_METHOD_SETTINGS_UI_MACHINE_NAME	T55002
RESULTS_SEARCH_3_PARAMETERS_PARAGON_METHOD_SETTINGS_UI_SEARCH_ID	6.35579e+17
RESULTS_SEARCH_3_PARAMETERS_PARAGON_METHOD_SETTINGS_UI_START_TIME	2015-01-26 15:18:17
RESULTS_SEARCH_3_PARAMETERS_PARAGON_METHOD_SETTINGS_UI_MIN_UNUSED_PROTSCORE	0.0458
RESULTS_SEARCH_3_PARAMETERS_PARAGON_METHOD_SETTINGS_UI_PSPEP	TRUE
RESULTS_SEARCH_4_time_cpu	2911-10-16
RESULTS_SEARCH_4_time_duration	374307
RESULTS_SEARCH_4_version	5.0.0.4767
RESULTS_SEARCH_4_xml:id	SEARCH:2:635578822977487070_1
RESULTS_SEARCH_4_PARAMETERS_chemical_data_edited	FALSE
RESULTS_SEARCH_4_PARAMETERS_do_multiprecursor_search	TRUE
RESULTS_SEARCH_4_PARAMETERS_do_reverse_search	TRUE
RESULTS_SEARCH_4_PARAMETERS_max_quant_labels	35
RESULTS_SEARCH_4_PARAMETERS_maxresults	15
RESULTS_SEARCH_4_PARAMETERS_separate_searches	FALSE
RESULTS_SEARCH_4_PARAMETERS_MSTOLERANCE_type	dalton
RESULTS_SEARCH_4_PARAMETERS_MSTOLERANCE_value	0.05
RESULTS_SEARCH_4_PARAMETERS_MSMSTOLERANCE_type	dalton
RESULTS_SEARCH_4_PARAMETERS_MSMSTOLERANCE_value	0.1
RESULTS_SEARCH_4_PARAMETERS_MS_STANDARD_DEVIATION_type	dalton
RESULTS_SEARCH_4_PARAMETERS_MS_STANDARD_DEVIATION_value	0.0011
RESULTS_SEARCH_4_PARAMETERS_MSMS_STANDARD_DEVIATION_type	dalton
RESULTS_SEARCH_4_PARAMETERS_MSMS_STANDARD_DEVIATION_value	0.01
RESULTS_SEARCH_4_PARAMETERS_FASTA_filename	C:\AB SCIEX\ProteinPilot Data\SearchDatabases\SwissProt_140703.fasta
RESULTS_SEARCH_4_PARAMETERS_AUTO_CALIBRATION_ms	TRUE
RESULTS_SEARCH_4_PARAMETERS_AUTO_CALIBRATION_msexport	FALSE
RESULTS_SEARCH_4_PARAMETERS_AUTO_CALIBRATION_msms	TRUE
RESULTS_SEARCH_4_PARAMETERS_AUTO_CALIBRATION_msmstolsdratio	2.75
RESULTS_SEARCH_4_PARAMETERS_AUTO_CALIBRATION_mstolsdratio	7
RESULTS_SEARCH_4_PARAMETERS_AUTO_CALIBRATION_squareroot	TRUE
RESULTS_SEARCH_4_PARAMETERS_AUTO_CALIBRATION_type	dalton
RESULTS_SEARCH_4_PARAMETERS_AUTO_CALIBRATION_MCP_d_s_s_f	0.0666667
RESULTS_SEARCH_4_PARAMETERS_AUTO_CALIBRATION_MCP_d_s_w_f	3
RESULTS_SEARCH_4_PARAMETERS_AUTO_CALIBRATION_MCP_m_f_r_mbc	200
RESULTS_SEARCH_4_PARAMETERS_AUTO_CALIBRATION_MCP_m_m_c	10
RESULTS_SEARCH_4_PARAMETERS_AUTO_CALIBRATION_MCP_m_m_f_s	0.25
RESULTS_SEARCH_4_PARAMETERS_AUTO_CALIBRATION_MCP_m_m_p_f	0.33
RESULTS_SEARCH_4_PARAMETERS_AUTO_CALIBRATION_MCP_m_m_p_rms_f	1
RESULTS_SEARCH_4_PARAMETERS_AUTO_CALIBRATION_MCP_m_p_t_f	1
RESULTS_SEARCH_4_PARAMETERS_AUTO_CALIBRATION_MCP_m_r_h_n_b	15
RESULTS_SEARCH_4_PARAMETERS_AUTO_CALIBRATION_MCP_m_z_n_s	99
RESULTS_SEARCH_4_PARAMETERS_AUTO_CALIBRATION_MCP_m_z_s_mn_f_r	0.0666667
RESULTS_SEARCH_4_PARAMETERS_AUTO_CALIBRATION_MCP_m_z_s_mx_f_r	0.1
RESULTS_SEARCH_4_PARAMETERS_MS_AUTO_CALIBRATION_OUT_avres	-7.60508e-09
RESULTS_SEARCH_4_PARAMETERS_MS_AUTO_CALIBRATION_OUT_c0	0.00758979
RESULTS_SEARCH_4_PARAMETERS_MS_AUTO_CALIBRATION_OUT_c1minus1	-0.000281608
RESULTS_SEARCH_4_PARAMETERS_MS_AUTO_CALIBRATION_OUT_c2	0
RESULTS_SEARCH_4_PARAMETERS_MS_AUTO_CALIBRATION_OUT_file	1
RESULTS_SEARCH_4_PARAMETERS_MS_AUTO_CALIBRATION_OUT_partnumber	2
RESULTS_SEARCH_4_PARAMETERS_MS_AUTO_CALIBRATION_OUT_polyorder	1
RESULTS_SEARCH_4_PARAMETERS_MS_AUTO_CALIBRATION_OUT_sample	1
RESULTS_SEARCH_4_PARAMETERS_MS_AUTO_CALIBRATION_OUT_squareroot	TRUE
RESULTS_SEARCH_4_PARAMETERS_MSMS_AUTO_CALIBRATION_OUT_avres	-8.70644e-08
RESULTS_SEARCH_4_PARAMETERS_MSMS_AUTO_CALIBRATION_OUT_c0	-1.51426e-06
RESULTS_SEARCH_4_PARAMETERS_MSMS_AUTO_CALIBRATION_OUT_c1minus1	-1.07192e-06
RESULTS_SEARCH_4_PARAMETERS_MSMS_AUTO_CALIBRATION_OUT_c2	0
RESULTS_SEARCH_4_PARAMETERS_MSMS_AUTO_CALIBRATION_OUT_file	1
RESULTS_SEARCH_4_PARAMETERS_MSMS_AUTO_CALIBRATION_OUT_partnumber	2
RESULTS_SEARCH_4_PARAMETERS_MSMS_AUTO_CALIBRATION_OUT_polyorder	1
RESULTS_SEARCH_4_PARAMETERS_MSMS_AUTO_CALIBRATION_OUT_sample	1
RESULTS_SEARCH_4_PARAMETERS_MSMS_AUTO_CALIBRATION_OUT_squareroot	TRUE
RESULTS_SEARCH_4_PARAMETERS_MAX_PRECURSORS_FRAGLET	5
RESULTS_SEARCH_4_PARAMETERS_MAX_PRECURSORS_TAGLET	1
RESULTS_SEARCH_4_PARAMETERS_PRECURSORS_DR_FRAGLET	10
RESULTS_SEARCH_4_PARAMETERS_PRECURSORS_DR_TAGLET	3
RESULTS_SEARCH_4_PARAMETERS_DEFAULT_CHARGE_STATE_1_charge	2
RESULTS_SEARCH_4_PARAMETERS_DEFAULT_CHARGE_STATE_1_probability	1
RESULTS_SEARCH_4_PARAMETERS_DEFAULT_CHARGE_STATE_2_charge	3
RESULTS_SEARCH_4_PARAMETERS_DEFAULT_CHARGE_STATE_2_probability	1
RESULTS_SEARCH_4_PARAMETERS_DEFAULT_CHARGE_STATE_3_charge	4
RESULTS_SEARCH_4_PARAMETERS_DEFAULT_CHARGE_STATE_3_probability	1
RESULTS_SEARCH_4_PARAMETERS_VERSION	5.0.0.0, 4769
RESULTS_SEARCH_4_PARAMETERS_PARAGON_VERSION	5.0.0.0, 4767
RESULTS_SEARCH_4_PARAMETERS_APPLICATION	ProteinPilot(tm) Software
RESULTS_SEARCH_4_PARAMETERS_PROGROUP_alternativedispositionmaximumfoldprobabilitydrop	100
RESULTS_SEARCH_4_PARAMETERS_PROGROUP_alternativedispositionmaximumfoldscoredrop	2
RESULTS_SEARCH_4_PARAMETERS_PROGROUP_autodiscordantpeptidethreshold	0.3
RESULTS_SEARCH_4_PARAMETERS_PROGROUP_bayesconfidencecalclulation	TRUE
RESULTS_SEARCH_4_PARAMETERS_PROGROUP_calibrateconfidence	TRUE
RESULTS_SEARCH_4_PARAMETERS_PROGROUP_compresspeptides	FALSE
RESULTS_SEARCH_4_PARAMETERS_PROGROUP_confidencepercentthresholdforexcludingothersfromquant	15
RESULTS_SEARCH_4_PARAMETERS_PROGROUP_confidencepercentthresholdforincludingselfinquant	15
RESULTS_SEARCH_4_PARAMETERS_PROGROUP_donotstoremspeaklists	FALSE
RESULTS_SEARCH_4_PARAMETERS_PROGROUP_fasta	C:\AB SCIEX\ProteinPilot Data\SearchDatabases\SwissProt_140703.fasta
RESULTS_SEARCH_4_PARAMETERS_PROGROUP_featuregroupminpepconf	0.66
RESULTS_SEARCH_4_PARAMETERS_PROGROUP_featuregroupminups	0.47
RESULTS_SEARCH_4_PARAMETERS_PROGROUP_focusingintersection	4
RESULTS_SEARCH_4_PARAMETERS_PROGROUP_focusingminimummatchconfidence	0.1
RESULTS_SEARCH_4_PARAMETERS_PROGROUP_focusingminunusedprotscore	0.1
RESULTS_SEARCH_4_PARAMETERS_PROGROUP_focusingsubsetcutoff	6
RESULTS_SEARCH_4_PARAMETERS_PROGROUP_intersection	1.3
RESULTS_SEARCH_4_PARAMETERS_PROGROUP_minimummatchconfidencecutoff	0.001
RESULTS_SEARCH_4_PARAMETERS_PROGROUP_minunusedprotscore	0.0458
RESULTS_SEARCH_4_PARAMETERS_PROGROUP_subsetcutoff	2
RESULTS_SEARCH_4_PARAMETERS_PROGROUP_unusedprotscorethresholdforexcludingothersfromquant	1.3
RESULTS_SEARCH_4_PARAMETERS_PEAKLIST_count	3938
RESULTS_SEARCH_4_PARAMETERS_PEAKLIST_filenumber	1
RESULTS_SEARCH_4_PARAMETERS_PEAKLIST_original_count	3938
RESULTS_SEARCH_4_PARAMETERS_PEAKLIST_originalfilename	C:\Users\T55002\Desktop\5600 data\MP\MP_121205.1.wiff
RESULTS_SEARCH_4_PARAMETERS_PEAKLIST_partnumber	2
RESULTS_SEARCH_4_PARAMETERS_QUANT_TYPE_background_correction	FALSE
RESULTS_SEARCH_4_PARAMETERS_QUANT_TYPE_bias_correction	TRUE
RESULTS_SEARCH_4_PARAMETERS_QUANT_TYPE_keep_extreme_peptides_over_fraction	0
RESULTS_SEARCH_4_PARAMETERS_QUANT_TYPE_low_confidence_check	TRUE
RESULTS_SEARCH_4_PARAMETERS_QUANT_TYPE_low_intensity_check	TRUE
RESULTS_SEARCH_4_PARAMETERS_QUANT_TYPE_median_statistic	TRUE
RESULTS_SEARCH_4_PARAMETERS_QUANT_TYPE_mod_check	TRUE
RESULTS_SEARCH_4_PARAMETERS_QUANT_TYPE_quant_threshold	-1
RESULTS_SEARCH_4_PARAMETERS_QUANT_TYPE_quant_threshold_sn	9
RESULTS_SEARCH_4_PARAMETERS_QUANT_TYPE_separate_searches	FALSE
RESULTS_SEARCH_4_PARAMETERS_QUANT_TYPE_shared_msms_check	TRUE
RESULTS_SEARCH_4_PARAMETERS_PARAGON_METHOD_SETTINGS_UI_SAMPLE_TYPE	Identification
RESULTS_SEARCH_4_PARAMETERS_PARAGON_METHOD_SETTINGS_UI_CYS_ALKYLATION	Iodoacetamide
RESULTS_SEARCH_4_PARAMETERS_PARAGON_METHOD_SETTINGS_UI_DIGESTION	Trypsin
RESULTS_SEARCH_4_PARAMETERS_PARAGON_METHOD_SETTINGS_UI_INSTRUMENT	TripleTOF 5600
RESULTS_SEARCH_4_PARAMETERS_PARAGON_METHOD_SETTINGS_UI_SPECIES	Saccharomyces cerevisiae
RESULTS_SEARCH_4_PARAMETERS_PARAGON_METHOD_SETTINGS_UI_SEARCH_EFFORT	Thorough
RESULTS_SEARCH_4_PARAMETERS_PARAGON_METHOD_SETTINGS_UI_ID_FOCUS	Biological modifications
RESULTS_SEARCH_4_PARAMETERS_PARAGON_METHOD_SETTINGS_UI_USER_NAME	T55002\T55002
RESULTS_SEARCH_4_PARAMETERS_PARAGON_METHOD_SETTINGS_UI_MACHINE_NAME	T55002
RESULTS_SEARCH_4_PARAMETERS_PARAGON_METHOD_SETTINGS_UI_SEARCH_ID	6.35579e+17
RESULTS_SEARCH_4_PARAMETERS_PARAGON_METHOD_SETTINGS_UI_START_TIME	2015-01-26 15:18:17
RESULTS_SEARCH_4_PARAMETERS_PARAGON_METHOD_SETTINGS_UI_MIN_UNUSED_PROTSCORE	0.0458
RESULTS_SEARCH_4_PARAMETERS_PARAGON_METHOD_SETTINGS_UI_PSPEP	TRUE
RESULTS_SEARCH_5_time_cpu	35693
RESULTS_SEARCH_5_time_duration	2130-06-19
RESULTS_SEARCH_5_version	5.0.0.4767
RESULTS_SEARCH_5_xml:id	SEARCH:1:635578822977487070_2
RESULTS_SEARCH_5_PARAMETERS_chemical_data_edited	FALSE
RESULTS_SEARCH_5_PARAMETERS_do_multiprecursor_search	TRUE
RESULTS_SEARCH_5_PARAMETERS_do_reverse_search	TRUE
RESULTS_SEARCH_5_PARAMETERS_max_quant_labels	35
RESULTS_SEARCH_5_PARAMETERS_maxresults	15
RESULTS_SEARCH_5_PARAMETERS_separate_searches	FALSE
RESULTS_SEARCH_5_PARAMETERS_MSTOLERANCE_type	dalton
RESULTS_SEARCH_5_PARAMETERS_MSTOLERANCE_value	0.05
RESULTS_SEARCH_5_PARAMETERS_MSMSTOLERANCE_type	dalton
RESULTS_SEARCH_5_PARAMETERS_MSMSTOLERANCE_value	0.1
RESULTS_SEARCH_5_PARAMETERS_MS_STANDARD_DEVIATION_type	dalton
RESULTS_SEARCH_5_PARAMETERS_MS_STANDARD_DEVIATION_value	0.0011
RESULTS_SEARCH_5_PARAMETERS_MSMS_STANDARD_DEVIATION_type	dalton
RESULTS_SEARCH_5_PARAMETERS_MSMS_STANDARD_DEVIATION_value	0.01
RESULTS_SEARCH_5_PARAMETERS_FASTA_filename	C:\AB SCIEX\ProteinPilot Data\SearchDatabases\SwissProt_140703.fasta
RESULTS_SEARCH_5_PARAMETERS_AUTO_CALIBRATION_ms	TRUE
RESULTS_SEARCH_5_PARAMETERS_AUTO_CALIBRATION_msexport	FALSE
RESULTS_SEARCH_5_PARAMETERS_AUTO_CALIBRATION_msms	TRUE
RESULTS_SEARCH_5_PARAMETERS_AUTO_CALIBRATION_msmstolsdratio	2.75
RESULTS_SEARCH_5_PARAMETERS_AUTO_CALIBRATION_mstolsdratio	7
RESULTS_SEARCH_5_PARAMETERS_AUTO_CALIBRATION_squareroot	TRUE
RESULTS_SEARCH_5_PARAMETERS_AUTO_CALIBRATION_type	dalton
RESULTS_SEARCH_5_PARAMETERS_AUTO_CALIBRATION_MCP_d_s_s_f	0.0666667
RESULTS_SEARCH_5_PARAMETERS_AUTO_CALIBRATION_MCP_d_s_w_f	3
RESULTS_SEARCH_5_PARAMETERS_AUTO_CALIBRATION_MCP_m_f_r_mbc	200
RESULTS_SEARCH_5_PARAMETERS_AUTO_CALIBRATION_MCP_m_m_c	10
RESULTS_SEARCH_5_PARAMETERS_AUTO_CALIBRATION_MCP_m_m_f_s	0.25
RESULTS_SEARCH_5_PARAMETERS_AUTO_CALIBRATION_MCP_m_m_p_f	0.33
RESULTS_SEARCH_5_PARAMETERS_AUTO_CALIBRATION_MCP_m_m_p_rms_f	1
RESULTS_SEARCH_5_PARAMETERS_AUTO_CALIBRATION_MCP_m_p_t_f	1
RESULTS_SEARCH_5_PARAMETERS_AUTO_CALIBRATION_MCP_m_r_h_n_b	15
RESULTS_SEARCH_5_PARAMETERS_AUTO_CALIBRATION_MCP_m_z_n_s	99
RESULTS_SEARCH_5_PARAMETERS_AUTO_CALIBRATION_MCP_m_z_s_mn_f_r	0.0666667
RESULTS_SEARCH_5_PARAMETERS_AUTO_CALIBRATION_MCP_m_z_s_mx_f_r	0.1
RESULTS_SEARCH_5_PARAMETERS_MS_AUTO_CALIBRATION_OUT_avres	4.4022e-08
RESULTS_SEARCH_5_PARAMETERS_MS_AUTO_CALIBRATION_OUT_c0	0.00761862
RESULTS_SEARCH_5_PARAMETERS_MS_AUTO_CALIBRATION_OUT_c1minus1	-0.000283237
RESULTS_SEARCH_5_PARAMETERS_MS_AUTO_CALIBRATION_OUT_c2	0
RESULTS_SEARCH_5_PARAMETERS_MS_AUTO_CALIBRATION_OUT_file	1
RESULTS_SEARCH_5_PARAMETERS_MS_AUTO_CALIBRATION_OUT_partnumber	3
RESULTS_SEARCH_5_PARAMETERS_MS_AUTO_CALIBRATION_OUT_polyorder	1
RESULTS_SEARCH_5_PARAMETERS_MS_AUTO_CALIBRATION_OUT_sample	1
RESULTS_SEARCH_5_PARAMETERS_MS_AUTO_CALIBRATION_OUT_squareroot	TRUE
RESULTS_SEARCH_5_PARAMETERS_MSMS_AUTO_CALIBRATION_OUT_avres	-5.5587e-08
RESULTS_SEARCH_5_PARAMETERS_MSMS_AUTO_CALIBRATION_OUT_c0	-7.56535e-05
RESULTS_SEARCH_5_PARAMETERS_MSMS_AUTO_CALIBRATION_OUT_c1minus1	1.43614e-06
RESULTS_SEARCH_5_PARAMETERS_MSMS_AUTO_CALIBRATION_OUT_c2	0
RESULTS_SEARCH_5_PARAMETERS_MSMS_AUTO_CALIBRATION_OUT_file	1
RESULTS_SEARCH_5_PARAMETERS_MSMS_AUTO_CALIBRATION_OUT_partnumber	3
RESULTS_SEARCH_5_PARAMETERS_MSMS_AUTO_CALIBRATION_OUT_polyorder	1
RESULTS_SEARCH_5_PARAMETERS_MSMS_AUTO_CALIBRATION_OUT_sample	1
RESULTS_SEARCH_5_PARAMETERS_MSMS_AUTO_CALIBRATION_OUT_squareroot	TRUE
RESULTS_SEARCH_5_PARAMETERS_MAX_PRECURSORS_FRAGLET	5
RESULTS_SEARCH_5_PARAMETERS_MAX_PRECURSORS_TAGLET	1
RESULTS_SEARCH_5_PARAMETERS_PRECURSORS_DR_FRAGLET	10
RESULTS_SEARCH_5_PARAMETERS_PRECURSORS_DR_TAGLET	3
RESULTS_SEARCH_5_PARAMETERS_DEFAULT_CHARGE_STATE_1_charge	2
RESULTS_SEARCH_5_PARAMETERS_DEFAULT_CHARGE_STATE_1_probability	1
RESULTS_SEARCH_5_PARAMETERS_DEFAULT_CHARGE_STATE_2_charge	3
RESULTS_SEARCH_5_PARAMETERS_DEFAULT_CHARGE_STATE_2_probability	1
RESULTS_SEARCH_5_PARAMETERS_DEFAULT_CHARGE_STATE_3_charge	4
RESULTS_SEARCH_5_PARAMETERS_DEFAULT_CHARGE_STATE_3_probability	1
RESULTS_SEARCH_5_PARAMETERS_VERSION	5.0.0.0, 4769
RESULTS_SEARCH_5_PARAMETERS_PARAGON_VERSION	5.0.0.0, 4767
RESULTS_SEARCH_5_PARAMETERS_APPLICATION	ProteinPilot(tm) Software
RESULTS_SEARCH_5_PARAMETERS_PROGROUP_alternativedispositionmaximumfoldprobabilitydrop	100
RESULTS_SEARCH_5_PARAMETERS_PROGROUP_alternativedispositionmaximumfoldscoredrop	2
RESULTS_SEARCH_5_PARAMETERS_PROGROUP_autodiscordantpeptidethreshold	0.3
RESULTS_SEARCH_5_PARAMETERS_PROGROUP_bayesconfidencecalclulation	TRUE
RESULTS_SEARCH_5_PARAMETERS_PROGROUP_calibrateconfidence	TRUE
RESULTS_SEARCH_5_PARAMETERS_PROGROUP_compresspeptides	FALSE
RESULTS_SEARCH_5_PARAMETERS_PROGROUP_confidencepercentthresholdforexcludingothersfromquant	15
RESULTS_SEARCH_5_PARAMETERS_PROGROUP_confidencepercentthresholdforincludingselfinquant	15
RESULTS_SEARCH_5_PARAMETERS_PROGROUP_donotstoremspeaklists	FALSE
RESULTS_SEARCH_5_PARAMETERS_PROGROUP_fasta	C:\AB SCIEX\ProteinPilot Data\SearchDatabases\SwissProt_140703.fasta
RESULTS_SEARCH_5_PARAMETERS_PROGROUP_featuregroupminpepconf	0.66
RESULTS_SEARCH_5_PARAMETERS_PROGROUP_featuregroupminups	0.47
RESULTS_SEARCH_5_PARAMETERS_PROGROUP_focusingintersection	4
RESULTS_SEARCH_5_PARAMETERS_PROGROUP_focusingminimummatchconfidence	0.1
RESULTS_SEARCH_5_PARAMETERS_PROGROUP_focusingminunusedprotscore	0.1
RESULTS_SEARCH_5_PARAMETERS_PROGROUP_focusingsubsetcutoff	6
RESULTS_SEARCH_5_PARAMETERS_PROGROUP_intersection	1.3
RESULTS_SEARCH_5_PARAMETERS_PROGROUP_minimummatchconfidencecutoff	0.001
RESULTS_SEARCH_5_PARAMETERS_PROGROUP_minunusedprotscore	0.0458
RESULTS_SEARCH_5_PARAMETERS_PROGROUP_subsetcutoff	2
RESULTS_SEARCH_5_PARAMETERS_PROGROUP_unusedprotscorethresholdforexcludingothersfromquant	1.3
RESULTS_SEARCH_5_PARAMETERS_PEAKLIST_count	3941
RESULTS_SEARCH_5_PARAMETERS_PEAKLIST_filenumber	1
RESULTS_SEARCH_5_PARAMETERS_PEAKLIST_original_count	3941
RESULTS_SEARCH_5_PARAMETERS_PEAKLIST_originalfilename	C:\Users\T55002\Desktop\5600 data\MP\MP_121205.1.wiff
RESULTS_SEARCH_5_PARAMETERS_PEAKLIST_partnumber	3
RESULTS_SEARCH_5_PARAMETERS_QUANT_TYPE_background_correction	FALSE
RESULTS_SEARCH_5_PARAMETERS_QUANT_TYPE_bias_correction	TRUE
RESULTS_SEARCH_5_PARAMETERS_QUANT_TYPE_keep_extreme_peptides_over_fraction	0
RESULTS_SEARCH_5_PARAMETERS_QUANT_TYPE_low_confidence_check	TRUE
RESULTS_SEARCH_5_PARAMETERS_QUANT_TYPE_low_intensity_check	TRUE
RESULTS_SEARCH_5_PARAMETERS_QUANT_TYPE_median_statistic	TRUE
RESULTS_SEARCH_5_PARAMETERS_QUANT_TYPE_mod_check	TRUE
RESULTS_SEARCH_5_PARAMETERS_QUANT_TYPE_quant_threshold	-1
RESULTS_SEARCH_5_PARAMETERS_QUANT_TYPE_quant_threshold_sn	9
RESULTS_SEARCH_5_PARAMETERS_QUANT_TYPE_separate_searches	FALSE
RESULTS_SEARCH_5_PARAMETERS_QUANT_TYPE_shared_msms_check	TRUE
RESULTS_SEARCH_5_PARAMETERS_PARAGON_METHOD_SETTINGS_UI_SAMPLE_TYPE	Identification
RESULTS_SEARCH_5_PARAMETERS_PARAGON_METHOD_SETTINGS_UI_CYS_ALKYLATION	Iodoacetamide
RESULTS_SEARCH_5_PARAMETERS_PARAGON_METHOD_SETTINGS_UI_DIGESTION	Trypsin
RESULTS_SEARCH_5_PARAMETERS_PARAGON_METHOD_SETTINGS_UI_INSTRUMENT	TripleTOF 5600
RESULTS_SEARCH_5_PARAMETERS_PARAGON_METHOD_SETTINGS_UI_SPECIES	Saccharomyces cerevisiae
RESULTS_SEARCH_5_PARAMETERS_PARAGON_METHOD_SETTINGS_UI_SEARCH_EFFORT	Thorough
RESULTS_SEARCH_5_PARAMETERS_PARAGON_METHOD_SETTINGS_UI_ID_FOCUS	Biological modifications
RESULTS_SEARCH_5_PARAMETERS_PARAGON_METHOD_SETTINGS_UI_USER_NAME	T55002\T55002
RESULTS_SEARCH_5_PARAMETERS_PARAGON_METHOD_SETTINGS_UI_MACHINE_NAME	T55002
RESULTS_SEARCH_5_PARAMETERS_PARAGON_METHOD_SETTINGS_UI_SEARCH_ID	6.35579e+17
RESULTS_SEARCH_5_PARAMETERS_PARAGON_METHOD_SETTINGS_UI_START_TIME	2015-01-26 15:18:17
RESULTS_SEARCH_5_PARAMETERS_PARAGON_METHOD_SETTINGS_UI_MIN_UNUSED_PROTSCORE	0.0458
RESULTS_SEARCH_5_PARAMETERS_PARAGON_METHOD_SETTINGS_UI_PSPEP	TRUE
RESULTS_SEARCH_6_time_cpu	2946-04-05
RESULTS_SEARCH_6_time_duration	412745
RESULTS_SEARCH_6_version	5.0.0.4767
RESULTS_SEARCH_6_xml:id	SEARCH:2:635578822977487070_2
RESULTS_SEARCH_6_PARAMETERS_chemical_data_edited	FALSE
RESULTS_SEARCH_6_PARAMETERS_do_multiprecursor_search	TRUE
RESULTS_SEARCH_6_PARAMETERS_do_reverse_search	TRUE
RESULTS_SEARCH_6_PARAMETERS_max_quant_labels	35
RESULTS_SEARCH_6_PARAMETERS_maxresults	15
RESULTS_SEARCH_6_PARAMETERS_separate_searches	FALSE
RESULTS_SEARCH_6_PARAMETERS_MSTOLERANCE_type	dalton
RESULTS_SEARCH_6_PARAMETERS_MSTOLERANCE_value	0.05
RESULTS_SEARCH_6_PARAMETERS_MSMSTOLERANCE_type	dalton
RESULTS_SEARCH_6_PARAMETERS_MSMSTOLERANCE_value	0.1
RESULTS_SEARCH_6_PARAMETERS_MS_STANDARD_DEVIATION_type	dalton
RESULTS_SEARCH_6_PARAMETERS_MS_STANDARD_DEVIATION_value	0.0011
RESULTS_SEARCH_6_PARAMETERS_MSMS_STANDARD_DEVIATION_type	dalton
RESULTS_SEARCH_6_PARAMETERS_MSMS_STANDARD_DEVIATION_value	0.01
RESULTS_SEARCH_6_PARAMETERS_FASTA_filename	C:\AB SCIEX\ProteinPilot Data\SearchDatabases\SwissProt_140703.fasta
RESULTS_SEARCH_6_PARAMETERS_AUTO_CALIBRATION_ms	TRUE
RESULTS_SEARCH_6_PARAMETERS_AUTO_CALIBRATION_msexport	FALSE
RESULTS_SEARCH_6_PARAMETERS_AUTO_CALIBRATION_msms	TRUE
RESULTS_SEARCH_6_PARAMETERS_AUTO_CALIBRATION_msmstolsdratio	2.75
RESULTS_SEARCH_6_PARAMETERS_AUTO_CALIBRATION_mstolsdratio	7
RESULTS_SEARCH_6_PARAMETERS_AUTO_CALIBRATION_squareroot	TRUE
RESULTS_SEARCH_6_PARAMETERS_AUTO_CALIBRATION_type	dalton
RESULTS_SEARCH_6_PARAMETERS_AUTO_CALIBRATION_MCP_d_s_s_f	0.0666667
RESULTS_SEARCH_6_PARAMETERS_AUTO_CALIBRATION_MCP_d_s_w_f	3
RESULTS_SEARCH_6_PARAMETERS_AUTO_CALIBRATION_MCP_m_f_r_mbc	200
RESULTS_SEARCH_6_PARAMETERS_AUTO_CALIBRATION_MCP_m_m_c	10
RESULTS_SEARCH_6_PARAMETERS_AUTO_CALIBRATION_MCP_m_m_f_s	0.25
RESULTS_SEARCH_6_PARAMETERS_AUTO_CALIBRATION_MCP_m_m_p_f	0.33
RESULTS_SEARCH_6_PARAMETERS_AUTO_CALIBRATION_MCP_m_m_p_rms_f	1
RESULTS_SEARCH_6_PARAMETERS_AUTO_CALIBRATION_MCP_m_p_t_f	1
RESULTS_SEARCH_6_PARAMETERS_AUTO_CALIBRATION_MCP_m_r_h_n_b	15
RESULTS_SEARCH_6_PARAMETERS_AUTO_CALIBRATION_MCP_m_z_n_s	99
RESULTS_SEARCH_6_PARAMETERS_AUTO_CALIBRATION_MCP_m_z_s_mn_f_r	0.0666667
RESULTS_SEARCH_6_PARAMETERS_AUTO_CALIBRATION_MCP_m_z_s_mx_f_r	0.1
RESULTS_SEARCH_6_PARAMETERS_MS_AUTO_CALIBRATION_OUT_avres	4.4022e-08
RESULTS_SEARCH_6_PARAMETERS_MS_AUTO_CALIBRATION_OUT_c0	0.00761862
RESULTS_SEARCH_6_PARAMETERS_MS_AUTO_CALIBRATION_OUT_c1minus1	-0.000283237
RESULTS_SEARCH_6_PARAMETERS_MS_AUTO_CALIBRATION_OUT_c2	0
RESULTS_SEARCH_6_PARAMETERS_MS_AUTO_CALIBRATION_OUT_file	1
RESULTS_SEARCH_6_PARAMETERS_MS_AUTO_CALIBRATION_OUT_partnumber	3
RESULTS_SEARCH_6_PARAMETERS_MS_AUTO_CALIBRATION_OUT_polyorder	1
RESULTS_SEARCH_6_PARAMETERS_MS_AUTO_CALIBRATION_OUT_sample	1
RESULTS_SEARCH_6_PARAMETERS_MS_AUTO_CALIBRATION_OUT_squareroot	TRUE
RESULTS_SEARCH_6_PARAMETERS_MSMS_AUTO_CALIBRATION_OUT_avres	-5.5587e-08
RESULTS_SEARCH_6_PARAMETERS_MSMS_AUTO_CALIBRATION_OUT_c0	-7.56535e-05
RESULTS_SEARCH_6_PARAMETERS_MSMS_AUTO_CALIBRATION_OUT_c1minus1	1.43614e-06
RESULTS_SEARCH_6_PARAMETERS_MSMS_AUTO_CALIBRATION_OUT_c2	0
RESULTS_SEARCH_6_PARAMETERS_MSMS_AUTO_CALIBRATION_OUT_file	1
RESULTS_SEARCH_6_PARAMETERS_MSMS_AUTO_CALIBRATION_OUT_partnumber	3
RESULTS_SEARCH_6_PARAMETERS_MSMS_AUTO_CALIBRATION_OUT_polyorder	1
RESULTS_SEARCH_6_PARAMETERS_MSMS_AUTO_CALIBRATION_OUT_sample	1
RESULTS_SEARCH_6_PARAMETERS_MSMS_AUTO_CALIBRATION_OUT_squareroot	TRUE
RESULTS_SEARCH_6_PARAMETERS_MAX_PRECURSORS_FRAGLET	5
RESULTS_SEARCH_6_PARAMETERS_MAX_PRECURSORS_TAGLET	1
RESULTS_SEARCH_6_PARAMETERS_PRECURSORS_DR_FRAGLET	1900-01-10
RESULTS_SEARCH_6_PARAMETERS_PRECURSORS_DR_TAGLET	3
RESULTS_SEARCH_6_PARAMETERS_DEFAULT_CHARGE_STATE_1_charge	2
RESULTS_SEARCH_6_PARAMETERS_DEFAULT_CHARGE_STATE_1_probability	1
RESULTS_SEARCH_6_PARAMETERS_DEFAULT_CHARGE_STATE_2_charge	3
RESULTS_SEARCH_6_PARAMETERS_DEFAULT_CHARGE_STATE_2_probability	1
RESULTS_SEARCH_6_PARAMETERS_DEFAULT_CHARGE_STATE_3_charge	4
RESULTS_SEARCH_6_PARAMETERS_DEFAULT_CHARGE_STATE_3_probability	1
RESULTS_SEARCH_6_PARAMETERS_VERSION	5.0.0.0, 4769
RESULTS_SEARCH_6_PARAMETERS_PARAGON_VERSION	5.0.0.0, 4767
RESULTS_SEARCH_6_PARAMETERS_APPLICATION	ProteinPilot(tm) Software
RESULTS_SEARCH_6_PARAMETERS_PROGROUP_alternativedispositionmaximumfoldprobabilitydrop	100
RESULTS_SEARCH_6_PARAMETERS_PROGROUP_alternativedispositionmaximumfoldscoredrop	2
RESULTS_SEARCH_6_PARAMETERS_PROGROUP_autodiscordantpeptidethreshold	0.3
RESULTS_SEARCH_6_PARAMETERS_PROGROUP_bayesconfidencecalclulation	TRUE
RESULTS_SEARCH_6_PARAMETERS_PROGROUP_calibrateconfidence	TRUE
RESULTS_SEARCH_6_PARAMETERS_PROGROUP_compresspeptides	FALSE
RESULTS_SEARCH_6_PARAMETERS_PROGROUP_confidencepercentthresholdforexcludingothersfromquant	15
RESULTS_SEARCH_6_PARAMETERS_PROGROUP_confidencepercentthresholdforincludingselfinquant	15
RESULTS_SEARCH_6_PARAMETERS_PROGROUP_donotstoremspeaklists	FALSE
RESULTS_SEARCH_6_PARAMETERS_PROGROUP_fasta	C:\AB SCIEX\ProteinPilot Data\SearchDatabases\SwissProt_140703.fasta
RESULTS_SEARCH_6_PARAMETERS_PROGROUP_featuregroupminpepconf	0.66
RESULTS_SEARCH_6_PARAMETERS_PROGROUP_featuregroupminups	0.47
RESULTS_SEARCH_6_PARAMETERS_PROGROUP_focusingintersection	4
RESULTS_SEARCH_6_PARAMETERS_PROGROUP_focusingminimummatchconfidence	0.1
RESULTS_SEARCH_6_PARAMETERS_PROGROUP_focusingminunusedprotscore	0.1
RESULTS_SEARCH_6_PARAMETERS_PROGROUP_focusingsubsetcutoff	6
RESULTS_SEARCH_6_PARAMETERS_PROGROUP_intersection	1.3
RESULTS_SEARCH_6_PARAMETERS_PROGROUP_minimummatchconfidencecutoff	0.001
RESULTS_SEARCH_6_PARAMETERS_PROGROUP_minunusedprotscore	0.0458
RESULTS_SEARCH_6_PARAMETERS_PROGROUP_subsetcutoff	2
RESULTS_SEARCH_6_PARAMETERS_PROGROUP_unusedprotscorethresholdforexcludingothersfromquant	1.3
RESULTS_SEARCH_6_PARAMETERS_PEAKLIST_count	3941
RESULTS_SEARCH_6_PARAMETERS_PEAKLIST_filenumber	1
RESULTS_SEARCH_6_PARAMETERS_PEAKLIST_original_count	3941
RESULTS_SEARCH_6_PARAMETERS_PEAKLIST_originalfilename	C:\Users\T55002\Desktop\5600 data\MP\MP_121205.1.wiff
RESULTS_SEARCH_6_PARAMETERS_PEAKLIST_partnumber	3
RESULTS_SEARCH_6_PARAMETERS_QUANT_TYPE_background_correction	FALSE
RESULTS_SEARCH_6_PARAMETERS_QUANT_TYPE_bias_correction	TRUE
RESULTS_SEARCH_6_PARAMETERS_QUANT_TYPE_keep_extreme_peptides_over_fraction	0
RESULTS_SEARCH_6_PARAMETERS_QUANT_TYPE_low_confidence_check	TRUE
RESULTS_SEARCH_6_PARAMETERS_QUANT_TYPE_low_intensity_check	TRUE
RESULTS_SEARCH_6_PARAMETERS_QUANT_TYPE_median_statistic	TRUE
RESULTS_SEARCH_6_PARAMETERS_QUANT_TYPE_mod_check	TRUE
RESULTS_SEARCH_6_PARAMETERS_QUANT_TYPE_quant_threshold	-1
RESULTS_SEARCH_6_PARAMETERS_QUANT_TYPE_quant_threshold_sn	9
RESULTS_SEARCH_6_PARAMETERS_QUANT_TYPE_separate_searches	FALSE
RESULTS_SEARCH_6_PARAMETERS_QUANT_TYPE_shared_msms_check	TRUE
RESULTS_SEARCH_6_PARAMETERS_PARAGON_METHOD_SETTINGS_UI_SAMPLE_TYPE	Identification
RESULTS_SEARCH_6_PARAMETERS_PARAGON_METHOD_SETTINGS_UI_CYS_ALKYLATION	Iodoacetamide
RESULTS_SEARCH_6_PARAMETERS_PARAGON_METHOD_SETTINGS_UI_DIGESTION	Trypsin
RESULTS_SEARCH_6_PARAMETERS_PARAGON_METHOD_SETTINGS_UI_INSTRUMENT	TripleTOF 5600
RESULTS_SEARCH_6_PARAMETERS_PARAGON_METHOD_SETTINGS_UI_SPECIES	Saccharomyces cerevisiae
RESULTS_SEARCH_6_PARAMETERS_PARAGON_METHOD_SETTINGS_UI_SEARCH_EFFORT	Thorough
RESULTS_SEARCH_6_PARAMETERS_PARAGON_METHOD_SETTINGS_UI_ID_FOCUS	Biological modifications
RESULTS_SEARCH_6_PARAMETERS_PARAGON_METHOD_SETTINGS_UI_USER_NAME	T55002\T55002
RESULTS_SEARCH_6_PARAMETERS_PARAGON_METHOD_SETTINGS_UI_MACHINE_NAME	T55002
RESULTS_SEARCH_6_PARAMETERS_PARAGON_METHOD_SETTINGS_UI_SEARCH_ID	6.35579e+17
RESULTS_SEARCH_6_PARAMETERS_PARAGON_METHOD_SETTINGS_UI_START_TIME	2015-01-26 15:18:17
RESULTS_SEARCH_6_PARAMETERS_PARAGON_METHOD_SETTINGS_UI_MIN_UNUSED_PROTSCORE	0.0458
RESULTS_SEARCH_6_PARAMETERS_PARAGON_METHOD_SETTINGS_UI_PSPEP	TRUE
RESULTS_SEARCH_7_time_cpu	40123
RESULTS_SEARCH_7_time_duration	86798
RESULTS_SEARCH_7_version	5.0.0.4767
RESULTS_SEARCH_7_xml:id	SEARCH:1:635578822977487070_3
RESULTS_SEARCH_7_PARAMETERS_chemical_data_edited	FALSE
RESULTS_SEARCH_7_PARAMETERS_do_multiprecursor_search	TRUE
RESULTS_SEARCH_7_PARAMETERS_do_reverse_search	TRUE
RESULTS_SEARCH_7_PARAMETERS_max_quant_labels	35
RESULTS_SEARCH_7_PARAMETERS_maxresults	15
RESULTS_SEARCH_7_PARAMETERS_separate_searches	FALSE
RESULTS_SEARCH_7_PARAMETERS_MSTOLERANCE_type	dalton
RESULTS_SEARCH_7_PARAMETERS_MSTOLERANCE_value	0.05
RESULTS_SEARCH_7_PARAMETERS_MSMSTOLERANCE_type	dalton
RESULTS_SEARCH_7_PARAMETERS_MSMSTOLERANCE_value	0.1
RESULTS_SEARCH_7_PARAMETERS_MS_STANDARD_DEVIATION_type	dalton
RESULTS_SEARCH_7_PARAMETERS_MS_STANDARD_DEVIATION_value	0.0011
RESULTS_SEARCH_7_PARAMETERS_MSMS_STANDARD_DEVIATION_type	dalton
RESULTS_SEARCH_7_PARAMETERS_MSMS_STANDARD_DEVIATION_value	0.01
RESULTS_SEARCH_7_PARAMETERS_FASTA_filename	C:\AB SCIEX\ProteinPilot Data\SearchDatabases\SwissProt_140703.fasta
RESULTS_SEARCH_7_PARAMETERS_AUTO_CALIBRATION_ms	TRUE
RESULTS_SEARCH_7_PARAMETERS_AUTO_CALIBRATION_msexport	FALSE
RESULTS_SEARCH_7_PARAMETERS_AUTO_CALIBRATION_msms	TRUE
RESULTS_SEARCH_7_PARAMETERS_AUTO_CALIBRATION_msmstolsdratio	2.75
RESULTS_SEARCH_7_PARAMETERS_AUTO_CALIBRATION_mstolsdratio	7
RESULTS_SEARCH_7_PARAMETERS_AUTO_CALIBRATION_squareroot	TRUE
RESULTS_SEARCH_7_PARAMETERS_AUTO_CALIBRATION_type	dalton
RESULTS_SEARCH_7_PARAMETERS_AUTO_CALIBRATION_MCP_d_s_s_f	0.0666667
RESULTS_SEARCH_7_PARAMETERS_AUTO_CALIBRATION_MCP_d_s_w_f	3
RESULTS_SEARCH_7_PARAMETERS_AUTO_CALIBRATION_MCP_m_f_r_mbc	200
RESULTS_SEARCH_7_PARAMETERS_AUTO_CALIBRATION_MCP_m_m_c	10
RESULTS_SEARCH_7_PARAMETERS_AUTO_CALIBRATION_MCP_m_m_f_s	0.25
RESULTS_SEARCH_7_PARAMETERS_AUTO_CALIBRATION_MCP_m_m_p_f	0.33
RESULTS_SEARCH_7_PARAMETERS_AUTO_CALIBRATION_MCP_m_m_p_rms_f	1
RESULTS_SEARCH_7_PARAMETERS_AUTO_CALIBRATION_MCP_m_p_t_f	1
RESULTS_SEARCH_7_PARAMETERS_AUTO_CALIBRATION_MCP_m_r_h_n_b	15
RESULTS_SEARCH_7_PARAMETERS_AUTO_CALIBRATION_MCP_m_z_n_s	99
RESULTS_SEARCH_7_PARAMETERS_AUTO_CALIBRATION_MCP_m_z_s_mn_f_r	0.0666667
RESULTS_SEARCH_7_PARAMETERS_AUTO_CALIBRATION_MCP_m_z_s_mx_f_r	0.1
RESULTS_SEARCH_7_PARAMETERS_MS_AUTO_CALIBRATION_OUT_avres	-4.55706e-08
RESULTS_SEARCH_7_PARAMETERS_MS_AUTO_CALIBRATION_OUT_c0	0.00753615
RESULTS_SEARCH_7_PARAMETERS_MS_AUTO_CALIBRATION_OUT_c1minus1	-0.000279797
RESULTS_SEARCH_7_PARAMETERS_MS_AUTO_CALIBRATION_OUT_c2	0
RESULTS_SEARCH_7_PARAMETERS_MS_AUTO_CALIBRATION_OUT_file	1
RESULTS_SEARCH_7_PARAMETERS_MS_AUTO_CALIBRATION_OUT_partnumber	4
RESULTS_SEARCH_7_PARAMETERS_MS_AUTO_CALIBRATION_OUT_polyorder	1
RESULTS_SEARCH_7_PARAMETERS_MS_AUTO_CALIBRATION_OUT_sample	1
RESULTS_SEARCH_7_PARAMETERS_MS_AUTO_CALIBRATION_OUT_squareroot	TRUE
RESULTS_SEARCH_7_PARAMETERS_MSMS_AUTO_CALIBRATION_OUT_avres	-1.55511e-07
RESULTS_SEARCH_7_PARAMETERS_MSMS_AUTO_CALIBRATION_OUT_c0	-8.24654e-05
RESULTS_SEARCH_7_PARAMETERS_MSMS_AUTO_CALIBRATION_OUT_c1minus1	1.5908e-06
RESULTS_SEARCH_7_PARAMETERS_MSMS_AUTO_CALIBRATION_OUT_c2	0
RESULTS_SEARCH_7_PARAMETERS_MSMS_AUTO_CALIBRATION_OUT_file	1
RESULTS_SEARCH_7_PARAMETERS_MSMS_AUTO_CALIBRATION_OUT_partnumber	4
RESULTS_SEARCH_7_PARAMETERS_MSMS_AUTO_CALIBRATION_OUT_polyorder	1
RESULTS_SEARCH_7_PARAMETERS_MSMS_AUTO_CALIBRATION_OUT_sample	1
RESULTS_SEARCH_7_PARAMETERS_MSMS_AUTO_CALIBRATION_OUT_squareroot	TRUE
RESULTS_SEARCH_7_PARAMETERS_MAX_PRECURSORS_FRAGLET	5
RESULTS_SEARCH_7_PARAMETERS_MAX_PRECURSORS_TAGLET	1
RESULTS_SEARCH_7_PARAMETERS_PRECURSORS_DR_FRAGLET	10
RESULTS_SEARCH_7_PARAMETERS_PRECURSORS_DR_TAGLET	3
RESULTS_SEARCH_7_PARAMETERS_DEFAULT_CHARGE_STATE_1_charge	2
RESULTS_SEARCH_7_PARAMETERS_DEFAULT_CHARGE_STATE_1_probability	1
RESULTS_SEARCH_7_PARAMETERS_DEFAULT_CHARGE_STATE_2_charge	3
RESULTS_SEARCH_7_PARAMETERS_DEFAULT_CHARGE_STATE_2_probability	1
RESULTS_SEARCH_7_PARAMETERS_DEFAULT_CHARGE_STATE_3_charge	4
RESULTS_SEARCH_7_PARAMETERS_DEFAULT_CHARGE_STATE_3_probability	1
RESULTS_SEARCH_7_PARAMETERS_VERSION	5.0.0.0, 4769
RESULTS_SEARCH_7_PARAMETERS_PARAGON_VERSION	5.0.0.0, 4767
RESULTS_SEARCH_7_PARAMETERS_APPLICATION	ProteinPilot(tm) Software
RESULTS_SEARCH_7_PARAMETERS_PROGROUP_alternativedispositionmaximumfoldprobabilitydrop	100
RESULTS_SEARCH_7_PARAMETERS_PROGROUP_alternativedispositionmaximumfoldscoredrop	2
RESULTS_SEARCH_7_PARAMETERS_PROGROUP_autodiscordantpeptidethreshold	0.3
RESULTS_SEARCH_7_PARAMETERS_PROGROUP_bayesconfidencecalclulation	TRUE
RESULTS_SEARCH_7_PARAMETERS_PROGROUP_calibrateconfidence	TRUE
RESULTS_SEARCH_7_PARAMETERS_PROGROUP_compresspeptides	FALSE
RESULTS_SEARCH_7_PARAMETERS_PROGROUP_confidencepercentthresholdforexcludingothersfromquant	15
RESULTS_SEARCH_7_PARAMETERS_PROGROUP_confidencepercentthresholdforincludingselfinquant	15
RESULTS_SEARCH_7_PARAMETERS_PROGROUP_donotstoremspeaklists	FALSE
RESULTS_SEARCH_7_PARAMETERS_PROGROUP_fasta	C:\AB SCIEX\ProteinPilot Data\SearchDatabases\SwissProt_140703.fasta
RESULTS_SEARCH_7_PARAMETERS_PROGROUP_featuregroupminpepconf	0.66
RESULTS_SEARCH_7_PARAMETERS_PROGROUP_featuregroupminups	0.47
RESULTS_SEARCH_7_PARAMETERS_PROGROUP_focusingintersection	4
RESULTS_SEARCH_7_PARAMETERS_PROGROUP_focusingminimummatchconfidence	0.1
RESULTS_SEARCH_7_PARAMETERS_PROGROUP_focusingminunusedprotscore	0.1
RESULTS_SEARCH_7_PARAMETERS_PROGROUP_focusingsubsetcutoff	6
RESULTS_SEARCH_7_PARAMETERS_PROGROUP_intersection	1.3
RESULTS_SEARCH_7_PARAMETERS_PROGROUP_minimummatchconfidencecutoff	0.001
RESULTS_SEARCH_7_PARAMETERS_PROGROUP_minunusedprotscore	0.0458
RESULTS_SEARCH_7_PARAMETERS_PROGROUP_subsetcutoff	2
RESULTS_SEARCH_7_PARAMETERS_PROGROUP_unusedprotscorethresholdforexcludingothersfromquant	1.3
RESULTS_SEARCH_7_PARAMETERS_PEAKLIST_count	3914
RESULTS_SEARCH_7_PARAMETERS_PEAKLIST_filenumber	1
RESULTS_SEARCH_7_PARAMETERS_PEAKLIST_original_count	3914
RESULTS_SEARCH_7_PARAMETERS_PEAKLIST_originalfilename	C:\Users\T55002\Desktop\5600 data\MP\MP_121205.1.wiff
RESULTS_SEARCH_7_PARAMETERS_PEAKLIST_partnumber	4
RESULTS_SEARCH_7_PARAMETERS_QUANT_TYPE_background_correction	FALSE
RESULTS_SEARCH_7_PARAMETERS_QUANT_TYPE_bias_correction	TRUE
RESULTS_SEARCH_7_PARAMETERS_QUANT_TYPE_keep_extreme_peptides_over_fraction	0
RESULTS_SEARCH_7_PARAMETERS_QUANT_TYPE_low_confidence_check	TRUE
RESULTS_SEARCH_7_PARAMETERS_QUANT_TYPE_low_intensity_check	TRUE
RESULTS_SEARCH_7_PARAMETERS_QUANT_TYPE_median_statistic	TRUE
RESULTS_SEARCH_7_PARAMETERS_QUANT_TYPE_mod_check	TRUE
RESULTS_SEARCH_7_PARAMETERS_QUANT_TYPE_quant_threshold	-1
RESULTS_SEARCH_7_PARAMETERS_QUANT_TYPE_quant_threshold_sn	1900-01-09
RESULTS_SEARCH_7_PARAMETERS_QUANT_TYPE_separate_searches	FALSE
RESULTS_SEARCH_7_PARAMETERS_QUANT_TYPE_shared_msms_check	TRUE
RESULTS_SEARCH_7_PARAMETERS_PARAGON_METHOD_SETTINGS_UI_SAMPLE_TYPE	Identification
RESULTS_SEARCH_7_PARAMETERS_PARAGON_METHOD_SETTINGS_UI_CYS_ALKYLATION	Iodoacetamide
RESULTS_SEARCH_7_PARAMETERS_PARAGON_METHOD_SETTINGS_UI_DIGESTION	Trypsin
RESULTS_SEARCH_7_PARAMETERS_PARAGON_METHOD_SETTINGS_UI_INSTRUMENT	TripleTOF 5600
RESULTS_SEARCH_7_PARAMETERS_PARAGON_METHOD_SETTINGS_UI_SPECIES	Saccharomyces cerevisiae
RESULTS_SEARCH_7_PARAMETERS_PARAGON_METHOD_SETTINGS_UI_SEARCH_EFFORT	Thorough
RESULTS_SEARCH_7_PARAMETERS_PARAGON_METHOD_SETTINGS_UI_ID_FOCUS	Biological modifications
RESULTS_SEARCH_7_PARAMETERS_PARAGON_METHOD_SETTINGS_UI_USER_NAME	T55002\T55002
RESULTS_SEARCH_7_PARAMETERS_PARAGON_METHOD_SETTINGS_UI_MACHINE_NAME	T55002
RESULTS_SEARCH_7_PARAMETERS_PARAGON_METHOD_SETTINGS_UI_SEARCH_ID	6.35579e+17
RESULTS_SEARCH_7_PARAMETERS_PARAGON_METHOD_SETTINGS_UI_START_TIME	2015-01-26 15:18:17
RESULTS_SEARCH_7_PARAMETERS_PARAGON_METHOD_SETTINGS_UI_MIN_UNUSED_PROTSCORE	0.0458
RESULTS_SEARCH_7_PARAMETERS_PARAGON_METHOD_SETTINGS_UI_PSPEP	TRUE
RESULTS_SEARCH_8_time_cpu	408956
RESULTS_SEARCH_8_time_duration	442775
RESULTS_SEARCH_8_version	5.0.0.4767
RESULTS_SEARCH_8_xml:id	SEARCH:2:635578822977487070_3
RESULTS_SEARCH_8_PARAMETERS_chemical_data_edited	FALSE
RESULTS_SEARCH_8_PARAMETERS_do_multiprecursor_search	TRUE
RESULTS_SEARCH_8_PARAMETERS_do_reverse_search	TRUE
RESULTS_SEARCH_8_PARAMETERS_max_quant_labels	35
RESULTS_SEARCH_8_PARAMETERS_maxresults	15
RESULTS_SEARCH_8_PARAMETERS_separate_searches	FALSE
RESULTS_SEARCH_8_PARAMETERS_MSTOLERANCE_type	dalton
RESULTS_SEARCH_8_PARAMETERS_MSTOLERANCE_value	0.05
RESULTS_SEARCH_8_PARAMETERS_MSMSTOLERANCE_type	dalton
RESULTS_SEARCH_8_PARAMETERS_MSMSTOLERANCE_value	0.1
RESULTS_SEARCH_8_PARAMETERS_MS_STANDARD_DEVIATION_type	dalton
RESULTS_SEARCH_8_PARAMETERS_MS_STANDARD_DEVIATION_value	0.0011
RESULTS_SEARCH_8_PARAMETERS_MSMS_STANDARD_DEVIATION_type	dalton
RESULTS_SEARCH_8_PARAMETERS_MSMS_STANDARD_DEVIATION_value	0.01
RESULTS_SEARCH_8_PARAMETERS_FASTA_filename	C:\AB SCIEX\ProteinPilot Data\SearchDatabases\SwissProt_140703.fasta
RESULTS_SEARCH_8_PARAMETERS_AUTO_CALIBRATION_ms	TRUE
RESULTS_SEARCH_8_PARAMETERS_AUTO_CALIBRATION_msexport	FALSE
RESULTS_SEARCH_8_PARAMETERS_AUTO_CALIBRATION_msms	TRUE
RESULTS_SEARCH_8_PARAMETERS_AUTO_CALIBRATION_msmstolsdratio	2.75
RESULTS_SEARCH_8_PARAMETERS_AUTO_CALIBRATION_mstolsdratio	7
RESULTS_SEARCH_8_PARAMETERS_AUTO_CALIBRATION_squareroot	TRUE
RESULTS_SEARCH_8_PARAMETERS_AUTO_CALIBRATION_type	dalton
RESULTS_SEARCH_8_PARAMETERS_AUTO_CALIBRATION_MCP_d_s_s_f	0.0666667
RESULTS_SEARCH_8_PARAMETERS_AUTO_CALIBRATION_MCP_d_s_w_f	3
RESULTS_SEARCH_8_PARAMETERS_AUTO_CALIBRATION_MCP_m_f_r_mbc	200
RESULTS_SEARCH_8_PARAMETERS_AUTO_CALIBRATION_MCP_m_m_c	10
RESULTS_SEARCH_8_PARAMETERS_AUTO_CALIBRATION_MCP_m_m_f_s	0.25
RESULTS_SEARCH_8_PARAMETERS_AUTO_CALIBRATION_MCP_m_m_p_f	0.33
RESULTS_SEARCH_8_PARAMETERS_AUTO_CALIBRATION_MCP_m_m_p_rms_f	1
RESULTS_SEARCH_8_PARAMETERS_AUTO_CALIBRATION_MCP_m_p_t_f	1
RESULTS_SEARCH_8_PARAMETERS_AUTO_CALIBRATION_MCP_m_r_h_n_b	15
RESULTS_SEARCH_8_PARAMETERS_AUTO_CALIBRATION_MCP_m_z_n_s	99
RESULTS_SEARCH_8_PARAMETERS_AUTO_CALIBRATION_MCP_m_z_s_mn_f_r	0.0666667
RESULTS_SEARCH_8_PARAMETERS_AUTO_CALIBRATION_MCP_m_z_s_mx_f_r	0.1
RESULTS_SEARCH_8_PARAMETERS_MS_AUTO_CALIBRATION_OUT_avres	-4.55706e-08
RESULTS_SEARCH_8_PARAMETERS_MS_AUTO_CALIBRATION_OUT_c0	0.00753615
RESULTS_SEARCH_8_PARAMETERS_MS_AUTO_CALIBRATION_OUT_c1minus1	-0.000279797
RESULTS_SEARCH_8_PARAMETERS_MS_AUTO_CALIBRATION_OUT_c2	0
RESULTS_SEARCH_8_PARAMETERS_MS_AUTO_CALIBRATION_OUT_file	1
RESULTS_SEARCH_8_PARAMETERS_MS_AUTO_CALIBRATION_OUT_partnumber	4
RESULTS_SEARCH_8_PARAMETERS_MS_AUTO_CALIBRATION_OUT_polyorder	1
RESULTS_SEARCH_8_PARAMETERS_MS_AUTO_CALIBRATION_OUT_sample	1
RESULTS_SEARCH_8_PARAMETERS_MS_AUTO_CALIBRATION_OUT_squareroot	TRUE
RESULTS_SEARCH_8_PARAMETERS_MSMS_AUTO_CALIBRATION_OUT_avres	-1.55511e-07
RESULTS_SEARCH_8_PARAMETERS_MSMS_AUTO_CALIBRATION_OUT_c0	-8.24654e-05
RESULTS_SEARCH_8_PARAMETERS_MSMS_AUTO_CALIBRATION_OUT_c1minus1	1.5908e-06
RESULTS_SEARCH_8_PARAMETERS_MSMS_AUTO_CALIBRATION_OUT_c2	0
RESULTS_SEARCH_8_PARAMETERS_MSMS_AUTO_CALIBRATION_OUT_file	1
RESULTS_SEARCH_8_PARAMETERS_MSMS_AUTO_CALIBRATION_OUT_partnumber	4
RESULTS_SEARCH_8_PARAMETERS_MSMS_AUTO_CALIBRATION_OUT_polyorder	1
RESULTS_SEARCH_8_PARAMETERS_MSMS_AUTO_CALIBRATION_OUT_sample	1
RESULTS_SEARCH_8_PARAMETERS_MSMS_AUTO_CALIBRATION_OUT_squareroot	TRUE
RESULTS_SEARCH_8_PARAMETERS_MAX_PRECURSORS_FRAGLET	1900-01-05
RESULTS_SEARCH_8_PARAMETERS_MAX_PRECURSORS_TAGLET	1
RESULTS_SEARCH_8_PARAMETERS_PRECURSORS_DR_FRAGLET	10
RESULTS_SEARCH_8_PARAMETERS_PRECURSORS_DR_TAGLET	3
RESULTS_SEARCH_8_PARAMETERS_DEFAULT_CHARGE_STATE_1_charge	1900-01-02
RESULTS_SEARCH_8_PARAMETERS_DEFAULT_CHARGE_STATE_1_probability	1
RESULTS_SEARCH_8_PARAMETERS_DEFAULT_CHARGE_STATE_2_charge	3
RESULTS_SEARCH_8_PARAMETERS_DEFAULT_CHARGE_STATE_2_probability	1
RESULTS_SEARCH_8_PARAMETERS_DEFAULT_CHARGE_STATE_3_charge	4
RESULTS_SEARCH_8_PARAMETERS_DEFAULT_CHARGE_STATE_3_probability	1
RESULTS_SEARCH_8_PARAMETERS_VERSION	5.0.0.0, 4769
RESULTS_SEARCH_8_PARAMETERS_PARAGON_VERSION	5.0.0.0, 4767
RESULTS_SEARCH_8_PARAMETERS_APPLICATION	ProteinPilot(tm) Software
RESULTS_SEARCH_8_PARAMETERS_PROGROUP_alternativedispositionmaximumfoldprobabilitydrop	100
RESULTS_SEARCH_8_PARAMETERS_PROGROUP_alternativedispositionmaximumfoldscoredrop	2
RESULTS_SEARCH_8_PARAMETERS_PROGROUP_autodiscordantpeptidethreshold	0.3
RESULTS_SEARCH_8_PARAMETERS_PROGROUP_bayesconfidencecalclulation	TRUE
RESULTS_SEARCH_8_PARAMETERS_PROGROUP_calibrateconfidence	TRUE
RESULTS_SEARCH_8_PARAMETERS_PROGROUP_compresspeptides	FALSE
RESULTS_SEARCH_8_PARAMETERS_PROGROUP_confidencepercentthresholdforexcludingothersfromquant	15
RESULTS_SEARCH_8_PARAMETERS_PROGROUP_confidencepercentthresholdforincludingselfinquant	15
RESULTS_SEARCH_8_PARAMETERS_PROGROUP_donotstoremspeaklists	FALSE
RESULTS_SEARCH_8_PARAMETERS_PROGROUP_fasta	C:\AB SCIEX\ProteinPilot Data\SearchDatabases\SwissProt_140703.fasta
RESULTS_SEARCH_8_PARAMETERS_PROGROUP_featuregroupminpepconf	0.66
RESULTS_SEARCH_8_PARAMETERS_PROGROUP_featuregroupminups	0.47
RESULTS_SEARCH_8_PARAMETERS_PROGROUP_focusingintersection	4
RESULTS_SEARCH_8_PARAMETERS_PROGROUP_focusingminimummatchconfidence	0.1
RESULTS_SEARCH_8_PARAMETERS_PROGROUP_focusingminunusedprotscore	0.1
RESULTS_SEARCH_8_PARAMETERS_PROGROUP_focusingsubsetcutoff	6
RESULTS_SEARCH_8_PARAMETERS_PROGROUP_intersection	1.3
RESULTS_SEARCH_8_PARAMETERS_PROGROUP_minimummatchconfidencecutoff	0.001
RESULTS_SEARCH_8_PARAMETERS_PROGROUP_minunusedprotscore	0.0458
RESULTS_SEARCH_8_PARAMETERS_PROGROUP_subsetcutoff	2
RESULTS_SEARCH_8_PARAMETERS_PROGROUP_unusedprotscorethresholdforexcludingothersfromquant	1.3
RESULTS_SEARCH_8_PARAMETERS_PEAKLIST_count	3914
RESULTS_SEARCH_8_PARAMETERS_PEAKLIST_filenumber	1
RESULTS_SEARCH_8_PARAMETERS_PEAKLIST_original_count	3914
RESULTS_SEARCH_8_PARAMETERS_PEAKLIST_originalfilename	C:\Users\T55002\Desktop\5600 data\MP\MP_121205.1.wiff
RESULTS_SEARCH_8_PARAMETERS_PEAKLIST_partnumber	4
RESULTS_SEARCH_8_PARAMETERS_QUANT_TYPE_background_correction	FALSE
RESULTS_SEARCH_8_PARAMETERS_QUANT_TYPE_bias_correction	TRUE
RESULTS_SEARCH_8_PARAMETERS_QUANT_TYPE_keep_extreme_peptides_over_fraction	0
RESULTS_SEARCH_8_PARAMETERS_QUANT_TYPE_low_confidence_check	TRUE
RESULTS_SEARCH_8_PARAMETERS_QUANT_TYPE_low_intensity_check	TRUE
RESULTS_SEARCH_8_PARAMETERS_QUANT_TYPE_median_statistic	TRUE
RESULTS_SEARCH_8_PARAMETERS_QUANT_TYPE_mod_check	TRUE
RESULTS_SEARCH_8_PARAMETERS_QUANT_TYPE_quant_threshold	-1
RESULTS_SEARCH_8_PARAMETERS_QUANT_TYPE_quant_threshold_sn	9
RESULTS_SEARCH_8_PARAMETERS_QUANT_TYPE_separate_searches	FALSE
RESULTS_SEARCH_8_PARAMETERS_QUANT_TYPE_shared_msms_check	TRUE
RESULTS_SEARCH_8_PARAMETERS_PARAGON_METHOD_SETTINGS_UI_SAMPLE_TYPE	Identification
RESULTS_SEARCH_8_PARAMETERS_PARAGON_METHOD_SETTINGS_UI_CYS_ALKYLATION	Iodoacetamide
RESULTS_SEARCH_8_PARAMETERS_PARAGON_METHOD_SETTINGS_UI_DIGESTION	Trypsin
RESULTS_SEARCH_8_PARAMETERS_PARAGON_METHOD_SETTINGS_UI_INSTRUMENT	TripleTOF 5600
RESULTS_SEARCH_8_PARAMETERS_PARAGON_METHOD_SETTINGS_UI_SPECIES	Saccharomyces cerevisiae
RESULTS_SEARCH_8_PARAMETERS_PARAGON_METHOD_SETTINGS_UI_SEARCH_EFFORT	Thorough
RESULTS_SEARCH_8_PARAMETERS_PARAGON_METHOD_SETTINGS_UI_ID_FOCUS	Biological modifications
RESULTS_SEARCH_8_PARAMETERS_PARAGON_METHOD_SETTINGS_UI_USER_NAME	T55002\T55002
RESULTS_SEARCH_8_PARAMETERS_PARAGON_METHOD_SETTINGS_UI_MACHINE_NAME	T55002
RESULTS_SEARCH_8_PARAMETERS_PARAGON_METHOD_SETTINGS_UI_SEARCH_ID	6.35579e+17
RESULTS_SEARCH_8_PARAMETERS_PARAGON_METHOD_SETTINGS_UI_START_TIME	2015-01-26 15:18:17
RESULTS_SEARCH_8_PARAMETERS_PARAGON_METHOD_SETTINGS_UI_MIN_UNUSED_PROTSCORE	0.0458
RESULTS_SEARCH_8_PARAMETERS_PARAGON_METHOD_SETTINGS_UI_PSPEP	TRUE
RESULTS_SEARCH_9_time_cpu	41589
RESULTS_SEARCH_9_time_duration	2136-06-27
RESULTS_SEARCH_9_version	5.0.0.4767
RESULTS_SEARCH_9_xml:id	SEARCH:1:635578822977487070_4
RESULTS_SEARCH_9_PARAMETERS_chemical_data_edited	FALSE
RESULTS_SEARCH_9_PARAMETERS_do_multiprecursor_search	TRUE
RESULTS_SEARCH_9_PARAMETERS_do_reverse_search	TRUE
RESULTS_SEARCH_9_PARAMETERS_max_quant_labels	35
RESULTS_SEARCH_9_PARAMETERS_maxresults	15
RESULTS_SEARCH_9_PARAMETERS_separate_searches	FALSE
RESULTS_SEARCH_9_PARAMETERS_MSTOLERANCE_type	dalton
RESULTS_SEARCH_9_PARAMETERS_MSTOLERANCE_value	0.05
RESULTS_SEARCH_9_PARAMETERS_MSMSTOLERANCE_type	dalton
RESULTS_SEARCH_9_PARAMETERS_MSMSTOLERANCE_value	0.1
RESULTS_SEARCH_9_PARAMETERS_MS_STANDARD_DEVIATION_type	dalton
RESULTS_SEARCH_9_PARAMETERS_MS_STANDARD_DEVIATION_value	0.0011
RESULTS_SEARCH_9_PARAMETERS_MSMS_STANDARD_DEVIATION_type	dalton
RESULTS_SEARCH_9_PARAMETERS_MSMS_STANDARD_DEVIATION_value	0.01
RESULTS_SEARCH_9_PARAMETERS_FASTA_filename	C:\AB SCIEX\ProteinPilot Data\SearchDatabases\SwissProt_140703.fasta
RESULTS_SEARCH_9_PARAMETERS_AUTO_CALIBRATION_ms	TRUE
RESULTS_SEARCH_9_PARAMETERS_AUTO_CALIBRATION_msexport	FALSE
RESULTS_SEARCH_9_PARAMETERS_AUTO_CALIBRATION_msms	TRUE
RESULTS_SEARCH_9_PARAMETERS_AUTO_CALIBRATION_msmstolsdratio	2.75
RESULTS_SEARCH_9_PARAMETERS_AUTO_CALIBRATION_mstolsdratio	7
RESULTS_SEARCH_9_PARAMETERS_AUTO_CALIBRATION_squareroot	TRUE
RESULTS_SEARCH_9_PARAMETERS_AUTO_CALIBRATION_type	dalton
RESULTS_SEARCH_9_PARAMETERS_AUTO_CALIBRATION_MCP_d_s_s_f	0.0666667
RESULTS_SEARCH_9_PARAMETERS_AUTO_CALIBRATION_MCP_d_s_w_f	3
RESULTS_SEARCH_9_PARAMETERS_AUTO_CALIBRATION_MCP_m_f_r_mbc	200
RESULTS_SEARCH_9_PARAMETERS_AUTO_CALIBRATION_MCP_m_m_c	1900-01-10
RESULTS_SEARCH_9_PARAMETERS_AUTO_CALIBRATION_MCP_m_m_f_s	0.25
RESULTS_SEARCH_9_PARAMETERS_AUTO_CALIBRATION_MCP_m_m_p_f	0.33
RESULTS_SEARCH_9_PARAMETERS_AUTO_CALIBRATION_MCP_m_m_p_rms_f	1
RESULTS_SEARCH_9_PARAMETERS_AUTO_CALIBRATION_MCP_m_p_t_f	1
RESULTS_SEARCH_9_PARAMETERS_AUTO_CALIBRATION_MCP_m_r_h_n_b	15
RESULTS_SEARCH_9_PARAMETERS_AUTO_CALIBRATION_MCP_m_z_n_s	99
RESULTS_SEARCH_9_PARAMETERS_AUTO_CALIBRATION_MCP_m_z_s_mn_f_r	0.0666667
RESULTS_SEARCH_9_PARAMETERS_AUTO_CALIBRATION_MCP_m_z_s_mx_f_r	0.1
RESULTS_SEARCH_9_PARAMETERS_MS_AUTO_CALIBRATION_OUT_avres	4.07324e-08
RESULTS_SEARCH_9_PARAMETERS_MS_AUTO_CALIBRATION_OUT_c0	0.0075296
RESULTS_SEARCH_9_PARAMETERS_MS_AUTO_CALIBRATION_OUT_c1minus1	-0.000279698
RESULTS_SEARCH_9_PARAMETERS_MS_AUTO_CALIBRATION_OUT_c2	0
RESULTS_SEARCH_9_PARAMETERS_MS_AUTO_CALIBRATION_OUT_file	1
RESULTS_SEARCH_9_PARAMETERS_MS_AUTO_CALIBRATION_OUT_partnumber	5
RESULTS_SEARCH_9_PARAMETERS_MS_AUTO_CALIBRATION_OUT_polyorder	1
RESULTS_SEARCH_9_PARAMETERS_MS_AUTO_CALIBRATION_OUT_sample	1
RESULTS_SEARCH_9_PARAMETERS_MS_AUTO_CALIBRATION_OUT_squareroot	TRUE
RESULTS_SEARCH_9_PARAMETERS_MSMS_AUTO_CALIBRATION_OUT_avres	-7.66447e-08
RESULTS_SEARCH_9_PARAMETERS_MSMS_AUTO_CALIBRATION_OUT_c0	-7.90095e-05
RESULTS_SEARCH_9_PARAMETERS_MSMS_AUTO_CALIBRATION_OUT_c1minus1	1.51304e-06
RESULTS_SEARCH_9_PARAMETERS_MSMS_AUTO_CALIBRATION_OUT_c2	0
RESULTS_SEARCH_9_PARAMETERS_MSMS_AUTO_CALIBRATION_OUT_file	1
RESULTS_SEARCH_9_PARAMETERS_MSMS_AUTO_CALIBRATION_OUT_partnumber	5
RESULTS_SEARCH_9_PARAMETERS_MSMS_AUTO_CALIBRATION_OUT_polyorder	1
RESULTS_SEARCH_9_PARAMETERS_MSMS_AUTO_CALIBRATION_OUT_sample	1
RESULTS_SEARCH_9_PARAMETERS_MSMS_AUTO_CALIBRATION_OUT_squareroot	TRUE
RESULTS_SEARCH_9_PARAMETERS_MAX_PRECURSORS_FRAGLET	5
RESULTS_SEARCH_9_PARAMETERS_MAX_PRECURSORS_TAGLET	1
RESULTS_SEARCH_9_PARAMETERS_PRECURSORS_DR_FRAGLET	10
RESULTS_SEARCH_9_PARAMETERS_PRECURSORS_DR_TAGLET	3
RESULTS_SEARCH_9_PARAMETERS_DEFAULT_CHARGE_STATE_1_charge	2
RESULTS_SEARCH_9_PARAMETERS_DEFAULT_CHARGE_STATE_1_probability	1
RESULTS_SEARCH_9_PARAMETERS_DEFAULT_CHARGE_STATE_2_charge	3
RESULTS_SEARCH_9_PARAMETERS_DEFAULT_CHARGE_STATE_2_probability	1
RESULTS_SEARCH_9_PARAMETERS_DEFAULT_CHARGE_STATE_3_charge	4
RESULTS_SEARCH_9_PARAMETERS_DEFAULT_CHARGE_STATE_3_probability	1
RESULTS_SEARCH_9_PARAMETERS_VERSION	5.0.0.0, 4769
RESULTS_SEARCH_9_PARAMETERS_PARAGON_VERSION	5.0.0.0, 4767
RESULTS_SEARCH_9_PARAMETERS_APPLICATION	ProteinPilot(tm) Software
RESULTS_SEARCH_9_PARAMETERS_PROGROUP_alternativedispositionmaximumfoldprobabilitydrop	100
RESULTS_SEARCH_9_PARAMETERS_PROGROUP_alternativedispositionmaximumfoldscoredrop	2
RESULTS_SEARCH_9_PARAMETERS_PROGROUP_autodiscordantpeptidethreshold	0.3
RESULTS_SEARCH_9_PARAMETERS_PROGROUP_bayesconfidencecalclulation	TRUE
RESULTS_SEARCH_9_PARAMETERS_PROGROUP_calibrateconfidence	TRUE
RESULTS_SEARCH_9_PARAMETERS_PROGROUP_compresspeptides	FALSE
RESULTS_SEARCH_9_PARAMETERS_PROGROUP_confidencepercentthresholdforexcludingothersfromquant	1900-01-15
RESULTS_SEARCH_9_PARAMETERS_PROGROUP_confidencepercentthresholdforincludingselfinquant	15
RESULTS_SEARCH_9_PARAMETERS_PROGROUP_donotstoremspeaklists	FALSE
RESULTS_SEARCH_9_PARAMETERS_PROGROUP_fasta	C:\AB SCIEX\ProteinPilot Data\SearchDatabases\SwissProt_140703.fasta
RESULTS_SEARCH_9_PARAMETERS_PROGROUP_featuregroupminpepconf	0.66
RESULTS_SEARCH_9_PARAMETERS_PROGROUP_featuregroupminups	0.47
RESULTS_SEARCH_9_PARAMETERS_PROGROUP_focusingintersection	4
RESULTS_SEARCH_9_PARAMETERS_PROGROUP_focusingminimummatchconfidence	0.1
RESULTS_SEARCH_9_PARAMETERS_PROGROUP_focusingminunusedprotscore	0.1
RESULTS_SEARCH_9_PARAMETERS_PROGROUP_focusingsubsetcutoff	6
RESULTS_SEARCH_9_PARAMETERS_PROGROUP_intersection	1.3
RESULTS_SEARCH_9_PARAMETERS_PROGROUP_minimummatchconfidencecutoff	0.001
RESULTS_SEARCH_9_PARAMETERS_PROGROUP_minunusedprotscore	0.0458
RESULTS_SEARCH_9_PARAMETERS_PROGROUP_subsetcutoff	2
RESULTS_SEARCH_9_PARAMETERS_PROGROUP_unusedprotscorethresholdforexcludingothersfromquant	1.3
RESULTS_SEARCH_9_PARAMETERS_PEAKLIST_count	3929
RESULTS_SEARCH_9_PARAMETERS_PEAKLIST_filenumber	1
RESULTS_SEARCH_9_PARAMETERS_PEAKLIST_original_count	3929
RESULTS_SEARCH_9_PARAMETERS_PEAKLIST_originalfilename	C:\Users\T55002\Desktop\5600 data\MP\MP_121205.1.wiff
RESULTS_SEARCH_9_PARAMETERS_PEAKLIST_partnumber	5
RESULTS_SEARCH_9_PARAMETERS_QUANT_TYPE_background_correction	FALSE
RESULTS_SEARCH_9_PARAMETERS_QUANT_TYPE_bias_correction	TRUE
RESULTS_SEARCH_9_PARAMETERS_QUANT_TYPE_keep_extreme_peptides_over_fraction	0
RESULTS_SEARCH_9_PARAMETERS_QUANT_TYPE_low_confidence_check	TRUE
RESULTS_SEARCH_9_PARAMETERS_QUANT_TYPE_low_intensity_check	TRUE
RESULTS_SEARCH_9_PARAMETERS_QUANT_TYPE_median_statistic	TRUE
RESULTS_SEARCH_9_PARAMETERS_QUANT_TYPE_mod_check	TRUE
RESULTS_SEARCH_9_PARAMETERS_QUANT_TYPE_quant_threshold	-1
RESULTS_SEARCH_9_PARAMETERS_QUANT_TYPE_quant_threshold_sn	9
RESULTS_SEARCH_9_PARAMETERS_QUANT_TYPE_separate_searches	FALSE
RESULTS_SEARCH_9_PARAMETERS_QUANT_TYPE_shared_msms_check	TRUE
RESULTS_SEARCH_9_PARAMETERS_PARAGON_METHOD_SETTINGS_UI_SAMPLE_TYPE	Identification
RESULTS_SEARCH_9_PARAMETERS_PARAGON_METHOD_SETTINGS_UI_CYS_ALKYLATION	Iodoacetamide
RESULTS_SEARCH_9_PARAMETERS_PARAGON_METHOD_SETTINGS_UI_DIGESTION	Trypsin
RESULTS_SEARCH_9_PARAMETERS_PARAGON_METHOD_SETTINGS_UI_INSTRUMENT	TripleTOF 5600
RESULTS_SEARCH_9_PARAMETERS_PARAGON_METHOD_SETTINGS_UI_SPECIES	Saccharomyces cerevisiae
RESULTS_SEARCH_9_PARAMETERS_PARAGON_METHOD_SETTINGS_UI_SEARCH_EFFORT	Thorough
RESULTS_SEARCH_9_PARAMETERS_PARAGON_METHOD_SETTINGS_UI_ID_FOCUS	Biological modifications
RESULTS_SEARCH_9_PARAMETERS_PARAGON_METHOD_SETTINGS_UI_USER_NAME	T55002\T55002
RESULTS_SEARCH_9_PARAMETERS_PARAGON_METHOD_SETTINGS_UI_MACHINE_NAME	T55002
RESULTS_SEARCH_9_PARAMETERS_PARAGON_METHOD_SETTINGS_UI_SEARCH_ID	6.35579e+17
RESULTS_SEARCH_9_PARAMETERS_PARAGON_METHOD_SETTINGS_UI_START_TIME	2015-01-26 15:18:17
RESULTS_SEARCH_9_PARAMETERS_PARAGON_METHOD_SETTINGS_UI_MIN_UNUSED_PROTSCORE	0.0458
RESULTS_SEARCH_9_PARAMETERS_PARAGON_METHOD_SETTINGS_UI_PSPEP	TRUE
RESULTS_SEARCH_10_time_cpu	439626
RESULTS_SEARCH_10_time_duration	444694
RESULTS_SEARCH_10_version	5.0.0.4767
RESULTS_SEARCH_10_xml:id	SEARCH:2:635578822977487070_4
RESULTS_SEARCH_10_PARAMETERS_chemical_data_edited	FALSE
RESULTS_SEARCH_10_PARAMETERS_do_multiprecursor_search	TRUE
RESULTS_SEARCH_10_PARAMETERS_do_reverse_search	TRUE
RESULTS_SEARCH_10_PARAMETERS_max_quant_labels	35
RESULTS_SEARCH_10_PARAMETERS_maxresults	15
RESULTS_SEARCH_10_PARAMETERS_separate_searches	FALSE
RESULTS_SEARCH_10_PARAMETERS_MSTOLERANCE_type	dalton
RESULTS_SEARCH_10_PARAMETERS_MSTOLERANCE_value	0.05
RESULTS_SEARCH_10_PARAMETERS_MSMSTOLERANCE_type	dalton
RESULTS_SEARCH_10_PARAMETERS_MSMSTOLERANCE_value	0.1
RESULTS_SEARCH_10_PARAMETERS_MS_STANDARD_DEVIATION_type	dalton
RESULTS_SEARCH_10_PARAMETERS_MS_STANDARD_DEVIATION_value	0.0011
RESULTS_SEARCH_10_PARAMETERS_MSMS_STANDARD_DEVIATION_type	dalton
RESULTS_SEARCH_10_PARAMETERS_MSMS_STANDARD_DEVIATION_value	0.01
RESULTS_SEARCH_10_PARAMETERS_FASTA_filename	C:\AB SCIEX\ProteinPilot Data\SearchDatabases\SwissProt_140703.fasta
RESULTS_SEARCH_10_PARAMETERS_AUTO_CALIBRATION_ms	TRUE
RESULTS_SEARCH_10_PARAMETERS_AUTO_CALIBRATION_msexport	FALSE
RESULTS_SEARCH_10_PARAMETERS_AUTO_CALIBRATION_msms	TRUE
RESULTS_SEARCH_10_PARAMETERS_AUTO_CALIBRATION_msmstolsdratio	2.75
RESULTS_SEARCH_10_PARAMETERS_AUTO_CALIBRATION_mstolsdratio	7
RESULTS_SEARCH_10_PARAMETERS_AUTO_CALIBRATION_squareroot	TRUE
RESULTS_SEARCH_10_PARAMETERS_AUTO_CALIBRATION_type	dalton
RESULTS_SEARCH_10_PARAMETERS_AUTO_CALIBRATION_MCP_d_s_s_f	0.0666667
RESULTS_SEARCH_10_PARAMETERS_AUTO_CALIBRATION_MCP_d_s_w_f	3
RESULTS_SEARCH_10_PARAMETERS_AUTO_CALIBRATION_MCP_m_f_r_mbc	200
RESULTS_SEARCH_10_PARAMETERS_AUTO_CALIBRATION_MCP_m_m_c	10
RESULTS_SEARCH_10_PARAMETERS_AUTO_CALIBRATION_MCP_m_m_f_s	0.25
RESULTS_SEARCH_10_PARAMETERS_AUTO_CALIBRATION_MCP_m_m_p_f	0.33
RESULTS_SEARCH_10_PARAMETERS_AUTO_CALIBRATION_MCP_m_m_p_rms_f	1
RESULTS_SEARCH_10_PARAMETERS_AUTO_CALIBRATION_MCP_m_p_t_f	1
RESULTS_SEARCH_10_PARAMETERS_AUTO_CALIBRATION_MCP_m_r_h_n_b	15
RESULTS_SEARCH_10_PARAMETERS_AUTO_CALIBRATION_MCP_m_z_n_s	99
RESULTS_SEARCH_10_PARAMETERS_AUTO_CALIBRATION_MCP_m_z_s_mn_f_r	0.0666667
RESULTS_SEARCH_10_PARAMETERS_AUTO_CALIBRATION_MCP_m_z_s_mx_f_r	0.1
RESULTS_SEARCH_10_PARAMETERS_MS_AUTO_CALIBRATION_OUT_avres	4.07324e-08
RESULTS_SEARCH_10_PARAMETERS_MS_AUTO_CALIBRATION_OUT_c0	0.0075296
RESULTS_SEARCH_10_PARAMETERS_MS_AUTO_CALIBRATION_OUT_c1minus1	-0.000279698
RESULTS_SEARCH_10_PARAMETERS_MS_AUTO_CALIBRATION_OUT_c2	0
RESULTS_SEARCH_10_PARAMETERS_MS_AUTO_CALIBRATION_OUT_file	1
RESULTS_SEARCH_10_PARAMETERS_MS_AUTO_CALIBRATION_OUT_partnumber	5
RESULTS_SEARCH_10_PARAMETERS_MS_AUTO_CALIBRATION_OUT_polyorder	1
RESULTS_SEARCH_10_PARAMETERS_MS_AUTO_CALIBRATION_OUT_sample	1
RESULTS_SEARCH_10_PARAMETERS_MS_AUTO_CALIBRATION_OUT_squareroot	TRUE
RESULTS_SEARCH_10_PARAMETERS_MSMS_AUTO_CALIBRATION_OUT_avres	-7.66447e-08
RESULTS_SEARCH_10_PARAMETERS_MSMS_AUTO_CALIBRATION_OUT_c0	-7.90095e-05
RESULTS_SEARCH_10_PARAMETERS_MSMS_AUTO_CALIBRATION_OUT_c1minus1	1.51304e-06
RESULTS_SEARCH_10_PARAMETERS_MSMS_AUTO_CALIBRATION_OUT_c2	0
RESULTS_SEARCH_10_PARAMETERS_MSMS_AUTO_CALIBRATION_OUT_file	1
RESULTS_SEARCH_10_PARAMETERS_MSMS_AUTO_CALIBRATION_OUT_partnumber	5
RESULTS_SEARCH_10_PARAMETERS_MSMS_AUTO_CALIBRATION_OUT_polyorder	1
RESULTS_SEARCH_10_PARAMETERS_MSMS_AUTO_CALIBRATION_OUT_sample	1
RESULTS_SEARCH_10_PARAMETERS_MSMS_AUTO_CALIBRATION_OUT_squareroot	TRUE
RESULTS_SEARCH_10_PARAMETERS_MAX_PRECURSORS_FRAGLET	5
RESULTS_SEARCH_10_PARAMETERS_MAX_PRECURSORS_TAGLET	1
RESULTS_SEARCH_10_PARAMETERS_PRECURSORS_DR_FRAGLET	10
RESULTS_SEARCH_10_PARAMETERS_PRECURSORS_DR_TAGLET	1900-01-03
RESULTS_SEARCH_10_PARAMETERS_DEFAULT_CHARGE_STATE_1_charge	2
RESULTS_SEARCH_10_PARAMETERS_DEFAULT_CHARGE_STATE_1_probability	1
RESULTS_SEARCH_10_PARAMETERS_DEFAULT_CHARGE_STATE_2_charge	3
RESULTS_SEARCH_10_PARAMETERS_DEFAULT_CHARGE_STATE_2_probability	1
RESULTS_SEARCH_10_PARAMETERS_DEFAULT_CHARGE_STATE_3_charge	4
RESULTS_SEARCH_10_PARAMETERS_DEFAULT_CHARGE_STATE_3_probability	1
RESULTS_SEARCH_10_PARAMETERS_VERSION	5.0.0.0, 4769
RESULTS_SEARCH_10_PARAMETERS_PARAGON_VERSION	5.0.0.0, 4767
RESULTS_SEARCH_10_PARAMETERS_APPLICATION	ProteinPilot(tm) Software
RESULTS_SEARCH_10_PARAMETERS_PROGROUP_alternativedispositionmaximumfoldprobabilitydrop	100
RESULTS_SEARCH_10_PARAMETERS_PROGROUP_alternativedispositionmaximumfoldscoredrop	2
RESULTS_SEARCH_10_PARAMETERS_PROGROUP_autodiscordantpeptidethreshold	0.3
RESULTS_SEARCH_10_PARAMETERS_PROGROUP_bayesconfidencecalclulation	TRUE
RESULTS_SEARCH_10_PARAMETERS_PROGROUP_calibrateconfidence	TRUE
RESULTS_SEARCH_10_PARAMETERS_PROGROUP_compresspeptides	FALSE
RESULTS_SEARCH_10_PARAMETERS_PROGROUP_confidencepercentthresholdforexcludingothersfromquant	15
RESULTS_SEARCH_10_PARAMETERS_PROGROUP_confidencepercentthresholdforincludingselfinquant	15
RESULTS_SEARCH_10_PARAMETERS_PROGROUP_donotstoremspeaklists	FALSE
RESULTS_SEARCH_10_PARAMETERS_PROGROUP_fasta	C:\AB SCIEX\ProteinPilot Data\SearchDatabases\SwissProt_140703.fasta
RESULTS_SEARCH_10_PARAMETERS_PROGROUP_featuregroupminpepconf	0.66
RESULTS_SEARCH_10_PARAMETERS_PROGROUP_featuregroupminups	0.47
RESULTS_SEARCH_10_PARAMETERS_PROGROUP_focusingintersection	4
RESULTS_SEARCH_10_PARAMETERS_PROGROUP_focusingminimummatchconfidence	0.1
RESULTS_SEARCH_10_PARAMETERS_PROGROUP_focusingminunusedprotscore	0.1
RESULTS_SEARCH_10_PARAMETERS_PROGROUP_focusingsubsetcutoff	6
RESULTS_SEARCH_10_PARAMETERS_PROGROUP_intersection	1.3
RESULTS_SEARCH_10_PARAMETERS_PROGROUP_minimummatchconfidencecutoff	0.001
RESULTS_SEARCH_10_PARAMETERS_PROGROUP_minunusedprotscore	0.0458
RESULTS_SEARCH_10_PARAMETERS_PROGROUP_subsetcutoff	2
RESULTS_SEARCH_10_PARAMETERS_PROGROUP_unusedprotscorethresholdforexcludingothersfromquant	1.3
RESULTS_SEARCH_10_PARAMETERS_PEAKLIST_count	3929
RESULTS_SEARCH_10_PARAMETERS_PEAKLIST_filenumber	1
RESULTS_SEARCH_10_PARAMETERS_PEAKLIST_original_count	3929
RESULTS_SEARCH_10_PARAMETERS_PEAKLIST_originalfilename	C:\Users\T55002\Desktop\5600 data\MP\MP_121205.1.wiff
RESULTS_SEARCH_10_PARAMETERS_PEAKLIST_partnumber	5
RESULTS_SEARCH_10_PARAMETERS_QUANT_TYPE_background_correction	FALSE
RESULTS_SEARCH_10_PARAMETERS_QUANT_TYPE_bias_correction	TRUE
RESULTS_SEARCH_10_PARAMETERS_QUANT_TYPE_keep_extreme_peptides_over_fraction	0
RESULTS_SEARCH_10_PARAMETERS_QUANT_TYPE_low_confidence_check	TRUE
RESULTS_SEARCH_10_PARAMETERS_QUANT_TYPE_low_intensity_check	TRUE
RESULTS_SEARCH_10_PARAMETERS_QUANT_TYPE_median_statistic	TRUE
RESULTS_SEARCH_10_PARAMETERS_QUANT_TYPE_mod_check	TRUE
RESULTS_SEARCH_10_PARAMETERS_QUANT_TYPE_quant_threshold	-1
RESULTS_SEARCH_10_PARAMETERS_QUANT_TYPE_quant_threshold_sn	9
RESULTS_SEARCH_10_PARAMETERS_QUANT_TYPE_separate_searches	FALSE
RESULTS_SEARCH_10_PARAMETERS_QUANT_TYPE_shared_msms_check	TRUE
RESULTS_SEARCH_10_PARAMETERS_PARAGON_METHOD_SETTINGS_UI_SAMPLE_TYPE	Identification
RESULTS_SEARCH_10_PARAMETERS_PARAGON_METHOD_SETTINGS_UI_CYS_ALKYLATION	Iodoacetamide
RESULTS_SEARCH_10_PARAMETERS_PARAGON_METHOD_SETTINGS_UI_DIGESTION	Trypsin
RESULTS_SEARCH_10_PARAMETERS_PARAGON_METHOD_SETTINGS_UI_INSTRUMENT	TripleTOF 5600
RESULTS_SEARCH_10_PARAMETERS_PARAGON_METHOD_SETTINGS_UI_SPECIES	Saccharomyces cerevisiae
RESULTS_SEARCH_10_PARAMETERS_PARAGON_METHOD_SETTINGS_UI_SEARCH_EFFORT	Thorough
RESULTS_SEARCH_10_PARAMETERS_PARAGON_METHOD_SETTINGS_UI_ID_FOCUS	Biological modifications
RESULTS_SEARCH_10_PARAMETERS_PARAGON_METHOD_SETTINGS_UI_USER_NAME	T55002\T55002
RESULTS_SEARCH_10_PARAMETERS_PARAGON_METHOD_SETTINGS_UI_MACHINE_NAME	T55002
RESULTS_SEARCH_10_PARAMETERS_PARAGON_METHOD_SETTINGS_UI_SEARCH_ID	6.35579e+17
RESULTS_SEARCH_10_PARAMETERS_PARAGON_METHOD_SETTINGS_UI_START_TIME	2015-01-26 15:18:17
RESULTS_SEARCH_10_PARAMETERS_PARAGON_METHOD_SETTINGS_UI_MIN_UNUSED_PROTSCORE	0.0458
RESULTS_SEARCH_10_PARAMETERS_PARAGON_METHOD_SETTINGS_UI_PSPEP	TRUE
RESULTS_SEARCH_11_time_cpu	41543
RESULTS_SEARCH_11_time_duration	87781
RESULTS_SEARCH_11_version	5.0.0.4767
RESULTS_SEARCH_11_xml:id	SEARCH:1:635578822977487070_5
RESULTS_SEARCH_11_PARAMETERS_chemical_data_edited	FALSE
RESULTS_SEARCH_11_PARAMETERS_do_multiprecursor_search	TRUE
RESULTS_SEARCH_11_PARAMETERS_do_reverse_search	TRUE
RESULTS_SEARCH_11_PARAMETERS_max_quant_labels	35
RESULTS_SEARCH_11_PARAMETERS_maxresults	15
RESULTS_SEARCH_11_PARAMETERS_separate_searches	FALSE
RESULTS_SEARCH_11_PARAMETERS_MSTOLERANCE_type	dalton
RESULTS_SEARCH_11_PARAMETERS_MSTOLERANCE_value	0.05
RESULTS_SEARCH_11_PARAMETERS_MSMSTOLERANCE_type	dalton
RESULTS_SEARCH_11_PARAMETERS_MSMSTOLERANCE_value	0.1
RESULTS_SEARCH_11_PARAMETERS_MS_STANDARD_DEVIATION_type	dalton
RESULTS_SEARCH_11_PARAMETERS_MS_STANDARD_DEVIATION_value	0.0011
RESULTS_SEARCH_11_PARAMETERS_MSMS_STANDARD_DEVIATION_type	dalton
RESULTS_SEARCH_11_PARAMETERS_MSMS_STANDARD_DEVIATION_value	0.01
RESULTS_SEARCH_11_PARAMETERS_FASTA_filename	C:\AB SCIEX\ProteinPilot Data\SearchDatabases\SwissProt_140703.fasta
RESULTS_SEARCH_11_PARAMETERS_AUTO_CALIBRATION_ms	TRUE
RESULTS_SEARCH_11_PARAMETERS_AUTO_CALIBRATION_msexport	FALSE
RESULTS_SEARCH_11_PARAMETERS_AUTO_CALIBRATION_msms	TRUE
RESULTS_SEARCH_11_PARAMETERS_AUTO_CALIBRATION_msmstolsdratio	2.75
RESULTS_SEARCH_11_PARAMETERS_AUTO_CALIBRATION_mstolsdratio	7
RESULTS_SEARCH_11_PARAMETERS_AUTO_CALIBRATION_squareroot	TRUE
RESULTS_SEARCH_11_PARAMETERS_AUTO_CALIBRATION_type	dalton
RESULTS_SEARCH_11_PARAMETERS_AUTO_CALIBRATION_MCP_d_s_s_f	0.0666667
RESULTS_SEARCH_11_PARAMETERS_AUTO_CALIBRATION_MCP_d_s_w_f	3
RESULTS_SEARCH_11_PARAMETERS_AUTO_CALIBRATION_MCP_m_f_r_mbc	200
RESULTS_SEARCH_11_PARAMETERS_AUTO_CALIBRATION_MCP_m_m_c	10
RESULTS_SEARCH_11_PARAMETERS_AUTO_CALIBRATION_MCP_m_m_f_s	0.25
RESULTS_SEARCH_11_PARAMETERS_AUTO_CALIBRATION_MCP_m_m_p_f	0.33
RESULTS_SEARCH_11_PARAMETERS_AUTO_CALIBRATION_MCP_m_m_p_rms_f	1
RESULTS_SEARCH_11_PARAMETERS_AUTO_CALIBRATION_MCP_m_p_t_f	1
RESULTS_SEARCH_11_PARAMETERS_AUTO_CALIBRATION_MCP_m_r_h_n_b	15
RESULTS_SEARCH_11_PARAMETERS_AUTO_CALIBRATION_MCP_m_z_n_s	99
RESULTS_SEARCH_11_PARAMETERS_AUTO_CALIBRATION_MCP_m_z_s_mn_f_r	0.0666667
RESULTS_SEARCH_11_PARAMETERS_AUTO_CALIBRATION_MCP_m_z_s_mx_f_r	0.1
RESULTS_SEARCH_11_PARAMETERS_MS_AUTO_CALIBRATION_OUT_avres	1.58276e-09
RESULTS_SEARCH_11_PARAMETERS_MS_AUTO_CALIBRATION_OUT_c0	0.0075268
RESULTS_SEARCH_11_PARAMETERS_MS_AUTO_CALIBRATION_OUT_c1minus1	-0.00027956
RESULTS_SEARCH_11_PARAMETERS_MS_AUTO_CALIBRATION_OUT_c2	0
RESULTS_SEARCH_11_PARAMETERS_MS_AUTO_CALIBRATION_OUT_file	1
RESULTS_SEARCH_11_PARAMETERS_MS_AUTO_CALIBRATION_OUT_partnumber	1900-01-06
RESULTS_SEARCH_11_PARAMETERS_MS_AUTO_CALIBRATION_OUT_polyorder	1
RESULTS_SEARCH_11_PARAMETERS_MS_AUTO_CALIBRATION_OUT_sample	1
RESULTS_SEARCH_11_PARAMETERS_MS_AUTO_CALIBRATION_OUT_squareroot	TRUE
RESULTS_SEARCH_11_PARAMETERS_MSMS_AUTO_CALIBRATION_OUT_avres	-5.83266e-08
RESULTS_SEARCH_11_PARAMETERS_MSMS_AUTO_CALIBRATION_OUT_c0	-1.95841e-05
RESULTS_SEARCH_11_PARAMETERS_MSMS_AUTO_CALIBRATION_OUT_c1minus1	-7.72744e-07
RESULTS_SEARCH_11_PARAMETERS_MSMS_AUTO_CALIBRATION_OUT_c2	0
RESULTS_SEARCH_11_PARAMETERS_MSMS_AUTO_CALIBRATION_OUT_file	1
RESULTS_SEARCH_11_PARAMETERS_MSMS_AUTO_CALIBRATION_OUT_partnumber	6
RESULTS_SEARCH_11_PARAMETERS_MSMS_AUTO_CALIBRATION_OUT_polyorder	1
RESULTS_SEARCH_11_PARAMETERS_MSMS_AUTO_CALIBRATION_OUT_sample	1
RESULTS_SEARCH_11_PARAMETERS_MSMS_AUTO_CALIBRATION_OUT_squareroot	TRUE
RESULTS_SEARCH_11_PARAMETERS_MAX_PRECURSORS_FRAGLET	5
RESULTS_SEARCH_11_PARAMETERS_MAX_PRECURSORS_TAGLET	1
RESULTS_SEARCH_11_PARAMETERS_PRECURSORS_DR_FRAGLET	10
RESULTS_SEARCH_11_PARAMETERS_PRECURSORS_DR_TAGLET	3
RESULTS_SEARCH_11_PARAMETERS_DEFAULT_CHARGE_STATE_1_charge	2
RESULTS_SEARCH_11_PARAMETERS_DEFAULT_CHARGE_STATE_1_probability	1
RESULTS_SEARCH_11_PARAMETERS_DEFAULT_CHARGE_STATE_2_charge	3
RESULTS_SEARCH_11_PARAMETERS_DEFAULT_CHARGE_STATE_2_probability	1
RESULTS_SEARCH_11_PARAMETERS_DEFAULT_CHARGE_STATE_3_charge	4
RESULTS_SEARCH_11_PARAMETERS_DEFAULT_CHARGE_STATE_3_probability	1
RESULTS_SEARCH_11_PARAMETERS_VERSION	5.0.0.0, 4769
RESULTS_SEARCH_11_PARAMETERS_PARAGON_VERSION	5.0.0.0, 4767
RESULTS_SEARCH_11_PARAMETERS_APPLICATION	ProteinPilot(tm) Software
RESULTS_SEARCH_11_PARAMETERS_PROGROUP_alternativedispositionmaximumfoldprobabilitydrop	100
RESULTS_SEARCH_11_PARAMETERS_PROGROUP_alternativedispositionmaximumfoldscoredrop	2
RESULTS_SEARCH_11_PARAMETERS_PROGROUP_autodiscordantpeptidethreshold	0.3
RESULTS_SEARCH_11_PARAMETERS_PROGROUP_bayesconfidencecalclulation	TRUE
RESULTS_SEARCH_11_PARAMETERS_PROGROUP_calibrateconfidence	TRUE
RESULTS_SEARCH_11_PARAMETERS_PROGROUP_compresspeptides	FALSE
RESULTS_SEARCH_11_PARAMETERS_PROGROUP_confidencepercentthresholdforexcludingothersfromquant	1900-01-15
RESULTS_SEARCH_11_PARAMETERS_PROGROUP_confidencepercentthresholdforincludingselfinquant	15
RESULTS_SEARCH_11_PARAMETERS_PROGROUP_donotstoremspeaklists	FALSE
RESULTS_SEARCH_11_PARAMETERS_PROGROUP_fasta	C:\AB SCIEX\ProteinPilot Data\SearchDatabases\SwissProt_140703.fasta
RESULTS_SEARCH_11_PARAMETERS_PROGROUP_featuregroupminpepconf	0.66
RESULTS_SEARCH_11_PARAMETERS_PROGROUP_featuregroupminups	0.47
RESULTS_SEARCH_11_PARAMETERS_PROGROUP_focusingintersection	4
RESULTS_SEARCH_11_PARAMETERS_PROGROUP_focusingminimummatchconfidence	0.1
RESULTS_SEARCH_11_PARAMETERS_PROGROUP_focusingminunusedprotscore	0.1
RESULTS_SEARCH_11_PARAMETERS_PROGROUP_focusingsubsetcutoff	6
RESULTS_SEARCH_11_PARAMETERS_PROGROUP_intersection	1.3
RESULTS_SEARCH_11_PARAMETERS_PROGROUP_minimummatchconfidencecutoff	0.001
RESULTS_SEARCH_11_PARAMETERS_PROGROUP_minunusedprotscore	0.0458
RESULTS_SEARCH_11_PARAMETERS_PROGROUP_subsetcutoff	2
RESULTS_SEARCH_11_PARAMETERS_PROGROUP_unusedprotscorethresholdforexcludingothersfromquant	1.3
RESULTS_SEARCH_11_PARAMETERS_PEAKLIST_count	3950
RESULTS_SEARCH_11_PARAMETERS_PEAKLIST_filenumber	1
RESULTS_SEARCH_11_PARAMETERS_PEAKLIST_original_count	3950
RESULTS_SEARCH_11_PARAMETERS_PEAKLIST_originalfilename	C:\Users\T55002\Desktop\5600 data\MP\MP_121205.1.wiff
RESULTS_SEARCH_11_PARAMETERS_PEAKLIST_partnumber	1900-01-06
RESULTS_SEARCH_11_PARAMETERS_QUANT_TYPE_background_correction	FALSE
RESULTS_SEARCH_11_PARAMETERS_QUANT_TYPE_bias_correction	TRUE
RESULTS_SEARCH_11_PARAMETERS_QUANT_TYPE_keep_extreme_peptides_over_fraction	0
RESULTS_SEARCH_11_PARAMETERS_QUANT_TYPE_low_confidence_check	TRUE
RESULTS_SEARCH_11_PARAMETERS_QUANT_TYPE_low_intensity_check	TRUE
RESULTS_SEARCH_11_PARAMETERS_QUANT_TYPE_median_statistic	TRUE
RESULTS_SEARCH_11_PARAMETERS_QUANT_TYPE_mod_check	TRUE
RESULTS_SEARCH_11_PARAMETERS_QUANT_TYPE_quant_threshold	-1
RESULTS_SEARCH_11_PARAMETERS_QUANT_TYPE_quant_threshold_sn	9
RESULTS_SEARCH_11_PARAMETERS_QUANT_TYPE_separate_searches	FALSE
RESULTS_SEARCH_11_PARAMETERS_QUANT_TYPE_shared_msms_check	TRUE
RESULTS_SEARCH_11_PARAMETERS_PARAGON_METHOD_SETTINGS_UI_SAMPLE_TYPE	Identification
RESULTS_SEARCH_11_PARAMETERS_PARAGON_METHOD_SETTINGS_UI_CYS_ALKYLATION	Iodoacetamide
RESULTS_SEARCH_11_PARAMETERS_PARAGON_METHOD_SETTINGS_UI_DIGESTION	Trypsin
RESULTS_SEARCH_11_PARAMETERS_PARAGON_METHOD_SETTINGS_UI_INSTRUMENT	TripleTOF 5600
RESULTS_SEARCH_11_PARAMETERS_PARAGON_METHOD_SETTINGS_UI_SPECIES	Saccharomyces cerevisiae
RESULTS_SEARCH_11_PARAMETERS_PARAGON_METHOD_SETTINGS_UI_SEARCH_EFFORT	Thorough
RESULTS_SEARCH_11_PARAMETERS_PARAGON_METHOD_SETTINGS_UI_ID_FOCUS	Biological modifications
RESULTS_SEARCH_11_PARAMETERS_PARAGON_METHOD_SETTINGS_UI_USER_NAME	T55002\T55002
RESULTS_SEARCH_11_PARAMETERS_PARAGON_METHOD_SETTINGS_UI_MACHINE_NAME	T55002
RESULTS_SEARCH_11_PARAMETERS_PARAGON_METHOD_SETTINGS_UI_SEARCH_ID	6.35579e+17
RESULTS_SEARCH_11_PARAMETERS_PARAGON_METHOD_SETTINGS_UI_START_TIME	2015-01-26 15:18:17
RESULTS_SEARCH_11_PARAMETERS_PARAGON_METHOD_SETTINGS_UI_MIN_UNUSED_PROTSCORE	0.0458
RESULTS_SEARCH_11_PARAMETERS_PARAGON_METHOD_SETTINGS_UI_PSPEP	TRUE
RESULTS_SEARCH_12_time_cpu	3129-05-29
RESULTS_SEARCH_12_time_duration	501696
RESULTS_SEARCH_12_version	5.0.0.4767
RESULTS_SEARCH_12_xml:id	SEARCH:2:635578822977487070_5
RESULTS_SEARCH_12_PARAMETERS_chemical_data_edited	FALSE
RESULTS_SEARCH_12_PARAMETERS_do_multiprecursor_search	TRUE
RESULTS_SEARCH_12_PARAMETERS_do_reverse_search	TRUE
RESULTS_SEARCH_12_PARAMETERS_max_quant_labels	35
RESULTS_SEARCH_12_PARAMETERS_maxresults	15
RESULTS_SEARCH_12_PARAMETERS_separate_searches	FALSE
RESULTS_SEARCH_12_PARAMETERS_MSTOLERANCE_type	dalton
RESULTS_SEARCH_12_PARAMETERS_MSTOLERANCE_value	0.05
RESULTS_SEARCH_12_PARAMETERS_MSMSTOLERANCE_type	dalton
RESULTS_SEARCH_12_PARAMETERS_MSMSTOLERANCE_value	0.1
RESULTS_SEARCH_12_PARAMETERS_MS_STANDARD_DEVIATION_type	dalton
RESULTS_SEARCH_12_PARAMETERS_MS_STANDARD_DEVIATION_value	0.0011
RESULTS_SEARCH_12_PARAMETERS_MSMS_STANDARD_DEVIATION_type	dalton
RESULTS_SEARCH_12_PARAMETERS_MSMS_STANDARD_DEVIATION_value	0.01
RESULTS_SEARCH_12_PARAMETERS_FASTA_filename	C:\AB SCIEX\ProteinPilot Data\SearchDatabases\SwissProt_140703.fasta
RESULTS_SEARCH_12_PARAMETERS_AUTO_CALIBRATION_ms	TRUE
RESULTS_SEARCH_12_PARAMETERS_AUTO_CALIBRATION_msexport	FALSE
RESULTS_SEARCH_12_PARAMETERS_AUTO_CALIBRATION_msms	TRUE
RESULTS_SEARCH_12_PARAMETERS_AUTO_CALIBRATION_msmstolsdratio	2.75
RESULTS_SEARCH_12_PARAMETERS_AUTO_CALIBRATION_mstolsdratio	7
RESULTS_SEARCH_12_PARAMETERS_AUTO_CALIBRATION_squareroot	TRUE
RESULTS_SEARCH_12_PARAMETERS_AUTO_CALIBRATION_type	dalton
RESULTS_SEARCH_12_PARAMETERS_AUTO_CALIBRATION_MCP_d_s_s_f	0.0666667
RESULTS_SEARCH_12_PARAMETERS_AUTO_CALIBRATION_MCP_d_s_w_f	3
RESULTS_SEARCH_12_PARAMETERS_AUTO_CALIBRATION_MCP_m_f_r_mbc	200
RESULTS_SEARCH_12_PARAMETERS_AUTO_CALIBRATION_MCP_m_m_c	10
RESULTS_SEARCH_12_PARAMETERS_AUTO_CALIBRATION_MCP_m_m_f_s	0.25
RESULTS_SEARCH_12_PARAMETERS_AUTO_CALIBRATION_MCP_m_m_p_f	0.33
RESULTS_SEARCH_12_PARAMETERS_AUTO_CALIBRATION_MCP_m_m_p_rms_f	1
RESULTS_SEARCH_12_PARAMETERS_AUTO_CALIBRATION_MCP_m_p_t_f	1
RESULTS_SEARCH_12_PARAMETERS_AUTO_CALIBRATION_MCP_m_r_h_n_b	15
RESULTS_SEARCH_12_PARAMETERS_AUTO_CALIBRATION_MCP_m_z_n_s	99
RESULTS_SEARCH_12_PARAMETERS_AUTO_CALIBRATION_MCP_m_z_s_mn_f_r	0.0666667
RESULTS_SEARCH_12_PARAMETERS_AUTO_CALIBRATION_MCP_m_z_s_mx_f_r	0.1
RESULTS_SEARCH_12_PARAMETERS_MS_AUTO_CALIBRATION_OUT_avres	1.58276e-09
RESULTS_SEARCH_12_PARAMETERS_MS_AUTO_CALIBRATION_OUT_c0	0.0075268
RESULTS_SEARCH_12_PARAMETERS_MS_AUTO_CALIBRATION_OUT_c1minus1	-0.00027956
RESULTS_SEARCH_12_PARAMETERS_MS_AUTO_CALIBRATION_OUT_c2	0
RESULTS_SEARCH_12_PARAMETERS_MS_AUTO_CALIBRATION_OUT_file	1
RESULTS_SEARCH_12_PARAMETERS_MS_AUTO_CALIBRATION_OUT_partnumber	6
RESULTS_SEARCH_12_PARAMETERS_MS_AUTO_CALIBRATION_OUT_polyorder	1
RESULTS_SEARCH_12_PARAMETERS_MS_AUTO_CALIBRATION_OUT_sample	1
RESULTS_SEARCH_12_PARAMETERS_MS_AUTO_CALIBRATION_OUT_squareroot	TRUE
RESULTS_SEARCH_12_PARAMETERS_MSMS_AUTO_CALIBRATION_OUT_avres	-5.83266e-08
RESULTS_SEARCH_12_PARAMETERS_MSMS_AUTO_CALIBRATION_OUT_c0	-1.95841e-05
RESULTS_SEARCH_12_PARAMETERS_MSMS_AUTO_CALIBRATION_OUT_c1minus1	-7.72744e-07
RESULTS_SEARCH_12_PARAMETERS_MSMS_AUTO_CALIBRATION_OUT_c2	0
RESULTS_SEARCH_12_PARAMETERS_MSMS_AUTO_CALIBRATION_OUT_file	1
RESULTS_SEARCH_12_PARAMETERS_MSMS_AUTO_CALIBRATION_OUT_partnumber	6
RESULTS_SEARCH_12_PARAMETERS_MSMS_AUTO_CALIBRATION_OUT_polyorder	1
RESULTS_SEARCH_12_PARAMETERS_MSMS_AUTO_CALIBRATION_OUT_sample	1
RESULTS_SEARCH_12_PARAMETERS_MSMS_AUTO_CALIBRATION_OUT_squareroot	TRUE
RESULTS_SEARCH_12_PARAMETERS_MAX_PRECURSORS_FRAGLET	5
RESULTS_SEARCH_12_PARAMETERS_MAX_PRECURSORS_TAGLET	1
RESULTS_SEARCH_12_PARAMETERS_PRECURSORS_DR_FRAGLET	10
RESULTS_SEARCH_12_PARAMETERS_PRECURSORS_DR_TAGLET	3
RESULTS_SEARCH_12_PARAMETERS_DEFAULT_CHARGE_STATE_1_charge	2
RESULTS_SEARCH_12_PARAMETERS_DEFAULT_CHARGE_STATE_1_probability	1
RESULTS_SEARCH_12_PARAMETERS_DEFAULT_CHARGE_STATE_2_charge	3
RESULTS_SEARCH_12_PARAMETERS_DEFAULT_CHARGE_STATE_2_probability	1
RESULTS_SEARCH_12_PARAMETERS_DEFAULT_CHARGE_STATE_3_charge	1900-01-04
RESULTS_SEARCH_12_PARAMETERS_DEFAULT_CHARGE_STATE_3_probability	1
RESULTS_SEARCH_12_PARAMETERS_VERSION	5.0.0.0, 4769
RESULTS_SEARCH_12_PARAMETERS_PARAGON_VERSION	5.0.0.0, 4767
RESULTS_SEARCH_12_PARAMETERS_APPLICATION	ProteinPilot(tm) Software
RESULTS_SEARCH_12_PARAMETERS_PROGROUP_alternativedispositionmaximumfoldprobabilitydrop	100
RESULTS_SEARCH_12_PARAMETERS_PROGROUP_alternativedispositionmaximumfoldscoredrop	2
RESULTS_SEARCH_12_PARAMETERS_PROGROUP_autodiscordantpeptidethreshold	0.3
RESULTS_SEARCH_12_PARAMETERS_PROGROUP_bayesconfidencecalclulation	TRUE
RESULTS_SEARCH_12_PARAMETERS_PROGROUP_calibrateconfidence	TRUE
RESULTS_SEARCH_12_PARAMETERS_PROGROUP_compresspeptides	FALSE
RESULTS_SEARCH_12_PARAMETERS_PROGROUP_confidencepercentthresholdforexcludingothersfromquant	15
RESULTS_SEARCH_12_PARAMETERS_PROGROUP_confidencepercentthresholdforincludingselfinquant	15
RESULTS_SEARCH_12_PARAMETERS_PROGROUP_donotstoremspeaklists	FALSE
RESULTS_SEARCH_12_PARAMETERS_PROGROUP_fasta	C:\AB SCIEX\ProteinPilot Data\SearchDatabases\SwissProt_140703.fasta
RESULTS_SEARCH_12_PARAMETERS_PROGROUP_featuregroupminpepconf	0.66
RESULTS_SEARCH_12_PARAMETERS_PROGROUP_featuregroupminups	0.47
RESULTS_SEARCH_12_PARAMETERS_PROGROUP_focusingintersection	4
RESULTS_SEARCH_12_PARAMETERS_PROGROUP_focusingminimummatchconfidence	0.1
RESULTS_SEARCH_12_PARAMETERS_PROGROUP_focusingminunusedprotscore	0.1
RESULTS_SEARCH_12_PARAMETERS_PROGROUP_focusingsubsetcutoff	6
RESULTS_SEARCH_12_PARAMETERS_PROGROUP_intersection	1.3
RESULTS_SEARCH_12_PARAMETERS_PROGROUP_minimummatchconfidencecutoff	0.001
RESULTS_SEARCH_12_PARAMETERS_PROGROUP_minunusedprotscore	0.0458
RESULTS_SEARCH_12_PARAMETERS_PROGROUP_subsetcutoff	2
RESULTS_SEARCH_12_PARAMETERS_PROGROUP_unusedprotscorethresholdforexcludingothersfromquant	1.3
RESULTS_SEARCH_12_PARAMETERS_PEAKLIST_count	3950
RESULTS_SEARCH_12_PARAMETERS_PEAKLIST_filenumber	1
RESULTS_SEARCH_12_PARAMETERS_PEAKLIST_original_count	1910-10-24
RESULTS_SEARCH_12_PARAMETERS_PEAKLIST_originalfilename	C:\Users\T55002\Desktop\5600 data\MP\MP_121205.1.wiff
RESULTS_SEARCH_12_PARAMETERS_PEAKLIST_partnumber	6
RESULTS_SEARCH_12_PARAMETERS_QUANT_TYPE_background_correction	FALSE
RESULTS_SEARCH_12_PARAMETERS_QUANT_TYPE_bias_correction	TRUE
RESULTS_SEARCH_12_PARAMETERS_QUANT_TYPE_keep_extreme_peptides_over_fraction	0
RESULTS_SEARCH_12_PARAMETERS_QUANT_TYPE_low_confidence_check	TRUE
RESULTS_SEARCH_12_PARAMETERS_QUANT_TYPE_low_intensity_check	TRUE
RESULTS_SEARCH_12_PARAMETERS_QUANT_TYPE_median_statistic	TRUE
RESULTS_SEARCH_12_PARAMETERS_QUANT_TYPE_mod_check	TRUE
RESULTS_SEARCH_12_PARAMETERS_QUANT_TYPE_quant_threshold	-1
RESULTS_SEARCH_12_PARAMETERS_QUANT_TYPE_quant_threshold_sn	9
RESULTS_SEARCH_12_PARAMETERS_QUANT_TYPE_separate_searches	FALSE
RESULTS_SEARCH_12_PARAMETERS_QUANT_TYPE_shared_msms_check	TRUE
RESULTS_SEARCH_12_PARAMETERS_PARAGON_METHOD_SETTINGS_UI_SAMPLE_TYPE	Identification
RESULTS_SEARCH_12_PARAMETERS_PARAGON_METHOD_SETTINGS_UI_CYS_ALKYLATION	Iodoacetamide
RESULTS_SEARCH_12_PARAMETERS_PARAGON_METHOD_SETTINGS_UI_DIGESTION	Trypsin
RESULTS_SEARCH_12_PARAMETERS_PARAGON_METHOD_SETTINGS_UI_INSTRUMENT	TripleTOF 5600
RESULTS_SEARCH_12_PARAMETERS_PARAGON_METHOD_SETTINGS_UI_SPECIES	Saccharomyces cerevisiae
RESULTS_SEARCH_12_PARAMETERS_PARAGON_METHOD_SETTINGS_UI_SEARCH_EFFORT	Thorough
RESULTS_SEARCH_12_PARAMETERS_PARAGON_METHOD_SETTINGS_UI_ID_FOCUS	Biological modifications
RESULTS_SEARCH_12_PARAMETERS_PARAGON_METHOD_SETTINGS_UI_USER_NAME	T55002\T55002
RESULTS_SEARCH_12_PARAMETERS_PARAGON_METHOD_SETTINGS_UI_MACHINE_NAME	T55002
RESULTS_SEARCH_12_PARAMETERS_PARAGON_METHOD_SETTINGS_UI_SEARCH_ID	6.35579e+17
RESULTS_SEARCH_12_PARAMETERS_PARAGON_METHOD_SETTINGS_UI_START_TIME	2015-01-26 15:18:17
RESULTS_SEARCH_12_PARAMETERS_PARAGON_METHOD_SETTINGS_UI_MIN_UNUSED_PROTSCORE	0.0458
RESULTS_SEARCH_12_PARAMETERS_PARAGON_METHOD_SETTINGS_UI_PSPEP	TRUE
RESULTS_SEARCH_13_time_cpu	41777
RESULTS_SEARCH_13_time_duration	84926
RESULTS_SEARCH_13_version	5.0.0.4767
RESULTS_SEARCH_13_xml:id	SEARCH:1:635578822977487070_6
RESULTS_SEARCH_13_PARAMETERS_chemical_data_edited	FALSE
RESULTS_SEARCH_13_PARAMETERS_do_multiprecursor_search	TRUE
RESULTS_SEARCH_13_PARAMETERS_do_reverse_search	TRUE
RESULTS_SEARCH_13_PARAMETERS_max_quant_labels	35
RESULTS_SEARCH_13_PARAMETERS_maxresults	15
RESULTS_SEARCH_13_PARAMETERS_separate_searches	FALSE
RESULTS_SEARCH_13_PARAMETERS_MSTOLERANCE_type	dalton
RESULTS_SEARCH_13_PARAMETERS_MSTOLERANCE_value	0.05
RESULTS_SEARCH_13_PARAMETERS_MSMSTOLERANCE_type	dalton
RESULTS_SEARCH_13_PARAMETERS_MSMSTOLERANCE_value	0.1
RESULTS_SEARCH_13_PARAMETERS_MS_STANDARD_DEVIATION_type	dalton
RESULTS_SEARCH_13_PARAMETERS_MS_STANDARD_DEVIATION_value	0.0011
RESULTS_SEARCH_13_PARAMETERS_MSMS_STANDARD_DEVIATION_type	dalton
RESULTS_SEARCH_13_PARAMETERS_MSMS_STANDARD_DEVIATION_value	0.01
RESULTS_SEARCH_13_PARAMETERS_FASTA_filename	C:\AB SCIEX\ProteinPilot Data\SearchDatabases\SwissProt_140703.fasta
RESULTS_SEARCH_13_PARAMETERS_AUTO_CALIBRATION_ms	TRUE
RESULTS_SEARCH_13_PARAMETERS_AUTO_CALIBRATION_msexport	FALSE
RESULTS_SEARCH_13_PARAMETERS_AUTO_CALIBRATION_msms	TRUE
RESULTS_SEARCH_13_PARAMETERS_AUTO_CALIBRATION_msmstolsdratio	2.75
RESULTS_SEARCH_13_PARAMETERS_AUTO_CALIBRATION_mstolsdratio	7
RESULTS_SEARCH_13_PARAMETERS_AUTO_CALIBRATION_squareroot	TRUE
RESULTS_SEARCH_13_PARAMETERS_AUTO_CALIBRATION_type	dalton
RESULTS_SEARCH_13_PARAMETERS_AUTO_CALIBRATION_MCP_d_s_s_f	0.0666667
RESULTS_SEARCH_13_PARAMETERS_AUTO_CALIBRATION_MCP_d_s_w_f	3
RESULTS_SEARCH_13_PARAMETERS_AUTO_CALIBRATION_MCP_m_f_r_mbc	200
RESULTS_SEARCH_13_PARAMETERS_AUTO_CALIBRATION_MCP_m_m_c	10
RESULTS_SEARCH_13_PARAMETERS_AUTO_CALIBRATION_MCP_m_m_f_s	0.25
RESULTS_SEARCH_13_PARAMETERS_AUTO_CALIBRATION_MCP_m_m_p_f	0.33
RESULTS_SEARCH_13_PARAMETERS_AUTO_CALIBRATION_MCP_m_m_p_rms_f	1
RESULTS_SEARCH_13_PARAMETERS_AUTO_CALIBRATION_MCP_m_p_t_f	1
RESULTS_SEARCH_13_PARAMETERS_AUTO_CALIBRATION_MCP_m_r_h_n_b	15
RESULTS_SEARCH_13_PARAMETERS_AUTO_CALIBRATION_MCP_m_z_n_s	99
RESULTS_SEARCH_13_PARAMETERS_AUTO_CALIBRATION_MCP_m_z_s_mn_f_r	0.0666667
RESULTS_SEARCH_13_PARAMETERS_AUTO_CALIBRATION_MCP_m_z_s_mx_f_r	0.1
RESULTS_SEARCH_13_PARAMETERS_MS_AUTO_CALIBRATION_OUT_avres	-3.98574e-08
RESULTS_SEARCH_13_PARAMETERS_MS_AUTO_CALIBRATION_OUT_c0	0.0076051
RESULTS_SEARCH_13_PARAMETERS_MS_AUTO_CALIBRATION_OUT_c1minus1	-0.000282353
RESULTS_SEARCH_13_PARAMETERS_MS_AUTO_CALIBRATION_OUT_c2	0
RESULTS_SEARCH_13_PARAMETERS_MS_AUTO_CALIBRATION_OUT_file	1
RESULTS_SEARCH_13_PARAMETERS_MS_AUTO_CALIBRATION_OUT_partnumber	7
RESULTS_SEARCH_13_PARAMETERS_MS_AUTO_CALIBRATION_OUT_polyorder	1
RESULTS_SEARCH_13_PARAMETERS_MS_AUTO_CALIBRATION_OUT_sample	1
RESULTS_SEARCH_13_PARAMETERS_MS_AUTO_CALIBRATION_OUT_squareroot	TRUE
RESULTS_SEARCH_13_PARAMETERS_MSMS_AUTO_CALIBRATION_OUT_avres	-7.47822e-08
RESULTS_SEARCH_13_PARAMETERS_MSMS_AUTO_CALIBRATION_OUT_c0	-5.61153e-05
RESULTS_SEARCH_13_PARAMETERS_MSMS_AUTO_CALIBRATION_OUT_c1minus1	4.63067e-07
RESULTS_SEARCH_13_PARAMETERS_MSMS_AUTO_CALIBRATION_OUT_c2	0
RESULTS_SEARCH_13_PARAMETERS_MSMS_AUTO_CALIBRATION_OUT_file	1
RESULTS_SEARCH_13_PARAMETERS_MSMS_AUTO_CALIBRATION_OUT_partnumber	7
RESULTS_SEARCH_13_PARAMETERS_MSMS_AUTO_CALIBRATION_OUT_polyorder	1
RESULTS_SEARCH_13_PARAMETERS_MSMS_AUTO_CALIBRATION_OUT_sample	1
RESULTS_SEARCH_13_PARAMETERS_MSMS_AUTO_CALIBRATION_OUT_squareroot	TRUE
RESULTS_SEARCH_13_PARAMETERS_MAX_PRECURSORS_FRAGLET	5
RESULTS_SEARCH_13_PARAMETERS_MAX_PRECURSORS_TAGLET	1
RESULTS_SEARCH_13_PARAMETERS_PRECURSORS_DR_FRAGLET	10
RESULTS_SEARCH_13_PARAMETERS_PRECURSORS_DR_TAGLET	3
RESULTS_SEARCH_13_PARAMETERS_DEFAULT_CHARGE_STATE_1_charge	2
RESULTS_SEARCH_13_PARAMETERS_DEFAULT_CHARGE_STATE_1_probability	1
RESULTS_SEARCH_13_PARAMETERS_DEFAULT_CHARGE_STATE_2_charge	3
RESULTS_SEARCH_13_PARAMETERS_DEFAULT_CHARGE_STATE_2_probability	1
RESULTS_SEARCH_13_PARAMETERS_DEFAULT_CHARGE_STATE_3_charge	4
RESULTS_SEARCH_13_PARAMETERS_DEFAULT_CHARGE_STATE_3_probability	1
RESULTS_SEARCH_13_PARAMETERS_VERSION	5.0.0.0, 4769
RESULTS_SEARCH_13_PARAMETERS_PARAGON_VERSION	5.0.0.0, 4767
RESULTS_SEARCH_13_PARAMETERS_APPLICATION	ProteinPilot(tm) Software
RESULTS_SEARCH_13_PARAMETERS_PROGROUP_alternativedispositionmaximumfoldprobabilitydrop	100
RESULTS_SEARCH_13_PARAMETERS_PROGROUP_alternativedispositionmaximumfoldscoredrop	2
RESULTS_SEARCH_13_PARAMETERS_PROGROUP_autodiscordantpeptidethreshold	0.3
RESULTS_SEARCH_13_PARAMETERS_PROGROUP_bayesconfidencecalclulation	TRUE
RESULTS_SEARCH_13_PARAMETERS_PROGROUP_calibrateconfidence	TRUE
RESULTS_SEARCH_13_PARAMETERS_PROGROUP_compresspeptides	FALSE
RESULTS_SEARCH_13_PARAMETERS_PROGROUP_confidencepercentthresholdforexcludingothersfromquant	15
RESULTS_SEARCH_13_PARAMETERS_PROGROUP_confidencepercentthresholdforincludingselfinquant	15
RESULTS_SEARCH_13_PARAMETERS_PROGROUP_donotstoremspeaklists	FALSE
RESULTS_SEARCH_13_PARAMETERS_PROGROUP_fasta	C:\AB SCIEX\ProteinPilot Data\SearchDatabases\SwissProt_140703.fasta
RESULTS_SEARCH_13_PARAMETERS_PROGROUP_featuregroupminpepconf	0.66
RESULTS_SEARCH_13_PARAMETERS_PROGROUP_featuregroupminups	0.47
RESULTS_SEARCH_13_PARAMETERS_PROGROUP_focusingintersection	4
RESULTS_SEARCH_13_PARAMETERS_PROGROUP_focusingminimummatchconfidence	0.1
RESULTS_SEARCH_13_PARAMETERS_PROGROUP_focusingminunusedprotscore	0.1
RESULTS_SEARCH_13_PARAMETERS_PROGROUP_focusingsubsetcutoff	6
RESULTS_SEARCH_13_PARAMETERS_PROGROUP_intersection	1900-01-01 07:12:00
RESULTS_SEARCH_13_PARAMETERS_PROGROUP_minimummatchconfidencecutoff	0.001
RESULTS_SEARCH_13_PARAMETERS_PROGROUP_minunusedprotscore	0.0458
RESULTS_SEARCH_13_PARAMETERS_PROGROUP_subsetcutoff	2
RESULTS_SEARCH_13_PARAMETERS_PROGROUP_unusedprotscorethresholdforexcludingothersfromquant	1.3
RESULTS_SEARCH_13_PARAMETERS_PEAKLIST_count	1910-09-22
RESULTS_SEARCH_13_PARAMETERS_PEAKLIST_filenumber	1
RESULTS_SEARCH_13_PARAMETERS_PEAKLIST_original_count	3918
RESULTS_SEARCH_13_PARAMETERS_PEAKLIST_originalfilename	C:\Users\T55002\Desktop\5600 data\MP\MP_121205.1.wiff
RESULTS_SEARCH_13_PARAMETERS_PEAKLIST_partnumber	7
RESULTS_SEARCH_13_PARAMETERS_QUANT_TYPE_background_correction	FALSE
RESULTS_SEARCH_13_PARAMETERS_QUANT_TYPE_bias_correction	TRUE
RESULTS_SEARCH_13_PARAMETERS_QUANT_TYPE_keep_extreme_peptides_over_fraction	0
RESULTS_SEARCH_13_PARAMETERS_QUANT_TYPE_low_confidence_check	TRUE
RESULTS_SEARCH_13_PARAMETERS_QUANT_TYPE_low_intensity_check	TRUE
RESULTS_SEARCH_13_PARAMETERS_QUANT_TYPE_median_statistic	TRUE
RESULTS_SEARCH_13_PARAMETERS_QUANT_TYPE_mod_check	TRUE
RESULTS_SEARCH_13_PARAMETERS_QUANT_TYPE_quant_threshold	-1
RESULTS_SEARCH_13_PARAMETERS_QUANT_TYPE_quant_threshold_sn	9
RESULTS_SEARCH_13_PARAMETERS_QUANT_TYPE_separate_searches	FALSE
RESULTS_SEARCH_13_PARAMETERS_QUANT_TYPE_shared_msms_check	TRUE
RESULTS_SEARCH_13_PARAMETERS_PARAGON_METHOD_SETTINGS_UI_SAMPLE_TYPE	Identification
RESULTS_SEARCH_13_PARAMETERS_PARAGON_METHOD_SETTINGS_UI_CYS_ALKYLATION	Iodoacetamide
RESULTS_SEARCH_13_PARAMETERS_PARAGON_METHOD_SETTINGS_UI_DIGESTION	Trypsin
RESULTS_SEARCH_13_PARAMETERS_PARAGON_METHOD_SETTINGS_UI_INSTRUMENT	TripleTOF 5600
RESULTS_SEARCH_13_PARAMETERS_PARAGON_METHOD_SETTINGS_UI_SPECIES	Saccharomyces cerevisiae
RESULTS_SEARCH_13_PARAMETERS_PARAGON_METHOD_SETTINGS_UI_SEARCH_EFFORT	Thorough
RESULTS_SEARCH_13_PARAMETERS_PARAGON_METHOD_SETTINGS_UI_ID_FOCUS	Biological modifications
RESULTS_SEARCH_13_PARAMETERS_PARAGON_METHOD_SETTINGS_UI_USER_NAME	T55002\T55002
RESULTS_SEARCH_13_PARAMETERS_PARAGON_METHOD_SETTINGS_UI_MACHINE_NAME	T55002
RESULTS_SEARCH_13_PARAMETERS_PARAGON_METHOD_SETTINGS_UI_SEARCH_ID	6.35579e+17
RESULTS_SEARCH_13_PARAMETERS_PARAGON_METHOD_SETTINGS_UI_START_TIME	2015-01-26 15:18:17
RESULTS_SEARCH_13_PARAMETERS_PARAGON_METHOD_SETTINGS_UI_MIN_UNUSED_PROTSCORE	0.0458
RESULTS_SEARCH_13_PARAMETERS_PARAGON_METHOD_SETTINGS_UI_PSPEP	TRUE
RESULTS_SEARCH_14_time_cpu	471154
RESULTS_SEARCH_14_time_duration	501088
RESULTS_SEARCH_14_version	5.0.0.4767
RESULTS_SEARCH_14_xml:id	SEARCH:2:635578822977487070_6
RESULTS_SEARCH_14_PARAMETERS_chemical_data_edited	FALSE
RESULTS_SEARCH_14_PARAMETERS_do_multiprecursor_search	TRUE
RESULTS_SEARCH_14_PARAMETERS_do_reverse_search	TRUE
RESULTS_SEARCH_14_PARAMETERS_max_quant_labels	35
RESULTS_SEARCH_14_PARAMETERS_maxresults	15
RESULTS_SEARCH_14_PARAMETERS_separate_searches	FALSE
RESULTS_SEARCH_14_PARAMETERS_MSTOLERANCE_type	dalton
RESULTS_SEARCH_14_PARAMETERS_MSTOLERANCE_value	0.05
RESULTS_SEARCH_14_PARAMETERS_MSMSTOLERANCE_type	dalton
RESULTS_SEARCH_14_PARAMETERS_MSMSTOLERANCE_value	0.1
RESULTS_SEARCH_14_PARAMETERS_MS_STANDARD_DEVIATION_type	dalton
RESULTS_SEARCH_14_PARAMETERS_MS_STANDARD_DEVIATION_value	0.0011
RESULTS_SEARCH_14_PARAMETERS_MSMS_STANDARD_DEVIATION_type	dalton
RESULTS_SEARCH_14_PARAMETERS_MSMS_STANDARD_DEVIATION_value	0.01
RESULTS_SEARCH_14_PARAMETERS_FASTA_filename	C:\AB SCIEX\ProteinPilot Data\SearchDatabases\SwissProt_140703.fasta
RESULTS_SEARCH_14_PARAMETERS_AUTO_CALIBRATION_ms	TRUE
RESULTS_SEARCH_14_PARAMETERS_AUTO_CALIBRATION_msexport	FALSE
RESULTS_SEARCH_14_PARAMETERS_AUTO_CALIBRATION_msms	TRUE
RESULTS_SEARCH_14_PARAMETERS_AUTO_CALIBRATION_msmstolsdratio	2.75
RESULTS_SEARCH_14_PARAMETERS_AUTO_CALIBRATION_mstolsdratio	7
RESULTS_SEARCH_14_PARAMETERS_AUTO_CALIBRATION_squareroot	TRUE
RESULTS_SEARCH_14_PARAMETERS_AUTO_CALIBRATION_type	dalton
RESULTS_SEARCH_14_PARAMETERS_AUTO_CALIBRATION_MCP_d_s_s_f	0.0666667
RESULTS_SEARCH_14_PARAMETERS_AUTO_CALIBRATION_MCP_d_s_w_f	3
RESULTS_SEARCH_14_PARAMETERS_AUTO_CALIBRATION_MCP_m_f_r_mbc	200
RESULTS_SEARCH_14_PARAMETERS_AUTO_CALIBRATION_MCP_m_m_c	10
RESULTS_SEARCH_14_PARAMETERS_AUTO_CALIBRATION_MCP_m_m_f_s	0.25
RESULTS_SEARCH_14_PARAMETERS_AUTO_CALIBRATION_MCP_m_m_p_f	0.33
RESULTS_SEARCH_14_PARAMETERS_AUTO_CALIBRATION_MCP_m_m_p_rms_f	1
RESULTS_SEARCH_14_PARAMETERS_AUTO_CALIBRATION_MCP_m_p_t_f	1
RESULTS_SEARCH_14_PARAMETERS_AUTO_CALIBRATION_MCP_m_r_h_n_b	15
RESULTS_SEARCH_14_PARAMETERS_AUTO_CALIBRATION_MCP_m_z_n_s	99
RESULTS_SEARCH_14_PARAMETERS_AUTO_CALIBRATION_MCP_m_z_s_mn_f_r	0.0666667
RESULTS_SEARCH_14_PARAMETERS_AUTO_CALIBRATION_MCP_m_z_s_mx_f_r	0.1
RESULTS_SEARCH_14_PARAMETERS_MS_AUTO_CALIBRATION_OUT_avres	-3.98574e-08
RESULTS_SEARCH_14_PARAMETERS_MS_AUTO_CALIBRATION_OUT_c0	0.0076051
RESULTS_SEARCH_14_PARAMETERS_MS_AUTO_CALIBRATION_OUT_c1minus1	-0.000282353
RESULTS_SEARCH_14_PARAMETERS_MS_AUTO_CALIBRATION_OUT_c2	0
RESULTS_SEARCH_14_PARAMETERS_MS_AUTO_CALIBRATION_OUT_file	1
RESULTS_SEARCH_14_PARAMETERS_MS_AUTO_CALIBRATION_OUT_partnumber	7
RESULTS_SEARCH_14_PARAMETERS_MS_AUTO_CALIBRATION_OUT_polyorder	1
RESULTS_SEARCH_14_PARAMETERS_MS_AUTO_CALIBRATION_OUT_sample	1
RESULTS_SEARCH_14_PARAMETERS_MS_AUTO_CALIBRATION_OUT_squareroot	TRUE
RESULTS_SEARCH_14_PARAMETERS_MSMS_AUTO_CALIBRATION_OUT_avres	-7.47822e-08
RESULTS_SEARCH_14_PARAMETERS_MSMS_AUTO_CALIBRATION_OUT_c0	-5.61153e-05
RESULTS_SEARCH_14_PARAMETERS_MSMS_AUTO_CALIBRATION_OUT_c1minus1	4.63067e-07
RESULTS_SEARCH_14_PARAMETERS_MSMS_AUTO_CALIBRATION_OUT_c2	0
RESULTS_SEARCH_14_PARAMETERS_MSMS_AUTO_CALIBRATION_OUT_file	1
RESULTS_SEARCH_14_PARAMETERS_MSMS_AUTO_CALIBRATION_OUT_partnumber	7
RESULTS_SEARCH_14_PARAMETERS_MSMS_AUTO_CALIBRATION_OUT_polyorder	1
RESULTS_SEARCH_14_PARAMETERS_MSMS_AUTO_CALIBRATION_OUT_sample	1
RESULTS_SEARCH_14_PARAMETERS_MSMS_AUTO_CALIBRATION_OUT_squareroot	TRUE
RESULTS_SEARCH_14_PARAMETERS_MAX_PRECURSORS_FRAGLET	5
RESULTS_SEARCH_14_PARAMETERS_MAX_PRECURSORS_TAGLET	1
RESULTS_SEARCH_14_PARAMETERS_PRECURSORS_DR_FRAGLET	10
RESULTS_SEARCH_14_PARAMETERS_PRECURSORS_DR_TAGLET	3
RESULTS_SEARCH_14_PARAMETERS_DEFAULT_CHARGE_STATE_1_charge	2
RESULTS_SEARCH_14_PARAMETERS_DEFAULT_CHARGE_STATE_1_probability	1
RESULTS_SEARCH_14_PARAMETERS_DEFAULT_CHARGE_STATE_2_charge	3
RESULTS_SEARCH_14_PARAMETERS_DEFAULT_CHARGE_STATE_2_probability	1
RESULTS_SEARCH_14_PARAMETERS_DEFAULT_CHARGE_STATE_3_charge	4
RESULTS_SEARCH_14_PARAMETERS_DEFAULT_CHARGE_STATE_3_probability	1
RESULTS_SEARCH_14_PARAMETERS_VERSION	5.0.0.0, 4769
RESULTS_SEARCH_14_PARAMETERS_PARAGON_VERSION	5.0.0.0, 4767
RESULTS_SEARCH_14_PARAMETERS_APPLICATION	ProteinPilot(tm) Software
RESULTS_SEARCH_14_PARAMETERS_PROGROUP_alternativedispositionmaximumfoldprobabilitydrop	100
RESULTS_SEARCH_14_PARAMETERS_PROGROUP_alternativedispositionmaximumfoldscoredrop	2
RESULTS_SEARCH_14_PARAMETERS_PROGROUP_autodiscordantpeptidethreshold	0.3
RESULTS_SEARCH_14_PARAMETERS_PROGROUP_bayesconfidencecalclulation	TRUE
RESULTS_SEARCH_14_PARAMETERS_PROGROUP_calibrateconfidence	TRUE
RESULTS_SEARCH_14_PARAMETERS_PROGROUP_compresspeptides	FALSE
RESULTS_SEARCH_14_PARAMETERS_PROGROUP_confidencepercentthresholdforexcludingothersfromquant	15
RESULTS_SEARCH_14_PARAMETERS_PROGROUP_confidencepercentthresholdforincludingselfinquant	15
RESULTS_SEARCH_14_PARAMETERS_PROGROUP_donotstoremspeaklists	FALSE
RESULTS_SEARCH_14_PARAMETERS_PROGROUP_fasta	C:\AB SCIEX\ProteinPilot Data\SearchDatabases\SwissProt_140703.fasta
RESULTS_SEARCH_14_PARAMETERS_PROGROUP_featuregroupminpepconf	0.66
RESULTS_SEARCH_14_PARAMETERS_PROGROUP_featuregroupminups	0.47
RESULTS_SEARCH_14_PARAMETERS_PROGROUP_focusingintersection	4
RESULTS_SEARCH_14_PARAMETERS_PROGROUP_focusingminimummatchconfidence	0.1
RESULTS_SEARCH_14_PARAMETERS_PROGROUP_focusingminunusedprotscore	0.1
RESULTS_SEARCH_14_PARAMETERS_PROGROUP_focusingsubsetcutoff	1900-01-06
RESULTS_SEARCH_14_PARAMETERS_PROGROUP_intersection	1.3
RESULTS_SEARCH_14_PARAMETERS_PROGROUP_minimummatchconfidencecutoff	0.001
RESULTS_SEARCH_14_PARAMETERS_PROGROUP_minunusedprotscore	0.0458
RESULTS_SEARCH_14_PARAMETERS_PROGROUP_subsetcutoff	1900-01-02
RESULTS_SEARCH_14_PARAMETERS_PROGROUP_unusedprotscorethresholdforexcludingothersfromquant	1.3
RESULTS_SEARCH_14_PARAMETERS_PEAKLIST_count	3918
RESULTS_SEARCH_14_PARAMETERS_PEAKLIST_filenumber	1
RESULTS_SEARCH_14_PARAMETERS_PEAKLIST_original_count	3918
RESULTS_SEARCH_14_PARAMETERS_PEAKLIST_originalfilename	C:\Users\T55002\Desktop\5600 data\MP\MP_121205.1.wiff
RESULTS_SEARCH_14_PARAMETERS_PEAKLIST_partnumber	1900-01-07
RESULTS_SEARCH_14_PARAMETERS_QUANT_TYPE_background_correction	FALSE
RESULTS_SEARCH_14_PARAMETERS_QUANT_TYPE_bias_correction	TRUE
RESULTS_SEARCH_14_PARAMETERS_QUANT_TYPE_keep_extreme_peptides_over_fraction	0
RESULTS_SEARCH_14_PARAMETERS_QUANT_TYPE_low_confidence_check	TRUE
RESULTS_SEARCH_14_PARAMETERS_QUANT_TYPE_low_intensity_check	TRUE
RESULTS_SEARCH_14_PARAMETERS_QUANT_TYPE_median_statistic	TRUE
RESULTS_SEARCH_14_PARAMETERS_QUANT_TYPE_mod_check	TRUE
RESULTS_SEARCH_14_PARAMETERS_QUANT_TYPE_quant_threshold	-1
RESULTS_SEARCH_14_PARAMETERS_QUANT_TYPE_quant_threshold_sn	9
RESULTS_SEARCH_14_PARAMETERS_QUANT_TYPE_separate_searches	FALSE
RESULTS_SEARCH_14_PARAMETERS_QUANT_TYPE_shared_msms_check	TRUE
RESULTS_SEARCH_14_PARAMETERS_PARAGON_METHOD_SETTINGS_UI_SAMPLE_TYPE	Identification
RESULTS_SEARCH_14_PARAMETERS_PARAGON_METHOD_SETTINGS_UI_CYS_ALKYLATION	Iodoacetamide
RESULTS_SEARCH_14_PARAMETERS_PARAGON_METHOD_SETTINGS_UI_DIGESTION	Trypsin
RESULTS_SEARCH_14_PARAMETERS_PARAGON_METHOD_SETTINGS_UI_INSTRUMENT	TripleTOF 5600
RESULTS_SEARCH_14_PARAMETERS_PARAGON_METHOD_SETTINGS_UI_SPECIES	Saccharomyces cerevisiae
RESULTS_SEARCH_14_PARAMETERS_PARAGON_METHOD_SETTINGS_UI_SEARCH_EFFORT	Thorough
RESULTS_SEARCH_14_PARAMETERS_PARAGON_METHOD_SETTINGS_UI_ID_FOCUS	Biological modifications
RESULTS_SEARCH_14_PARAMETERS_PARAGON_METHOD_SETTINGS_UI_USER_NAME	T55002\T55002
RESULTS_SEARCH_14_PARAMETERS_PARAGON_METHOD_SETTINGS_UI_MACHINE_NAME	T55002
RESULTS_SEARCH_14_PARAMETERS_PARAGON_METHOD_SETTINGS_UI_SEARCH_ID	6.35579e+17
RESULTS_SEARCH_14_PARAMETERS_PARAGON_METHOD_SETTINGS_UI_START_TIME	2015-01-26 15:18:17
RESULTS_SEARCH_14_PARAMETERS_PARAGON_METHOD_SETTINGS_UI_MIN_UNUSED_PROTSCORE	0.0458
RESULTS_SEARCH_14_PARAMETERS_PARAGON_METHOD_SETTINGS_UI_PSPEP	TRUE
RESULTS_SEARCH_15_time_cpu	38610
RESULTS_SEARCH_15_time_duration	84068
RESULTS_SEARCH_15_version	5.0.0.4767
RESULTS_SEARCH_15_xml:id	SEARCH:1:635578822977487070_7
RESULTS_SEARCH_15_PARAMETERS_chemical_data_edited	FALSE
RESULTS_SEARCH_15_PARAMETERS_do_multiprecursor_search	TRUE
RESULTS_SEARCH_15_PARAMETERS_do_reverse_search	TRUE
RESULTS_SEARCH_15_PARAMETERS_max_quant_labels	35
RESULTS_SEARCH_15_PARAMETERS_maxresults	15
RESULTS_SEARCH_15_PARAMETERS_separate_searches	FALSE
RESULTS_SEARCH_15_PARAMETERS_MSTOLERANCE_type	dalton
RESULTS_SEARCH_15_PARAMETERS_MSTOLERANCE_value	0.05
RESULTS_SEARCH_15_PARAMETERS_MSMSTOLERANCE_type	dalton
RESULTS_SEARCH_15_PARAMETERS_MSMSTOLERANCE_value	0.1
RESULTS_SEARCH_15_PARAMETERS_MS_STANDARD_DEVIATION_type	dalton
RESULTS_SEARCH_15_PARAMETERS_MS_STANDARD_DEVIATION_value	0.0011
RESULTS_SEARCH_15_PARAMETERS_MSMS_STANDARD_DEVIATION_type	dalton
RESULTS_SEARCH_15_PARAMETERS_MSMS_STANDARD_DEVIATION_value	0.01
RESULTS_SEARCH_15_PARAMETERS_FASTA_filename	C:\AB SCIEX\ProteinPilot Data\SearchDatabases\SwissProt_140703.fasta
RESULTS_SEARCH_15_PARAMETERS_AUTO_CALIBRATION_ms	TRUE
RESULTS_SEARCH_15_PARAMETERS_AUTO_CALIBRATION_msexport	FALSE
RESULTS_SEARCH_15_PARAMETERS_AUTO_CALIBRATION_msms	TRUE
RESULTS_SEARCH_15_PARAMETERS_AUTO_CALIBRATION_msmstolsdratio	2.75
RESULTS_SEARCH_15_PARAMETERS_AUTO_CALIBRATION_mstolsdratio	7
RESULTS_SEARCH_15_PARAMETERS_AUTO_CALIBRATION_squareroot	TRUE
RESULTS_SEARCH_15_PARAMETERS_AUTO_CALIBRATION_type	dalton
RESULTS_SEARCH_15_PARAMETERS_AUTO_CALIBRATION_MCP_d_s_s_f	0.0666667
RESULTS_SEARCH_15_PARAMETERS_AUTO_CALIBRATION_MCP_d_s_w_f	3
RESULTS_SEARCH_15_PARAMETERS_AUTO_CALIBRATION_MCP_m_f_r_mbc	200
RESULTS_SEARCH_15_PARAMETERS_AUTO_CALIBRATION_MCP_m_m_c	10
RESULTS_SEARCH_15_PARAMETERS_AUTO_CALIBRATION_MCP_m_m_f_s	0.25
RESULTS_SEARCH_15_PARAMETERS_AUTO_CALIBRATION_MCP_m_m_p_f	0.33
RESULTS_SEARCH_15_PARAMETERS_AUTO_CALIBRATION_MCP_m_m_p_rms_f	1
RESULTS_SEARCH_15_PARAMETERS_AUTO_CALIBRATION_MCP_m_p_t_f	1
RESULTS_SEARCH_15_PARAMETERS_AUTO_CALIBRATION_MCP_m_r_h_n_b	15
RESULTS_SEARCH_15_PARAMETERS_AUTO_CALIBRATION_MCP_m_z_n_s	99
RESULTS_SEARCH_15_PARAMETERS_AUTO_CALIBRATION_MCP_m_z_s_mn_f_r	0.0666667
RESULTS_SEARCH_15_PARAMETERS_AUTO_CALIBRATION_MCP_m_z_s_mx_f_r	0.1
RESULTS_SEARCH_15_PARAMETERS_MS_AUTO_CALIBRATION_OUT_avres	-1.90379e-09
RESULTS_SEARCH_15_PARAMETERS_MS_AUTO_CALIBRATION_OUT_c0	0.00763801
RESULTS_SEARCH_15_PARAMETERS_MS_AUTO_CALIBRATION_OUT_c1minus1	-0.000284334
RESULTS_SEARCH_15_PARAMETERS_MS_AUTO_CALIBRATION_OUT_c2	0
RESULTS_SEARCH_15_PARAMETERS_MS_AUTO_CALIBRATION_OUT_file	1
RESULTS_SEARCH_15_PARAMETERS_MS_AUTO_CALIBRATION_OUT_partnumber	8
RESULTS_SEARCH_15_PARAMETERS_MS_AUTO_CALIBRATION_OUT_polyorder	1
RESULTS_SEARCH_15_PARAMETERS_MS_AUTO_CALIBRATION_OUT_sample	1
RESULTS_SEARCH_15_PARAMETERS_MS_AUTO_CALIBRATION_OUT_squareroot	TRUE
RESULTS_SEARCH_15_PARAMETERS_MSMS_AUTO_CALIBRATION_OUT_avres	-5.9607e-08
RESULTS_SEARCH_15_PARAMETERS_MSMS_AUTO_CALIBRATION_OUT_c0	-3.24816e-05
RESULTS_SEARCH_15_PARAMETERS_MSMS_AUTO_CALIBRATION_OUT_c1minus1	-7.4181e-07
RESULTS_SEARCH_15_PARAMETERS_MSMS_AUTO_CALIBRATION_OUT_c2	0
RESULTS_SEARCH_15_PARAMETERS_MSMS_AUTO_CALIBRATION_OUT_file	1
RESULTS_SEARCH_15_PARAMETERS_MSMS_AUTO_CALIBRATION_OUT_partnumber	8
RESULTS_SEARCH_15_PARAMETERS_MSMS_AUTO_CALIBRATION_OUT_polyorder	1
RESULTS_SEARCH_15_PARAMETERS_MSMS_AUTO_CALIBRATION_OUT_sample	1
RESULTS_SEARCH_15_PARAMETERS_MSMS_AUTO_CALIBRATION_OUT_squareroot	TRUE
RESULTS_SEARCH_15_PARAMETERS_MAX_PRECURSORS_FRAGLET	5
RESULTS_SEARCH_15_PARAMETERS_MAX_PRECURSORS_TAGLET	1
RESULTS_SEARCH_15_PARAMETERS_PRECURSORS_DR_FRAGLET	10
RESULTS_SEARCH_15_PARAMETERS_PRECURSORS_DR_TAGLET	3
RESULTS_SEARCH_15_PARAMETERS_DEFAULT_CHARGE_STATE_1_charge	2
RESULTS_SEARCH_15_PARAMETERS_DEFAULT_CHARGE_STATE_1_probability	1
RESULTS_SEARCH_15_PARAMETERS_DEFAULT_CHARGE_STATE_2_charge	3
RESULTS_SEARCH_15_PARAMETERS_DEFAULT_CHARGE_STATE_2_probability	1
RESULTS_SEARCH_15_PARAMETERS_DEFAULT_CHARGE_STATE_3_charge	4
RESULTS_SEARCH_15_PARAMETERS_DEFAULT_CHARGE_STATE_3_probability	1
RESULTS_SEARCH_15_PARAMETERS_VERSION	5.0.0.0, 4769
RESULTS_SEARCH_15_PARAMETERS_PARAGON_VERSION	5.0.0.0, 4767
RESULTS_SEARCH_15_PARAMETERS_APPLICATION	ProteinPilot(tm) Software
RESULTS_SEARCH_15_PARAMETERS_PROGROUP_alternativedispositionmaximumfoldprobabilitydrop	100
RESULTS_SEARCH_15_PARAMETERS_PROGROUP_alternativedispositionmaximumfoldscoredrop	2
RESULTS_SEARCH_15_PARAMETERS_PROGROUP_autodiscordantpeptidethreshold	0.3
RESULTS_SEARCH_15_PARAMETERS_PROGROUP_bayesconfidencecalclulation	TRUE
RESULTS_SEARCH_15_PARAMETERS_PROGROUP_calibrateconfidence	TRUE
RESULTS_SEARCH_15_PARAMETERS_PROGROUP_compresspeptides	FALSE
RESULTS_SEARCH_15_PARAMETERS_PROGROUP_confidencepercentthresholdforexcludingothersfromquant	15
RESULTS_SEARCH_15_PARAMETERS_PROGROUP_confidencepercentthresholdforincludingselfinquant	15
RESULTS_SEARCH_15_PARAMETERS_PROGROUP_donotstoremspeaklists	FALSE
RESULTS_SEARCH_15_PARAMETERS_PROGROUP_fasta	C:\AB SCIEX\ProteinPilot Data\SearchDatabases\SwissProt_140703.fasta
RESULTS_SEARCH_15_PARAMETERS_PROGROUP_featuregroupminpepconf	0.66
RESULTS_SEARCH_15_PARAMETERS_PROGROUP_featuregroupminups	0.47
RESULTS_SEARCH_15_PARAMETERS_PROGROUP_focusingintersection	4
RESULTS_SEARCH_15_PARAMETERS_PROGROUP_focusingminimummatchconfidence	0.1
RESULTS_SEARCH_15_PARAMETERS_PROGROUP_focusingminunusedprotscore	0.1
RESULTS_SEARCH_15_PARAMETERS_PROGROUP_focusingsubsetcutoff	6
RESULTS_SEARCH_15_PARAMETERS_PROGROUP_intersection	1.3
RESULTS_SEARCH_15_PARAMETERS_PROGROUP_minimummatchconfidencecutoff	00:01:26.400000
RESULTS_SEARCH_15_PARAMETERS_PROGROUP_minunusedprotscore	0.0458
RESULTS_SEARCH_15_PARAMETERS_PROGROUP_subsetcutoff	2
RESULTS_SEARCH_15_PARAMETERS_PROGROUP_unusedprotscorethresholdforexcludingothersfromquant	1.3
RESULTS_SEARCH_15_PARAMETERS_PEAKLIST_count	3944
RESULTS_SEARCH_15_PARAMETERS_PEAKLIST_filenumber	1
RESULTS_SEARCH_15_PARAMETERS_PEAKLIST_original_count	3944
RESULTS_SEARCH_15_PARAMETERS_PEAKLIST_originalfilename	C:\Users\T55002\Desktop\5600 data\MP\MP_121205.1.wiff
RESULTS_SEARCH_15_PARAMETERS_PEAKLIST_partnumber	8
RESULTS_SEARCH_15_PARAMETERS_QUANT_TYPE_background_correction	FALSE
RESULTS_SEARCH_15_PARAMETERS_QUANT_TYPE_bias_correction	TRUE
RESULTS_SEARCH_15_PARAMETERS_QUANT_TYPE_keep_extreme_peptides_over_fraction	0
RESULTS_SEARCH_15_PARAMETERS_QUANT_TYPE_low_confidence_check	TRUE
RESULTS_SEARCH_15_PARAMETERS_QUANT_TYPE_low_intensity_check	TRUE
RESULTS_SEARCH_15_PARAMETERS_QUANT_TYPE_median_statistic	TRUE
RESULTS_SEARCH_15_PARAMETERS_QUANT_TYPE_mod_check	TRUE
RESULTS_SEARCH_15_PARAMETERS_QUANT_TYPE_quant_threshold	-1
RESULTS_SEARCH_15_PARAMETERS_QUANT_TYPE_quant_threshold_sn	9
RESULTS_SEARCH_15_PARAMETERS_QUANT_TYPE_separate_searches	FALSE
RESULTS_SEARCH_15_PARAMETERS_QUANT_TYPE_shared_msms_check	TRUE
RESULTS_SEARCH_15_PARAMETERS_PARAGON_METHOD_SETTINGS_UI_SAMPLE_TYPE	Identification
RESULTS_SEARCH_15_PARAMETERS_PARAGON_METHOD_SETTINGS_UI_CYS_ALKYLATION	Iodoacetamide
RESULTS_SEARCH_15_PARAMETERS_PARAGON_METHOD_SETTINGS_UI_DIGESTION	Trypsin
RESULTS_SEARCH_15_PARAMETERS_PARAGON_METHOD_SETTINGS_UI_INSTRUMENT	TripleTOF 5600
RESULTS_SEARCH_15_PARAMETERS_PARAGON_METHOD_SETTINGS_UI_SPECIES	Saccharomyces cerevisiae
RESULTS_SEARCH_15_PARAMETERS_PARAGON_METHOD_SETTINGS_UI_SEARCH_EFFORT	Thorough
RESULTS_SEARCH_15_PARAMETERS_PARAGON_METHOD_SETTINGS_UI_ID_FOCUS	Biological modifications
RESULTS_SEARCH_15_PARAMETERS_PARAGON_METHOD_SETTINGS_UI_USER_NAME	T55002\T55002
RESULTS_SEARCH_15_PARAMETERS_PARAGON_METHOD_SETTINGS_UI_MACHINE_NAME	T55002
RESULTS_SEARCH_15_PARAMETERS_PARAGON_METHOD_SETTINGS_UI_SEARCH_ID	6.35579e+17
RESULTS_SEARCH_15_PARAMETERS_PARAGON_METHOD_SETTINGS_UI_START_TIME	2015-01-26 15:18:17
RESULTS_SEARCH_15_PARAMETERS_PARAGON_METHOD_SETTINGS_UI_MIN_UNUSED_PROTSCORE	0.0458
RESULTS_SEARCH_15_PARAMETERS_PARAGON_METHOD_SETTINGS_UI_PSPEP	TRUE
RESULTS_SEARCH_16_time_cpu	456084
RESULTS_SEARCH_16_time_duration	475535
RESULTS_SEARCH_16_version	5.0.0.4767
RESULTS_SEARCH_16_xml:id	SEARCH:2:635578822977487070_7
RESULTS_SEARCH_16_PARAMETERS_chemical_data_edited	FALSE
RESULTS_SEARCH_16_PARAMETERS_do_multiprecursor_search	TRUE
RESULTS_SEARCH_16_PARAMETERS_do_reverse_search	TRUE
RESULTS_SEARCH_16_PARAMETERS_max_quant_labels	35
RESULTS_SEARCH_16_PARAMETERS_maxresults	1900-01-15
RESULTS_SEARCH_16_PARAMETERS_separate_searches	FALSE
RESULTS_SEARCH_16_PARAMETERS_MSTOLERANCE_type	dalton
RESULTS_SEARCH_16_PARAMETERS_MSTOLERANCE_value	0.05
RESULTS_SEARCH_16_PARAMETERS_MSMSTOLERANCE_type	dalton
RESULTS_SEARCH_16_PARAMETERS_MSMSTOLERANCE_value	0.1
RESULTS_SEARCH_16_PARAMETERS_MS_STANDARD_DEVIATION_type	dalton
RESULTS_SEARCH_16_PARAMETERS_MS_STANDARD_DEVIATION_value	0.0011
RESULTS_SEARCH_16_PARAMETERS_MSMS_STANDARD_DEVIATION_type	dalton
RESULTS_SEARCH_16_PARAMETERS_MSMS_STANDARD_DEVIATION_value	0.01
RESULTS_SEARCH_16_PARAMETERS_FASTA_filename	C:\AB SCIEX\ProteinPilot Data\SearchDatabases\SwissProt_140703.fasta
RESULTS_SEARCH_16_PARAMETERS_AUTO_CALIBRATION_ms	TRUE
RESULTS_SEARCH_16_PARAMETERS_AUTO_CALIBRATION_msexport	FALSE
RESULTS_SEARCH_16_PARAMETERS_AUTO_CALIBRATION_msms	TRUE
RESULTS_SEARCH_16_PARAMETERS_AUTO_CALIBRATION_msmstolsdratio	2.75
RESULTS_SEARCH_16_PARAMETERS_AUTO_CALIBRATION_mstolsdratio	7
RESULTS_SEARCH_16_PARAMETERS_AUTO_CALIBRATION_squareroot	TRUE
RESULTS_SEARCH_16_PARAMETERS_AUTO_CALIBRATION_type	dalton
RESULTS_SEARCH_16_PARAMETERS_AUTO_CALIBRATION_MCP_d_s_s_f	0.0666667
RESULTS_SEARCH_16_PARAMETERS_AUTO_CALIBRATION_MCP_d_s_w_f	3
RESULTS_SEARCH_16_PARAMETERS_AUTO_CALIBRATION_MCP_m_f_r_mbc	200
RESULTS_SEARCH_16_PARAMETERS_AUTO_CALIBRATION_MCP_m_m_c	10
RESULTS_SEARCH_16_PARAMETERS_AUTO_CALIBRATION_MCP_m_m_f_s	0.25
RESULTS_SEARCH_16_PARAMETERS_AUTO_CALIBRATION_MCP_m_m_p_f	0.33
RESULTS_SEARCH_16_PARAMETERS_AUTO_CALIBRATION_MCP_m_m_p_rms_f	1
RESULTS_SEARCH_16_PARAMETERS_AUTO_CALIBRATION_MCP_m_p_t_f	1
RESULTS_SEARCH_16_PARAMETERS_AUTO_CALIBRATION_MCP_m_r_h_n_b	15
RESULTS_SEARCH_16_PARAMETERS_AUTO_CALIBRATION_MCP_m_z_n_s	99
RESULTS_SEARCH_16_PARAMETERS_AUTO_CALIBRATION_MCP_m_z_s_mn_f_r	0.0666667
RESULTS_SEARCH_16_PARAMETERS_AUTO_CALIBRATION_MCP_m_z_s_mx_f_r	0.1
RESULTS_SEARCH_16_PARAMETERS_MS_AUTO_CALIBRATION_OUT_avres	-1.90379e-09
RESULTS_SEARCH_16_PARAMETERS_MS_AUTO_CALIBRATION_OUT_c0	0.00763801
RESULTS_SEARCH_16_PARAMETERS_MS_AUTO_CALIBRATION_OUT_c1minus1	-0.000284334
RESULTS_SEARCH_16_PARAMETERS_MS_AUTO_CALIBRATION_OUT_c2	0
RESULTS_SEARCH_16_PARAMETERS_MS_AUTO_CALIBRATION_OUT_file	1
RESULTS_SEARCH_16_PARAMETERS_MS_AUTO_CALIBRATION_OUT_partnumber	1900-01-08
RESULTS_SEARCH_16_PARAMETERS_MS_AUTO_CALIBRATION_OUT_polyorder	1900-01-01
RESULTS_SEARCH_16_PARAMETERS_MS_AUTO_CALIBRATION_OUT_sample	1
RESULTS_SEARCH_16_PARAMETERS_MS_AUTO_CALIBRATION_OUT_squareroot	TRUE
RESULTS_SEARCH_16_PARAMETERS_MSMS_AUTO_CALIBRATION_OUT_avres	-5.9607e-08
RESULTS_SEARCH_16_PARAMETERS_MSMS_AUTO_CALIBRATION_OUT_c0	-3.24816e-05
RESULTS_SEARCH_16_PARAMETERS_MSMS_AUTO_CALIBRATION_OUT_c1minus1	-7.4181e-07
RESULTS_SEARCH_16_PARAMETERS_MSMS_AUTO_CALIBRATION_OUT_c2	0
RESULTS_SEARCH_16_PARAMETERS_MSMS_AUTO_CALIBRATION_OUT_file	1
RESULTS_SEARCH_16_PARAMETERS_MSMS_AUTO_CALIBRATION_OUT_partnumber	8
RESULTS_SEARCH_16_PARAMETERS_MSMS_AUTO_CALIBRATION_OUT_polyorder	1900-01-01
RESULTS_SEARCH_16_PARAMETERS_MSMS_AUTO_CALIBRATION_OUT_sample	1
RESULTS_SEARCH_16_PARAMETERS_MSMS_AUTO_CALIBRATION_OUT_squareroot	TRUE
RESULTS_SEARCH_16_PARAMETERS_MAX_PRECURSORS_FRAGLET	5
RESULTS_SEARCH_16_PARAMETERS_MAX_PRECURSORS_TAGLET	1
RESULTS_SEARCH_16_PARAMETERS_PRECURSORS_DR_FRAGLET	10
RESULTS_SEARCH_16_PARAMETERS_PRECURSORS_DR_TAGLET	3
RESULTS_SEARCH_16_PARAMETERS_DEFAULT_CHARGE_STATE_1_charge	2
RESULTS_SEARCH_16_PARAMETERS_DEFAULT_CHARGE_STATE_1_probability	1
RESULTS_SEARCH_16_PARAMETERS_DEFAULT_CHARGE_STATE_2_charge	3
RESULTS_SEARCH_16_PARAMETERS_DEFAULT_CHARGE_STATE_2_probability	1
RESULTS_SEARCH_16_PARAMETERS_DEFAULT_CHARGE_STATE_3_charge	4
RESULTS_SEARCH_16_PARAMETERS_DEFAULT_CHARGE_STATE_3_probability	1
RESULTS_SEARCH_16_PARAMETERS_VERSION	5.0.0.0, 4769
RESULTS_SEARCH_16_PARAMETERS_PARAGON_VERSION	5.0.0.0, 4767
RESULTS_SEARCH_16_PARAMETERS_APPLICATION	ProteinPilot(tm) Software
RESULTS_SEARCH_16_PARAMETERS_PROGROUP_alternativedispositionmaximumfoldprobabilitydrop	100
RESULTS_SEARCH_16_PARAMETERS_PROGROUP_alternativedispositionmaximumfoldscoredrop	2
RESULTS_SEARCH_16_PARAMETERS_PROGROUP_autodiscordantpeptidethreshold	0.3
RESULTS_SEARCH_16_PARAMETERS_PROGROUP_bayesconfidencecalclulation	TRUE
RESULTS_SEARCH_16_PARAMETERS_PROGROUP_calibrateconfidence	TRUE
RESULTS_SEARCH_16_PARAMETERS_PROGROUP_compresspeptides	FALSE
RESULTS_SEARCH_16_PARAMETERS_PROGROUP_confidencepercentthresholdforexcludingothersfromquant	15
RESULTS_SEARCH_16_PARAMETERS_PROGROUP_confidencepercentthresholdforincludingselfinquant	15
RESULTS_SEARCH_16_PARAMETERS_PROGROUP_donotstoremspeaklists	FALSE
RESULTS_SEARCH_16_PARAMETERS_PROGROUP_fasta	C:\AB SCIEX\ProteinPilot Data\SearchDatabases\SwissProt_140703.fasta
RESULTS_SEARCH_16_PARAMETERS_PROGROUP_featuregroupminpepconf	0.66
RESULTS_SEARCH_16_PARAMETERS_PROGROUP_featuregroupminups	0.47
RESULTS_SEARCH_16_PARAMETERS_PROGROUP_focusingintersection	4
RESULTS_SEARCH_16_PARAMETERS_PROGROUP_focusingminimummatchconfidence	0.1
RESULTS_SEARCH_16_PARAMETERS_PROGROUP_focusingminunusedprotscore	0.1
RESULTS_SEARCH_16_PARAMETERS_PROGROUP_focusingsubsetcutoff	1900-01-06
RESULTS_SEARCH_16_PARAMETERS_PROGROUP_intersection	1.3
RESULTS_SEARCH_16_PARAMETERS_PROGROUP_minimummatchconfidencecutoff	0.001
RESULTS_SEARCH_16_PARAMETERS_PROGROUP_minunusedprotscore	0.0458
RESULTS_SEARCH_16_PARAMETERS_PROGROUP_subsetcutoff	2
RESULTS_SEARCH_16_PARAMETERS_PROGROUP_unusedprotscorethresholdforexcludingothersfromquant	1.3
RESULTS_SEARCH_16_PARAMETERS_PEAKLIST_count	3944
RESULTS_SEARCH_16_PARAMETERS_PEAKLIST_filenumber	1
RESULTS_SEARCH_16_PARAMETERS_PEAKLIST_original_count	3944
RESULTS_SEARCH_16_PARAMETERS_PEAKLIST_originalfilename	C:\Users\T55002\Desktop\5600 data\MP\MP_121205.1.wiff
RESULTS_SEARCH_16_PARAMETERS_PEAKLIST_partnumber	8
RESULTS_SEARCH_16_PARAMETERS_QUANT_TYPE_background_correction	FALSE
RESULTS_SEARCH_16_PARAMETERS_QUANT_TYPE_bias_correction	TRUE
RESULTS_SEARCH_16_PARAMETERS_QUANT_TYPE_keep_extreme_peptides_over_fraction	0
RESULTS_SEARCH_16_PARAMETERS_QUANT_TYPE_low_confidence_check	TRUE
RESULTS_SEARCH_16_PARAMETERS_QUANT_TYPE_low_intensity_check	TRUE
RESULTS_SEARCH_16_PARAMETERS_QUANT_TYPE_median_statistic	TRUE
RESULTS_SEARCH_16_PARAMETERS_QUANT_TYPE_mod_check	TRUE
RESULTS_SEARCH_16_PARAMETERS_QUANT_TYPE_quant_threshold	-1
RESULTS_SEARCH_16_PARAMETERS_QUANT_TYPE_quant_threshold_sn	9
RESULTS_SEARCH_16_PARAMETERS_QUANT_TYPE_separate_searches	FALSE
RESULTS_SEARCH_16_PARAMETERS_QUANT_TYPE_shared_msms_check	TRUE
RESULTS_SEARCH_16_PARAMETERS_PARAGON_METHOD_SETTINGS_UI_SAMPLE_TYPE	Identification
RESULTS_SEARCH_16_PARAMETERS_PARAGON_METHOD_SETTINGS_UI_CYS_ALKYLATION	Iodoacetamide
RESULTS_SEARCH_16_PARAMETERS_PARAGON_METHOD_SETTINGS_UI_DIGESTION	Trypsin
RESULTS_SEARCH_16_PARAMETERS_PARAGON_METHOD_SETTINGS_UI_INSTRUMENT	TripleTOF 5600
RESULTS_SEARCH_16_PARAMETERS_PARAGON_METHOD_SETTINGS_UI_SPECIES	Saccharomyces cerevisiae
RESULTS_SEARCH_16_PARAMETERS_PARAGON_METHOD_SETTINGS_UI_SEARCH_EFFORT	Thorough
RESULTS_SEARCH_16_PARAMETERS_PARAGON_METHOD_SETTINGS_UI_ID_FOCUS	Biological modifications
RESULTS_SEARCH_16_PARAMETERS_PARAGON_METHOD_SETTINGS_UI_USER_NAME	T55002\T55002
RESULTS_SEARCH_16_PARAMETERS_PARAGON_METHOD_SETTINGS_UI_MACHINE_NAME	T55002
RESULTS_SEARCH_16_PARAMETERS_PARAGON_METHOD_SETTINGS_UI_SEARCH_ID	6.35579e+17
RESULTS_SEARCH_16_PARAMETERS_PARAGON_METHOD_SETTINGS_UI_START_TIME	2015-01-26 15:18:17
RESULTS_SEARCH_16_PARAMETERS_PARAGON_METHOD_SETTINGS_UI_MIN_UNUSED_PROTSCORE	0.0458
RESULTS_SEARCH_16_PARAMETERS_PARAGON_METHOD_SETTINGS_UI_PSPEP	TRUE
RESULTS_SEARCH_17_time_cpu	35630
RESULTS_SEARCH_17_time_duration	75847
RESULTS_SEARCH_17_version	5.0.0.4767
RESULTS_SEARCH_17_xml:id	SEARCH:1:635578822977487070_8
RESULTS_SEARCH_17_PARAMETERS_chemical_data_edited	FALSE
RESULTS_SEARCH_17_PARAMETERS_do_multiprecursor_search	TRUE
RESULTS_SEARCH_17_PARAMETERS_do_reverse_search	TRUE
RESULTS_SEARCH_17_PARAMETERS_max_quant_labels	35
RESULTS_SEARCH_17_PARAMETERS_maxresults	15
RESULTS_SEARCH_17_PARAMETERS_separate_searches	FALSE
RESULTS_SEARCH_17_PARAMETERS_MSTOLERANCE_type	dalton
RESULTS_SEARCH_17_PARAMETERS_MSTOLERANCE_value	0.05
RESULTS_SEARCH_17_PARAMETERS_MSMSTOLERANCE_type	dalton
RESULTS_SEARCH_17_PARAMETERS_MSMSTOLERANCE_value	0.1
RESULTS_SEARCH_17_PARAMETERS_MS_STANDARD_DEVIATION_type	dalton
RESULTS_SEARCH_17_PARAMETERS_MS_STANDARD_DEVIATION_value	0.0011
RESULTS_SEARCH_17_PARAMETERS_MSMS_STANDARD_DEVIATION_type	dalton
RESULTS_SEARCH_17_PARAMETERS_MSMS_STANDARD_DEVIATION_value	0.01
RESULTS_SEARCH_17_PARAMETERS_FASTA_filename	C:\AB SCIEX\ProteinPilot Data\SearchDatabases\SwissProt_140703.fasta
RESULTS_SEARCH_17_PARAMETERS_AUTO_CALIBRATION_ms	TRUE
RESULTS_SEARCH_17_PARAMETERS_AUTO_CALIBRATION_msexport	FALSE
RESULTS_SEARCH_17_PARAMETERS_AUTO_CALIBRATION_msms	TRUE
RESULTS_SEARCH_17_PARAMETERS_AUTO_CALIBRATION_msmstolsdratio	2.75
RESULTS_SEARCH_17_PARAMETERS_AUTO_CALIBRATION_mstolsdratio	7
RESULTS_SEARCH_17_PARAMETERS_AUTO_CALIBRATION_squareroot	TRUE
RESULTS_SEARCH_17_PARAMETERS_AUTO_CALIBRATION_type	dalton
RESULTS_SEARCH_17_PARAMETERS_AUTO_CALIBRATION_MCP_d_s_s_f	0.0666667
RESULTS_SEARCH_17_PARAMETERS_AUTO_CALIBRATION_MCP_d_s_w_f	3
RESULTS_SEARCH_17_PARAMETERS_AUTO_CALIBRATION_MCP_m_f_r_mbc	200
RESULTS_SEARCH_17_PARAMETERS_AUTO_CALIBRATION_MCP_m_m_c	1900-01-10
RESULTS_SEARCH_17_PARAMETERS_AUTO_CALIBRATION_MCP_m_m_f_s	0.25
RESULTS_SEARCH_17_PARAMETERS_AUTO_CALIBRATION_MCP_m_m_p_f	0.33
RESULTS_SEARCH_17_PARAMETERS_AUTO_CALIBRATION_MCP_m_m_p_rms_f	1
RESULTS_SEARCH_17_PARAMETERS_AUTO_CALIBRATION_MCP_m_p_t_f	1
RESULTS_SEARCH_17_PARAMETERS_AUTO_CALIBRATION_MCP_m_r_h_n_b	15
RESULTS_SEARCH_17_PARAMETERS_AUTO_CALIBRATION_MCP_m_z_n_s	99
RESULTS_SEARCH_17_PARAMETERS_AUTO_CALIBRATION_MCP_m_z_s_mn_f_r	0.0666667
RESULTS_SEARCH_17_PARAMETERS_AUTO_CALIBRATION_MCP_m_z_s_mx_f_r	0.1
RESULTS_SEARCH_17_PARAMETERS_MS_AUTO_CALIBRATION_OUT_avres	2.3573e-09
RESULTS_SEARCH_17_PARAMETERS_MS_AUTO_CALIBRATION_OUT_c0	0.00761368
RESULTS_SEARCH_17_PARAMETERS_MS_AUTO_CALIBRATION_OUT_c1minus1	-0.000283265
RESULTS_SEARCH_17_PARAMETERS_MS_AUTO_CALIBRATION_OUT_c2	0
RESULTS_SEARCH_17_PARAMETERS_MS_AUTO_CALIBRATION_OUT_file	1
RESULTS_SEARCH_17_PARAMETERS_MS_AUTO_CALIBRATION_OUT_partnumber	9
RESULTS_SEARCH_17_PARAMETERS_MS_AUTO_CALIBRATION_OUT_polyorder	1
RESULTS_SEARCH_17_PARAMETERS_MS_AUTO_CALIBRATION_OUT_sample	1
RESULTS_SEARCH_17_PARAMETERS_MS_AUTO_CALIBRATION_OUT_squareroot	TRUE
RESULTS_SEARCH_17_PARAMETERS_MSMS_AUTO_CALIBRATION_OUT_avres	-1.30339e-07
RESULTS_SEARCH_17_PARAMETERS_MSMS_AUTO_CALIBRATION_OUT_c0	-2.90928e-05
RESULTS_SEARCH_17_PARAMETERS_MSMS_AUTO_CALIBRATION_OUT_c1minus1	-1.17441e-06
RESULTS_SEARCH_17_PARAMETERS_MSMS_AUTO_CALIBRATION_OUT_c2	0
RESULTS_SEARCH_17_PARAMETERS_MSMS_AUTO_CALIBRATION_OUT_file	1
RESULTS_SEARCH_17_PARAMETERS_MSMS_AUTO_CALIBRATION_OUT_partnumber	9
RESULTS_SEARCH_17_PARAMETERS_MSMS_AUTO_CALIBRATION_OUT_polyorder	1
RESULTS_SEARCH_17_PARAMETERS_MSMS_AUTO_CALIBRATION_OUT_sample	1
RESULTS_SEARCH_17_PARAMETERS_MSMS_AUTO_CALIBRATION_OUT_squareroot	TRUE
[truncated: 2,582 more rows]

## Sheet: Metadata Calculations
	Subsearch	Search string	present		File index down	Part number	Spectra - 'original'	Spectra 'count' - non-empty?	max original Spectra for part	Max non-empty spectra for part	File Index for first only
	1	RESULTS_SEARCH_1_PARAMETERS_PEAKLIST_rawdatafilename		C:\Users\T55002\Desktop\5600 data\MP\MP_121205.1.wiff	1	1	3980	3979	3980	3979	1
	2	RESULTS_SEARCH_2_PARAMETERS_PEAKLIST_rawdatafilename		C:\Users\T55002\Desktop\5600 data\MP\MP_121205.1.wiff	1	1	3980	3979
	3	RESULTS_SEARCH_3_PARAMETERS_PEAKLIST_rawdatafilename		C:\Users\T55002\Desktop\5600 data\MP\MP_121205.1.wiff	1	2	3938	3938	3938	3938
1 if Rapid, 2 if Thor	4	RESULTS_SEARCH_4_PARAMETERS_PEAKLIST_rawdatafilename		C:\Users\T55002\Desktop\5600 data\MP\MP_121205.1.wiff	1	2	3938	3938
2	5	RESULTS_SEARCH_5_PARAMETERS_PEAKLIST_rawdatafilename		C:\Users\T55002\Desktop\5600 data\MP\MP_121205.1.wiff	1	3	3941	3941	3941	3941
	6	RESULTS_SEARCH_6_PARAMETERS_PEAKLIST_rawdatafilename		C:\Users\T55002\Desktop\5600 data\MP\MP_121205.1.wiff	1	3	3941	3941
# Segments	7	RESULTS_SEARCH_7_PARAMETERS_PEAKLIST_rawdatafilename		C:\Users\T55002\Desktop\5600 data\MP\MP_121205.1.wiff	1	4	3914	3914	3914	3914
38	8	RESULTS_SEARCH_8_PARAMETERS_PEAKLIST_rawdatafilename		C:\Users\T55002\Desktop\5600 data\MP\MP_121205.1.wiff	1	4	3914	3914
(max is 1000 segments)	9	RESULTS_SEARCH_9_PARAMETERS_PEAKLIST_rawdatafilename		C:\Users\T55002\Desktop\5600 data\MP\MP_121205.1.wiff	1	5	3929	3929	3929	3929
	10	RESULTS_SEARCH_10_PARAMETERS_PEAKLIST_rawdatafilename		C:\Users\T55002\Desktop\5600 data\MP\MP_121205.1.wiff	1	5	3929	3929
	11	RESULTS_SEARCH_11_PARAMETERS_PEAKLIST_rawdatafilename		C:\Users\T55002\Desktop\5600 data\MP\MP_121205.1.wiff	1	6	3950	3950	3950	3950
	12	RESULTS_SEARCH_12_PARAMETERS_PEAKLIST_rawdatafilename		C:\Users\T55002\Desktop\5600 data\MP\MP_121205.1.wiff	1	6	3950	3950
	13	RESULTS_SEARCH_13_PARAMETERS_PEAKLIST_rawdatafilename		C:\Users\T55002\Desktop\5600 data\MP\MP_121205.1.wiff	1	7	3918	3918	3918	3918
	14	RESULTS_SEARCH_14_PARAMETERS_PEAKLIST_rawdatafilename		C:\Users\T55002\Desktop\5600 data\MP\MP_121205.1.wiff	1	7	3918	3918
	15	RESULTS_SEARCH_15_PARAMETERS_PEAKLIST_rawdatafilename		C:\Users\T55002\Desktop\5600 data\MP\MP_121205.1.wiff	1	8	3944	3944	3944	3944
	16	RESULTS_SEARCH_16_PARAMETERS_PEAKLIST_rawdatafilename		C:\Users\T55002\Desktop\5600 data\MP\MP_121205.1.wiff	1	8	3944	3944
	17	RESULTS_SEARCH_17_PARAMETERS_PEAKLIST_rawdatafilename		C:\Users\T55002\Desktop\5600 data\MP\MP_121205.1.wiff	1	9	3949	3949	3949	3949
	18	RESULTS_SEARCH_18_PARAMETERS_PEAKLIST_rawdatafilename		C:\Users\T55002\Desktop\5600 data\MP\MP_121205.1.wiff	1	9	3949	3949
	19	RESULTS_SEARCH_19_PARAMETERS_PEAKLIST_rawdatafilename		C:\Users\T55002\Desktop\5600 data\MP\MP_121205.1.wiff	1	10	3955	3955	3955	3955
	20	RESULTS_SEARCH_20_PARAMETERS_PEAKLIST_rawdatafilename		C:\Users\T55002\Desktop\5600 data\MP\MP_121205.1.wiff	1	10	3955	3955
	21	RESULTS_SEARCH_21_PARAMETERS_PEAKLIST_rawdatafilename		C:\Users\T55002\Desktop\5600 data\MP\MP_121205.1.wiff	1	11	3906	3906	3906	3906
	22	RESULTS_SEARCH_22_PARAMETERS_PEAKLIST_rawdatafilename		C:\Users\T55002\Desktop\5600 data\MP\MP_121205.1.wiff	1	11	3906	3906
	23	RESULTS_SEARCH_23_PARAMETERS_PEAKLIST_rawdatafilename		C:\Users\T55002\Desktop\5600 data\MP\MP_121205.1.wiff	1	12	3935	3935	3935	3935
	24	RESULTS_SEARCH_24_PARAMETERS_PEAKLIST_rawdatafilename		C:\Users\T55002\Desktop\5600 data\MP\MP_121205.1.wiff	1	12	3935	3935
	25	RESULTS_SEARCH_25_PARAMETERS_PEAKLIST_rawdatafilename		C:\Users\T55002\Desktop\5600 data\MP\MP_121205.1.wiff	1	13	3945	3945	3945	3945
	26	RESULTS_SEARCH_26_PARAMETERS_PEAKLIST_rawdatafilename		C:\Users\T55002\Desktop\5600 data\MP\MP_121205.1.wiff	1	13	3945	3945
	27	RESULTS_SEARCH_27_PARAMETERS_PEAKLIST_rawdatafilename		C:\Users\T55002\Desktop\5600 data\MP\MP_121205.1.wiff	1	14	3949	3949	3949	3949
	28	RESULTS_SEARCH_28_PARAMETERS_PEAKLIST_rawdatafilename		C:\Users\T55002\Desktop\5600 data\MP\MP_121205.1.wiff	1	14	3949	3949
	29	RESULTS_SEARCH_29_PARAMETERS_PEAKLIST_rawdatafilename		C:\Users\T55002\Desktop\5600 data\MP\MP_121205.1.wiff	1	15	3922	3922	3922	3922
	30	RESULTS_SEARCH_30_PARAMETERS_PEAKLIST_rawdatafilename		C:\Users\T55002\Desktop\5600 data\MP\MP_121205.1.wiff	1	15	3922	3922
	31	RESULTS_SEARCH_31_PARAMETERS_PEAKLIST_rawdatafilename		C:\Users\T55002\Desktop\5600 data\MP\MP_121205.1.wiff	1	16	3938	3938	3938	3938
	32	RESULTS_SEARCH_32_PARAMETERS_PEAKLIST_rawdatafilename		C:\Users\T55002\Desktop\5600 data\MP\MP_121205.1.wiff	1	16	3938	3938
	33	RESULTS_SEARCH_33_PARAMETERS_PEAKLIST_rawdatafilename		C:\Users\T55002\Desktop\5600 data\MP\MP_121205.1.wiff	1	17	3944	3944	3944	3944
	34	RESULTS_SEARCH_34_PARAMETERS_PEAKLIST_rawdatafilename		C:\Users\T55002\Desktop\5600 data\MP\MP_121205.1.wiff	1	17	3944	3944
	35	RESULTS_SEARCH_35_PARAMETERS_PEAKLIST_rawdatafilename		C:\Users\T55002\Desktop\5600 data\MP\MP_121205.1.wiff	1	18	3927	3927	3927	3927
	36	RESULTS_SEARCH_36_PARAMETERS_PEAKLIST_rawdatafilename		C:\Users\T55002\Desktop\5600 data\MP\MP_121205.1.wiff	1	18	3927	3927
	37	RESULTS_SEARCH_37_PARAMETERS_PEAKLIST_rawdatafilename		C:\Users\T55002\Desktop\5600 data\MP\MP_121205.1.wiff	1	19	3932	3932	3932	3932
	38	RESULTS_SEARCH_38_PARAMETERS_PEAKLIST_rawdatafilename		C:\Users\T55002\Desktop\5600 data\MP\MP_121205.1.wiff	1	19	3932	3932

## Sheet: Curated Metadata
Group file metadata term	Metadata Description (of raw extracted item)	Use Partial Match	Term in Stream	Derived (Calculated)	Value	Validation check/comments	Conversion type, if done	Conversion factor		Metadata Category	Metadata Description of Final Metadata Item (converted manually, if applicable)	Value
	Group filename			1						Attributes - General	Group filename	S2_H3-TAP_BufferA.group
RESULTS_SEARCH_1_PARAMETERS_PARAGON_METHOD_SETTINGS_UI_START_TIME	Start date		1		2015-01-26 15:18:17					Attributes - General	Start date	2015-01-26 15:18:17
RESULTS_SEARCH_STAT_search_begin_time_clock	Start time		1		2015-01-26 15:18:17					Attributes - General	Start time	2015-01-26 15:18:17
RESULTS_SEARCH_1_PARAMETERS_PARAGON_METHOD_SETTINGS_UI_USER_NAME	User name		1		T55002\T55002					Attributes - General	User name	T55002\T55002
RESULTS_SEARCH_1_xml:id	Internal search identifier number		1	1						Attributes - General	Internal search identifier number
PARAMETERS_PEAKLIST_original_count				1						Attributes - Input data	Number of spectra in search	74816
PARAMETERS_PEAKLIST_count				1						Attributes - Input data	Number of non-empty spectra in search	74815
PARAMETERS_PEAKLIST_filenumber	Number of input files	1	1	1	1					Attributes - Input data	Number of input files	1
RESULTS_SEARCH_1_PARAMETERS_PARAGON_METHOD_SETTINGS_UI_SAMPLE_TYPE	Sample Type		1		Identification					Parameters - User settings	Sample Type	Identification
RESULTS_SEARCH_1_PARAMETERS_PARAGON_METHOD_SETTINGS_UI_CYS_ALKYLATION	Cysteine Alkylation		1		Iodoacetamide					Parameters - User settings	Cysteine Alkylation	Iodoacetamide
RESULTS_SEARCH_1_PARAMETERS_PARAGON_METHOD_SETTINGS_UI_DIGESTION	Digestion		1		Trypsin					Parameters - User settings	Digestion	Trypsin
RESULTS_SEARCH_1_PARAMETERS_PARAGON_METHOD_SETTINGS_UI_SPECIAL_FACTOR	Special Factors									Parameters - User settings	Special Factors
RESULTS_SEARCH_1_PARAMETERS_PARAGON_METHOD_SETTINGS_UI_INSTRUMENT	Instrument		1		TripleTOF 5600					Parameters - User settings	Instrument	TripleTOF 5600
RESULTS_SEARCH_1_PARAMETERS_PARAGON_METHOD_SETTINGS_UI_SPECIES	Species		1		Saccharomyces cerevisiae					Parameters - User settings	Species	Saccharomyces cerevisiae
RESULTS_SEARCH_1_PARAMETERS_PARAGON_METHOD_SETTINGS_UI_SEARCH_EFFORT	Search Effort		1		Thorough					Parameters - User settings	Search Effort	Thorough
RESULTS_SEARCH_1_PARAMETERS_PARAGON_METHOD_SETTINGS_UI_ID_FOCUS	ID Focus		1		Biological modifications					Parameters - User settings	ID Focus	Biological modifications
RESULTS_SEARCH_1_PARAMETERS_PARAGON_METHOD_SETTINGS_UI_MIN_UNUSED_PROTSCORE	Minimum Unused ProtScore		1		0.0458					Parameters - User settings	Minimum Unused ProtScore	0.0458
RESULTS_SEARCH_1_PARAMETERS_PARAGON_METHOD_SETTINGS_UI_PSPEP	FDR Analysis		1		TRUE		Logical to English			Parameters - User settings	FDR Analysis	Yes
	Quantitation						Logical to English			Parameters - User settings	Quantitation
RESULTS_SEARCH_1_PARAMETERS_QUANT_TYPE_background_correction	Background Correction		1		FALSE		Logical to English			Parameters - User settings	Background Correction	No
RESULTS_SEARCH_1_PARAMETERS_QUANT_TYPE_bias_correction	Bias Correction		1		TRUE		Logical to English			Parameters - User settings	Bias Correction	Yes
	Channel to use as denominator in ratios									Parameters - User settings	Channel to use as denominator in ratios
RESULTS_SEARCH_1_PARAMETERS_chemical_data_edited	Modified Data Dictionary or Parameter Translation		1		FALSE		Logical to English			Parameters - User settings	Modified Data Dictionary or Parameter Translation	No
RESULTS_SEARCH_1_PARAMETERS_FASTA_filename	Database filename		1		C:\AB SCIEX\ProteinPilot Data\SearchDatabases\SwissProt_140703.fasta					Attributes - Search database	Database filename	C:\AB SCIEX\ProteinPilot Data\SearchDatabases\SwissProt_140703.fasta
				1						Attributes - Search database	Number of Proteins in Database	6623
RESULTS_SEARCH_STAT_num_proteins	Number of proteins searched		1		13246					Attributes - Search database	Number of proteins searched	13246
				1						Attributes - Search database	Number of Residues in Database	3013320
RESULTS_SEARCH_STAT_num_residues	Number of residues searched		1		6026640					Attributes - Search database	Number of residues searched	6026640
RESULTS_SEARCH_STAT_computer_memory	RAM (MB)		1		12285					Attributes - Hardware	RAM (MB)	12285
RESULTS_SEARCH_STAT_computer_name	Computer name		1		T55002					Attributes - Hardware	Computer name	T55002
RESULTS_SEARCH_STAT_number_cores	Number of cores in computer		1		12					Attributes - Hardware	Number of cores in computer	12
RESULTS_SEARCH_STAT_number_processors	Number of threads (double cores if hyperthreading on)		1		12					Attributes - Hardware	Number of threads (double cores if hyperthreading on)	12
RESULTS_SEARCH_STAT_number_licensed_tasks	Number of cores licensed to use		1		16					Attributes - Software environment	Number of cores licensed to use	16
RESULTS_SEARCH_STAT_os	Operating system		1		Windows 7 Professional Service Pack 1 (6.1.7601)					Attributes - Software environment	Operating system	Windows 7 Professional Service Pack 1 (6.1.7601)
RESULTS_SEARCH_1_PARAMETERS_VERSION	ProteinPilot Software Version		1		5.0.0.0, 4769					Attributes - Software environment	ProteinPilot Software Version	5.0.0.0, 4769
RESULTS_SEARCH_1_PARAMETERS_PARAGON_VERSION	Paragon Algorithm Version		1		5.0.0.0, 4767					Attributes - Software environment	Paragon Algorithm Version	5.0.0.0, 4767
RESULTS_SEARCH_1_PARAMETERS_APPLICATION	Application name		1		ProteinPilot(tm) Software					Attributes - Software environment	Application name	ProteinPilot(tm) Software
RESULTS_GROUPRESULTSUMMARY_1_confidence	Confidence of first row in summary statistics ID statistics		1		0.99		Fraction to %	100		Statistics - Protein Summary Table	Percent Confidence of first row in Summary Statistics ID Statistics	99
RESULTS_GROUPRESULTSUMMARY_1_distinctpeptides	Distinct peptides associated with 99% confidence proteins		1		7840					Statistics - Protein Summary Table	Distinct peptides associated with 99% confidence proteins	7840
RESULTS_GROUPRESULTSUMMARY_1_proteinsbeforegroupping	Proteins before grouping (99% confidence)		1		547					Statistics - Protein Summary Table	Proteins before grouping (99% confidence)	547
RESULTS_GROUPRESULTSUMMARY_1_proteinsidentified	Proteins detected (99% confidence)		1		391					Statistics - Protein Summary Table	Proteins detected (99% confidence)	391
RESULTS_GROUPRESULTSUMMARY_1_spectraidentified	Spectra associated with 99% confidence proteins		1		23321					Statistics - Protein Summary Table	Spectra associated with 99% confidence proteins	23321
RESULTS_GROUPRESULTSUMMARY_2_confidence	Confidence of second row in Summary Statistics ID statistics		1		0.95		Fraction to %	100		Statistics - Protein Summary Table	Percent Confidence of first row in Summary Statistics ID Statistics	95
RESULTS_GROUPRESULTSUMMARY_2_distinctpeptides	Distinct peptides associated with 95% confidence proteins		1		7962					Statistics - Protein Summary Table	Distinct peptides associated with 95% confidence proteins	7962
RESULTS_GROUPRESULTSUMMARY_2_proteinsbeforegroupping	Proteins before grouping (95% confidence)		1		630					Statistics - Protein Summary Table	Proteins before grouping (95% confidence)	630
RESULTS_GROUPRESULTSUMMARY_2_proteinsidentified	Proteins detected (95% confidence)		1		459					Statistics - Protein Summary Table	Proteins detected (95% confidence)	459
RESULTS_GROUPRESULTSUMMARY_2_spectraidentified	Spectra associated with 95% confidence proteins		1		23527					Statistics - Protein Summary Table	Spectra associated with 95% confidence proteins	23527
RESULTS_GROUPRESULTSUMMARY_3_confidence	Confidence of third row in summary statistics ID statistics		1		0.66		Fraction to %	100		Statistics - Protein Summary Table	Percent Confidence of first row in Summary Statistics ID Statistics	66
RESULTS_GROUPRESULTSUMMARY_3_distinctpeptides	Distinct peptides associated with 66% confidence proteins		1		8082					Statistics - Protein Summary Table	Distinct peptides associated with 66% confidence proteins	8082
RESULTS_GROUPRESULTSUMMARY_3_proteinsbeforegroupping	Proteins before grouping (66% confidence)		1		686					Statistics - Protein Summary Table	Proteins before grouping (66% confidence)	686
RESULTS_GROUPRESULTSUMMARY_3_proteinsidentified	Proteins detected (66% confidence)		1		513					Statistics - Protein Summary Table	Proteins detected (66% confidence)	513
RESULTS_GROUPRESULTSUMMARY_3_spectraidentified	Spectra associated with 66% confidence proteins		1		23698					Statistics - Protein Summary Table	Spectra associated with 66% confidence proteins	23698
RESULTS_GROUPRESULTSUMMARY_4_confidence	Confidence of fourth row in Summary Statistics ID statistics		1		0.100088		Fraction to %	100		Statistics - Protein Summary Table	Percent Confidence of first row in Summary Statistics ID Statistics	10.0088
RESULTS_GROUPRESULTSUMMARY_4_distinctpeptides	Distinct peptides associated with 10% confidence proteins		1		8218					Statistics - Protein Summary Table	Distinct peptides associated with 10% confidence proteins	8218
RESULTS_GROUPRESULTSUMMARY_4_proteinsbeforegroupping	Proteins before grouping (10% confidence)		1		811					Statistics - Protein Summary Table	Proteins before grouping (10% confidence)	811
RESULTS_GROUPRESULTSUMMARY_4_proteinsidentified	Proteins detected (10% confidence)		1		605					Statistics - Protein Summary Table	Proteins detected (10% confidence)	605
RESULTS_GROUPRESULTSUMMARY_4_spectraidentified	Spectra associated with 10% confidence proteins		1		23897					Statistics - Protein Summary Table	Spectra associated with 10% confidence proteins	23897
PARAMETERS_PEAKLIST_partnumber	Number of segments the input data are broken into	1	1	1	19					Parameters - Search Dimension Factors	Number of segments the input data are broken into	19
				1						Parameters - Search Dimension Factors	Number of searches per segment (2 for Thorough, 1 for Rapid)	2
				1						Parameters - Search Dimension Factors	Number of apparent sub-searches in group file	38
RESULTS_SEARCH_1_PARAMETERS_do_reverse_search	Do reversed search		1		TRUE					Parameters - Search Dimension Factors	Do reversed search	TRUE
RESULTS_SEARCH_1_PARAMETERS_QUANT_TYPE_separate_searches	Do separate searches for each plex in MS1 quantitation		1		FALSE					Parameters - Search Dimension Factors	Do separate searches for each plex in MS1 quantitation	FALSE
RESULTS_SEARCH_1_PARAMETERS_maxresults	Maximum number of hypotheses to keep per spectrum		1		15					Parameters - Search Dimension Factors	Maximum number of hypotheses to keep per spectrum	15
RESULTS_SEARCH_1_PARAMETERS_MSTOLERANCE_type	MS1 initial mass error tolerance type		1		dalton					Parameters - Identification - Mass accuracy	MS1 initial mass error tolerance type	dalton
RESULTS_SEARCH_1_PARAMETERS_MSTOLERANCE_value	MS1 initial mass error tolerance value		1		0.05					Parameters - Identification - Mass accuracy	MS1 initial mass error tolerance value	0.05
RESULTS_SEARCH_1_PARAMETERS_MSMSTOLERANCE_type	MS2 initial mass error tolerance type		1		dalton					Parameters - Identification - Mass accuracy	MS2 initial mass error tolerance type	dalton
RESULTS_SEARCH_1_PARAMETERS_MSMSTOLERANCE_value	MS2 initial mass error tolerance value		1		0.1					Parameters - Identification - Mass accuracy	MS2 initial mass error tolerance value	0.1
RESULTS_SEARCH_1_PARAMETERS_MS_STANDARD_DEVIATION_type	MS1 final mass error standard deviation type		1		dalton					Parameters - Identification - Mass accuracy	MS1 final mass error standard deviation type	dalton
RESULTS_SEARCH_1_PARAMETERS_MS_STANDARD_DEVIATION_value	MS1 final mass error standard deviation value		1		0.0011					Parameters - Identification - Mass accuracy	MS1 final mass error standard deviation value	0.0011
RESULTS_SEARCH_1_PARAMETERS_MSMS_STANDARD_DEVIATION_type	MS2 final mass error standard deviation type		1		dalton					Parameters - Identification - Mass accuracy	MS2 final mass error standard deviation type	dalton
RESULTS_SEARCH_1_PARAMETERS_MSMS_STANDARD_DEVIATION_value	MS2 final mass error standard deviation value		1		0.01					Parameters - Identification - Mass accuracy	MS2 final mass error standard deviation value	0.01
RESULTS_SEARCH_1_PARAMETERS_do_multiprecursor_search	Use multi-precursor search function		1		TRUE					Parameters - Identification - Multi-precursor search	Use multi-precursor search function	TRUE
RESULTS_SEARCH_1_PARAMETERS_MAX_PRECURSORS_FRAGLET	Maximum number of different precursor masses to try to match to in the Fraglet stage when doing multi-precursor search		1		5					Parameters - Identification - Multi-precursor search	Maximum number of different precursor masses to try to match to in the Fraglet stage when doing multi-precursor search	5
RESULTS_SEARCH_1_PARAMETERS_PRECURSORS_DR_FRAGLET	Maximum dynamic range gap of secondary precursors vs primary precursor in the Fraglet stage when doing multi-precursor search		1		10					Parameters - Identification - Multi-precursor search	Maximum dynamic range gap of secondary precursors vs primary precursor in the Fraglet stage when doing multi-precursor search	10
RESULTS_SEARCH_1_PARAMETERS_MAX_PRECURSORS_TAGLET	Maximum number of different precursor masses to try to match to in the Taglet stage when doing multi-precursor search		1		1					Parameters - Identification - Multi-precursor search	Maximum number of different precursor masses to try to match to in the Taglet stage when doing multi-precursor search	1
RESULTS_SEARCH_1_PARAMETERS_PRECURSORS_DR_TAGLET	Maximum dynamic range gap of secondary precursors vs primary precursor in the Taglet stage when doing multi-precursor search		1		3					Parameters - Identification - Multi-precursor search	Maximum dynamic range gap of secondary precursors vs primary precursor in the Taglet stage when doing multi-precursor search	3
RESULTS_SEARCH_1_PARAMETERS_DEFAULT_CHARGE_STATE_1_charge	First charge state to consider when precursor z is not determined		1		2					Parameters - Identification - Charge ambiguity	First charge state to consider when precursor z is not determined	2
RESULTS_SEARCH_1_PARAMETERS_DEFAULT_CHARGE_STATE_1_probability	Probability of first charge state to consider when precursor z is not determined		1		1					Parameters - Identification - Charge ambiguity	Probability of first charge state to consider when precursor z is not determined	1
RESULTS_SEARCH_1_PARAMETERS_DEFAULT_CHARGE_STATE_2_charge	Second charge state to consider when precursor z is not determined		1		3					Parameters - Identification - Charge ambiguity	Second charge state to consider when precursor z is not determined	3
RESULTS_SEARCH_1_PARAMETERS_DEFAULT_CHARGE_STATE_2_probability	Probability of second charge state to consider when precursor z is not determined		1		1					Parameters - Identification - Charge ambiguity	Probability of second charge state to consider when precursor z is not determined	1
RESULTS_SEARCH_1_PARAMETERS_DEFAULT_CHARGE_STATE_3_charge	Third charge state to consider when precursor z is not determined		1		4					Parameters - Identification - Charge ambiguity	Third charge state to consider when precursor z is not determined	4
RESULTS_SEARCH_1_PARAMETERS_DEFAULT_CHARGE_STATE_3_probability	Probability of third charge state to consider when precursor z is not determined		1		1					Parameters - Identification - Charge ambiguity	Probability of third charge state to consider when precursor z is not determined	1
RESULTS_SEARCH_1_PARAMETERS_DEFAULT_CHARGE_STATE_4_charge	Fourth charge state to consider when precursor z is not determined									Parameters - Identification - Charge ambiguity	Fourth charge state to consider when precursor z is not determined
RESULTS_SEARCH_1_PARAMETERS_DEFAULT_CHARGE_STATE_4_probability	Probability of fourth charge state to consider when precursor z is not determined									Parameters - Identification - Charge ambiguity	Probability of fourth charge state to consider when precursor z is not determined
RESULTS_SEARCH_1_PARAMETERS_PROGROUP_bayesconfidencecalclulation	Use Bayesian protein confidence calculation		1		TRUE					Parameters - Protein Grouping	Use Bayesian protein confidence calculation	TRUE
RESULTS_SEARCH_1_PARAMETERS_PROGROUP_calibrateconfidence	Use peptide FDR analysis to recalibrate peptide confidences		1		TRUE					Parameters - Protein Grouping	Use peptide FDR analysis to recalibrate peptide confidences	TRUE
RESULTS_SEARCH_1_PARAMETERS_PROGROUP_focusingintersection	In mid-Pro Group, minimum Intersection ProtScore to be in Same Group		1		4					Parameters - Protein Grouping	In mid-Pro Group, minimum Intersection ProtScore to be in Same Group	4
RESULTS_SEARCH_1_PARAMETERS_PROGROUP_focusingminunusedprotscore	In mid-Pro Group, minimum Unused ProtScore to keep a Group		1		0.1					Parameters - Protein Grouping	In mid-Pro Group, minimum Unused ProtScore to keep a Group	0.1
RESULTS_SEARCH_1_PARAMETERS_PROGROUP_focusingsubsetcutoff	In mid-Pro Group, keep competitor proteins with ProtScore units from winner		1		6					Parameters - Protein Grouping	In mid-Pro Group, keep competitor proteins with ProtScore units from winner	6
RESULTS_SEARCH_1_PARAMETERS_PROGROUP_intersection	In final Pro Group, minimum Intersection ProtScore to be in same group		1		1.3					Parameters - Protein Grouping	In final Pro Group, minimum Intersection ProtScore to be in same group	1.3
RESULTS_SEARCH_1_PARAMETERS_PROGROUP_minunusedprotscore	In final Pro Group, minimum Unused ProtScore to keep a group		1		0.0458					Parameters - Protein Grouping	In final Pro Group, minimum Unused ProtScore to keep a group	0.0458
RESULTS_SEARCH_1_PARAMETERS_PROGROUP_subsetcutoff	In final Pro Group, keep competitor proteins with ProtScore units from winner		1		2					Parameters - Protein Grouping	In final Pro Group, keep competitor proteins with ProtScore units from winner	2
RESULTS_SEARCH_1_PARAMETERS_QUANT_TYPE_background_correction	Do isobaric quant background correction algorithm		1		FALSE					Parameters - Quantitation - processing	Do isobaric quant background correction algorithm	FALSE
RESULTS_SEARCH_1_PARAMETERS_QUANT_TYPE_bias_correction	Normalize the central tendency of protein ratios to be unity		1		TRUE					Parameters - Quantitation - processing	Normalize the central tendency of protein ratios to be unity	TRUE
RESULTS_SEARCH_1_PARAMETERS_QUANT_TYPE_median_statistic	Compute protein-level ratios from the median of peptide ratios		1		TRUE					Parameters - Quantitation - processing	Compute protein-level ratios from the median of peptide ratios	TRUE
RESULTS_SEARCH_1_PARAMETERS_QUANT_TYPE_quant_threshold	Quant threshold setting no longer used		1		-1					Parameters - Quantitation - processing	Quant threshold setting no longer used	-1
RESULTS_SEARCH_1_PARAMETERS_QUANT_TYPE_quant_threshold_sn	Use measures for quantitation if signal to noise is greater than		1		9					Parameters - Quantitation - processing	Use measures for quantitation if signal to noise is greater than	9
RESULTS_SEARCH_1_PARAMETERS_max_quant_labels	Maximum number of labels allowed on a peptide for it to be used for quantitation		1		35					Parameters - Quantitation - curation	Maximum number of labels allowed on a peptide for it to be used for quantitation	35
RESULTS_SEARCH_1_PARAMETERS_QUANT_TYPE_keep_extreme_peptides_over_fraction	Include extreme ratios in the protein ratio calculation if the fraction of peptides from a protein having extreme ratios is greater than		1		0					Parameters - Quantitation - curation	Include extreme ratios in the protein ratio calculation if the fraction of peptides from a protein having extreme ratios is greater than	0
RESULTS_SEARCH_1_PARAMETERS_QUANT_TYPE_low_confidence_check	Exclude quantitation data if identification confidence does not pass a threshold value		1		TRUE					Parameters - Quantitation - curation	Exclude quantitation data if identification confidence does not pass a threshold value	TRUE
RESULTS_SEARCH_1_PARAMETERS_QUANT_TYPE_low_intensity_check	Exclude quantitation data if a minimum intensity is not passed		1		TRUE					Parameters - Quantitation - curation	Exclude quantitation data if a minimum intensity is not passed	TRUE
RESULTS_SEARCH_1_PARAMETERS_QUANT_TYPE_mod_check	Exclude quantitation data based on discordant peptide logic		1		TRUE					Parameters - Quantitation - curation	Exclude quantitation data based on discordant peptide logic	TRUE
RESULTS_SEARCH_1_PARAMETERS_QUANT_TYPE_shared_msms_check	Exclude quantitation data using sharing logic		1		TRUE					Parameters - Quantitation - curation	Exclude quantitation data using sharing logic	TRUE
RESULTS_SEARCH_1_PARAMETERS_PROGROUP_unusedprotscorethresholdforexcludingothersfromquant	Minimum protein confidence to consider a protein confident and capable of excluding spectra as shared		1		1.3					Parameters - Quantitation - curation	Minimum protein confidence to consider a protein confident and capable of excluding spectra as shared	1.3
RESULTS_SEARCH_1_PARAMETERS_PROGROUP_confidencepercentthresholdforexcludingothersfromquant	Minimum peptide percent confidence from a confident protein to consider a spectrum shared		1		15					Parameters - Quantitation - curation	Minimum peptide percent confidence from a confident protein to consider a spectrum shared	15
RESULTS_SEARCH_1_PARAMETERS_PROGROUP_confidencepercentthresholdforincludingselfinquant	Minimum peptide confidence to be used for quantitation		1		15					Parameters - Quantitation - curation	Minimum peptide confidence to be used for quantitation	15
RESULTS_SEARCH_1_PARAMETERS_PROGROUP_autodiscordantpeptidethreshold	Consider a peptide discordant if joint feature probability less than		1		0.3					Parameters - Quantitation - curation	Consider a peptide discordant if joint feature probability less than	0.3
RESULTS_SEARCH_1_PARAMETERS_PROGROUP_compresspeptides	Show results only for distinct peptides, suppressing redundancy		1		FALSE					Parameters - Non-functional	Show results only for distinct peptides, suppressing redundancy	FALSE
RESULTS_SEARCH_1_PARAMETERS_PROGROUP_donotstoremspeaklists	Do not store MS1 level data		1		FALSE					Parameters - Non-functional	Do not store MS1 level data	FALSE
RESULTS_SEARCH_STAT_search_begin_time_clock	Start time - Search		1		2015-01-26 15:18:17					Statistics - Processing Times - Start&Stop Clock Times	Start time - Search	2015-01-26 15:18:17
RESULTS_SEARCH_STAT_search_end_time_clock	End time - Search		1		2015-01-26 16:42:48					Statistics - Processing Times - Start&Stop Clock Times	End time - Search	2015-01-26 16:42:48
RESULTS_SEARCH_STAT_stage_searching_begin_time_clock	Start time - Identification algorithm stages		1		2015-01-26 16:05:32					Statistics - Processing Times - Start&Stop Clock Times	Start time - Identification algorithm stages	2015-01-26 16:05:32
RESULTS_SEARCH_STAT_stage_searching_end_time_clock	End time - Identification algorithm stages		1		2015-01-26 16:37:39					Statistics - Processing Times - Start&Stop Clock Times	End time - Identification algorithm stages	2015-01-26 16:37:39
RESULTS_SEARCH_STAT_stage_signal_processing_begin_time_clock	Start time - Signal processing stage		1		2015-01-26 15:18:18					Statistics - Processing Times - Start&Stop Clock Times	Start time - Signal processing stage	2015-01-26 15:18:18
RESULTS_SEARCH_STAT_stage_signal_processing_end_time_clock	End time - Signal processing stage		1		2015-01-26 16:05:25					Statistics - Processing Times - Start&Stop Clock Times	End time - Signal processing stage	2015-01-26 16:05:25
RESULTS_SEARCH_STAT_stage_waiting_begin_time_clock	Start time - Waiting stage		1		2015-01-26 16:05:25					Statistics - Processing Times - Start&Stop Clock Times	Start time - Waiting stage	2015-01-26 16:05:25
RESULTS_SEARCH_STAT_stage_waiting_end_time_clock	End time - Waiting stage		1		2015-01-26 16:05:32					Statistics - Processing Times - Start&Stop Clock Times	End time - Waiting stage	2015-01-26 16:05:32
RESULTS_SEARCH_STAT_task_fraglet_exe_begin_time_clock	Start time - Fraglet Algorithm search stage		1		2015-01-26 16:05:30					Statistics - Processing Times - Start&Stop Clock Times	Start time - Fraglet Algorithm search stage	2015-01-26 16:05:30
RESULTS_SEARCH_STAT_task_fraglet_exe_end_time_clock	End time - Fraglet Algorithm search stage		1		2015-01-26 16:07:46					Statistics - Processing Times - Start&Stop Clock Times	End time - Fraglet Algorithm search stage	2015-01-26 16:07:46
RESULTS_SEARCH_STAT_task_focusing_begin_time_clock	Start time - Mid-Pro Group Algorithm stage		1		2015-01-26 16:07:46					Statistics - Processing Times - Start&Stop Clock Times	Start time - Mid-Pro Group Algorithm stage	2015-01-26 16:07:46
RESULTS_SEARCH_STAT_task_focusing_end_time_clock	End time - Mid-Pro Group Algorithm stage		1		2015-01-26 16:10:29					Statistics - Processing Times - Start&Stop Clock Times	End time - Mid-Pro Group Algorithm stage	2015-01-26 16:10:29
RESULTS_SEARCH_STAT_task_taglet_exe_begin_time_clock	Start time - Taglet Algorithm search stage		1		2015-01-26 16:10:29					Statistics - Processing Times - Start&Stop Clock Times	Start time - Taglet Algorithm search stage	2015-01-26 16:10:29
RESULTS_SEARCH_STAT_task_taglet_exe_end_time_clock	End time - Taglet Algorithm search stage		1		2015-01-26 16:30:16					Statistics - Processing Times - Start&Stop Clock Times	End time - Taglet Algorithm search stage	2015-01-26 16:30:16
RESULTS_SEARCH_STAT_task_progroup_begin_time_clock	Start time - Final Pro Group Algorithm stage		1		2015-01-26 16:30:16					Statistics - Processing Times - Start&Stop Clock Times	Start time - Final Pro Group Algorithm stage	2015-01-26 16:30:16
RESULTS_SEARCH_STAT_task_progroup_end_time_clock	End time - Final Pro Group Algorithm stage		1		2015-01-26 16:37:39					Statistics - Processing Times - Start&Stop Clock Times	End time - Final Pro Group Algorithm stage	2015-01-26 16:37:39
RESULTS_SEARCH_STAT_stage_fdr_begin_time_clock	Start time - FDR analysis stage		1		2015-01-26 16:40:52					Statistics - Processing Times - Start&Stop Clock Times	Start time - FDR analysis stage	2015-01-26 16:40:52
RESULTS_SEARCH_STAT_stage_fdr_end_time_clock	End time - FDR analysis stage		1		2015-01-26 16:42:48					Statistics - Processing Times - Start&Stop Clock Times	End time - FDR analysis stage	2015-01-26 16:42:48
RESULTS_SEARCH_STAT_search_time_duration	Clock Time Duration for Full Search (ms)		1		5071100		msec to min	1.66667e-05		Statistics - Processing Times - Duration in Real Clock Times	Clock time duration - Full search (min)	84.5183
RESULTS_SEARCH_STAT_stage_searching_time_duration	Clock Time Duration for Identification Algorithm Stages (ms)		1		1926650		msec to min	1.66667e-05		Statistics - Processing Times - Duration in Real Clock Times	Clock time duration - Identification algorithm stages (min)	32.1108
RESULTS_SEARCH_STAT_stage_signal_processing_time_duration	Clock Time Duration for Waiting Stage (ms)		1		2827614		msec to min	1.66667e-05		Statistics - Processing Times - Duration in Real Clock Times	Clock time duration - Signal processing stage (min)	47.1269
RESULTS_SEARCH_STAT_stage_waiting_time_duration	Clock Time Duration for Signal Processing Stage (ms)		1		7035		msec to min	1.66667e-05		Statistics - Processing Times - Duration in Real Clock Times	Clock time duration - Waiting stage (min)	0.11725
RESULTS_SEARCH_STAT_task_fraglet_exe_time_duration	Clock Time Duration for Fraglet Algorithm Stage (ms)		1		135954		msec to min	1.66667e-05		Statistics - Processing Times - Duration in Real Clock Times	Clock time duration - Fraglet Algorithm stage (min)	2.2659
RESULTS_SEARCH_STAT_task_focusing_time_duration	Clock Time Duration for Mid-Pro Group Algorithm Stage (ms)		1		163223		msec to min	1.66667e-05		Statistics - Processing Times - Duration in Real Clock Times	Clock time duration - Mid-Pro Group Algorithm stage (min)	2.72038
RESULTS_SEARCH_STAT_task_taglet_exe_time_duration	Clock Time Duration for Taglet Algorithm Stage (ms)		1		1186959		msec to min	1.66667e-05		Statistics - Processing Times - Duration in Real Clock Times	Clock time duration - Taglet Algorithm stage (min)	19.7827
RESULTS_SEARCH_STAT_task_progroup_time_duration	Clock Time Duration for Pro Group Algorithm Stage (ms)		1		443134		msec to min	1.66667e-05		Statistics - Processing Times - Duration in Real Clock Times	Clock time duration - Pro Group Algorithm stage (min)	7.38557
RESULTS_SEARCH_STAT_stage_fdr_time_duration	Clock Time Duration for FDR Analysis (ms)		1		116267		msec to min	1.66667e-05		Statistics - Processing Times - Duration in Real Clock Times	Clock time duration - FDR Analysis (min)	1.93778
				1						Statistics - Processing Times - Duration in Real Clock Times	Clock time not accounted for in measured stages	3.1819
	CPU Time Duration for Signal Processing Stage (ms)						msec to min	1.66667e-05		Statistics - Processing Times - Duration in CPU Time	CPU time duration - Signal Processing stage (min)
RESULTS_SEARCH_STAT_task_fraglet_exe_time_cpu	CPU Time Duration for Fraglet Algorithm Stage (ms)		1		719024		msec to min	1.66667e-05		Statistics - Processing Times - Duration in CPU Time	CPU time duration - Fraglet Algorithm stage (min)	11.9837
RESULTS_SEARCH_STAT_task_focusing_time_cpu	CPU Time Duration for Mid-Pro Group Algorithm Stage (ms)		1		218838		msec to min	1.66667e-05		Statistics - Processing Times - Duration in CPU Time	CPU time duration - Mid-Pro Group Algorithm stage (min)	3.6473
RESULTS_SEARCH_STAT_task_taglet_exe_time_cpu	CPU Time Duration for Taglet Algorithm Stage (ms)		1		9600348		msec to min	1.66667e-05		Statistics - Processing Times - Duration in CPU Time	CPU time duration - Taglet Algorithm stage (min)	160.006
RESULTS_SEARCH_STAT_task_progroup_time_cpu	CPU Time Duration for Pro Group Algorithm Stage (ms)		1		583365		msec to min	1.66667e-05		Statistics - Processing Times - Duration in CPU Time	CPU time duration - Pro Group Algorithm stage (min)	9.72275
				1						Statistics - Processing Times - Percent by Stage	Percent of clock time - Identification Algorithm stages	0.379927
				1						Statistics - Processing Times - Percent by Stage	Percent of clock time - Signal Processing stage	0.557594
				1						Statistics - Processing Times - Percent by Stage	Percent of clock time - Waiting stage	0.00138727
				1						Statistics - Processing Times - Percent by Stage	Percent of clock time - Fraglet Algorithm stage	0.0268096
				1						Statistics - Processing Times - Percent by Stage	Percent of clock time - Mid-Pro Group Algorithm stage	0.0321869
				1						Statistics - Processing Times - Percent by Stage	Percent of clock time - Taglet Algorithm stage	0.234063
				1						Statistics - Processing Times - Percent by Stage	Percent of clock time - Pro Group Algorithm stage	0.0873842
				1						Statistics - Processing Times - Percent by Stage	Percent of clock time - FDR Analysis	0.0229274
				1						Statistics - Processing Rate - Clock (Sec/Spectrum)	Clock time rate (sec/spect) - Full Search	0.067781
				1						Statistics - Processing Rate - Clock (Sec/Spectrum)	Clock time rate (sec/spect) - Identification Algorithm stages	0.0257518
				1						Statistics - Processing Rate - Clock (Sec/Spectrum)	Clock time rate (sec/spect) - Signal processing stage	0.0377942
				1						Statistics - Processing Rate - Clock (Sec/Spectrum)	Clock time rate (sec/spect) - Waiting stage	9.40307e-05
				1						Statistics - Processing Rate - Clock (Sec/Spectrum)	Clock time rate (sec/spect) - Fraglet Algorithm stage	0.00181718
				1						Statistics - Processing Rate - Clock (Sec/Spectrum)	Clock time rate (sec/spect) - Mid-Pro Group Algorithm stage	0.00218166
				1						Statistics - Processing Rate - Clock (Sec/Spectrum)	Clock time rate (sec/spect) - Taglet Algorithm stage	0.015865
				1						Statistics - Processing Rate - Clock (Sec/Spectrum)	Clock time rate (sec/spect) - Pro Group Algorithm stage	0.00592298
				1						Statistics - Processing Rate - Clock (Sec/Spectrum)	Clock time rate (sec/spect) - FDR Analysis	0.00155404
				1						Statistics - Processing Rate - CPU (Sec/Spectrum)	CPU time rate (sec/spect) - Signal processing stage
				1						Statistics - Processing Rate - CPU (Sec/Spectrum)	CPU time rate (sec/spect) - Fraglet Algorithm stage	0.00961056
				1						Statistics - Processing Rate - CPU (Sec/Spectrum)	CPU time rate (sec/spect) - Mid-Pro Group Algorithm stage	0.00292502
				1						Statistics - Processing Rate - CPU (Sec/Spectrum)	CPU time rate (sec/spect) - Taglet Algorithm stage	0.128319
				1						Statistics - Processing Rate - CPU (Sec/Spectrum)	CPU time rate (sec/spect) - Pro Group Algorithm stage	0.00779733
				1						Statistics - Processing Rate - Clock (Sec/Spectrum/DB Protein)	Clock time rate (sec/spect/DB protein) - Full search	5.11709e-06
				1						Statistics - Processing Rate - Clock (Sec/Spectrum/DB Protein)	Clock time rate (sec/spect/DB protein) - Identification algorithm stages	1.94412e-06
				1						Statistics - Processing Rate - Clock (Sec/Spectrum/DB Protein)	Clock time rate (sec/spect/DB protein) - Signal processing stage	2.85326e-06
				1						Statistics - Processing Rate - Clock (Sec/Spectrum/DB Protein)	Clock time rate (sec/spect/DB protein) - Waiting stage	7.0988e-09
				1						Statistics - Processing Rate - Clock (Sec/Spectrum/DB Protein)	Clock time rate (sec/spect/DB protein) - Fraglet Algorithm stage	1.37187e-07
				1						Statistics - Processing Rate - Clock (Sec/Spectrum/DB Protein)	Clock time rate (sec/spect/DB protein) - Mid-Pro Group Algorithm stage	1.64703e-07
				1						Statistics - Processing Rate - Clock (Sec/Spectrum/DB Protein)	Clock time rate (sec/spect/DB protein) - Taglet Algorithm stage	1.19772e-06
				1						Statistics - Processing Rate - Clock (Sec/Spectrum/DB Protein)	Clock time rate (sec/spect/DB protein) - Pro Group Algorithm stage	4.47153e-07
				1						Statistics - Processing Rate - Clock (Sec/Spectrum/DB Protein)	Clock time rate (sec/spect/DB protein) - FDR Analysis	1.17321e-07
				1						Statistics - Processing Rate - CPU (Sec/Spectrum/DB Protein)	CPU time rate (sec/spect/DB protein) - Signal processing stage
				1						Statistics - Processing Rate - CPU (Sec/Spectrum/DB Protein)	CPU time rate (sec/spect/DB protein) - Fraglet Algorithm stage	7.25545e-07
				1						Statistics - Processing Rate - CPU (Sec/Spectrum/DB Protein)	CPU time rate (sec/spect/DB protein) - Mid-Pro Group Algorithm stage	2.20823e-07
				1						Statistics - Processing Rate - CPU (Sec/Spectrum/DB Protein)	CPU time rate (sec/spect/DB protein) - Taglet Algorithm stage	9.68741e-06
				1						Statistics - Processing Rate - CPU (Sec/Spectrum/DB Protein)	CPU time rate (sec/spect/DB protein) - Pro Group Algorithm stage	5.88655e-07
				1						Statistics - Extent of Distribution - Fundamental	Distribution factor - CPU vs. clock time - Signal processing stage
				1						Statistics - Extent of Distribution - Fundamental	Distribution factor - CPU vs. clock time - Fraglet Algorithm stage	5.28873
				1						Statistics - Extent of Distribution - Fundamental	Distribution factor - CPU vs. clock time - Mid-Pro Group Algorithm stage	1.34073
				1						Statistics - Extent of Distribution - Fundamental	Distribution factor - CPU vs. clock time - Taglet Algorithm stage	8.08819
				1						Statistics - Extent of Distribution - Fundamental	Distribution factor - CPU vs. clock time - Pro Group Algorithm stage	1.31645
				1						Statistics - Extent of Distribution - vs Segments	Ratio of distribution factor to number of search segments - Signal processing stage
				1						Statistics - Extent of Distribution - vs Segments	Ratio of distribution factor to number of search segments - Fraglet Algorithm stage	0.278354
				1						Statistics - Extent of Distribution - vs Segments	Ratio of distribution factor to number of search segments - Mid-Pro Group Algorithm stage	0.0705647
				1						Statistics - Extent of Distribution - vs Segments	Ratio of distribution factor to number of search segments - Taglet Algorithm stage	0.425694
				1						Statistics - Extent of Distribution - vs Segments	Ratio of distribution factor to number of search segments - Pro Group Algorithm stage	0.069287
				1						Statistics - Extent of Distribution - vs Licensed Cores	Ratio of distribution factor to number of licensed cores - Signal processing stage
				1						Statistics - Extent of Distribution - vs Licensed Cores	Ratio of distribution factor to number of licensed cores - Fraglet Algorithm stage	0.330546
				1						Statistics - Extent of Distribution - vs Licensed Cores	Ratio of distribution factor to number of licensed cores - Mid-Pro Group Algorithm stage	0.0837956
				1						Statistics - Extent of Distribution - vs Licensed Cores	Ratio of distribution factor to number of licensed cores - Taglet Algorithm stage	0.505512
				1						Statistics - Extent of Distribution - vs Licensed Cores	Ratio of distribution factor to number of licensed cores - Pro Group Algorithm stage	0.0822783
PARAMETERS_PEAKLIST_original_count	Average number of spectra per segment	1	1	1	3937.68					Statistics - Search Segmentation	Average number of spectra per segment	3937.68
PARAMETERS_PEAKLIST_original_count	Standard deviation of number of spectra per segment	1	1	1	16.5547					Statistics - Search Segmentation	Standard deviation of number of spectra per segment	16.5547
PARAMETERS_PEAKLIST_original_count	Maximum number of spectra per segment	1	1	1	3980					Statistics - Search Segmentation	Maximum number of spectra per segment	3980
PARAMETERS_PEAKLIST_original_count	Minimum number of spectra per segment	1	1	1	3906					Statistics - Search Segmentation	Minimum number of spectra per segment	3906
										Attributes - Input data filenames	Filename of Input File 1	C:\Users\T55002\Desktop\5600 data\MP\MP_121205.1.wiff
										Attributes - Input data filenames	Filename of Input File 2
										Attributes - Input data filenames	Filename of Input File 3
										Attributes - Input data filenames	Filename of Input File 4
										Attributes - Input data filenames	Filename of Input File 5
										Attributes - Input data filenames	Filename of Input File 6
										Attributes - Input data filenames	Filename of Input File 7
										Attributes - Input data filenames	Filename of Input File 8
										Attributes - Input data filenames	Filename of Input File 9
										Attributes - Input data filenames	Filename of Input File 10
										Attributes - Input data filenames	Filename of Input File 11
										Attributes - Input data filenames	Filename of Input File 12
										Attributes - Input data filenames	Filename of Input File 13
										Attributes - Input data filenames	Filename of Input File 14
										Attributes - Input data filenames	Filename of Input File 15
										Attributes - Input data filenames	Filename of Input File 16
										Attributes - Input data filenames	Filename of Input File 17
										Attributes - Input data filenames	Filename of Input File 18
										Attributes - Input data filenames	Filename of Input File 19
										Attributes - Input data filenames	Filename of Input File 20
										Attributes - Input data filenames	Filename of Input File 21
										Attributes - Input data filenames	Filename of Input File 22
										Attributes - Input data filenames	Filename of Input File 23
										Attributes - Input data filenames	Filename of Input File 24
										Attributes - Input data filenames	Filename of Input File 25
										Attributes - Input data filenames	Filename of Input File 26
										Attributes - Input data filenames	Filename of Input File 27
										Attributes - Input data filenames	Filename of Input File 28
										Attributes - Input data filenames	Filename of Input File 29
										Attributes - Input data filenames	Filename of Input File 30
										Attributes - Input data filenames	Filename of Input File 31
										Attributes - Input data filenames	Filename of Input File 32
										Attributes - Input data filenames	Filename of Input File 33
										Attributes - Input data filenames	Filename of Input File 34
										Attributes - Input data filenames	Filename of Input File 35
										Attributes - Input data filenames	Filename of Input File 36
										Attributes - Input data filenames	Filename of Input File 37
										Attributes - Input data filenames	Filename of Input File 38
										Attributes - Input data filenames	Filename of Input File 39
										Attributes - Input data filenames	Filename of Input File 40
										Attributes - Input data filenames	Filename of Input File 41
										Attributes - Input data filenames	Filename of Input File 42
										Attributes - Input data filenames	Filename of Input File 43
										Attributes - Input data filenames	Filename of Input File 44
										Attributes - Input data filenames	Filename of Input File 45
										Attributes - Input data filenames	Filename of Input File 46
										Attributes - Input data filenames	Filename of Input File 47
										Attributes - Input data filenames	Filename of Input File 48
										Attributes - Input data filenames	Filename of Input File 49
										Attributes - Input data filenames	Filename of Input File 50
										Attributes - Input data filenames	Filename of Input File 51
										Attributes - Input data filenames	Filename of Input File 52
										Attributes - Input data filenames	Filename of Input File 53
										Attributes - Input data filenames	Filename of Input File 54
										Attributes - Input data filenames	Filename of Input File 55
										Attributes - Input data filenames	Filename of Input File 56
										Attributes - Input data filenames	Filename of Input File 57
										Attributes - Input data filenames	Filename of Input File 58
										Attributes - Input data filenames	Filename of Input File 59
										Attributes - Input data filenames	Filename of Input File 60
										Attributes - Input data filenames	Filename of Input File 61
										Attributes - Input data filenames	Filename of Input File 62
										Attributes - Input data filenames	Filename of Input File 63
										Attributes - Input data filenames	Filename of Input File 64
										Attributes - Input data filenames	Filename of Input File 65
										Attributes - Input data filenames	Filename of Input File 66
										Attributes - Input data filenames	Filename of Input File 67
										Attributes - Input data filenames	Filename of Input File 68
										Attributes - Input data filenames	Filename of Input File 69
										Attributes - Input data filenames	Filename of Input File 70
										Attributes - Input data filenames	Filename of Input File 71
										Attributes - Input data filenames	Filename of Input File 72
										Attributes - Input data filenames	Filename of Input File 73
										Attributes - Input data filenames	Filename of Input File 74
										Attributes - Input data filenames	Filename of Input File 75
										Attributes - Input data filenames	Filename of Input File 76
										Attributes - Input data filenames	Filename of Input File 77
										Attributes - Input data filenames	Filename of Input File 78
										Attributes - Input data filenames	Filename of Input File 79
										Attributes - Input data filenames	Filename of Input File 80
										Attributes - Input data filenames	Filename of Input File 81
										Attributes - Input data filenames	Filename of Input File 82
										Attributes - Input data filenames	Filename of Input File 83
										Attributes - Input data filenames	Filename of Input File 84
										Attributes - Input data filenames	Filename of Input File 85
										Attributes - Input data filenames	Filename of Input File 86
										Attributes - Input data filenames	Filename of Input File 87
										Attributes - Input data filenames	Filename of Input File 88
										Attributes - Input data filenames	Filename of Input File 89
										Attributes - Input data filenames	Filename of Input File 90
										Attributes - Input data filenames	Filename of Input File 91
										Attributes - Input data filenames	Filename of Input File 92
										Attributes - Input data filenames	Filename of Input File 93
										Attributes - Input data filenames	Filename of Input File 94
										Attributes - Input data filenames	Filename of Input File 95
										Attributes - Input data filenames	Filename of Input File 96
										Attributes - Input data filenames	Filename of Input File 97
										Attributes - Input data filenames	Filename of Input File 98
										Attributes - Input data filenames	Filename of Input File 99
										Attributes - Input data filenames	Filename of Input File 100
										Attributes - Input data filenames	Filename of Input File 101
										Attributes - Input data filenames	Filename of Input File 102
										Attributes - Input data filenames	Filename of Input File 103
										Attributes - Input data filenames	Filename of Input File 104
										Attributes - Input data filenames	Filename of Input File 105
										Attributes - Input data filenames	Filename of Input File 106
										Attributes - Input data filenames	Filename of Input File 107
										Attributes - Input data filenames	Filename of Input File 108
										Attributes - Input data filenames	Filename of Input File 109
										Attributes - Input data filenames	Filename of Input File 110
										Attributes - Input data filenames	Filename of Input File 111
										Attributes - Input data filenames	Filename of Input File 112
										Attributes - Input data filenames	Filename of Input File 113
										Attributes - Input data filenames	Filename of Input File 114
										Attributes - Input data filenames	Filename of Input File 115
										Attributes - Input data filenames	Filename of Input File 116
										Attributes - Input data filenames	Filename of Input File 117
										Attributes - Input data filenames	Filename of Input File 118
										Attributes - Input data filenames	Filename of Input File 119
										Attributes - Input data filenames	Filename of Input File 120
										Attributes - Input data filenames	Filename of Input File 121
										Attributes - Input data filenames	Filename of Input File 122
										Attributes - Input data filenames	Filename of Input File 123
										Attributes - Input data filenames	Filename of Input File 124
										Attributes - Input data filenames	Filename of Input File 125
										Attributes - Input data filenames	Filename of Input File 126
										Attributes - Input data filenames	Filename of Input File 127
										Attributes - Input data filenames	Filename of Input File 128
										Attributes - Input data filenames	Filename of Input File 129
										Attributes - Input data filenames	Filename of Input File 130
										Attributes - Input data filenames	Filename of Input File 131
										Attributes - Input data filenames	Filename of Input File 132
										Attributes - Input data filenames	Filename of Input File 133
										Attributes - Input data filenames	Filename of Input File 134
										Attributes - Input data filenames	Filename of Input File 135
										Attributes - Input data filenames	Filename of Input File 136
										Attributes - Input data filenames	Filename of Input File 137
										Attributes - Input data filenames	Filename of Input File 138
										Attributes - Input data filenames	Filename of Input File 139
										Attributes - Input data filenames	Filename of Input File 140
										Attributes - Input data filenames	Filename of Input File 141
										Attributes - Input data filenames	Filename of Input File 142
										Attributes - Input data filenames	Filename of Input File 143
										Attributes - Input data filenames	Filename of Input File 144
										Attributes - Input data filenames	Filename of Input File 145
										Attributes - Input data filenames	Filename of Input File 146
										Attributes - Input data filenames	Filename of Input File 147
										Attributes - Input data filenames	Filename of Input File 148
										Attributes - Input data filenames	Filename of Input File 149
										Attributes - Input data filenames	Filename of Input File 150
										Attributes - Input data filenames	Filename of Input File 151
										Attributes - Input data filenames	Filename of Input File 152
										Attributes - Input data filenames	Filename of Input File 153
										Attributes - Input data filenames	Filename of Input File 154
										Attributes - Input data filenames	Filename of Input File 155
										Attributes - Input data filenames	Filename of Input File 156
										Attributes - Input data filenames	Filename of Input File 157
										Attributes - Input data filenames	Filename of Input File 158
										Attributes - Input data filenames	Filename of Input File 159
										Attributes - Input data filenames	Filename of Input File 160
										Attributes - Input data filenames	Filename of Input File 161
										Attributes - Input data filenames	Filename of Input File 162
										Attributes - Input data filenames	Filename of Input File 163
										Attributes - Input data filenames	Filename of Input File 164
										Attributes - Input data filenames	Filename of Input File 165
										Attributes - Input data filenames	Filename of Input File 166
										Attributes - Input data filenames	Filename of Input File 167
										Attributes - Input data filenames	Filename of Input File 168
										Attributes - Input data filenames	Filename of Input File 169
										Attributes - Input data filenames	Filename of Input File 170
										Attributes - Input data filenames	Filename of Input File 171
										Attributes - Input data filenames	Filename of Input File 172
										Attributes - Input data filenames	Filename of Input File 173
										Attributes - Input data filenames	Filename of Input File 174
										Attributes - Input data filenames	Filename of Input File 175
										Attributes - Input data filenames	Filename of Input File 176
										Attributes - Input data filenames	Filename of Input File 177
										Attributes - Input data filenames	Filename of Input File 178
										Attributes - Input data filenames	Filename of Input File 179
										Attributes - Input data filenames	Filename of Input File 180
										Attributes - Input data filenames	Filename of Input File 181
										Attributes - Input data filenames	Filename of Input File 182
										Attributes - Input data filenames	Filename of Input File 183
										Attributes - Input data filenames	Filename of Input File 184
										Attributes - Input data filenames	Filename of Input File 185
										Attributes - Input data filenames	Filename of Input File 186
										Attributes - Input data filenames	Filename of Input File 187
										Attributes - Input data filenames	Filename of Input File 188
										Attributes - Input data filenames	Filename of Input File 189
										Attributes - Input data filenames	Filename of Input File 190
										Attributes - Input data filenames	Filename of Input File 191
										Attributes - Input data filenames	Filename of Input File 192
										Attributes - Input data filenames	Filename of Input File 193
										Attributes - Input data filenames	Filename of Input File 194
										Attributes - Input data filenames	Filename of Input File 195
										Attributes - Input data filenames	Filename of Input File 196
										Attributes - Input data filenames	Filename of Input File 197
										Attributes - Input data filenames	Filename of Input File 198
										Attributes - Input data filenames	Filename of Input File 199
										Attributes - Input data filenames	Filename of Input File 200

## Sheet: Protein Level Data
Protein Level Data	Unused ProtScore Threshold	Confidence Threshold	Forward	Reverse	Correct	Incorrect	Total	Global FDR	q-value	Fit Unused ProtScore Threshold	Fit Confidence Threshold	Fit Forward	Fit Reverse	Fit Correct	Fit Incorrect	Fit Total	Fit Global FDR	Fit Local FDR
	108.2	1	1	0	1	0	1	0	0	108.2	1	0.999998	2.27177e-06	0.999995	4.54354e-06	1	4.54354e-06	4.54359e-06
	93.81	1	2	0	2	0	2	0	0	93.81	1	2	4.54359e-06	1.99999	9.08717e-06	2	4.54359e-06	4.54363e-06
	69.68	1	3	0	3	0	3	0	0	69.68	1	2.99999	6.81545e-06	2.99999	1.36309e-05	3	4.54363e-06	4.54373e-06
	69.22	1	4	0	4	0	4	0	0	69.22	1	3.99999	9.08737e-06	3.99998	1.81747e-05	4	4.54368e-06	4.54383e-06
	67.19	1	5	0	5	0	5	0	0	67.19	1	4.99999	1.13593e-05	4.99998	2.27187e-05	5	4.54373e-06	4.54393e-06
	66.16	1	6	0	6	0	6	0	0	66.16	1	5.99999	1.36313e-05	5.99997	2.72627e-05	6	4.54378e-06	4.54402e-06
	62.08	1	7	0	7	0	7	0	0	62.08	1	6.99998	1.59034e-05	6.99997	3.18068e-05	7	4.54383e-06	4.54412e-06
	61.22	1	8	0	8	0	8	0	0	61.22	1	7.99998	1.81755e-05	7.99996	3.6351e-05	8	4.54388e-06	4.54422e-06
	59.87	1	9	0	9	0	9	0	0	59.87	1	8.99998	2.04477e-05	8.99996	4.08953e-05	9	4.54393e-06	4.54432e-06
	57.93	1	10	0	10	0	10	0	0	57.93	1	9.99998	2.27199e-05	9.99995	4.54398e-05	10	4.54398e-06	4.54442e-06
	55.49	1	11	0	11	0	11	0	0	55.49	1	11	2.49921e-05	11	4.99843e-05	11	4.54402e-06	4.54452e-06
	55.12	1	12	0	12	0	12	0	0	55.12	1	12	2.72644e-05	11.9999	5.45289e-05	12	4.54407e-06	4.54462e-06
	52.86	1	13	0	13	0	13	0	0	52.86	1	13	2.95368e-05	12.9999	5.90736e-05	13	4.54413e-06	4.54474e-06
	49.64	1	14	0	14	0	14	0	0	49.64	1	14	3.18093e-05	13.9999	6.36185e-05	14	4.54418e-06	4.54489e-06
	48.66	1	15	0	15	0	15	0	0	48.66	1	15	3.40818e-05	14.9999	6.81636e-05	15	4.54424e-06	4.54509e-06
	47.09	1	16	0	16	0	16	0	0	47.09	1	16	3.63545e-05	15.9999	7.2709e-05	16	4.54431e-06	4.54535e-06
	46.57	1	17	0	17	0	17	0	0	46.57	1	17	3.86273e-05	16.9999	7.72547e-05	17	4.54439e-06	4.54571e-06
	42.03	1	18	0	18	0	18	0	0	42.03	1	18	4.09005e-05	17.9999	8.18009e-05	18	4.5445e-06	4.54621e-06
	41.12	1	19	0	19	0	19	0	0	41.12	1	19	4.31739e-05	18.9999	8.63478e-05	19	4.54462e-06	4.54687e-06
	40.88	1	20	0	20	0	20	0	0	40.88	1	20	4.54478e-05	19.9999	9.08955e-05	20	4.54478e-06	4.54772e-06
	39.94	1	21	0	21	0	21	0	0	39.94	1	21	4.77222e-05	20.9999	9.54443e-05	21	4.54497e-06	4.54881e-06
	39.86	1	22	0	22	0	22	0	0	39.86	1	22	4.99973e-05	21.9999	9.99945e-05	22	4.54521e-06	4.55016e-06
	39.49	1	23	0	23	0	23	0	0	39.49	1	22.9999	5.22732e-05	22.9999	0.000104546	23	4.54549e-06	4.55178e-06
	39.32	1	24	0	24	0	24	0	0	39.32	1	23.9999	5.455e-05	23.9999	0.0001091	24	4.54583e-06	4.55372e-06
	38.69	1	25	0	25	0	25	0	0	38.69	1	24.9999	5.6828e-05	24.9999	0.000113656	25	4.54624e-06	4.55597e-06
	38.57	1	26	0	26	0	26	0	0	38.57	1	25.9999	5.91073e-05	25.9999	0.000118215	26	4.54672e-06	4.55855e-06
	36.9	1	27	0	27	0	27	0	0	36.9	1	26.9999	6.1388e-05	26.9999	0.000122776	27	4.54726e-06	4.56148e-06
	35.91	1	28	0	28	0	28	0	0	35.91	1	27.9999	6.36704e-05	27.9999	0.000127341	28	4.54789e-06	4.56474e-06
	35.81	1	29	0	29	0	29	0	0	35.81	1	28.9999	6.59546e-05	28.9999	0.000131909	29	4.54859e-06	4.56835e-06
	35.57	1	30	0	30	0	30	0	0	35.57	1	29.9999	6.82408e-05	29.9999	0.000136482	30	4.54938e-06	4.57231e-06
	35.01	1	31	0	31	0	31	0	0	35.01	1	30.9999	7.05291e-05	30.9999	0.000141058	31	4.55026e-06	4.57659e-06
	34.54	1	32	0	32	0	32	0	0	34.54	1	31.9999	7.28197e-05	31.9999	0.000145639	32	4.55123e-06	4.58121e-06
	33.73	1	33	0	33	0	33	0	0	33.73	1	32.9999	7.51128e-05	32.9998	0.000150226	33	4.55229e-06	4.58614e-06
	33.59	1	34	0	34	0	34	0	0	33.59	1	33.9999	7.74085e-05	33.9998	0.000154817	34	4.55344e-06	4.59138e-06
	32.81	1	35	0	35	0	35	0	0	32.81	1	34.9999	7.97069e-05	34.9998	0.000159414	35	4.55468e-06	4.59693e-06
	32.42	1	36	0	36	0	36	0	0	32.42	1	35.9999	8.20083e-05	35.9998	0.000164017	36	4.55602e-06	4.60276e-06
	31.38	1	37	0	37	0	37	0	0	31.38	1	36.9999	8.43127e-05	36.9998	0.000168625	37	4.55745e-06	4.60887e-06
	31.26	1	38	0	38	0	38	0	0	31.26	1	37.9999	8.66204e-05	37.9998	0.000173241	38	4.55897e-06	4.61524e-06
	31.23	1	39	0	39	0	39	0	0	31.23	1	38.9999	8.89313e-05	38.9998	0.000177863	39	4.56058e-06	4.62187e-06
	31.02	1	40	0	40	0	40	0	0	31.02	1	39.9999	9.12457e-05	39.9998	0.000182491	40	4.56228e-06	4.62874e-06
	30.6	1	41	0	41	0	41	0	0	30.6	1	40.9999	9.35636e-05	40.9998	0.000187127	41	4.56408e-06	4.63585e-06
	30	1	42	0	42	0	42	0	0	30	1	41.9999	9.58852e-05	41.9998	0.00019177	42	4.56596e-06	4.64319e-06
	29.37	1	43	0	43	0	43	0	0	29.37	1	42.9999	9.82106e-05	42.9998	0.000196421	43	4.56793e-06	4.65074e-06
	29.07	1	44	0	44	0	44	0	0	29.07	1	43.9999	0.00010054	43.9998	0.00020108	44	4.56999e-06	4.6585e-06
	28.7	1	45	0	45	0	45	0	0	28.7	1	44.9999	0.000102873	44.9998	0.000205746	45	4.57214e-06	4.66647e-06
	27.82	1	46	0	46	0	46	0	0	27.82	1	45.9999	0.00010521	45.9998	0.000210421	46	4.57437e-06	4.67463e-06
	27.47	1	47	0	47	0	47	0	0	27.47	1	46.9999	0.000107552	46.9998	0.000215104	47	4.57668e-06	4.68299e-06
	26.94	1	48	0	48	0	48	0	0	26.94	1	47.9999	0.000109898	47.9998	0.000219795	48	4.57907e-06	4.69154e-06
	26.2	1	49	0	49	0	49	0	0	26.2	1	48.9999	0.000112248	48.9998	0.000224496	49	4.58154e-06	4.70027e-06
	25.82	1	50	0	50	0	50	0	0	25.82	1	49.9999	0.000114602	49.9998	0.000229205	50	4.5841e-06	4.70918e-06
	25.27	1	51	0	51	0	51	0	0	25.27	1	50.9999	0.000116962	50.9998	0.000233923	51	4.58673e-06	4.71827e-06
	25.08	1	52	0	52	0	52	0	0	25.08	1	51.9999	0.000119325	51.9998	0.000238651	52	4.58944e-06	4.72755e-06
	24.91	1	53	0	53	0	53	0	0	24.91	1	52.9999	0.000121694	52.9998	0.000243388	53	4.59222e-06	4.737e-06
	24.74	1	54	0	54	0	54	0	0	24.74	1	53.9999	0.000124067	53.9998	0.000248134	54	4.59508e-06	4.74663e-06
	24.36	1	55	0	55	0	55	0	0	24.36	1	54.9999	0.000126445	54.9997	0.000252891	55	4.59801e-06	4.75644e-06
	23.97	1	56	0	56	0	56	0	0	23.97	1	55.9999	0.000128829	55.9997	0.000257657	56	4.60102e-06	4.76643e-06
	23.71	1	57	0	57	0	57	0	0	23.71	1	56.9999	0.000131217	56.9997	0.000262434	57	4.6041e-06	4.7766e-06
	23.63	1	58	0	58	0	58	0	0	23.63	1	57.9999	0.00013361	57.9997	0.000267221	58	4.60725e-06	4.78697e-06
	23.53	1	59	0	59	0	59	0	0	23.53	1	58.9999	0.000136009	58.9997	0.000272018	59	4.61048e-06	4.79752e-06
	23.38	1	60	0	60	0	60	0	0	23.38	1	59.9999	0.000138413	59.9997	0.000276827	60	4.61378e-06	4.80826e-06
	22.83	1	61	0	61	0	61	0	0	22.83	1	60.9999	0.000140823	60.9997	0.000281646	61	4.61714e-06	4.8192e-06
	21.84	1	62	0	62	0	62	0	0	21.84	1	61.9999	0.000143238	61.9997	0.000286476	62	4.62058e-06	4.83035e-06
	21.73	1	63	0	63	0	63	0	0	21.73	1	62.9999	0.000145659	62.9997	0.000291318	63	4.62409e-06	4.8417e-06
	21.58	1	64	0	64	0	64	0	0	21.58	1	63.9999	0.000148086	63.9997	0.000296171	64	4.62767e-06	4.85326e-06
	21.44	1	65	0	65	0	65	0	0	21.44	1	64.9998	0.000150518	64.9997	0.000301036	65	4.63133e-06	4.86504e-06
	21.08	1	66	0	66	0	66	0	0	21.08	1	65.9998	0.000152957	65.9997	0.000305913	66	4.63505e-06	4.87705e-06
	20.7	1	67	0	67	0	67	0	0	20.7	1	66.9998	0.000155401	66.9997	0.000310802	67	4.63884e-06	4.88929e-06
	20.65	1	68	0	68	0	68	0	0	20.65	1	67.9998	0.000157852	67.9997	0.000315704	68	4.64271e-06	4.90177e-06
	20.45	1	69	0	69	0	69	0	0	20.45	1	68.9998	0.000160309	68.9997	0.000320619	69	4.64665e-06	4.9145e-06
	20.26	1	70	0	70	0	70	0	0	20.26	1	69.9998	0.000162773	69.9997	0.000325546	70	4.65066e-06	4.92748e-06
	20.04	1	71	0	71	0	71	0	0	20.04	1	70.9998	0.000165243	70.9997	0.000330487	71	4.65475e-06	4.94072e-06
	19.81	1	72	0	72	0	72	0	0	19.81	1	71.9998	0.000167721	71.9997	0.000335441	72	4.65891e-06	4.95423e-06
	19.57	1	73	0	73	0	73	0	0	19.57	1	72.9998	0.000170205	72.9997	0.000340409	73	4.66314e-06	4.96803e-06
	19.5	1	74	0	74	0	74	0	0	19.5	1	73.9998	0.000172696	73.9997	0.000345391	74	4.66745e-06	4.98211e-06
	19.44	1	75	0	75	0	75	0	0	19.44	1	74.9998	0.000175194	74.9996	0.000350388	75	4.67184e-06	4.9965e-06
	19.36	1	76	0	76	0	76	0	0	19.36	1	75.9998	0.0001777	75.9996	0.000355399	76	4.6763e-06	5.01119e-06
	19.02	1	77	0	77	0	77	0	0	19.02	1	76.9998	0.000180213	76.9996	0.000360425	77	4.68085e-06	5.0262e-06
	18.92	1	78	0	78	0	78	0	0	18.92	1	77.9998	0.000182733	77.9996	0.000365467	78	4.68547e-06	5.04155e-06
	18.74	1	79	0	79	0	79	0	0	18.74	1	78.9998	0.000185262	78.9996	0.000370524	79	4.69018e-06	5.05723e-06
	18.33	1	80	0	80	0	80	0	0	18.33	1	79.9998	0.000187799	79.9996	0.000375597	80	4.69497e-06	5.07327e-06
	18.28	1	81	0	81	0	81	0	0	18.28	1	80.9998	0.000190344	80.9996	0.000380687	81	4.69984e-06	5.08967e-06
	18.01	1	82	0	82	0	82	0	0	18.01	1	81.9998	0.000192897	81.9996	0.000385794	82	4.7048e-06	5.10645e-06
	17.99	1	83	0	83	0	83	0	0	17.99	1	82.9998	0.000195459	82.9996	0.000390917	83	4.70985e-06	5.12361e-06
	17.95	1	84	0	84	0	84	0	0	17.95	1	83.9998	0.000198029	83.9996	0.000396058	84	4.71498e-06	5.14118e-06
	17.89	1	86	0	86	0	86	0	0	17.89	1	84.9998	0.000200609	84.9996	0.000401218	85	4.72021e-06	5.16832e-06
	17.86	1	87	0	87	0	87	0	0	17.89	1	85.9998	0.000203198	85.9996	0.000406395	86	4.72553e-06	5.16832e-06
	17.77	1	88	0	88	0	88	0	0	17.86	1	86.9998	0.000205796	86.9996	0.000411592	87	4.73094e-06	5.19644e-06
	17.66	1	89	0	89	0	89	0	0	17.77	1	87.9998	0.000208404	87.9996	0.000416807	88	4.73645e-06	5.21575e-06
	17.47	1	90	0	90	0	90	0	0	17.66	1	88.9998	0.000211021	88.9996	0.000422043	89	4.74206e-06	5.23554e-06
	17.37	1	91	0	91	0	91	0	0	17.47	1	89.9998	0.000213649	89.9996	0.000427299	90	4.74776e-06	5.25581e-06
	17.32	1	92	0	92	0	92	0	0	17.37	1	90.9998	0.000216288	90.9996	0.000432575	91	4.75358e-06	5.27659e-06
	17.22	1	93	0	93	0	93	0	0	17.32	1	91.9998	0.000218937	91.9996	0.000437873	92	4.75949e-06	5.29789e-06
	17.09	1	94	0	94	0	94	0	0	17.22	1	92.9998	0.000221597	92.9996	0.000443193	93	4.76552e-06	5.31972e-06
	17.01	1	95	0	95	0	95	0	0	17.09	1	93.9998	0.000224268	93.9996	0.000448535	94	4.77165e-06	5.34211e-06
	16.24	1	96	0	96	0	96	0	0	17.01	1	94.9998	0.00022695	94.9995	0.0004539	95	4.7779e-06	5.36506e-06
	16.17	1	97	0	97	0	97	0	0	16.24	1	95.9998	0.000229644	95.9995	0.000459289	96	4.78426e-06	5.38861e-06
	16.02	1	98	0	98	0	98	0	0	16.17	1	96.9998	0.000232351	96.9995	0.000464702	97	4.79074e-06	5.41277e-06
	16	1	99	0	99	0	99	0	0	16.02	1	97.9998	0.00023507	97.9995	0.000470139	98	4.79734e-06	5.43755e-06
	15.9	1	100	0	100	0	100	0	0	16	1	98.9998	0.000237801	98.9995	0.000475602	99	4.80406e-06	5.46298e-06
	15.82	1	101	0	101	0	101	0	0	15.9	1	99.9998	0.000240546	99.9995	0.000481091	100	4.81091e-06	5.48908e-06
	15.66	1	102	0	102	0	102	0	0	15.82	1	101	0.000243304	101	0.000486607	101	4.81789e-06	5.51586e-06
	15.31	1	103	0	103	0	103	0	0	15.66	1	102	0.000246075	102	0.000492151	102	4.82501e-06	5.54336e-06
	15.29	1	104	0	104	0	104	0	0	15.31	1	103	0.000248861	103	0.000497722	103	4.83226e-06	5.57159e-06
	14.96	1	105	0	105	0	105	0	0	15.29	1	104	0.000251661	103.999	0.000503323	104	4.83964e-06	5.60057e-06
	14.85	1	106	0	106	0	106	0	0	14.96	1	105	0.000254477	104.999	0.000508953	105	4.84717e-06	5.63034e-06
	14.82	1	107	0	107	0	107	0	0	14.85	1	106	0.000257307	105.999	0.000514614	106	4.85485e-06	5.66091e-06
	14.81	1	108	0	108	0	108	0	0	14.82	1	107	0.000260153	106.999	0.000520307	107	4.86268e-06	5.69231e-06
	14.76	1	109	0	109	0	109	0	0	14.81	1	108	0.000263016	107.999	0.000526031	108	4.87066e-06	5.72456e-06
	14.62	1	111	0	111	0	111	0	0	14.76	1	109	0.000265894	108.999	0.000531789	109	4.8788e-06	5.75769e-06
	14.39	1	112	0	112	0	112	0	0	14.62	1	110	0.00026879	109.999	0.000537581	110	4.8871e-06	5.8091e-06
	14.29	1	113	0	113	0	113	0	0	14.62	1	111	0.000271704	110.999	0.000543407	111	4.89556e-06	5.8091e-06
	14.24	1	114	0	114	0	114	0	0	14.39	1	112	0.000274635	111.999	0.00054927	112	4.9042e-06	5.86266e-06
	14.2	1	115	0	115	0	115	0	0	14.29	1	113	0.000277585	112.999	0.00055517	113	4.91301e-06	5.8996e-06
	14.1	1	116	0	116	0	116	0	0	14.24	1	114	0.000280554	113.999	0.000561107	114	4.92199e-06	5.93757e-06
	14.06	1	117	0	117	0	117	0	0	14.2	1	115	0.000283542	114.999	0.000567084	115	4.93117e-06	5.97659e-06
	14.03	1	119	0	119	0	119	0	0	14.1	1	116	0.00028655	115.999	0.000573101	116	4.94052e-06	6.01671e-06
	14	1	120	0	120	0	120	0	0	14.06	1	117	0.000289579	116.999	0.000579159	117	4.95007e-06	6.05796e-06
	13.88	1	121	0	121	0	121	0	0	14.03	1	118	0.00029263	117.999	0.000585259	118	4.95982e-06	6.12201e-06
	13.83	1	122	0	122	0	122	0	0	14.03	1	119	0.000295702	118.999	0.000591403	119	4.96977e-06	6.12201e-06
	13.76	1	123	0	123	0	123	0	0	14	1	120	0.000298796	119.999	0.000597592	120	4.97993e-06	6.18879e-06
	13.74	1	124	0	124	0	124	0	0	13.88	1	121	0.000301913	120.999	0.000603827	121	4.99031e-06	6.2349e-06
	13.68	1	125	0	125	0	125	0	0	13.83	1	122	0.000305055	121.999	0.000610109	122	5.0009e-06	6.28231e-06
	13.58	1	126	0	126	0	126	0	0	13.76	1	123	0.00030822	122.999	0.00061644	123	5.01171e-06	6.33108e-06
	13.46	1	127	0	127	0	127	0	0	13.74	1	124	0.000311411	123.999	0.000622822	124	5.02276e-06	6.38123e-06
	13.37	1	128	0	128	0	128	0	0	13.68	1	125	0.000314627	124.999	0.000629255	125	5.03404e-06	6.43283e-06
	13.35	1	130	0	130	0	130	0	0	13.58	1	126	0.00031787	125.999	0.000635741	126	5.04556e-06	6.4859e-06
	13.27	1	131	0	131	0	131	0	0	13.46	1	127	0.000321141	126.999	0.000642281	127	5.05733e-06	6.5405e-06
	13.23	1	132	0	132	0	132	0	0	13.37	1	128	0.000324439	127.999	0.000648878	128	5.06936e-06	6.59667e-06
	13.11	1	133	0	133	0	133	0	0	13.35	1	129	0.000327766	128.999	0.000655532	129	5.08165e-06	6.68399e-06
	13.09	1	134	0	134	0	134	0	0	13.35	1	130	0.000331123	129.999	0.000662246	130	5.0942e-06	6.68399e-06
	13.01	1	135	0	135	0	135	0	0	13.27	1	131	0.000334511	130.999	0.000669022	131	5.10704e-06	6.77512e-06
	12.92	1	136	0	136	0	136	0	0	13.23	1	132	0.00033793	131.999	0.00067586	132	5.12015e-06	6.83809e-06
	12.89	1	137	0	137	0	137	0	0	13.11	1	133	0.000341381	132.999	0.000682763	133	5.13355e-06	6.90288e-06
	12.82	1	138	0	138	0	138	0	0	13.09	1	134	0.000344866	133.999	0.000689732	134	5.14726e-06	6.96957e-06
	12.74	1	139	0	139	0	139	0	0	13.01	1	135	0.000348385	134.999	0.000696771	135	5.16126e-06	7.0382e-06
	12.71	1	140	0	140	0	140	0	0	12.92	1	136	0.00035194	135.999	0.00070388	136	5.17559e-06	7.10884e-06
	12.7	1	141	0	141	0	141	0	0	12.89	1	137	0.000355531	136.999	0.000711061	137	5.19023e-06	7.18155e-06
	12.65	1	142	0	142	0	142	0	0	12.82	1	138	0.000359159	137.999	0.000718318	138	5.2052e-06	7.25639e-06
	12.59	1	143	0	143	0	143	0	0	12.74	1	139	0.000362826	138.999	0.000725651	139	5.22051e-06	7.33343e-06
	12.56	1	144	0	144	0	144	0	0	12.71	1	140	0.000366532	139.999	0.000733064	140	5.23617e-06	7.41274e-06
	12.54	1	145	0	145	0	145	0	0	12.7	1	141	0.000370279	140.999	0.000740559	141	5.25219e-06	7.49438e-06
	12.41	1	146	0	146	0	146	0	0	12.65	1	142	0.000374069	141.999	0.000748137	142	5.26857e-06	7.57844e-06
	12.38	1	147	0	147	0	147	0	0	12.59	1	143	0.000377901	142.999	0.000755802	143	5.28533e-06	7.66498e-06
	12.29	1	148	0	148	0	148	0	0	12.56	1	144	0.000381778	143.999	0.000763556	144	5.30248e-06	7.75408e-06
	12.26	1	149	0	149	0	149	0	0	12.54	1	145	0.000385701	144.999	0.000771402	145	5.32002e-06	7.84583e-06
	12.22	1	150	0	150	0	150	0	0	12.41	1	146	0.000389671	145.999	0.000779343	146	5.33796e-06	7.9403e-06
	12.17	1	151	0	151	0	151	0	0	12.38	1	147	0.00039369	146.999	0.00078738	147	5.35633e-06	8.03758e-06
	12.06	1	152	0	152	0	152	0	0	12.29	1	148	0.000397759	147.999	0.000795518	148	5.37512e-06	8.13775e-06
	12	1	153	0	153	0	153	0	0	12.26	1	149	0.00040188	148.999	0.000803759	149	5.39436e-06	8.24091e-06
	11.95	1	154	0	154	0	154	0	0	12.22	1	150	0.000406053	149.999	0.000812107	150	5.41404e-06	8.34715e-06
	11.94	1	155	0	155	0	155	0	0	12.17	1	151	0.000410282	150.999	0.000820563	151	5.43419e-06	8.45657e-06
	11.93	1	156	0	156	0	156	0	0	12.06	1	152	0.000414566	151.999	0.000829133	152	5.45482e-06	8.56926e-06
	11.86	1	157	0	157	0	157	0	0	12	1	153	0.000418909	152.999	0.000837818	153	5.47594e-06	8.68533e-06
	11.75	1	158	0	158	0	158	0	0	11.95	1	154	0.000423312	153.999	0.000846623	154	5.49755e-06	8.80488e-06
	11.74	1	159	0	159	0	159	0	0	11.94	1	155	0.000427776	154.999	0.000855551	155	5.51969e-06	8.92802e-06
	11.57	1	160	0	160	0	160	0	0	11.93	1	156	0.000432303	155.999	0.000864607	156	5.54235e-06	9.05486e-06
	11.2	1	161	0	161	0	161	0	0	11.86	1	157	0.000436896	156.999	0.000873792	157	5.56556e-06	9.18552e-06
	11.16	1	162	0	162	0	162	0	0	11.75	1	158	0.000441556	157.999	0.000883112	158	5.58932e-06	9.32012e-06
	10.78	1	163	0	163	0	163	0	0	11.74	1	159	0.000446286	158.999	0.000892571	159	5.61366e-06	9.45878e-06
	10.55	1	164	0	164	0	164	0	0	11.57	1	160	0.000451087	159.999	0.000902173	160	5.63858e-06	9.60163e-06
	10.46	1	165	0	165	0	165	0	0	11.2	1	161	0.000455961	160.999	0.000911922	161	5.66411e-06	9.7488e-06
	10.42	1	167	0	167	0	167	0	0	11.16	1	162	0.000460911	161.999	0.000921823	162	5.69026e-06	9.90042e-06
	10.41	1	168	0	168	0	168	0	0	10.78	1	163	0.00046594	162.999	0.00093188	163	5.71705e-06	1.00566e-05
	10.34	1	169	0	169	0	169	0	0	10.55	1	164	0.000471049	163.999	0.000942097	164	5.7445e-06	1.02176e-05
	10.25	1	170	0	170	0	170	0	0	10.46	1	165	0.000476241	164.999	0.000952481	165	5.77261e-06	1.03834e-05
	10.16	1	171	0	171	0	171	0	0	10.42	1	166	0.000481518	165.999	0.000963036	166	5.80142e-06	1.06417e-05
	10.09	1	172	0	172	0	172	0	0	10.42	1	167	0.000486883	166.999	0.000973766	167	5.83094e-06	1.06417e-05
	10.05	1	174	0	174	0	174	0	0	10.41	1	168	0.000492339	167.999	0.000984678	168	5.86118e-06	1.09119e-05
	10	1	175	0	175	0	175	0	0	10.34	1	169	0.000497889	168.999	0.000995777	169	5.89217e-06	1.10988e-05
	9.88	1	176	0	176	0	176	0	0	10.25	1	169.999	0.000503535	169.999	0.00100707	170	5.92394e-06	1.12915e-05
	9.83	1	177	0	177	0	177	0	0	10.16	1	170.999	0.00050928	170.999	0.00101856	171	5.95649e-06	1.14901e-05
	9.75	1	178	0	178	0	178	0	0	10.09	1	171.999	0.000515127	171.999	0.00103025	172	5.98985e-06	1.16947e-05
	9.72	1	179	0	179	0	179	0	0	10.05	1	172.999	0.00052108	172.999	0.00104216	173	6.02405e-06	1.20135e-05
	9.7	1	180	0	180	0	180	0	0	10.05	1	173.999	0.000527142	173.999	0.00105428	174	6.0591e-06	1.20135e-05
	9.69	1	181	0	181	0	181	0	0	10	1	174.999	0.000533316	174.999	0.00106663	175	6.09504e-06	1.23471e-05
	9.65	1	182	0	182	0	182	0	0	9.88	1	175.999	0.000539605	175.999	0.00107921	176	6.13187e-06	1.2578e-05
	9.44	1	184	0	184	0	184	0	0	9.83	1	176.999	0.000546013	176.999	0.00109203	177	6.16964e-06	1.2816e-05
	9.33	1	185	0	185	0	185	0	0	9.75	1	177.999	0.000552544	177.999	0.00110509	178	6.20836e-06	1.30613e-05
	9.32	1	186	0	186	0	186	0	0	9.72	1	178.999	0.000559201	178.999	0.0011184	179	6.24805e-06	1.33142e-05
	9.2	1	187	0	187	0	187	0	0	9.7	1	179.999	0.000565988	179.999	0.00113198	180	6.28876e-06	1.35748e-05
	8.93	1	188	0	188	0	188	0	0	9.69	1	180.999	0.00057291	180.999	0.00114582	181	6.3305e-06	1.38435e-05
	8.85	1	189	0	189	0	189	0	0	9.65	1	181.999	0.000579971	181.999	0.00115994	182	6.37331e-06	1.41205e-05
	8.81	1	190	0	190	0	190	0	0	9.44	1	182.999	0.000587174	182.999	0.00117435	183	6.4172e-06	1.4552e-05
	8.76	1	191	0	191	0	191	0	0	9.44	1	183.999	0.000594524	183.999	0.00118905	184	6.46222e-06	1.4552e-05
	8.72	1	192	0	192	0	192	0	0	9.33	1	184.999	0.000602026	184.999	0.00120405	185	6.50839e-06	1.50038e-05
	8.68	1	193	0	193	0	193	0	0	9.32	1	185.999	0.000609685	185.999	0.00121937	186	6.55575e-06	1.53166e-05
	8.59	1	194	0	194	0	194	0	0	9.2	1	186.999	0.000617505	186.999	0.00123501	187	6.60433e-06	1.56392e-05
	8.43	1	195	0	195	0	195	0	0	8.93	1	187.999	0.000625491	187.999	0.00125098	188	6.65416e-06	1.59717e-05
	8.33	1	196	0	196	0	196	0	0	8.85	1	188.999	0.000633648	188.999	0.0012673	189	6.70527e-06	1.63146e-05
	8.27	1	197	0	197	0	197	0	0	8.81	1	189.999	0.000641983	189.999	0.00128397	190	6.75771e-06	1.6668e-05
	8.16	1	198	0	198	0	198	0	0	8.76	1	190.999	0.000650499	190.999	0.001301	191	6.81151e-06	1.70325e-05
	8.13	1	199	0	199	0	199	0	0	8.72	1	191.999	0.000659203	191.999	0.00131841	192	6.8667e-06	1.74083e-05
	8.1	1	200	0	200	0	200	0	0	8.68	1	192.999	0.000668102	192.999	0.0013362	193	6.92333e-06	1.77958e-05
	8.09	1	201	0	201	0	201	0	0	8.59	1	193.999	0.0006772	193.999	0.0013544	194	6.98144e-06	1.81954e-05
	8.06	1	203	0	203	0	203	0	0	8.43	1	194.999	0.000686504	194.999	0.00137301	195	7.04106e-06	1.86074e-05
	8.05	1	204	0	204	0	204	0	0	8.33	1	195.999	0.00069602	195.999	0.00139204	196	7.10225e-06	1.90323e-05
	8.02	1	205	0	205	0	205	0	0	8.27	1	196.999	0.000705756	196.999	0.00141151	197	7.16503e-06	1.94704e-05
	8	1	207	0	207	0	207	0	0	8.16	1	197.999	0.000715717	197.999	0.00143143	198	7.22946e-06	1.99223e-05
	7.96	1	208	0	208	0	208	0	0	8.13	1	198.999	0.000725911	198.999	0.00145182	199	7.29559e-06	2.03882e-05
	7.91	1	209	0	209	0	209	0	0	8.1	1	199.999	0.000736346	199.999	0.00147269	200	7.36346e-06	2.08687e-05
	7.86	1	211	0	211	0	211	0	0	8.09	1	200.999	0.000747029	200.999	0.00149406	201	7.43312e-06	2.13643e-05
	7.76	1	212	0	212	0	212	0	0	8.06	1	201.999	0.000757967	201.998	0.00151593	202	7.50462e-06	2.21369e-05
	7.69	1	213	0	213	0	213	0	0	8.06	1	202.999	0.000769168	202.998	0.00153834	203	7.57801e-06	2.21369e-05
	7.65	1	214	0	214	0	214	0	0	8.05	1	203.999	0.000780642	203.998	0.00156128	204	7.65335e-06	2.29461e-05
	7.64	1	215	0	215	0	215	0	0	8.02	1	204.999	0.000792395	204.998	0.00158479	205	7.73069e-06	2.35068e-05
	7.51	1	216	0	216	0	216	0	0	8	1	205.999	0.000804438	205.998	0.00160888	206	7.81008e-06	2.4381e-05
	7.43	1	217	0	217	0	217	0	0	8	1	206.999	0.000816779	206.998	0.00163356	207	7.89159e-06	2.4381e-05
	7.37	1	218	0	218	0	218	0	0	7.96	1	207.999	0.000829428	207.998	0.00165886	208	7.97527e-06	2.52968e-05
	7.33	1	219	0	219	0	219	0	0	7.91	1	208.999	0.000842394	208.998	0.00168479	209	8.06119e-06	2.59314e-05
	7.24	1	220	0	220	0	220	0	0	7.86	1	209.999	0.000855688	209.998	0.00171138	210	8.14941e-06	2.69209e-05
	7.19	1	221	0	221	0	221	0	0	7.86	1	210.999	0.000869319	210.998	0.00173864	211	8.23999e-06	2.69209e-05
	7.17	1	222	0	222	0	222	0	0	7.76	1	211.999	0.000883298	211.998	0.0017666	212	8.333e-06	2.79577e-05
	7.14	1	223	0	223	0	223	0	0	7.69	1	212.999	0.000897637	212.998	0.00179527	213	8.42851e-06	2.86761e-05
	7.1	1	224	0	224	0	224	0	0	7.65	1	213.999	0.000912346	213.998	0.00182469	214	8.5266e-06	2.94173e-05
	6.85	1	225	0	225	0	225	0	0	7.64	1	214.999	0.000927437	214.998	0.00185487	215	8.62732e-06	3.01818e-05
	6.81	1	226	0	226	0	226	0	0	7.51	1	215.999	0.000942923	215.998	0.00188585	216	8.73077e-06	3.09706e-05
	6.73	1	227	0	227	0	227	0	0	7.43	1	216.999	0.000958816	216.998	0.00191763	217	8.83701e-06	3.17842e-05
	6.58	1	228	0	228	0	228	0	0	7.37	1	217.999	0.000975128	217.998	0.00195026	218	8.94613e-06	3.26237e-05
	6.5	1	229	0	229	0	229	0	0	7.33	1	218.999	0.000991873	218.998	0.00198375	219	9.0582e-06	3.34897e-05
	6.47	1	230	0	230	0	230	0	0	7.24	1	219.999	0.00100907	219.998	0.00201813	220	9.17332e-06	3.43831e-05
	6.44	1	232	0	232	0	232	0	0	7.19	1	220.999	0.00102672	220.998	0.00205344	221	9.29157e-06	3.53049e-05
	6.42	1	233	0	233	0	233	0	0	7.17	1	221.999	0.00104485	221.998	0.00208969	222	9.41304e-06	3.62559e-05
	6.37	1	234	0	234	0	234	0	0	7.14	1	222.999	0.00106347	222.998	0.00212693	223	9.53781e-06	3.72371e-05
	6.35	1	235	0	235	0	235	0	0	7.1	1	223.999	0.00108259	223.998	0.00216518	224	9.666e-06	3.82495e-05
	6.3	0.999999	236	0	236	0	236	0	0	6.85	1	224.999	0.00110224	224.998	0.00220448	225	9.79768e-06	3.9294e-05
	6.27	0.999999	237	0	237	0	237	0	0	6.81	1	225.999	0.00112243	225.998	0.00224485	226	9.93297e-06	4.03717e-05
	6.13	0.999999	238	0	238	0	238	0	0	6.73	1	226.999	0.00114317	226.998	0.00228634	227	1.0072e-05	4.14838e-05
	6.12	0.999999	239	0	239	0	239	0	0	6.58	1	227.999	0.00116448	227.998	0.00232897	228	1.02148e-05	4.26312e-05
	6.11	0.999999	240	0	240	0	240	0	0	6.5	1	228.999	0.00118639	228.998	0.00237279	229	1.03615e-05	4.38152e-05
	6.1	0.999999	241	0	241	0	241	0	0	6.47	1	229.999	0.00120891	229.998	0.00241783	230	1.05123e-05	4.50369e-05
	6.08	0.999999	242	0	242	0	242	0	0	6.44	1	230.999	0.00123206	230.998	0.00246412	231	1.06672e-05	4.69429e-05
	6.06	0.999999	243	0	243	0	243	0	0	6.44	1	231.999	0.00125586	231.997	0.00251172	232	1.08264e-05	4.69429e-05
	6.05	0.999999	244	0	244	0	244	0	0	6.42	1	232.999	0.00128033	232.997	0.00256067	233	1.099e-05	4.89408e-05
	6	0.999999	246	0	246	0	246	0	0	6.37	1	233.999	0.0013055	233.997	0.002611	234	1.11581e-05	5.03261e-05
	5.82	0.999998	247	0	247	0	247	0	0	6.35	1	234.999	0.00133138	234.997	0.00266275	235	1.13309e-05	5.17556e-05
	5.81	0.999998	248	0	248	0	248	0	0	6.3	0.999999	235.999	0.00135799	235.997	0.00271599	236	1.15084e-05	5.32308e-05
	5.79	0.999998	249	0	249	0	249	0	0	6.27	0.999999	236.999	0.00138537	236.997	0.00277074	237	1.16909e-05	5.47532e-05
	5.77	0.999998	250	0	250	0	250	0	0	6.13	0.999999	237.999	0.00141353	237.997	0.00282707	238	1.18784e-05	5.63244e-05
	5.67	0.999998	251	0	251	0	251	0	0	6.12	0.999999	238.999	0.00144251	238.997	0.00288502	239	1.20712e-05	5.79458e-05
	5.65	0.999998	252	0	252	0	252	0	0	6.11	0.999999	239.999	0.00147232	239.997	0.00294464	240	1.22693e-05	5.96192e-05
	5.62	0.999998	253	0	253	0	253	0	0	6.1	0.999999	240.998	0.00150299	240.997	0.00300599	241	1.2473e-05	6.13462e-05
	5.59	0.999997	254	0	254	0	254	0	0	6.08	0.999999	241.998	0.00153456	241.997	0.00306912	242	1.26823e-05	6.31286e-05
	5.55	0.999997	255	0	255	0	255	0	0	6.06	0.999999	242.998	0.00156704	242.997	0.00313409	243	1.28975e-05	6.49682e-05
	5.53	0.999997	256	0	256	0	256	0	0	6.05	0.999999	243.998	0.00160048	243.997	0.00320096	244	1.31187e-05	6.68668e-05
	5.45	0.999996	257	0	257	0	257	0	0	6	0.999999	244.998	0.00163489	244.997	0.00326979	245	1.33461e-05	6.98297e-05
	5.44	0.999996	258	0	258	0	258	0	0	6	0.999999	245.998	0.00167032	245.997	0.00334064	246	1.35798e-05	6.98297e-05
	5.3	0.999995	259	0	259	0	259	0	0	5.82	0.999998	246.998	0.00170679	246.997	0.00341358	247	1.38201e-05	7.29366e-05
	5.29	0.999995	260	0	260	0	260	0	0	5.81	0.999998	247.998	0.00174434	247.997	0.00348867	248	1.40672e-05	7.50913e-05
	5.24	0.999994	261	0	261	0	261	0	0	5.79	0.999998	248.998	0.00178299	248.996	0.00356599	249	1.43212e-05	7.73154e-05
	5.21	0.999994	262	0	262	0	262	0	0	5.77	0.999998	249.998	0.0018228	249.996	0.0036456	250	1.45824e-05	7.9611e-05
	5.16	0.999993	263	0	263	0	263	0	0	5.67	0.999998	250.998	0.00186379	250.996	0.00372759	251	1.48509e-05	8.19806e-05
	5.15	0.999993	264	0	264	0	264	0	0	5.65	0.999998	251.998	0.00190601	251.996	0.00381202	252	1.51271e-05	8.44266e-05
	5.11	0.999992	265	0	265	0	265	0	0	5.62	0.999998	252.998	0.00194949	252.996	0.00389897	253	1.5411e-05	8.69513e-05
	4.97	0.999989	266	0	266	0	266	0	0	5.59	0.999997	253.998	0.00199427	253.996	0.00398853	254	1.57029e-05	8.95576e-05
	4.9	0.999987	267	0	267	0	267	0	0	5.55	0.999997	254.998	0.00204039	254.996	0.00408078	255	1.60031e-05	9.22479e-05
	4.88	0.999987	268	0	268	0	268	0	0	5.53	0.999997	255.998	0.00208791	255.996	0.00417581	256	1.63118e-05	9.5025e-05
	4.81	0.999985	269	0	269	0	269	0	0	5.45	0.999996	256.998	0.00213685	256.996	0.00427371	257	1.66292e-05	9.78918e-05
	4.76	0.999983	270	0	270	0	270	0	0	5.44	0.999996	257.998	0.00218728	257.996	0.00437456	258	1.69557e-05	0.000100851
	4.73	0.999981	271	0	271	0	271	0	0	5.3	0.999995	258.998	0.00223924	258.996	0.00447847	259	1.72914e-05	0.000103906
	4.71	0.999981	272	0	272	0	272	0	0	5.29	0.999995	259.998	0.00229277	259.995	0.00458554	260	1.76367e-05	0.00010706
	4.7	0.99998	273	0	273	0	273	0	0	5.24	0.999994	260.998	0.00234793	260.995	0.00469586	261	1.79918e-05	0.000110316
	4.64	0.999977	274	0	274	0	274	0	0	5.21	0.999994	261.998	0.00240477	261.995	0.00480954	262	1.8357e-05	0.000113677
	4.57	0.999973	275	0	275	0	275	0	0	5.16	0.999993	262.998	0.00246335	262.995	0.00492669	263	1.87327e-05	0.000117148
	4.56	0.999972	276	0	276	0	276	0	0	5.15	0.999993	263.997	0.00252371	263.995	0.00504743	264	1.9119e-05	0.00012073
	4.55	0.999972	277	0	277	0	277	0	0	5.11	0.999992	264.997	0.00258593	264.995	0.00517186	265	1.95165e-05	0.000124429
	4.53	0.99997	278	0	278	0	278	0	0	4.97	0.999989	265.997	0.00265006	265.995	0.00530011	266	1.99252e-05	0.000128247
	4.49	0.999968	279	0	279	0	279	0	0	4.9	0.999987	266.997	0.00271615	266.995	0.00543231	267	2.03457e-05	0.00013219
	4.45	0.999965	280	0	280	0	280	0	0	4.88	0.999987	267.997	0.00278429	267.994	0.00556857	268	2.07783e-05	0.00013626
	4.42	0.999962	281	0	281	0	281	0	0	4.81	0.999985	268.997	0.00285452	268.994	0.00570904	269	2.12232e-05	0.000140462
	4.35	0.999955	282	0	282	0	282	0	0	4.76	0.999983	269.997	0.00292692	269.994	0.00585385	270	2.16809e-05	0.000144801
	4.32	0.999952	283	0	283	0	283	0	0	4.73	0.999981	270.997	0.00300157	270.994	0.00600314	271	2.21518e-05	0.000149281
	4.27	0.999946	284	0	284	0	284	0	0	4.71	0.999981	271.997	0.00307852	271.994	0.00615705	272	2.26362e-05	0.000153906
	4.16	0.999931	285	0	285	0	285	0	0	4.7	0.99998	272.997	0.00315787	272.994	0.00631574	273	2.31346e-05	0.000158682
	4.13	0.999926	286	0	286	0	286	0	0	4.64	0.999977	273.997	0.00323968	273.994	0.00647936	274	2.36473e-05	0.000163613
	4.09	0.999919	287	0	287	0	287	0	0	4.57	0.999973	274.997	0.00332403	274.993	0.00664807	275	2.41748e-05	0.000168704
	4.07	0.999915	288	0	288	0	288	0	0	4.56	0.999972	275.997	0.00341102	275.993	0.00682204	276	2.47175e-05	0.000173961
	4.02	0.999905	290	0	290	0	290	0	0	4.55	0.999972	276.996	0.00350072	276.993	0.00700143	277	2.52759e-05	0.00017939
	4.01	0.999902	292	0	292	0	292	0	0	4.53	0.99997	277.996	0.00359322	277.993	0.00718644	278	2.58505e-05	0.000184995
	4	0.9999	304	0	304	0	304	0	0	4.49	0.999968	278.996	0.00368861	278.993	0.00737723	279	2.64417e-05	0.000190783
	3.96	0.99989	305	0	305	0	305	0	0	4.45	0.999965	279.996	0.003787	279.992	0.00757399	280	2.705e-05	0.000196759
	3.91	0.999877	306	0	306	0	306	0	0	4.42	0.999962	280.996	0.00388847	280.992	0.00777693	281	2.76759e-05	0.00020293
	3.9	0.999874	307	0	307	0	307	0	0	4.35	0.999955	281.996	0.00399312	281.992	0.00798624	282	2.832e-05	0.000209303
	3.86	0.999862	308	0	308	0	308	0	0	4.32	0.999952	282.996	0.00410107	282.992	0.00820214	283	2.89828e-05	0.000215883
	3.85	0.999859	310	0	310	0	310	0	0	4.27	0.999946	283.996	0.00421241	283.992	0.00842482	284	2.96649e-05	0.000222678
	3.83	0.999852	311	0	311	0	311	0	0	4.16	0.999931	284.996	0.00432726	284.991	0.00865453	285	3.03668e-05	0.000229695
	3.79	0.999838	314	0	314	0	314	0	0	4.13	0.999926	285.996	0.00444574	285.991	0.00889148	286	3.10891e-05	0.000236942
	3.74	0.999818	315	0	315	0	315	0	0	4.09	0.999919	286.995	0.00456796	286.991	0.00913592	287	3.18325e-05	0.000244425
	3.72	0.999809	316	0	316	0	316	0	0	4.07	0.999915	287.995	0.00469404	287.991	0.00938808	288	3.25975e-05	0.000252153
	3.69	0.999796	317	0	317	0	317	0	0	4.02	0.999905	288.995	0.00482411	288.99	0.00964822	289	3.33849e-05	0.00026422
	3.68	0.999791	318	0	318	0	318	0	0	4.02	0.999905	289.995	0.0049583	289.99	0.00991661	290	3.41952e-05	0.00026422
	3.67	0.999786	319	0	319	0	319	0	0	4.01	0.999902	290.995	0.00509675	290.99	0.0101935	291	3.50292e-05	0.000281245
	3.62	0.99976	320	0	320	0	320	0	0	4.01	0.999902	291.995	0.0052396	291.99	0.0104792	292	3.58876e-05	0.000281245
	3.6	0.999749	321	0	321	0	321	0	0	4	0.9999	292.995	0.00538698	292.989	0.010774	293	3.67712e-05	0.000350262
	3.55	0.999718	322	0	322	0	322	0	0	4	0.9999	293.994	0.00553905	293.989	0.0110781	294	3.76806e-05	0.000350262
	3.51	0.999691	323	0	323	0	323	0	0	4	0.9999	294.994	0.00569596	294.989	0.0113919	295	3.86167e-05	0.000350262
	3.47	0.999661	324	0	324	0	324	0	0	4	0.9999	295.994	0.00585787	295.988	0.0117157	296	3.95802e-05	0.000350262
	3.46	0.999653	325	0	325	0	325	0	0	4	0.9999	296.994	0.00602494	296.988	0.0120499	297	4.0572e-05	0.000350262
	3.45	0.999645	326	0	326	0	326	0	0	4	0.9999	297.994	0.00619735	297.988	0.0123947	298	4.15929e-05	0.000350262
	3.43	0.999628	327	0	327	0	327	0	0	4	0.9999	298.994	0.00637526	298.987	0.0127505	299	4.26439e-05	0.000350262
	3.42	0.99962	328	0	328	0	328	0	0	4	0.9999	299.993	0.00655887	299.987	0.0131177	300	4.37258e-05	0.000350262
	3.35	0.999553	329	0	329	0	329	0	0	4	0.9999	300.993	0.00674834	300.987	0.0134967	301	4.48395e-05	0.000350262
	3.33	0.999532	330	0	330	0	330	0	0	4	0.9999	301.993	0.00694389	301.986	0.0138878	302	4.5986e-05	0.000350262
	3.32	0.999521	331	0	331	0	331	0	0	4	0.9999	302.993	0.0071457	302.986	0.0142914	303	4.71664e-05	0.000350262
	3.24	0.999425	332	0	332	0	332	0	0	4	0.9999	303.993	0.00735399	303.985	0.014708	304	4.83815e-05	0.000350262
	3.06	0.999129	333	0	333	0	333	0	0	3.96	0.99989	304.992	0.00756896	304.985	0.0151379	305	4.96326e-05	0.000429927
	3	0.999	334	0	334	0	334	0	0	3.91	0.999877	305.992	0.00779084	305.984	0.0155817	306	5.09205e-05	0.000443737
	2.97	0.998928	335	0	335	0	335	0	0	3.9	0.999874	306.992	0.00801985	306.984	0.0160397	307	5.22466e-05	0.000458002
	2.94	0.998852	336	0	336	0	336	0	0	3.86	0.999862	307.992	0.00825623	307.983	0.0165125	308	5.36119e-05	0.000472736
	2.93	0.998825	337	0	337	0	337	0	0	3.85	0.999859	308.991	0.00850022	308.983	0.0170004	309	5.50176e-05	0.00049575
	2.86	0.99862	338	0	338	0	338	0	0	3.85	0.999859	309.991	0.00875207	309.982	0.0175041	310	5.64649e-05	0.00049575
	2.82	0.998486	339	0	339	0	339	0	0	3.83	0.999852	310.991	0.00901203	310.982	0.0180241	311	5.79552e-05	0.000519909
	2.79	0.998378	340	0	340	0	340	0	0	3.79	0.999838	311.991	0.00928038	311.981	0.0185608	312	5.94896e-05	0.000554002
	2.78	0.99834	341	0	341	0	341	0	0	3.79	0.999838	312.99	0.0095574	312.981	0.0191148	313	6.10696e-05	0.000554002
	2.77	0.998302	342	0	342	0	342	0	0	3.79	0.999838	313.99	0.00984336	313.98	0.0196867	314	6.26965e-05	0.000554002
	2.63	0.997656	343	0	343	0	343	0	0	3.74	0.999818	314.99	0.0101386	314.98	0.0202771	315	6.43718e-05	0.000590378
	2.59	0.99743	344	0	344	0	344	0	0	3.72	0.999809	315.99	0.0104433	315.979	0.0208866	316	6.60969e-05	0.00060947
	2.55	0.997182	345	0	345	0	345	0	0	3.69	0.999796	316.989	0.0107579	316.978	0.0215158	317	6.78733e-05	0.000629191
	2.52	0.99698	346	0	346	0	346	0	0	3.68	0.999791	317.989	0.0110827	317.978	0.0221654	318	6.97026e-05	0.000649561
	2.49	0.996764	347	0	347	0	347	0	0	3.67	0.999786	318.989	0.011418	318.977	0.022836	319	7.15864e-05	0.000670604
	2.43	0.996285	350	0	350	0	350	0	0	3.62	0.99976	319.988	0.0117642	319.976	0.0235284	320	7.35263e-05	0.00069234
	2.42	0.996198	351	0	351	0	351	0	0	3.6	0.999749	320.988	0.0121216	320.976	0.0242432	321	7.55241e-05	0.000714794
	2.37	0.995734	352	0	352	0	352	0	0	3.55	0.999718	321.988	0.0124906	321.975	0.0249813	322	7.75816e-05	0.000737988
	2.35	0.995533	353	0	353	0	353	0	0	3.51	0.999691	322.987	0.0128716	322.974	0.0257432	323	7.97004e-05	0.000761947
	2.34	0.995429	355	0	355	0	355	0	0	3.47	0.999661	323.987	0.013265	323.973	0.02653	324	8.18826e-05	0.000786697
	2.32	0.995214	357	0	357	0	357	0	0	3.46	0.999653	324.986	0.0136711	324.973	0.0273423	325	8.41301e-05	0.000812265
	2.28	0.994752	358	0	358	0	358	0	0	3.45	0.999645	325.986	0.0140905	325.972	0.028181	326	8.64447e-05	0.000838676
	2.23	0.994112	360	0	360	0	360	0	0	3.43	0.999628	326.985	0.0145235	326.971	0.029047	327	8.88287e-05	0.00086596
	2.21	0.993834	361	0	361	0	361	0	0	3.42	0.99962	327.985	0.0149706	327.97	0.0299412	328	9.1284e-05	0.000894144
	2.19	0.993543	362	0	362	0	362	0	0	3.35	0.999553	328.985	0.0154322	328.969	0.0308645	329	9.3813e-05	0.00092326
	2.18	0.993393	364	0	364	0	364	0	0	3.33	0.999532	329.984	0.0159089	329.968	0.0318178	330	9.64177e-05	0.000953338
	2.16	0.993082	365	0	365	0	365	0	0	3.32	0.999521	330.984	0.0164011	330.967	0.0328023	331	9.91006e-05	0.00098441
	2.14	0.992756	366	0	366	0	366	0	0	3.24	0.999425	331.983	0.0169094	331.966	0.0338189	332	0.000101864	0.00101651
	2.13	0.992587	368	0	368	0	368	0	0	3.06	0.999129	332.983	0.0174343	332.965	0.0348686	333	0.00010471	0.00104967
	2.11	0.992238	371	0	371	0	371	0	0	3	0.999	333.982	0.0179763	333.964	0.0359525	334	0.000107642	0.00108392
	2.1	0.992057	373	0	373	0	373	0	0	2.97	0.998928	334.981	0.0185359	334.963	0.0370719	335	0.000110662	0.00111931
	2.06	0.99129	375	0	375	0	375	0	0	2.94	0.998852	335.981	0.0191139	335.962	0.0382278	336	0.000113773	0.00115587
	2.05	0.991087	376	0	376	0	376	0	0	2.93	0.998825	336.98	0.0197108	336.961	0.0394215	337	0.000116978	0.00119364
	2.03	0.990667	377	0	377	0	377	0	0	2.86	0.99862	337.98	0.0203271	337.959	0.0406542	338	0.000120279	0.00123266
	2.02	0.99045	383	0	383	0	383	0	0	2.82	0.998486	338.979	0.0209636	338.958	0.0419272	339	0.000123679	0.00127297
	2.01	0.990228	391	0	391	0	391	0	0	2.79	0.998378	339.978	0.021621	339.957	0.0432419	340	0.000127182	0.00131461
	2	0.99	433	2	431	4	435	0.0091954	0.00793651	2.78	0.99834	340.978	0.0222998	340.955	0.0445996	341	0.000130791	0.00135763
	1.96	0.989035	434	2	432	4	436	0.00917431	0.00793651	2.77	0.998302	341.977	0.0230009	341.954	0.0460017	342	0.000134508	0.00140207
	1.93	0.988251	435	2	433	4	437	0.00915332	0.00793651	2.63	0.997656	342.976	0.0237249	342.953	0.0474498	343	0.000138338	0.00144798
	1.9	0.987411	436	2	434	4	438	0.00913242	0.00793651	2.59	0.99743	343.976	0.0244726	343.951	0.0489453	344	0.000142283	0.00149542
	1.87	0.98651	437	2	435	4	439	0.00911162	0.00793651	2.55	0.997182	344.975	0.0252449	344.95	0.0504897	345	0.000146347	0.00154442
	1.86	0.986196	439	2	437	4	441	0.00907029	0.00793651	2.52	0.99698	345.974	0.0260424	345.948	0.0520849	346	0.000150534	0.00159505
	1.82	0.984864	441	2	439	4	443	0.00902935	0.00793651	2.49	0.996764	346.973	0.0268661	346.946	0.0537323	347	0.000154848	0.00164735
	1.8	0.984151	442	2	440	4	444	0.00900901	0.00793651	2.43	0.996285	347.972	0.0277169	347.945	0.0554337	348	0.000159292	0.0017572
	1.79	0.983782	443	2	441	4	445	0.00898876	0.00793651	2.43	0.996285	348.971	0.0285955	348.943	0.057191	349	0.000163871	0.0017572
	1.77	0.983018	444	2	442	4	446	0.00896861	0.00793651	2.43	0.996285	349.97	0.029503	349.941	0.059006	350	0.000168588	0.0017572
	1.72	0.980945	445	2	443	4	447	0.00894855	0.00793651	2.42	0.996198	350.97	0.0304403	350.939	0.0608805	351	0.000173449	0.00187445
	1.71	0.980502	446	2	444	4	448	0.00892857	0.00793651	2.37	0.995734	351.969	0.0314083	351.937	0.0628166	352	0.000178456	0.001936
	1.7	0.980047	447	2	445	4	449	0.00890869	0.00793651	2.35	0.995533	352.968	0.0324081	352.935	0.0648163	353	0.000183616	0.00199959
	1.68	0.979107	449	2	447	4	451	0.00886918	0.00793651	2.34	0.995429	353.967	0.0334408	353.933	0.0668817	354	0.000188931	0.00209895
	1.64	0.977091	450	2	448	4	452	0.00884956	0.00793651	2.34	0.995429	354.965	0.0345075	354.931	0.0690149	355	0.000194408	0.00209895
	1.58	0.973697	451	2	449	4	453	0.00883002	0.00793651	2.32	0.995214	355.964	0.0356091	355.929	0.0712183	356	0.000200051	0.0022392
	1.44	0.963692	453	2	451	4	455	0.00879121	0.00793651	2.32	0.995214	356.963	0.0367471	356.927	0.0734941	357	0.000205866	0.0022392
	1.4	0.960189	454	2	452	4	456	0.00877193	0.00793651	2.28	0.994752	357.962	0.0379224	357.924	0.0758448	358	0.000211857	0.00235055
	1.36	0.956348	455	2	453	4	457	0.00875274	0.00793651	2.23	0.994112	358.961	0.0391364	358.922	0.0782727	359	0.00021803	0.00246748
	1.34	0.954291	456	2	454	4	458	0.00873362	0.00793651	2.23	0.994112	359.96	0.0403903	359.919	0.0807806	360	0.000224391	0.00246748
	1.32	0.952137	457	2	455	4	459	0.0087146	0.00793651	2.21	0.993834	360.958	0.0416855	360.917	0.083371	361	0.000230944	0.00259026
	1.3	0.949881	458	2	456	4	460	0.00869565	0.00793651	2.19	0.993543	361.957	0.0430233	361.914	0.0860466	362	0.000237698	0.00267551
	1.29	0.948714	460	2	458	4	462	0.00865801	0.00793651	2.18	0.993393	362.956	0.0444051	362.911	0.0888103	363	0.000244656	0.0028087
	1.28	0.947519	461	2	459	4	463	0.00863931	0.00793651	2.18	0.993393	363.954	0.0458325	363.908	0.091665	364	0.000251827	0.0028087
	1.25	0.943766	462	2	460	4	464	0.00862069	0.00793651	2.16	0.993082	364.953	0.0473068	364.905	0.0946137	365	0.000259215	0.00294855
	1.24	0.942456	463	2	461	4	465	0.00860215	0.00793651	2.14	0.992756	365.951	0.0488297	365.902	0.0976594	366	0.000266829	0.00304566
	1.22	0.939744	464	2	462	4	466	0.00858369	0.00793651	2.13	0.992587	366.95	0.0504028	366.899	0.100806	367	0.000274675	0.00319737
	1.2	0.936904	465	2	463	4	467	0.00856531	0.00793651	2.13	0.992587	367.948	0.0520277	367.896	0.104055	368	0.000282759	0.00319737
	1.18	0.933931	466	2	464	4	468	0.00854701	0.00793651	2.11	0.992238	368.946	0.0537061	368.893	0.107412	369	0.00029109	0.00346726
	1.17	0.932392	467	2	465	4	469	0.00852878	0.00793651	2.11	0.992238	369.945	0.0554398	369.889	0.11088	370	0.000299674	0.00346726
	1.12	0.924142	468	2	466	4	470	0.00851064	0.00793651	2.11	0.992238	370.943	0.0572306	370.886	0.114461	371	0.000308521	0.00346726
	1.11	0.922375	469	2	467	4	471	0.00849257	0.00793651	2.1	0.992057	371.941	0.0590805	371.882	0.118161	372	0.000317637	0.00376001
	1.1	0.920567	470	2	468	4	472	0.00847458	0.00793651	2.1	0.992057	372.939	0.0609913	372.878	0.121983	373	0.000327031	0.00376001
	1.07	0.914886	471	2	469	4	473	0.00845666	0.00793651	2.06	0.99129	373.937	0.0629651	373.874	0.12593	374	0.000336712	0.00401195
	1.04	0.908799	473	2	471	4	475	0.00842105	0.00793651	2.06	0.99129	374.935	0.0650039	374.87	0.130008	375	0.000346688	0.00401195
	1.03	0.906675	474	2	472	4	476	0.00840336	0.00793651	2.05	0.991087	375.933	0.06711	375.866	0.13422	376	0.000356968	0.00421195
	1.02	0.904501	476	2	474	4	478	0.0083682	0.00793651	2.03	0.990667	376.931	0.0692855	376.861	0.138571	377	0.000367562	0.00435079
	0.99	0.897671	477	2	475	4	479	0.00835073	0.00793651	2.02	0.99045	377.928	0.0715327	377.857	0.143065	378	0.00037848	0.00487381
	0.93	0.88251	478	2	476	4	480	0.00833333	0.00793651	2.02	0.99045	378.926	0.073854	378.852	0.147708	379	0.000389731	0.00487381
	0.92	0.879774	480	2	478	4	482	0.00829876	0.00793651	2.02	0.99045	379.924	0.0762518	379.847	0.152504	380	0.000401325	0.00487381
	0.88	0.868174	482	2	480	4	484	0.00826446	0.00793651	2.02	0.99045	380.921	0.0787286	380.843	0.157457	381	0.000413274	0.00487381
	0.87	0.865104	483	2	481	4	485	0.00824742	0.00793651	2.02	0.99045	381.919	0.0812871	381.837	0.162574	382	0.000425587	0.00487381
	0.84	0.855456	485	2	483	4	487	0.00821355	0.00793651	2.02	0.99045	382.916	0.08393	382.832	0.16786	383	0.000438277	0.00487381
	0.83	0.852089	486	2	484	4	488	0.00819672	0.00793651	2.01	0.990228	383.913	0.0866599	383.827	0.17332	384	0.000451354	0.00611576
	0.82	0.848644	487	2	485	4	489	0.00817996	0.00793651	2.01	0.990228	384.911	0.0894798	384.821	0.17896	385	0.00046483	0.00611576
	0.79	0.837819	488	2	486	4	490	0.00816327	0.00793651	2.01	0.990228	385.908	0.0923927	385.815	0.184785	386	0.000478719	0.00611576
	0.77	0.830176	489	2	487	4	491	0.00814664	0.00793651	2.01	0.990228	386.905	0.0954015	386.809	0.190803	387	0.000493031	0.00611576
	0.74	0.81803	491	2	489	4	493	0.00811359	0.00793651	2.01	0.990228	387.901	0.0985095	387.803	0.197019	388	0.000507781	0.00611576
	0.72	0.809454	492	2	490	4	494	0.00809717	0.00793651	2.01	0.990228	388.898	0.10172	388.797	0.20344	389	0.000522981	0.00611576
	0.71	0.805016	493	2	491	4	495	0.00808081	0.00793651	2.01	0.990228	389.895	0.105036	389.79	0.210072	390	0.000538646	0.00611576
	0.7	0.800474	494	2	492	4	496	0.00806452	0.00793651	2.01	0.990228	390.892	0.108461	390.783	0.216923	391	0.00055479	0.00611576
	0.65	0.776128	495	2	493	4	497	0.00804829	0.00793651	2	0.99	391.888	0.112	391.776	0.223999	392	0.000571426	0.0141664
	0.63	0.765577	497	2	495	4	499	0.00801603	0.00793651	2	0.99	392.884	0.115654	392.769	0.231308	393	0.000588571	0.0141664
	0.6	0.748811	499	2	497	4	501	0.00798403	0.00793651	2	0.99	393.881	0.119429	393.761	0.238858	394	0.000606239	0.0141664
	0.58	0.736973	500	2	498	4	502	0.00796813	0.00793651	2	0.99	394.877	0.123328	394.753	0.246657	395	0.000624447	0.0141664
	0.57	0.730847	502	2	500	4	504	0.00793651	0.00793651	2	0.99	395.873	0.127356	395.745	0.254712	396	0.000643211	0.0141664
	0.56	0.724577	503	3	500	6	506	0.0118577	0.0117647	2	0.99	396.868	0.131516	396.737	0.263032	397	0.000662548	0.0141664
	0.55	0.718162	504	3	501	6	507	0.0118343	0.0117647	2	0.99	397.864	0.135813	397.728	0.271625	398	0.000682475	0.0141664
	0.54	0.711597	506	3	503	6	509	0.0117878	0.0117647	2	0.99	398.86	0.140251	398.719	0.280501	399	0.00070301	0.0141664
	0.53	0.704879	507	3	504	6	510	0.0117647	0.0117647	2	0.99	399.855	0.144834	399.71	0.289669	400	0.000724172	0.0141664
	0.51	0.69097	507	4	503	8	511	0.0156556	0.0155945	2	0.99	400.85	0.149569	400.701	0.299138	401	0.00074598	0.0141664
	0.49	0.676406	508	4	504	8	512	0.015625	0.0155945	2	0.99	401.846	0.154459	401.691	0.308918	402	0.000768452	0.0141664
	0.48	0.668869	509	4	505	8	513	0.0155945	0.0155945	2	0.99	402.84	0.159509	402.681	0.319019	403	0.00079161	0.0141664
	0.46	0.653263	511	5	506	10	516	0.0193798	0.0193424	2	0.99	403.835	0.164726	403.671	0.329451	404	0.000815474	0.0141664
	0.44	0.636922	512	5	507	10	517	0.0193424	0.0193424	2	0.99	404.83	0.170113	404.66	0.340226	405	0.000840064	0.0141664
	0.43	0.628465	513	6	507	12	519	0.0231214	0.0229885	2	0.99	405.824	0.175677	405.649	0.351354	406	0.000865404	0.0141664
	0.41	0.610955	515	6	509	12	521	0.0230326	0.0229885	2	0.99	406.819	0.181423	406.637	0.362847	407	0.000891516	0.0141664
	0.39	0.59262	516	6	510	12	522	0.0229885	0.0229885	2	0.99	407.813	0.187358	407.625	0.374716	408	0.000918422	0.0141664
	0.38	0.583131	517	7	510	14	524	0.0267176	0.0267176	2	0.99	408.807	0.193487	408.613	0.386974	409	0.000946147	0.0141664
	0.37	0.57342	517	8	509	16	525	0.0304762	0.0300752	2	0.99	409.8	0.199817	409.6	0.399633	410	0.000974715	0.0141664
	0.36	0.563484	518	8	510	16	526	0.0304183	0.0300752	2	0.99	410.794	0.206353	410.587	0.412706	411	0.00100415	0.0141664
	0.34	0.542912	519	8	511	16	527	0.0303605	0.0300752	2	0.99	411.787	0.213103	411.574	0.426206	412	0.00103448	0.0141664
	0.31	0.510221	520	8	512	16	528	0.030303	0.0300752	2	0.99	412.78	0.220074	412.56	0.440148	413	0.00106573	0.0141664
	0.27	0.462968	522	8	514	16	530	0.0301887	0.0300752	2	0.99	413.773	0.227272	413.545	0.454544	414	0.00109793	0.0141664
	0.26	0.450459	524	8	516	16	532	0.0300752	0.0300752	2	0.99	414.765	0.234705	414.531	0.46941	415	0.00113111	0.0141664
	0.25	0.437659	525	9	516	18	534	0.0337079	0.0332717	2	0.99	415.758	0.24238	415.515	0.484761	416	0.00116529	0.0141664
	0.24	0.42456	526	9	517	18	535	0.0336449	0.0332717	2	0.99	416.75	0.250306	416.499	0.500611	417	0.00120051	0.0141664
	0.23	0.411156	529	9	520	18	538	0.0334572	0.0332717	2	0.99	417.742	0.258489	417.483	0.516978	418	0.00123679	0.0141664
	0.22	0.39744	530	9	521	18	539	0.0333952	0.0332717	2	0.99	418.733	0.266938	418.466	0.533877	419	0.00127417	0.0141664
	0.2	0.369043	531	9	522	18	540	0.0333333	0.0332717	2	0.99	419.724	0.275662	419.449	0.551324	420	0.00131268	0.0141664
	0.18	0.339307	532	9	523	18	541	0.0332717	0.0332717	2	0.99	420.715	0.284669	420.431	0.569339	421	0.00135235	0.0141664
	0.17	0.323917	537	10	527	20	547	0.0365631	0.0365631	2	0.99	421.706	0.293969	421.412	0.587937	422	0.00139322	0.0141664
	0.16	0.308169	538	11	527	22	549	0.0400729	0.0398551	2	0.99	422.696	0.303569	422.393	0.607139	423	0.00143532	0.0141664
	0.14	0.275564	541	11	530	22	552	0.0398551	0.0398551	2	0.99	423.687	0.313481	423.373	0.626961	424	0.00147868	0.0141664
	0.13	0.25869	542	12	530	24	554	0.0433213	0.0433213	2	0.99	424.676	0.323713	424.353	0.647425	425	0.00152335	0.0141664
	0.12	0.241422	548	13	535	26	561	0.0463458	0.0463458	2	0.99	425.666	0.334275	425.331	0.66855	426	0.00156937	0.0141664
	0.11	0.223753	550	14	536	28	564	0.0496454	0.0496454	2	0.99	426.655	0.345178	426.31	0.690357	427	0.00161676	0.0141664
	0.1	0.205672	554	15	539	30	569	0.0527241	0.0527241	2	0.99	427.644	0.356433	427.287	0.712866	428	0.00166558	0.0141664
	0.09	0.187169	559	18	541	36	577	0.0623917	0.0617496	2	0.99	428.632	0.36805	428.264	0.7361	429	0.00171585	0.0141664
	0.08	0.168236	563	18	545	36	581	0.0619621	0.0617496	2	0.99	429.62	0.380041	429.24	0.760081	430	0.00176763	0.0141664
	0.07	0.148862	565	18	547	36	583	0.0617496	0.0617496	2	0.99	430.608	0.392416	430.215	0.784832	431	0.00182096	0.0141664
	0.06	0.129036	576	20	556	40	596	0.0671141	0.0671141	2	0.99	431.595	0.405188	431.19	0.810376	432	0.00187587	0.0141664
	0.05	0.108749	581	24	557	48	605	0.0793388	0.0793388	2	0.99	432.582	0.418369	432.163	0.836739	433	0.00193242	0.0141664
										2	0.99	433.568	0.431972	433.136	0.863944	434	0.00199065	0.0141664
										2	0.99	434.554	0.446009	434.108	0.892017	435	0.00205061	0.0141664
										1.96	0.989035	435.54	0.460493	435.079	0.920986	436	0.00211235	0.0289673
										1.93	0.988251	436.525	0.475438	436.049	0.950876	437	0.00217592	0.029889
										1.9	0.987411	437.509	0.490858	437.018	0.981716	438	0.00224136	0.0308385
										1.87	0.98651	438.493	0.506767	437.986	1.01353	439	0.00230873	0.0318164
										1.86	0.986196	439.477	0.523179	438.954	1.04636	440	0.00237809	0.0333383
										1.86	0.986196	440.46	0.54011	439.92	1.08022	441	0.00244948	0.0333383
										1.82	0.984864	441.442	0.557575	440.885	1.11515	442	0.00252296	0.035474
										1.82	0.984864	442.424	0.575589	441.849	1.15118	443	0.0025986	0.035474
										1.8	0.984151	443.406	0.594169	442.812	1.18834	444	0.00267644	0.037159
										1.79	0.983782	444.387	0.613332	443.773	1.22666	445	0.00275655	0.0383234
										1.77	0.983018	445.367	0.633093	444.734	1.26619	446	0.00283898	0.0395217
										1.72	0.980945	446.347	0.653471	445.693	1.30694	447	0.00292381	0.0407546
										1.71	0.980502	447.326	0.674484	446.651	1.34897	448	0.00301109	0.0420229
										1.7	0.980047	448.304	0.696148	447.608	1.3923	449	0.00310088	0.0433275
										1.68	0.979107	449.282	0.718484	448.563	1.43697	450	0.00319326	0.0453542
										1.68	0.979107	450.258	0.741509	449.517	1.48302	451	0.00328829	0.0453542
										1.64	0.977091	451.235	0.765243	450.47	1.53049	452	0.00338603	0.0474671
										1.58	0.973697	452.21	0.789706	451.421	1.57941	453	0.00348656	0.048925
										1.44	0.963692	453.185	0.814919	452.37	1.62984	454	0.00358995	0.0511879
										1.44	0.963692	454.159	0.840901	453.318	1.6818	455	0.00369627	0.0511879
										1.4	0.960189	455.132	0.867674	454.265	1.73535	456	0.00380559	0.0535446
										1.36	0.956348	456.105	0.89526	455.209	1.79052	457	0.00391799	0.0551692
										1.34	0.954291	457.076	0.92368	456.153	1.84736	458	0.00403354	0.0568376
										1.32	0.952137	458.047	0.952956	457.094	1.90591	459	0.00415231	0.0585507
										1.3	0.949881	459.017	0.983112	458.034	1.96622	460	0.0042744	0.0603092
										1.29	0.948714	459.986	1.01417	458.972	2.02834	461	0.00439987	0.0630339
										1.29	0.948714	460.954	1.04615	459.908	2.09231	462	0.0045288	0.0630339
										1.28	0.947519	461.921	1.07909	460.842	2.15817	463	0.00466128	0.0658654
										1.25	0.943766	462.887	1.11299	461.774	2.22599	464	0.00479739	0.0678138
										1.24	0.942456	463.852	1.1479	462.704	2.2958	465	0.00493721	0.0698116
										1.22	0.939744	464.816	1.18383	463.632	2.36767	466	0.00508083	0.0718596
										1.2	0.936904	465.779	1.22081	464.558	2.44163	467	0.00522832	0.0739585
										1.18	0.933931	466.741	1.25887	465.482	2.51774	468	0.00537978	0.0761091
										1.17	0.932392	467.702	1.29803	466.404	2.59605	469	0.00553529	0.078312
										1.12	0.924142	468.662	1.33831	467.323	2.67662	470	0.00569494	0.0805678
										1.11	0.922375	469.62	1.37975	468.24	2.7595	471	0.00585881	0.0828774
										1.1	0.920567	470.578	1.42237	469.155	2.84474	472	0.006027	0.0852412
										1.07	0.914886	471.534	1.4662	470.068	2.93241	473	0.00619959	0.0876598
										1.04	0.908799	472.489	1.51127	470.977	3.02254	474	0.00637667	0.0913916
										1.04	0.908799	473.442	1.5576	471.885	3.11521	475	0.00655833	0.0913916
										1.03	0.906675	474.395	1.60523	472.79	3.21046	476	0.00674467	0.0952497
										1.02	0.904501	475.346	1.65418	473.692	3.30836	477	0.00693576	0.0992354
										1.02	0.904501	476.296	1.70448	474.591	3.40895	478	0.0071317	0.0992354
										0.99	0.897671	477.244	1.75615	475.488	3.5123	479	0.00733257	0.10335
										0.93	0.88251	478.191	1.80924	476.382	3.61847	480	0.00753848	0.106165
										0.92	0.879774	479.136	1.86376	477.272	3.72751	481	0.0077495	0.110497
										0.92	0.879774	480.08	1.91974	478.161	3.83948	482	0.00796573	0.110497
										0.88	0.868174	481.023	1.97722	479.046	3.95444	483	0.00818726	0.116475
										0.88	0.868174	481.964	2.03623	479.928	4.07245	484	0.00841416	0.116475
										0.87	0.865104	482.903	2.09678	480.806	4.19357	485	0.00864653	0.121112
										0.84	0.855456	483.841	2.15892	481.682	4.31785	486	0.00888446	0.125879
										0.84	0.855456	484.777	2.22267	482.555	4.44535	487	0.00912802	0.125879
										0.83	0.852089	485.712	2.28806	483.424	4.57613	488	0.00937731	0.130777
										0.82	0.848644	486.645	2.35512	484.29	4.71024	489	0.0096324	0.134114
										0.79	0.837819	487.576	2.42388	485.152	4.84775	490	0.00989337	0.137508
										0.77	0.830176	488.506	2.49436	486.011	4.98871	491	0.0101603	0.140958
										0.74	0.81803	489.433	2.56659	486.867	5.13318	492	0.0104333	0.146238
										0.74	0.81803	490.359	2.6406	487.719	5.28121	493	0.0107124	0.146238
										0.72	0.809454	491.284	2.71643	488.567	5.43285	494	0.0109977	0.151642
										0.71	0.805016	492.206	2.79408	489.412	5.58817	495	0.0112892	0.155313
										0.7	0.800474	493.126	2.8736	490.253	5.7472	496	0.0115871	0.159036
										0.65	0.776128	494.045	2.95501	491.09	5.91002	497	0.0118914	0.162811
										0.63	0.765577	494.962	3.03833	491.923	6.07666	498	0.0122021	0.168569
										0.63	0.765577	495.876	3.12359	492.753	6.24717	499	0.0125194	0.168569
										0.6	0.748811	496.789	3.21081	493.578	6.42161	500	0.0128432	0.176418
										0.6	0.748811	497.7	3.30001	494.4	6.60002	501	0.0131737	0.176418
										0.58	0.736973	498.609	3.39123	495.218	6.78245	502	0.0135109	0.182427
										0.57	0.730847	499.516	3.48447	496.031	6.96894	503	0.0138548	0.188537
										0.57	0.730847	500.42	3.57977	496.84	7.15954	504	0.0142054	0.188537
										0.56	0.724577	501.323	3.67714	497.646	7.35428	505	0.0145629	0.196829
										0.56	0.724577	502.223	3.7766	498.447	7.55321	506	0.0149273	0.196829
										0.55	0.718162	503.122	3.87818	499.244	7.75636	507	0.0152985	0.20315
										0.54	0.711597	504.018	3.98189	500.036	7.96377	508	0.0156767	0.209552
										0.54	0.711597	504.912	4.08774	500.825	8.17548	509	0.0160618	0.209552
										0.53	0.704879	505.804	4.19575	501.608	8.3915	510	0.0164539	0.216028
										0.51	0.69097	506.694	4.30594	502.388	8.61189	511	0.016853	0.220383
										0.49	0.676406	507.582	4.41833	503.163	8.83665	512	0.0172591	0.224765
										0.48	0.668869	508.467	4.53291	503.934	9.06583	513	0.0176722	0.229173
										0.46	0.653263	509.35	4.64972	504.701	9.29943	514	0.0180923	0.238056
										0.46	0.653263	510.231	4.76875	505.463	9.53749	515	0.0185194	0.238056
										0.46	0.653263	511.11	4.89001	506.22	9.78002	516	0.0189535	0.238056
										0.44	0.636922	511.986	5.01352	506.973	10.027	517	0.0193946	0.247014
										0.43	0.628465	512.861	5.13927	507.721	10.2785	518	0.0198428	0.253769
										0.43	0.628465	513.733	5.26729	508.465	10.5346	519	0.0202978	0.253769
										0.41	0.610955	514.602	5.39756	509.205	10.7951	520	0.0207598	0.262809
										0.41	0.610955	515.47	5.5301	509.94	11.0602	521	0.0212288	0.262809
										0.39	0.59262	516.335	5.6649	510.67	11.3298	522	0.0217046	0.269604
										0.38	0.583131	517.198	5.80197	511.396	11.6039	523	0.0221873	0.276401
										0.38	0.583131	518.059	5.9413	512.117	11.8826	524	0.0226767	0.276401
										0.37	0.57342	518.917	6.0829	512.834	12.1658	525	0.0231729	0.283193
										0.36	0.563484	519.773	6.22675	513.546	12.4535	526	0.0236759	0.287713
										0.34	0.542912	520.627	6.37286	514.254	12.7457	527	0.0241854	0.292225
										0.31	0.510221	521.479	6.52123	514.958	13.0425	528	0.0247016	0.296725
										0.27	0.462968	522.328	6.67183	515.656	13.3437	529	0.0252243	0.30345
										0.27	0.462968	523.175	6.82467	516.351	13.6493	530	0.0257535	0.30345
										0.26	0.450459	524.02	6.97974	517.041	13.9595	531	0.026289	0.312353
										0.26	0.450459	524.863	7.13702	517.726	14.274	532	0.0268309	0.312353
										0.25	0.437659	525.703	7.29651	518.407	14.593	533	0.027379	0.321168
										0.25	0.437659	526.542	7.45819	519.084	14.9164	534	0.0279333	0.321168
										0.24	0.42456	527.378	7.62204	519.756	15.2441	535	0.0284936	0.327711
										0.23	0.411156	528.212	7.78806	520.424	15.5761	536	0.0290599	0.33633
										0.23	0.411156	529.044	7.95622	521.088	15.9124	537	0.0296321	0.33633
										0.23	0.411156	529.873	8.12652	521.747	16.253	538	0.0302101	0.33633
										0.22	0.39744	530.701	8.29892	522.402	16.5978	539	0.0307938	0.344813
										0.2	0.369043	531.527	8.47342	523.053	16.9468	540	0.031383	0.348999
										0.18	0.339307	532.35	8.64999	523.7	17.3	541	0.0319778	0.353146
										0.17	0.323917	533.171	8.82862	524.343	17.6572	542	0.0325779	0.367325
										0.17	0.323917	533.991	9.00927	524.981	18.0185	543	0.0331833	0.367325
										0.17	0.323917	534.808	9.19194	525.616	18.3839	544	0.0337939	0.367325
										0.17	0.323917	535.623	9.37659	526.247	18.7532	545	0.0344095	0.367325
										0.17	0.323917	536.437	9.56321	526.874	19.1264	546	0.0350301	0.367325
										0.17	0.323917	537.248	9.75176	527.496	19.5035	547	0.0356554	0.367325
										0.16	0.308169	538.058	9.94223	528.116	19.8845	548	0.0362855	0.38283
										0.16	0.308169	538.865	10.1346	528.731	20.2692	549	0.0369201	0.38283
										0.14	0.275564	539.671	10.3288	529.342	20.6576	550	0.0375593	0.392109
										0.14	0.275564	540.475	10.5249	529.95	21.0497	551	0.0382027	0.392109
										0.14	0.275564	541.277	10.7227	530.555	21.4454	552	0.0388504	0.392109
										0.13	0.25869	542.078	10.9224	531.155	21.8447	553	0.0395022	0.401052
										0.13	0.25869	542.876	11.1238	531.752	22.2475	554	0.040158	0.401052
										0.12	0.241422	543.673	11.3269	532.346	22.6538	555	0.0408176	0.416273
										0.12	0.241422	544.468	11.5317	532.937	23.0634	556	0.041481	0.416273
										0.12	0.241422	545.262	11.7382	533.524	23.4764	557	0.0421479	0.416273
										0.12	0.241422	546.054	11.9463	534.107	23.8927	558	0.0428184	0.416273
										0.12	0.241422	546.844	12.1561	534.688	24.3122	559	0.0434922	0.416273
										0.12	0.241422	547.633	12.3674	535.265	24.7348	560	0.0441693	0.416273
										0.12	0.241422	548.42	12.5803	535.839	25.1606	561	0.0448496	0.416273
										0.11	0.223753	549.205	12.7947	536.411	25.5894	562	0.0455328	0.431823
										0.11	0.223753	549.989	13.0106	536.979	26.0212	563	0.0462189	0.431823
										0.11	0.223753	550.772	13.228	537.544	26.456	564	0.0469078	0.431823
										0.1	0.205672	551.553	13.4468	538.106	26.8936	565	0.0475994	0.443222
										0.1	0.205672	552.333	13.667	538.666	27.3341	566	0.0482935	0.443222
										0.1	0.205672	553.111	13.8887	539.223	27.7773	567	0.04899	0.443222
										0.1	0.205672	553.888	14.1116	539.777	28.2232	568	0.0496888	0.443222
										0.1	0.205672	554.664	14.3359	540.328	28.6718	569	0.0503898	0.443222
										0.09	0.187169	555.439	14.5615	540.877	29.123	570	0.051093	0.459811
										0.09	0.187169	556.212	14.7883	541.423	29.5767	571	0.0517981	0.459811
										0.09	0.187169	556.984	15.0164	541.967	30.0329	572	0.052505	0.459811
										0.09	0.187169	557.754	15.2458	542.508	30.4915	573	0.0532138	0.459811
										0.09	0.187169	558.524	15.4762	543.048	30.9525	574	0.0539242	0.459811
										0.09	0.187169	559.292	15.7079	543.584	31.4158	575	0.0546362	0.459811
										0.09	0.187169	560.059	15.9407	544.119	31.8814	576	0.0553496	0.459811
										0.09	0.187169	560.825	16.1746	544.651	32.3492	577	0.0560644	0.459811
										0.08	0.168236	561.59	16.4096	545.181	32.8191	578	0.0567805	0.473093
										0.08	0.168236	562.354	16.6456	545.709	33.2912	579	0.0574977	0.473093
										0.08	0.168236	563.117	16.8826	546.235	33.7653	580	0.058216	0.473093
										0.08	0.168236	563.879	17.1207	546.759	34.2414	581	0.0589353	0.473093
										0.07	0.148862	564.64	17.3597	547.281	34.7195	582	0.0596555	0.479047
										0.07	0.148862	565.4	17.5997	547.801	35.1995	583	0.0603765	0.479047
										0.06	0.129036	566.159	17.8407	548.319	35.6813	584	0.0610982	0.492093
										0.06	0.129036	566.917	18.0825	548.835	36.165	585	0.0618205	0.492093
										0.06	0.129036	567.675	18.3252	549.35	36.6505	586	0.0625434	0.492093
										0.06	0.129036	568.431	18.5688	549.862	37.1376	587	0.0632668	0.492093
										0.06	0.129036	569.187	18.8132	550.374	37.6265	588	0.0639906	0.492093
										0.06	0.129036	569.942	19.0585	550.883	38.117	589	0.0647147	0.492093
										0.06	0.129036	570.695	19.3045	551.391	38.6091	590	0.0654391	0.492093
										0.06	0.129036	571.449	19.5514	551.897	39.1027	591	0.0661637	0.492093
										0.06	0.129036	572.201	19.7989	552.402	39.5979	592	0.0668883	0.492093
										0.06	0.129036	572.953	20.0473	552.905	40.0945	593	0.067613	0.492093
										0.06	0.129036	573.704	20.2963	553.407	40.5926	594	0.0683377	0.492093
										0.06	0.129036	574.454	20.546	553.908	41.092	595	0.0690623	0.492093
										0.06	0.129036	575.204	20.7964	554.407	41.5929	596	0.0697867	0.492093
										0.05	0.108749	575.952	21.0475	554.905	42.095	597	0.0705109	0.507078
										0.05	0.108749	576.701	21.2992	555.402	42.5984	598	0.0712348	0.507078
										0.05	0.108749	577.448	21.5516	555.897	43.1031	599	0.0719584	0.507078
										0.05	0.108749	578.195	21.8045	556.391	43.609	600	0.0726817	0.507078
										0.05	0.108749	578.942	22.058	556.884	44.1161	601	0.0734045	0.507078
										0.05	0.108749	579.688	22.3122	557.376	44.6243	602	0.0741268	0.507078
										0.05	0.108749	580.433	22.5668	557.866	45.1336	603	0.0748485	0.507078
										0.05	0.108749	581.178	22.822	558.356	45.6441	604	0.0755697	0.507078
										0.05	0.108749	581.922	23.0778	558.844	46.1556	605	0.0762902	0.507078

## Sheet: Distinct Peptide Level Data
Distinct Peptide Level Data		Confidence Threshold	Forward	Reverse	Correct	Incorrect	Total	Global FDR	q-value		Fit Confidence Threshold	Fit Forward	Fit Reverse	Fit Correct	Fit Incorrect	Fit Total	Fit Global FDR	Fit Local FDR
		1	1365	2	1363	4	1367	0.00292612	0.00127796		1	0.999322	0.000677973	0.998644	0.00135595	1	0.00135595	0.00138364
		0.9999	1955	2	1953	4	1957	0.00204394	0.00127796		1	1.99864	0.00135596	1.99729	0.00271192	2	0.00135596	0.00138364
		0.9998	2322	3	2319	6	2325	0.00258065	0.00127796		1	2.99797	0.00203396	2.99593	0.00406791	3	0.00135597	0.00138364
		0.9997	2471	3	2468	6	2474	0.00242522	0.00127796		1	3.99729	0.00271197	3.99458	0.00542393	4	0.00135598	0.00138364
		0.9996	2702	3	2699	6	2705	0.00221811	0.00127796		1	4.99661	0.00338999	4.99322	0.00677997	5	0.00135599	0.00138364
		0.9995	2777	3	2774	6	2780	0.00215827	0.00127796		1	5.99593	0.00406802	5.99186	0.00813604	6	0.00135601	0.00138364
		0.9994	2882	3	2879	6	2885	0.00207972	0.00127796		1	6.99525	0.00474607	6.99051	0.00949213	7	0.00135602	0.00138364
		0.9993	3050	3	3047	6	3053	0.00196528	0.00127796		1	7.99458	0.00542412	7.98915	0.0108482	8	0.00135603	0.00138364
		0.9992	3109	3	3106	6	3112	0.00192802	0.00127796		1	8.9939	0.00610219	8.9878	0.0122044	9	0.00135604	0.00138364
		0.9991	3206	3	3203	6	3209	0.00186974	0.00127796		1	9.99322	0.00678027	9.98644	0.0135605	10	0.00135605	0.00138364
		0.999	3255	3	3252	6	3258	0.00184162	0.00127796		1	10.9925	0.00745837	10.9851	0.0149167	11	0.00135607	0.00138364
		0.9989	3298	3	3295	6	3301	0.00181763	0.00127796		1	11.9919	0.00813647	11.9837	0.0162729	12	0.00135608	0.00138364
		0.9988	3329	3	3326	6	3332	0.00180072	0.00127796		1	12.9912	0.00881459	12.9824	0.0176292	13	0.00135609	0.00138364
		0.9987	3368	3	3365	6	3371	0.00177989	0.00127796		1	13.9905	0.00949272	13.981	0.0189854	14	0.0013561	0.00138364
		0.9986	3410	3	3407	6	3413	0.00175798	0.00127796		1	14.9898	0.0101709	14.9797	0.0203417	15	0.00135611	0.00138364
		0.9985	3437	3	3434	6	3440	0.00174419	0.00127796		1	15.9892	0.010849	15.9783	0.021698	16	0.00135613	0.00138364
		0.9984	3457	3	3454	6	3460	0.0017341	0.00127796		1	16.9885	0.0115272	16.9769	0.0230544	17	0.00135614	0.00138364
		0.9983	3501	3	3498	6	3504	0.00171233	0.00127796		1	17.9878	0.0122054	17.9756	0.0244107	18	0.00135615	0.00138364
		0.9982	3528	3	3525	6	3531	0.00169924	0.00127796		1	18.9871	0.0128835	18.9742	0.0257671	19	0.00135616	0.00138364
		0.9981	3547	3	3544	6	3550	0.00169014	0.00127796		1	19.9864	0.0135618	19.9729	0.0271235	20	0.00135618	0.00138364
		0.998	3588	3	3585	6	3591	0.00167084	0.00127796		1	20.9858	0.01424	20.9715	0.0284799	21	0.00135619	0.00138364
		0.9979	3613	3	3610	6	3616	0.00165929	0.00127796		1	21.9851	0.0149182	21.9702	0.0298364	22	0.0013562	0.00138364
		0.9978	3634	3	3631	6	3637	0.00164971	0.00127796		1	22.9844	0.0155964	22.9688	0.0311929	23	0.00135621	0.00138364
		0.9977	3648	3	3645	6	3651	0.00164339	0.00127796		1	23.9837	0.0162747	23.9675	0.0325494	24	0.00135622	0.00138364
		0.9976	3662	3	3659	6	3665	0.00163711	0.00127796		1	24.983	0.0169529	24.9661	0.0339059	25	0.00135624	0.00138364
		0.9975	3690	3	3687	6	3693	0.0016247	0.00127796		1	25.9824	0.0176312	25.9647	0.0352624	26	0.00135625	0.00138364
		0.9974	3710	3	3707	6	3713	0.00161594	0.00127796		1	26.9817	0.0183095	26.9634	0.036619	27	0.00135626	0.00138364
		0.9973	3733	3	3730	6	3736	0.001606	0.00127796		1	27.981	0.0189878	27.962	0.0379756	28	0.00135627	0.00138364
		0.9972	3752	3	3749	6	3755	0.00159787	0.00127796		1	28.9803	0.0196661	28.9607	0.0393322	29	0.00135628	0.00138364
		0.9971	3772	3	3769	6	3775	0.0015894	0.00127796		1	29.9797	0.0203444	29.9593	0.0406889	30	0.0013563	0.00138364
		0.997	3787	3	3784	6	3790	0.00158311	0.00127796		1	30.979	0.0210228	30.958	0.0420455	31	0.00135631	0.00138364
		0.9969	3806	3	3803	6	3809	0.00157522	0.00127796		1	31.9783	0.0217011	31.9566	0.0434022	32	0.00135632	0.00138364
		0.9968	3829	3	3826	6	3832	0.00156576	0.00127796		1	32.9776	0.0223795	32.9552	0.0447589	33	0.00135633	0.00138364
		0.9967	3855	3	3852	6	3858	0.00155521	0.00127796		1	33.9769	0.0230578	33.9539	0.0461157	34	0.00135634	0.00138364
		0.9966	3867	3	3864	6	3870	0.00155039	0.00127796		1	34.9763	0.0237362	34.9525	0.0474724	35	0.00135636	0.00138364
		0.9965	3887	3	3884	6	3890	0.00154242	0.00127796		1	35.9756	0.0244146	35.9512	0.0488292	36	0.00135637	0.00138364
		0.9964	3895	3	3892	6	3898	0.00153925	0.00127796		1	36.9749	0.025093	36.9498	0.050186	37	0.00135638	0.00138364
		0.9963	3905	3	3902	6	3908	0.00153531	0.00127796		1	37.9742	0.0257714	37.9485	0.0515429	38	0.00135639	0.00138364
		0.9962	3922	3	3919	6	3925	0.00152866	0.00127796		1	38.9736	0.0264499	38.9471	0.0528997	39	0.0013564	0.00138364
		0.9961	3934	3	3931	6	3937	0.001524	0.00127796		1	39.9729	0.0271283	39.9457	0.0542566	40	0.00135642	0.00138364
		0.996	3944	3	3941	6	3947	0.00152014	0.00127796		1	40.9722	0.0278068	40.9444	0.0556135	41	0.00135643	0.00138364
		0.9959	3968	3	3965	6	3971	0.00151095	0.00127796		1	41.9715	0.0284852	41.943	0.0569705	42	0.00135644	0.00138364
		0.9958	3973	3	3970	6	3976	0.00150905	0.00127796		1	42.9708	0.0291637	42.9417	0.0583274	43	0.00135645	0.00138364
		0.9957	4005	3	4002	6	4008	0.00149701	0.00127796		1	43.9702	0.0298422	43.9403	0.0596844	44	0.00135646	0.00138364
		0.9956	4015	3	4012	6	4018	0.00149328	0.00127796		1	44.9695	0.0305207	44.939	0.0610414	45	0.00135648	0.00138364
		0.9955	4023	3	4020	6	4026	0.00149031	0.00127796		1	45.9688	0.0311992	45.9376	0.0623984	46	0.00135649	0.00138364
		0.9954	4030	3	4027	6	4033	0.00148773	0.00127796		1	46.9681	0.0318777	46.9362	0.0637555	47	0.0013565	0.00138364
		0.9953	4038	3	4035	6	4041	0.00148478	0.00127796		1	47.9674	0.0325563	47.9349	0.0651126	48	0.00135651	0.00138364
		0.9952	4046	3	4043	6	4049	0.00148185	0.00127796		1	48.9668	0.0332348	48.9335	0.0664697	49	0.00135652	0.00138364
		0.9951	4062	3	4059	6	4065	0.00147601	0.00127796		1	49.9661	0.0339134	49.9322	0.0678268	50	0.00135654	0.00138364
		0.995	4076	3	4073	6	4079	0.00147095	0.00127796		1	50.9654	0.034592	50.9308	0.0691839	51	0.00135655	0.00138364
		0.9949	4089	3	4086	6	4092	0.00146628	0.00127796		1	51.9647	0.0352706	51.9295	0.0705411	52	0.00135656	0.00138364
		0.9948	4093	3	4090	6	4096	0.00146484	0.00127796		1	52.9641	0.0359492	52.9281	0.0718983	53	0.00135657	0.00138364
		0.9947	4102	3	4099	6	4105	0.00146163	0.00127796		1	53.9634	0.0366278	53.9267	0.0732555	54	0.00135658	0.00138364
		0.9946	4119	3	4116	6	4122	0.0014556	0.00127796		1	54.9627	0.0373064	54.9254	0.0746128	55	0.0013566	0.00138364
		0.9945	4136	3	4133	6	4139	0.00144963	0.00127796		1	55.962	0.037985	55.924	0.0759701	56	0.00135661	0.00138364
		0.9944	4142	3	4139	6	4145	0.00144753	0.00127796		1	56.9613	0.0386637	56.9227	0.0773274	57	0.00135662	0.00138364
		0.9943	4154	3	4151	6	4157	0.00144335	0.00127796		1	57.9607	0.0393423	57.9213	0.0786847	58	0.00135663	0.00138364
		0.9942	4173	3	4170	6	4176	0.00143678	0.00127796		1	58.96	0.040021	58.92	0.080042	59	0.00135664	0.00138364
		0.9941	4180	3	4177	6	4183	0.00143438	0.00127796		1	59.9593	0.0406997	59.9186	0.0813994	60	0.00135666	0.00138364
		0.994	4181	3	4178	6	4184	0.00143403	0.00127796		1	60.9586	0.0413784	60.9172	0.0827568	61	0.00135667	0.00138364
		0.9939	4191	3	4188	6	4194	0.00143062	0.00127796		1	61.9579	0.0420571	61.9159	0.0841142	62	0.00135668	0.00138364
		0.9938	4199	3	4196	6	4202	0.00142789	0.00127796		1	62.9573	0.0427358	62.9145	0.0854717	63	0.00135669	0.00138364
		0.9937	4204	3	4201	6	4207	0.00142619	0.00127796		1	63.9566	0.0434146	63.9132	0.0868291	64	0.00135671	0.00138364
		0.9936	4210	3	4207	6	4213	0.00142416	0.00127796		1	64.9559	0.0440933	64.9118	0.0881866	65	0.00135672	0.00138364
		0.9935	4223	3	4220	6	4226	0.00141978	0.00127796		1	65.9552	0.0447721	65.9105	0.0895442	66	0.00135673	0.00138364
		0.9934	4241	3	4238	6	4244	0.00141376	0.00127796		1	66.9545	0.0454508	66.9091	0.0909017	67	0.00135674	0.00138364
		0.9933	4247	3	4244	6	4250	0.00141176	0.00127796		1	67.9539	0.0461296	67.9077	0.0922593	68	0.00135675	0.00138364
		0.9932	4261	3	4258	6	4264	0.00140713	0.00127796		1	68.9532	0.0468084	68.9064	0.0936169	69	0.00135677	0.00138364
		0.9931	4271	3	4268	6	4274	0.00140384	0.00127796		1	69.9525	0.0474872	69.905	0.0949745	70	0.00135678	0.00138364
		0.993	4283	3	4280	6	4286	0.00139991	0.00127796		1	70.9518	0.0481661	70.9037	0.0963322	71	0.00135679	0.00138364
		0.9929	4287	3	4284	6	4290	0.0013986	0.00127796		1	71.9512	0.0488449	71.9023	0.0976898	72	0.0013568	0.00138364
		0.9928	4300	3	4297	6	4303	0.00139438	0.00127796		1	72.9505	0.0495238	72.901	0.0990475	73	0.00135682	0.00138364
		0.9927	4315	3	4312	6	4318	0.00138953	0.00127796		1	73.9498	0.0502026	73.8996	0.100405	74	0.00135683	0.00138364
		0.9926	4319	3	4316	6	4322	0.00138825	0.00127796		1	74.9491	0.0508815	74.8982	0.101763	75	0.00135684	0.00138364
		0.9925	4325	3	4322	6	4328	0.00138632	0.00127796		1	75.9484	0.0515604	75.8969	0.103121	76	0.00135685	0.00138364
		0.9924	4329	3	4326	6	4332	0.00138504	0.00127796		1	76.9478	0.0522393	76.8955	0.104479	77	0.00135687	0.00138364
		0.9923	4336	3	4333	6	4339	0.00138281	0.00127796		1	77.9471	0.0529182	77.8942	0.105836	78	0.00135688	0.00138364
		0.9922	4342	3	4339	6	4345	0.0013809	0.00127796		1	78.9464	0.0535972	78.8928	0.107194	79	0.00135689	0.00138364
		0.9921	4354	3	4351	6	4357	0.00137709	0.00127796		1	79.9457	0.0542761	79.8914	0.108552	80	0.0013569	0.00138364
		0.992	4366	3	4363	6	4369	0.00137331	0.00127796		1	80.945	0.0549551	80.8901	0.10991	81	0.00135692	0.00138364
		0.9919	4371	3	4368	6	4374	0.00137174	0.00127796		1	81.9444	0.0556341	81.8887	0.111268	82	0.00135693	0.00138364
		0.9918	4377	3	4374	6	4380	0.00136986	0.00127796		1	82.9437	0.056313	82.8874	0.112626	83	0.00135694	0.00138364
		0.9917	4386	3	4383	6	4389	0.00136705	0.00127796		1	83.943	0.056992	83.886	0.113984	84	0.00135695	0.00138364
		0.9916	4391	3	4388	6	4394	0.0013655	0.00127796		1	84.9423	0.0576711	84.8847	0.115342	85	0.00135697	0.00138364
		0.9915	4398	3	4395	6	4401	0.00136333	0.00127796		1	85.9416	0.0583501	85.8833	0.1167	86	0.00135698	0.00138364
		0.9914	4402	3	4399	6	4405	0.00136209	0.00127796		1	86.941	0.0590291	86.8819	0.118058	87	0.00135699	0.00138364
		0.9913	4407	3	4404	6	4410	0.00136054	0.00127796		1	87.9403	0.0597082	87.8806	0.119416	88	0.001357	0.00138364
		0.9912	4419	3	4416	6	4422	0.00135685	0.00127796		1	88.9396	0.0603873	88.8792	0.120775	89	0.00135702	0.00138364
		0.9911	4427	3	4424	6	4430	0.0013544	0.00127796		1	89.9389	0.0610664	89.8779	0.122133	90	0.00135703	0.00138364
		0.991	4433	3	4430	6	4436	0.00135257	0.00127796		1	90.9383	0.0617455	90.8765	0.123491	91	0.00135704	0.00138364
		0.9909	4436	3	4433	6	4439	0.00135166	0.00127796		1	91.9376	0.0624246	91.8752	0.124849	92	0.00135706	0.00138364
		0.9908	4442	3	4439	6	4445	0.00134983	0.00127796		1	92.9369	0.0631038	92.8738	0.126208	93	0.00135707	0.00138364
		0.9907	4452	3	4449	6	4455	0.0013468	0.00127796		1	93.9362	0.0637829	93.8724	0.127566	94	0.00135708	0.00138364
		0.9906	4463	3	4460	6	4466	0.00134348	0.00127796		1	94.9355	0.0644621	94.8711	0.128924	95	0.0013571	0.00138364
		0.9905	4465	3	4462	6	4468	0.00134288	0.00127796		1	95.9349	0.0651413	95.8697	0.130283	96	0.00135711	0.00138364
		0.9904	4473	3	4470	6	4476	0.00134048	0.00127796		1	96.9342	0.0658205	96.8684	0.131641	97	0.00135712	0.00138364
		0.9903	4479	3	4476	6	4482	0.00133869	0.00127796		1	97.9335	0.0664997	97.867	0.132999	98	0.00135714	0.00138364
		0.9902	4484	3	4481	6	4487	0.0013372	0.00127796		1	98.9328	0.0671789	98.8656	0.134358	99	0.00135715	0.00138364
		0.9901	4489	3	4486	6	4492	0.00133571	0.00127796		1	99.9321	0.0678582	99.8643	0.135716	100	0.00135716	0.00138364
		0.99	4493	3	4490	6	4496	0.00133452	0.00127796		1	100.931	0.0685374	100.863	0.137075	101	0.00135718	0.00138364
		0.9899	4509	3	4506	6	4512	0.00132979	0.00127796		1	101.931	0.0692167	101.862	0.138433	102	0.00135719	0.00138364
		0.9898	4522	3	4519	6	4525	0.00132597	0.00127796		1	102.93	0.069896	102.86	0.139792	103	0.0013572	0.00138364
		0.9897	4524	3	4521	6	4527	0.00132538	0.00127796		1	103.929	0.0705753	103.859	0.141151	104	0.00135722	0.00138364
		0.9896	4526	3	4523	6	4529	0.0013248	0.00127796		1	104.929	0.0712547	104.857	0.142509	105	0.00135723	0.00138364
		0.9895	4533	3	4530	6	4536	0.00132275	0.00127796		1	105.928	0.071934	105.856	0.143868	106	0.00135725	0.00138364
		0.9894	4536	3	4533	6	4539	0.00132188	0.00127796		1	106.927	0.0726134	106.855	0.145227	107	0.00135726	0.00138364
		0.9893	4540	3	4537	6	4543	0.00132071	0.00127796		1	107.927	0.0732928	107.853	0.146586	108	0.00135727	0.00138364
		0.9892	4548	3	4545	6	4551	0.00131839	0.00127796		1	108.926	0.0739722	108.852	0.147944	109	0.00135729	0.00138364
		0.989	4551	3	4548	6	4554	0.00131752	0.00127796		1	109.925	0.0746516	109.851	0.149303	110	0.0013573	0.00138364
		0.9889	4559	3	4556	6	4562	0.00131521	0.00127796		1	110.925	0.075331	110.849	0.150662	111	0.00135732	0.00138364
		0.9888	4562	3	4559	6	4565	0.00131435	0.00127796		1	111.924	0.0760105	111.848	0.152021	112	0.00135733	0.00138364
		0.9887	4565	3	4562	6	4568	0.00131349	0.00127796		1	112.923	0.07669	112.847	0.15338	113	0.00135734	0.00138364
		0.9886	4573	3	4570	6	4576	0.00131119	0.00127796		1	113.923	0.0773694	113.845	0.154739	114	0.00135736	0.00138364
		0.9885	4576	3	4573	6	4579	0.00131033	0.00127796		1	114.922	0.078049	114.844	0.156098	115	0.00135737	0.00138364
		0.9884	4580	3	4577	6	4583	0.00130919	0.00127796		1	115.921	0.0787285	115.843	0.157457	116	0.00135739	0.00138364
		0.9883	4583	3	4580	6	4586	0.00130833	0.00127796		1	116.921	0.079408	116.841	0.158816	117	0.0013574	0.00138364
		0.9882	4588	3	4585	6	4591	0.0013069	0.00127796		1	117.92	0.0800876	117.84	0.160175	118	0.00135742	0.00138364
		0.9881	4595	3	4592	6	4598	0.00130492	0.00127796		1	118.919	0.0807672	118.838	0.161534	119	0.00135743	0.00138364
		0.988	4597	3	4594	6	4600	0.00130435	0.00127796		1	119.919	0.0814468	119.837	0.162894	120	0.00135745	0.00138364
		0.9879	4605	3	4602	6	4608	0.00130208	0.00127796		1	120.918	0.0821264	120.836	0.164253	121	0.00135746	0.00138364
		0.9878	4611	3	4608	6	4614	0.00130039	0.00127796		1	121.917	0.082806	121.834	0.165612	122	0.00135748	0.00138364
		0.9877	4614	3	4611	6	4617	0.00129955	0.00127796		1	122.917	0.0834857	122.833	0.166971	123	0.00135749	0.00138364
		0.9876	4618	3	4615	6	4621	0.00129842	0.00127796		1	123.916	0.0841654	123.832	0.168331	124	0.00135751	0.00138364
		0.9875	4623	3	4620	6	4626	0.00129702	0.00127796		1	124.915	0.0848451	124.83	0.16969	125	0.00135752	0.00138364
		0.9874	4630	3	4627	6	4633	0.00129506	0.00127796		1	125.914	0.0855248	125.829	0.17105	126	0.00135754	0.00138364
		0.9873	4635	3	4632	6	4638	0.00129366	0.00127796		1	126.914	0.0862045	126.828	0.172409	127	0.00135755	0.00138364
		0.9872	4643	3	4640	6	4646	0.00129143	0.00127796		1	127.913	0.0868843	127.826	0.173769	128	0.00135757	0.00138364
		0.9871	4645	3	4642	6	4648	0.00129088	0.00127796		1	128.912	0.087564	128.825	0.175128	129	0.00135758	0.00138364
		0.987	4646	3	4643	6	4649	0.0012906	0.00127796		1	129.912	0.0882438	129.824	0.176488	130	0.0013576	0.00138364
		0.9869	4653	3	4650	6	4656	0.00128866	0.00127796		1	130.911	0.0889236	130.822	0.177847	131	0.00135761	0.00138364
		0.9868	4655	3	4652	6	4658	0.00128811	0.00127796		1	131.91	0.0896035	131.821	0.179207	132	0.00135763	0.00138364
		0.9867	4660	3	4657	6	4663	0.00128673	0.00127796		1	132.91	0.0902833	132.819	0.180567	133	0.00135764	0.00138364
		0.9866	4663	3	4660	6	4666	0.0012859	0.00127796		1	133.909	0.0909632	133.818	0.181926	134	0.00135766	0.00138364
		0.9865	4665	3	4662	6	4668	0.00128535	0.00127796		1	134.908	0.0916431	134.817	0.183286	135	0.00135768	0.00138364
		0.9864	4669	3	4666	6	4672	0.00128425	0.00127796		1	135.908	0.092323	135.815	0.184646	136	0.00135769	0.00138364
		0.9863	4672	3	4669	6	4675	0.00128342	0.00127796		1	136.907	0.0930029	136.814	0.186006	137	0.00135771	0.00138364
		0.9861	4675	3	4672	6	4678	0.0012826	0.00127796		1	137.906	0.0936829	137.813	0.187366	138	0.00135772	0.00138364
		0.9859	4676	3	4673	6	4679	0.00128233	0.00127796		1	138.906	0.0943628	138.811	0.188726	139	0.00135774	0.00138364
		0.9858	4681	3	4678	6	4684	0.00128096	0.00127796		1	139.905	0.0950428	139.81	0.190086	140	0.00135775	0.00138364
		0.9857	4686	3	4683	6	4689	0.00127959	0.00127796		1	140.904	0.0957228	140.809	0.191446	141	0.00135777	0.00138364
		0.9856	4688	3	4685	6	4691	0.00127904	0.00127796		1	141.904	0.0964029	141.807	0.192806	142	0.00135779	0.00138364
		0.9855	4692	3	4689	6	4695	0.00127796	0.00127796		1	142.903	0.0970829	142.806	0.194166	143	0.0013578	0.00138364
		0.9854	4696	4	4692	8	4700	0.00170213	0.00167609		1	143.902	0.097763	143.804	0.195526	144	0.00135782	0.00138364
		0.9853	4706	4	4702	8	4710	0.00169851	0.00167609		1	144.902	0.0984431	144.803	0.196886	145	0.00135784	0.00138364
		0.9852	4711	4	4707	8	4715	0.00169671	0.00167609		1	145.901	0.0991232	145.802	0.198246	146	0.00135785	0.00138364
		0.9851	4717	4	4713	8	4721	0.00169456	0.00167609		1	146.9	0.0998033	146.8	0.199607	147	0.00135787	0.00138364
		0.9849	4718	4	4714	8	4722	0.0016942	0.00167609		1	147.9	0.100483	147.799	0.200967	148	0.00135788	0.00138364
		0.9848	4720	4	4716	8	4724	0.00169348	0.00167609		1	148.899	0.101164	148.798	0.202327	149	0.0013579	0.00138364
		0.9847	4721	4	4717	8	4725	0.00169312	0.00167609		1	149.898	0.101844	149.796	0.203688	150	0.00135792	0.00138364
		0.9846	4725	4	4721	8	4729	0.00169169	0.00167609		1	150.897	0.102524	150.795	0.205048	151	0.00135793	0.00138364
		0.9845	4727	4	4723	8	4731	0.00169097	0.00167609		1	151.897	0.103204	151.794	0.206409	152	0.00135795	0.00138364
		0.9844	4729	4	4725	8	4733	0.00169026	0.00167609		1	152.896	0.103885	152.792	0.207769	153	0.00135797	0.00138364
		0.9843	4736	4	4732	8	4740	0.00168776	0.00167609		1	153.895	0.104565	153.791	0.20913	154	0.00135798	0.00138364
		0.9841	4739	4	4735	8	4743	0.0016867	0.00167609		1	154.895	0.105245	154.79	0.21049	155	0.001358	0.00138364
		0.984	4740	4	4736	8	4744	0.00168634	0.00167609		1	155.894	0.105925	155.788	0.211851	156	0.00135802	0.00138364
		0.9839	4744	4	4740	8	4748	0.00168492	0.00167609		1	156.893	0.106606	156.787	0.213212	157	0.00135804	0.00138364
		0.9838	4752	4	4748	8	4756	0.00168209	0.00167609		1	157.893	0.107286	157.785	0.214572	158	0.00135805	0.00138364
		0.9837	4754	4	4750	8	4758	0.00168138	0.00167609		1	158.892	0.107967	158.784	0.215933	159	0.00135807	0.00138364
		0.9836	4756	4	4752	8	4760	0.00168067	0.00167609		1	159.891	0.108647	159.783	0.217294	160	0.00135809	0.00138364
		0.9835	4758	4	4754	8	4762	0.00167997	0.00167609		1	160.891	0.109327	160.781	0.218655	161	0.0013581	0.00138364
		0.9834	4760	4	4756	8	4764	0.00167926	0.00167609		1	161.89	0.110008	161.78	0.220016	162	0.00135812	0.00138364
		0.9833	4764	4	4760	8	4768	0.00167785	0.00167609		1	162.889	0.110688	162.779	0.221377	163	0.00135814	0.00138364
		0.9832	4768	4	4764	8	4772	0.00167645	0.00167609		1	163.889	0.111369	163.777	0.222738	164	0.00135816	0.00138364
		0.9831	4769	4	4765	8	4773	0.00167609	0.00167609		1	164.888	0.112049	164.776	0.224099	165	0.00135817	0.00138364
		0.983	4771	5	4766	10	4776	0.0020938	0.00208638		1	165.887	0.11273	165.775	0.22546	166	0.00135819	0.00138364
		0.9827	4772	5	4767	10	4777	0.00209336	0.00208638		1	166.887	0.11341	166.773	0.226821	167	0.00135821	0.00138364
		0.9826	4776	5	4771	10	4781	0.00209161	0.00208638		1	167.886	0.114091	167.772	0.228182	168	0.00135823	0.00138364
		0.9825	4783	5	4778	10	4788	0.00208855	0.00208638		1	168.885	0.114772	168.77	0.229543	169	0.00135824	0.00138364
		0.9824	4784	5	4779	10	4789	0.00208812	0.00208638		1	169.885	0.115452	169.769	0.230904	170	0.00135826	0.00138364
		0.9823	4785	5	4780	10	4790	0.00208768	0.00208638		1	170.884	0.116133	170.768	0.232266	171	0.00135828	0.00138364
		0.9822	4788	5	4783	10	4793	0.00208638	0.00208638		1	171.883	0.116814	171.766	0.233627	172	0.0013583	0.00138364
		0.9821	4790	6	4784	12	4796	0.00250209	0.00248859		1	172.883	0.117494	172.765	0.234988	173	0.00135831	0.00138364
		0.982	4792	6	4786	12	4798	0.00250104	0.00248859		1	173.882	0.118175	173.764	0.23635	174	0.00135833	0.00138364
		0.9819	4793	6	4787	12	4799	0.00250052	0.00248859		1	174.881	0.118856	174.762	0.237711	175	0.00135835	0.00138364
		0.9818	4798	6	4792	12	4804	0.00249792	0.00248859		1	175.88	0.119536	175.761	0.239073	176	0.00135837	0.00138364
		0.9817	4805	6	4799	12	4811	0.00249428	0.00248859		1	176.88	0.120217	176.76	0.240434	177	0.00135839	0.00138364
		0.9815	4810	6	4804	12	4816	0.00249169	0.00248859		1	177.879	0.120898	177.758	0.241796	178	0.0013584	0.00138364
		0.9813	4813	6	4807	12	4819	0.00249014	0.00248859		1	178.878	0.121579	178.757	0.243158	179	0.00135842	0.00138364
		0.9811	4814	6	4808	12	4820	0.00248963	0.00248859		1	179.878	0.12226	179.755	0.244519	180	0.00135844	0.00138364
		0.981	4816	6	4810	12	4822	0.00248859	0.00248859		1	180.877	0.122941	180.754	0.245881	181	0.00135846	0.00138364
		0.9809	4818	7	4811	14	4825	0.00290155	0.00288244		1	181.876	0.123621	181.753	0.247243	182	0.00135848	0.00138364
		0.9808	4820	7	4813	14	4827	0.00290035	0.00288244		1	182.876	0.124302	182.751	0.248605	183	0.0013585	0.00138364
		0.9807	4823	7	4816	14	4830	0.00289855	0.00288244		1	183.875	0.124983	183.75	0.249967	184	0.00135851	0.00138364
		0.9804	4825	7	4818	14	4832	0.00289735	0.00288244		1	184.874	0.125664	184.749	0.251328	185	0.00135853	0.00138364
		0.9803	4827	7	4820	14	4834	0.00289615	0.00288244		1	185.874	0.126345	185.747	0.25269	186	0.00135855	0.00138364
		0.9802	4828	7	4821	14	4835	0.00289555	0.00288244		1	186.873	0.127026	186.746	0.254052	187	0.00135857	0.00138364
		0.9801	4831	7	4824	14	4838	0.00289376	0.00288244		1	187.872	0.127707	187.745	0.255414	188	0.00135859	0.00138364
		0.98	4836	7	4829	14	4843	0.00289077	0.00288244		1	188.872	0.128388	188.743	0.256777	189	0.00135861	0.00138364
		0.9799	4837	7	4830	14	4844	0.00289017	0.00288244		1	189.871	0.129069	189.742	0.258139	190	0.00135862	0.00138364
		0.9798	4840	7	4833	14	4847	0.00288838	0.00288244		1	190.87	0.12975	190.74	0.259501	191	0.00135864	0.00138364
		0.9797	4843	7	4836	14	4850	0.0028866	0.00288244		1	191.87	0.130432	191.739	0.260863	192	0.00135866	0.00138364
		0.9796	4848	7	4841	14	4855	0.00288363	0.00288244		1	192.869	0.131113	192.738	0.262225	193	0.00135868	0.00138364
		0.9794	4849	7	4842	14	4856	0.00288303	0.00288244		1	193.868	0.131794	193.736	0.263588	194	0.0013587	0.00138364
		0.9793	4850	7	4843	14	4857	0.00288244	0.00288244		1	194.868	0.132475	194.735	0.26495	195	0.00135872	0.00138364
		0.9792	4852	8	4844	16	4860	0.00329218	0.00325534		1	195.867	0.133156	195.734	0.266312	196	0.00135874	0.00138364
		0.9791	4853	8	4845	16	4861	0.0032915	0.00325534		1	196.866	0.133837	196.732	0.267675	197	0.00135876	0.00138364
		0.9789	4855	8	4847	16	4863	0.00329015	0.00325534		1	197.865	0.134519	197.731	0.269037	198	0.00135877	0.00138364
		0.9787	4858	8	4850	16	4866	0.00328812	0.00325534		1	198.865	0.1352	198.73	0.2704	199	0.00135879	0.00138364
		0.9785	4859	8	4851	16	4867	0.00328745	0.00325534		1	199.864	0.135881	199.728	0.271762	200	0.00135881	0.00138364
		0.9784	4860	8	4852	16	4868	0.00328677	0.00325534		1	200.863	0.136563	200.727	0.273125	201	0.00135883	0.00138364
		0.9783	4863	8	4855	16	4871	0.00328475	0.00325534		1	201.863	0.137244	201.726	0.274488	202	0.00135885	0.00138364
		0.9782	4870	8	4862	16	4878	0.00328003	0.00325534		1	202.862	0.137925	202.724	0.27585	203	0.00135887	0.00138364
		0.9781	4873	8	4865	16	4881	0.00327802	0.00325534		1	203.861	0.138607	203.723	0.277213	204	0.00135889	0.00138364
		0.978	4875	8	4867	16	4883	0.00327667	0.00325534		1	204.861	0.139288	204.721	0.278576	205	0.00135891	0.00138364
		0.9779	4879	8	4871	16	4887	0.00327399	0.00325534		1	205.86	0.139969	205.72	0.279939	206	0.00135893	0.00138364
		0.9778	4880	8	4872	16	4888	0.00327332	0.00325534		1	206.859	0.140651	206.719	0.281302	207	0.00135895	0.00138364
		0.9776	4881	8	4873	16	4889	0.00327265	0.00325534		1	207.859	0.141332	207.717	0.282665	208	0.00135896	0.00138364
		0.9775	4887	8	4879	16	4895	0.00326864	0.00325534		1	208.858	0.142014	208.716	0.284028	209	0.00135898	0.00138364
		0.9774	4888	8	4880	16	4896	0.00326797	0.00325534		1	209.857	0.142695	209.715	0.285391	210	0.001359	0.00138364
		0.9773	4889	8	4881	16	4897	0.00326731	0.00325534		1	210.857	0.143377	210.713	0.286754	211	0.00135902	0.00138364
		0.9772	4892	8	4884	16	4900	0.00326531	0.00325534		1	211.856	0.144058	211.712	0.288117	212	0.00135904	0.00138364
		0.977	4893	8	4885	16	4901	0.00326464	0.00325534		1	212.855	0.14474	212.711	0.28948	213	0.00135906	0.00138364
		0.9769	4895	8	4887	16	4903	0.00326331	0.00325534		1	213.855	0.145422	213.709	0.290843	214	0.00135908	0.00138364
		0.9768	4896	8	4888	16	4904	0.00326264	0.00325534		1	214.854	0.146103	214.708	0.292206	215	0.0013591	0.00138364
		0.9767	4902	8	4894	16	4910	0.00325866	0.00325534		1	215.853	0.146785	215.706	0.29357	216	0.00135912	0.00138364
		0.9765	4903	8	4895	16	4911	0.00325799	0.00325534		1	216.853	0.147467	216.705	0.294933	217	0.00135914	0.00138364
		0.9764	4905	8	4897	16	4913	0.00325667	0.00325534		1	217.852	0.148148	217.704	0.296296	218	0.00135916	0.00138364
		0.9763	4907	8	4899	16	4915	0.00325534	0.00325534		1	218.851	0.14883	218.702	0.29766	219	0.00135918	0.00138364
		0.9762	4908	9	4899	18	4917	0.00366077	0.00364225		1	219.85	0.149512	219.701	0.299023	220	0.0013592	0.00138364
		0.976	4916	9	4907	18	4925	0.00365482	0.00364225		1	220.85	0.150193	220.7	0.300387	221	0.00135922	0.00138364
		0.9759	4917	9	4908	18	4926	0.00365408	0.00364225		1	221.849	0.150875	221.698	0.30175	222	0.00135924	0.00138364
		0.9758	4918	9	4909	18	4927	0.00365334	0.00364225		1	222.848	0.151557	222.697	0.303114	223	0.00135926	0.00138364
		0.9756	4919	9	4910	18	4928	0.0036526	0.00364225		1	223.848	0.152239	223.696	0.304478	224	0.00135928	0.00138364
		0.9755	4920	9	4911	18	4929	0.00365186	0.00364225		1	224.847	0.152921	224.694	0.305841	225	0.00135929	0.00138364
		0.9754	4922	9	4913	18	4931	0.00365038	0.00364225		1	225.846	0.153603	225.693	0.307205	226	0.00135931	0.00138364
		0.9753	4925	9	4916	18	4934	0.00364816	0.00364225		1	226.846	0.154284	226.691	0.308569	227	0.00135933	0.00138364
		0.9752	4926	9	4917	18	4935	0.00364742	0.00364225		1	227.845	0.154966	227.69	0.309933	228	0.00135935	0.00138364
		0.975	4931	9	4922	18	4940	0.00364372	0.00364225		1	228.844	0.155648	228.689	0.311297	229	0.00135937	0.00138364
		0.9748	4933	9	4924	18	4942	0.00364225	0.00364225		1	229.844	0.15633	229.687	0.31266	230	0.00135939	0.00138364
		0.9746	4941	10	4931	20	4951	0.00403959	0.00396983		1	230.843	0.157012	230.686	0.314024	231	0.00135941	0.00138364
		0.9743	4942	10	4932	20	4952	0.00403877	0.00396983		1	231.842	0.157694	231.685	0.315388	232	0.00135943	0.00138364
		0.974	4943	10	4933	20	4953	0.00403796	0.00396983		1	232.842	0.158376	232.683	0.316752	233	0.00135945	0.00138364
		0.9739	4945	10	4935	20	4955	0.00403633	0.00396983		1	233.841	0.159058	233.682	0.318117	234	0.00135947	0.00138364
		0.9738	4947	10	4937	20	4957	0.0040347	0.00396983		1	234.84	0.15974	234.681	0.319481	235	0.00135949	0.00138364
		0.9737	4949	10	4939	20	4959	0.00403307	0.00396983		1	235.84	0.160422	235.679	0.320845	236	0.00135951	0.00138364
		0.9735	4951	10	4941	20	4961	0.00403145	0.00396983		1	236.839	0.161105	236.678	0.322209	237	0.00135953	0.00138364
		0.9734	4956	10	4946	20	4966	0.00402739	0.00396983		1	237.838	0.161787	237.676	0.323573	238	0.00135955	0.00138364
		0.9733	4957	10	4947	20	4967	0.00402658	0.00396983		1	238.838	0.162469	238.675	0.324938	239	0.00135957	0.00138364
		0.9731	4960	10	4950	20	4970	0.00402414	0.00396983		1	239.837	0.163151	239.674	0.326302	240	0.00135959	0.00138364
		0.973	4963	10	4953	20	4973	0.00402172	0.00396983		1	240.836	0.163833	240.672	0.327666	241	0.00135961	0.00138364
		0.9727	4965	10	4955	20	4975	0.0040201	0.00396983		1	241.835	0.164515	241.671	0.329031	242	0.00135963	0.00138364
		0.9726	4966	10	4956	20	4976	0.00401929	0.00396983		1	242.835	0.165198	242.67	0.330395	243	0.00135965	0.00138364
		0.9725	4968	10	4958	20	4978	0.00401768	0.00396983		1	243.834	0.16588	243.668	0.33176	244	0.00135967	0.00138364
		0.9724	4975	10	4965	20	4985	0.00401204	0.00396983		1	244.833	0.166562	244.667	0.333124	245	0.00135969	0.00138364
		0.9722	4979	10	4969	20	4989	0.00400882	0.00396983		1	245.833	0.167245	245.666	0.334489	246	0.00135971	0.00138364
		0.9719	4982	10	4972	20	4992	0.00400641	0.00396983		1	246.832	0.167927	246.664	0.335854	247	0.00135973	0.00138364
		0.9718	4983	10	4973	20	4993	0.00400561	0.00396983		1	247.831	0.168609	247.663	0.337218	248	0.00135975	0.00138364
		0.9716	4984	10	4974	20	4994	0.00400481	0.00396983		1	248.831	0.169292	248.661	0.338583	249	0.00135977	0.00138364
		0.9714	4987	10	4977	20	4997	0.0040024	0.00396983		1	249.83	0.169974	249.66	0.339948	250	0.00135979	0.00138364
		0.9713	4989	10	4979	20	4999	0.0040008	0.00396983		1	250.829	0.170656	250.659	0.341313	251	0.00135981	0.00138364
		0.971	4990	10	4980	20	5000	0.004	0.00396983		1	251.829	0.171339	251.657	0.342678	252	0.00135983	0.00138364
		0.9709	4992	10	4982	20	5002	0.0039984	0.00396983		1	252.828	0.172021	252.656	0.344043	253	0.00135985	0.00138364
		0.9708	4993	10	4983	20	5003	0.0039976	0.00396983		1	253.827	0.172704	253.655	0.345408	254	0.00135987	0.00138364
		0.9706	4997	10	4987	20	5007	0.00399441	0.00396983		1	254.827	0.173386	254.653	0.346773	255	0.00135989	0.00138364
		0.9705	5002	10	4992	20	5012	0.00399042	0.00396983		1	255.826	0.174069	255.652	0.348138	256	0.00135991	0.00138364
		0.9703	5003	10	4993	20	5013	0.00398963	0.00396983		1	256.825	0.174751	256.65	0.349503	257	0.00135993	0.00138364
		0.9701	5005	10	4995	20	5015	0.00398804	0.00396983		1	257.825	0.175434	257.649	0.350868	258	0.00135995	0.00138364
		0.97	5009	10	4999	20	5019	0.00398486	0.00396983		1	258.824	0.176117	258.648	0.352233	259	0.00135997	0.00138364
		0.9699	5010	10	5000	20	5020	0.00398406	0.00396983		1	259.823	0.176799	259.646	0.353599	260	0.00135999	0.00138364
		0.9696	5017	10	5007	20	5027	0.00397852	0.00396983		1	260.823	0.177482	260.645	0.354964	261	0.00136001	0.00138364
		0.9695	5018	10	5008	20	5028	0.00397772	0.00396983		1	261.822	0.178165	261.644	0.356329	262	0.00136003	0.00138364
		0.9693	5019	10	5009	20	5029	0.00397693	0.00396983		1	262.821	0.178847	262.642	0.357695	263	0.00136006	0.00138364
		0.9692	5020	10	5010	20	5030	0.00397614	0.00396983		1	263.82	0.17953	263.641	0.35906	264	0.00136008	0.00138364
		0.9691	5021	10	5011	20	5031	0.00397535	0.00396983		1	264.82	0.180213	264.64	0.360425	265	0.0013601	0.00138364
		0.9688	5023	10	5013	20	5033	0.00397377	0.00396983		1	265.819	0.180895	265.638	0.361791	266	0.00136012	0.00138364
		0.9687	5024	10	5014	20	5034	0.00397298	0.00396983		1	266.818	0.181578	266.637	0.363156	267	0.00136014	0.00138364
		0.9686	5025	10	5015	20	5035	0.00397219	0.00396983		1	267.818	0.182261	267.635	0.364522	268	0.00136016	0.00138364
		0.9684	5028	10	5018	20	5038	0.00396983	0.00396983		1	268.817	0.182944	268.634	0.365888	269	0.00136018	0.00138364
		0.9682	5028	11	5017	22	5039	0.00436595	0.00421617		1	269.816	0.183627	269.633	0.367253	270	0.0013602	0.00138364
		0.968	5030	11	5019	22	5041	0.00436421	0.00421617		1	270.816	0.18431	270.631	0.368619	271	0.00136022	0.00138364
		0.9679	5033	11	5022	22	5044	0.00436162	0.00421617		1	271.815	0.184992	271.63	0.369985	272	0.00136024	0.00138364
		0.9675	5035	11	5024	22	5046	0.00435989	0.00421617		1	272.814	0.185675	272.629	0.371351	273	0.00136026	0.00138364
		0.9674	5036	11	5025	22	5047	0.00435903	0.00421617		1	273.814	0.186358	273.627	0.372717	274	0.00136028	0.00138364
		0.9672	5040	11	5029	22	5051	0.00435557	0.00421617		1	274.813	0.187041	274.626	0.374082	275	0.0013603	0.00138364
		0.9669	5045	11	5034	22	5056	0.00435127	0.00421617		1	275.812	0.187724	275.625	0.375448	276	0.00136032	0.00138364
		0.9668	5046	11	5035	22	5057	0.00435041	0.00421617		1	276.812	0.188407	276.623	0.376814	277	0.00136034	0.00138364
		0.9667	5047	11	5036	22	5058	0.00434955	0.00421617		1	277.811	0.18909	277.622	0.37818	278	0.00136036	0.00138364
		0.9666	5056	11	5045	22	5067	0.00434182	0.00421617		1	278.81	0.189773	278.62	0.379547	279	0.00136038	0.00138364
		0.9665	5058	11	5047	22	5069	0.00434011	0.00421617		1	279.81	0.190456	279.619	0.380913	280	0.0013604	0.00138364
		0.9664	5059	11	5048	22	5070	0.00433925	0.00421617		1	280.809	0.191139	280.618	0.382279	281	0.00136042	0.00138364
		0.9663	5060	11	5049	22	5071	0.00433839	0.00421617		1	281.808	0.191823	281.616	0.383645	282	0.00136044	0.00138364
		0.9662	5062	11	5051	22	5073	0.00433668	0.00421617		1	282.807	0.192506	282.615	0.385011	283	0.00136046	0.00138364
		0.9661	5063	11	5052	22	5074	0.00433583	0.00421617		1	283.807	0.193189	283.614	0.386378	284	0.00136048	0.00138364
		0.9659	5064	11	5053	22	5075	0.00433498	0.00421617		1	284.806	0.193872	284.612	0.387744	285	0.0013605	0.00138364
		0.9658	5065	11	5054	22	5076	0.00433412	0.00421617		1	285.805	0.194555	285.611	0.38911	286	0.00136053	0.00138364
		0.9657	5066	11	5055	22	5077	0.00433327	0.00421617		1	286.805	0.195238	286.61	0.390477	287	0.00136055	0.00138364
		0.9656	5069	11	5058	22	5080	0.00433071	0.00421617		1	287.804	0.195922	287.608	0.391843	288	0.00136057	0.00138364
		0.9653	5073	11	5062	22	5084	0.0043273	0.00421617		1	288.803	0.196605	288.607	0.39321	289	0.00136059	0.00138364
		0.9651	5074	11	5063	22	5085	0.00432645	0.00421617		1	289.803	0.197288	289.605	0.394576	290	0.00136061	0.00138364
		0.9649	5078	11	5067	22	5089	0.00432305	0.00421617		1	290.802	0.197971	290.604	0.395943	291	0.00136063	0.00138364
		0.9648	5079	11	5068	22	5090	0.0043222	0.00421617		1	291.801	0.198655	291.603	0.39731	292	0.00136065	0.00138364
		0.9646	5082	11	5071	22	5093	0.00431965	0.00421617		1	292.801	0.199338	292.601	0.398676	293	0.00136067	0.00138364
		0.9645	5086	11	5075	22	5097	0.00431626	0.00421617		1	293.8	0.200021	293.6	0.400043	294	0.00136069	0.00138364
		0.9641	5088	11	5077	22	5099	0.00431457	0.00421617		1	294.799	0.200705	294.599	0.40141	295	0.00136071	0.00138364
		0.964	5090	11	5079	22	5101	0.00431288	0.00421617		1	295.799	0.201388	295.597	0.402777	296	0.00136073	0.00138364
		0.9639	5091	11	5080	22	5102	0.00431203	0.00421617		1	296.798	0.202072	296.596	0.404143	297	0.00136075	0.00138364
		0.9636	5094	11	5083	22	5105	0.0043095	0.00421617		1	297.797	0.202755	297.594	0.40551	298	0.00136077	0.00138364
		0.9635	5095	11	5084	22	5106	0.00430866	0.00421617		1	298.797	0.203439	298.593	0.406877	299	0.00136079	0.00138364
		0.9633	5096	11	5085	22	5107	0.00430781	0.00421617		1	299.796	0.204122	299.592	0.408244	300	0.00136081	0.00138364
		0.9632	5098	11	5087	22	5109	0.00430613	0.00421617		1	300.795	0.204806	300.59	0.409611	301	0.00136083	0.00138364
		0.963	5099	11	5088	22	5110	0.00430528	0.00421617		1	301.795	0.205489	301.589	0.410978	302	0.00136086	0.00138364
		0.9629	5102	11	5091	22	5113	0.00430276	0.00421617		1	302.794	0.206173	302.588	0.412346	303	0.00136088	0.00138364
		0.9628	5104	11	5093	22	5115	0.00430108	0.00421617		1	303.793	0.206856	303.586	0.413713	304	0.0013609	0.00138364
		0.9626	5105	11	5094	22	5116	0.00430023	0.00421617		1	304.792	0.20754	304.585	0.41508	305	0.00136092	0.00138364
		0.9624	5107	11	5096	22	5118	0.00429855	0.00421617		1	305.792	0.208224	305.584	0.416447	306	0.00136094	0.00138364
		0.9623	5109	11	5098	22	5120	0.00429688	0.00421617		1	306.791	0.208907	306.582	0.417814	307	0.00136096	0.00138364
		0.962	5111	11	5100	22	5122	0.0042952	0.00421617		1	307.79	0.209591	307.581	0.419182	308	0.00136098	0.00138364
		0.9618	5113	11	5102	22	5124	0.00429352	0.00421617		1	308.79	0.210275	308.579	0.420549	309	0.001361	0.00138364
		0.9617	5114	11	5103	22	5125	0.00429268	0.00421617		1	309.789	0.210958	309.578	0.421917	310	0.00136102	0.00138364
		0.9616	5115	11	5104	22	5126	0.00429185	0.00421617		1	310.788	0.211642	310.577	0.423284	311	0.00136104	0.00138364
		0.9615	5121	11	5110	22	5132	0.00428683	0.00421617		1	311.788	0.212326	311.575	0.424652	312	0.00136106	0.00138364
		0.9613	5123	11	5112	22	5134	0.00428516	0.00421617		1	312.787	0.21301	312.574	0.426019	313	0.00136108	0.00138364
		0.9608	5124	11	5113	22	5135	0.00428432	0.00421617		1	313.786	0.213693	313.573	0.427387	314	0.0013611	0.00138364
		0.9607	5125	11	5114	22	5136	0.00428349	0.00421617		1	314.786	0.214377	314.571	0.428754	315	0.00136112	0.00138364
		0.9606	5129	11	5118	22	5140	0.00428016	0.00421617		1	315.785	0.215061	315.57	0.430122	316	0.00136115	0.00138364
		0.9604	5130	11	5119	22	5141	0.00427932	0.00421617		1	316.784	0.215745	316.569	0.43149	317	0.00136117	0.00138364
		0.9603	5135	11	5124	22	5146	0.00427517	0.00421617		1	317.784	0.216429	317.567	0.432858	318	0.00136119	0.00138364
		0.9602	5137	11	5126	22	5148	0.0042735	0.00421617		1	318.783	0.217113	318.566	0.434225	319	0.00136121	0.00138364
		0.9599	5139	11	5128	22	5150	0.00427184	0.00421617		1	319.782	0.217797	319.564	0.435593	320	0.00136123	0.00138364
		0.9598	5140	11	5129	22	5151	0.00427102	0.00421617		1	320.782	0.218481	320.563	0.436961	321	0.00136125	0.00138364
		0.9594	5141	11	5130	22	5152	0.00427019	0.00421617		1	321.781	0.219165	321.562	0.438329	322	0.00136127	0.00138364
		0.9593	5142	11	5131	22	5153	0.00426936	0.00421617		1	322.78	0.219849	322.56	0.439697	323	0.00136129	0.00138364
		0.959	5144	11	5133	22	5155	0.0042677	0.00421617		1	323.779	0.220533	323.559	0.441065	324	0.00136131	0.00138364
		0.9587	5146	11	5135	22	5157	0.00426605	0.00421617		1	324.779	0.221217	324.558	0.442433	325	0.00136133	0.00138364
		0.9586	5148	11	5137	22	5159	0.00426439	0.00421617		1	325.778	0.221901	325.556	0.443801	326	0.00136135	0.00138364
		0.9585	5150	11	5139	22	5161	0.00426274	0.00421617		1	326.777	0.222585	326.555	0.445169	327	0.00136137	0.00138364
		0.9582	5151	11	5140	22	5162	0.00426191	0.00421617		1	327.777	0.223269	327.553	0.446538	328	0.0013614	0.00138364
		0.958	5153	11	5142	22	5164	0.00426026	0.00421617		1	328.776	0.223953	328.552	0.447906	329	0.00136142	0.00138364
		0.9578	5155	11	5144	22	5166	0.00425861	0.00421617		1	329.775	0.224637	329.551	0.449274	330	0.00136144	0.00138364
		0.9576	5157	11	5146	22	5168	0.00425697	0.00421617		1	330.775	0.225321	330.549	0.450642	331	0.00136146	0.00138364
		0.9571	5158	11	5147	22	5169	0.00425614	0.00421617		1	331.774	0.226005	331.548	0.452011	332	0.00136148	0.00138364
		0.9569	5159	11	5148	22	5170	0.00425532	0.00421617		1	332.773	0.22669	332.547	0.453379	333	0.0013615	0.00138364
		0.9568	5160	11	5149	22	5171	0.0042545	0.00421617		1	333.773	0.227374	333.545	0.454748	334	0.00136152	0.00138364
		0.9567	5162	11	5151	22	5173	0.00425285	0.00421617		1	334.772	0.228058	334.544	0.456116	335	0.00136154	0.00138364
		0.9566	5164	11	5153	22	5175	0.00425121	0.00421617		1	335.771	0.228742	335.543	0.457485	336	0.00136156	0.00138364
		0.9564	5165	11	5154	22	5176	0.00425039	0.00421617		1	336.771	0.229427	336.541	0.458853	337	0.00136158	0.00138364
		0.9561	5168	11	5157	22	5179	0.00424792	0.00421617		1	337.77	0.230111	337.54	0.460222	338	0.0013616	0.00138364
		0.9558	5169	11	5158	22	5180	0.0042471	0.00421617		1	338.769	0.230795	338.538	0.461591	339	0.00136162	0.00138364
		0.9557	5171	11	5160	22	5182	0.00424547	0.00421617		1	339.769	0.23148	339.537	0.462959	340	0.00136165	0.00138364
		0.9556	5172	11	5161	22	5183	0.00424465	0.00421617		1	340.768	0.232164	340.536	0.464328	341	0.00136167	0.00138364
		0.9555	5177	11	5166	22	5188	0.00424056	0.00421617		1	341.767	0.232848	341.534	0.465697	342	0.00136169	0.00138364
		0.9554	5178	11	5167	22	5189	0.00423974	0.00421617		1	342.766	0.233533	342.533	0.467066	343	0.00136171	0.00138364
		0.9553	5180	11	5169	22	5191	0.0042381	0.00421617		1	343.766	0.234217	343.532	0.468435	344	0.00136173	0.00138364
		0.9551	5181	11	5170	22	5192	0.00423729	0.00421617		1	344.765	0.234902	344.53	0.469804	345	0.00136175	0.00138364
		0.955	5182	11	5171	22	5193	0.00423647	0.00421617		1	345.764	0.235586	345.529	0.471173	346	0.00136177	0.00138364
		0.9547	5185	11	5174	22	5196	0.00423403	0.00421617		1	346.764	0.236271	346.527	0.472542	347	0.00136179	0.00138364
		0.9541	5187	11	5176	22	5198	0.0042324	0.00421617		1	347.763	0.236955	347.526	0.473911	348	0.00136181	0.00138364
		0.954	5188	11	5177	22	5199	0.00423158	0.00421617		1	348.762	0.23764	348.525	0.47528	349	0.00136183	0.00138364
		0.9533	5189	11	5178	22	5200	0.00423077	0.00421617		1	349.762	0.238324	349.523	0.476649	350	0.00136185	0.00138364
		0.9532	5192	11	5181	22	5203	0.00422833	0.00421617		1	350.761	0.239009	350.522	0.478018	351	0.00136187	0.00138364
		0.9531	5194	11	5183	22	5205	0.00422671	0.00421617		1	351.76	0.239694	351.521	0.479387	352	0.0013619	0.00138364
		0.953	5197	11	5186	22	5208	0.00422427	0.00421617		1	352.76	0.240378	352.519	0.480757	353	0.00136192	0.00138364
		0.9529	5198	11	5187	22	5209	0.00422346	0.00421617		1	353.759	0.241063	353.518	0.482126	354	0.00136194	0.00138364
		0.9528	5199	11	5188	22	5210	0.00422265	0.00421617		1	354.758	0.241748	354.517	0.483495	355	0.00136196	0.00138364
		0.9527	5200	11	5189	22	5211	0.00422184	0.00421617		1	355.758	0.242432	355.515	0.484865	356	0.00136198	0.00138364
		0.9525	5201	11	5190	22	5212	0.00422103	0.00421617		1	356.757	0.243117	356.514	0.486234	357	0.001362	0.00138364
		0.9523	5202	11	5191	22	5213	0.00422022	0.00421617		1	357.756	0.243802	357.512	0.487604	358	0.00136202	0.00138364
		0.952	5203	11	5192	22	5214	0.00421941	0.00421617		1	358.756	0.244487	358.511	0.488973	359	0.00136204	0.00138364
		0.9517	5205	11	5194	22	5216	0.00421779	0.00421617		1	359.755	0.245171	359.51	0.490343	360	0.00136206	0.00138364
		0.9516	5207	11	5196	22	5218	0.00421617	0.00421617		1	360.754	0.245856	360.508	0.491712	361	0.00136208	0.00138364
		0.9514	5207	12	5195	24	5219	0.00459858	0.00457056		1	361.753	0.246541	361.507	0.493082	362	0.0013621	0.00138364
		0.9513	5208	12	5196	24	5220	0.0045977	0.00457056		1	362.753	0.247226	362.506	0.494452	363	0.00136213	0.00138364
		0.951	5210	12	5198	24	5222	0.00459594	0.00457056		1	363.752	0.247911	363.504	0.495821	364	0.00136215	0.00138364
		0.9505	5213	12	5201	24	5225	0.0045933	0.00457056		1	364.751	0.248596	364.503	0.497191	365	0.00136217	0.00138364
		0.9502	5214	12	5202	24	5226	0.00459242	0.00457056		1	365.751	0.24928	365.501	0.498561	366	0.00136219	0.00138364
		0.9501	5215	12	5203	24	5227	0.00459154	0.00457056		1	366.75	0.249965	366.5	0.499931	367	0.00136221	0.00138364
		0.9499	5216	12	5204	24	5228	0.00459067	0.00457056		1	367.749	0.25065	367.499	0.501301	368	0.00136223	0.00138364
		0.9498	5217	12	5205	24	5229	0.00458979	0.00457056		1	368.749	0.251335	368.497	0.502671	369	0.00136225	0.00138364
		0.9495	5218	12	5206	24	5230	0.00458891	0.00457056		1	369.748	0.25202	369.496	0.504041	370	0.00136227	0.00138364
		0.9494	5222	12	5210	24	5234	0.0045854	0.00457056		1	370.747	0.252705	370.495	0.505411	371	0.00136229	0.00138364
		0.9493	5223	12	5211	24	5235	0.00458453	0.00457056		1	371.747	0.25339	371.493	0.506781	372	0.00136231	0.00138364
		0.9492	5224	12	5212	24	5236	0.00458365	0.00457056		1	372.746	0.254075	372.492	0.508151	373	0.00136233	0.00138364
		0.9491	5225	12	5213	24	5237	0.00458278	0.00457056		1	373.745	0.25476	373.49	0.509521	374	0.00136236	0.00138364
		0.9487	5228	12	5216	24	5240	0.00458015	0.00457056		1	374.745	0.255446	374.489	0.510891	375	0.00136238	0.00138364
		0.9484	5230	12	5218	24	5242	0.00457841	0.00457056		1	375.744	0.256131	375.488	0.512261	376	0.0013624	0.00138364
		0.9483	5231	12	5219	24	5243	0.00457753	0.00457056		1	376.743	0.256816	376.486	0.513632	377	0.00136242	0.00138364
		0.9479	5232	12	5220	24	5244	0.00457666	0.00457056		1	377.742	0.257501	377.485	0.515002	378	0.00136244	0.00138364
		0.9476	5235	12	5223	24	5247	0.00457404	0.00457056		1	378.742	0.258186	378.484	0.516372	379	0.00136246	0.00138364
		0.9474	5236	12	5224	24	5248	0.00457317	0.00457056		1	379.741	0.258871	379.482	0.517743	380	0.00136248	0.00138364
		0.9472	5237	12	5225	24	5249	0.0045723	0.00457056		1	380.74	0.259557	380.481	0.519113	381	0.0013625	0.00138364
		0.9471	5239	12	5227	24	5251	0.00457056	0.00457056		1	381.74	0.260242	381.48	0.520484	382	0.00136252	0.00138364
		0.9469	5240	13	5227	26	5253	0.00494955	0.0048808		1	382.739	0.260927	382.478	0.521854	383	0.00136254	0.00138364
		0.9467	5241	13	5228	26	5254	0.00494861	0.0048808		1	383.738	0.261612	383.477	0.523225	384	0.00136256	0.00138364
		0.9465	5242	13	5229	26	5255	0.00494767	0.0048808		1	384.738	0.262298	384.475	0.524596	385	0.00136259	0.00138364
		0.9464	5243	13	5230	26	5256	0.00494673	0.0048808		1	385.737	0.262983	385.474	0.525966	386	0.00136261	0.00138364
		0.9463	5244	13	5231	26	5257	0.00494579	0.0048808		1	386.736	0.263668	386.473	0.527337	387	0.00136263	0.00138364
		0.946	5252	13	5239	26	5265	0.00493827	0.0048808		1	387.736	0.264354	387.471	0.528708	388	0.00136265	0.00138364
		0.9457	5253	13	5240	26	5266	0.00493733	0.0048808		1	388.735	0.265039	388.47	0.530078	389	0.00136267	0.00138364
		0.9456	5254	13	5241	26	5267	0.0049364	0.0048808		1	389.734	0.265725	389.469	0.531449	390	0.00136269	0.00138364
		0.9455	5255	13	5242	26	5268	0.00493546	0.0048808		1	390.734	0.26641	390.467	0.53282	391	0.00136271	0.00138364
		0.9453	5256	13	5243	26	5269	0.00493452	0.0048808		1	391.733	0.267096	391.466	0.534191	392	0.00136273	0.00138364
		0.9452	5257	13	5244	26	5270	0.00493359	0.0048808		1	392.732	0.267781	392.464	0.535562	393	0.00136275	0.00138364
		0.9448	5258	13	5245	26	5271	0.00493265	0.0048808		1	393.732	0.268467	393.463	0.536933	394	0.00136277	0.00138364
		0.9447	5259	13	5246	26	5272	0.00493171	0.0048808		1	394.731	0.269152	394.462	0.538304	395	0.0013628	0.00138364
		0.9446	5260	13	5247	26	5273	0.00493078	0.0048808		1	395.73	0.269838	395.46	0.539675	396	0.00136282	0.00138364
		0.944	5261	13	5248	26	5274	0.00492984	0.0048808		1	396.729	0.270523	396.459	0.541046	397	0.00136284	0.00138364
		0.9437	5264	13	5251	26	5277	0.00492704	0.0048808		1	397.729	0.271209	397.458	0.542418	398	0.00136286	0.00138364
		0.9435	5268	13	5255	26	5281	0.00492331	0.0048808		1	398.728	0.271894	398.456	0.543789	399	0.00136288	0.00138364
		0.9429	5269	13	5256	26	5282	0.00492238	0.0048808		1	399.727	0.27258	399.455	0.54516	400	0.0013629	0.00138364
		0.9427	5270	13	5257	26	5283	0.00492145	0.0048808		1	400.727	0.273266	400.453	0.546531	401	0.00136292	0.00138364
		0.9424	5271	13	5258	26	5284	0.00492051	0.0048808		1	401.726	0.273951	401.452	0.547903	402	0.00136294	0.00138364
		0.9421	5273	13	5260	26	5286	0.00491865	0.0048808		1	402.725	0.274637	402.451	0.549274	403	0.00136296	0.00138364
		0.942	5274	13	5261	26	5287	0.00491772	0.0048808		1	403.725	0.275323	403.449	0.550645	404	0.00136298	0.00138364
		0.9419	5275	13	5262	26	5288	0.00491679	0.0048808		1	404.724	0.276008	404.448	0.552017	405	0.001363	0.00138364
		0.9416	5277	13	5264	26	5290	0.00491493	0.0048808		1	405.723	0.276694	405.447	0.553388	406	0.00136303	0.00138364
		0.9414	5278	13	5265	26	5291	0.004914	0.0048808		1	406.723	0.27738	406.445	0.55476	407	0.00136305	0.00138364
		0.9411	5279	13	5266	26	5292	0.00491308	0.0048808		1	407.722	0.278066	407.444	0.556132	408	0.00136307	0.00138364
		0.941	5280	13	5267	26	5293	0.00491215	0.0048808		1	408.721	0.278752	408.442	0.557503	409	0.00136309	0.00138364
		0.9409	5283	13	5270	26	5296	0.00490937	0.0048808		1	409.721	0.279437	409.441	0.558875	410	0.00136311	0.00138364
		0.9408	5284	13	5271	26	5297	0.00490844	0.0048808		1	410.72	0.280123	410.44	0.560247	411	0.00136313	0.00138364
		0.9407	5285	13	5272	26	5298	0.00490751	0.0048808		1	411.719	0.280809	411.438	0.561618	412	0.00136315	0.00138364
		0.9404	5286	13	5273	26	5299	0.00490659	0.0048808		1	412.719	0.281495	412.437	0.56299	413	0.00136317	0.00138364
		0.9401	5287	13	5274	26	5300	0.00490566	0.0048808		1	413.718	0.282181	413.436	0.564362	414	0.00136319	0.00138364
		0.9393	5288	13	5275	26	5301	0.00490473	0.0048808		1	414.717	0.282867	414.434	0.565734	415	0.00136321	0.00138364
		0.9392	5289	13	5276	26	5302	0.00490381	0.0048808		1	415.716	0.283553	415.433	0.567106	416	0.00136324	0.00138364
		0.939	5291	13	5278	26	5304	0.00490196	0.0048808		1	416.716	0.284239	416.432	0.568478	417	0.00136326	0.00138364
		0.9387	5292	13	5279	26	5305	0.00490104	0.0048808		1	417.715	0.284925	417.43	0.56985	418	0.00136328	0.00138364
		0.9384	5293	13	5280	26	5306	0.00490011	0.0048808		1	418.714	0.285611	418.429	0.571222	419	0.0013633	0.00138364
		0.9382	5294	13	5281	26	5307	0.00489919	0.0048808		1	419.714	0.286297	419.427	0.572594	420	0.00136332	0.00138364
		0.9374	5296	13	5283	26	5309	0.00489734	0.0048808		1	420.713	0.286983	420.426	0.573966	421	0.00136334	0.00138364
		0.9373	5300	13	5287	26	5313	0.00489366	0.0048808		1	421.712	0.287669	421.425	0.575338	422	0.00136336	0.00138364
		0.9372	5301	13	5288	26	5314	0.00489274	0.0048808		1	422.712	0.288355	422.423	0.576711	423	0.00136338	0.00138364
		0.9369	5302	13	5289	26	5315	0.00489182	0.0048808		1	423.711	0.289041	423.422	0.578083	424	0.0013634	0.00138364
		0.9367	5304	13	5291	26	5317	0.00488998	0.0048808		1	424.71	0.289728	424.421	0.579455	425	0.00136342	0.00138364
		0.9363	5305	13	5292	26	5318	0.00488906	0.0048808		1	425.71	0.290414	425.419	0.580828	426	0.00136344	0.00138364
		0.9362	5306	13	5293	26	5319	0.00488814	0.0048808		1	426.709	0.2911	426.418	0.5822	427	0.00136347	0.00138364
		0.936	5310	13	5297	26	5323	0.00488446	0.0048808		1	427.708	0.291786	427.416	0.583572	428	0.00136349	0.00138364
		0.935	5313	13	5300	26	5326	0.00488171	0.0048808		1	428.708	0.292472	428.415	0.584945	429	0.00136351	0.00138364
		0.9348	5314	13	5301	26	5327	0.0048808	0.0048808		1	429.707	0.293159	429.414	0.586317	430	0.00136353	0.00138364
		0.9345	5314	14	5300	28	5328	0.00525526	0.00525131		1	430.706	0.293845	430.412	0.58769	431	0.00136355	0.00138364
		0.9338	5318	14	5304	28	5332	0.00525131	0.00525131		1	431.705	0.294531	431.411	0.589063	432	0.00136357	0.00138364
		0.9335	5318	15	5303	30	5333	0.00562535	0.00560538		1	432.705	0.295218	432.41	0.590435	433	0.00136359	0.00138364
		0.9333	5319	15	5304	30	5334	0.0056243	0.00560538		1	433.704	0.295904	433.408	0.591808	434	0.00136361	0.00138364
		0.9331	5322	15	5307	30	5337	0.00562114	0.00560538		1	434.703	0.29659	434.407	0.593181	435	0.00136363	0.00138364
		0.933	5323	15	5308	30	5338	0.00562008	0.00560538		1	435.703	0.297277	435.405	0.594553	436	0.00136365	0.00138364
		0.9324	5324	15	5309	30	5339	0.00561903	0.00560538		1	436.702	0.297963	436.404	0.595926	437	0.00136368	0.00138364
		0.9322	5326	15	5311	30	5341	0.00561693	0.00560538		1	437.701	0.29865	437.403	0.597299	438	0.0013637	0.00138364
		0.9321	5327	15	5312	30	5342	0.00561587	0.00560538		1	438.701	0.299336	438.401	0.598672	439	0.00136372	0.00138364
		0.9316	5328	15	5313	30	5343	0.00561482	0.00560538		1	439.7	0.300022	439.4	0.600045	440	0.00136374	0.00138364
		0.9314	5329	15	5314	30	5344	0.00561377	0.00560538		1	440.699	0.300709	440.399	0.601418	441	0.00136376	0.00138364
		0.9312	5331	15	5316	30	5346	0.00561167	0.00560538		1	441.699	0.301395	441.397	0.602791	442	0.00136378	0.00138364
		0.9311	5332	15	5317	30	5347	0.00561062	0.00560538		1	442.698	0.302082	442.396	0.604164	443	0.0013638	0.00138364
		0.9308	5333	15	5318	30	5348	0.00560957	0.00560538		1	443.697	0.302769	443.394	0.605537	444	0.00136382	0.00138364
		0.9302	5335	15	5320	30	5350	0.00560748	0.00560538		1	444.697	0.303455	444.393	0.60691	445	0.00136384	0.00138364
		0.93	5336	15	5321	30	5351	0.00560643	0.00560538		1	445.696	0.304142	445.392	0.608283	446	0.00136386	0.00138364
		0.9299	5337	15	5322	30	5352	0.00560538	0.00560538		1	446.695	0.304828	446.39	0.609657	447	0.00136389	0.00138364
		0.9296	5337	16	5321	32	5353	0.00597796	0.00597796		1	447.694	0.305515	447.389	0.61103	448	0.00136391	0.00138364
		0.9293	5340	17	5323	34	5357	0.00634684	0.00632558		1	448.694	0.306202	448.388	0.612403	449	0.00136393	0.00138364
		0.929	5341	17	5324	34	5358	0.00634565	0.00632558		1	449.693	0.306888	449.386	0.613777	450	0.00136395	0.00138364
		0.9288	5342	17	5325	34	5359	0.00634447	0.00632558		1	450.692	0.307575	450.385	0.61515	451	0.00136397	0.00138364
		0.9285	5344	17	5327	34	5361	0.0063421	0.00632558		1	451.692	0.308262	451.383	0.616524	452	0.00136399	0.00138364
		0.9281	5345	17	5328	34	5362	0.00634092	0.00632558		1	452.691	0.308949	452.382	0.617897	453	0.00136401	0.00138364
		0.9279	5347	17	5330	34	5364	0.00633855	0.00632558		1	453.69	0.309635	453.381	0.619271	454	0.00136403	0.00138364
		0.9277	5348	17	5331	34	5365	0.00633737	0.00632558		1	454.69	0.310322	454.379	0.620644	455	0.00136405	0.00138364
		0.9276	5349	17	5332	34	5366	0.00633619	0.00632558		1	455.689	0.311009	455.378	0.622018	456	0.00136407	0.00138364
		0.9275	5358	17	5341	34	5375	0.00632558	0.00632558		1	456.688	0.311696	456.377	0.623391	457	0.0013641	0.00138364
		0.9273	5358	18	5340	36	5376	0.00669643	0.0065312		1	457.688	0.312383	457.375	0.624765	458	0.00136412	0.00138364
		0.9271	5360	18	5342	36	5378	0.00669394	0.0065312		1	458.687	0.313069	458.374	0.626139	459	0.00136414	0.00138364
		0.9269	5361	18	5343	36	5379	0.00669269	0.0065312		1	459.686	0.313756	459.372	0.627513	460	0.00136416	0.00138364
		0.9268	5362	18	5344	36	5380	0.00669145	0.0065312		1	460.686	0.314443	460.371	0.628887	461	0.00136418	0.00138364
		0.9263	5364	18	5346	36	5382	0.00668896	0.0065312		1	461.685	0.31513	461.37	0.63026	462	0.0013642	0.00138364
		0.9261	5365	18	5347	36	5383	0.00668772	0.0065312		1	462.684	0.315817	462.368	0.631634	463	0.00136422	0.00138364
		0.9254	5366	18	5348	36	5384	0.00668648	0.0065312		1	463.683	0.316504	463.367	0.633008	464	0.00136424	0.00138364
		0.9253	5367	18	5349	36	5385	0.00668524	0.0065312		1	464.683	0.317191	464.366	0.634382	465	0.00136426	0.00138364
		0.9251	5368	18	5350	36	5386	0.006684	0.0065312		1	465.682	0.317878	465.364	0.635756	466	0.00136428	0.00138364
		0.925	5369	18	5351	36	5387	0.00668275	0.0065312		1	466.681	0.318565	466.363	0.63713	467	0.0013643	0.00138364
		0.9245	5370	18	5352	36	5388	0.00668151	0.0065312		1	467.681	0.319252	467.361	0.638505	468	0.00136433	0.00138364
		0.9244	5371	18	5353	36	5389	0.00668027	0.0065312		1	468.68	0.319939	468.36	0.639879	469	0.00136435	0.00138364
		0.9242	5373	18	5355	36	5391	0.0066778	0.0065312		1	469.679	0.320626	469.359	0.641253	470	0.00136437	0.00138364
		0.9238	5374	18	5356	36	5392	0.00667656	0.0065312		1	470.679	0.321314	470.357	0.642627	471	0.00136439	0.00138364
		0.9237	5375	18	5357	36	5393	0.00667532	0.0065312		1	471.678	0.322001	471.356	0.644001	472	0.00136441	0.00138364
		0.9236	5376	18	5358	36	5394	0.00667408	0.0065312		1	472.677	0.322688	472.355	0.645376	473	0.00136443	0.00138364
		0.9234	5379	18	5361	36	5397	0.00667037	0.0065312		1	473.677	0.323375	473.353	0.64675	474	0.00136445	0.00138364
		0.9232	5380	18	5362	36	5398	0.00666914	0.0065312		1	474.676	0.324062	474.352	0.648125	475	0.00136447	0.00138364
		0.9228	5385	18	5367	36	5403	0.00666297	0.0065312		1	475.675	0.32475	475.351	0.649499	476	0.00136449	0.00138364
		0.9225	5386	18	5368	36	5404	0.00666173	0.0065312		1	476.675	0.325437	476.349	0.650874	477	0.00136451	0.00138364
		0.9222	5387	18	5369	36	5405	0.0066605	0.0065312		1	477.674	0.326124	477.348	0.652248	478	0.00136454	0.00138364
		0.9219	5388	18	5370	36	5406	0.00665927	0.0065312		1	478.673	0.326811	478.346	0.653623	479	0.00136456	0.00138364
		0.9211	5389	18	5371	36	5407	0.00665804	0.0065312		1	479.673	0.327499	479.345	0.654997	480	0.00136458	0.00138364
		0.921	5392	18	5374	36	5410	0.00665434	0.0065312		1	480.672	0.328186	480.344	0.656372	481	0.0013646	0.00138364
		0.9206	5393	18	5375	36	5411	0.00665311	0.0065312		1	481.671	0.328873	481.342	0.657747	482	0.00136462	0.00138364
		0.9202	5394	18	5376	36	5412	0.00665188	0.0065312		1	482.67	0.329561	482.341	0.659122	483	0.00136464	0.00138364
		0.92	5395	18	5377	36	5413	0.00665066	0.0065312		1	483.67	0.330248	483.34	0.660496	484	0.00136466	0.00138364
		0.9199	5396	18	5378	36	5414	0.00664943	0.0065312		1	484.669	0.330936	484.338	0.661871	485	0.00136468	0.00138364
		0.9198	5397	18	5379	36	5415	0.0066482	0.0065312		1	485.668	0.331623	485.337	0.663246	486	0.0013647	0.00138364
		0.9197	5398	18	5380	36	5416	0.00664697	0.0065312		1	486.668	0.332311	486.335	0.664621	487	0.00136472	0.00138364
		0.9196	5399	18	5381	36	5417	0.00664574	0.0065312		1	487.667	0.332998	487.334	0.665996	488	0.00136475	0.00138364
		0.9194	5400	18	5382	36	5418	0.00664452	0.0065312		1	488.666	0.333686	488.333	0.667371	489	0.00136477	0.00138364
		0.9192	5403	18	5385	36	5421	0.00664084	0.0065312		1	489.666	0.334373	489.331	0.668746	490	0.00136479	0.00138364
		0.9185	5404	18	5386	36	5422	0.00663962	0.0065312		1	490.665	0.335061	490.33	0.670121	491	0.00136481	0.00138364
		0.9184	5405	18	5387	36	5423	0.00663839	0.0065312		1	491.664	0.335748	491.329	0.671496	492	0.00136483	0.00138364
		0.9173	5406	18	5388	36	5424	0.00663717	0.0065312		1	492.664	0.336436	492.327	0.672872	493	0.00136485	0.00138364
		0.9169	5407	18	5389	36	5425	0.00663594	0.0065312		1	493.663	0.337123	493.326	0.674247	494	0.00136487	0.00138364
		0.9167	5408	18	5390	36	5426	0.00663472	0.0065312		1	494.662	0.337811	494.324	0.675622	495	0.00136489	0.00138364
		0.9166	5410	18	5392	36	5428	0.00663228	0.0065312		1	495.662	0.338499	495.323	0.676997	496	0.00136491	0.00138364
		0.9165	5411	18	5393	36	5429	0.00663106	0.0065312		1	496.661	0.339186	496.322	0.678373	497	0.00136494	0.00138364
		0.9163	5412	18	5394	36	5430	0.00662983	0.0065312		1	497.66	0.339874	497.32	0.679748	498	0.00136496	0.00138364
		0.9162	5413	18	5395	36	5431	0.00662861	0.0065312		1	498.659	0.340562	498.319	0.681124	499	0.00136498	0.00138364
		0.9159	5415	18	5397	36	5433	0.00662617	0.0065312		1	499.659	0.34125	499.318	0.682499	500	0.001365	0.00138364
		0.9147	5416	18	5398	36	5434	0.00662495	0.0065312		1	500.658	0.341937	500.316	0.683875	501	0.00136502	0.00138364
		0.9144	5417	18	5399	36	5435	0.00662374	0.0065312		1	501.657	0.342625	501.315	0.68525	502	0.00136504	0.00138364
		0.9139	5418	18	5400	36	5436	0.00662252	0.0065312		1	502.657	0.343313	502.313	0.686626	503	0.00136506	0.00138364
		0.9137	5419	18	5401	36	5437	0.0066213	0.0065312		1	503.656	0.344001	503.312	0.688001	504	0.00136508	0.00138364
		0.9132	5427	18	5409	36	5445	0.00661157	0.0065312		1	504.655	0.344689	504.311	0.689377	505	0.0013651	0.00138364
		0.9129	5428	18	5410	36	5446	0.00661036	0.0065312		1	505.655	0.345376	505.309	0.690753	506	0.00136512	0.00138364
		0.912	5430	18	5412	36	5448	0.00660793	0.0065312		1	506.654	0.346064	506.308	0.692129	507	0.00136515	0.00138364
		0.9119	5431	18	5413	36	5449	0.00660672	0.0065312		1	507.653	0.346752	507.306	0.693505	508	0.00136517	0.00138364
		0.9118	5432	18	5414	36	5450	0.0066055	0.0065312		1	508.653	0.34744	508.305	0.69488	509	0.00136519	0.00138364
		0.911	5434	18	5416	36	5452	0.00660308	0.0065312		1	509.652	0.348128	509.304	0.696256	510	0.00136521	0.00138364
		0.9109	5435	18	5417	36	5453	0.00660187	0.0065312		1	510.651	0.348816	510.302	0.697632	511	0.00136523	0.00138364
		0.9108	5436	18	5418	36	5454	0.00660066	0.0065312		1	511.65	0.349504	511.301	0.699008	512	0.00136525	0.00138364
		0.9107	5437	18	5419	36	5455	0.00659945	0.0065312		1	512.65	0.350192	512.3	0.700384	513	0.00136527	0.00138364
		0.9104	5439	18	5421	36	5457	0.00659703	0.0065312		1	513.649	0.35088	513.298	0.70176	514	0.00136529	0.00138364
		0.9099	5440	18	5422	36	5458	0.00659582	0.0065312		1	514.648	0.351568	514.297	0.703137	515	0.00136531	0.00138364
		0.9096	5441	18	5423	36	5459	0.00659461	0.0065312		1	515.648	0.352256	515.295	0.704513	516	0.00136533	0.00138364
		0.9093	5443	18	5425	36	5461	0.0065922	0.0065312		1	516.647	0.352944	516.294	0.705889	517	0.00136536	0.00138364
		0.909	5444	18	5426	36	5462	0.00659099	0.0065312		1	517.646	0.353633	517.293	0.707265	518	0.00136538	0.00138364
		0.9085	5446	18	5428	36	5464	0.00658858	0.0065312		1	518.646	0.354321	518.291	0.708641	519	0.0013654	0.00138364
		0.9084	5449	18	5431	36	5467	0.00658496	0.0065312		1	519.645	0.355009	519.29	0.710018	520	0.00136542	0.00138364
		0.908	5451	18	5433	36	5469	0.00658256	0.0065312		1	520.644	0.355697	520.289	0.711394	521	0.00136544	0.00138364
		0.9078	5452	18	5434	36	5470	0.00658135	0.0065312		1	521.644	0.356385	521.287	0.712771	522	0.00136546	0.00138364
		0.9072	5453	18	5435	36	5471	0.00658015	0.0065312		1	522.643	0.357074	522.286	0.714147	523	0.00136548	0.00138364
		0.907	5455	18	5437	36	5473	0.00657775	0.0065312		1	523.642	0.357762	523.284	0.715524	524	0.0013655	0.00138364
		0.9068	5456	18	5438	36	5474	0.00657654	0.0065312		1	524.642	0.35845	524.283	0.7169	525	0.00136552	0.00138364
		0.906	5459	18	5441	36	5477	0.00657294	0.0065312		1	525.641	0.359138	525.282	0.718277	526	0.00136555	0.00138364
		0.9059	5461	18	5443	36	5479	0.00657054	0.0065312		1	526.64	0.359827	526.28	0.719653	527	0.00136557	0.00138364
		0.9058	5462	18	5444	36	5480	0.00656934	0.0065312		1	527.639	0.360515	527.279	0.72103	528	0.00136559	0.00138364
		0.905	5463	18	5445	36	5481	0.00656814	0.0065312		1	528.639	0.361203	528.278	0.722407	529	0.00136561	0.00138364
		0.9049	5466	18	5448	36	5484	0.00656455	0.0065312		1	529.638	0.361892	529.276	0.723784	530	0.00136563	0.00138364
		0.9046	5468	18	5450	36	5486	0.00656216	0.0065312		1	530.637	0.36258	530.275	0.72516	531	0.00136565	0.00138364
		0.9043	5469	18	5451	36	5487	0.00656096	0.0065312		1	531.637	0.363269	531.273	0.726537	532	0.00136567	0.00138364
		0.9042	5470	18	5452	36	5488	0.00655977	0.0065312		1	532.636	0.363957	532.272	0.727914	533	0.00136569	0.00138364
		0.9041	5471	18	5453	36	5489	0.00655857	0.0065312		1	533.635	0.364646	533.271	0.729291	534	0.00136571	0.00138364
		0.9039	5473	18	5455	36	5491	0.00655618	0.0065312		1	534.635	0.365334	534.269	0.730668	535	0.00136573	0.00138364
		0.9037	5474	18	5456	36	5492	0.00655499	0.0065312		1	535.634	0.366023	535.268	0.732045	536	0.00136576	0.00138364
		0.9035	5477	18	5459	36	5495	0.00655141	0.0065312		1	536.633	0.366711	536.267	0.733422	537	0.00136578	0.00138364
		0.9031	5478	18	5460	36	5496	0.00655022	0.0065312		1	537.633	0.3674	537.265	0.734799	538	0.0013658	0.00138364
		0.9029	5479	18	5461	36	5497	0.00654903	0.0065312		1	538.632	0.368088	538.264	0.736177	539	0.00136582	0.00138364
		0.9025	5480	18	5462	36	5498	0.00654784	0.0065312		1	539.631	0.368777	539.262	0.737554	540	0.00136584	0.00138364
		0.902	5481	18	5463	36	5499	0.00654664	0.0065312		1	540.631	0.369465	540.261	0.738931	541	0.00136586	0.00138364
		0.9018	5485	18	5467	36	5503	0.00654189	0.0065312		1	541.63	0.370154	541.26	0.740308	542	0.00136588	0.00138364
		0.9015	5486	18	5468	36	5504	0.0065407	0.0065312		1	542.629	0.370843	542.258	0.741686	543	0.0013659	0.00138364
		0.9013	5487	18	5469	36	5505	0.00653951	0.0065312		1	543.628	0.371531	543.257	0.743063	544	0.00136592	0.00138364
		0.9008	5488	18	5470	36	5506	0.00653832	0.0065312		1	544.628	0.37222	544.256	0.74444	545	0.00136595	0.00138364
		0.9007	5489	18	5471	36	5507	0.00653713	0.0065312		1	545.627	0.372909	545.254	0.745818	546	0.00136597	0.00138364
		0.9003	5491	18	5473	36	5509	0.00653476	0.0065312		1	546.626	0.373598	546.253	0.747195	547	0.00136599	0.00138364
		0.8999	5494	18	5476	36	5512	0.0065312	0.0065312		1	547.626	0.374286	547.251	0.748573	548	0.00136601	0.00138364
		0.8997	5494	19	5475	38	5513	0.0068928	0.00688032		1	548.625	0.374975	548.25	0.749951	549	0.00136603	0.00138364
		0.899	5495	19	5476	38	5514	0.00689155	0.00688032		1	549.624	0.375664	549.249	0.751328	550	0.00136605	0.00138364
		0.8986	5496	19	5477	38	5515	0.0068903	0.00688032		1	550.624	0.376353	550.247	0.752706	551	0.00136607	0.00138364
		0.898	5498	19	5479	38	5517	0.0068878	0.00688032		1	551.623	0.377042	551.246	0.754084	552	0.00136609	0.00138364
		0.8976	5499	19	5480	38	5518	0.00688655	0.00688032		1	552.622	0.377731	552.245	0.755461	553	0.00136611	0.00138364
		0.8975	5502	19	5483	38	5521	0.00688281	0.00688032		1	553.622	0.37842	553.243	0.756839	554	0.00136614	0.00138364
		0.8964	5503	19	5484	38	5522	0.00688156	0.00688032		1	554.621	0.379108	554.242	0.758217	555	0.00136616	0.00138364
		0.896	5504	19	5485	38	5523	0.00688032	0.00688032		1	555.62	0.379797	555.24	0.759595	556	0.00136618	0.00138364
		0.8955	5504	20	5484	40	5524	0.00724113	0.00720461		1	556.62	0.380486	556.239	0.760973	557	0.0013662	0.00138364
		0.8953	5506	20	5486	40	5526	0.00723851	0.00720461		1	557.619	0.381175	557.238	0.762351	558	0.00136622	0.00138364
		0.8952	5507	20	5487	40	5527	0.0072372	0.00720461		1	558.618	0.381864	558.236	0.763729	559	0.00136624	0.00138364
		0.8946	5508	20	5488	40	5528	0.00723589	0.00720461		1	559.617	0.382553	559.235	0.765107	560	0.00136626	0.00138364
		0.8945	5510	20	5490	40	5530	0.00723327	0.00720461		1	560.617	0.383243	560.234	0.766485	561	0.00136628	0.00138364
		0.8942	5511	20	5491	40	5531	0.00723197	0.00720461		1	561.616	0.383932	561.232	0.767863	562	0.0013663	0.00138364
		0.8938	5512	20	5492	40	5532	0.00723066	0.00720461		1	562.615	0.384621	562.231	0.769241	563	0.00136633	0.00138364
		0.8935	5513	20	5493	40	5533	0.00722935	0.00720461		1	563.615	0.38531	563.229	0.77062	564	0.00136635	0.00138364
		0.8929	5514	20	5494	40	5534	0.00722804	0.00720461		1	564.614	0.385999	564.228	0.771998	565	0.00136637	0.00138364
		0.8926	5515	20	5495	40	5535	0.00722674	0.00720461		1	565.613	0.386688	565.227	0.773376	566	0.00136639	0.00138364
		0.8923	5516	20	5496	40	5536	0.00722543	0.00720461		1	566.613	0.387377	566.225	0.774755	567	0.00136641	0.00138364
		0.8919	5517	20	5497	40	5537	0.00722413	0.00720461		1	567.612	0.388067	567.224	0.776133	568	0.00136643	0.00138364
		0.8915	5518	20	5498	40	5538	0.00722282	0.00720461		1	568.611	0.388756	568.222	0.777511	569	0.00136645	0.00138364
		0.8913	5519	20	5499	40	5539	0.00722152	0.00720461		1	569.611	0.389445	569.221	0.77889	570	0.00136647	0.00138364
		0.891	5524	20	5504	40	5544	0.00721501	0.00720461		1	570.61	0.390134	570.22	0.780269	571	0.00136649	0.00138364
		0.8907	5525	20	5505	40	5545	0.00721371	0.00720461		1	571.609	0.390824	571.218	0.781647	572	0.00136652	0.00138364
		0.8906	5526	20	5506	40	5546	0.00721241	0.00720461		1	572.608	0.391513	572.217	0.783026	573	0.00136654	0.00138364
		0.8903	5527	20	5507	40	5547	0.00721111	0.00720461		1	573.608	0.392202	573.216	0.784404	574	0.00136656	0.00138364
		0.8897	5530	20	5510	40	5550	0.00720721	0.00720461		1	574.607	0.392892	574.214	0.785783	575	0.00136658	0.00138364
		0.8896	5531	20	5511	40	5551	0.00720591	0.00720461		1	575.606	0.393581	575.213	0.787162	576	0.0013666	0.00138364
		0.8889	5532	20	5512	40	5552	0.00720461	0.00720461		1	576.606	0.39427	576.211	0.788541	577	0.00136662	0.00138364
		0.8885	5532	22	5510	44	5554	0.00792222	0.00787683		1	577.605	0.39496	577.21	0.78992	578	0.00136664	0.00138364
		0.8883	5533	22	5511	44	5555	0.00792079	0.00787683		1	578.604	0.395649	578.209	0.791299	579	0.00136666	0.00138364
		0.888	5534	22	5512	44	5556	0.00791937	0.00787683		1	579.604	0.396339	579.207	0.792677	580	0.00136669	0.00138364
		0.8878	5535	22	5513	44	5557	0.00791794	0.00787683		1	580.603	0.397028	580.206	0.794056	581	0.00136671	0.00138364
		0.8873	5536	22	5514	44	5558	0.00791652	0.00787683		1	581.602	0.397718	581.205	0.795435	582	0.00136673	0.00138364
		0.8872	5537	22	5515	44	5559	0.00791509	0.00787683		1	582.602	0.398407	582.203	0.796815	583	0.00136675	0.00138364
		0.8864	5539	22	5517	44	5561	0.00791225	0.00787683		1	583.601	0.399097	583.202	0.798194	584	0.00136677	0.00138364
		0.8863	5540	22	5518	44	5562	0.00791082	0.00787683		1	584.6	0.399786	584.2	0.799573	585	0.00136679	0.00138364
		0.8854	5543	22	5521	44	5565	0.00790656	0.00787683		1	585.6	0.400476	585.199	0.800952	586	0.00136681	0.00138364
		0.885	5544	22	5522	44	5566	0.00790514	0.00787683		1	586.599	0.401166	586.198	0.802331	587	0.00136683	0.00138364
		0.8848	5545	22	5523	44	5567	0.00790372	0.00787683		1	587.598	0.401855	587.196	0.803711	588	0.00136685	0.00138364
		0.8847	5546	22	5524	44	5568	0.0079023	0.00787683		1	588.597	0.402545	588.195	0.80509	589	0.00136688	0.00138364
		0.8843	5547	22	5525	44	5569	0.00790088	0.00787683		1	589.597	0.403235	589.194	0.806469	590	0.0013669	0.00138364
		0.8842	5548	22	5526	44	5570	0.00789946	0.00787683		1	590.596	0.403924	590.192	0.807849	591	0.00136692	0.00138364
		0.884	5549	22	5527	44	5571	0.00789804	0.00787683		1	591.595	0.404614	591.191	0.809228	592	0.00136694	0.00138364
		0.8837	5550	22	5528	44	5572	0.00789663	0.00787683		1	592.595	0.405304	592.189	0.810608	593	0.00136696	0.00138364
		0.8836	5555	22	5533	44	5577	0.00788955	0.00787683		1	593.594	0.405994	593.188	0.811987	594	0.00136698	0.00138364
		0.8832	5556	22	5534	44	5578	0.00788813	0.00787683		1	594.593	0.406683	594.187	0.813367	595	0.001367	0.00138364
		0.8829	5557	22	5535	44	5579	0.00788672	0.00787683		1	595.593	0.407373	595.185	0.814747	596	0.00136702	0.00138364
		0.8823	5558	22	5536	44	5580	0.0078853	0.00787683		1	596.592	0.408063	596.184	0.816126	597	0.00136705	0.00138364
		0.8822	5560	22	5538	44	5582	0.00788248	0.00787683		1	597.591	0.408753	597.182	0.817506	598	0.00136707	0.00138364
		0.8819	5561	22	5539	44	5583	0.00788107	0.00787683		1	598.591	0.409443	598.181	0.818886	599	0.00136709	0.00138364
		0.8818	5562	22	5540	44	5584	0.00787966	0.00787683		1	599.59	0.410133	599.18	0.820266	600	0.00136711	0.00138364
		0.8814	5563	22	5541	44	5585	0.00787825	0.00787683		1	600.589	0.410823	600.178	0.821645	601	0.00136713	0.00138364
		0.8812	5564	22	5542	44	5586	0.00787683	0.00787683		1	601.588	0.411513	601.177	0.823025	602	0.00136715	0.00138364
		0.8806	5564	23	5541	46	5587	0.0082334	0.00814159		1	602.588	0.412203	602.176	0.824405	603	0.00136717	0.00138364
		0.8803	5566	23	5543	46	5589	0.00823045	0.00814159		1	603.587	0.412893	603.174	0.825785	604	0.00136719	0.00138364
		0.8798	5568	23	5545	46	5591	0.00822751	0.00814159		1	604.586	0.413583	604.173	0.827165	605	0.00136722	0.00138364
		0.8794	5569	23	5546	46	5592	0.00822604	0.00814159		1	605.586	0.414273	605.171	0.828546	606	0.00136724	0.00138364
		0.8789	5572	23	5549	46	5595	0.00822163	0.00814159		1	606.585	0.414963	606.17	0.829926	607	0.00136726	0.00138364
		0.8781	5573	23	5550	46	5596	0.00822016	0.00814159		1	607.584	0.415653	607.169	0.831306	608	0.00136728	0.00138364
		0.8777	5574	23	5551	46	5597	0.00821869	0.00814159		1	608.584	0.416343	608.167	0.832686	609	0.0013673	0.00138364
		0.8775	5575	23	5552	46	5598	0.00821722	0.00814159		1	609.583	0.417033	609.166	0.834066	610	0.00136732	0.00138364
		0.8773	5576	23	5553	46	5599	0.00821575	0.00814159		1	610.582	0.417723	610.165	0.835447	611	0.00136734	0.00138364
		0.8763	5577	23	5554	46	5600	0.00821429	0.00814159		1	611.582	0.418414	611.163	0.836827	612	0.00136736	0.00138364
		0.8761	5578	23	5555	46	5601	0.00821282	0.00814159		1	612.581	0.419104	612.162	0.838207	613	0.00136739	0.00138364
		0.876	5580	23	5557	46	5603	0.00820989	0.00814159		1	613.58	0.419794	613.16	0.839588	614	0.00136741	0.00138364
		0.8759	5582	23	5559	46	5605	0.00820696	0.00814159		1	614.58	0.420484	614.159	0.840968	615	0.00136743	0.00138364
		0.8758	5583	23	5560	46	5606	0.00820549	0.00814159		1	615.579	0.421174	615.158	0.842349	616	0.00136745	0.00138364
		0.8755	5585	23	5562	46	5608	0.00820257	0.00814159		1	616.578	0.421865	616.156	0.843729	617	0.00136747	0.00138364
		0.874	5586	23	5563	46	5609	0.00820111	0.00814159		1	617.577	0.422555	617.155	0.84511	618	0.00136749	0.00138364
		0.8723	5589	23	5566	46	5612	0.00819672	0.00814159		1	618.577	0.423245	618.154	0.846491	619	0.00136751	0.00138364
		0.872	5590	23	5567	46	5613	0.00819526	0.00814159		1	619.576	0.423936	619.152	0.847871	620	0.00136753	0.00138364
		0.8719	5591	23	5568	46	5614	0.0081938	0.00814159		1	620.575	0.424626	620.151	0.849252	621	0.00136756	0.00138364
		0.8717	5592	23	5569	46	5615	0.00819234	0.00814159		1	621.575	0.425317	621.149	0.850633	622	0.00136758	0.00138364
		0.8716	5593	23	5570	46	5616	0.00819088	0.00814159		1	622.574	0.426007	622.148	0.852014	623	0.0013676	0.00138364
		0.8715	5594	23	5571	46	5617	0.00818942	0.00814159		1	623.573	0.426697	623.147	0.853395	624	0.00136762	0.00138364
		0.8707	5596	23	5573	46	5619	0.00818651	0.00814159		1	624.573	0.427388	624.145	0.854776	625	0.00136764	0.00138364
		0.8703	5597	23	5574	46	5620	0.00818505	0.00814159		1	625.572	0.428078	625.144	0.856157	626	0.00136766	0.00138364
		0.8701	5598	23	5575	46	5621	0.0081836	0.00814159		1	626.571	0.428769	626.142	0.857538	627	0.00136768	0.00138364
		0.8697	5603	23	5580	46	5626	0.00817632	0.00814159		1	627.571	0.429459	627.141	0.858919	628	0.00136771	0.00138364
		0.8693	5604	23	5581	46	5627	0.00817487	0.00814159		1	628.57	0.43015	628.14	0.8603	629	0.00136773	0.00138364
		0.8684	5605	23	5582	46	5628	0.00817342	0.00814159		1	629.569	0.430841	629.138	0.861681	630	0.00136775	0.00138364
		0.8679	5606	23	5583	46	5629	0.00817197	0.00814159		1	630.568	0.431531	630.137	0.863062	631	0.00136777	0.00138364
		0.8666	5607	23	5584	46	5630	0.00817052	0.00814159		1	631.568	0.432222	631.136	0.864444	632	0.00136779	0.00138364
		0.8665	5608	23	5585	46	5631	0.00816906	0.00814159		1	632.567	0.432912	632.134	0.865825	633	0.00136781	0.00138364
		0.8657	5609	23	5586	46	5632	0.00816761	0.00814159		1	633.566	0.433603	633.133	0.867206	634	0.00136783	0.00138364
		0.8654	5610	23	5587	46	5633	0.00816616	0.00814159		1	634.566	0.434294	634.131	0.868588	635	0.00136785	0.00138364
		0.8653	5611	23	5588	46	5634	0.00816471	0.00814159		1	635.565	0.434985	635.13	0.869969	636	0.00136788	0.00138364
		0.8649	5612	23	5589	46	5635	0.00816327	0.00814159		1	636.564	0.435675	636.129	0.871351	637	0.0013679	0.00138364
		0.864	5613	23	5590	46	5636	0.00816182	0.00814159		1	637.564	0.436366	637.127	0.872732	638	0.00136792	0.00138364
		0.8638	5614	23	5591	46	5637	0.00816037	0.00814159		1	638.563	0.437057	638.126	0.874114	639	0.00136794	0.00138364
		0.8626	5615	23	5592	46	5638	0.00815892	0.00814159		1	639.562	0.437748	639.125	0.875495	640	0.00136796	0.00138364
		0.8619	5616	23	5593	46	5639	0.00815747	0.00814159		1	640.562	0.438438	640.123	0.876877	641	0.00136798	0.00138364
		0.8615	5617	23	5594	46	5640	0.00815603	0.00814159		1	641.561	0.439129	641.122	0.878259	642	0.001368	0.00138364
		0.8612	5618	23	5595	46	5641	0.00815458	0.00814159		1	642.56	0.43982	642.12	0.87964	643	0.00136803	0.00138364
		0.8601	5619	23	5596	46	5642	0.00815314	0.00814159		1	643.559	0.440511	643.119	0.881022	644	0.00136805	0.00138364
		0.86	5621	23	5598	46	5644	0.00815025	0.00814159		1	644.559	0.441202	644.118	0.882404	645	0.00136807	0.00138364
		0.8595	5622	23	5599	46	5645	0.0081488	0.00814159		1	645.558	0.441893	645.116	0.883786	646	0.00136809	0.00138364
		0.8594	5627	23	5604	46	5650	0.00814159	0.00814159		1	646.557	0.442584	646.115	0.885168	647	0.00136811	0.00138364
		0.8591	5627	24	5603	48	5651	0.00849407	0.00849107		1	647.557	0.443275	647.113	0.88655	648	0.00136813	0.00138364
		0.8586	5628	24	5604	48	5652	0.00849257	0.00849107		1	648.556	0.443966	648.112	0.887932	649	0.00136815	0.00138364
		0.8584	5629	24	5605	48	5653	0.00849107	0.00849107		1	649.555	0.444657	649.111	0.889314	650	0.00136818	0.00138364
		0.8581	5630	25	5605	50	5655	0.00884173	0.00884173		1	650.555	0.445348	650.109	0.890696	651	0.0013682	0.00138364
		0.858	5630	26	5604	52	5656	0.00919378	0.00918079		1	651.554	0.446039	651.108	0.892078	652	0.00136822	0.00138364
		0.8575	5631	26	5605	52	5657	0.00919215	0.00918079		1	652.553	0.44673	652.107	0.89346	653	0.00136824	0.00138364
		0.8574	5634	26	5608	52	5660	0.00918728	0.00918079		1	653.553	0.447421	653.105	0.894843	654	0.00136826	0.00138364
		0.8569	5635	26	5609	52	5661	0.00918566	0.00918079		1	654.552	0.448112	654.104	0.896225	655	0.00136828	0.00138364
		0.8566	5636	26	5610	52	5662	0.00918403	0.00918079		1	655.551	0.448804	655.102	0.897607	656	0.0013683	0.00138364
		0.8551	5638	26	5612	52	5664	0.00918079	0.00918079		1	656.551	0.449495	656.101	0.89899	657	0.00136833	0.00138364
		0.8545	5639	27	5612	54	5666	0.00953053	0.00944386		1	657.55	0.450186	657.1	0.900372	658	0.00136835	0.00138364
		0.8544	5640	27	5613	54	5667	0.00952885	0.00944386		1	658.549	0.450877	658.098	0.901755	659	0.00136837	0.00138364
		0.8535	5641	27	5614	54	5668	0.00952717	0.00944386		1	659.548	0.451569	659.097	0.903137	660	0.00136839	0.00138364
		0.8528	5642	27	5615	54	5669	0.00952549	0.00944386		1	660.548	0.45226	660.095	0.90452	661	0.00136841	0.00138364
		0.8524	5643	27	5616	54	5670	0.00952381	0.00944386		1	661.547	0.452951	661.094	0.905902	662	0.00136843	0.00138364
		0.8521	5644	27	5617	54	5671	0.00952213	0.00944386		1	662.546	0.453643	662.093	0.907285	663	0.00136845	0.00138364
		0.8513	5646	27	5619	54	5673	0.00951877	0.00944386		1	663.546	0.454334	663.091	0.908668	664	0.00136848	0.00138364
		0.8508	5647	27	5620	54	5674	0.0095171	0.00944386		1	664.545	0.455025	664.09	0.910051	665	0.0013685	0.00138364
		0.8507	5649	27	5622	54	5676	0.00951374	0.00944386		1	665.544	0.455717	665.089	0.911433	666	0.00136852	0.00138364
		0.8503	5650	27	5623	54	5677	0.00951207	0.00944386		1	666.544	0.456408	666.087	0.912816	667	0.00136854	0.00138364
		0.8495	5651	27	5624	54	5678	0.00951039	0.00944386		1	667.543	0.4571	667.086	0.914199	668	0.00136856	0.00138364
		0.8491	5652	27	5625	54	5679	0.00950872	0.00944386		1	668.542	0.457791	668.084	0.915582	669	0.00136858	0.00138364
		0.8484	5653	27	5626	54	5680	0.00950704	0.00944386		1	669.542	0.458482	669.083	0.916965	670	0.0013686	0.00138364
		0.8471	5655	27	5628	54	5682	0.0095037	0.00944386		1	670.541	0.459174	670.082	0.918348	671	0.00136863	0.00138364
		0.8462	5657	27	5630	54	5684	0.00950035	0.00944386		1	671.54	0.459866	671.08	0.919731	672	0.00136865	0.00138364
		0.846	5659	27	5632	54	5686	0.00949701	0.00944386		1	672.539	0.460557	672.079	0.921114	673	0.00136867	0.00138364
		0.8455	5660	27	5633	54	5687	0.00949534	0.00944386		1	673.539	0.461249	673.078	0.922497	674	0.00136869	0.00138364
		0.8444	5661	27	5634	54	5688	0.00949367	0.00944386		1	674.538	0.46194	674.076	0.923881	675	0.00136871	0.00138364
		0.844	5663	27	5636	54	5690	0.00949033	0.00944386		1	675.537	0.462632	675.075	0.925264	676	0.00136873	0.00138364
		0.8437	5664	27	5637	54	5691	0.00948867	0.00944386		1	676.537	0.463324	676.073	0.926647	677	0.00136876	0.00138364
		0.843	5665	27	5638	54	5692	0.009487	0.00944386		1	677.536	0.464015	677.072	0.928031	678	0.00136878	0.00138364
		0.8429	5666	27	5639	54	5693	0.00948533	0.00944386		1	678.535	0.464707	678.071	0.929414	679	0.0013688	0.00138364
		0.8422	5667	27	5640	54	5694	0.00948367	0.00944386		1	679.535	0.465399	679.069	0.930797	680	0.00136882	0.00138364
		0.8416	5668	27	5641	54	5695	0.009482	0.00944386		1	680.534	0.46609	680.068	0.932181	681	0.00136884	0.00138364
		0.8405	5669	27	5642	54	5696	0.00948034	0.00944386		1	681.533	0.466782	681.066	0.933564	682	0.00136886	0.00138364
		0.8404	5671	27	5644	54	5698	0.00947701	0.00944386		1	682.533	0.467474	682.065	0.934948	683	0.00136888	0.00138364
		0.8397	5673	27	5646	54	5700	0.00947368	0.00944386		1	683.532	0.468166	683.064	0.936332	684	0.00136891	0.00138364
		0.8395	5674	27	5647	54	5701	0.00947202	0.00944386		1	684.531	0.468858	684.062	0.937715	685	0.00136893	0.00138364
		0.8381	5675	27	5648	54	5702	0.00947036	0.00944386		1	685.53	0.46955	685.061	0.939099	686	0.00136895	0.00138364
		0.8372	5676	27	5649	54	5703	0.0094687	0.00944386		1	686.53	0.470241	686.06	0.940483	687	0.00136897	0.00138364
		0.8371	5677	27	5650	54	5704	0.00946704	0.00944386		1	687.529	0.470933	687.058	0.941867	688	0.00136899	0.00138364
		0.8369	5678	27	5651	54	5705	0.00946538	0.00944386		1	688.528	0.471625	688.057	0.943251	689	0.00136901	0.00138364
		0.8364	5679	27	5652	54	5706	0.00946372	0.00944386		1	689.528	0.472317	689.055	0.944634	690	0.00136904	0.00138364
		0.8358	5680	27	5653	54	5707	0.00946206	0.00944386		1	690.527	0.473009	690.054	0.946018	691	0.00136906	0.00138364
		0.8331	5681	27	5654	54	5708	0.00946041	0.00944386		1	691.526	0.473701	691.053	0.947402	692	0.00136908	0.00138364
		0.8326	5683	27	5656	54	5710	0.00945709	0.00944386		1	692.526	0.474393	692.051	0.948786	693	0.0013691	0.00138364
		0.8323	5684	27	5657	54	5711	0.00945544	0.00944386		1	693.525	0.475085	693.05	0.950171	694	0.00136912	0.00138364
		0.8322	5685	27	5658	54	5712	0.00945378	0.00944386		1	694.524	0.475777	694.048	0.951555	695	0.00136914	0.00138364
		0.8307	5686	27	5659	54	5713	0.00945213	0.00944386		1	695.524	0.476469	695.047	0.952939	696	0.00136917	0.00138364
		0.8306	5687	27	5660	54	5714	0.00945047	0.00944386		1	696.523	0.477162	696.046	0.954323	697	0.00136919	0.00138364
		0.8303	5690	27	5663	54	5717	0.00944551	0.00944386		1	697.522	0.477854	697.044	0.955707	698	0.00136921	0.00138364
		0.8302	5691	27	5664	54	5718	0.00944386	0.00944386		1	698.521	0.478546	698.043	0.957092	699	0.00136923	0.00138364
		0.8298	5691	28	5663	56	5719	0.00979192	0.00974252		1	699.521	0.479238	699.042	0.958476	700	0.00136925	0.00138364
		0.8294	5693	28	5665	56	5721	0.0097885	0.00974252		1	700.52	0.47993	700.04	0.959861	701	0.00136927	0.00138364
		0.8286	5694	28	5666	56	5722	0.00978679	0.00974252		1	701.519	0.480623	701.039	0.961245	702	0.0013693	0.00138364
		0.8284	5695	28	5667	56	5723	0.00978508	0.00974252		1	702.519	0.481315	702.037	0.96263	703	0.00136932	0.00138364
		0.8281	5698	28	5670	56	5726	0.00977995	0.00974252		1	703.518	0.482007	703.036	0.964014	704	0.00136934	0.00138364
		0.828	5703	28	5675	56	5731	0.00977142	0.00974252		1	704.517	0.482699	704.035	0.965399	705	0.00136936	0.00138364
		0.8279	5704	28	5676	56	5732	0.00976971	0.00974252		1	705.517	0.483392	705.033	0.966783	706	0.00136938	0.00138364
		0.8276	5705	28	5677	56	5733	0.00976801	0.00974252		1	706.516	0.484084	706.032	0.968168	707	0.0013694	0.00138364
		0.8264	5706	28	5678	56	5734	0.00976631	0.00974252		1	707.515	0.484776	707.03	0.969553	708	0.00136943	0.00138364
		0.8256	5708	28	5680	56	5736	0.0097629	0.00974252		1	708.515	0.485469	708.029	0.970938	709	0.00136945	0.00138364
		0.8255	5709	28	5681	56	5737	0.0097612	0.00974252		1	709.514	0.486161	709.028	0.972323	710	0.00136947	0.00138364
		0.8243	5710	28	5682	56	5738	0.0097595	0.00974252		1	710.513	0.486854	710.026	0.973708	711	0.00136949	0.00138364
		0.8233	5711	28	5683	56	5739	0.0097578	0.00974252		1	711.512	0.487546	711.025	0.975092	712	0.00136951	0.00138364
		0.8227	5714	28	5686	56	5742	0.0097527	0.00974252		1	712.512	0.488239	712.024	0.976477	713	0.00136953	0.00138364
		0.8221	5715	28	5687	56	5743	0.009751	0.00974252		1	713.511	0.488931	713.022	0.977863	714	0.00136956	0.00138364
		0.8209	5716	28	5688	56	5744	0.0097493	0.00974252		1	714.51	0.489624	714.021	0.979248	715	0.00136958	0.00138364
		0.8199	5717	28	5689	56	5745	0.00974761	0.00974252		1	715.51	0.490316	715.019	0.980633	716	0.0013696	0.00138364
		0.8195	5718	28	5690	56	5746	0.00974591	0.00974252		1	716.509	0.491009	716.018	0.982018	717	0.00136962	0.00138364
		0.8193	5719	28	5691	56	5747	0.00974421	0.00974252		1	717.508	0.491702	717.017	0.983403	718	0.00136964	0.00138364
		0.8191	5720	28	5692	56	5748	0.00974252	0.00974252		1	718.508	0.492394	718.015	0.984788	719	0.00136966	0.00138364
		0.8185	5720	29	5691	58	5749	0.0100887	0.0100764		1	719.507	0.493087	719.014	0.986174	720	0.00136969	0.00138364
		0.8183	5721	29	5692	58	5750	0.010087	0.0100764		1	720.506	0.49378	720.012	0.987559	721	0.00136971	0.00138364
		0.818	5724	29	5695	58	5753	0.0100817	0.0100764		1	721.506	0.494472	721.011	0.988945	722	0.00136973	0.00138364
		0.8178	5725	29	5696	58	5754	0.0100799	0.0100764		1	722.505	0.495165	722.01	0.99033	723	0.00136975	0.00138364
		0.8177	5726	29	5697	58	5755	0.0100782	0.0100764		1	723.504	0.495858	723.008	0.991716	724	0.00136977	0.00138364
		0.8166	5727	29	5698	58	5756	0.0100764	0.0100764		1	724.503	0.496551	724.007	0.993101	725	0.00136979	0.00138364
		0.8159	5727	30	5697	60	5757	0.0104221	0.0103968		1	725.503	0.497243	725.006	0.994487	726	0.00136982	0.00138364
		0.8158	5728	30	5698	60	5758	0.0104203	0.0103968		1	726.502	0.497936	726.004	0.995872	727	0.00136984	0.00138364
		0.8147	5729	30	5699	60	5759	0.0104185	0.0103968		1	727.501	0.498629	727.003	0.997258	728	0.00136986	0.00138364
		0.8142	5730	30	5700	60	5760	0.0104167	0.0103968		1	728.501	0.499322	728.001	0.998644	729	0.00136988	0.00138364
		0.8141	5732	30	5702	60	5762	0.0104131	0.0103968		1	729.5	0.500015	729	1.00003	730	0.0013699	0.00138364
		0.8136	5733	30	5703	60	5763	0.0104112	0.0103968		1	730.499	0.500708	729.999	1.00142	731	0.00136993	0.00138364
		0.8131	5734	30	5704	60	5764	0.0104094	0.0103968		1	731.499	0.501401	730.997	1.0028	732	0.00136995	0.00138364
		0.8129	5736	30	5706	60	5766	0.0104058	0.0103968		1	732.498	0.502094	731.996	1.00419	733	0.00136997	0.00138364
		0.8123	5737	30	5707	60	5767	0.010404	0.0103968		1	733.497	0.502787	732.994	1.00557	734	0.00136999	0.00138364
		0.8121	5738	30	5708	60	5768	0.0104022	0.0103968		1	734.497	0.50348	733.993	1.00696	735	0.00137001	0.00138364
		0.8117	5739	30	5709	60	5769	0.0104004	0.0103968		1	735.496	0.504173	734.992	1.00835	736	0.00137003	0.00138364
		0.8109	5740	30	5710	60	5770	0.0103986	0.0103968		1	736.495	0.504866	735.99	1.00973	737	0.00137006	0.00138364
		0.8099	5741	30	5711	60	5771	0.0103968	0.0103968		1	737.494	0.505559	736.989	1.01112	738	0.00137008	0.00138364
		0.8087	5741	31	5710	62	5772	0.0107415	0.0106841		1	738.494	0.506252	737.987	1.0125	739	0.0013701	0.00138364
		0.8086	5742	31	5711	62	5773	0.0107397	0.0106841		1	739.493	0.506945	738.986	1.01389	740	0.00137012	0.00138364
		0.8071	5743	31	5712	62	5774	0.0107378	0.0106841		1	740.492	0.507638	739.985	1.01528	741	0.00137014	0.00138364
		0.8068	5747	31	5716	62	5778	0.0107304	0.0106841		1	741.492	0.508332	740.983	1.01666	742	0.00137017	0.00138364
		0.8061	5748	31	5717	62	5779	0.0107285	0.0106841		1	742.491	0.509025	741.982	1.01805	743	0.00137019	0.00138364
		0.805	5749	31	5718	62	5780	0.0107266	0.0106841		1	743.49	0.509718	742.981	1.01944	744	0.00137021	0.00138364
		0.8041	5750	31	5719	62	5781	0.0107248	0.0106841		1	744.49	0.510411	743.979	1.02082	745	0.00137023	0.00138364
		0.8035	5751	31	5720	62	5782	0.0107229	0.0106841		1	745.489	0.511105	744.978	1.02221	746	0.00137025	0.00138364
		0.8029	5752	31	5721	62	5783	0.0107211	0.0106841		1	746.488	0.511798	745.976	1.0236	747	0.00137028	0.00138364
		0.8028	5753	31	5722	62	5784	0.0107192	0.0106841		1	747.488	0.512491	746.975	1.02498	748	0.0013703	0.00138364
		0.8015	5754	31	5723	62	5785	0.0107174	0.0106841		1	748.487	0.513185	747.974	1.02637	749	0.00137032	0.00138364
		0.8012	5755	31	5724	62	5786	0.0107155	0.0106841		1	749.486	0.513878	748.972	1.02776	750	0.00137034	0.00138364
		0.801	5756	31	5725	62	5787	0.0107137	0.0106841		1	750.485	0.514571	749.971	1.02914	751	0.00137036	0.00138364
		0.8001	5757	31	5726	62	5788	0.0107118	0.0106841		1	751.485	0.515265	750.969	1.03053	752	0.00137039	0.00138364
		0.8	5758	31	5727	62	5789	0.01071	0.0106841		1	752.484	0.515958	751.968	1.03192	753	0.00137041	0.00138364
		0.7981	5759	31	5728	62	5790	0.0107081	0.0106841		1	753.483	0.516652	752.967	1.0333	754	0.00137043	0.00138364
		0.7979	5760	31	5729	62	5791	0.0107063	0.0106841		1	754.483	0.517345	753.965	1.03469	755	0.00137045	0.00138364
		0.7978	5761	31	5730	62	5792	0.0107044	0.0106841		1	755.482	0.518039	754.964	1.03608	756	0.00137047	0.00138364
		0.7974	5762	31	5731	62	5793	0.0107026	0.0106841		1	756.481	0.518732	755.963	1.03746	757	0.0013705	0.00138364
		0.797	5767	31	5736	62	5798	0.0106933	0.0106841		1	757.481	0.519426	756.961	1.03885	758	0.00137052	0.00138364
		0.7961	5769	31	5738	62	5800	0.0106897	0.0106841		1	758.48	0.52012	757.96	1.04024	759	0.00137054	0.00138364
		0.7957	5770	31	5739	62	5801	0.0106878	0.0106841		1	759.479	0.520813	758.958	1.04163	760	0.00137056	0.00138364
		0.7949	5771	31	5740	62	5802	0.010686	0.0106841		1	760.478	0.521507	759.957	1.04301	761	0.00137058	0.00138364
		0.7947	5772	31	5741	62	5803	0.0106841	0.0106841		1	761.478	0.522201	760.956	1.0444	762	0.00137061	0.00138364
		0.7946	5772	32	5740	64	5804	0.0110269	0.011006		1	762.477	0.522894	761.954	1.04579	763	0.00137063	0.00138364
		0.7941	5774	32	5742	64	5806	0.0110231	0.011006		1	763.476	0.523588	762.953	1.04718	764	0.00137065	0.00138364
		0.7936	5775	32	5743	64	5807	0.0110212	0.011006		1	764.476	0.524282	763.951	1.04856	765	0.00137067	0.00138364
		0.7931	5776	32	5744	64	5808	0.0110193	0.011006		1	765.475	0.524976	764.95	1.04995	766	0.00137069	0.00138364
		0.7928	5777	32	5745	64	5809	0.0110174	0.011006		1	766.474	0.525669	765.949	1.05134	767	0.00137072	0.00138364
		0.7918	5778	32	5746	64	5810	0.0110155	0.011006		1	767.474	0.526363	766.947	1.05273	768	0.00137074	0.00138364
		0.7917	5781	32	5749	64	5813	0.0110098	0.011006		1	768.473	0.527057	767.946	1.05411	769	0.00137076	0.00138364
		0.7912	5782	32	5750	64	5814	0.0110079	0.011006		1	769.472	0.527751	768.944	1.0555	770	0.00137078	0.00138364
		0.79	5783	32	5751	64	5815	0.011006	0.011006		1	770.472	0.528445	769.943	1.05689	771	0.0013708	0.00138364
		0.7898	5783	33	5750	66	5816	0.011348	0.0112398		1	771.471	0.529139	770.942	1.05828	772	0.00137083	0.00138364
		0.7897	5784	33	5751	66	5817	0.0113461	0.0112398		1	772.47	0.529833	771.94	1.05967	773	0.00137085	0.00138364
		0.7894	5786	33	5753	66	5819	0.0113422	0.0112398		1	773.469	0.530527	772.939	1.06105	774	0.00137087	0.00138364
		0.7878	5789	33	5756	66	5822	0.0113363	0.0112398		1	774.469	0.531221	773.938	1.06244	775	0.00137089	0.00138364
		0.7877	5790	33	5757	66	5823	0.0113344	0.0112398		1	775.468	0.531915	774.936	1.06383	776	0.00137091	0.00138364
		0.7867	5792	33	5759	66	5825	0.0113305	0.0112398		1	776.467	0.532609	775.935	1.06522	777	0.00137094	0.00138364
		0.7865	5793	33	5760	66	5826	0.0113285	0.0112398		1	777.467	0.533303	776.933	1.06661	778	0.00137096	0.00138364
		0.7861	5794	33	5761	66	5827	0.0113266	0.0112398		1	778.466	0.533997	777.932	1.06799	779	0.00137098	0.00138364
		0.7858	5795	33	5762	66	5828	0.0113246	0.0112398		1	779.465	0.534691	778.931	1.06938	780	0.001371	0.00138364
		0.7857	5796	33	5763	66	5829	0.0113227	0.0112398		1	780.465	0.535385	779.929	1.07077	781	0.00137102	0.00138364
		0.7851	5797	33	5764	66	5830	0.0113208	0.0112398		1	781.464	0.536079	780.928	1.07216	782	0.00137105	0.00138364
		0.7828	5800	33	5767	66	5833	0.0113149	0.0112398		1	782.463	0.536774	781.926	1.07355	783	0.00137107	0.00138364
		0.7826	5801	33	5768	66	5834	0.011313	0.0112398		1	783.463	0.537468	782.925	1.07494	784	0.00137109	0.00138364
		0.7825	5803	33	5770	66	5836	0.0113091	0.0112398		1	784.462	0.538162	783.924	1.07632	785	0.00137111	0.00138364
		0.7824	5804	33	5771	66	5837	0.0113072	0.0112398		1	785.461	0.538856	784.922	1.07771	786	0.00137114	0.00138364
		0.7806	5805	33	5772	66	5838	0.0113052	0.0112398		1	786.46	0.539551	785.921	1.0791	787	0.00137116	0.00138364
		0.7798	5806	33	5773	66	5839	0.0113033	0.0112398		1	787.46	0.540245	786.92	1.08049	788	0.00137118	0.00138364
		0.7797	5808	33	5775	66	5841	0.0112994	0.0112398		1	788.459	0.540939	787.918	1.08188	789	0.0013712	0.00138364
		0.7796	5809	33	5776	66	5842	0.0112975	0.0112398		1	789.458	0.541634	788.917	1.08327	790	0.00137122	0.00138364
		0.7795	5811	33	5778	66	5844	0.0112936	0.0112398		1	790.458	0.542328	789.915	1.08466	791	0.00137125	0.00138364
		0.7777	5812	33	5779	66	5845	0.0112917	0.0112398		1	791.457	0.543023	790.914	1.08605	792	0.00137127	0.00138364
		0.7773	5814	33	5781	66	5847	0.0112878	0.0112398		1	792.456	0.543717	791.913	1.08743	793	0.00137129	0.00138364
		0.7762	5815	33	5782	66	5848	0.0112859	0.0112398		1	793.456	0.544411	792.911	1.08882	794	0.00137131	0.00138364
		0.776	5816	33	5783	66	5849	0.011284	0.0112398		1	794.455	0.545106	793.91	1.09021	795	0.00137134	0.00138364
		0.7748	5817	33	5784	66	5850	0.0112821	0.0112398		1	795.454	0.5458	794.908	1.0916	796	0.00137136	0.00138364
		0.7742	5819	33	5786	66	5852	0.0112782	0.0112398		1	796.454	0.546495	795.907	1.09299	797	0.00137138	0.00138364
		0.7736	5820	33	5787	66	5853	0.0112763	0.0112398		1	797.453	0.54719	796.906	1.09438	798	0.0013714	0.00138364
		0.7728	5822	33	5789	66	5855	0.0112724	0.0112398		1	798.452	0.547884	797.904	1.09577	799	0.00137142	0.00138364
		0.7721	5826	33	5793	66	5859	0.0112647	0.0112398		1	799.451	0.548579	798.903	1.09716	800	0.00137145	0.00138364
		0.7717	5827	33	5794	66	5860	0.0112628	0.0112398		1	800.451	0.549273	799.901	1.09855	801	0.00137147	0.00138364
		0.7714	5828	33	5795	66	5861	0.0112609	0.0112398		1	801.45	0.549968	800.9	1.09994	802	0.00137149	0.00138364
		0.7698	5829	33	5796	66	5862	0.011259	0.0112398		1	802.449	0.550663	801.899	1.10133	803	0.00137151	0.00138364
		0.7695	5830	33	5797	66	5863	0.011257	0.0112398		1	803.449	0.551358	802.897	1.10272	804	0.00137154	0.00138364
		0.7688	5831	33	5798	66	5864	0.0112551	0.0112398		1	804.448	0.552052	803.896	1.1041	805	0.00137156	0.00138364
		0.7683	5832	33	5799	66	5865	0.0112532	0.0112398		1	805.447	0.552747	804.895	1.10549	806	0.00137158	0.00138364
		0.7674	5833	33	5800	66	5866	0.0112513	0.0112398		1	806.447	0.553442	805.893	1.10688	807	0.0013716	0.00138364
		0.7672	5836	33	5803	66	5869	0.0112455	0.0112398		1	807.446	0.554137	806.892	1.10827	808	0.00137163	0.00138364
		0.7669	5837	33	5804	66	5870	0.0112436	0.0112398		1	808.445	0.554832	807.89	1.10966	809	0.00137165	0.00138364
		0.7661	5838	33	5805	66	5871	0.0112417	0.0112398		1	809.444	0.555526	808.889	1.11105	810	0.00137167	0.00138364
		0.7658	5839	33	5806	66	5872	0.0112398	0.0112398		1	810.444	0.556221	809.888	1.11244	811	0.00137169	0.00138364
		0.7653	5839	34	5805	68	5873	0.0115784	0.0115646		1	811.443	0.556916	810.886	1.11383	812	0.00137172	0.00138364
		0.7641	5840	34	5806	68	5874	0.0115764	0.0115646		1	812.442	0.557611	811.885	1.11522	813	0.00137174	0.00138364
		0.7634	5841	34	5807	68	5875	0.0115745	0.0115646		1	813.442	0.558306	812.883	1.11661	814	0.00137176	0.00138364
		0.7632	5843	34	5809	68	5877	0.0115705	0.0115646		1	814.441	0.559001	813.882	1.118	815	0.00137178	0.00138364
		0.763	5846	34	5812	68	5880	0.0115646	0.0115646		1	815.44	0.559696	814.881	1.11939	816	0.0013718	0.00138364
		0.7626	5850	35	5815	70	5885	0.0118946	0.0118906		1	816.44	0.560391	815.879	1.12078	817	0.00137183	0.00138364
		0.7617	5852	35	5817	70	5887	0.0118906	0.0118906		1	817.439	0.561086	816.878	1.12217	818	0.00137185	0.00138364
		0.761	5852	36	5816	72	5888	0.0122283	0.0121581		1	818.438	0.561782	817.876	1.12356	819	0.00137187	0.00138364
		0.7602	5853	36	5817	72	5889	0.0122262	0.0121581		1	819.438	0.562477	818.875	1.12495	820	0.00137189	0.00138364
		0.7594	5854	36	5818	72	5890	0.0122241	0.0121581		1	820.437	0.563172	819.874	1.12634	821	0.00137192	0.00138364
		0.7593	5855	36	5819	72	5891	0.012222	0.0121581		1	821.436	0.563867	820.872	1.12773	822	0.00137194	0.00138364
		0.7579	5856	36	5820	72	5892	0.01222	0.0121581		1	822.435	0.564562	821.871	1.12912	823	0.00137196	0.00138364
		0.7577	5857	36	5821	72	5893	0.0122179	0.0121581		1	823.435	0.565258	822.869	1.13052	824	0.00137198	0.00138364
		0.7572	5860	36	5824	72	5896	0.0122117	0.0121581		1	824.434	0.565953	823.868	1.13191	825	0.00137201	0.00138364
		0.7568	5861	36	5825	72	5897	0.0122096	0.0121581		1	825.433	0.566648	824.867	1.1333	826	0.00137203	0.00138364
		0.7566	5862	36	5826	72	5898	0.0122075	0.0121581		1	826.433	0.567343	825.865	1.13469	827	0.00137205	0.00138364
		0.7565	5863	36	5827	72	5899	0.0122055	0.0121581		1	827.432	0.568039	826.864	1.13608	828	0.00137207	0.00138364
		0.7548	5868	36	5832	72	5904	0.0121951	0.0121581		1	828.431	0.568734	827.863	1.13747	829	0.0013721	0.00138364
		0.7547	5871	36	5835	72	5907	0.0121889	0.0121581		1	829.431	0.56943	828.861	1.13886	830	0.00137212	0.00138364
		0.7546	5872	36	5836	72	5908	0.0121869	0.0121581		1	830.43	0.570125	829.86	1.14025	831	0.00137214	0.00138364
		0.7545	5873	36	5837	72	5909	0.0121848	0.0121581		1	831.429	0.57082	830.858	1.14164	832	0.00137216	0.00138364
		0.7543	5874	36	5838	72	5910	0.0121827	0.0121581		1	832.428	0.571516	831.857	1.14303	833	0.00137219	0.00138364
		0.7542	5875	36	5839	72	5911	0.0121807	0.0121581		1	833.428	0.572211	832.856	1.14442	834	0.00137221	0.00138364
		0.7535	5878	36	5842	72	5914	0.0121745	0.0121581		1	834.427	0.572907	833.854	1.14581	835	0.00137223	0.00138364
		0.7533	5879	36	5843	72	5915	0.0121724	0.0121581		1	835.426	0.573602	834.853	1.1472	836	0.00137225	0.00138364
		0.7524	5880	36	5844	72	5916	0.0121704	0.0121581		1	836.426	0.574298	835.851	1.1486	837	0.00137228	0.00138364
		0.752	5882	36	5846	72	5918	0.0121663	0.0121581		1	837.425	0.574994	836.85	1.14999	838	0.0013723	0.00138364
		0.7519	5884	36	5848	72	5920	0.0121622	0.0121581		1	838.424	0.575689	837.849	1.15138	839	0.00137232	0.00138364
		0.7516	5885	36	5849	72	5921	0.0121601	0.0121581		1	839.424	0.576385	838.847	1.15277	840	0.00137235	0.00138364
		0.7513	5886	36	5850	72	5922	0.0121581	0.0121581		1	840.423	0.577081	839.846	1.15416	841	0.00137237	0.00138364
		0.7512	5892	37	5855	74	5929	0.012481	0.0124789		1	841.422	0.577776	840.844	1.15555	842	0.00137239	0.00138364
		0.7503	5893	37	5856	74	5930	0.0124789	0.0124789		1	842.422	0.578472	841.843	1.15694	843	0.00137241	0.00138364
		0.7487	5893	38	5855	76	5931	0.012814	0.0127882		1	843.421	0.579168	842.842	1.15834	844	0.00137244	0.00138364
		0.7485	5894	38	5856	76	5932	0.0128119	0.0127882		1	844.42	0.579864	843.84	1.15973	845	0.00137246	0.00138364
		0.7481	5895	38	5857	76	5933	0.0128097	0.0127882		1	845.419	0.580559	844.839	1.16112	846	0.00137248	0.00138364
		0.7463	5896	38	5858	76	5934	0.0128075	0.0127882		1	846.419	0.581255	845.837	1.16251	847	0.0013725	0.00138364
		0.7462	5897	38	5859	76	5935	0.0128054	0.0127882		1	847.418	0.581951	846.836	1.1639	848	0.00137253	0.00138364
		0.7461	5898	38	5860	76	5936	0.0128032	0.0127882		1	848.417	0.582647	847.835	1.16529	849	0.00137255	0.00138364
		0.7459	5903	38	5865	76	5941	0.0127925	0.0127882		1	849.417	0.583343	848.833	1.16669	850	0.00137257	0.00138364
		0.7458	5905	38	5867	76	5943	0.0127882	0.0127882		1	850.416	0.584039	849.832	1.16808	851	0.00137259	0.00138364
		0.7454	5905	39	5866	78	5944	0.0131225	0.013107		1	851.415	0.584735	850.831	1.16947	852	0.00137262	0.00138364
		0.7452	5909	39	5870	78	5948	0.0131137	0.013107		1	852.415	0.585431	851.829	1.17086	853	0.00137264	0.00138364
		0.7439	5910	39	5871	78	5949	0.0131114	0.013107		1	853.414	0.586127	852.828	1.17225	854	0.00137266	0.00138364
		0.7436	5911	39	5872	78	5950	0.0131092	0.013107		1	854.413	0.586823	853.826	1.17365	855	0.00137269	0.00138364
		0.7431	5912	39	5873	78	5951	0.013107	0.013107		1	855.412	0.587519	854.825	1.17504	856	0.00137271	0.00138364
		0.7428	5912	40	5872	80	5952	0.0134409	0.0134251		1	856.412	0.588215	855.824	1.17643	857	0.00137273	0.00138364
		0.7423	5914	40	5874	80	5954	0.0134363	0.0134251		1	857.411	0.588911	856.822	1.17782	858	0.00137275	0.00138364
		0.7412	5915	40	5875	80	5955	0.0134341	0.0134251		1	858.41	0.589607	857.821	1.17921	859	0.00137278	0.00138364
		0.7411	5916	40	5876	80	5956	0.0134318	0.0134251		1	859.41	0.590304	858.819	1.18061	860	0.0013728	0.00138364
		0.7409	5917	40	5877	80	5957	0.0134296	0.0134251		1	860.409	0.591	859.818	1.182	861	0.00137282	0.00138364
		0.7404	5918	40	5878	80	5958	0.0134273	0.0134251		1	861.408	0.591696	860.817	1.18339	862	0.00137284	0.00138364
		0.7399	5919	40	5879	80	5959	0.0134251	0.0134251		1	862.408	0.592392	861.815	1.18478	863	0.00137287	0.00138364
		0.7395	5919	41	5878	82	5960	0.0137584	0.0136849		1	863.407	0.593089	862.814	1.18618	864	0.00137289	0.00138364
		0.7392	5920	41	5879	82	5961	0.0137561	0.0136849		1	864.406	0.593785	863.812	1.18757	865	0.00137291	0.00138364
		0.7376	5921	41	5880	82	5962	0.0137538	0.0136849		1	865.406	0.594481	864.811	1.18896	866	0.00137294	0.00138364
		0.7373	5922	41	5881	82	5963	0.0137515	0.0136849		1	866.405	0.595178	865.81	1.19036	867	0.00137296	0.00138364
		0.737	5923	41	5882	82	5964	0.0137492	0.0136849		1	867.404	0.595874	866.808	1.19175	868	0.00137298	0.00138364
		0.7369	5924	41	5883	82	5965	0.0137469	0.0136849		1	868.403	0.59657	867.807	1.19314	869	0.001373	0.00138364
		0.7363	5925	41	5884	82	5966	0.0137446	0.0136849		1	869.403	0.597267	868.805	1.19453	870	0.00137303	0.00138364
		0.7357	5926	41	5885	82	5967	0.0137422	0.0136849		1	870.402	0.597963	869.804	1.19593	871	0.00137305	0.00138364
		0.7355	5930	41	5889	82	5971	0.013733	0.0136849		1	871.401	0.59866	870.803	1.19732	872	0.00137307	0.00138364
		0.7347	5931	41	5890	82	5972	0.0137307	0.0136849		1	872.401	0.599356	871.801	1.19871	873	0.0013731	0.00138364
		0.734	5932	41	5891	82	5973	0.0137284	0.0136849		1	873.4	0.600053	872.8	1.20011	874	0.00137312	0.00138364
		0.7329	5933	41	5892	82	5974	0.0137261	0.0136849		1	874.399	0.60075	873.799	1.2015	875	0.00137314	0.00138364
		0.7324	5935	41	5894	82	5976	0.0137216	0.0136849		1	875.399	0.601446	874.797	1.20289	876	0.00137316	0.00138364
		0.7321	5936	41	5895	82	5977	0.0137193	0.0136849		1	876.398	0.602143	875.796	1.20429	877	0.00137319	0.00138364
		0.731	5937	41	5896	82	5978	0.013717	0.0136849		1	877.397	0.602839	876.794	1.20568	878	0.00137321	0.00138364
		0.7301	5938	41	5897	82	5979	0.0137147	0.0136849		1	878.396	0.603536	877.793	1.20707	879	0.00137323	0.00138364
		0.7289	5939	41	5898	82	5980	0.0137124	0.0136849		1	879.396	0.604233	878.792	1.20847	880	0.00137326	0.00138364
		0.7288	5940	41	5899	82	5981	0.0137101	0.0136849		1	880.395	0.60493	879.79	1.20986	881	0.00137328	0.00138364
		0.7286	5941	41	5900	82	5982	0.0137078	0.0136849		1	881.394	0.605626	880.789	1.21125	882	0.0013733	0.00138364
		0.7284	5942	41	5901	82	5983	0.0137055	0.0136849		1	882.394	0.606323	881.787	1.21265	883	0.00137333	0.00138364
		0.7278	5943	41	5902	82	5984	0.0137032	0.0136849		1	883.393	0.60702	882.786	1.21404	884	0.00137335	0.00138364
		0.7275	5944	41	5903	82	5985	0.0137009	0.0136849		1	884.392	0.607717	883.785	1.21543	885	0.00137337	0.00138364
		0.7265	5945	41	5904	82	5986	0.0136986	0.0136849		1	885.392	0.608414	884.783	1.21683	886	0.00137339	0.00138364
		0.7256	5946	41	5905	82	5987	0.0136963	0.0136849		1	886.391	0.609111	885.782	1.21822	887	0.00137342	0.00138364
		0.7255	5947	41	5906	82	5988	0.0136941	0.0136849		1	887.39	0.609808	886.78	1.21962	888	0.00137344	0.00138364
		0.7251	5948	41	5907	82	5989	0.0136918	0.0136849		1	888.389	0.610505	887.779	1.22101	889	0.00137346	0.00138364
		0.7244	5949	41	5908	82	5990	0.0136895	0.0136849		1	889.389	0.611202	888.778	1.2224	890	0.00137349	0.00138364
		0.7241	5950	41	5909	82	5991	0.0136872	0.0136849		1	890.388	0.611899	889.776	1.2238	891	0.00137351	0.00138364
		0.7231	5951	41	5910	82	5992	0.0136849	0.0136849		1	891.387	0.612596	890.775	1.22519	892	0.00137353	0.00138364
		0.723	5951	42	5909	84	5993	0.0140164	0.014014		1	892.387	0.613293	891.773	1.22659	893	0.00137356	0.00138364
		0.7229	5952	42	5910	84	5994	0.014014	0.014014		1	893.386	0.61399	892.772	1.22798	894	0.00137358	0.00138364
		0.7225	5952	43	5909	86	5995	0.0143453	0.0143047		1	894.385	0.614687	893.771	1.22937	895	0.0013736	0.00138364
		0.7218	5953	43	5910	86	5996	0.0143429	0.0143047		1	895.385	0.615384	894.769	1.23077	896	0.00137363	0.00138364
		0.7209	5954	43	5911	86	5997	0.0143405	0.0143047		1	896.384	0.616081	895.768	1.23216	897	0.00137365	0.00138364
		0.7204	5955	43	5912	86	5998	0.0143381	0.0143047		1	897.383	0.616779	896.766	1.23356	898	0.00137367	0.00138364
		0.7198	5956	43	5913	86	5999	0.0143357	0.0143047		1	898.383	0.617476	897.765	1.23495	899	0.00137369	0.00138364
		0.7195	5957	43	5914	86	6000	0.0143333	0.0143047		1	899.382	0.618173	898.764	1.23635	900	0.00137372	0.00138364
		0.719	5958	43	5915	86	6001	0.0143309	0.0143047		1	900.381	0.61887	899.762	1.23774	901	0.00137374	0.00138364
		0.7185	5959	43	5916	86	6002	0.0143286	0.0143047		1	901.38	0.619568	900.761	1.23914	902	0.00137376	0.00138364
		0.718	5962	43	5919	86	6005	0.0143214	0.0143047		1	902.38	0.620265	901.759	1.24053	903	0.00137379	0.00138364
		0.7179	5963	43	5920	86	6006	0.014319	0.0143047		1	903.379	0.620962	902.758	1.24192	904	0.00137381	0.00138364
		0.7164	5964	43	5921	86	6007	0.0143166	0.0143047		1	904.378	0.62166	903.757	1.24332	905	0.00137383	0.00138364
		0.7163	5965	43	5922	86	6008	0.0143142	0.0143047		1	905.378	0.622357	904.755	1.24471	906	0.00137386	0.00138364
		0.7155	5967	43	5924	86	6010	0.0143095	0.0143047		1	906.377	0.623055	905.754	1.24611	907	0.00137388	0.00138364
		0.7153	5969	43	5926	86	6012	0.0143047	0.0143047		1	907.376	0.623752	906.752	1.2475	908	0.0013739	0.00138364
		0.7145	5969	44	5925	88	6013	0.014635	0.0146204		1	908.376	0.62445	907.751	1.2489	909	0.00137393	0.00138364
		0.714	5970	44	5926	88	6014	0.0146325	0.0146204		1	909.375	0.625147	908.75	1.25029	910	0.00137395	0.00138364
		0.7137	5971	44	5927	88	6015	0.0146301	0.0146204		1	910.374	0.625845	909.748	1.25169	911	0.00137397	0.00138364
		0.713	5973	44	5929	88	6017	0.0146252	0.0146204		1	911.373	0.626542	910.747	1.25308	912	0.001374	0.00138364
		0.7118	5974	44	5930	88	6018	0.0146228	0.0146204		1	912.373	0.62724	911.746	1.25448	913	0.00137402	0.00138364
		0.7116	5975	44	5931	88	6019	0.0146204	0.0146204		1	913.372	0.627938	912.744	1.25588	914	0.00137404	0.00138364
		0.7106	5975	45	5930	90	6020	0.0149502	0.0149402		1	914.371	0.628635	913.743	1.25727	915	0.00137407	0.00138364
		0.7103	5976	45	5931	90	6021	0.0149477	0.0149402		1	915.371	0.629333	914.741	1.25867	916	0.00137409	0.00138364
		0.7095	5978	45	5933	90	6023	0.0149427	0.0149402		1	916.37	0.630031	915.74	1.26006	917	0.00137411	0.00138364
		0.7094	5979	45	5934	90	6024	0.0149402	0.0149402		1	917.369	0.630729	916.739	1.26146	918	0.00137414	0.00138364
		0.7091	5979	46	5933	92	6025	0.0152697	0.015252		1	918.369	0.631426	917.737	1.26285	919	0.00137416	0.00138364
		0.7082	5980	46	5934	92	6026	0.0152672	0.015252		1	919.368	0.632124	918.736	1.26425	920	0.00137418	0.00138364
		0.7079	5981	46	5935	92	6027	0.0152646	0.015252		1	920.367	0.632822	919.734	1.26564	921	0.00137421	0.00138364
		0.7077	5982	46	5936	92	6028	0.0152621	0.015252		1	921.366	0.63352	920.733	1.26704	922	0.00137423	0.00138364
		0.7069	5983	46	5937	92	6029	0.0152596	0.015252		1	922.366	0.634218	921.732	1.26844	923	0.00137425	0.00138364
		0.7068	5984	46	5938	92	6030	0.015257	0.015252		1	923.365	0.634916	922.73	1.26983	924	0.00137428	0.00138364
		0.7056	5985	46	5939	92	6031	0.0152545	0.015252		1	924.364	0.635614	923.729	1.27123	925	0.0013743	0.00138364
		0.7053	5986	46	5940	92	6032	0.015252	0.015252		1	925.364	0.636312	924.727	1.27262	926	0.00137432	0.00138364
		0.7049	5986	47	5939	94	6033	0.015581	0.0155321		1	926.363	0.63701	925.726	1.27402	927	0.00137435	0.00138364
		0.7044	5988	47	5941	94	6035	0.0155758	0.0155321		1	927.362	0.637708	926.725	1.27542	928	0.00137437	0.00138364
		0.704	5990	47	5943	94	6037	0.0155706	0.0155321		1	928.362	0.638406	927.723	1.27681	929	0.00137439	0.00138364
		0.7032	5991	47	5944	94	6038	0.0155681	0.0155321		1	929.361	0.639104	928.722	1.27821	930	0.00137442	0.00138364
		0.7031	5994	47	5947	94	6041	0.0155603	0.0155321		1	930.36	0.639802	929.72	1.2796	931	0.00137444	0.00138364
		0.7021	5995	47	5948	94	6042	0.0155578	0.0155321		1	931.359	0.6405	930.719	1.281	932	0.00137446	0.00138364
		0.702	5996	47	5949	94	6043	0.0155552	0.0155321		1	932.359	0.641198	931.718	1.2824	933	0.00137449	0.00138364
		0.7018	5997	47	5950	94	6044	0.0155526	0.0155321		1	933.358	0.641897	932.716	1.28379	934	0.00137451	0.00138364
		0.7017	5998	47	5951	94	6045	0.01555	0.0155321		1	934.357	0.642595	933.715	1.28519	935	0.00137453	0.00138364
		0.7005	6002	47	5955	94	6049	0.0155398	0.0155321		1	935.357	0.643293	934.713	1.28659	936	0.00137456	0.00138364
		0.7004	6003	47	5956	94	6050	0.0155372	0.0155321		1	936.356	0.643992	935.712	1.28798	937	0.00137458	0.00138364
		0.6997	6004	47	5957	94	6051	0.0155346	0.0155321		1	937.355	0.64469	936.711	1.28938	938	0.00137461	0.00138364
		0.6992	6005	47	5958	94	6052	0.0155321	0.0155321		1	938.355	0.645388	937.709	1.29078	939	0.00137463	0.00138364
		0.6983	6005	48	5957	96	6053	0.0158599	0.0158468		1	939.354	0.646087	938.708	1.29217	940	0.00137465	0.00138364
		0.6977	6007	48	5959	96	6055	0.0158547	0.0158468		1	940.353	0.646785	939.706	1.29357	941	0.00137468	0.00138364
		0.6973	6008	48	5960	96	6056	0.015852	0.0158468		1	941.353	0.647483	940.705	1.29497	942	0.0013747	0.00138364
		0.6972	6009	48	5961	96	6057	0.0158494	0.0158468		1	942.352	0.648182	941.704	1.29636	943	0.00137472	0.00138364
		0.696	6010	48	5962	96	6058	0.0158468	0.0158468		1	943.351	0.64888	942.702	1.29776	944	0.00137475	0.00138364
		0.6958	6010	49	5961	98	6059	0.0161743	0.0161158		1	944.35	0.649579	943.701	1.29916	945	0.00137477	0.00138364
		0.6955	6011	49	5962	98	6060	0.0161716	0.0161158		1	945.35	0.650278	944.699	1.30056	946	0.00137479	0.00138364
		0.6948	6012	49	5963	98	6061	0.0161689	0.0161158		1	946.349	0.650976	945.698	1.30195	947	0.00137482	0.00138364
		0.6947	6013	49	5964	98	6062	0.0161663	0.0161158		1	947.348	0.651675	946.697	1.30335	948	0.00137484	0.00138364
		0.6946	6014	49	5965	98	6063	0.0161636	0.0161158		1	948.348	0.652373	947.695	1.30475	949	0.00137486	0.00138364
		0.6936	6015	49	5966	98	6064	0.0161609	0.0161158		1	949.347	0.653072	948.694	1.30614	950	0.00137489	0.00138364
		0.6935	6016	49	5967	98	6065	0.0161583	0.0161158		1	950.346	0.653771	949.692	1.30754	951	0.00137491	0.00138364
		0.6934	6017	49	5968	98	6066	0.0161556	0.0161158		1	951.346	0.65447	950.691	1.30894	952	0.00137494	0.00138364
		0.6926	6019	49	5970	98	6068	0.0161503	0.0161158		1	952.345	0.655168	951.69	1.31034	953	0.00137496	0.00138364
		0.6924	6021	49	5972	98	6070	0.016145	0.0161158		1	953.344	0.655867	952.688	1.31173	954	0.00137498	0.00138364
		0.6914	6024	49	5975	98	6073	0.016137	0.0161158		1	954.343	0.656566	953.687	1.31313	955	0.00137501	0.00138364
		0.6907	6028	49	5979	98	6077	0.0161264	0.0161158		1	955.343	0.657265	954.685	1.31453	956	0.00137503	0.00138364
		0.69	6029	49	5980	98	6078	0.0161237	0.0161158		1	956.342	0.657964	955.684	1.31593	957	0.00137505	0.00138364
		0.6897	6032	49	5983	98	6081	0.0161158	0.0161158		1	957.341	0.658663	956.683	1.31733	958	0.00137508	0.00138364
		0.6885	6033	50	5983	100	6083	0.0164393	0.0164285		1	958.341	0.659362	957.681	1.31872	959	0.0013751	0.00138364
		0.6872	6037	50	5987	100	6087	0.0164285	0.0164285		1	959.34	0.66006	958.68	1.32012	960	0.00137513	0.00138364
		0.6871	6037	51	5986	102	6088	0.0167543	0.0167295		1	960.339	0.660759	959.678	1.32152	961	0.00137515	0.00138364
		0.686	6038	51	5987	102	6089	0.0167515	0.0167295		1	961.339	0.661459	960.677	1.32292	962	0.00137517	0.00138364
		0.6859	6039	51	5988	102	6090	0.0167488	0.0167295		1	962.338	0.662158	961.676	1.32432	963	0.0013752	0.00138364
		0.6854	6040	51	5989	102	6091	0.016746	0.0167295		1	963.337	0.662857	962.674	1.32571	964	0.00137522	0.00138364
		0.6853	6041	51	5990	102	6092	0.0167433	0.0167295		1	964.336	0.663556	963.673	1.32711	965	0.00137525	0.00138364
		0.685	6042	51	5991	102	6093	0.0167405	0.0167295		1	965.336	0.664255	964.671	1.32851	966	0.00137527	0.00138364
		0.684	6043	51	5992	102	6094	0.0167378	0.0167295		1	966.335	0.664954	965.67	1.32991	967	0.00137529	0.00138364
		0.6835	6044	51	5993	102	6095	0.016735	0.0167295		1	967.334	0.665653	966.669	1.33131	968	0.00137532	0.00138364
		0.6834	6045	51	5994	102	6096	0.0167323	0.0167295		1	968.334	0.666353	967.667	1.33271	969	0.00137534	0.00138364
		0.6828	6046	51	5995	102	6097	0.0167295	0.0167295		1	969.333	0.667052	968.666	1.3341	970	0.00137536	0.00138364
		0.6827	6046	52	5994	104	6098	0.0170548	0.0170548		1	970.332	0.667751	969.664	1.3355	971	0.00137539	0.00138364
		0.6811	6046	53	5993	106	6099	0.0173799	0.0173429		1	971.332	0.66845	970.663	1.3369	972	0.00137541	0.00138364
		0.6802	6048	53	5995	106	6101	0.0173742	0.0173429		1	972.331	0.66915	971.662	1.3383	973	0.00137544	0.00138364
		0.6794	6049	53	5996	106	6102	0.0173714	0.0173429		1	973.33	0.669849	972.66	1.3397	974	0.00137546	0.00138364
		0.6793	6051	53	5998	106	6104	0.0173657	0.0173429		1	974.329	0.670549	973.659	1.3411	975	0.00137548	0.00138364
		0.6791	6055	53	6002	106	6108	0.0173543	0.0173429		1	975.329	0.671248	974.658	1.3425	976	0.00137551	0.00138364
		0.6787	6056	53	6003	106	6109	0.0173514	0.0173429		1	976.328	0.671947	975.656	1.34389	977	0.00137553	0.00138364
		0.6784	6057	53	6004	106	6110	0.0173486	0.0173429		1	977.327	0.672647	976.655	1.34529	978	0.00137556	0.00138364
		0.6777	6058	53	6005	106	6111	0.0173458	0.0173429		1	978.327	0.673346	977.653	1.34669	979	0.00137558	0.00138364
		0.6765	6059	53	6006	106	6112	0.0173429	0.0173429		1	979.326	0.674046	978.652	1.34809	980	0.0013756	0.00138364
		0.6762	6059	54	6005	108	6113	0.0176673	0.0176644		1	980.325	0.674746	979.651	1.34949	981	0.00137563	0.00138364
		0.6755	6060	54	6006	108	6114	0.0176644	0.0176644		1	981.325	0.675445	980.649	1.35089	982	0.00137565	0.00138364
		0.675	6061	55	6006	110	6116	0.0179856	0.017927		1	982.324	0.676145	981.648	1.35229	983	0.00137568	0.00138364
		0.6743	6062	55	6007	110	6117	0.0179827	0.017927		1	983.323	0.676845	982.646	1.35369	984	0.0013757	0.00138364
		0.674	6064	55	6009	110	6119	0.0179768	0.017927		1	984.322	0.677544	983.645	1.35509	985	0.00137572	0.00138364
		0.6738	6066	55	6011	110	6121	0.0179709	0.017927		1	985.322	0.678244	984.644	1.35649	986	0.00137575	0.00138364
		0.6736	6067	55	6012	110	6122	0.017968	0.017927		1	986.321	0.678944	985.642	1.35789	987	0.00137577	0.00138364
		0.6735	6068	55	6013	110	6123	0.017965	0.017927		1	987.32	0.679644	986.641	1.35929	988	0.0013758	0.00138364
		0.6728	6069	55	6014	110	6124	0.0179621	0.017927		1	988.32	0.680343	987.639	1.36069	989	0.00137582	0.00138364
		0.6727	6070	55	6015	110	6125	0.0179592	0.017927		1	989.319	0.681043	988.638	1.36209	990	0.00137584	0.00138364
		0.6721	6073	55	6018	110	6128	0.0179504	0.017927		1	990.318	0.681743	989.637	1.36349	991	0.00137587	0.00138364
		0.6719	6075	55	6020	110	6130	0.0179445	0.017927		1	991.318	0.682443	990.635	1.36489	992	0.00137589	0.00138364
		0.6715	6076	55	6021	110	6131	0.0179416	0.017927		1	992.317	0.683143	991.634	1.36629	993	0.00137592	0.00138364
		0.6713	6077	55	6022	110	6132	0.0179387	0.017927		1	993.316	0.683843	992.632	1.36769	994	0.00137594	0.00138364
		0.67	6078	55	6023	110	6133	0.0179358	0.017927		1	994.315	0.684543	993.631	1.36909	995	0.00137597	0.00138364
		0.6697	6079	55	6024	110	6134	0.0179328	0.017927		1	995.315	0.685243	994.63	1.37049	996	0.00137599	0.00138364
		0.6689	6080	55	6025	110	6135	0.0179299	0.017927		1	996.314	0.685943	995.628	1.37189	997	0.00137601	0.00138364
		0.6687	6081	55	6026	110	6136	0.017927	0.017927		1	997.313	0.686643	996.627	1.37329	998	0.00137604	0.00138364
		0.6674	6081	56	6025	112	6137	0.01825	0.018247		1	998.313	0.687343	997.625	1.37469	999	0.00137606	0.00138364
		0.6664	6082	56	6026	112	6138	0.018247	0.018247		1	999.312	0.688043	998.624	1.37609	1000	0.00137609	0.00138364
		0.6655	6084	57	6027	114	6141	0.0185638	0.0184109		1	1000.31	0.688744	999.623	1.37749	1001	0.00137611	0.00138364
		0.6654	6085	57	6028	114	6142	0.0185607	0.0184109		1	1001.31	0.689444	1000.62	1.37889	1002	0.00137614	0.00138364
		0.6653	6088	57	6031	114	6145	0.0185517	0.0184109		1	1002.31	0.690144	1001.62	1.38029	1003	0.00137616	0.00138364
		0.6646	6089	57	6032	114	6146	0.0185486	0.0184109		1	1003.31	0.690844	1002.62	1.38169	1004	0.00137618	0.00138364
		0.6644	6090	57	6033	114	6147	0.0185456	0.0184109		1	1004.31	0.691545	1003.62	1.38309	1005	0.00137621	0.00138364
		0.664	6091	57	6034	114	6148	0.0185426	0.0184109		1	1005.31	0.692245	1004.62	1.38449	1006	0.00137623	0.00138364
		0.6638	6092	57	6035	114	6149	0.0185396	0.0184109		1	1006.31	0.692945	1005.61	1.38589	1007	0.00137626	0.00138364
		0.6632	6093	57	6036	114	6150	0.0185366	0.0184109		1	1007.31	0.693646	1006.61	1.38729	1008	0.00137628	0.00138364
		0.6628	6094	57	6037	114	6151	0.0185336	0.0184109		1	1008.31	0.694346	1007.61	1.38869	1009	0.00137631	0.00138364
		0.6624	6095	57	6038	114	6152	0.0185306	0.0184109		1	1009.3	0.695047	1008.61	1.39009	1010	0.00137633	0.00138364
		0.6617	6096	57	6039	114	6153	0.0185275	0.0184109		1	1010.3	0.695747	1009.61	1.39149	1011	0.00137635	0.00138364
		0.6616	6097	57	6040	114	6154	0.0185245	0.0184109		1	1011.3	0.696448	1010.61	1.3929	1012	0.00137638	0.00138364
		0.6612	6098	57	6041	114	6155	0.0185215	0.0184109		1	1012.3	0.697148	1011.61	1.3943	1013	0.0013764	0.00138364
		0.6603	6099	57	6042	114	6156	0.0185185	0.0184109		1	1013.3	0.697849	1012.6	1.3957	1014	0.00137643	0.00138364
		0.6594	6104	57	6047	114	6161	0.0185035	0.0184109		1	1014.3	0.69855	1013.6	1.3971	1015	0.00137645	0.00138364
		0.6591	6105	57	6048	114	6162	0.0185005	0.0184109		1	1015.3	0.69925	1014.6	1.3985	1016	0.00137648	0.00138364
		0.659	6106	57	6049	114	6163	0.0184975	0.0184109		1	1016.3	0.699951	1015.6	1.3999	1017	0.0013765	0.00138364
		0.6585	6107	57	6050	114	6164	0.0184945	0.0184109		1	1017.3	0.700652	1016.6	1.4013	1018	0.00137653	0.00138364
		0.658	6108	57	6051	114	6165	0.0184915	0.0184109		1	1018.3	0.701352	1017.6	1.4027	1019	0.00137655	0.00138364
		0.6579	6111	57	6054	114	6168	0.0184825	0.0184109		1	1019.3	0.702053	1018.6	1.40411	1020	0.00137657	0.00138364
		0.6578	6112	57	6055	114	6169	0.0184795	0.0184109		1	1020.3	0.702754	1019.59	1.40551	1021	0.0013766	0.00138364
		0.6577	6113	57	6056	114	6170	0.0184765	0.0184109		1	1021.3	0.703455	1020.59	1.40691	1022	0.00137662	0.00138364
		0.6565	6114	57	6057	114	6171	0.0184735	0.0184109		1	1022.3	0.704156	1021.59	1.40831	1023	0.00137665	0.00138364
		0.6564	6115	57	6058	114	6172	0.0184705	0.0184109		1	1023.3	0.704856	1022.59	1.40971	1024	0.00137667	0.00138364
		0.6555	6116	57	6059	114	6173	0.0184675	0.0184109		1	1024.29	0.705557	1023.59	1.41111	1025	0.0013767	0.00138364
		0.6552	6117	57	6060	114	6174	0.0184645	0.0184109		1	1025.29	0.706258	1024.59	1.41252	1026	0.00137672	0.00138364
		0.6549	6118	57	6061	114	6175	0.0184615	0.0184109		1	1026.29	0.706959	1025.59	1.41392	1027	0.00137675	0.00138364
		0.6543	6119	57	6062	114	6176	0.0184585	0.0184109		1	1027.29	0.70766	1026.58	1.41532	1028	0.00137677	0.00138364
		0.6536	6122	57	6065	114	6179	0.0184496	0.0184109		1	1028.29	0.708361	1027.58	1.41672	1029	0.0013768	0.00138364
		0.6529	6123	57	6066	114	6180	0.0184466	0.0184109		1	1029.29	0.709063	1028.58	1.41813	1030	0.00137682	0.00138364
		0.6528	6124	57	6067	114	6181	0.0184436	0.0184109		1	1030.29	0.709764	1029.58	1.41953	1031	0.00137685	0.00138364
		0.6527	6125	57	6068	114	6182	0.0184406	0.0184109		1	1031.29	0.710465	1030.58	1.42093	1032	0.00137687	0.00138364
		0.6512	6126	57	6069	114	6183	0.0184377	0.0184109		1	1032.29	0.711166	1031.58	1.42233	1033	0.00137689	0.00138364
		0.6509	6127	57	6070	114	6184	0.0184347	0.0184109		1	1033.29	0.711867	1032.58	1.42373	1034	0.00137692	0.00138364
		0.6502	6128	57	6071	114	6185	0.0184317	0.0184109		1	1034.29	0.712568	1033.57	1.42514	1035	0.00137694	0.00138364
		0.65	6129	57	6072	114	6186	0.0184287	0.0184109		1	1035.29	0.71327	1034.57	1.42654	1036	0.00137697	0.00138364
		0.6494	6130	57	6073	114	6187	0.0184257	0.0184109		1	1036.29	0.713971	1035.57	1.42794	1037	0.00137699	0.00138364
		0.6491	6131	57	6074	114	6188	0.0184228	0.0184109		1	1037.29	0.714672	1036.57	1.42934	1038	0.00137702	0.00138364
		0.6484	6132	57	6075	114	6189	0.0184198	0.0184109		1	1038.28	0.715374	1037.57	1.43075	1039	0.00137704	0.00138364
		0.647	6133	57	6076	114	6190	0.0184168	0.0184109		1	1039.28	0.716075	1038.57	1.43215	1040	0.00137707	0.00138364
		0.6458	6134	57	6077	114	6191	0.0184138	0.0184109		1	1040.28	0.716777	1039.57	1.43355	1041	0.00137709	0.00138364
		0.6457	6135	57	6078	114	6192	0.0184109	0.0184109		1	1041.28	0.717478	1040.57	1.43496	1042	0.00137712	0.00138364
		0.6456	6135	58	6077	116	6193	0.0187308	0.0187127		1	1042.28	0.718179	1041.56	1.43636	1043	0.00137714	0.00138364
		0.6454	6137	58	6079	116	6195	0.0187248	0.0187127		1	1043.28	0.718881	1042.56	1.43776	1044	0.00137717	0.00138364
		0.6451	6141	58	6083	116	6199	0.0187127	0.0187127		1	1044.28	0.719583	1043.56	1.43917	1045	0.00137719	0.00138364
		0.6447	6141	59	6082	118	6200	0.0190323	0.0190169		1	1045.28	0.720284	1044.56	1.44057	1046	0.00137722	0.00138364
		0.6446	6142	59	6083	118	6201	0.0190292	0.0190169		1	1046.28	0.720986	1045.56	1.44197	1047	0.00137724	0.00138364
		0.6433	6143	59	6084	118	6202	0.0190261	0.0190169		1	1047.28	0.721687	1046.56	1.44337	1048	0.00137727	0.00138364
		0.6426	6144	59	6085	118	6203	0.0190231	0.0190169		1	1048.28	0.722389	1047.56	1.44478	1049	0.00137729	0.00138364
		0.6423	6146	59	6087	118	6205	0.0190169	0.0190169		1	1049.28	0.723091	1048.55	1.44618	1050	0.00137732	0.00138364
		0.6421	6146	60	6086	120	6206	0.0193361	0.0191601		1	1050.28	0.723793	1049.55	1.44759	1051	0.00137734	0.00138364
		0.6415	6147	60	6087	120	6207	0.019333	0.0191601		1	1051.28	0.724494	1050.55	1.44899	1052	0.00137737	0.00138364
		0.6407	6148	60	6088	120	6208	0.0193299	0.0191601		1	1052.27	0.725196	1051.55	1.45039	1053	0.00137739	0.00138364
		0.6397	6149	60	6089	120	6209	0.0193268	0.0191601		1	1053.27	0.725898	1052.55	1.4518	1054	0.00137742	0.00138364
		0.6392	6152	60	6092	120	6212	0.0193175	0.0191601		1	1054.27	0.7266	1053.55	1.4532	1055	0.00137744	0.00138364
		0.6384	6153	60	6093	120	6213	0.0193143	0.0191601		1	1055.27	0.727302	1054.55	1.4546	1056	0.00137747	0.00138364
		0.6375	6154	60	6094	120	6214	0.0193112	0.0191601		1	1056.27	0.728004	1055.54	1.45601	1057	0.00137749	0.00138364
		0.6374	6156	60	6096	120	6216	0.019305	0.0191601		1	1057.27	0.728706	1056.54	1.45741	1058	0.00137752	0.00138364
		0.6373	6157	60	6097	120	6217	0.0193019	0.0191601		1	1058.27	0.729408	1057.54	1.45882	1059	0.00137754	0.00138364
		0.6362	6158	60	6098	120	6218	0.0192988	0.0191601		1	1059.27	0.73011	1058.54	1.46022	1060	0.00137757	0.00138364
		0.6359	6160	60	6100	120	6220	0.0192926	0.0191601		1	1060.27	0.730812	1059.54	1.46162	1061	0.00137759	0.00138364
		0.6349	6162	60	6102	120	6222	0.0192864	0.0191601		1	1061.27	0.731514	1060.54	1.46303	1062	0.00137762	0.00138364
		0.6325	6164	60	6104	120	6224	0.0192802	0.0191601		1	1062.27	0.732216	1061.54	1.46443	1063	0.00137764	0.00138364
		0.6324	6165	60	6105	120	6225	0.0192771	0.0191601		1	1063.27	0.732918	1062.53	1.46584	1064	0.00137767	0.00138364
		0.6318	6166	60	6106	120	6226	0.019274	0.0191601		1	1064.27	0.73362	1063.53	1.46724	1065	0.00137769	0.00138364
		0.6314	6167	60	6107	120	6227	0.0192709	0.0191601		1	1065.27	0.734323	1064.53	1.46865	1066	0.00137772	0.00138364
		0.6301	6169	60	6109	120	6229	0.0192647	0.0191601		1	1066.26	0.735025	1065.53	1.47005	1067	0.00137774	0.00138364
		0.6298	6170	60	6110	120	6230	0.0192616	0.0191601		1	1067.26	0.735727	1066.53	1.47145	1068	0.00137777	0.00138364
		0.6295	6172	60	6112	120	6232	0.0192555	0.0191601		1	1068.26	0.73643	1067.53	1.47286	1069	0.00137779	0.00138364
		0.6293	6173	60	6113	120	6233	0.0192524	0.0191601		1	1069.26	0.737132	1068.53	1.47426	1070	0.00137782	0.00138364
		0.6288	6174	60	6114	120	6234	0.0192493	0.0191601		1	1070.26	0.737834	1069.52	1.47567	1071	0.00137784	0.00138364
		0.6277	6175	60	6115	120	6235	0.0192462	0.0191601		1	1071.26	0.738537	1070.52	1.47707	1072	0.00137787	0.00138364
		0.6272	6176	60	6116	120	6236	0.0192431	0.0191601		1	1072.26	0.739239	1071.52	1.47848	1073	0.00137789	0.00138364
		0.627	6179	60	6119	120	6239	0.0192339	0.0191601		1	1073.26	0.739942	1072.52	1.47988	1074	0.00137792	0.00138364
		0.6266	6181	60	6121	120	6241	0.0192277	0.0191601		1	1074.26	0.740644	1073.52	1.48129	1075	0.00137794	0.00138364
		0.6265	6182	60	6122	120	6242	0.0192246	0.0191601		1	1075.26	0.741347	1074.52	1.48269	1076	0.00137797	0.00138364
		0.6256	6183	60	6123	120	6243	0.0192215	0.0191601		1	1076.26	0.742049	1075.52	1.4841	1077	0.00137799	0.00138364
		0.6253	6184	60	6124	120	6244	0.0192184	0.0191601		1	1077.26	0.742752	1076.51	1.4855	1078	0.00137802	0.00138364
		0.6247	6185	60	6125	120	6245	0.0192154	0.0191601		1	1078.26	0.743455	1077.51	1.48691	1079	0.00137804	0.00138364
		0.6235	6186	60	6126	120	6246	0.0192123	0.0191601		1	1079.26	0.744157	1078.51	1.48831	1080	0.00137807	0.00138364
		0.6234	6187	60	6127	120	6247	0.0192092	0.0191601		1	1080.26	0.74486	1079.51	1.48972	1081	0.00137809	0.00138364
		0.6229	6188	60	6128	120	6248	0.0192061	0.0191601		1	1081.25	0.745563	1080.51	1.49113	1082	0.00137812	0.00138364
		0.6221	6189	60	6129	120	6249	0.0192031	0.0191601		1	1082.25	0.746266	1081.51	1.49253	1083	0.00137815	0.00138364
		0.6218	6190	60	6130	120	6250	0.0192	0.0191601		1	1083.25	0.746968	1082.51	1.49394	1084	0.00137817	0.00138364
		0.6214	6191	60	6131	120	6251	0.0191969	0.0191601		1	1084.25	0.747671	1083.5	1.49534	1085	0.0013782	0.00138364
		0.6213	6193	60	6133	120	6253	0.0191908	0.0191601		1	1085.25	0.748374	1084.5	1.49675	1086	0.00137822	0.00138364
		0.6212	6194	60	6134	120	6254	0.0191877	0.0191601		1	1086.25	0.749077	1085.5	1.49815	1087	0.00137825	0.00138364
		0.621	6195	60	6135	120	6255	0.0191847	0.0191601		1	1087.25	0.74978	1086.5	1.49956	1088	0.00137827	0.00138364
		0.6208	6197	60	6137	120	6257	0.0191785	0.0191601		1	1088.25	0.750483	1087.5	1.50097	1089	0.0013783	0.00138364
		0.6207	6198	60	6138	120	6258	0.0191755	0.0191601		1	1089.25	0.751186	1088.5	1.50237	1090	0.00137832	0.00138364
		0.6205	6199	60	6139	120	6259	0.0191724	0.0191601		1	1090.25	0.751889	1089.5	1.50378	1091	0.00137835	0.00138364
		0.6204	6200	60	6140	120	6260	0.0191693	0.0191601		1	1091.25	0.752592	1090.49	1.50518	1092	0.00137837	0.00138364
		0.6191	6201	60	6141	120	6261	0.0191663	0.0191601		1	1092.25	0.753295	1091.49	1.50659	1093	0.0013784	0.00138364
		0.6188	6202	60	6142	120	6262	0.0191632	0.0191601		1	1093.25	0.753999	1092.49	1.508	1094	0.00137843	0.00138364
		0.6184	6203	60	6143	120	6263	0.0191601	0.0191601		1	1094.25	0.754702	1093.49	1.5094	1095	0.00137845	0.00138364
		0.6181	6204	61	6143	122	6265	0.0194733	0.0194702		1	1095.24	0.755405	1094.49	1.51081	1096	0.00137848	0.00138364
		0.6174	6205	61	6144	122	6266	0.0194702	0.0194702		1	1096.24	0.756108	1095.49	1.51222	1097	0.0013785	0.00138364
		0.6169	6205	62	6143	124	6267	0.0197862	0.0197452		1	1097.24	0.756811	1096.49	1.51362	1098	0.00137853	0.00138364
		0.6168	6208	62	6146	124	6270	0.0197767	0.0197452		1	1098.24	0.757515	1097.48	1.51503	1099	0.00137855	0.00138364
		0.6156	6209	62	6147	124	6271	0.0197736	0.0197452		1	1099.24	0.758218	1098.48	1.51644	1100	0.00137858	0.00138364
		0.6153	6211	62	6149	124	6273	0.0197673	0.0197452		1	1100.24	0.758922	1099.48	1.51784	1101	0.0013786	0.00138364
		0.615	6212	62	6150	124	6274	0.0197641	0.0197452		1	1101.24	0.759625	1100.48	1.51925	1102	0.00137863	0.00138364
		0.6148	6213	62	6151	124	6275	0.019761	0.0197452		1	1102.24	0.760328	1101.48	1.52066	1103	0.00137866	0.00138364
		0.6144	6215	62	6153	124	6277	0.0197547	0.0197452		1	1103.24	0.761032	1102.48	1.52206	1104	0.00137868	0.00138364
		0.6133	6216	62	6154	124	6278	0.0197515	0.0197452		1	1104.24	0.761735	1103.48	1.52347	1105	0.00137871	0.00138364
		0.612	6217	62	6155	124	6279	0.0197484	0.0197452		1	1105.24	0.762439	1104.48	1.52488	1106	0.00137873	0.00138364
		0.6118	6218	62	6156	124	6280	0.0197452	0.0197452		1	1106.24	0.763143	1105.47	1.52629	1107	0.00137876	0.00138364
		0.6109	6218	63	6155	126	6281	0.0200605	0.0200222		1	1107.24	0.763846	1106.47	1.52769	1108	0.00137878	0.00138364
		0.6108	6219	63	6156	126	6282	0.0200573	0.0200222		1	1108.24	0.76455	1107.47	1.5291	1109	0.00137881	0.00138364
		0.6092	6221	63	6158	126	6284	0.0200509	0.0200222		1	1109.23	0.765254	1108.47	1.53051	1110	0.00137884	0.00138364
		0.609	6222	63	6159	126	6285	0.0200477	0.0200222		1	1110.23	0.765957	1109.47	1.53191	1111	0.00137886	0.00138364
		0.6074	6223	63	6160	126	6286	0.0200445	0.0200222		1	1111.23	0.766661	1110.47	1.53332	1112	0.00137889	0.00138364
		0.6073	6225	63	6162	126	6288	0.0200382	0.0200222		1	1112.23	0.767365	1111.47	1.53473	1113	0.00137891	0.00138364
		0.607	6226	63	6163	126	6289	0.020035	0.0200222		1	1113.23	0.768069	1112.46	1.53614	1114	0.00137894	0.00138364
		0.6062	6227	63	6164	126	6290	0.0200318	0.0200222		1	1114.23	0.768773	1113.46	1.53755	1115	0.00137896	0.00138364
		0.6057	6229	63	6166	126	6292	0.0200254	0.0200222		1	1115.23	0.769477	1114.46	1.53895	1116	0.00137899	0.00138364
		0.6051	6230	63	6167	126	6293	0.0200222	0.0200222		1	1116.23	0.77018	1115.46	1.54036	1117	0.00137902	0.00138364
		0.6044	6230	64	6166	128	6294	0.0203368	0.0203368		1	1117.23	0.770884	1116.46	1.54177	1118	0.00137904	0.00138364
		0.604	6231	65	6166	130	6296	0.020648	0.0205924		1	1118.23	0.771588	1117.46	1.54318	1119	0.00137907	0.00138364
		0.6038	6233	65	6168	130	6298	0.0206415	0.0205924		1	1119.23	0.772292	1118.46	1.54458	1120	0.00137909	0.00138364
		0.603	6234	65	6169	130	6299	0.0206382	0.0205924		1	1120.23	0.772997	1119.45	1.54599	1121	0.00137912	0.00138364
		0.6029	6235	65	6170	130	6300	0.0206349	0.0205924		1	1121.23	0.773701	1120.45	1.5474	1122	0.00137915	0.00138364
		0.6019	6236	65	6171	130	6301	0.0206316	0.0205924		1	1122.23	0.774405	1121.45	1.54881	1123	0.00137917	0.00138364
		0.6016	6237	65	6172	130	6302	0.0206284	0.0205924		1	1123.22	0.775109	1122.45	1.55022	1124	0.0013792	0.00138364
		0.6014	6238	65	6173	130	6303	0.0206251	0.0205924		1	1124.22	0.775813	1123.45	1.55163	1125	0.00137922	0.00138364
		0.6005	6239	65	6174	130	6304	0.0206218	0.0205924		1	1125.22	0.776517	1124.45	1.55303	1126	0.00137925	0.00138364
		0.6003	6240	65	6175	130	6305	0.0206186	0.0205924		1	1126.22	0.777222	1125.45	1.55444	1127	0.00137928	0.00138364
		0.5997	6241	65	6176	130	6306	0.0206153	0.0205924		1	1127.22	0.777926	1126.44	1.55585	1128	0.0013793	0.00138364
		0.5995	6242	65	6177	130	6307	0.020612	0.0205924		1	1128.22	0.77863	1127.44	1.55726	1129	0.00137933	0.00138364
		0.5991	6243	65	6178	130	6308	0.0206088	0.0205924		1	1129.22	0.779335	1128.44	1.55867	1130	0.00137935	0.00138364
		0.5989	6248	65	6183	130	6313	0.0205924	0.0205924		1	1130.22	0.780039	1129.44	1.56008	1131	0.00137938	0.00138364
		0.5971	6248	67	6181	134	6315	0.0212193	0.021169		1	1131.22	0.780744	1130.44	1.56149	1132	0.00137941	0.00138364
		0.5967	6249	67	6182	134	6316	0.021216	0.021169		1	1132.22	0.781448	1131.44	1.5629	1133	0.00137943	0.00138364
		0.5963	6250	67	6183	134	6317	0.0212126	0.021169		1	1133.22	0.782153	1132.44	1.56431	1134	0.00137946	0.00138364
		0.5961	6251	67	6184	134	6318	0.0212092	0.021169		1	1134.22	0.782857	1133.43	1.56571	1135	0.00137948	0.00138364
		0.596	6252	67	6185	134	6319	0.0212059	0.021169		1	1135.22	0.783562	1134.43	1.56712	1136	0.00137951	0.00138364
		0.5956	6253	67	6186	134	6320	0.0212025	0.021169		1	1136.22	0.784266	1135.43	1.56853	1137	0.00137954	0.00138364
		0.5953	6255	67	6188	134	6322	0.0211958	0.021169		1	1137.22	0.784971	1136.43	1.56994	1138	0.00137956	0.00138364
		0.5944	6256	67	6189	134	6323	0.0211925	0.021169		1	1138.21	0.785676	1137.43	1.57135	1139	0.00137959	0.00138364
		0.594	6258	67	6191	134	6325	0.0211858	0.021169		1	1139.21	0.786381	1138.43	1.57276	1140	0.00137962	0.00138364
		0.5937	6259	67	6192	134	6326	0.0211824	0.021169		1	1140.21	0.787085	1139.43	1.57417	1141	0.00137964	0.00138364
		0.5936	6260	67	6193	134	6327	0.0211791	0.021169		1	1141.21	0.78779	1140.42	1.57558	1142	0.00137967	0.00138364
		0.5932	6261	67	6194	134	6328	0.0211757	0.021169		1	1142.21	0.788495	1141.42	1.57699	1143	0.00137969	0.00138364
		0.5926	6263	67	6196	134	6330	0.021169	0.021169		1	1143.21	0.7892	1142.42	1.5784	1144	0.00137972	0.00138364
		0.5925	6263	68	6195	136	6331	0.0214816	0.0214782		1	1144.21	0.789905	1143.42	1.57981	1145	0.00137975	0.00138364
		0.5924	6264	68	6196	136	6332	0.0214782	0.0214782		1	1145.21	0.79061	1144.42	1.58122	1146	0.00137977	0.00138364
		0.592	6264	69	6195	138	6333	0.0217906	0.02177		1	1146.21	0.791315	1145.42	1.58263	1147	0.0013798	0.00138364
		0.5913	6265	69	6196	138	6334	0.0217872	0.02177		1	1147.21	0.79202	1146.42	1.58404	1148	0.00137983	0.00138364
		0.5908	6266	69	6197	138	6335	0.0217837	0.02177		1	1148.21	0.792725	1147.41	1.58545	1149	0.00137985	0.00138364
		0.5907	6270	69	6201	138	6339	0.02177	0.02177		1	1149.21	0.79343	1148.41	1.58686	1150	0.00137988	0.00138364
		0.5906	6270	70	6200	140	6340	0.022082	0.0220334		1	1150.21	0.794135	1149.41	1.58827	1151	0.0013799	0.00138364
		0.5902	6271	70	6201	140	6341	0.0220785	0.0220334		1	1151.21	0.79484	1150.41	1.58968	1152	0.00137993	0.00138364
		0.5895	6273	70	6203	140	6343	0.0220716	0.0220334		1	1152.2	0.795545	1151.41	1.59109	1153	0.00137996	0.00138364
		0.5893	6274	70	6204	140	6344	0.0220681	0.0220334		1	1153.2	0.796251	1152.41	1.5925	1154	0.00137998	0.00138364
		0.5885	6275	70	6205	140	6345	0.0220646	0.0220334		1	1154.2	0.796956	1153.41	1.59391	1155	0.00138001	0.00138364
		0.5877	6277	70	6207	140	6347	0.0220577	0.0220334		1	1155.2	0.797661	1154.4	1.59532	1156	0.00138004	0.00138364
		0.5874	6279	70	6209	140	6349	0.0220507	0.0220334		1	1156.2	0.798367	1155.4	1.59673	1157	0.00138006	0.00138364
		0.5873	6280	70	6210	140	6350	0.0220472	0.0220334		1	1157.2	0.799072	1156.4	1.59814	1158	0.00138009	0.00138364
		0.5862	6281	70	6211	140	6351	0.0220438	0.0220334		1	1158.2	0.799777	1157.4	1.59955	1159	0.00138012	0.00138364
		0.586	6282	70	6212	140	6352	0.0220403	0.0220334		1	1159.2	0.800483	1158.4	1.60097	1160	0.00138014	0.00138364
		0.5859	6283	70	6213	140	6353	0.0220368	0.0220334		1	1160.2	0.801188	1159.4	1.60238	1161	0.00138017	0.00138364
		0.5855	6284	70	6214	140	6354	0.0220334	0.0220334		1	1161.2	0.801894	1160.4	1.60379	1162	0.0013802	0.00138364
		0.585	6285	71	6214	142	6356	0.0223411	0.022306		1	1162.2	0.802599	1161.39	1.6052	1163	0.00138022	0.00138364
		0.5847	6286	71	6215	142	6357	0.0223376	0.022306		1	1163.2	0.803305	1162.39	1.60661	1164	0.00138025	0.00138364
		0.5845	6288	71	6217	142	6359	0.0223306	0.022306		1	1164.2	0.804011	1163.39	1.60802	1165	0.00138028	0.00138364
		0.5843	6289	71	6218	142	6360	0.022327	0.022306		1	1165.2	0.804716	1164.39	1.60943	1166	0.0013803	0.00138364
		0.5831	6290	71	6219	142	6361	0.0223235	0.022306		1	1166.19	0.805422	1165.39	1.61084	1167	0.00138033	0.00138364
		0.5827	6291	71	6220	142	6362	0.02232	0.022306		1	1167.19	0.806128	1166.39	1.61226	1168	0.00138036	0.00138364
		0.5822	6292	71	6221	142	6363	0.0223165	0.022306		1	1168.19	0.806833	1167.39	1.61367	1169	0.00138038	0.00138364
		0.5819	6293	71	6222	142	6364	0.022313	0.022306		1	1169.19	0.807539	1168.38	1.61508	1170	0.00138041	0.00138364
		0.5816	6294	71	6223	142	6365	0.0223095	0.022306		1	1170.19	0.808245	1169.38	1.61649	1171	0.00138044	0.00138364
		0.5807	6295	71	6224	142	6366	0.022306	0.022306		1	1171.19	0.808951	1170.38	1.6179	1172	0.00138046	0.00138364
		0.58	6295	72	6223	144	6367	0.0226166	0.0225387		1	1172.19	0.809657	1171.38	1.61931	1173	0.00138049	0.00138364
		0.5799	6296	72	6224	144	6368	0.0226131	0.0225387		1	1173.19	0.810363	1172.38	1.62073	1174	0.00138052	0.00138364
		0.5797	6297	72	6225	144	6369	0.0226095	0.0225387		1	1174.19	0.811069	1173.38	1.62214	1175	0.00138054	0.00138364
		0.5789	6299	72	6227	144	6371	0.0226024	0.0225387		1	1175.19	0.811775	1174.38	1.62355	1176	0.00138057	0.00138364
		0.5787	6300	72	6228	144	6372	0.0225989	0.0225387		1	1176.19	0.812481	1175.38	1.62496	1177	0.0013806	0.00138364
		0.578	6301	72	6229	144	6373	0.0225953	0.0225387		1	1177.19	0.813187	1176.37	1.62637	1178	0.00138062	0.00138364
		0.5768	6306	72	6234	144	6378	0.0225776	0.0225387		1	1178.19	0.813893	1177.37	1.62779	1179	0.00138065	0.00138364
		0.5759	6307	72	6235	144	6379	0.0225741	0.0225387		1	1179.19	0.814599	1178.37	1.6292	1180	0.00138068	0.00138364
		0.5757	6308	72	6236	144	6380	0.0225705	0.0225387		1	1180.18	0.815306	1179.37	1.63061	1181	0.0013807	0.00138364
		0.5756	6309	72	6237	144	6381	0.022567	0.0225387		1	1181.18	0.816012	1180.37	1.63202	1182	0.00138073	0.00138364
		0.5741	6310	72	6238	144	6382	0.0225635	0.0225387		1	1182.18	0.816718	1181.37	1.63344	1183	0.00138076	0.00138364
		0.574	6311	72	6239	144	6383	0.0225599	0.0225387		1	1183.18	0.817425	1182.37	1.63485	1184	0.00138078	0.00138364
		0.5738	6312	72	6240	144	6384	0.0225564	0.0225387		1	1184.18	0.818131	1183.36	1.63626	1185	0.00138081	0.00138364
		0.5734	6313	72	6241	144	6385	0.0225529	0.0225387		1	1185.18	0.818837	1184.36	1.63767	1186	0.00138084	0.00138364
		0.5733	6314	72	6242	144	6386	0.0225493	0.0225387		1	1186.18	0.819544	1185.36	1.63909	1187	0.00138087	0.00138364
		0.5724	6315	72	6243	144	6387	0.0225458	0.0225387		1	1187.18	0.82025	1186.36	1.6405	1188	0.00138089	0.00138364
		0.5719	6317	72	6245	144	6389	0.0225387	0.0225387		1	1188.18	0.820957	1187.36	1.64191	1189	0.00138092	0.00138364
		0.5713	6317	73	6244	146	6390	0.0228482	0.0227983		1	1189.18	0.821663	1188.36	1.64333	1190	0.00138095	0.00138364
		0.571	6320	73	6247	146	6393	0.0228375	0.0227983		1	1190.18	0.82237	1189.36	1.64474	1191	0.00138097	0.00138364
		0.5708	6321	73	6248	146	6394	0.0228339	0.0227983		1	1191.18	0.823077	1190.35	1.64615	1192	0.001381	0.00138364
		0.5706	6325	73	6252	146	6398	0.0228196	0.0227983		1	1192.18	0.823783	1191.35	1.64757	1193	0.00138103	0.00138364
		0.5697	6326	73	6253	146	6399	0.0228161	0.0227983		1	1193.18	0.82449	1192.35	1.64898	1194	0.00138106	0.00138364
		0.5695	6330	73	6257	146	6403	0.0228018	0.0227983		1	1194.17	0.825197	1193.35	1.65039	1195	0.00138108	0.00138364
		0.5687	6331	73	6258	146	6404	0.0227983	0.0227983		1	1195.17	0.825903	1194.35	1.65181	1196	0.00138111	0.00138364
		0.5684	6331	74	6257	148	6405	0.0231069	0.0230961		1	1196.17	0.82661	1195.35	1.65322	1197	0.00138114	0.00138364
		0.5677	6332	74	6258	148	6406	0.0231033	0.0230961		1	1197.17	0.827317	1196.35	1.65463	1198	0.00138116	0.00138364
		0.5676	6334	74	6260	148	6408	0.0230961	0.0230961		1	1198.17	0.828024	1197.34	1.65605	1199	0.00138119	0.00138364
		0.5674	6334	75	6259	150	6409	0.0234046	0.0233863		1	1199.17	0.828731	1198.34	1.65746	1200	0.00138122	0.00138364
		0.5672	6335	75	6260	150	6410	0.0234009	0.0233863		1	1200.17	0.829438	1199.34	1.65888	1201	0.00138125	0.00138364
		0.5667	6336	75	6261	150	6411	0.0233973	0.0233863		1	1201.17	0.830145	1200.34	1.66029	1202	0.00138127	0.00138364
		0.5664	6337	75	6262	150	6412	0.0233936	0.0233863		1	1202.17	0.830852	1201.34	1.6617	1203	0.0013813	0.00138364
		0.5662	6339	75	6264	150	6414	0.0233863	0.0233863		1	1203.17	0.831559	1202.34	1.66312	1204	0.00138133	0.00138364
		0.5652	6340	76	6264	152	6416	0.0236908	0.0236834		1	1204.17	0.832266	1203.34	1.66453	1205	0.00138135	0.00138364
		0.5647	6342	76	6266	152	6418	0.0236834	0.0236834		1	1205.17	0.832973	1204.33	1.66595	1206	0.00138138	0.00138364
		0.5644	6342	77	6265	154	6419	0.0239913	0.0239465		1	1206.17	0.83368	1205.33	1.66736	1207	0.00138141	0.00138364
		0.5639	6344	77	6267	154	6421	0.0239838	0.0239465		1	1207.17	0.834388	1206.33	1.66878	1208	0.00138144	0.00138364
		0.5628	6345	77	6268	154	6422	0.0239801	0.0239465		1	1208.16	0.835095	1207.33	1.67019	1209	0.00138146	0.00138364
		0.5617	6346	77	6269	154	6423	0.0239763	0.0239465		1	1209.16	0.835802	1208.33	1.6716	1210	0.00138149	0.00138364
		0.5616	6347	77	6270	154	6424	0.0239726	0.0239465		1	1210.16	0.83651	1209.33	1.67302	1211	0.00138152	0.00138364
		0.5612	6348	77	6271	154	6425	0.0239689	0.0239465		1	1211.16	0.837217	1210.33	1.67443	1212	0.00138155	0.00138364
		0.561	6349	77	6272	154	6426	0.0239651	0.0239465		1	1212.16	0.837924	1211.32	1.67585	1213	0.00138157	0.00138364
		0.5606	6351	77	6274	154	6428	0.0239577	0.0239465		1	1213.16	0.838632	1212.32	1.67726	1214	0.0013816	0.00138364
		0.5601	6354	77	6277	154	6431	0.0239465	0.0239465		1	1214.16	0.839339	1213.32	1.67868	1215	0.00138163	0.00138364
		0.5597	6354	78	6276	156	6432	0.0242537	0.0242311		1	1215.16	0.840047	1214.32	1.68009	1216	0.00138166	0.00138364
		0.5596	6355	78	6277	156	6433	0.02425	0.0242311		1	1216.16	0.840754	1215.32	1.68151	1217	0.00138168	0.00138364
		0.5591	6356	78	6278	156	6434	0.0242462	0.0242311		1	1217.16	0.841462	1216.32	1.68292	1218	0.00138171	0.00138364
		0.5588	6360	78	6282	156	6438	0.0242311	0.0242311		1	1218.16	0.84217	1217.32	1.68434	1219	0.00138174	0.00138364
		0.5587	6360	79	6281	158	6439	0.024538	0.0245037		1	1219.16	0.842877	1218.31	1.68575	1220	0.00138177	0.00138364
		0.5586	6361	79	6282	158	6440	0.0245342	0.0245037		1	1220.16	0.843585	1219.31	1.68717	1221	0.00138179	0.00138364
		0.5585	6364	79	6285	158	6443	0.0245227	0.0245037		1	1221.16	0.844293	1220.31	1.68859	1222	0.00138182	0.00138364
		0.5576	6365	79	6286	158	6444	0.0245189	0.0245037		1	1222.15	0.845001	1221.31	1.69	1223	0.00138185	0.00138364
		0.5575	6367	79	6288	158	6446	0.0245113	0.0245037		1	1223.15	0.845709	1222.31	1.69142	1224	0.00138188	0.00138364
		0.5572	6368	79	6289	158	6447	0.0245075	0.0245037		1	1224.15	0.846416	1223.31	1.69283	1225	0.0013819	0.00138364
		0.556	6369	79	6290	158	6448	0.0245037	0.0245037		1	1225.15	0.847124	1224.31	1.69425	1226	0.00138193	0.00138364
		0.5559	6369	80	6289	160	6449	0.02481	0.02481		1	1226.15	0.847832	1225.3	1.69566	1227	0.00138196	0.00138364
		0.5557	6369	81	6288	162	6450	0.0251163	0.0251085		1	1227.15	0.84854	1226.3	1.69708	1228	0.00138199	0.00138364
		0.555	6370	81	6289	162	6451	0.0251124	0.0251085		1	1228.15	0.849248	1227.3	1.6985	1229	0.00138202	0.00138364
		0.5548	6371	81	6290	162	6452	0.0251085	0.0251085		1	1229.15	0.849957	1228.3	1.69991	1230	0.00138204	0.00138364
		0.5547	6373	82	6291	164	6455	0.0254067	0.0253595		1	1230.15	0.850665	1229.3	1.70133	1231	0.00138207	0.00138364
		0.554	6374	82	6292	164	6456	0.0254027	0.0253595		1	1231.15	0.851373	1230.3	1.70275	1232	0.0013821	0.00138364
		0.5533	6376	82	6294	164	6458	0.0253949	0.0253595		1	1232.15	0.852081	1231.3	1.70416	1233	0.00138213	0.00138364
		0.5527	6377	82	6295	164	6459	0.0253909	0.0253595		1	1233.15	0.852789	1232.29	1.70558	1234	0.00138215	0.00138364
		0.5526	6378	82	6296	164	6460	0.025387	0.0253595		1	1234.15	0.853498	1233.29	1.707	1235	0.00138218	0.00138364
		0.5523	6379	82	6297	164	6461	0.0253831	0.0253595		1	1235.15	0.854206	1234.29	1.70841	1236	0.00138221	0.00138364
		0.5519	6380	82	6298	164	6462	0.0253791	0.0253595		1	1236.15	0.854914	1235.29	1.70983	1237	0.00138224	0.00138364
		0.5518	6381	82	6299	164	6463	0.0253752	0.0253595		1	1237.14	0.855623	1236.29	1.71125	1238	0.00138227	0.00138364
		0.5508	6383	82	6301	164	6465	0.0253674	0.0253595		1	1238.14	0.856331	1237.29	1.71266	1239	0.00138229	0.00138364
		0.5506	6385	82	6303	164	6467	0.0253595	0.0253595		1	1239.14	0.857039	1238.29	1.71408	1240	0.00138232	0.00138364
		0.55	6385	83	6302	166	6468	0.0256648	0.0256648		1	1240.14	0.857748	1239.28	1.7155	1241	0.00138235	0.00138364
		0.5499	6385	84	6301	168	6469	0.02597	0.02587		1	1241.14	0.858457	1240.28	1.71691	1242	0.00138238	0.00138364
		0.5498	6387	84	6303	168	6471	0.025962	0.02587		1	1242.14	0.859165	1241.28	1.71833	1243	0.00138241	0.00138364
		0.5497	6388	84	6304	168	6472	0.025958	0.02587		1	1243.14	0.859874	1242.28	1.71975	1244	0.00138243	0.00138364
		0.5488	6392	84	6308	168	6476	0.0259419	0.02587		1	1244.14	0.860582	1243.28	1.72116	1245	0.00138246	0.00138364
		0.5483	6397	84	6313	168	6481	0.0259219	0.02587		1	1245.14	0.861291	1244.28	1.72258	1246	0.00138249	0.00138364
		0.5482	6398	84	6314	168	6482	0.0259179	0.02587		1	1246.14	0.862	1245.28	1.724	1247	0.00138252	0.00138364
		0.548	6399	84	6315	168	6483	0.0259139	0.02587		1	1247.14	0.862709	1246.27	1.72542	1248	0.00138255	0.00138364
		0.5471	6400	84	6316	168	6484	0.0259099	0.02587		1	1248.14	0.863418	1247.27	1.72684	1249	0.00138257	0.00138364
		0.5469	6401	84	6317	168	6485	0.0259059	0.02587		1	1249.14	0.864126	1248.27	1.72825	1250	0.0013826	0.00138364
		0.5464	6402	84	6318	168	6486	0.0259019	0.02587		1	1250.14	0.864835	1249.27	1.72967	1251	0.00138263	0.00138364
		0.5458	6403	84	6319	168	6487	0.0258979	0.02587		1	1251.13	0.865544	1250.27	1.73109	1252	0.00138266	0.00138364
		0.5454	6405	84	6321	168	6489	0.02589	0.02587		1	1252.13	0.866253	1251.27	1.73251	1253	0.00138269	0.00138364
		0.5452	6407	84	6323	168	6491	0.025882	0.02587		1	1253.13	0.866962	1252.27	1.73392	1254	0.00138272	0.00138364
		0.5448	6409	84	6325	168	6493	0.025874	0.02587		1	1254.13	0.867671	1253.26	1.73534	1255	0.00138274	0.00138364
		0.5447	6410	84	6326	168	6494	0.02587	0.02587		1	1255.13	0.868381	1254.26	1.73676	1256	0.00138277	0.00138364
		0.5439	6410	85	6325	170	6495	0.026174	0.0261458		1	1256.13	0.86909	1255.26	1.73818	1257	0.0013828	0.00138364
		0.5424	6411	85	6326	170	6496	0.02617	0.0261458		1	1257.13	0.869799	1256.26	1.7396	1258	0.00138283	0.00138364
		0.5416	6412	85	6327	170	6497	0.0261659	0.0261458		1	1258.13	0.870508	1257.26	1.74102	1259	0.00138286	0.00138364
		0.5411	6413	85	6328	170	6498	0.0261619	0.0261458		1	1259.13	0.871217	1258.26	1.74243	1260	0.00138288	0.00138364
		0.541	6414	85	6329	170	6499	0.0261579	0.0261458		1	1260.13	0.871927	1259.26	1.74385	1261	0.00138291	0.00138364
		0.5409	6415	85	6330	170	6500	0.0261538	0.0261458		1	1261.13	0.872636	1260.25	1.74527	1262	0.00138294	0.00138364
		0.5403	6416	85	6331	170	6501	0.0261498	0.0261458		1	1262.13	0.873345	1261.25	1.74669	1263	0.00138297	0.00138364
		0.5402	6417	85	6332	170	6502	0.0261458	0.0261458		1	1263.13	0.874055	1262.25	1.74811	1264	0.001383	0.00138364
		0.5399	6417	86	6331	172	6503	0.0264493	0.0263804		1	1264.13	0.874764	1263.25	1.74953	1265	0.00138303	0.00138364
		0.5396	6418	86	6332	172	6504	0.0264453	0.0263804		1	1265.12	0.875474	1264.25	1.75095	1266	0.00138306	0.00138364
		0.5395	6420	86	6334	172	6506	0.0264371	0.0263804		1	1266.12	0.876183	1265.25	1.75237	1267	0.00138308	0.00138364
		0.5394	6421	86	6335	172	6507	0.0264331	0.0263804		1	1267.12	0.876893	1266.25	1.75379	1268	0.00138311	0.00138364
		0.5386	6422	86	6336	172	6508	0.026429	0.0263804		1	1268.12	0.877603	1267.24	1.75521	1269	0.00138314	0.00138364
		0.5385	6424	86	6338	172	6510	0.0264209	0.0263804		1	1269.12	0.878312	1268.24	1.75662	1270	0.00138317	0.00138364
		0.5381	6426	86	6340	172	6512	0.0264128	0.0263804		1	1270.12	0.879022	1269.24	1.75804	1271	0.0013832	0.00138364
		0.5379	6427	86	6341	172	6513	0.0264087	0.0263804		1	1271.12	0.879732	1270.24	1.75946	1272	0.00138323	0.00138364
		0.5371	6430	86	6344	172	6516	0.0263966	0.0263804		1	1272.12	0.880442	1271.24	1.76088	1273	0.00138325	0.00138364
		0.5354	6431	86	6345	172	6517	0.0263925	0.0263804		1	1273.12	0.881152	1272.24	1.7623	1274	0.00138328	0.00138364
		0.5345	6432	86	6346	172	6518	0.0263885	0.0263804		1	1274.12	0.881861	1273.24	1.76372	1275	0.00138331	0.00138364
		0.5338	6434	86	6348	172	6520	0.0263804	0.0263804		1	1275.12	0.882571	1274.23	1.76514	1276	0.00138334	0.00138364
		0.5334	6434	87	6347	174	6521	0.026683	0.0266381		1	1276.12	0.883281	1275.23	1.76656	1277	0.00138337	0.00138364
		0.5333	6436	87	6349	174	6523	0.0266748	0.0266381		1	1277.12	0.883991	1276.23	1.76798	1278	0.0013834	0.00138364
		0.5332	6437	87	6350	174	6524	0.0266708	0.0266381		1	1278.12	0.884701	1277.23	1.7694	1279	0.00138343	0.00138364
		0.5331	6440	87	6353	174	6527	0.0266585	0.0266381		1	1279.11	0.885412	1278.23	1.77082	1280	0.00138346	0.00138364
		0.5323	6441	87	6354	174	6528	0.0266544	0.0266381		1	1280.11	0.886122	1279.23	1.77224	1281	0.00138348	0.00138364
		0.532	6444	87	6357	174	6531	0.0266422	0.0266381		1	1281.11	0.886832	1280.23	1.77366	1282	0.00138351	0.00138364
		0.5316	6445	87	6358	174	6532	0.0266381	0.0266381		1	1282.11	0.887542	1281.22	1.77508	1283	0.00138354	0.00138364
		0.5315	6445	88	6357	176	6533	0.0269402	0.0269319		1	1283.11	0.888252	1282.22	1.7765	1284	0.00138357	0.00138364
		0.5307	6446	88	6358	176	6534	0.026936	0.0269319		1	1284.11	0.888963	1283.22	1.77793	1285	0.0013836	0.00138364
		0.5299	6447	88	6359	176	6535	0.0269319	0.0269319		1	1285.11	0.889673	1284.22	1.77935	1286	0.00138363	0.00138364
		0.5295	6447	89	6358	178	6536	0.0272338	0.0272005		1	1286.11	0.890383	1285.22	1.78077	1287	0.00138366	0.00138364
		0.529	6448	89	6359	178	6537	0.0272296	0.0272005		1	1287.11	0.891094	1286.22	1.78219	1288	0.00138369	0.00138364
		0.5285	6452	89	6363	178	6541	0.027213	0.0272005		1	1288.11	0.891804	1287.22	1.78361	1289	0.00138372	0.00138364
		0.5281	6453	89	6364	178	6542	0.0272088	0.0272005		1	1289.11	0.892515	1288.21	1.78503	1290	0.00138374	0.00138364
		0.5276	6454	89	6365	178	6543	0.0272046	0.0272005		1	1290.11	0.893225	1289.21	1.78645	1291	0.00138377	0.00138364
		0.5262	6455	89	6366	178	6544	0.0272005	0.0272005		1	1291.11	0.893936	1290.21	1.78787	1292	0.0013838	0.00138364
		0.5256	6455	90	6365	180	6545	0.0275019	0.0275019		1	1292.11	0.894647	1291.21	1.78929	1293	0.00138383	0.00138364
		0.5255	6457	91	6366	182	6548	0.0277947	0.027782		1	1293.1	0.895357	1292.21	1.79071	1294	0.00138386	0.00138364
		0.5252	6458	91	6367	182	6549	0.0277905	0.027782		1	1294.1	0.896068	1293.21	1.79214	1295	0.00138389	0.00138364
		0.5246	6459	91	6368	182	6550	0.0277863	0.027782		1	1295.1	0.896779	1294.21	1.79356	1296	0.00138392	0.00138364
		0.5244	6460	91	6369	182	6551	0.027782	0.027782		1	1296.1	0.89749	1295.21	1.79498	1297	0.00138395	0.00138364
		0.5238	6460	92	6368	184	6552	0.028083	0.0280659		1	1297.1	0.898201	1296.2	1.7964	1298	0.00138398	0.00138364
		0.5231	6461	92	6369	184	6553	0.0280787	0.0280659		1	1298.1	0.898911	1297.2	1.79782	1299	0.00138401	0.00138364
		0.523	6462	92	6370	184	6554	0.0280745	0.0280659		1	1299.1	0.899622	1298.2	1.79924	1300	0.00138403	0.00138364
		0.5226	6463	92	6371	184	6555	0.0280702	0.0280659		1	1300.1	0.900333	1299.2	1.80067	1301	0.00138406	0.00138364
		0.522	6464	92	6372	184	6556	0.0280659	0.0280659		1	1301.1	0.901044	1300.2	1.80209	1302	0.00138409	0.00138364
		0.5218	6464	93	6371	186	6557	0.0283666	0.0283623		1	1302.1	0.901755	1301.2	1.80351	1303	0.00138412	0.00138364
		0.521	6465	93	6372	186	6558	0.0283623	0.0283623		1	1303.1	0.902467	1302.2	1.80493	1304	0.00138415	0.00138364
		0.5208	6465	94	6371	188	6559	0.0286629	0.0286585		1	1304.1	0.903178	1303.19	1.80636	1305	0.00138418	0.00138364
		0.5206	6466	94	6372	188	6560	0.0286585	0.0286585		1	1305.1	0.903889	1304.19	1.80778	1306	0.00138421	0.00138364
		0.5204	6466	95	6371	190	6561	0.028959	0.0289369		1	1306.1	0.9046	1305.19	1.8092	1307	0.00138424	0.00138364
		0.5197	6467	95	6372	190	6562	0.0289546	0.0289369		1	1307.09	0.905311	1306.19	1.81062	1308	0.00138427	0.00138364
[truncated: 7,944 more rows]

## Sheet: Spectral Level Data
Spectral Level Data		Confidence Threshold	Forward	Reverse	Correct	Incorrect	Total	Global FDR	q-value		Fit Confidence Threshold	Fit Forward	Fit Reverse	Fit Correct	Fit Incorrect	Fit Total	Fit Global FDR	Fit Local FDR
[truncated: 12,955 more rows]

[truncated: 17 more sheets: SAMPLE, Search Summary, Advanced Metadata, Speed and Distribution Analysis, Single Results Table, Protein FDR Summary, Distinct Peptide FDR Summary, Spectrum FDR Summary, PDST Controls, Protein Summary, Interpretation Protein Summary, Peptide Summary, Interpretation Peptide Summary, Distinct Peptide Summary, Feature Summary, Single Column Summary, Hoja1]
