# Supplementary material for: Data for the identification of proteins and post-translational modifications of proteins associated to histones H3 and H4 in S. cerevisiae, using tandem affinity purification coupled with mass spectrometry
Source: Data Brief. 2016 Feb 5;6:965–9. doi: 10.1016/j.dib.2016.01.068 (PMC4758224; doi:10.1016/j.dib.2016.01.068)
Supplement: Supplementary file 2 — Supplementary material [file mmc2.zip › Supplementary Tables_DiB/S3.xlsx]

## Sheet: Metadata
_RESULTS_version	5
RESULTS_SEARCH_STAT_search_begin_time_clock	2015-01-27 09:48:28
RESULTS_SEARCH_STAT_search_end_time_clock	2015-01-27 11:16:27
RESULTS_SEARCH_STAT_search_time_duration	#VALUE!
RESULTS_SEARCH_STAT_stage_signal_processing_begin_time_clock	2015-01-27 09:48:28
RESULTS_SEARCH_STAT_stage_signal_processing_end_time_clock	2015-01-27 10:45:41
RESULTS_SEARCH_STAT_stage_signal_processing_time_duration	#VALUE!
RESULTS_SEARCH_STAT_stage_waiting_begin_time_clock	2015-01-27 10:45:41
RESULTS_SEARCH_STAT_stage_waiting_end_time_clock	2015-01-27 10:45:51
RESULTS_SEARCH_STAT_stage_waiting_time_duration	1927-10-05
RESULTS_SEARCH_STAT_stage_searching_begin_time_clock	2015-01-27 10:45:51
RESULTS_SEARCH_STAT_stage_searching_end_time_clock	2015-01-27 11:14:59
RESULTS_SEARCH_STAT_stage_searching_time_duration	6686-09-15
RESULTS_SEARCH_STAT_stage_fdr_begin_time_clock	2015-01-27 11:15:11
RESULTS_SEARCH_STAT_stage_fdr_end_time_clock	2015-01-27 11:16:27
RESULTS_SEARCH_STAT_stage_fdr_time_duration	2108-08-06
RESULTS_SEARCH_STAT_task_fraglet_exe_begin_time_clock	2015-01-27 10:45:47
RESULTS_SEARCH_STAT_task_fraglet_exe_end_time_clock	2015-01-27 10:47:58
RESULTS_SEARCH_STAT_task_fraglet_exe_time_duration	131165
RESULTS_SEARCH_STAT_task_fraglet_exe_time_cpu	3822-06-12
RESULTS_SEARCH_STAT_task_taglet_exe_begin_time_clock	2015-01-27 10:50:52
RESULTS_SEARCH_STAT_task_taglet_exe_end_time_clock	2015-01-27 11:08:08
RESULTS_SEARCH_STAT_task_taglet_exe_time_duration	1035919
RESULTS_SEARCH_STAT_task_taglet_exe_time_cpu	#VALUE!
RESULTS_SEARCH_STAT_task_progroup_begin_time_clock	2015-01-27 11:08:08
RESULTS_SEARCH_STAT_task_progroup_end_time_clock	2015-01-27 11:14:59
RESULTS_SEARCH_STAT_task_progroup_time_duration	411575
RESULTS_SEARCH_STAT_task_progroup_time_cpu	3327-10-05
RESULTS_SEARCH_STAT_task_focusing_begin_time_clock	2015-01-27 10:47:58
RESULTS_SEARCH_STAT_task_focusing_end_time_clock	2015-01-27 10:50:52
RESULTS_SEARCH_STAT_task_focusing_time_duration	173409
RESULTS_SEARCH_STAT_task_focusing_time_cpu	356789
RESULTS_SEARCH_STAT_computer_memory	12285
RESULTS_SEARCH_STAT_computer_name	T55002
RESULTS_SEARCH_STAT_num_proteins	13246
RESULTS_SEARCH_STAT_num_residues	6026640
RESULTS_SEARCH_STAT_number_cores	12
RESULTS_SEARCH_STAT_number_licensed_tasks	16
RESULTS_SEARCH_STAT_number_processors	12
RESULTS_SEARCH_STAT_os	Windows 7 Professional Service Pack 1 (6.1.7601)
RESULTS_SEARCH_1_time_cpu	32276
RESULTS_SEARCH_1_time_duration	70153
RESULTS_SEARCH_1_version	5.0.0.4767
RESULTS_SEARCH_1_xml:id	SEARCH:1:635579489083909029_0
RESULTS_SEARCH_1_PARAMETERS_chemical_data_edited	FALSE
RESULTS_SEARCH_1_PARAMETERS_do_multiprecursor_search	TRUE
RESULTS_SEARCH_1_PARAMETERS_do_reverse_search	TRUE
RESULTS_SEARCH_1_PARAMETERS_max_quant_labels	35
RESULTS_SEARCH_1_PARAMETERS_maxresults	15
RESULTS_SEARCH_1_PARAMETERS_separate_searches	FALSE
RESULTS_SEARCH_1_PARAMETERS_MSTOLERANCE_type	dalton
RESULTS_SEARCH_1_PARAMETERS_MSTOLERANCE_value	0.05
RESULTS_SEARCH_1_PARAMETERS_MSMSTOLERANCE_type	dalton
RESULTS_SEARCH_1_PARAMETERS_MSMSTOLERANCE_value	0.1
RESULTS_SEARCH_1_PARAMETERS_MS_STANDARD_DEVIATION_type	dalton
RESULTS_SEARCH_1_PARAMETERS_MS_STANDARD_DEVIATION_value	0.0011
RESULTS_SEARCH_1_PARAMETERS_MSMS_STANDARD_DEVIATION_type	dalton
RESULTS_SEARCH_1_PARAMETERS_MSMS_STANDARD_DEVIATION_value	0.01
RESULTS_SEARCH_1_PARAMETERS_FASTA_filename	C:\AB SCIEX\ProteinPilot Data\SearchDatabases\SwissProt_140703.fasta
RESULTS_SEARCH_1_PARAMETERS_AUTO_CALIBRATION_ms	TRUE
RESULTS_SEARCH_1_PARAMETERS_AUTO_CALIBRATION_msexport	FALSE
RESULTS_SEARCH_1_PARAMETERS_AUTO_CALIBRATION_msms	TRUE
RESULTS_SEARCH_1_PARAMETERS_AUTO_CALIBRATION_msmstolsdratio	2.75
RESULTS_SEARCH_1_PARAMETERS_AUTO_CALIBRATION_mstolsdratio	7
RESULTS_SEARCH_1_PARAMETERS_AUTO_CALIBRATION_squareroot	TRUE
RESULTS_SEARCH_1_PARAMETERS_AUTO_CALIBRATION_type	dalton
RESULTS_SEARCH_1_PARAMETERS_AUTO_CALIBRATION_MCP_d_s_s_f	0.0666667
RESULTS_SEARCH_1_PARAMETERS_AUTO_CALIBRATION_MCP_d_s_w_f	3
RESULTS_SEARCH_1_PARAMETERS_AUTO_CALIBRATION_MCP_m_f_r_mbc	200
RESULTS_SEARCH_1_PARAMETERS_AUTO_CALIBRATION_MCP_m_m_c	10
RESULTS_SEARCH_1_PARAMETERS_AUTO_CALIBRATION_MCP_m_m_f_s	0.25
RESULTS_SEARCH_1_PARAMETERS_AUTO_CALIBRATION_MCP_m_m_p_f	0.33
RESULTS_SEARCH_1_PARAMETERS_AUTO_CALIBRATION_MCP_m_m_p_rms_f	1
RESULTS_SEARCH_1_PARAMETERS_AUTO_CALIBRATION_MCP_m_p_t_f	1
RESULTS_SEARCH_1_PARAMETERS_AUTO_CALIBRATION_MCP_m_r_h_n_b	15
RESULTS_SEARCH_1_PARAMETERS_AUTO_CALIBRATION_MCP_m_z_n_s	99
RESULTS_SEARCH_1_PARAMETERS_AUTO_CALIBRATION_MCP_m_z_s_mn_f_r	0.0666667
RESULTS_SEARCH_1_PARAMETERS_AUTO_CALIBRATION_MCP_m_z_s_mx_f_r	0.1
RESULTS_SEARCH_1_PARAMETERS_MS_AUTO_CALIBRATION_OUT_avres	-6.05487e-09
RESULTS_SEARCH_1_PARAMETERS_MS_AUTO_CALIBRATION_OUT_c0	0.00446626
RESULTS_SEARCH_1_PARAMETERS_MS_AUTO_CALIBRATION_OUT_c1minus1	-0.000166287
RESULTS_SEARCH_1_PARAMETERS_MS_AUTO_CALIBRATION_OUT_c2	0
RESULTS_SEARCH_1_PARAMETERS_MS_AUTO_CALIBRATION_OUT_file	1
RESULTS_SEARCH_1_PARAMETERS_MS_AUTO_CALIBRATION_OUT_partnumber	1
RESULTS_SEARCH_1_PARAMETERS_MS_AUTO_CALIBRATION_OUT_polyorder	1
RESULTS_SEARCH_1_PARAMETERS_MS_AUTO_CALIBRATION_OUT_sample	1
RESULTS_SEARCH_1_PARAMETERS_MS_AUTO_CALIBRATION_OUT_squareroot	TRUE
RESULTS_SEARCH_1_PARAMETERS_MSMS_AUTO_CALIBRATION_OUT_avres	-1.85544e-08
RESULTS_SEARCH_1_PARAMETERS_MSMS_AUTO_CALIBRATION_OUT_c0	-2.90348e-05
RESULTS_SEARCH_1_PARAMETERS_MSMS_AUTO_CALIBRATION_OUT_c1minus1	-1.22248e-06
RESULTS_SEARCH_1_PARAMETERS_MSMS_AUTO_CALIBRATION_OUT_c2	0
RESULTS_SEARCH_1_PARAMETERS_MSMS_AUTO_CALIBRATION_OUT_file	1
RESULTS_SEARCH_1_PARAMETERS_MSMS_AUTO_CALIBRATION_OUT_partnumber	1
RESULTS_SEARCH_1_PARAMETERS_MSMS_AUTO_CALIBRATION_OUT_polyorder	1
RESULTS_SEARCH_1_PARAMETERS_MSMS_AUTO_CALIBRATION_OUT_sample	1
RESULTS_SEARCH_1_PARAMETERS_MSMS_AUTO_CALIBRATION_OUT_squareroot	TRUE
RESULTS_SEARCH_1_PARAMETERS_MAX_PRECURSORS_FRAGLET	5
RESULTS_SEARCH_1_PARAMETERS_MAX_PRECURSORS_TAGLET	1
RESULTS_SEARCH_1_PARAMETERS_PRECURSORS_DR_FRAGLET	10
RESULTS_SEARCH_1_PARAMETERS_PRECURSORS_DR_TAGLET	3
RESULTS_SEARCH_1_PARAMETERS_DEFAULT_CHARGE_STATE_1_charge	2
RESULTS_SEARCH_1_PARAMETERS_DEFAULT_CHARGE_STATE_1_probability	1
RESULTS_SEARCH_1_PARAMETERS_DEFAULT_CHARGE_STATE_2_charge	3
RESULTS_SEARCH_1_PARAMETERS_DEFAULT_CHARGE_STATE_2_probability	1
RESULTS_SEARCH_1_PARAMETERS_DEFAULT_CHARGE_STATE_3_charge	4
RESULTS_SEARCH_1_PARAMETERS_DEFAULT_CHARGE_STATE_3_probability	1
RESULTS_SEARCH_1_PARAMETERS_VERSION	5.0.0.0, 4769
RESULTS_SEARCH_1_PARAMETERS_PARAGON_VERSION	5.0.0.0, 4767
RESULTS_SEARCH_1_PARAMETERS_APPLICATION	ProteinPilot(tm) Software
RESULTS_SEARCH_1_PARAMETERS_PROGROUP_alternativedispositionmaximumfoldprobabilitydrop	100
RESULTS_SEARCH_1_PARAMETERS_PROGROUP_alternativedispositionmaximumfoldscoredrop	2
RESULTS_SEARCH_1_PARAMETERS_PROGROUP_autodiscordantpeptidethreshold	0.3
RESULTS_SEARCH_1_PARAMETERS_PROGROUP_bayesconfidencecalclulation	TRUE
RESULTS_SEARCH_1_PARAMETERS_PROGROUP_calibrateconfidence	TRUE
RESULTS_SEARCH_1_PARAMETERS_PROGROUP_compresspeptides	FALSE
RESULTS_SEARCH_1_PARAMETERS_PROGROUP_confidencepercentthresholdforexcludingothersfromquant	15
RESULTS_SEARCH_1_PARAMETERS_PROGROUP_confidencepercentthresholdforincludingselfinquant	15
RESULTS_SEARCH_1_PARAMETERS_PROGROUP_donotstoremspeaklists	FALSE
RESULTS_SEARCH_1_PARAMETERS_PROGROUP_fasta	C:\AB SCIEX\ProteinPilot Data\SearchDatabases\SwissProt_140703.fasta
RESULTS_SEARCH_1_PARAMETERS_PROGROUP_featuregroupminpepconf	0.66
RESULTS_SEARCH_1_PARAMETERS_PROGROUP_featuregroupminups	0.47
RESULTS_SEARCH_1_PARAMETERS_PROGROUP_focusingintersection	4
RESULTS_SEARCH_1_PARAMETERS_PROGROUP_focusingminimummatchconfidence	0.1
RESULTS_SEARCH_1_PARAMETERS_PROGROUP_focusingminunusedprotscore	0.1
RESULTS_SEARCH_1_PARAMETERS_PROGROUP_focusingsubsetcutoff	6
RESULTS_SEARCH_1_PARAMETERS_PROGROUP_intersection	1.3
RESULTS_SEARCH_1_PARAMETERS_PROGROUP_minimummatchconfidencecutoff	0.001
RESULTS_SEARCH_1_PARAMETERS_PROGROUP_minunusedprotscore	0.0458
RESULTS_SEARCH_1_PARAMETERS_PROGROUP_subsetcutoff	2
RESULTS_SEARCH_1_PARAMETERS_PROGROUP_unusedprotscorethresholdforexcludingothersfromquant	1.3
RESULTS_SEARCH_1_PARAMETERS_PEAKLIST_count	1910-07-19
RESULTS_SEARCH_1_PARAMETERS_PEAKLIST_filenumber	1
RESULTS_SEARCH_1_PARAMETERS_PEAKLIST_original_count	3853
RESULTS_SEARCH_1_PARAMETERS_PEAKLIST_originalfilename	C:\Users\T55002\Desktop\5600 data\MP\MP_121205.2.wiff
RESULTS_SEARCH_1_PARAMETERS_PEAKLIST_partnumber	1
RESULTS_SEARCH_1_PARAMETERS_QUANT_TYPE_background_correction	FALSE
RESULTS_SEARCH_1_PARAMETERS_QUANT_TYPE_bias_correction	TRUE
RESULTS_SEARCH_1_PARAMETERS_QUANT_TYPE_keep_extreme_peptides_over_fraction	0
RESULTS_SEARCH_1_PARAMETERS_QUANT_TYPE_low_confidence_check	TRUE
RESULTS_SEARCH_1_PARAMETERS_QUANT_TYPE_low_intensity_check	TRUE
RESULTS_SEARCH_1_PARAMETERS_QUANT_TYPE_median_statistic	TRUE
RESULTS_SEARCH_1_PARAMETERS_QUANT_TYPE_mod_check	TRUE
RESULTS_SEARCH_1_PARAMETERS_QUANT_TYPE_quant_threshold	-1
RESULTS_SEARCH_1_PARAMETERS_QUANT_TYPE_quant_threshold_sn	9
RESULTS_SEARCH_1_PARAMETERS_QUANT_TYPE_separate_searches	FALSE
RESULTS_SEARCH_1_PARAMETERS_QUANT_TYPE_shared_msms_check	TRUE
RESULTS_SEARCH_1_PARAMETERS_PARAGON_METHOD_SETTINGS_UI_SAMPLE_TYPE	Identification
RESULTS_SEARCH_1_PARAMETERS_PARAGON_METHOD_SETTINGS_UI_CYS_ALKYLATION	Iodoacetamide
RESULTS_SEARCH_1_PARAMETERS_PARAGON_METHOD_SETTINGS_UI_DIGESTION	Trypsin
RESULTS_SEARCH_1_PARAMETERS_PARAGON_METHOD_SETTINGS_UI_INSTRUMENT	TripleTOF 5600
RESULTS_SEARCH_1_PARAMETERS_PARAGON_METHOD_SETTINGS_UI_SPECIES	Saccharomyces cerevisiae
RESULTS_SEARCH_1_PARAMETERS_PARAGON_METHOD_SETTINGS_UI_SEARCH_EFFORT	Thorough
RESULTS_SEARCH_1_PARAMETERS_PARAGON_METHOD_SETTINGS_UI_ID_FOCUS	Biological modifications
RESULTS_SEARCH_1_PARAMETERS_PARAGON_METHOD_SETTINGS_UI_USER_NAME	T55002\T55002
RESULTS_SEARCH_1_PARAMETERS_PARAGON_METHOD_SETTINGS_UI_MACHINE_NAME	T55002
RESULTS_SEARCH_1_PARAMETERS_PARAGON_METHOD_SETTINGS_UI_SEARCH_ID	#VALUE!
RESULTS_SEARCH_1_PARAMETERS_PARAGON_METHOD_SETTINGS_UI_START_TIME	2015-01-27 09:48:28
RESULTS_SEARCH_1_PARAMETERS_PARAGON_METHOD_SETTINGS_UI_MIN_UNUSED_PROTSCORE	01:05:57.120000
RESULTS_SEARCH_1_PARAMETERS_PARAGON_METHOD_SETTINGS_UI_PSPEP	TRUE
RESULTS_SEARCH_2_time_cpu	285310
RESULTS_SEARCH_2_time_duration	327132
RESULTS_SEARCH_2_version	5.0.0.4767
RESULTS_SEARCH_2_xml:id	SEARCH:2:635579489083909029_0
RESULTS_SEARCH_2_PARAMETERS_chemical_data_edited	FALSE
RESULTS_SEARCH_2_PARAMETERS_do_multiprecursor_search	TRUE
RESULTS_SEARCH_2_PARAMETERS_do_reverse_search	TRUE
RESULTS_SEARCH_2_PARAMETERS_max_quant_labels	35
RESULTS_SEARCH_2_PARAMETERS_maxresults	15
RESULTS_SEARCH_2_PARAMETERS_separate_searches	FALSE
RESULTS_SEARCH_2_PARAMETERS_MSTOLERANCE_type	dalton
RESULTS_SEARCH_2_PARAMETERS_MSTOLERANCE_value	0.05
RESULTS_SEARCH_2_PARAMETERS_MSMSTOLERANCE_type	dalton
RESULTS_SEARCH_2_PARAMETERS_MSMSTOLERANCE_value	0.1
RESULTS_SEARCH_2_PARAMETERS_MS_STANDARD_DEVIATION_type	dalton
RESULTS_SEARCH_2_PARAMETERS_MS_STANDARD_DEVIATION_value	0.0011
RESULTS_SEARCH_2_PARAMETERS_MSMS_STANDARD_DEVIATION_type	dalton
RESULTS_SEARCH_2_PARAMETERS_MSMS_STANDARD_DEVIATION_value	0.01
RESULTS_SEARCH_2_PARAMETERS_FASTA_filename	C:\AB SCIEX\ProteinPilot Data\SearchDatabases\SwissProt_140703.fasta
RESULTS_SEARCH_2_PARAMETERS_AUTO_CALIBRATION_ms	TRUE
RESULTS_SEARCH_2_PARAMETERS_AUTO_CALIBRATION_msexport	FALSE
RESULTS_SEARCH_2_PARAMETERS_AUTO_CALIBRATION_msms	TRUE
RESULTS_SEARCH_2_PARAMETERS_AUTO_CALIBRATION_msmstolsdratio	2.75
RESULTS_SEARCH_2_PARAMETERS_AUTO_CALIBRATION_mstolsdratio	7
RESULTS_SEARCH_2_PARAMETERS_AUTO_CALIBRATION_squareroot	TRUE
RESULTS_SEARCH_2_PARAMETERS_AUTO_CALIBRATION_type	dalton
RESULTS_SEARCH_2_PARAMETERS_AUTO_CALIBRATION_MCP_d_s_s_f	0.0666667
RESULTS_SEARCH_2_PARAMETERS_AUTO_CALIBRATION_MCP_d_s_w_f	3
RESULTS_SEARCH_2_PARAMETERS_AUTO_CALIBRATION_MCP_m_f_r_mbc	200
RESULTS_SEARCH_2_PARAMETERS_AUTO_CALIBRATION_MCP_m_m_c	10
RESULTS_SEARCH_2_PARAMETERS_AUTO_CALIBRATION_MCP_m_m_f_s	0.25
RESULTS_SEARCH_2_PARAMETERS_AUTO_CALIBRATION_MCP_m_m_p_f	0.33
RESULTS_SEARCH_2_PARAMETERS_AUTO_CALIBRATION_MCP_m_m_p_rms_f	1
RESULTS_SEARCH_2_PARAMETERS_AUTO_CALIBRATION_MCP_m_p_t_f	1
RESULTS_SEARCH_2_PARAMETERS_AUTO_CALIBRATION_MCP_m_r_h_n_b	15
RESULTS_SEARCH_2_PARAMETERS_AUTO_CALIBRATION_MCP_m_z_n_s	99
RESULTS_SEARCH_2_PARAMETERS_AUTO_CALIBRATION_MCP_m_z_s_mn_f_r	0.0666667
RESULTS_SEARCH_2_PARAMETERS_AUTO_CALIBRATION_MCP_m_z_s_mx_f_r	0.1
RESULTS_SEARCH_2_PARAMETERS_MS_AUTO_CALIBRATION_OUT_avres	-6.05487e-09
RESULTS_SEARCH_2_PARAMETERS_MS_AUTO_CALIBRATION_OUT_c0	0.00446626
RESULTS_SEARCH_2_PARAMETERS_MS_AUTO_CALIBRATION_OUT_c1minus1	-0.000166287
RESULTS_SEARCH_2_PARAMETERS_MS_AUTO_CALIBRATION_OUT_c2	0
RESULTS_SEARCH_2_PARAMETERS_MS_AUTO_CALIBRATION_OUT_file	1900-01-01
RESULTS_SEARCH_2_PARAMETERS_MS_AUTO_CALIBRATION_OUT_partnumber	1
RESULTS_SEARCH_2_PARAMETERS_MS_AUTO_CALIBRATION_OUT_polyorder	1
RESULTS_SEARCH_2_PARAMETERS_MS_AUTO_CALIBRATION_OUT_sample	1
RESULTS_SEARCH_2_PARAMETERS_MS_AUTO_CALIBRATION_OUT_squareroot	TRUE
RESULTS_SEARCH_2_PARAMETERS_MSMS_AUTO_CALIBRATION_OUT_avres	-1.85544e-08
RESULTS_SEARCH_2_PARAMETERS_MSMS_AUTO_CALIBRATION_OUT_c0	-2.90348e-05
RESULTS_SEARCH_2_PARAMETERS_MSMS_AUTO_CALIBRATION_OUT_c1minus1	-1.22248e-06
RESULTS_SEARCH_2_PARAMETERS_MSMS_AUTO_CALIBRATION_OUT_c2	0
RESULTS_SEARCH_2_PARAMETERS_MSMS_AUTO_CALIBRATION_OUT_file	1
RESULTS_SEARCH_2_PARAMETERS_MSMS_AUTO_CALIBRATION_OUT_partnumber	1
RESULTS_SEARCH_2_PARAMETERS_MSMS_AUTO_CALIBRATION_OUT_polyorder	1
RESULTS_SEARCH_2_PARAMETERS_MSMS_AUTO_CALIBRATION_OUT_sample	1
RESULTS_SEARCH_2_PARAMETERS_MSMS_AUTO_CALIBRATION_OUT_squareroot	TRUE
RESULTS_SEARCH_2_PARAMETERS_MAX_PRECURSORS_FRAGLET	5
RESULTS_SEARCH_2_PARAMETERS_MAX_PRECURSORS_TAGLET	1
RESULTS_SEARCH_2_PARAMETERS_PRECURSORS_DR_FRAGLET	10
RESULTS_SEARCH_2_PARAMETERS_PRECURSORS_DR_TAGLET	3
RESULTS_SEARCH_2_PARAMETERS_DEFAULT_CHARGE_STATE_1_charge	2
RESULTS_SEARCH_2_PARAMETERS_DEFAULT_CHARGE_STATE_1_probability	1
RESULTS_SEARCH_2_PARAMETERS_DEFAULT_CHARGE_STATE_2_charge	3
RESULTS_SEARCH_2_PARAMETERS_DEFAULT_CHARGE_STATE_2_probability	1
RESULTS_SEARCH_2_PARAMETERS_DEFAULT_CHARGE_STATE_3_charge	4
RESULTS_SEARCH_2_PARAMETERS_DEFAULT_CHARGE_STATE_3_probability	1
RESULTS_SEARCH_2_PARAMETERS_VERSION	5.0.0.0, 4769
RESULTS_SEARCH_2_PARAMETERS_PARAGON_VERSION	5.0.0.0, 4767
RESULTS_SEARCH_2_PARAMETERS_APPLICATION	ProteinPilot(tm) Software
RESULTS_SEARCH_2_PARAMETERS_PROGROUP_alternativedispositionmaximumfoldprobabilitydrop	100
RESULTS_SEARCH_2_PARAMETERS_PROGROUP_alternativedispositionmaximumfoldscoredrop	2
RESULTS_SEARCH_2_PARAMETERS_PROGROUP_autodiscordantpeptidethreshold	0.3
RESULTS_SEARCH_2_PARAMETERS_PROGROUP_bayesconfidencecalclulation	TRUE
RESULTS_SEARCH_2_PARAMETERS_PROGROUP_calibrateconfidence	TRUE
RESULTS_SEARCH_2_PARAMETERS_PROGROUP_compresspeptides	FALSE
RESULTS_SEARCH_2_PARAMETERS_PROGROUP_confidencepercentthresholdforexcludingothersfromquant	15
RESULTS_SEARCH_2_PARAMETERS_PROGROUP_confidencepercentthresholdforincludingselfinquant	15
RESULTS_SEARCH_2_PARAMETERS_PROGROUP_donotstoremspeaklists	FALSE
RESULTS_SEARCH_2_PARAMETERS_PROGROUP_fasta	C:\AB SCIEX\ProteinPilot Data\SearchDatabases\SwissProt_140703.fasta
RESULTS_SEARCH_2_PARAMETERS_PROGROUP_featuregroupminpepconf	0.66
RESULTS_SEARCH_2_PARAMETERS_PROGROUP_featuregroupminups	0.47
RESULTS_SEARCH_2_PARAMETERS_PROGROUP_focusingintersection	4
RESULTS_SEARCH_2_PARAMETERS_PROGROUP_focusingminimummatchconfidence	0.1
RESULTS_SEARCH_2_PARAMETERS_PROGROUP_focusingminunusedprotscore	0.1
RESULTS_SEARCH_2_PARAMETERS_PROGROUP_focusingsubsetcutoff	6
RESULTS_SEARCH_2_PARAMETERS_PROGROUP_intersection	1.3
RESULTS_SEARCH_2_PARAMETERS_PROGROUP_minimummatchconfidencecutoff	0.001
RESULTS_SEARCH_2_PARAMETERS_PROGROUP_minunusedprotscore	0.0458
RESULTS_SEARCH_2_PARAMETERS_PROGROUP_subsetcutoff	2
RESULTS_SEARCH_2_PARAMETERS_PROGROUP_unusedprotscorethresholdforexcludingothersfromquant	1.3
RESULTS_SEARCH_2_PARAMETERS_PEAKLIST_count	3853
RESULTS_SEARCH_2_PARAMETERS_PEAKLIST_filenumber	1
RESULTS_SEARCH_2_PARAMETERS_PEAKLIST_original_count	3853
RESULTS_SEARCH_2_PARAMETERS_PEAKLIST_originalfilename	C:\Users\T55002\Desktop\5600 data\MP\MP_121205.2.wiff
RESULTS_SEARCH_2_PARAMETERS_PEAKLIST_partnumber	1
RESULTS_SEARCH_2_PARAMETERS_QUANT_TYPE_background_correction	FALSE
RESULTS_SEARCH_2_PARAMETERS_QUANT_TYPE_bias_correction	TRUE
RESULTS_SEARCH_2_PARAMETERS_QUANT_TYPE_keep_extreme_peptides_over_fraction	0
RESULTS_SEARCH_2_PARAMETERS_QUANT_TYPE_low_confidence_check	TRUE
RESULTS_SEARCH_2_PARAMETERS_QUANT_TYPE_low_intensity_check	TRUE
RESULTS_SEARCH_2_PARAMETERS_QUANT_TYPE_median_statistic	TRUE
RESULTS_SEARCH_2_PARAMETERS_QUANT_TYPE_mod_check	TRUE
RESULTS_SEARCH_2_PARAMETERS_QUANT_TYPE_quant_threshold	-1
RESULTS_SEARCH_2_PARAMETERS_QUANT_TYPE_quant_threshold_sn	9
RESULTS_SEARCH_2_PARAMETERS_QUANT_TYPE_separate_searches	FALSE
RESULTS_SEARCH_2_PARAMETERS_QUANT_TYPE_shared_msms_check	TRUE
RESULTS_SEARCH_2_PARAMETERS_PARAGON_METHOD_SETTINGS_UI_SAMPLE_TYPE	Identification
RESULTS_SEARCH_2_PARAMETERS_PARAGON_METHOD_SETTINGS_UI_CYS_ALKYLATION	Iodoacetamide
RESULTS_SEARCH_2_PARAMETERS_PARAGON_METHOD_SETTINGS_UI_DIGESTION	Trypsin
RESULTS_SEARCH_2_PARAMETERS_PARAGON_METHOD_SETTINGS_UI_INSTRUMENT	TripleTOF 5600
RESULTS_SEARCH_2_PARAMETERS_PARAGON_METHOD_SETTINGS_UI_SPECIES	Saccharomyces cerevisiae
RESULTS_SEARCH_2_PARAMETERS_PARAGON_METHOD_SETTINGS_UI_SEARCH_EFFORT	Thorough
RESULTS_SEARCH_2_PARAMETERS_PARAGON_METHOD_SETTINGS_UI_ID_FOCUS	Biological modifications
RESULTS_SEARCH_2_PARAMETERS_PARAGON_METHOD_SETTINGS_UI_USER_NAME	T55002\T55002
RESULTS_SEARCH_2_PARAMETERS_PARAGON_METHOD_SETTINGS_UI_MACHINE_NAME	T55002
RESULTS_SEARCH_2_PARAMETERS_PARAGON_METHOD_SETTINGS_UI_SEARCH_ID	6.35579e+17
RESULTS_SEARCH_2_PARAMETERS_PARAGON_METHOD_SETTINGS_UI_START_TIME	2015-01-27 09:48:28
RESULTS_SEARCH_2_PARAMETERS_PARAGON_METHOD_SETTINGS_UI_MIN_UNUSED_PROTSCORE	0.0458
RESULTS_SEARCH_2_PARAMETERS_PARAGON_METHOD_SETTINGS_UI_PSPEP	TRUE
RESULTS_SEARCH_3_time_cpu	35349
RESULTS_SEARCH_3_time_duration	71744
RESULTS_SEARCH_3_version	5.0.0.4767
RESULTS_SEARCH_3_xml:id	SEARCH:1:635579489083909029_1
RESULTS_SEARCH_3_PARAMETERS_chemical_data_edited	FALSE
RESULTS_SEARCH_3_PARAMETERS_do_multiprecursor_search	TRUE
RESULTS_SEARCH_3_PARAMETERS_do_reverse_search	TRUE
RESULTS_SEARCH_3_PARAMETERS_max_quant_labels	35
RESULTS_SEARCH_3_PARAMETERS_maxresults	15
RESULTS_SEARCH_3_PARAMETERS_separate_searches	FALSE
RESULTS_SEARCH_3_PARAMETERS_MSTOLERANCE_type	dalton
RESULTS_SEARCH_3_PARAMETERS_MSTOLERANCE_value	0.05
RESULTS_SEARCH_3_PARAMETERS_MSMSTOLERANCE_type	dalton
RESULTS_SEARCH_3_PARAMETERS_MSMSTOLERANCE_value	0.1
RESULTS_SEARCH_3_PARAMETERS_MS_STANDARD_DEVIATION_type	dalton
RESULTS_SEARCH_3_PARAMETERS_MS_STANDARD_DEVIATION_value	0.0011
RESULTS_SEARCH_3_PARAMETERS_MSMS_STANDARD_DEVIATION_type	dalton
RESULTS_SEARCH_3_PARAMETERS_MSMS_STANDARD_DEVIATION_value	0.01
RESULTS_SEARCH_3_PARAMETERS_FASTA_filename	C:\AB SCIEX\ProteinPilot Data\SearchDatabases\SwissProt_140703.fasta
RESULTS_SEARCH_3_PARAMETERS_AUTO_CALIBRATION_ms	TRUE
RESULTS_SEARCH_3_PARAMETERS_AUTO_CALIBRATION_msexport	FALSE
RESULTS_SEARCH_3_PARAMETERS_AUTO_CALIBRATION_msms	TRUE
RESULTS_SEARCH_3_PARAMETERS_AUTO_CALIBRATION_msmstolsdratio	2.75
RESULTS_SEARCH_3_PARAMETERS_AUTO_CALIBRATION_mstolsdratio	7
RESULTS_SEARCH_3_PARAMETERS_AUTO_CALIBRATION_squareroot	TRUE
RESULTS_SEARCH_3_PARAMETERS_AUTO_CALIBRATION_type	dalton
RESULTS_SEARCH_3_PARAMETERS_AUTO_CALIBRATION_MCP_d_s_s_f	0.0666667
RESULTS_SEARCH_3_PARAMETERS_AUTO_CALIBRATION_MCP_d_s_w_f	3
RESULTS_SEARCH_3_PARAMETERS_AUTO_CALIBRATION_MCP_m_f_r_mbc	200
RESULTS_SEARCH_3_PARAMETERS_AUTO_CALIBRATION_MCP_m_m_c	10
RESULTS_SEARCH_3_PARAMETERS_AUTO_CALIBRATION_MCP_m_m_f_s	0.25
RESULTS_SEARCH_3_PARAMETERS_AUTO_CALIBRATION_MCP_m_m_p_f	0.33
RESULTS_SEARCH_3_PARAMETERS_AUTO_CALIBRATION_MCP_m_m_p_rms_f	1
RESULTS_SEARCH_3_PARAMETERS_AUTO_CALIBRATION_MCP_m_p_t_f	1
RESULTS_SEARCH_3_PARAMETERS_AUTO_CALIBRATION_MCP_m_r_h_n_b	15
RESULTS_SEARCH_3_PARAMETERS_AUTO_CALIBRATION_MCP_m_z_n_s	99
RESULTS_SEARCH_3_PARAMETERS_AUTO_CALIBRATION_MCP_m_z_s_mn_f_r	0.0666667
RESULTS_SEARCH_3_PARAMETERS_AUTO_CALIBRATION_MCP_m_z_s_mx_f_r	0.1
RESULTS_SEARCH_3_PARAMETERS_MS_AUTO_CALIBRATION_OUT_avres	7.19524e-09
RESULTS_SEARCH_3_PARAMETERS_MS_AUTO_CALIBRATION_OUT_c0	0.00456223
RESULTS_SEARCH_3_PARAMETERS_MS_AUTO_CALIBRATION_OUT_c1minus1	-0.00017026
RESULTS_SEARCH_3_PARAMETERS_MS_AUTO_CALIBRATION_OUT_c2	0
RESULTS_SEARCH_3_PARAMETERS_MS_AUTO_CALIBRATION_OUT_file	1
RESULTS_SEARCH_3_PARAMETERS_MS_AUTO_CALIBRATION_OUT_partnumber	2
RESULTS_SEARCH_3_PARAMETERS_MS_AUTO_CALIBRATION_OUT_polyorder	1
RESULTS_SEARCH_3_PARAMETERS_MS_AUTO_CALIBRATION_OUT_sample	1
RESULTS_SEARCH_3_PARAMETERS_MS_AUTO_CALIBRATION_OUT_squareroot	TRUE
RESULTS_SEARCH_3_PARAMETERS_MSMS_AUTO_CALIBRATION_OUT_avres	-9.56239e-08
RESULTS_SEARCH_3_PARAMETERS_MSMS_AUTO_CALIBRATION_OUT_c0	2.02757e-05
RESULTS_SEARCH_3_PARAMETERS_MSMS_AUTO_CALIBRATION_OUT_c1minus1	-3.15628e-06
RESULTS_SEARCH_3_PARAMETERS_MSMS_AUTO_CALIBRATION_OUT_c2	0
RESULTS_SEARCH_3_PARAMETERS_MSMS_AUTO_CALIBRATION_OUT_file	1
RESULTS_SEARCH_3_PARAMETERS_MSMS_AUTO_CALIBRATION_OUT_partnumber	2
RESULTS_SEARCH_3_PARAMETERS_MSMS_AUTO_CALIBRATION_OUT_polyorder	1
RESULTS_SEARCH_3_PARAMETERS_MSMS_AUTO_CALIBRATION_OUT_sample	1900-01-01
RESULTS_SEARCH_3_PARAMETERS_MSMS_AUTO_CALIBRATION_OUT_squareroot	TRUE
RESULTS_SEARCH_3_PARAMETERS_MAX_PRECURSORS_FRAGLET	5
RESULTS_SEARCH_3_PARAMETERS_MAX_PRECURSORS_TAGLET	1
RESULTS_SEARCH_3_PARAMETERS_PRECURSORS_DR_FRAGLET	10
RESULTS_SEARCH_3_PARAMETERS_PRECURSORS_DR_TAGLET	3
RESULTS_SEARCH_3_PARAMETERS_DEFAULT_CHARGE_STATE_1_charge	2
RESULTS_SEARCH_3_PARAMETERS_DEFAULT_CHARGE_STATE_1_probability	1
RESULTS_SEARCH_3_PARAMETERS_DEFAULT_CHARGE_STATE_2_charge	3
RESULTS_SEARCH_3_PARAMETERS_DEFAULT_CHARGE_STATE_2_probability	1
RESULTS_SEARCH_3_PARAMETERS_DEFAULT_CHARGE_STATE_3_charge	4
RESULTS_SEARCH_3_PARAMETERS_DEFAULT_CHARGE_STATE_3_probability	1
RESULTS_SEARCH_3_PARAMETERS_VERSION	5.0.0.0, 4769
RESULTS_SEARCH_3_PARAMETERS_PARAGON_VERSION	5.0.0.0, 4767
RESULTS_SEARCH_3_PARAMETERS_APPLICATION	ProteinPilot(tm) Software
RESULTS_SEARCH_3_PARAMETERS_PROGROUP_alternativedispositionmaximumfoldprobabilitydrop	100
RESULTS_SEARCH_3_PARAMETERS_PROGROUP_alternativedispositionmaximumfoldscoredrop	2
RESULTS_SEARCH_3_PARAMETERS_PROGROUP_autodiscordantpeptidethreshold	0.3
RESULTS_SEARCH_3_PARAMETERS_PROGROUP_bayesconfidencecalclulation	TRUE
RESULTS_SEARCH_3_PARAMETERS_PROGROUP_calibrateconfidence	TRUE
RESULTS_SEARCH_3_PARAMETERS_PROGROUP_compresspeptides	FALSE
RESULTS_SEARCH_3_PARAMETERS_PROGROUP_confidencepercentthresholdforexcludingothersfromquant	15
RESULTS_SEARCH_3_PARAMETERS_PROGROUP_confidencepercentthresholdforincludingselfinquant	15
RESULTS_SEARCH_3_PARAMETERS_PROGROUP_donotstoremspeaklists	FALSE
RESULTS_SEARCH_3_PARAMETERS_PROGROUP_fasta	C:\AB SCIEX\ProteinPilot Data\SearchDatabases\SwissProt_140703.fasta
RESULTS_SEARCH_3_PARAMETERS_PROGROUP_featuregroupminpepconf	0.66
RESULTS_SEARCH_3_PARAMETERS_PROGROUP_featuregroupminups	0.47
RESULTS_SEARCH_3_PARAMETERS_PROGROUP_focusingintersection	4
RESULTS_SEARCH_3_PARAMETERS_PROGROUP_focusingminimummatchconfidence	0.1
RESULTS_SEARCH_3_PARAMETERS_PROGROUP_focusingminunusedprotscore	0.1
RESULTS_SEARCH_3_PARAMETERS_PROGROUP_focusingsubsetcutoff	6
RESULTS_SEARCH_3_PARAMETERS_PROGROUP_intersection	1.3
RESULTS_SEARCH_3_PARAMETERS_PROGROUP_minimummatchconfidencecutoff	0.001
RESULTS_SEARCH_3_PARAMETERS_PROGROUP_minunusedprotscore	01:05:57.120000
RESULTS_SEARCH_3_PARAMETERS_PROGROUP_subsetcutoff	2
RESULTS_SEARCH_3_PARAMETERS_PROGROUP_unusedprotscorethresholdforexcludingothersfromquant	1.3
RESULTS_SEARCH_3_PARAMETERS_PEAKLIST_count	3837
RESULTS_SEARCH_3_PARAMETERS_PEAKLIST_filenumber	1
RESULTS_SEARCH_3_PARAMETERS_PEAKLIST_original_count	3837
RESULTS_SEARCH_3_PARAMETERS_PEAKLIST_originalfilename	C:\Users\T55002\Desktop\5600 data\MP\MP_121205.2.wiff
RESULTS_SEARCH_3_PARAMETERS_PEAKLIST_partnumber	2
RESULTS_SEARCH_3_PARAMETERS_QUANT_TYPE_background_correction	FALSE
RESULTS_SEARCH_3_PARAMETERS_QUANT_TYPE_bias_correction	TRUE
RESULTS_SEARCH_3_PARAMETERS_QUANT_TYPE_keep_extreme_peptides_over_fraction	0
RESULTS_SEARCH_3_PARAMETERS_QUANT_TYPE_low_confidence_check	TRUE
RESULTS_SEARCH_3_PARAMETERS_QUANT_TYPE_low_intensity_check	TRUE
RESULTS_SEARCH_3_PARAMETERS_QUANT_TYPE_median_statistic	TRUE
RESULTS_SEARCH_3_PARAMETERS_QUANT_TYPE_mod_check	TRUE
RESULTS_SEARCH_3_PARAMETERS_QUANT_TYPE_quant_threshold	-1
RESULTS_SEARCH_3_PARAMETERS_QUANT_TYPE_quant_threshold_sn	9
RESULTS_SEARCH_3_PARAMETERS_QUANT_TYPE_separate_searches	FALSE
RESULTS_SEARCH_3_PARAMETERS_QUANT_TYPE_shared_msms_check	TRUE
RESULTS_SEARCH_3_PARAMETERS_PARAGON_METHOD_SETTINGS_UI_SAMPLE_TYPE	Identification
RESULTS_SEARCH_3_PARAMETERS_PARAGON_METHOD_SETTINGS_UI_CYS_ALKYLATION	Iodoacetamide
RESULTS_SEARCH_3_PARAMETERS_PARAGON_METHOD_SETTINGS_UI_DIGESTION	Trypsin
RESULTS_SEARCH_3_PARAMETERS_PARAGON_METHOD_SETTINGS_UI_INSTRUMENT	TripleTOF 5600
RESULTS_SEARCH_3_PARAMETERS_PARAGON_METHOD_SETTINGS_UI_SPECIES	Saccharomyces cerevisiae
RESULTS_SEARCH_3_PARAMETERS_PARAGON_METHOD_SETTINGS_UI_SEARCH_EFFORT	Thorough
RESULTS_SEARCH_3_PARAMETERS_PARAGON_METHOD_SETTINGS_UI_ID_FOCUS	Biological modifications
RESULTS_SEARCH_3_PARAMETERS_PARAGON_METHOD_SETTINGS_UI_USER_NAME	T55002\T55002
RESULTS_SEARCH_3_PARAMETERS_PARAGON_METHOD_SETTINGS_UI_MACHINE_NAME	T55002
RESULTS_SEARCH_3_PARAMETERS_PARAGON_METHOD_SETTINGS_UI_SEARCH_ID	6.35579e+17
RESULTS_SEARCH_3_PARAMETERS_PARAGON_METHOD_SETTINGS_UI_START_TIME	2015-01-27 09:48:28
RESULTS_SEARCH_3_PARAMETERS_PARAGON_METHOD_SETTINGS_UI_MIN_UNUSED_PROTSCORE	0.0458
RESULTS_SEARCH_3_PARAMETERS_PARAGON_METHOD_SETTINGS_UI_PSPEP	TRUE
RESULTS_SEARCH_4_time_cpu	2755-06-20
RESULTS_SEARCH_4_time_duration	331625
RESULTS_SEARCH_4_version	5.0.0.4767
RESULTS_SEARCH_4_xml:id	SEARCH:2:635579489083909029_1
RESULTS_SEARCH_4_PARAMETERS_chemical_data_edited	FALSE
RESULTS_SEARCH_4_PARAMETERS_do_multiprecursor_search	TRUE
RESULTS_SEARCH_4_PARAMETERS_do_reverse_search	TRUE
RESULTS_SEARCH_4_PARAMETERS_max_quant_labels	35
RESULTS_SEARCH_4_PARAMETERS_maxresults	15
RESULTS_SEARCH_4_PARAMETERS_separate_searches	FALSE
RESULTS_SEARCH_4_PARAMETERS_MSTOLERANCE_type	dalton
RESULTS_SEARCH_4_PARAMETERS_MSTOLERANCE_value	0.05
RESULTS_SEARCH_4_PARAMETERS_MSMSTOLERANCE_type	dalton
RESULTS_SEARCH_4_PARAMETERS_MSMSTOLERANCE_value	0.1
RESULTS_SEARCH_4_PARAMETERS_MS_STANDARD_DEVIATION_type	dalton
RESULTS_SEARCH_4_PARAMETERS_MS_STANDARD_DEVIATION_value	0.0011
RESULTS_SEARCH_4_PARAMETERS_MSMS_STANDARD_DEVIATION_type	dalton
RESULTS_SEARCH_4_PARAMETERS_MSMS_STANDARD_DEVIATION_value	0.01
RESULTS_SEARCH_4_PARAMETERS_FASTA_filename	C:\AB SCIEX\ProteinPilot Data\SearchDatabases\SwissProt_140703.fasta
RESULTS_SEARCH_4_PARAMETERS_AUTO_CALIBRATION_ms	TRUE
RESULTS_SEARCH_4_PARAMETERS_AUTO_CALIBRATION_msexport	FALSE
RESULTS_SEARCH_4_PARAMETERS_AUTO_CALIBRATION_msms	TRUE
RESULTS_SEARCH_4_PARAMETERS_AUTO_CALIBRATION_msmstolsdratio	2.75
RESULTS_SEARCH_4_PARAMETERS_AUTO_CALIBRATION_mstolsdratio	7
RESULTS_SEARCH_4_PARAMETERS_AUTO_CALIBRATION_squareroot	TRUE
RESULTS_SEARCH_4_PARAMETERS_AUTO_CALIBRATION_type	dalton
RESULTS_SEARCH_4_PARAMETERS_AUTO_CALIBRATION_MCP_d_s_s_f	0.0666667
RESULTS_SEARCH_4_PARAMETERS_AUTO_CALIBRATION_MCP_d_s_w_f	3
RESULTS_SEARCH_4_PARAMETERS_AUTO_CALIBRATION_MCP_m_f_r_mbc	200
RESULTS_SEARCH_4_PARAMETERS_AUTO_CALIBRATION_MCP_m_m_c	10
RESULTS_SEARCH_4_PARAMETERS_AUTO_CALIBRATION_MCP_m_m_f_s	0.25
RESULTS_SEARCH_4_PARAMETERS_AUTO_CALIBRATION_MCP_m_m_p_f	0.33
RESULTS_SEARCH_4_PARAMETERS_AUTO_CALIBRATION_MCP_m_m_p_rms_f	1
RESULTS_SEARCH_4_PARAMETERS_AUTO_CALIBRATION_MCP_m_p_t_f	1
RESULTS_SEARCH_4_PARAMETERS_AUTO_CALIBRATION_MCP_m_r_h_n_b	15
RESULTS_SEARCH_4_PARAMETERS_AUTO_CALIBRATION_MCP_m_z_n_s	99
RESULTS_SEARCH_4_PARAMETERS_AUTO_CALIBRATION_MCP_m_z_s_mn_f_r	0.0666667
RESULTS_SEARCH_4_PARAMETERS_AUTO_CALIBRATION_MCP_m_z_s_mx_f_r	0.1
RESULTS_SEARCH_4_PARAMETERS_MS_AUTO_CALIBRATION_OUT_avres	7.19524e-09
RESULTS_SEARCH_4_PARAMETERS_MS_AUTO_CALIBRATION_OUT_c0	0.00456223
RESULTS_SEARCH_4_PARAMETERS_MS_AUTO_CALIBRATION_OUT_c1minus1	-0.00017026
RESULTS_SEARCH_4_PARAMETERS_MS_AUTO_CALIBRATION_OUT_c2	0
RESULTS_SEARCH_4_PARAMETERS_MS_AUTO_CALIBRATION_OUT_file	1
RESULTS_SEARCH_4_PARAMETERS_MS_AUTO_CALIBRATION_OUT_partnumber	2
RESULTS_SEARCH_4_PARAMETERS_MS_AUTO_CALIBRATION_OUT_polyorder	1
RESULTS_SEARCH_4_PARAMETERS_MS_AUTO_CALIBRATION_OUT_sample	1
RESULTS_SEARCH_4_PARAMETERS_MS_AUTO_CALIBRATION_OUT_squareroot	TRUE
RESULTS_SEARCH_4_PARAMETERS_MSMS_AUTO_CALIBRATION_OUT_avres	-9.56239e-08
RESULTS_SEARCH_4_PARAMETERS_MSMS_AUTO_CALIBRATION_OUT_c0	2.02757e-05
RESULTS_SEARCH_4_PARAMETERS_MSMS_AUTO_CALIBRATION_OUT_c1minus1	-3.15628e-06
RESULTS_SEARCH_4_PARAMETERS_MSMS_AUTO_CALIBRATION_OUT_c2	0
RESULTS_SEARCH_4_PARAMETERS_MSMS_AUTO_CALIBRATION_OUT_file	1
RESULTS_SEARCH_4_PARAMETERS_MSMS_AUTO_CALIBRATION_OUT_partnumber	2
RESULTS_SEARCH_4_PARAMETERS_MSMS_AUTO_CALIBRATION_OUT_polyorder	1
RESULTS_SEARCH_4_PARAMETERS_MSMS_AUTO_CALIBRATION_OUT_sample	1
RESULTS_SEARCH_4_PARAMETERS_MSMS_AUTO_CALIBRATION_OUT_squareroot	TRUE
RESULTS_SEARCH_4_PARAMETERS_MAX_PRECURSORS_FRAGLET	5
RESULTS_SEARCH_4_PARAMETERS_MAX_PRECURSORS_TAGLET	1
RESULTS_SEARCH_4_PARAMETERS_PRECURSORS_DR_FRAGLET	10
RESULTS_SEARCH_4_PARAMETERS_PRECURSORS_DR_TAGLET	3
RESULTS_SEARCH_4_PARAMETERS_DEFAULT_CHARGE_STATE_1_charge	2
RESULTS_SEARCH_4_PARAMETERS_DEFAULT_CHARGE_STATE_1_probability	1
RESULTS_SEARCH_4_PARAMETERS_DEFAULT_CHARGE_STATE_2_charge	3
RESULTS_SEARCH_4_PARAMETERS_DEFAULT_CHARGE_STATE_2_probability	1
RESULTS_SEARCH_4_PARAMETERS_DEFAULT_CHARGE_STATE_3_charge	4
RESULTS_SEARCH_4_PARAMETERS_DEFAULT_CHARGE_STATE_3_probability	1
RESULTS_SEARCH_4_PARAMETERS_VERSION	5.0.0.0, 4769
RESULTS_SEARCH_4_PARAMETERS_PARAGON_VERSION	5.0.0.0, 4767
RESULTS_SEARCH_4_PARAMETERS_APPLICATION	ProteinPilot(tm) Software
RESULTS_SEARCH_4_PARAMETERS_PROGROUP_alternativedispositionmaximumfoldprobabilitydrop	100
RESULTS_SEARCH_4_PARAMETERS_PROGROUP_alternativedispositionmaximumfoldscoredrop	2
RESULTS_SEARCH_4_PARAMETERS_PROGROUP_autodiscordantpeptidethreshold	0.3
RESULTS_SEARCH_4_PARAMETERS_PROGROUP_bayesconfidencecalclulation	TRUE
RESULTS_SEARCH_4_PARAMETERS_PROGROUP_calibrateconfidence	TRUE
RESULTS_SEARCH_4_PARAMETERS_PROGROUP_compresspeptides	FALSE
RESULTS_SEARCH_4_PARAMETERS_PROGROUP_confidencepercentthresholdforexcludingothersfromquant	15
RESULTS_SEARCH_4_PARAMETERS_PROGROUP_confidencepercentthresholdforincludingselfinquant	15
RESULTS_SEARCH_4_PARAMETERS_PROGROUP_donotstoremspeaklists	FALSE
RESULTS_SEARCH_4_PARAMETERS_PROGROUP_fasta	C:\AB SCIEX\ProteinPilot Data\SearchDatabases\SwissProt_140703.fasta
RESULTS_SEARCH_4_PARAMETERS_PROGROUP_featuregroupminpepconf	0.66
RESULTS_SEARCH_4_PARAMETERS_PROGROUP_featuregroupminups	0.47
RESULTS_SEARCH_4_PARAMETERS_PROGROUP_focusingintersection	4
RESULTS_SEARCH_4_PARAMETERS_PROGROUP_focusingminimummatchconfidence	0.1
RESULTS_SEARCH_4_PARAMETERS_PROGROUP_focusingminunusedprotscore	0.1
RESULTS_SEARCH_4_PARAMETERS_PROGROUP_focusingsubsetcutoff	6
RESULTS_SEARCH_4_PARAMETERS_PROGROUP_intersection	1.3
RESULTS_SEARCH_4_PARAMETERS_PROGROUP_minimummatchconfidencecutoff	0.001
RESULTS_SEARCH_4_PARAMETERS_PROGROUP_minunusedprotscore	0.0458
RESULTS_SEARCH_4_PARAMETERS_PROGROUP_subsetcutoff	2
RESULTS_SEARCH_4_PARAMETERS_PROGROUP_unusedprotscorethresholdforexcludingothersfromquant	1.3
RESULTS_SEARCH_4_PARAMETERS_PEAKLIST_count	3837
RESULTS_SEARCH_4_PARAMETERS_PEAKLIST_filenumber	1
RESULTS_SEARCH_4_PARAMETERS_PEAKLIST_original_count	3837
RESULTS_SEARCH_4_PARAMETERS_PEAKLIST_originalfilename	C:\Users\T55002\Desktop\5600 data\MP\MP_121205.2.wiff
RESULTS_SEARCH_4_PARAMETERS_PEAKLIST_partnumber	2
RESULTS_SEARCH_4_PARAMETERS_QUANT_TYPE_background_correction	FALSE
RESULTS_SEARCH_4_PARAMETERS_QUANT_TYPE_bias_correction	TRUE
RESULTS_SEARCH_4_PARAMETERS_QUANT_TYPE_keep_extreme_peptides_over_fraction	0
RESULTS_SEARCH_4_PARAMETERS_QUANT_TYPE_low_confidence_check	TRUE
RESULTS_SEARCH_4_PARAMETERS_QUANT_TYPE_low_intensity_check	TRUE
RESULTS_SEARCH_4_PARAMETERS_QUANT_TYPE_median_statistic	TRUE
RESULTS_SEARCH_4_PARAMETERS_QUANT_TYPE_mod_check	TRUE
RESULTS_SEARCH_4_PARAMETERS_QUANT_TYPE_quant_threshold	-1
RESULTS_SEARCH_4_PARAMETERS_QUANT_TYPE_quant_threshold_sn	9
RESULTS_SEARCH_4_PARAMETERS_QUANT_TYPE_separate_searches	FALSE
RESULTS_SEARCH_4_PARAMETERS_QUANT_TYPE_shared_msms_check	TRUE
RESULTS_SEARCH_4_PARAMETERS_PARAGON_METHOD_SETTINGS_UI_SAMPLE_TYPE	Identification
RESULTS_SEARCH_4_PARAMETERS_PARAGON_METHOD_SETTINGS_UI_CYS_ALKYLATION	Iodoacetamide
RESULTS_SEARCH_4_PARAMETERS_PARAGON_METHOD_SETTINGS_UI_DIGESTION	Trypsin
RESULTS_SEARCH_4_PARAMETERS_PARAGON_METHOD_SETTINGS_UI_INSTRUMENT	TripleTOF 5600
RESULTS_SEARCH_4_PARAMETERS_PARAGON_METHOD_SETTINGS_UI_SPECIES	Saccharomyces cerevisiae
RESULTS_SEARCH_4_PARAMETERS_PARAGON_METHOD_SETTINGS_UI_SEARCH_EFFORT	Thorough
RESULTS_SEARCH_4_PARAMETERS_PARAGON_METHOD_SETTINGS_UI_ID_FOCUS	Biological modifications
RESULTS_SEARCH_4_PARAMETERS_PARAGON_METHOD_SETTINGS_UI_USER_NAME	T55002\T55002
RESULTS_SEARCH_4_PARAMETERS_PARAGON_METHOD_SETTINGS_UI_MACHINE_NAME	T55002
RESULTS_SEARCH_4_PARAMETERS_PARAGON_METHOD_SETTINGS_UI_SEARCH_ID	6.35579e+17
RESULTS_SEARCH_4_PARAMETERS_PARAGON_METHOD_SETTINGS_UI_START_TIME	2015-01-27 09:48:28
RESULTS_SEARCH_4_PARAMETERS_PARAGON_METHOD_SETTINGS_UI_MIN_UNUSED_PROTSCORE	0.0458
RESULTS_SEARCH_4_PARAMETERS_PARAGON_METHOD_SETTINGS_UI_PSPEP	TRUE
RESULTS_SEARCH_5_time_cpu	36036
RESULTS_SEARCH_5_time_duration	2097-09-14
RESULTS_SEARCH_5_version	5.0.0.4767
RESULTS_SEARCH_5_xml:id	SEARCH:1:635579489083909029_2
RESULTS_SEARCH_5_PARAMETERS_chemical_data_edited	FALSE
RESULTS_SEARCH_5_PARAMETERS_do_multiprecursor_search	TRUE
RESULTS_SEARCH_5_PARAMETERS_do_reverse_search	TRUE
RESULTS_SEARCH_5_PARAMETERS_max_quant_labels	35
RESULTS_SEARCH_5_PARAMETERS_maxresults	15
RESULTS_SEARCH_5_PARAMETERS_separate_searches	FALSE
RESULTS_SEARCH_5_PARAMETERS_MSTOLERANCE_type	dalton
RESULTS_SEARCH_5_PARAMETERS_MSTOLERANCE_value	0.05
RESULTS_SEARCH_5_PARAMETERS_MSMSTOLERANCE_type	dalton
RESULTS_SEARCH_5_PARAMETERS_MSMSTOLERANCE_value	0.1
RESULTS_SEARCH_5_PARAMETERS_MS_STANDARD_DEVIATION_type	dalton
RESULTS_SEARCH_5_PARAMETERS_MS_STANDARD_DEVIATION_value	0.0011
RESULTS_SEARCH_5_PARAMETERS_MSMS_STANDARD_DEVIATION_type	dalton
RESULTS_SEARCH_5_PARAMETERS_MSMS_STANDARD_DEVIATION_value	0.01
RESULTS_SEARCH_5_PARAMETERS_FASTA_filename	C:\AB SCIEX\ProteinPilot Data\SearchDatabases\SwissProt_140703.fasta
RESULTS_SEARCH_5_PARAMETERS_AUTO_CALIBRATION_ms	TRUE
RESULTS_SEARCH_5_PARAMETERS_AUTO_CALIBRATION_msexport	FALSE
RESULTS_SEARCH_5_PARAMETERS_AUTO_CALIBRATION_msms	TRUE
RESULTS_SEARCH_5_PARAMETERS_AUTO_CALIBRATION_msmstolsdratio	2.75
RESULTS_SEARCH_5_PARAMETERS_AUTO_CALIBRATION_mstolsdratio	7
RESULTS_SEARCH_5_PARAMETERS_AUTO_CALIBRATION_squareroot	TRUE
RESULTS_SEARCH_5_PARAMETERS_AUTO_CALIBRATION_type	dalton
RESULTS_SEARCH_5_PARAMETERS_AUTO_CALIBRATION_MCP_d_s_s_f	0.0666667
RESULTS_SEARCH_5_PARAMETERS_AUTO_CALIBRATION_MCP_d_s_w_f	3
RESULTS_SEARCH_5_PARAMETERS_AUTO_CALIBRATION_MCP_m_f_r_mbc	200
RESULTS_SEARCH_5_PARAMETERS_AUTO_CALIBRATION_MCP_m_m_c	10
RESULTS_SEARCH_5_PARAMETERS_AUTO_CALIBRATION_MCP_m_m_f_s	0.25
RESULTS_SEARCH_5_PARAMETERS_AUTO_CALIBRATION_MCP_m_m_p_f	0.33
RESULTS_SEARCH_5_PARAMETERS_AUTO_CALIBRATION_MCP_m_m_p_rms_f	1
RESULTS_SEARCH_5_PARAMETERS_AUTO_CALIBRATION_MCP_m_p_t_f	1
RESULTS_SEARCH_5_PARAMETERS_AUTO_CALIBRATION_MCP_m_r_h_n_b	15
RESULTS_SEARCH_5_PARAMETERS_AUTO_CALIBRATION_MCP_m_z_n_s	99
RESULTS_SEARCH_5_PARAMETERS_AUTO_CALIBRATION_MCP_m_z_s_mn_f_r	0.0666667
RESULTS_SEARCH_5_PARAMETERS_AUTO_CALIBRATION_MCP_m_z_s_mx_f_r	0.1
RESULTS_SEARCH_5_PARAMETERS_MS_AUTO_CALIBRATION_OUT_avres	-2.03057e-08
RESULTS_SEARCH_5_PARAMETERS_MS_AUTO_CALIBRATION_OUT_c0	0.00454625
RESULTS_SEARCH_5_PARAMETERS_MS_AUTO_CALIBRATION_OUT_c1minus1	-0.000169763
RESULTS_SEARCH_5_PARAMETERS_MS_AUTO_CALIBRATION_OUT_c2	0
RESULTS_SEARCH_5_PARAMETERS_MS_AUTO_CALIBRATION_OUT_file	1
RESULTS_SEARCH_5_PARAMETERS_MS_AUTO_CALIBRATION_OUT_partnumber	3
RESULTS_SEARCH_5_PARAMETERS_MS_AUTO_CALIBRATION_OUT_polyorder	1
RESULTS_SEARCH_5_PARAMETERS_MS_AUTO_CALIBRATION_OUT_sample	1
RESULTS_SEARCH_5_PARAMETERS_MS_AUTO_CALIBRATION_OUT_squareroot	TRUE
RESULTS_SEARCH_5_PARAMETERS_MSMS_AUTO_CALIBRATION_OUT_avres	-2.35481e-08
RESULTS_SEARCH_5_PARAMETERS_MSMS_AUTO_CALIBRATION_OUT_c0	-6.417e-05
RESULTS_SEARCH_5_PARAMETERS_MSMS_AUTO_CALIBRATION_OUT_c1minus1	-6.40964e-09
RESULTS_SEARCH_5_PARAMETERS_MSMS_AUTO_CALIBRATION_OUT_c2	0
RESULTS_SEARCH_5_PARAMETERS_MSMS_AUTO_CALIBRATION_OUT_file	1
RESULTS_SEARCH_5_PARAMETERS_MSMS_AUTO_CALIBRATION_OUT_partnumber	3
RESULTS_SEARCH_5_PARAMETERS_MSMS_AUTO_CALIBRATION_OUT_polyorder	1
RESULTS_SEARCH_5_PARAMETERS_MSMS_AUTO_CALIBRATION_OUT_sample	1
RESULTS_SEARCH_5_PARAMETERS_MSMS_AUTO_CALIBRATION_OUT_squareroot	TRUE
RESULTS_SEARCH_5_PARAMETERS_MAX_PRECURSORS_FRAGLET	5
RESULTS_SEARCH_5_PARAMETERS_MAX_PRECURSORS_TAGLET	1
RESULTS_SEARCH_5_PARAMETERS_PRECURSORS_DR_FRAGLET	10
RESULTS_SEARCH_5_PARAMETERS_PRECURSORS_DR_TAGLET	3
RESULTS_SEARCH_5_PARAMETERS_DEFAULT_CHARGE_STATE_1_charge	2
RESULTS_SEARCH_5_PARAMETERS_DEFAULT_CHARGE_STATE_1_probability	1
RESULTS_SEARCH_5_PARAMETERS_DEFAULT_CHARGE_STATE_2_charge	3
RESULTS_SEARCH_5_PARAMETERS_DEFAULT_CHARGE_STATE_2_probability	1
RESULTS_SEARCH_5_PARAMETERS_DEFAULT_CHARGE_STATE_3_charge	4
RESULTS_SEARCH_5_PARAMETERS_DEFAULT_CHARGE_STATE_3_probability	1
RESULTS_SEARCH_5_PARAMETERS_VERSION	5.0.0.0, 4769
RESULTS_SEARCH_5_PARAMETERS_PARAGON_VERSION	5.0.0.0, 4767
RESULTS_SEARCH_5_PARAMETERS_APPLICATION	ProteinPilot(tm) Software
RESULTS_SEARCH_5_PARAMETERS_PROGROUP_alternativedispositionmaximumfoldprobabilitydrop	100
RESULTS_SEARCH_5_PARAMETERS_PROGROUP_alternativedispositionmaximumfoldscoredrop	2
RESULTS_SEARCH_5_PARAMETERS_PROGROUP_autodiscordantpeptidethreshold	0.3
RESULTS_SEARCH_5_PARAMETERS_PROGROUP_bayesconfidencecalclulation	TRUE
RESULTS_SEARCH_5_PARAMETERS_PROGROUP_calibrateconfidence	TRUE
RESULTS_SEARCH_5_PARAMETERS_PROGROUP_compresspeptides	FALSE
RESULTS_SEARCH_5_PARAMETERS_PROGROUP_confidencepercentthresholdforexcludingothersfromquant	15
RESULTS_SEARCH_5_PARAMETERS_PROGROUP_confidencepercentthresholdforincludingselfinquant	15
RESULTS_SEARCH_5_PARAMETERS_PROGROUP_donotstoremspeaklists	FALSE
RESULTS_SEARCH_5_PARAMETERS_PROGROUP_fasta	C:\AB SCIEX\ProteinPilot Data\SearchDatabases\SwissProt_140703.fasta
RESULTS_SEARCH_5_PARAMETERS_PROGROUP_featuregroupminpepconf	0.66
RESULTS_SEARCH_5_PARAMETERS_PROGROUP_featuregroupminups	0.47
RESULTS_SEARCH_5_PARAMETERS_PROGROUP_focusingintersection	4
RESULTS_SEARCH_5_PARAMETERS_PROGROUP_focusingminimummatchconfidence	0.1
RESULTS_SEARCH_5_PARAMETERS_PROGROUP_focusingminunusedprotscore	0.1
RESULTS_SEARCH_5_PARAMETERS_PROGROUP_focusingsubsetcutoff	6
RESULTS_SEARCH_5_PARAMETERS_PROGROUP_intersection	1.3
RESULTS_SEARCH_5_PARAMETERS_PROGROUP_minimummatchconfidencecutoff	0.001
RESULTS_SEARCH_5_PARAMETERS_PROGROUP_minunusedprotscore	0.0458
RESULTS_SEARCH_5_PARAMETERS_PROGROUP_subsetcutoff	2
RESULTS_SEARCH_5_PARAMETERS_PROGROUP_unusedprotscorethresholdforexcludingothersfromquant	1.3
RESULTS_SEARCH_5_PARAMETERS_PEAKLIST_count	3844
RESULTS_SEARCH_5_PARAMETERS_PEAKLIST_filenumber	1
RESULTS_SEARCH_5_PARAMETERS_PEAKLIST_original_count	3844
RESULTS_SEARCH_5_PARAMETERS_PEAKLIST_originalfilename	C:\Users\T55002\Desktop\5600 data\MP\MP_121205.2.wiff
RESULTS_SEARCH_5_PARAMETERS_PEAKLIST_partnumber	3
RESULTS_SEARCH_5_PARAMETERS_QUANT_TYPE_background_correction	FALSE
RESULTS_SEARCH_5_PARAMETERS_QUANT_TYPE_bias_correction	TRUE
RESULTS_SEARCH_5_PARAMETERS_QUANT_TYPE_keep_extreme_peptides_over_fraction	0
RESULTS_SEARCH_5_PARAMETERS_QUANT_TYPE_low_confidence_check	TRUE
RESULTS_SEARCH_5_PARAMETERS_QUANT_TYPE_low_intensity_check	TRUE
RESULTS_SEARCH_5_PARAMETERS_QUANT_TYPE_median_statistic	TRUE
RESULTS_SEARCH_5_PARAMETERS_QUANT_TYPE_mod_check	TRUE
RESULTS_SEARCH_5_PARAMETERS_QUANT_TYPE_quant_threshold	-1
RESULTS_SEARCH_5_PARAMETERS_QUANT_TYPE_quant_threshold_sn	9
RESULTS_SEARCH_5_PARAMETERS_QUANT_TYPE_separate_searches	FALSE
RESULTS_SEARCH_5_PARAMETERS_QUANT_TYPE_shared_msms_check	TRUE
RESULTS_SEARCH_5_PARAMETERS_PARAGON_METHOD_SETTINGS_UI_SAMPLE_TYPE	Identification
RESULTS_SEARCH_5_PARAMETERS_PARAGON_METHOD_SETTINGS_UI_CYS_ALKYLATION	Iodoacetamide
RESULTS_SEARCH_5_PARAMETERS_PARAGON_METHOD_SETTINGS_UI_DIGESTION	Trypsin
RESULTS_SEARCH_5_PARAMETERS_PARAGON_METHOD_SETTINGS_UI_INSTRUMENT	TripleTOF 5600
RESULTS_SEARCH_5_PARAMETERS_PARAGON_METHOD_SETTINGS_UI_SPECIES	Saccharomyces cerevisiae
RESULTS_SEARCH_5_PARAMETERS_PARAGON_METHOD_SETTINGS_UI_SEARCH_EFFORT	Thorough
RESULTS_SEARCH_5_PARAMETERS_PARAGON_METHOD_SETTINGS_UI_ID_FOCUS	Biological modifications
RESULTS_SEARCH_5_PARAMETERS_PARAGON_METHOD_SETTINGS_UI_USER_NAME	T55002\T55002
RESULTS_SEARCH_5_PARAMETERS_PARAGON_METHOD_SETTINGS_UI_MACHINE_NAME	T55002
RESULTS_SEARCH_5_PARAMETERS_PARAGON_METHOD_SETTINGS_UI_SEARCH_ID	6.35579e+17
RESULTS_SEARCH_5_PARAMETERS_PARAGON_METHOD_SETTINGS_UI_START_TIME	2015-01-27 09:48:28
RESULTS_SEARCH_5_PARAMETERS_PARAGON_METHOD_SETTINGS_UI_MIN_UNUSED_PROTSCORE	0.0458
RESULTS_SEARCH_5_PARAMETERS_PARAGON_METHOD_SETTINGS_UI_PSPEP	TRUE
RESULTS_SEARCH_6_time_cpu	2797-05-14
RESULTS_SEARCH_6_time_duration	369330
RESULTS_SEARCH_6_version	5.0.0.4767
RESULTS_SEARCH_6_xml:id	SEARCH:2:635579489083909029_2
RESULTS_SEARCH_6_PARAMETERS_chemical_data_edited	FALSE
RESULTS_SEARCH_6_PARAMETERS_do_multiprecursor_search	TRUE
RESULTS_SEARCH_6_PARAMETERS_do_reverse_search	TRUE
RESULTS_SEARCH_6_PARAMETERS_max_quant_labels	35
RESULTS_SEARCH_6_PARAMETERS_maxresults	15
RESULTS_SEARCH_6_PARAMETERS_separate_searches	FALSE
RESULTS_SEARCH_6_PARAMETERS_MSTOLERANCE_type	dalton
RESULTS_SEARCH_6_PARAMETERS_MSTOLERANCE_value	0.05
RESULTS_SEARCH_6_PARAMETERS_MSMSTOLERANCE_type	dalton
RESULTS_SEARCH_6_PARAMETERS_MSMSTOLERANCE_value	0.1
RESULTS_SEARCH_6_PARAMETERS_MS_STANDARD_DEVIATION_type	dalton
RESULTS_SEARCH_6_PARAMETERS_MS_STANDARD_DEVIATION_value	0.0011
RESULTS_SEARCH_6_PARAMETERS_MSMS_STANDARD_DEVIATION_type	dalton
RESULTS_SEARCH_6_PARAMETERS_MSMS_STANDARD_DEVIATION_value	0.01
RESULTS_SEARCH_6_PARAMETERS_FASTA_filename	C:\AB SCIEX\ProteinPilot Data\SearchDatabases\SwissProt_140703.fasta
RESULTS_SEARCH_6_PARAMETERS_AUTO_CALIBRATION_ms	TRUE
RESULTS_SEARCH_6_PARAMETERS_AUTO_CALIBRATION_msexport	FALSE
RESULTS_SEARCH_6_PARAMETERS_AUTO_CALIBRATION_msms	TRUE
RESULTS_SEARCH_6_PARAMETERS_AUTO_CALIBRATION_msmstolsdratio	2.75
RESULTS_SEARCH_6_PARAMETERS_AUTO_CALIBRATION_mstolsdratio	7
RESULTS_SEARCH_6_PARAMETERS_AUTO_CALIBRATION_squareroot	TRUE
RESULTS_SEARCH_6_PARAMETERS_AUTO_CALIBRATION_type	dalton
RESULTS_SEARCH_6_PARAMETERS_AUTO_CALIBRATION_MCP_d_s_s_f	0.0666667
RESULTS_SEARCH_6_PARAMETERS_AUTO_CALIBRATION_MCP_d_s_w_f	3
RESULTS_SEARCH_6_PARAMETERS_AUTO_CALIBRATION_MCP_m_f_r_mbc	200
RESULTS_SEARCH_6_PARAMETERS_AUTO_CALIBRATION_MCP_m_m_c	10
RESULTS_SEARCH_6_PARAMETERS_AUTO_CALIBRATION_MCP_m_m_f_s	0.25
RESULTS_SEARCH_6_PARAMETERS_AUTO_CALIBRATION_MCP_m_m_p_f	0.33
RESULTS_SEARCH_6_PARAMETERS_AUTO_CALIBRATION_MCP_m_m_p_rms_f	1
RESULTS_SEARCH_6_PARAMETERS_AUTO_CALIBRATION_MCP_m_p_t_f	1
RESULTS_SEARCH_6_PARAMETERS_AUTO_CALIBRATION_MCP_m_r_h_n_b	15
RESULTS_SEARCH_6_PARAMETERS_AUTO_CALIBRATION_MCP_m_z_n_s	99
RESULTS_SEARCH_6_PARAMETERS_AUTO_CALIBRATION_MCP_m_z_s_mn_f_r	0.0666667
RESULTS_SEARCH_6_PARAMETERS_AUTO_CALIBRATION_MCP_m_z_s_mx_f_r	0.1
RESULTS_SEARCH_6_PARAMETERS_MS_AUTO_CALIBRATION_OUT_avres	-2.03057e-08
RESULTS_SEARCH_6_PARAMETERS_MS_AUTO_CALIBRATION_OUT_c0	0.00454625
RESULTS_SEARCH_6_PARAMETERS_MS_AUTO_CALIBRATION_OUT_c1minus1	-0.000169763
RESULTS_SEARCH_6_PARAMETERS_MS_AUTO_CALIBRATION_OUT_c2	0
RESULTS_SEARCH_6_PARAMETERS_MS_AUTO_CALIBRATION_OUT_file	1
RESULTS_SEARCH_6_PARAMETERS_MS_AUTO_CALIBRATION_OUT_partnumber	3
RESULTS_SEARCH_6_PARAMETERS_MS_AUTO_CALIBRATION_OUT_polyorder	1
RESULTS_SEARCH_6_PARAMETERS_MS_AUTO_CALIBRATION_OUT_sample	1
RESULTS_SEARCH_6_PARAMETERS_MS_AUTO_CALIBRATION_OUT_squareroot	TRUE
RESULTS_SEARCH_6_PARAMETERS_MSMS_AUTO_CALIBRATION_OUT_avres	-2.35481e-08
RESULTS_SEARCH_6_PARAMETERS_MSMS_AUTO_CALIBRATION_OUT_c0	-6.417e-05
RESULTS_SEARCH_6_PARAMETERS_MSMS_AUTO_CALIBRATION_OUT_c1minus1	-6.40964e-09
RESULTS_SEARCH_6_PARAMETERS_MSMS_AUTO_CALIBRATION_OUT_c2	0
RESULTS_SEARCH_6_PARAMETERS_MSMS_AUTO_CALIBRATION_OUT_file	1
RESULTS_SEARCH_6_PARAMETERS_MSMS_AUTO_CALIBRATION_OUT_partnumber	3
RESULTS_SEARCH_6_PARAMETERS_MSMS_AUTO_CALIBRATION_OUT_polyorder	1
RESULTS_SEARCH_6_PARAMETERS_MSMS_AUTO_CALIBRATION_OUT_sample	1
RESULTS_SEARCH_6_PARAMETERS_MSMS_AUTO_CALIBRATION_OUT_squareroot	TRUE
RESULTS_SEARCH_6_PARAMETERS_MAX_PRECURSORS_FRAGLET	5
RESULTS_SEARCH_6_PARAMETERS_MAX_PRECURSORS_TAGLET	1
RESULTS_SEARCH_6_PARAMETERS_PRECURSORS_DR_FRAGLET	1900-01-10
RESULTS_SEARCH_6_PARAMETERS_PRECURSORS_DR_TAGLET	3
RESULTS_SEARCH_6_PARAMETERS_DEFAULT_CHARGE_STATE_1_charge	2
RESULTS_SEARCH_6_PARAMETERS_DEFAULT_CHARGE_STATE_1_probability	1
RESULTS_SEARCH_6_PARAMETERS_DEFAULT_CHARGE_STATE_2_charge	3
RESULTS_SEARCH_6_PARAMETERS_DEFAULT_CHARGE_STATE_2_probability	1
RESULTS_SEARCH_6_PARAMETERS_DEFAULT_CHARGE_STATE_3_charge	4
RESULTS_SEARCH_6_PARAMETERS_DEFAULT_CHARGE_STATE_3_probability	1
RESULTS_SEARCH_6_PARAMETERS_VERSION	5.0.0.0, 4769
RESULTS_SEARCH_6_PARAMETERS_PARAGON_VERSION	5.0.0.0, 4767
RESULTS_SEARCH_6_PARAMETERS_APPLICATION	ProteinPilot(tm) Software
RESULTS_SEARCH_6_PARAMETERS_PROGROUP_alternativedispositionmaximumfoldprobabilitydrop	100
RESULTS_SEARCH_6_PARAMETERS_PROGROUP_alternativedispositionmaximumfoldscoredrop	2
RESULTS_SEARCH_6_PARAMETERS_PROGROUP_autodiscordantpeptidethreshold	0.3
RESULTS_SEARCH_6_PARAMETERS_PROGROUP_bayesconfidencecalclulation	TRUE
RESULTS_SEARCH_6_PARAMETERS_PROGROUP_calibrateconfidence	TRUE
RESULTS_SEARCH_6_PARAMETERS_PROGROUP_compresspeptides	FALSE
RESULTS_SEARCH_6_PARAMETERS_PROGROUP_confidencepercentthresholdforexcludingothersfromquant	15
RESULTS_SEARCH_6_PARAMETERS_PROGROUP_confidencepercentthresholdforincludingselfinquant	15
RESULTS_SEARCH_6_PARAMETERS_PROGROUP_donotstoremspeaklists	FALSE
RESULTS_SEARCH_6_PARAMETERS_PROGROUP_fasta	C:\AB SCIEX\ProteinPilot Data\SearchDatabases\SwissProt_140703.fasta
RESULTS_SEARCH_6_PARAMETERS_PROGROUP_featuregroupminpepconf	0.66
RESULTS_SEARCH_6_PARAMETERS_PROGROUP_featuregroupminups	0.47
RESULTS_SEARCH_6_PARAMETERS_PROGROUP_focusingintersection	4
RESULTS_SEARCH_6_PARAMETERS_PROGROUP_focusingminimummatchconfidence	0.1
RESULTS_SEARCH_6_PARAMETERS_PROGROUP_focusingminunusedprotscore	0.1
RESULTS_SEARCH_6_PARAMETERS_PROGROUP_focusingsubsetcutoff	6
RESULTS_SEARCH_6_PARAMETERS_PROGROUP_intersection	1.3
RESULTS_SEARCH_6_PARAMETERS_PROGROUP_minimummatchconfidencecutoff	0.001
RESULTS_SEARCH_6_PARAMETERS_PROGROUP_minunusedprotscore	0.0458
RESULTS_SEARCH_6_PARAMETERS_PROGROUP_subsetcutoff	2
RESULTS_SEARCH_6_PARAMETERS_PROGROUP_unusedprotscorethresholdforexcludingothersfromquant	1.3
RESULTS_SEARCH_6_PARAMETERS_PEAKLIST_count	3844
RESULTS_SEARCH_6_PARAMETERS_PEAKLIST_filenumber	1
RESULTS_SEARCH_6_PARAMETERS_PEAKLIST_original_count	3844
RESULTS_SEARCH_6_PARAMETERS_PEAKLIST_originalfilename	C:\Users\T55002\Desktop\5600 data\MP\MP_121205.2.wiff
RESULTS_SEARCH_6_PARAMETERS_PEAKLIST_partnumber	3
RESULTS_SEARCH_6_PARAMETERS_QUANT_TYPE_background_correction	FALSE
RESULTS_SEARCH_6_PARAMETERS_QUANT_TYPE_bias_correction	TRUE
RESULTS_SEARCH_6_PARAMETERS_QUANT_TYPE_keep_extreme_peptides_over_fraction	0
RESULTS_SEARCH_6_PARAMETERS_QUANT_TYPE_low_confidence_check	TRUE
RESULTS_SEARCH_6_PARAMETERS_QUANT_TYPE_low_intensity_check	TRUE
RESULTS_SEARCH_6_PARAMETERS_QUANT_TYPE_median_statistic	TRUE
RESULTS_SEARCH_6_PARAMETERS_QUANT_TYPE_mod_check	TRUE
RESULTS_SEARCH_6_PARAMETERS_QUANT_TYPE_quant_threshold	-1
RESULTS_SEARCH_6_PARAMETERS_QUANT_TYPE_quant_threshold_sn	9
RESULTS_SEARCH_6_PARAMETERS_QUANT_TYPE_separate_searches	FALSE
RESULTS_SEARCH_6_PARAMETERS_QUANT_TYPE_shared_msms_check	TRUE
RESULTS_SEARCH_6_PARAMETERS_PARAGON_METHOD_SETTINGS_UI_SAMPLE_TYPE	Identification
RESULTS_SEARCH_6_PARAMETERS_PARAGON_METHOD_SETTINGS_UI_CYS_ALKYLATION	Iodoacetamide
RESULTS_SEARCH_6_PARAMETERS_PARAGON_METHOD_SETTINGS_UI_DIGESTION	Trypsin
RESULTS_SEARCH_6_PARAMETERS_PARAGON_METHOD_SETTINGS_UI_INSTRUMENT	TripleTOF 5600
RESULTS_SEARCH_6_PARAMETERS_PARAGON_METHOD_SETTINGS_UI_SPECIES	Saccharomyces cerevisiae
RESULTS_SEARCH_6_PARAMETERS_PARAGON_METHOD_SETTINGS_UI_SEARCH_EFFORT	Thorough
RESULTS_SEARCH_6_PARAMETERS_PARAGON_METHOD_SETTINGS_UI_ID_FOCUS	Biological modifications
RESULTS_SEARCH_6_PARAMETERS_PARAGON_METHOD_SETTINGS_UI_USER_NAME	T55002\T55002
RESULTS_SEARCH_6_PARAMETERS_PARAGON_METHOD_SETTINGS_UI_MACHINE_NAME	T55002
RESULTS_SEARCH_6_PARAMETERS_PARAGON_METHOD_SETTINGS_UI_SEARCH_ID	6.35579e+17
RESULTS_SEARCH_6_PARAMETERS_PARAGON_METHOD_SETTINGS_UI_START_TIME	2015-01-27 09:48:28
RESULTS_SEARCH_6_PARAMETERS_PARAGON_METHOD_SETTINGS_UI_MIN_UNUSED_PROTSCORE	0.0458
RESULTS_SEARCH_6_PARAMETERS_PARAGON_METHOD_SETTINGS_UI_PSPEP	TRUE
RESULTS_SEARCH_7_time_cpu	38547
RESULTS_SEARCH_7_time_duration	73117
RESULTS_SEARCH_7_version	5.0.0.4767
RESULTS_SEARCH_7_xml:id	SEARCH:1:635579489083909029_3
RESULTS_SEARCH_7_PARAMETERS_chemical_data_edited	FALSE
RESULTS_SEARCH_7_PARAMETERS_do_multiprecursor_search	TRUE
RESULTS_SEARCH_7_PARAMETERS_do_reverse_search	TRUE
RESULTS_SEARCH_7_PARAMETERS_max_quant_labels	35
RESULTS_SEARCH_7_PARAMETERS_maxresults	15
RESULTS_SEARCH_7_PARAMETERS_separate_searches	FALSE
RESULTS_SEARCH_7_PARAMETERS_MSTOLERANCE_type	dalton
RESULTS_SEARCH_7_PARAMETERS_MSTOLERANCE_value	0.05
RESULTS_SEARCH_7_PARAMETERS_MSMSTOLERANCE_type	dalton
RESULTS_SEARCH_7_PARAMETERS_MSMSTOLERANCE_value	0.1
RESULTS_SEARCH_7_PARAMETERS_MS_STANDARD_DEVIATION_type	dalton
RESULTS_SEARCH_7_PARAMETERS_MS_STANDARD_DEVIATION_value	0.0011
RESULTS_SEARCH_7_PARAMETERS_MSMS_STANDARD_DEVIATION_type	dalton
RESULTS_SEARCH_7_PARAMETERS_MSMS_STANDARD_DEVIATION_value	0.01
RESULTS_SEARCH_7_PARAMETERS_FASTA_filename	C:\AB SCIEX\ProteinPilot Data\SearchDatabases\SwissProt_140703.fasta
RESULTS_SEARCH_7_PARAMETERS_AUTO_CALIBRATION_ms	TRUE
RESULTS_SEARCH_7_PARAMETERS_AUTO_CALIBRATION_msexport	FALSE
RESULTS_SEARCH_7_PARAMETERS_AUTO_CALIBRATION_msms	TRUE
RESULTS_SEARCH_7_PARAMETERS_AUTO_CALIBRATION_msmstolsdratio	2.75
RESULTS_SEARCH_7_PARAMETERS_AUTO_CALIBRATION_mstolsdratio	7
RESULTS_SEARCH_7_PARAMETERS_AUTO_CALIBRATION_squareroot	TRUE
RESULTS_SEARCH_7_PARAMETERS_AUTO_CALIBRATION_type	dalton
RESULTS_SEARCH_7_PARAMETERS_AUTO_CALIBRATION_MCP_d_s_s_f	0.0666667
RESULTS_SEARCH_7_PARAMETERS_AUTO_CALIBRATION_MCP_d_s_w_f	3
RESULTS_SEARCH_7_PARAMETERS_AUTO_CALIBRATION_MCP_m_f_r_mbc	200
RESULTS_SEARCH_7_PARAMETERS_AUTO_CALIBRATION_MCP_m_m_c	10
RESULTS_SEARCH_7_PARAMETERS_AUTO_CALIBRATION_MCP_m_m_f_s	0.25
RESULTS_SEARCH_7_PARAMETERS_AUTO_CALIBRATION_MCP_m_m_p_f	0.33
RESULTS_SEARCH_7_PARAMETERS_AUTO_CALIBRATION_MCP_m_m_p_rms_f	1
RESULTS_SEARCH_7_PARAMETERS_AUTO_CALIBRATION_MCP_m_p_t_f	1
RESULTS_SEARCH_7_PARAMETERS_AUTO_CALIBRATION_MCP_m_r_h_n_b	15
RESULTS_SEARCH_7_PARAMETERS_AUTO_CALIBRATION_MCP_m_z_n_s	99
RESULTS_SEARCH_7_PARAMETERS_AUTO_CALIBRATION_MCP_m_z_s_mn_f_r	0.0666667
RESULTS_SEARCH_7_PARAMETERS_AUTO_CALIBRATION_MCP_m_z_s_mx_f_r	0.1
RESULTS_SEARCH_7_PARAMETERS_MS_AUTO_CALIBRATION_OUT_avres	6.54988e-09
RESULTS_SEARCH_7_PARAMETERS_MS_AUTO_CALIBRATION_OUT_c0	0.0045322
RESULTS_SEARCH_7_PARAMETERS_MS_AUTO_CALIBRATION_OUT_c1minus1	-0.00016976
RESULTS_SEARCH_7_PARAMETERS_MS_AUTO_CALIBRATION_OUT_c2	0
RESULTS_SEARCH_7_PARAMETERS_MS_AUTO_CALIBRATION_OUT_file	1
RESULTS_SEARCH_7_PARAMETERS_MS_AUTO_CALIBRATION_OUT_partnumber	4
RESULTS_SEARCH_7_PARAMETERS_MS_AUTO_CALIBRATION_OUT_polyorder	1
RESULTS_SEARCH_7_PARAMETERS_MS_AUTO_CALIBRATION_OUT_sample	1
RESULTS_SEARCH_7_PARAMETERS_MS_AUTO_CALIBRATION_OUT_squareroot	TRUE
RESULTS_SEARCH_7_PARAMETERS_MSMS_AUTO_CALIBRATION_OUT_avres	-8.93416e-08
RESULTS_SEARCH_7_PARAMETERS_MSMS_AUTO_CALIBRATION_OUT_c0	-4.29178e-05
RESULTS_SEARCH_7_PARAMETERS_MSMS_AUTO_CALIBRATION_OUT_c1minus1	-1.45593e-06
RESULTS_SEARCH_7_PARAMETERS_MSMS_AUTO_CALIBRATION_OUT_c2	0
RESULTS_SEARCH_7_PARAMETERS_MSMS_AUTO_CALIBRATION_OUT_file	1
RESULTS_SEARCH_7_PARAMETERS_MSMS_AUTO_CALIBRATION_OUT_partnumber	4
RESULTS_SEARCH_7_PARAMETERS_MSMS_AUTO_CALIBRATION_OUT_polyorder	1
RESULTS_SEARCH_7_PARAMETERS_MSMS_AUTO_CALIBRATION_OUT_sample	1
RESULTS_SEARCH_7_PARAMETERS_MSMS_AUTO_CALIBRATION_OUT_squareroot	TRUE
RESULTS_SEARCH_7_PARAMETERS_MAX_PRECURSORS_FRAGLET	5
RESULTS_SEARCH_7_PARAMETERS_MAX_PRECURSORS_TAGLET	1
RESULTS_SEARCH_7_PARAMETERS_PRECURSORS_DR_FRAGLET	10
RESULTS_SEARCH_7_PARAMETERS_PRECURSORS_DR_TAGLET	3
RESULTS_SEARCH_7_PARAMETERS_DEFAULT_CHARGE_STATE_1_charge	2
RESULTS_SEARCH_7_PARAMETERS_DEFAULT_CHARGE_STATE_1_probability	1
RESULTS_SEARCH_7_PARAMETERS_DEFAULT_CHARGE_STATE_2_charge	3
RESULTS_SEARCH_7_PARAMETERS_DEFAULT_CHARGE_STATE_2_probability	1
RESULTS_SEARCH_7_PARAMETERS_DEFAULT_CHARGE_STATE_3_charge	4
RESULTS_SEARCH_7_PARAMETERS_DEFAULT_CHARGE_STATE_3_probability	1
RESULTS_SEARCH_7_PARAMETERS_VERSION	5.0.0.0, 4769
RESULTS_SEARCH_7_PARAMETERS_PARAGON_VERSION	5.0.0.0, 4767
RESULTS_SEARCH_7_PARAMETERS_APPLICATION	ProteinPilot(tm) Software
RESULTS_SEARCH_7_PARAMETERS_PROGROUP_alternativedispositionmaximumfoldprobabilitydrop	100
RESULTS_SEARCH_7_PARAMETERS_PROGROUP_alternativedispositionmaximumfoldscoredrop	2
RESULTS_SEARCH_7_PARAMETERS_PROGROUP_autodiscordantpeptidethreshold	0.3
RESULTS_SEARCH_7_PARAMETERS_PROGROUP_bayesconfidencecalclulation	TRUE
RESULTS_SEARCH_7_PARAMETERS_PROGROUP_calibrateconfidence	TRUE
RESULTS_SEARCH_7_PARAMETERS_PROGROUP_compresspeptides	FALSE
RESULTS_SEARCH_7_PARAMETERS_PROGROUP_confidencepercentthresholdforexcludingothersfromquant	15
RESULTS_SEARCH_7_PARAMETERS_PROGROUP_confidencepercentthresholdforincludingselfinquant	15
RESULTS_SEARCH_7_PARAMETERS_PROGROUP_donotstoremspeaklists	FALSE
RESULTS_SEARCH_7_PARAMETERS_PROGROUP_fasta	C:\AB SCIEX\ProteinPilot Data\SearchDatabases\SwissProt_140703.fasta
RESULTS_SEARCH_7_PARAMETERS_PROGROUP_featuregroupminpepconf	0.66
RESULTS_SEARCH_7_PARAMETERS_PROGROUP_featuregroupminups	0.47
RESULTS_SEARCH_7_PARAMETERS_PROGROUP_focusingintersection	4
RESULTS_SEARCH_7_PARAMETERS_PROGROUP_focusingminimummatchconfidence	0.1
RESULTS_SEARCH_7_PARAMETERS_PROGROUP_focusingminunusedprotscore	0.1
RESULTS_SEARCH_7_PARAMETERS_PROGROUP_focusingsubsetcutoff	6
RESULTS_SEARCH_7_PARAMETERS_PROGROUP_intersection	1.3
RESULTS_SEARCH_7_PARAMETERS_PROGROUP_minimummatchconfidencecutoff	0.001
RESULTS_SEARCH_7_PARAMETERS_PROGROUP_minunusedprotscore	0.0458
RESULTS_SEARCH_7_PARAMETERS_PROGROUP_subsetcutoff	2
RESULTS_SEARCH_7_PARAMETERS_PROGROUP_unusedprotscorethresholdforexcludingothersfromquant	1.3
RESULTS_SEARCH_7_PARAMETERS_PEAKLIST_count	3879
RESULTS_SEARCH_7_PARAMETERS_PEAKLIST_filenumber	1
RESULTS_SEARCH_7_PARAMETERS_PEAKLIST_original_count	3879
RESULTS_SEARCH_7_PARAMETERS_PEAKLIST_originalfilename	C:\Users\T55002\Desktop\5600 data\MP\MP_121205.2.wiff
RESULTS_SEARCH_7_PARAMETERS_PEAKLIST_partnumber	4
RESULTS_SEARCH_7_PARAMETERS_QUANT_TYPE_background_correction	FALSE
RESULTS_SEARCH_7_PARAMETERS_QUANT_TYPE_bias_correction	TRUE
RESULTS_SEARCH_7_PARAMETERS_QUANT_TYPE_keep_extreme_peptides_over_fraction	0
RESULTS_SEARCH_7_PARAMETERS_QUANT_TYPE_low_confidence_check	TRUE
RESULTS_SEARCH_7_PARAMETERS_QUANT_TYPE_low_intensity_check	TRUE
RESULTS_SEARCH_7_PARAMETERS_QUANT_TYPE_median_statistic	TRUE
RESULTS_SEARCH_7_PARAMETERS_QUANT_TYPE_mod_check	TRUE
RESULTS_SEARCH_7_PARAMETERS_QUANT_TYPE_quant_threshold	-1
RESULTS_SEARCH_7_PARAMETERS_QUANT_TYPE_quant_threshold_sn	1900-01-09
RESULTS_SEARCH_7_PARAMETERS_QUANT_TYPE_separate_searches	FALSE
RESULTS_SEARCH_7_PARAMETERS_QUANT_TYPE_shared_msms_check	TRUE
RESULTS_SEARCH_7_PARAMETERS_PARAGON_METHOD_SETTINGS_UI_SAMPLE_TYPE	Identification
RESULTS_SEARCH_7_PARAMETERS_PARAGON_METHOD_SETTINGS_UI_CYS_ALKYLATION	Iodoacetamide
RESULTS_SEARCH_7_PARAMETERS_PARAGON_METHOD_SETTINGS_UI_DIGESTION	Trypsin
RESULTS_SEARCH_7_PARAMETERS_PARAGON_METHOD_SETTINGS_UI_INSTRUMENT	TripleTOF 5600
RESULTS_SEARCH_7_PARAMETERS_PARAGON_METHOD_SETTINGS_UI_SPECIES	Saccharomyces cerevisiae
RESULTS_SEARCH_7_PARAMETERS_PARAGON_METHOD_SETTINGS_UI_SEARCH_EFFORT	Thorough
RESULTS_SEARCH_7_PARAMETERS_PARAGON_METHOD_SETTINGS_UI_ID_FOCUS	Biological modifications
RESULTS_SEARCH_7_PARAMETERS_PARAGON_METHOD_SETTINGS_UI_USER_NAME	T55002\T55002
RESULTS_SEARCH_7_PARAMETERS_PARAGON_METHOD_SETTINGS_UI_MACHINE_NAME	T55002
RESULTS_SEARCH_7_PARAMETERS_PARAGON_METHOD_SETTINGS_UI_SEARCH_ID	6.35579e+17
RESULTS_SEARCH_7_PARAMETERS_PARAGON_METHOD_SETTINGS_UI_START_TIME	2015-01-27 09:48:28
RESULTS_SEARCH_7_PARAMETERS_PARAGON_METHOD_SETTINGS_UI_MIN_UNUSED_PROTSCORE	0.0458
RESULTS_SEARCH_7_PARAMETERS_PARAGON_METHOD_SETTINGS_UI_PSPEP	TRUE
RESULTS_SEARCH_8_time_cpu	340050
RESULTS_SEARCH_8_time_duration	371311
RESULTS_SEARCH_8_version	5.0.0.4767
RESULTS_SEARCH_8_xml:id	SEARCH:2:635579489083909029_3
RESULTS_SEARCH_8_PARAMETERS_chemical_data_edited	FALSE
RESULTS_SEARCH_8_PARAMETERS_do_multiprecursor_search	TRUE
RESULTS_SEARCH_8_PARAMETERS_do_reverse_search	TRUE
RESULTS_SEARCH_8_PARAMETERS_max_quant_labels	35
RESULTS_SEARCH_8_PARAMETERS_maxresults	15
RESULTS_SEARCH_8_PARAMETERS_separate_searches	FALSE
RESULTS_SEARCH_8_PARAMETERS_MSTOLERANCE_type	dalton
RESULTS_SEARCH_8_PARAMETERS_MSTOLERANCE_value	0.05
RESULTS_SEARCH_8_PARAMETERS_MSMSTOLERANCE_type	dalton
RESULTS_SEARCH_8_PARAMETERS_MSMSTOLERANCE_value	0.1
RESULTS_SEARCH_8_PARAMETERS_MS_STANDARD_DEVIATION_type	dalton
RESULTS_SEARCH_8_PARAMETERS_MS_STANDARD_DEVIATION_value	0.0011
RESULTS_SEARCH_8_PARAMETERS_MSMS_STANDARD_DEVIATION_type	dalton
RESULTS_SEARCH_8_PARAMETERS_MSMS_STANDARD_DEVIATION_value	0.01
RESULTS_SEARCH_8_PARAMETERS_FASTA_filename	C:\AB SCIEX\ProteinPilot Data\SearchDatabases\SwissProt_140703.fasta
RESULTS_SEARCH_8_PARAMETERS_AUTO_CALIBRATION_ms	TRUE
RESULTS_SEARCH_8_PARAMETERS_AUTO_CALIBRATION_msexport	FALSE
RESULTS_SEARCH_8_PARAMETERS_AUTO_CALIBRATION_msms	TRUE
RESULTS_SEARCH_8_PARAMETERS_AUTO_CALIBRATION_msmstolsdratio	2.75
RESULTS_SEARCH_8_PARAMETERS_AUTO_CALIBRATION_mstolsdratio	7
RESULTS_SEARCH_8_PARAMETERS_AUTO_CALIBRATION_squareroot	TRUE
RESULTS_SEARCH_8_PARAMETERS_AUTO_CALIBRATION_type	dalton
RESULTS_SEARCH_8_PARAMETERS_AUTO_CALIBRATION_MCP_d_s_s_f	0.0666667
RESULTS_SEARCH_8_PARAMETERS_AUTO_CALIBRATION_MCP_d_s_w_f	3
RESULTS_SEARCH_8_PARAMETERS_AUTO_CALIBRATION_MCP_m_f_r_mbc	200
RESULTS_SEARCH_8_PARAMETERS_AUTO_CALIBRATION_MCP_m_m_c	10
RESULTS_SEARCH_8_PARAMETERS_AUTO_CALIBRATION_MCP_m_m_f_s	0.25
RESULTS_SEARCH_8_PARAMETERS_AUTO_CALIBRATION_MCP_m_m_p_f	0.33
RESULTS_SEARCH_8_PARAMETERS_AUTO_CALIBRATION_MCP_m_m_p_rms_f	1
RESULTS_SEARCH_8_PARAMETERS_AUTO_CALIBRATION_MCP_m_p_t_f	1
RESULTS_SEARCH_8_PARAMETERS_AUTO_CALIBRATION_MCP_m_r_h_n_b	15
RESULTS_SEARCH_8_PARAMETERS_AUTO_CALIBRATION_MCP_m_z_n_s	99
RESULTS_SEARCH_8_PARAMETERS_AUTO_CALIBRATION_MCP_m_z_s_mn_f_r	0.0666667
RESULTS_SEARCH_8_PARAMETERS_AUTO_CALIBRATION_MCP_m_z_s_mx_f_r	0.1
RESULTS_SEARCH_8_PARAMETERS_MS_AUTO_CALIBRATION_OUT_avres	6.54988e-09
RESULTS_SEARCH_8_PARAMETERS_MS_AUTO_CALIBRATION_OUT_c0	0.0045322
RESULTS_SEARCH_8_PARAMETERS_MS_AUTO_CALIBRATION_OUT_c1minus1	-0.00016976
RESULTS_SEARCH_8_PARAMETERS_MS_AUTO_CALIBRATION_OUT_c2	0
RESULTS_SEARCH_8_PARAMETERS_MS_AUTO_CALIBRATION_OUT_file	1
RESULTS_SEARCH_8_PARAMETERS_MS_AUTO_CALIBRATION_OUT_partnumber	4
RESULTS_SEARCH_8_PARAMETERS_MS_AUTO_CALIBRATION_OUT_polyorder	1
RESULTS_SEARCH_8_PARAMETERS_MS_AUTO_CALIBRATION_OUT_sample	1
RESULTS_SEARCH_8_PARAMETERS_MS_AUTO_CALIBRATION_OUT_squareroot	TRUE
RESULTS_SEARCH_8_PARAMETERS_MSMS_AUTO_CALIBRATION_OUT_avres	-8.93416e-08
RESULTS_SEARCH_8_PARAMETERS_MSMS_AUTO_CALIBRATION_OUT_c0	-4.29178e-05
RESULTS_SEARCH_8_PARAMETERS_MSMS_AUTO_CALIBRATION_OUT_c1minus1	-1.45593e-06
RESULTS_SEARCH_8_PARAMETERS_MSMS_AUTO_CALIBRATION_OUT_c2	0
RESULTS_SEARCH_8_PARAMETERS_MSMS_AUTO_CALIBRATION_OUT_file	1
RESULTS_SEARCH_8_PARAMETERS_MSMS_AUTO_CALIBRATION_OUT_partnumber	4
RESULTS_SEARCH_8_PARAMETERS_MSMS_AUTO_CALIBRATION_OUT_polyorder	1
RESULTS_SEARCH_8_PARAMETERS_MSMS_AUTO_CALIBRATION_OUT_sample	1
RESULTS_SEARCH_8_PARAMETERS_MSMS_AUTO_CALIBRATION_OUT_squareroot	TRUE
RESULTS_SEARCH_8_PARAMETERS_MAX_PRECURSORS_FRAGLET	1900-01-05
RESULTS_SEARCH_8_PARAMETERS_MAX_PRECURSORS_TAGLET	1
RESULTS_SEARCH_8_PARAMETERS_PRECURSORS_DR_FRAGLET	10
RESULTS_SEARCH_8_PARAMETERS_PRECURSORS_DR_TAGLET	3
RESULTS_SEARCH_8_PARAMETERS_DEFAULT_CHARGE_STATE_1_charge	1900-01-02
RESULTS_SEARCH_8_PARAMETERS_DEFAULT_CHARGE_STATE_1_probability	1
RESULTS_SEARCH_8_PARAMETERS_DEFAULT_CHARGE_STATE_2_charge	3
RESULTS_SEARCH_8_PARAMETERS_DEFAULT_CHARGE_STATE_2_probability	1
RESULTS_SEARCH_8_PARAMETERS_DEFAULT_CHARGE_STATE_3_charge	4
RESULTS_SEARCH_8_PARAMETERS_DEFAULT_CHARGE_STATE_3_probability	1
RESULTS_SEARCH_8_PARAMETERS_VERSION	5.0.0.0, 4769
RESULTS_SEARCH_8_PARAMETERS_PARAGON_VERSION	5.0.0.0, 4767
RESULTS_SEARCH_8_PARAMETERS_APPLICATION	ProteinPilot(tm) Software
RESULTS_SEARCH_8_PARAMETERS_PROGROUP_alternativedispositionmaximumfoldprobabilitydrop	100
RESULTS_SEARCH_8_PARAMETERS_PROGROUP_alternativedispositionmaximumfoldscoredrop	2
RESULTS_SEARCH_8_PARAMETERS_PROGROUP_autodiscordantpeptidethreshold	0.3
RESULTS_SEARCH_8_PARAMETERS_PROGROUP_bayesconfidencecalclulation	TRUE
RESULTS_SEARCH_8_PARAMETERS_PROGROUP_calibrateconfidence	TRUE
RESULTS_SEARCH_8_PARAMETERS_PROGROUP_compresspeptides	FALSE
RESULTS_SEARCH_8_PARAMETERS_PROGROUP_confidencepercentthresholdforexcludingothersfromquant	15
RESULTS_SEARCH_8_PARAMETERS_PROGROUP_confidencepercentthresholdforincludingselfinquant	15
RESULTS_SEARCH_8_PARAMETERS_PROGROUP_donotstoremspeaklists	FALSE
RESULTS_SEARCH_8_PARAMETERS_PROGROUP_fasta	C:\AB SCIEX\ProteinPilot Data\SearchDatabases\SwissProt_140703.fasta
RESULTS_SEARCH_8_PARAMETERS_PROGROUP_featuregroupminpepconf	0.66
RESULTS_SEARCH_8_PARAMETERS_PROGROUP_featuregroupminups	0.47
RESULTS_SEARCH_8_PARAMETERS_PROGROUP_focusingintersection	4
RESULTS_SEARCH_8_PARAMETERS_PROGROUP_focusingminimummatchconfidence	0.1
RESULTS_SEARCH_8_PARAMETERS_PROGROUP_focusingminunusedprotscore	0.1
RESULTS_SEARCH_8_PARAMETERS_PROGROUP_focusingsubsetcutoff	6
RESULTS_SEARCH_8_PARAMETERS_PROGROUP_intersection	1.3
RESULTS_SEARCH_8_PARAMETERS_PROGROUP_minimummatchconfidencecutoff	0.001
RESULTS_SEARCH_8_PARAMETERS_PROGROUP_minunusedprotscore	0.0458
RESULTS_SEARCH_8_PARAMETERS_PROGROUP_subsetcutoff	2
RESULTS_SEARCH_8_PARAMETERS_PROGROUP_unusedprotscorethresholdforexcludingothersfromquant	1.3
RESULTS_SEARCH_8_PARAMETERS_PEAKLIST_count	3879
RESULTS_SEARCH_8_PARAMETERS_PEAKLIST_filenumber	1
RESULTS_SEARCH_8_PARAMETERS_PEAKLIST_original_count	3879
RESULTS_SEARCH_8_PARAMETERS_PEAKLIST_originalfilename	C:\Users\T55002\Desktop\5600 data\MP\MP_121205.2.wiff
RESULTS_SEARCH_8_PARAMETERS_PEAKLIST_partnumber	4
RESULTS_SEARCH_8_PARAMETERS_QUANT_TYPE_background_correction	FALSE
RESULTS_SEARCH_8_PARAMETERS_QUANT_TYPE_bias_correction	TRUE
RESULTS_SEARCH_8_PARAMETERS_QUANT_TYPE_keep_extreme_peptides_over_fraction	0
RESULTS_SEARCH_8_PARAMETERS_QUANT_TYPE_low_confidence_check	TRUE
RESULTS_SEARCH_8_PARAMETERS_QUANT_TYPE_low_intensity_check	TRUE
RESULTS_SEARCH_8_PARAMETERS_QUANT_TYPE_median_statistic	TRUE
RESULTS_SEARCH_8_PARAMETERS_QUANT_TYPE_mod_check	TRUE
RESULTS_SEARCH_8_PARAMETERS_QUANT_TYPE_quant_threshold	-1
RESULTS_SEARCH_8_PARAMETERS_QUANT_TYPE_quant_threshold_sn	9
RESULTS_SEARCH_8_PARAMETERS_QUANT_TYPE_separate_searches	FALSE
RESULTS_SEARCH_8_PARAMETERS_QUANT_TYPE_shared_msms_check	TRUE
RESULTS_SEARCH_8_PARAMETERS_PARAGON_METHOD_SETTINGS_UI_SAMPLE_TYPE	Identification
RESULTS_SEARCH_8_PARAMETERS_PARAGON_METHOD_SETTINGS_UI_CYS_ALKYLATION	Iodoacetamide
RESULTS_SEARCH_8_PARAMETERS_PARAGON_METHOD_SETTINGS_UI_DIGESTION	Trypsin
RESULTS_SEARCH_8_PARAMETERS_PARAGON_METHOD_SETTINGS_UI_INSTRUMENT	TripleTOF 5600
RESULTS_SEARCH_8_PARAMETERS_PARAGON_METHOD_SETTINGS_UI_SPECIES	Saccharomyces cerevisiae
RESULTS_SEARCH_8_PARAMETERS_PARAGON_METHOD_SETTINGS_UI_SEARCH_EFFORT	Thorough
RESULTS_SEARCH_8_PARAMETERS_PARAGON_METHOD_SETTINGS_UI_ID_FOCUS	Biological modifications
RESULTS_SEARCH_8_PARAMETERS_PARAGON_METHOD_SETTINGS_UI_USER_NAME	T55002\T55002
RESULTS_SEARCH_8_PARAMETERS_PARAGON_METHOD_SETTINGS_UI_MACHINE_NAME	T55002
RESULTS_SEARCH_8_PARAMETERS_PARAGON_METHOD_SETTINGS_UI_SEARCH_ID	6.35579e+17
RESULTS_SEARCH_8_PARAMETERS_PARAGON_METHOD_SETTINGS_UI_START_TIME	2015-01-27 09:48:28
RESULTS_SEARCH_8_PARAMETERS_PARAGON_METHOD_SETTINGS_UI_MIN_UNUSED_PROTSCORE	0.0458
RESULTS_SEARCH_8_PARAMETERS_PARAGON_METHOD_SETTINGS_UI_PSPEP	TRUE
RESULTS_SEARCH_9_time_cpu	39795
RESULTS_SEARCH_9_time_duration	2104-01-26
RESULTS_SEARCH_9_version	5.0.0.4767
RESULTS_SEARCH_9_xml:id	SEARCH:1:635579489083909029_4
RESULTS_SEARCH_9_PARAMETERS_chemical_data_edited	FALSE
RESULTS_SEARCH_9_PARAMETERS_do_multiprecursor_search	TRUE
RESULTS_SEARCH_9_PARAMETERS_do_reverse_search	TRUE
RESULTS_SEARCH_9_PARAMETERS_max_quant_labels	35
RESULTS_SEARCH_9_PARAMETERS_maxresults	15
RESULTS_SEARCH_9_PARAMETERS_separate_searches	FALSE
RESULTS_SEARCH_9_PARAMETERS_MSTOLERANCE_type	dalton
RESULTS_SEARCH_9_PARAMETERS_MSTOLERANCE_value	0.05
RESULTS_SEARCH_9_PARAMETERS_MSMSTOLERANCE_type	dalton
RESULTS_SEARCH_9_PARAMETERS_MSMSTOLERANCE_value	0.1
RESULTS_SEARCH_9_PARAMETERS_MS_STANDARD_DEVIATION_type	dalton
RESULTS_SEARCH_9_PARAMETERS_MS_STANDARD_DEVIATION_value	0.0011
RESULTS_SEARCH_9_PARAMETERS_MSMS_STANDARD_DEVIATION_type	dalton
RESULTS_SEARCH_9_PARAMETERS_MSMS_STANDARD_DEVIATION_value	0.01
RESULTS_SEARCH_9_PARAMETERS_FASTA_filename	C:\AB SCIEX\ProteinPilot Data\SearchDatabases\SwissProt_140703.fasta
RESULTS_SEARCH_9_PARAMETERS_AUTO_CALIBRATION_ms	TRUE
RESULTS_SEARCH_9_PARAMETERS_AUTO_CALIBRATION_msexport	FALSE
RESULTS_SEARCH_9_PARAMETERS_AUTO_CALIBRATION_msms	TRUE
RESULTS_SEARCH_9_PARAMETERS_AUTO_CALIBRATION_msmstolsdratio	2.75
RESULTS_SEARCH_9_PARAMETERS_AUTO_CALIBRATION_mstolsdratio	7
RESULTS_SEARCH_9_PARAMETERS_AUTO_CALIBRATION_squareroot	TRUE
RESULTS_SEARCH_9_PARAMETERS_AUTO_CALIBRATION_type	dalton
RESULTS_SEARCH_9_PARAMETERS_AUTO_CALIBRATION_MCP_d_s_s_f	0.0666667
RESULTS_SEARCH_9_PARAMETERS_AUTO_CALIBRATION_MCP_d_s_w_f	3
RESULTS_SEARCH_9_PARAMETERS_AUTO_CALIBRATION_MCP_m_f_r_mbc	200
RESULTS_SEARCH_9_PARAMETERS_AUTO_CALIBRATION_MCP_m_m_c	1900-01-10
RESULTS_SEARCH_9_PARAMETERS_AUTO_CALIBRATION_MCP_m_m_f_s	0.25
RESULTS_SEARCH_9_PARAMETERS_AUTO_CALIBRATION_MCP_m_m_p_f	0.33
RESULTS_SEARCH_9_PARAMETERS_AUTO_CALIBRATION_MCP_m_m_p_rms_f	1
RESULTS_SEARCH_9_PARAMETERS_AUTO_CALIBRATION_MCP_m_p_t_f	1
RESULTS_SEARCH_9_PARAMETERS_AUTO_CALIBRATION_MCP_m_r_h_n_b	15
RESULTS_SEARCH_9_PARAMETERS_AUTO_CALIBRATION_MCP_m_z_n_s	99
RESULTS_SEARCH_9_PARAMETERS_AUTO_CALIBRATION_MCP_m_z_s_mn_f_r	0.0666667
RESULTS_SEARCH_9_PARAMETERS_AUTO_CALIBRATION_MCP_m_z_s_mx_f_r	0.1
RESULTS_SEARCH_9_PARAMETERS_MS_AUTO_CALIBRATION_OUT_avres	-4.78613e-10
RESULTS_SEARCH_9_PARAMETERS_MS_AUTO_CALIBRATION_OUT_c0	0.00445869
RESULTS_SEARCH_9_PARAMETERS_MS_AUTO_CALIBRATION_OUT_c1minus1	-0.000167163
RESULTS_SEARCH_9_PARAMETERS_MS_AUTO_CALIBRATION_OUT_c2	0
RESULTS_SEARCH_9_PARAMETERS_MS_AUTO_CALIBRATION_OUT_file	1
RESULTS_SEARCH_9_PARAMETERS_MS_AUTO_CALIBRATION_OUT_partnumber	5
RESULTS_SEARCH_9_PARAMETERS_MS_AUTO_CALIBRATION_OUT_polyorder	1
RESULTS_SEARCH_9_PARAMETERS_MS_AUTO_CALIBRATION_OUT_sample	1
RESULTS_SEARCH_9_PARAMETERS_MS_AUTO_CALIBRATION_OUT_squareroot	TRUE
RESULTS_SEARCH_9_PARAMETERS_MSMS_AUTO_CALIBRATION_OUT_avres	-9.32065e-08
RESULTS_SEARCH_9_PARAMETERS_MSMS_AUTO_CALIBRATION_OUT_c0	-5.57583e-05
RESULTS_SEARCH_9_PARAMETERS_MSMS_AUTO_CALIBRATION_OUT_c1minus1	-9.88112e-07
RESULTS_SEARCH_9_PARAMETERS_MSMS_AUTO_CALIBRATION_OUT_c2	0
RESULTS_SEARCH_9_PARAMETERS_MSMS_AUTO_CALIBRATION_OUT_file	1
RESULTS_SEARCH_9_PARAMETERS_MSMS_AUTO_CALIBRATION_OUT_partnumber	5
RESULTS_SEARCH_9_PARAMETERS_MSMS_AUTO_CALIBRATION_OUT_polyorder	1
RESULTS_SEARCH_9_PARAMETERS_MSMS_AUTO_CALIBRATION_OUT_sample	1
RESULTS_SEARCH_9_PARAMETERS_MSMS_AUTO_CALIBRATION_OUT_squareroot	TRUE
RESULTS_SEARCH_9_PARAMETERS_MAX_PRECURSORS_FRAGLET	5
RESULTS_SEARCH_9_PARAMETERS_MAX_PRECURSORS_TAGLET	1
RESULTS_SEARCH_9_PARAMETERS_PRECURSORS_DR_FRAGLET	10
RESULTS_SEARCH_9_PARAMETERS_PRECURSORS_DR_TAGLET	3
RESULTS_SEARCH_9_PARAMETERS_DEFAULT_CHARGE_STATE_1_charge	2
RESULTS_SEARCH_9_PARAMETERS_DEFAULT_CHARGE_STATE_1_probability	1
RESULTS_SEARCH_9_PARAMETERS_DEFAULT_CHARGE_STATE_2_charge	3
RESULTS_SEARCH_9_PARAMETERS_DEFAULT_CHARGE_STATE_2_probability	1
RESULTS_SEARCH_9_PARAMETERS_DEFAULT_CHARGE_STATE_3_charge	4
RESULTS_SEARCH_9_PARAMETERS_DEFAULT_CHARGE_STATE_3_probability	1
RESULTS_SEARCH_9_PARAMETERS_VERSION	5.0.0.0, 4769
RESULTS_SEARCH_9_PARAMETERS_PARAGON_VERSION	5.0.0.0, 4767
RESULTS_SEARCH_9_PARAMETERS_APPLICATION	ProteinPilot(tm) Software
RESULTS_SEARCH_9_PARAMETERS_PROGROUP_alternativedispositionmaximumfoldprobabilitydrop	100
RESULTS_SEARCH_9_PARAMETERS_PROGROUP_alternativedispositionmaximumfoldscoredrop	2
RESULTS_SEARCH_9_PARAMETERS_PROGROUP_autodiscordantpeptidethreshold	0.3
RESULTS_SEARCH_9_PARAMETERS_PROGROUP_bayesconfidencecalclulation	TRUE
RESULTS_SEARCH_9_PARAMETERS_PROGROUP_calibrateconfidence	TRUE
RESULTS_SEARCH_9_PARAMETERS_PROGROUP_compresspeptides	FALSE
RESULTS_SEARCH_9_PARAMETERS_PROGROUP_confidencepercentthresholdforexcludingothersfromquant	1900-01-15
RESULTS_SEARCH_9_PARAMETERS_PROGROUP_confidencepercentthresholdforincludingselfinquant	15
RESULTS_SEARCH_9_PARAMETERS_PROGROUP_donotstoremspeaklists	FALSE
RESULTS_SEARCH_9_PARAMETERS_PROGROUP_fasta	C:\AB SCIEX\ProteinPilot Data\SearchDatabases\SwissProt_140703.fasta
RESULTS_SEARCH_9_PARAMETERS_PROGROUP_featuregroupminpepconf	0.66
RESULTS_SEARCH_9_PARAMETERS_PROGROUP_featuregroupminups	0.47
RESULTS_SEARCH_9_PARAMETERS_PROGROUP_focusingintersection	4
RESULTS_SEARCH_9_PARAMETERS_PROGROUP_focusingminimummatchconfidence	0.1
RESULTS_SEARCH_9_PARAMETERS_PROGROUP_focusingminunusedprotscore	0.1
RESULTS_SEARCH_9_PARAMETERS_PROGROUP_focusingsubsetcutoff	6
RESULTS_SEARCH_9_PARAMETERS_PROGROUP_intersection	1.3
RESULTS_SEARCH_9_PARAMETERS_PROGROUP_minimummatchconfidencecutoff	0.001
RESULTS_SEARCH_9_PARAMETERS_PROGROUP_minunusedprotscore	0.0458
RESULTS_SEARCH_9_PARAMETERS_PROGROUP_subsetcutoff	2
RESULTS_SEARCH_9_PARAMETERS_PROGROUP_unusedprotscorethresholdforexcludingothersfromquant	1.3
RESULTS_SEARCH_9_PARAMETERS_PEAKLIST_count	3835
RESULTS_SEARCH_9_PARAMETERS_PEAKLIST_filenumber	1
RESULTS_SEARCH_9_PARAMETERS_PEAKLIST_original_count	3835
RESULTS_SEARCH_9_PARAMETERS_PEAKLIST_originalfilename	C:\Users\T55002\Desktop\5600 data\MP\MP_121205.2.wiff
RESULTS_SEARCH_9_PARAMETERS_PEAKLIST_partnumber	5
RESULTS_SEARCH_9_PARAMETERS_QUANT_TYPE_background_correction	FALSE
RESULTS_SEARCH_9_PARAMETERS_QUANT_TYPE_bias_correction	TRUE
RESULTS_SEARCH_9_PARAMETERS_QUANT_TYPE_keep_extreme_peptides_over_fraction	0
RESULTS_SEARCH_9_PARAMETERS_QUANT_TYPE_low_confidence_check	TRUE
RESULTS_SEARCH_9_PARAMETERS_QUANT_TYPE_low_intensity_check	TRUE
RESULTS_SEARCH_9_PARAMETERS_QUANT_TYPE_median_statistic	TRUE
RESULTS_SEARCH_9_PARAMETERS_QUANT_TYPE_mod_check	TRUE
RESULTS_SEARCH_9_PARAMETERS_QUANT_TYPE_quant_threshold	-1
RESULTS_SEARCH_9_PARAMETERS_QUANT_TYPE_quant_threshold_sn	9
RESULTS_SEARCH_9_PARAMETERS_QUANT_TYPE_separate_searches	FALSE
RESULTS_SEARCH_9_PARAMETERS_QUANT_TYPE_shared_msms_check	TRUE
RESULTS_SEARCH_9_PARAMETERS_PARAGON_METHOD_SETTINGS_UI_SAMPLE_TYPE	Identification
RESULTS_SEARCH_9_PARAMETERS_PARAGON_METHOD_SETTINGS_UI_CYS_ALKYLATION	Iodoacetamide
RESULTS_SEARCH_9_PARAMETERS_PARAGON_METHOD_SETTINGS_UI_DIGESTION	Trypsin
RESULTS_SEARCH_9_PARAMETERS_PARAGON_METHOD_SETTINGS_UI_INSTRUMENT	TripleTOF 5600
RESULTS_SEARCH_9_PARAMETERS_PARAGON_METHOD_SETTINGS_UI_SPECIES	Saccharomyces cerevisiae
RESULTS_SEARCH_9_PARAMETERS_PARAGON_METHOD_SETTINGS_UI_SEARCH_EFFORT	Thorough
RESULTS_SEARCH_9_PARAMETERS_PARAGON_METHOD_SETTINGS_UI_ID_FOCUS	Biological modifications
RESULTS_SEARCH_9_PARAMETERS_PARAGON_METHOD_SETTINGS_UI_USER_NAME	T55002\T55002
RESULTS_SEARCH_9_PARAMETERS_PARAGON_METHOD_SETTINGS_UI_MACHINE_NAME	T55002
RESULTS_SEARCH_9_PARAMETERS_PARAGON_METHOD_SETTINGS_UI_SEARCH_ID	6.35579e+17
RESULTS_SEARCH_9_PARAMETERS_PARAGON_METHOD_SETTINGS_UI_START_TIME	2015-01-27 09:48:28
RESULTS_SEARCH_9_PARAMETERS_PARAGON_METHOD_SETTINGS_UI_MIN_UNUSED_PROTSCORE	0.0458
RESULTS_SEARCH_9_PARAMETERS_PARAGON_METHOD_SETTINGS_UI_PSPEP	TRUE
RESULTS_SEARCH_10_time_cpu	389066
RESULTS_SEARCH_10_time_duration	413634
RESULTS_SEARCH_10_version	5.0.0.4767
RESULTS_SEARCH_10_xml:id	SEARCH:2:635579489083909029_4
RESULTS_SEARCH_10_PARAMETERS_chemical_data_edited	FALSE
RESULTS_SEARCH_10_PARAMETERS_do_multiprecursor_search	TRUE
RESULTS_SEARCH_10_PARAMETERS_do_reverse_search	TRUE
RESULTS_SEARCH_10_PARAMETERS_max_quant_labels	35
RESULTS_SEARCH_10_PARAMETERS_maxresults	15
RESULTS_SEARCH_10_PARAMETERS_separate_searches	FALSE
RESULTS_SEARCH_10_PARAMETERS_MSTOLERANCE_type	dalton
RESULTS_SEARCH_10_PARAMETERS_MSTOLERANCE_value	0.05
RESULTS_SEARCH_10_PARAMETERS_MSMSTOLERANCE_type	dalton
RESULTS_SEARCH_10_PARAMETERS_MSMSTOLERANCE_value	0.1
RESULTS_SEARCH_10_PARAMETERS_MS_STANDARD_DEVIATION_type	dalton
RESULTS_SEARCH_10_PARAMETERS_MS_STANDARD_DEVIATION_value	0.0011
RESULTS_SEARCH_10_PARAMETERS_MSMS_STANDARD_DEVIATION_type	dalton
RESULTS_SEARCH_10_PARAMETERS_MSMS_STANDARD_DEVIATION_value	0.01
RESULTS_SEARCH_10_PARAMETERS_FASTA_filename	C:\AB SCIEX\ProteinPilot Data\SearchDatabases\SwissProt_140703.fasta
RESULTS_SEARCH_10_PARAMETERS_AUTO_CALIBRATION_ms	TRUE
RESULTS_SEARCH_10_PARAMETERS_AUTO_CALIBRATION_msexport	FALSE
RESULTS_SEARCH_10_PARAMETERS_AUTO_CALIBRATION_msms	TRUE
RESULTS_SEARCH_10_PARAMETERS_AUTO_CALIBRATION_msmstolsdratio	2.75
RESULTS_SEARCH_10_PARAMETERS_AUTO_CALIBRATION_mstolsdratio	7
RESULTS_SEARCH_10_PARAMETERS_AUTO_CALIBRATION_squareroot	TRUE
RESULTS_SEARCH_10_PARAMETERS_AUTO_CALIBRATION_type	dalton
RESULTS_SEARCH_10_PARAMETERS_AUTO_CALIBRATION_MCP_d_s_s_f	0.0666667
RESULTS_SEARCH_10_PARAMETERS_AUTO_CALIBRATION_MCP_d_s_w_f	3
RESULTS_SEARCH_10_PARAMETERS_AUTO_CALIBRATION_MCP_m_f_r_mbc	200
RESULTS_SEARCH_10_PARAMETERS_AUTO_CALIBRATION_MCP_m_m_c	10
RESULTS_SEARCH_10_PARAMETERS_AUTO_CALIBRATION_MCP_m_m_f_s	0.25
RESULTS_SEARCH_10_PARAMETERS_AUTO_CALIBRATION_MCP_m_m_p_f	0.33
RESULTS_SEARCH_10_PARAMETERS_AUTO_CALIBRATION_MCP_m_m_p_rms_f	1
RESULTS_SEARCH_10_PARAMETERS_AUTO_CALIBRATION_MCP_m_p_t_f	1
RESULTS_SEARCH_10_PARAMETERS_AUTO_CALIBRATION_MCP_m_r_h_n_b	15
RESULTS_SEARCH_10_PARAMETERS_AUTO_CALIBRATION_MCP_m_z_n_s	99
RESULTS_SEARCH_10_PARAMETERS_AUTO_CALIBRATION_MCP_m_z_s_mn_f_r	0.0666667
RESULTS_SEARCH_10_PARAMETERS_AUTO_CALIBRATION_MCP_m_z_s_mx_f_r	0.1
RESULTS_SEARCH_10_PARAMETERS_MS_AUTO_CALIBRATION_OUT_avres	-4.78613e-10
RESULTS_SEARCH_10_PARAMETERS_MS_AUTO_CALIBRATION_OUT_c0	0.00445869
RESULTS_SEARCH_10_PARAMETERS_MS_AUTO_CALIBRATION_OUT_c1minus1	-0.000167163
RESULTS_SEARCH_10_PARAMETERS_MS_AUTO_CALIBRATION_OUT_c2	0
RESULTS_SEARCH_10_PARAMETERS_MS_AUTO_CALIBRATION_OUT_file	1
RESULTS_SEARCH_10_PARAMETERS_MS_AUTO_CALIBRATION_OUT_partnumber	5
RESULTS_SEARCH_10_PARAMETERS_MS_AUTO_CALIBRATION_OUT_polyorder	1
RESULTS_SEARCH_10_PARAMETERS_MS_AUTO_CALIBRATION_OUT_sample	1
RESULTS_SEARCH_10_PARAMETERS_MS_AUTO_CALIBRATION_OUT_squareroot	TRUE
RESULTS_SEARCH_10_PARAMETERS_MSMS_AUTO_CALIBRATION_OUT_avres	-9.32065e-08
RESULTS_SEARCH_10_PARAMETERS_MSMS_AUTO_CALIBRATION_OUT_c0	-5.57583e-05
RESULTS_SEARCH_10_PARAMETERS_MSMS_AUTO_CALIBRATION_OUT_c1minus1	-9.88112e-07
RESULTS_SEARCH_10_PARAMETERS_MSMS_AUTO_CALIBRATION_OUT_c2	0
RESULTS_SEARCH_10_PARAMETERS_MSMS_AUTO_CALIBRATION_OUT_file	1
RESULTS_SEARCH_10_PARAMETERS_MSMS_AUTO_CALIBRATION_OUT_partnumber	5
RESULTS_SEARCH_10_PARAMETERS_MSMS_AUTO_CALIBRATION_OUT_polyorder	1
RESULTS_SEARCH_10_PARAMETERS_MSMS_AUTO_CALIBRATION_OUT_sample	1
RESULTS_SEARCH_10_PARAMETERS_MSMS_AUTO_CALIBRATION_OUT_squareroot	TRUE
RESULTS_SEARCH_10_PARAMETERS_MAX_PRECURSORS_FRAGLET	5
RESULTS_SEARCH_10_PARAMETERS_MAX_PRECURSORS_TAGLET	1
RESULTS_SEARCH_10_PARAMETERS_PRECURSORS_DR_FRAGLET	10
RESULTS_SEARCH_10_PARAMETERS_PRECURSORS_DR_TAGLET	1900-01-03
RESULTS_SEARCH_10_PARAMETERS_DEFAULT_CHARGE_STATE_1_charge	2
RESULTS_SEARCH_10_PARAMETERS_DEFAULT_CHARGE_STATE_1_probability	1
RESULTS_SEARCH_10_PARAMETERS_DEFAULT_CHARGE_STATE_2_charge	3
RESULTS_SEARCH_10_PARAMETERS_DEFAULT_CHARGE_STATE_2_probability	1
RESULTS_SEARCH_10_PARAMETERS_DEFAULT_CHARGE_STATE_3_charge	4
RESULTS_SEARCH_10_PARAMETERS_DEFAULT_CHARGE_STATE_3_probability	1
RESULTS_SEARCH_10_PARAMETERS_VERSION	5.0.0.0, 4769
RESULTS_SEARCH_10_PARAMETERS_PARAGON_VERSION	5.0.0.0, 4767
RESULTS_SEARCH_10_PARAMETERS_APPLICATION	ProteinPilot(tm) Software
RESULTS_SEARCH_10_PARAMETERS_PROGROUP_alternativedispositionmaximumfoldprobabilitydrop	100
RESULTS_SEARCH_10_PARAMETERS_PROGROUP_alternativedispositionmaximumfoldscoredrop	2
RESULTS_SEARCH_10_PARAMETERS_PROGROUP_autodiscordantpeptidethreshold	0.3
RESULTS_SEARCH_10_PARAMETERS_PROGROUP_bayesconfidencecalclulation	TRUE
RESULTS_SEARCH_10_PARAMETERS_PROGROUP_calibrateconfidence	TRUE
RESULTS_SEARCH_10_PARAMETERS_PROGROUP_compresspeptides	FALSE
RESULTS_SEARCH_10_PARAMETERS_PROGROUP_confidencepercentthresholdforexcludingothersfromquant	15
RESULTS_SEARCH_10_PARAMETERS_PROGROUP_confidencepercentthresholdforincludingselfinquant	15
RESULTS_SEARCH_10_PARAMETERS_PROGROUP_donotstoremspeaklists	FALSE
RESULTS_SEARCH_10_PARAMETERS_PROGROUP_fasta	C:\AB SCIEX\ProteinPilot Data\SearchDatabases\SwissProt_140703.fasta
RESULTS_SEARCH_10_PARAMETERS_PROGROUP_featuregroupminpepconf	0.66
RESULTS_SEARCH_10_PARAMETERS_PROGROUP_featuregroupminups	0.47
RESULTS_SEARCH_10_PARAMETERS_PROGROUP_focusingintersection	4
RESULTS_SEARCH_10_PARAMETERS_PROGROUP_focusingminimummatchconfidence	0.1
RESULTS_SEARCH_10_PARAMETERS_PROGROUP_focusingminunusedprotscore	0.1
RESULTS_SEARCH_10_PARAMETERS_PROGROUP_focusingsubsetcutoff	6
RESULTS_SEARCH_10_PARAMETERS_PROGROUP_intersection	1.3
RESULTS_SEARCH_10_PARAMETERS_PROGROUP_minimummatchconfidencecutoff	0.001
RESULTS_SEARCH_10_PARAMETERS_PROGROUP_minunusedprotscore	0.0458
RESULTS_SEARCH_10_PARAMETERS_PROGROUP_subsetcutoff	2
RESULTS_SEARCH_10_PARAMETERS_PROGROUP_unusedprotscorethresholdforexcludingothersfromquant	1.3
RESULTS_SEARCH_10_PARAMETERS_PEAKLIST_count	3835
RESULTS_SEARCH_10_PARAMETERS_PEAKLIST_filenumber	1
RESULTS_SEARCH_10_PARAMETERS_PEAKLIST_original_count	3835
RESULTS_SEARCH_10_PARAMETERS_PEAKLIST_originalfilename	C:\Users\T55002\Desktop\5600 data\MP\MP_121205.2.wiff
RESULTS_SEARCH_10_PARAMETERS_PEAKLIST_partnumber	5
RESULTS_SEARCH_10_PARAMETERS_QUANT_TYPE_background_correction	FALSE
RESULTS_SEARCH_10_PARAMETERS_QUANT_TYPE_bias_correction	TRUE
RESULTS_SEARCH_10_PARAMETERS_QUANT_TYPE_keep_extreme_peptides_over_fraction	0
RESULTS_SEARCH_10_PARAMETERS_QUANT_TYPE_low_confidence_check	TRUE
RESULTS_SEARCH_10_PARAMETERS_QUANT_TYPE_low_intensity_check	TRUE
RESULTS_SEARCH_10_PARAMETERS_QUANT_TYPE_median_statistic	TRUE
RESULTS_SEARCH_10_PARAMETERS_QUANT_TYPE_mod_check	TRUE
RESULTS_SEARCH_10_PARAMETERS_QUANT_TYPE_quant_threshold	-1
RESULTS_SEARCH_10_PARAMETERS_QUANT_TYPE_quant_threshold_sn	9
RESULTS_SEARCH_10_PARAMETERS_QUANT_TYPE_separate_searches	FALSE
RESULTS_SEARCH_10_PARAMETERS_QUANT_TYPE_shared_msms_check	TRUE
RESULTS_SEARCH_10_PARAMETERS_PARAGON_METHOD_SETTINGS_UI_SAMPLE_TYPE	Identification
RESULTS_SEARCH_10_PARAMETERS_PARAGON_METHOD_SETTINGS_UI_CYS_ALKYLATION	Iodoacetamide
RESULTS_SEARCH_10_PARAMETERS_PARAGON_METHOD_SETTINGS_UI_DIGESTION	Trypsin
RESULTS_SEARCH_10_PARAMETERS_PARAGON_METHOD_SETTINGS_UI_INSTRUMENT	TripleTOF 5600
RESULTS_SEARCH_10_PARAMETERS_PARAGON_METHOD_SETTINGS_UI_SPECIES	Saccharomyces cerevisiae
RESULTS_SEARCH_10_PARAMETERS_PARAGON_METHOD_SETTINGS_UI_SEARCH_EFFORT	Thorough
RESULTS_SEARCH_10_PARAMETERS_PARAGON_METHOD_SETTINGS_UI_ID_FOCUS	Biological modifications
RESULTS_SEARCH_10_PARAMETERS_PARAGON_METHOD_SETTINGS_UI_USER_NAME	T55002\T55002
RESULTS_SEARCH_10_PARAMETERS_PARAGON_METHOD_SETTINGS_UI_MACHINE_NAME	T55002
RESULTS_SEARCH_10_PARAMETERS_PARAGON_METHOD_SETTINGS_UI_SEARCH_ID	6.35579e+17
RESULTS_SEARCH_10_PARAMETERS_PARAGON_METHOD_SETTINGS_UI_START_TIME	2015-01-27 09:48:28
RESULTS_SEARCH_10_PARAMETERS_PARAGON_METHOD_SETTINGS_UI_MIN_UNUSED_PROTSCORE	0.0458
RESULTS_SEARCH_10_PARAMETERS_PARAGON_METHOD_SETTINGS_UI_PSPEP	TRUE
RESULTS_SEARCH_11_time_cpu	40716
RESULTS_SEARCH_11_time_duration	74271
RESULTS_SEARCH_11_version	5.0.0.4767
RESULTS_SEARCH_11_xml:id	SEARCH:1:635579489083909029_5
RESULTS_SEARCH_11_PARAMETERS_chemical_data_edited	FALSE
RESULTS_SEARCH_11_PARAMETERS_do_multiprecursor_search	TRUE
RESULTS_SEARCH_11_PARAMETERS_do_reverse_search	TRUE
RESULTS_SEARCH_11_PARAMETERS_max_quant_labels	35
RESULTS_SEARCH_11_PARAMETERS_maxresults	15
RESULTS_SEARCH_11_PARAMETERS_separate_searches	FALSE
RESULTS_SEARCH_11_PARAMETERS_MSTOLERANCE_type	dalton
RESULTS_SEARCH_11_PARAMETERS_MSTOLERANCE_value	0.05
RESULTS_SEARCH_11_PARAMETERS_MSMSTOLERANCE_type	dalton
RESULTS_SEARCH_11_PARAMETERS_MSMSTOLERANCE_value	0.1
RESULTS_SEARCH_11_PARAMETERS_MS_STANDARD_DEVIATION_type	dalton
RESULTS_SEARCH_11_PARAMETERS_MS_STANDARD_DEVIATION_value	0.0011
RESULTS_SEARCH_11_PARAMETERS_MSMS_STANDARD_DEVIATION_type	dalton
RESULTS_SEARCH_11_PARAMETERS_MSMS_STANDARD_DEVIATION_value	0.01
RESULTS_SEARCH_11_PARAMETERS_FASTA_filename	C:\AB SCIEX\ProteinPilot Data\SearchDatabases\SwissProt_140703.fasta
RESULTS_SEARCH_11_PARAMETERS_AUTO_CALIBRATION_ms	TRUE
RESULTS_SEARCH_11_PARAMETERS_AUTO_CALIBRATION_msexport	FALSE
RESULTS_SEARCH_11_PARAMETERS_AUTO_CALIBRATION_msms	TRUE
RESULTS_SEARCH_11_PARAMETERS_AUTO_CALIBRATION_msmstolsdratio	2.75
RESULTS_SEARCH_11_PARAMETERS_AUTO_CALIBRATION_mstolsdratio	7
RESULTS_SEARCH_11_PARAMETERS_AUTO_CALIBRATION_squareroot	TRUE
RESULTS_SEARCH_11_PARAMETERS_AUTO_CALIBRATION_type	dalton
RESULTS_SEARCH_11_PARAMETERS_AUTO_CALIBRATION_MCP_d_s_s_f	0.0666667
RESULTS_SEARCH_11_PARAMETERS_AUTO_CALIBRATION_MCP_d_s_w_f	3
RESULTS_SEARCH_11_PARAMETERS_AUTO_CALIBRATION_MCP_m_f_r_mbc	200
RESULTS_SEARCH_11_PARAMETERS_AUTO_CALIBRATION_MCP_m_m_c	10
RESULTS_SEARCH_11_PARAMETERS_AUTO_CALIBRATION_MCP_m_m_f_s	0.25
RESULTS_SEARCH_11_PARAMETERS_AUTO_CALIBRATION_MCP_m_m_p_f	0.33
RESULTS_SEARCH_11_PARAMETERS_AUTO_CALIBRATION_MCP_m_m_p_rms_f	1
RESULTS_SEARCH_11_PARAMETERS_AUTO_CALIBRATION_MCP_m_p_t_f	1
RESULTS_SEARCH_11_PARAMETERS_AUTO_CALIBRATION_MCP_m_r_h_n_b	15
RESULTS_SEARCH_11_PARAMETERS_AUTO_CALIBRATION_MCP_m_z_n_s	99
RESULTS_SEARCH_11_PARAMETERS_AUTO_CALIBRATION_MCP_m_z_s_mn_f_r	0.0666667
RESULTS_SEARCH_11_PARAMETERS_AUTO_CALIBRATION_MCP_m_z_s_mx_f_r	0.1
RESULTS_SEARCH_11_PARAMETERS_MS_AUTO_CALIBRATION_OUT_avres	-1.57696e-09
RESULTS_SEARCH_11_PARAMETERS_MS_AUTO_CALIBRATION_OUT_c0	0.00452557
RESULTS_SEARCH_11_PARAMETERS_MS_AUTO_CALIBRATION_OUT_c1minus1	-0.000169572
RESULTS_SEARCH_11_PARAMETERS_MS_AUTO_CALIBRATION_OUT_c2	0
RESULTS_SEARCH_11_PARAMETERS_MS_AUTO_CALIBRATION_OUT_file	1
RESULTS_SEARCH_11_PARAMETERS_MS_AUTO_CALIBRATION_OUT_partnumber	1900-01-06
RESULTS_SEARCH_11_PARAMETERS_MS_AUTO_CALIBRATION_OUT_polyorder	1
RESULTS_SEARCH_11_PARAMETERS_MS_AUTO_CALIBRATION_OUT_sample	1
RESULTS_SEARCH_11_PARAMETERS_MS_AUTO_CALIBRATION_OUT_squareroot	TRUE
RESULTS_SEARCH_11_PARAMETERS_MSMS_AUTO_CALIBRATION_OUT_avres	-1.00749e-07
RESULTS_SEARCH_11_PARAMETERS_MSMS_AUTO_CALIBRATION_OUT_c0	-3.98437e-05
RESULTS_SEARCH_11_PARAMETERS_MSMS_AUTO_CALIBRATION_OUT_c1minus1	-1.68675e-06
RESULTS_SEARCH_11_PARAMETERS_MSMS_AUTO_CALIBRATION_OUT_c2	0
RESULTS_SEARCH_11_PARAMETERS_MSMS_AUTO_CALIBRATION_OUT_file	1
RESULTS_SEARCH_11_PARAMETERS_MSMS_AUTO_CALIBRATION_OUT_partnumber	6
RESULTS_SEARCH_11_PARAMETERS_MSMS_AUTO_CALIBRATION_OUT_polyorder	1
RESULTS_SEARCH_11_PARAMETERS_MSMS_AUTO_CALIBRATION_OUT_sample	1
RESULTS_SEARCH_11_PARAMETERS_MSMS_AUTO_CALIBRATION_OUT_squareroot	TRUE
RESULTS_SEARCH_11_PARAMETERS_MAX_PRECURSORS_FRAGLET	5
RESULTS_SEARCH_11_PARAMETERS_MAX_PRECURSORS_TAGLET	1
RESULTS_SEARCH_11_PARAMETERS_PRECURSORS_DR_FRAGLET	10
RESULTS_SEARCH_11_PARAMETERS_PRECURSORS_DR_TAGLET	3
RESULTS_SEARCH_11_PARAMETERS_DEFAULT_CHARGE_STATE_1_charge	2
RESULTS_SEARCH_11_PARAMETERS_DEFAULT_CHARGE_STATE_1_probability	1
RESULTS_SEARCH_11_PARAMETERS_DEFAULT_CHARGE_STATE_2_charge	3
RESULTS_SEARCH_11_PARAMETERS_DEFAULT_CHARGE_STATE_2_probability	1
RESULTS_SEARCH_11_PARAMETERS_DEFAULT_CHARGE_STATE_3_charge	4
RESULTS_SEARCH_11_PARAMETERS_DEFAULT_CHARGE_STATE_3_probability	1
RESULTS_SEARCH_11_PARAMETERS_VERSION	5.0.0.0, 4769
RESULTS_SEARCH_11_PARAMETERS_PARAGON_VERSION	5.0.0.0, 4767
RESULTS_SEARCH_11_PARAMETERS_APPLICATION	ProteinPilot(tm) Software
RESULTS_SEARCH_11_PARAMETERS_PROGROUP_alternativedispositionmaximumfoldprobabilitydrop	100
RESULTS_SEARCH_11_PARAMETERS_PROGROUP_alternativedispositionmaximumfoldscoredrop	2
RESULTS_SEARCH_11_PARAMETERS_PROGROUP_autodiscordantpeptidethreshold	0.3
RESULTS_SEARCH_11_PARAMETERS_PROGROUP_bayesconfidencecalclulation	TRUE
RESULTS_SEARCH_11_PARAMETERS_PROGROUP_calibrateconfidence	TRUE
RESULTS_SEARCH_11_PARAMETERS_PROGROUP_compresspeptides	FALSE
RESULTS_SEARCH_11_PARAMETERS_PROGROUP_confidencepercentthresholdforexcludingothersfromquant	1900-01-15
RESULTS_SEARCH_11_PARAMETERS_PROGROUP_confidencepercentthresholdforincludingselfinquant	15
RESULTS_SEARCH_11_PARAMETERS_PROGROUP_donotstoremspeaklists	FALSE
RESULTS_SEARCH_11_PARAMETERS_PROGROUP_fasta	C:\AB SCIEX\ProteinPilot Data\SearchDatabases\SwissProt_140703.fasta
RESULTS_SEARCH_11_PARAMETERS_PROGROUP_featuregroupminpepconf	0.66
RESULTS_SEARCH_11_PARAMETERS_PROGROUP_featuregroupminups	0.47
RESULTS_SEARCH_11_PARAMETERS_PROGROUP_focusingintersection	4
RESULTS_SEARCH_11_PARAMETERS_PROGROUP_focusingminimummatchconfidence	0.1
RESULTS_SEARCH_11_PARAMETERS_PROGROUP_focusingminunusedprotscore	0.1
RESULTS_SEARCH_11_PARAMETERS_PROGROUP_focusingsubsetcutoff	6
RESULTS_SEARCH_11_PARAMETERS_PROGROUP_intersection	1.3
RESULTS_SEARCH_11_PARAMETERS_PROGROUP_minimummatchconfidencecutoff	0.001
RESULTS_SEARCH_11_PARAMETERS_PROGROUP_minunusedprotscore	0.0458
RESULTS_SEARCH_11_PARAMETERS_PROGROUP_subsetcutoff	2
RESULTS_SEARCH_11_PARAMETERS_PROGROUP_unusedprotscorethresholdforexcludingothersfromquant	1.3
RESULTS_SEARCH_11_PARAMETERS_PEAKLIST_count	3800
RESULTS_SEARCH_11_PARAMETERS_PEAKLIST_filenumber	1
RESULTS_SEARCH_11_PARAMETERS_PEAKLIST_original_count	3800
RESULTS_SEARCH_11_PARAMETERS_PEAKLIST_originalfilename	C:\Users\T55002\Desktop\5600 data\MP\MP_121205.2.wiff
RESULTS_SEARCH_11_PARAMETERS_PEAKLIST_partnumber	1900-01-06
RESULTS_SEARCH_11_PARAMETERS_QUANT_TYPE_background_correction	FALSE
RESULTS_SEARCH_11_PARAMETERS_QUANT_TYPE_bias_correction	TRUE
RESULTS_SEARCH_11_PARAMETERS_QUANT_TYPE_keep_extreme_peptides_over_fraction	0
RESULTS_SEARCH_11_PARAMETERS_QUANT_TYPE_low_confidence_check	TRUE
RESULTS_SEARCH_11_PARAMETERS_QUANT_TYPE_low_intensity_check	TRUE
RESULTS_SEARCH_11_PARAMETERS_QUANT_TYPE_median_statistic	TRUE
RESULTS_SEARCH_11_PARAMETERS_QUANT_TYPE_mod_check	TRUE
RESULTS_SEARCH_11_PARAMETERS_QUANT_TYPE_quant_threshold	-1
RESULTS_SEARCH_11_PARAMETERS_QUANT_TYPE_quant_threshold_sn	9
RESULTS_SEARCH_11_PARAMETERS_QUANT_TYPE_separate_searches	FALSE
RESULTS_SEARCH_11_PARAMETERS_QUANT_TYPE_shared_msms_check	TRUE
RESULTS_SEARCH_11_PARAMETERS_PARAGON_METHOD_SETTINGS_UI_SAMPLE_TYPE	Identification
RESULTS_SEARCH_11_PARAMETERS_PARAGON_METHOD_SETTINGS_UI_CYS_ALKYLATION	Iodoacetamide
RESULTS_SEARCH_11_PARAMETERS_PARAGON_METHOD_SETTINGS_UI_DIGESTION	Trypsin
RESULTS_SEARCH_11_PARAMETERS_PARAGON_METHOD_SETTINGS_UI_INSTRUMENT	TripleTOF 5600
RESULTS_SEARCH_11_PARAMETERS_PARAGON_METHOD_SETTINGS_UI_SPECIES	Saccharomyces cerevisiae
RESULTS_SEARCH_11_PARAMETERS_PARAGON_METHOD_SETTINGS_UI_SEARCH_EFFORT	Thorough
RESULTS_SEARCH_11_PARAMETERS_PARAGON_METHOD_SETTINGS_UI_ID_FOCUS	Biological modifications
RESULTS_SEARCH_11_PARAMETERS_PARAGON_METHOD_SETTINGS_UI_USER_NAME	T55002\T55002
RESULTS_SEARCH_11_PARAMETERS_PARAGON_METHOD_SETTINGS_UI_MACHINE_NAME	T55002
RESULTS_SEARCH_11_PARAMETERS_PARAGON_METHOD_SETTINGS_UI_SEARCH_ID	6.35579e+17
RESULTS_SEARCH_11_PARAMETERS_PARAGON_METHOD_SETTINGS_UI_START_TIME	2015-01-27 09:48:28
RESULTS_SEARCH_11_PARAMETERS_PARAGON_METHOD_SETTINGS_UI_MIN_UNUSED_PROTSCORE	0.0458
RESULTS_SEARCH_11_PARAMETERS_PARAGON_METHOD_SETTINGS_UI_PSPEP	TRUE
RESULTS_SEARCH_12_time_cpu	2966-02-13
RESULTS_SEARCH_12_time_duration	427596
RESULTS_SEARCH_12_version	5.0.0.4767
RESULTS_SEARCH_12_xml:id	SEARCH:2:635579489083909029_5
RESULTS_SEARCH_12_PARAMETERS_chemical_data_edited	FALSE
RESULTS_SEARCH_12_PARAMETERS_do_multiprecursor_search	TRUE
RESULTS_SEARCH_12_PARAMETERS_do_reverse_search	TRUE
RESULTS_SEARCH_12_PARAMETERS_max_quant_labels	35
RESULTS_SEARCH_12_PARAMETERS_maxresults	15
RESULTS_SEARCH_12_PARAMETERS_separate_searches	FALSE
RESULTS_SEARCH_12_PARAMETERS_MSTOLERANCE_type	dalton
RESULTS_SEARCH_12_PARAMETERS_MSTOLERANCE_value	0.05
RESULTS_SEARCH_12_PARAMETERS_MSMSTOLERANCE_type	dalton
RESULTS_SEARCH_12_PARAMETERS_MSMSTOLERANCE_value	0.1
RESULTS_SEARCH_12_PARAMETERS_MS_STANDARD_DEVIATION_type	dalton
RESULTS_SEARCH_12_PARAMETERS_MS_STANDARD_DEVIATION_value	0.0011
RESULTS_SEARCH_12_PARAMETERS_MSMS_STANDARD_DEVIATION_type	dalton
RESULTS_SEARCH_12_PARAMETERS_MSMS_STANDARD_DEVIATION_value	0.01
RESULTS_SEARCH_12_PARAMETERS_FASTA_filename	C:\AB SCIEX\ProteinPilot Data\SearchDatabases\SwissProt_140703.fasta
RESULTS_SEARCH_12_PARAMETERS_AUTO_CALIBRATION_ms	TRUE
RESULTS_SEARCH_12_PARAMETERS_AUTO_CALIBRATION_msexport	FALSE
RESULTS_SEARCH_12_PARAMETERS_AUTO_CALIBRATION_msms	TRUE
RESULTS_SEARCH_12_PARAMETERS_AUTO_CALIBRATION_msmstolsdratio	2.75
RESULTS_SEARCH_12_PARAMETERS_AUTO_CALIBRATION_mstolsdratio	7
RESULTS_SEARCH_12_PARAMETERS_AUTO_CALIBRATION_squareroot	TRUE
RESULTS_SEARCH_12_PARAMETERS_AUTO_CALIBRATION_type	dalton
RESULTS_SEARCH_12_PARAMETERS_AUTO_CALIBRATION_MCP_d_s_s_f	0.0666667
RESULTS_SEARCH_12_PARAMETERS_AUTO_CALIBRATION_MCP_d_s_w_f	3
RESULTS_SEARCH_12_PARAMETERS_AUTO_CALIBRATION_MCP_m_f_r_mbc	200
RESULTS_SEARCH_12_PARAMETERS_AUTO_CALIBRATION_MCP_m_m_c	10
RESULTS_SEARCH_12_PARAMETERS_AUTO_CALIBRATION_MCP_m_m_f_s	0.25
RESULTS_SEARCH_12_PARAMETERS_AUTO_CALIBRATION_MCP_m_m_p_f	0.33
RESULTS_SEARCH_12_PARAMETERS_AUTO_CALIBRATION_MCP_m_m_p_rms_f	1
RESULTS_SEARCH_12_PARAMETERS_AUTO_CALIBRATION_MCP_m_p_t_f	1
RESULTS_SEARCH_12_PARAMETERS_AUTO_CALIBRATION_MCP_m_r_h_n_b	15
RESULTS_SEARCH_12_PARAMETERS_AUTO_CALIBRATION_MCP_m_z_n_s	99
RESULTS_SEARCH_12_PARAMETERS_AUTO_CALIBRATION_MCP_m_z_s_mn_f_r	0.0666667
RESULTS_SEARCH_12_PARAMETERS_AUTO_CALIBRATION_MCP_m_z_s_mx_f_r	0.1
RESULTS_SEARCH_12_PARAMETERS_MS_AUTO_CALIBRATION_OUT_avres	-1.57696e-09
RESULTS_SEARCH_12_PARAMETERS_MS_AUTO_CALIBRATION_OUT_c0	0.00452557
RESULTS_SEARCH_12_PARAMETERS_MS_AUTO_CALIBRATION_OUT_c1minus1	-0.000169572
RESULTS_SEARCH_12_PARAMETERS_MS_AUTO_CALIBRATION_OUT_c2	0
RESULTS_SEARCH_12_PARAMETERS_MS_AUTO_CALIBRATION_OUT_file	1
RESULTS_SEARCH_12_PARAMETERS_MS_AUTO_CALIBRATION_OUT_partnumber	6
RESULTS_SEARCH_12_PARAMETERS_MS_AUTO_CALIBRATION_OUT_polyorder	1
RESULTS_SEARCH_12_PARAMETERS_MS_AUTO_CALIBRATION_OUT_sample	1
RESULTS_SEARCH_12_PARAMETERS_MS_AUTO_CALIBRATION_OUT_squareroot	TRUE
RESULTS_SEARCH_12_PARAMETERS_MSMS_AUTO_CALIBRATION_OUT_avres	-1.00749e-07
RESULTS_SEARCH_12_PARAMETERS_MSMS_AUTO_CALIBRATION_OUT_c0	-3.98437e-05
RESULTS_SEARCH_12_PARAMETERS_MSMS_AUTO_CALIBRATION_OUT_c1minus1	-1.68675e-06
RESULTS_SEARCH_12_PARAMETERS_MSMS_AUTO_CALIBRATION_OUT_c2	0
RESULTS_SEARCH_12_PARAMETERS_MSMS_AUTO_CALIBRATION_OUT_file	1
RESULTS_SEARCH_12_PARAMETERS_MSMS_AUTO_CALIBRATION_OUT_partnumber	6
RESULTS_SEARCH_12_PARAMETERS_MSMS_AUTO_CALIBRATION_OUT_polyorder	1
RESULTS_SEARCH_12_PARAMETERS_MSMS_AUTO_CALIBRATION_OUT_sample	1
RESULTS_SEARCH_12_PARAMETERS_MSMS_AUTO_CALIBRATION_OUT_squareroot	TRUE
RESULTS_SEARCH_12_PARAMETERS_MAX_PRECURSORS_FRAGLET	5
RESULTS_SEARCH_12_PARAMETERS_MAX_PRECURSORS_TAGLET	1
RESULTS_SEARCH_12_PARAMETERS_PRECURSORS_DR_FRAGLET	10
RESULTS_SEARCH_12_PARAMETERS_PRECURSORS_DR_TAGLET	3
RESULTS_SEARCH_12_PARAMETERS_DEFAULT_CHARGE_STATE_1_charge	2
RESULTS_SEARCH_12_PARAMETERS_DEFAULT_CHARGE_STATE_1_probability	1
RESULTS_SEARCH_12_PARAMETERS_DEFAULT_CHARGE_STATE_2_charge	3
RESULTS_SEARCH_12_PARAMETERS_DEFAULT_CHARGE_STATE_2_probability	1
RESULTS_SEARCH_12_PARAMETERS_DEFAULT_CHARGE_STATE_3_charge	1900-01-04
RESULTS_SEARCH_12_PARAMETERS_DEFAULT_CHARGE_STATE_3_probability	1
RESULTS_SEARCH_12_PARAMETERS_VERSION	5.0.0.0, 4769
RESULTS_SEARCH_12_PARAMETERS_PARAGON_VERSION	5.0.0.0, 4767
RESULTS_SEARCH_12_PARAMETERS_APPLICATION	ProteinPilot(tm) Software
RESULTS_SEARCH_12_PARAMETERS_PROGROUP_alternativedispositionmaximumfoldprobabilitydrop	100
RESULTS_SEARCH_12_PARAMETERS_PROGROUP_alternativedispositionmaximumfoldscoredrop	2
RESULTS_SEARCH_12_PARAMETERS_PROGROUP_autodiscordantpeptidethreshold	0.3
RESULTS_SEARCH_12_PARAMETERS_PROGROUP_bayesconfidencecalclulation	TRUE
RESULTS_SEARCH_12_PARAMETERS_PROGROUP_calibrateconfidence	TRUE
RESULTS_SEARCH_12_PARAMETERS_PROGROUP_compresspeptides	FALSE
RESULTS_SEARCH_12_PARAMETERS_PROGROUP_confidencepercentthresholdforexcludingothersfromquant	15
RESULTS_SEARCH_12_PARAMETERS_PROGROUP_confidencepercentthresholdforincludingselfinquant	15
RESULTS_SEARCH_12_PARAMETERS_PROGROUP_donotstoremspeaklists	FALSE
RESULTS_SEARCH_12_PARAMETERS_PROGROUP_fasta	C:\AB SCIEX\ProteinPilot Data\SearchDatabases\SwissProt_140703.fasta
RESULTS_SEARCH_12_PARAMETERS_PROGROUP_featuregroupminpepconf	0.66
RESULTS_SEARCH_12_PARAMETERS_PROGROUP_featuregroupminups	0.47
RESULTS_SEARCH_12_PARAMETERS_PROGROUP_focusingintersection	4
RESULTS_SEARCH_12_PARAMETERS_PROGROUP_focusingminimummatchconfidence	0.1
RESULTS_SEARCH_12_PARAMETERS_PROGROUP_focusingminunusedprotscore	0.1
RESULTS_SEARCH_12_PARAMETERS_PROGROUP_focusingsubsetcutoff	6
RESULTS_SEARCH_12_PARAMETERS_PROGROUP_intersection	1.3
RESULTS_SEARCH_12_PARAMETERS_PROGROUP_minimummatchconfidencecutoff	0.001
RESULTS_SEARCH_12_PARAMETERS_PROGROUP_minunusedprotscore	0.0458
RESULTS_SEARCH_12_PARAMETERS_PROGROUP_subsetcutoff	2
RESULTS_SEARCH_12_PARAMETERS_PROGROUP_unusedprotscorethresholdforexcludingothersfromquant	1.3
RESULTS_SEARCH_12_PARAMETERS_PEAKLIST_count	3800
RESULTS_SEARCH_12_PARAMETERS_PEAKLIST_filenumber	1
RESULTS_SEARCH_12_PARAMETERS_PEAKLIST_original_count	1910-05-27
RESULTS_SEARCH_12_PARAMETERS_PEAKLIST_originalfilename	C:\Users\T55002\Desktop\5600 data\MP\MP_121205.2.wiff
RESULTS_SEARCH_12_PARAMETERS_PEAKLIST_partnumber	6
RESULTS_SEARCH_12_PARAMETERS_QUANT_TYPE_background_correction	FALSE
RESULTS_SEARCH_12_PARAMETERS_QUANT_TYPE_bias_correction	TRUE
RESULTS_SEARCH_12_PARAMETERS_QUANT_TYPE_keep_extreme_peptides_over_fraction	0
RESULTS_SEARCH_12_PARAMETERS_QUANT_TYPE_low_confidence_check	TRUE
RESULTS_SEARCH_12_PARAMETERS_QUANT_TYPE_low_intensity_check	TRUE
RESULTS_SEARCH_12_PARAMETERS_QUANT_TYPE_median_statistic	TRUE
RESULTS_SEARCH_12_PARAMETERS_QUANT_TYPE_mod_check	TRUE
RESULTS_SEARCH_12_PARAMETERS_QUANT_TYPE_quant_threshold	-1
RESULTS_SEARCH_12_PARAMETERS_QUANT_TYPE_quant_threshold_sn	9
RESULTS_SEARCH_12_PARAMETERS_QUANT_TYPE_separate_searches	FALSE
RESULTS_SEARCH_12_PARAMETERS_QUANT_TYPE_shared_msms_check	TRUE
RESULTS_SEARCH_12_PARAMETERS_PARAGON_METHOD_SETTINGS_UI_SAMPLE_TYPE	Identification
RESULTS_SEARCH_12_PARAMETERS_PARAGON_METHOD_SETTINGS_UI_CYS_ALKYLATION	Iodoacetamide
RESULTS_SEARCH_12_PARAMETERS_PARAGON_METHOD_SETTINGS_UI_DIGESTION	Trypsin
RESULTS_SEARCH_12_PARAMETERS_PARAGON_METHOD_SETTINGS_UI_INSTRUMENT	TripleTOF 5600
RESULTS_SEARCH_12_PARAMETERS_PARAGON_METHOD_SETTINGS_UI_SPECIES	Saccharomyces cerevisiae
RESULTS_SEARCH_12_PARAMETERS_PARAGON_METHOD_SETTINGS_UI_SEARCH_EFFORT	Thorough
RESULTS_SEARCH_12_PARAMETERS_PARAGON_METHOD_SETTINGS_UI_ID_FOCUS	Biological modifications
RESULTS_SEARCH_12_PARAMETERS_PARAGON_METHOD_SETTINGS_UI_USER_NAME	T55002\T55002
RESULTS_SEARCH_12_PARAMETERS_PARAGON_METHOD_SETTINGS_UI_MACHINE_NAME	T55002
RESULTS_SEARCH_12_PARAMETERS_PARAGON_METHOD_SETTINGS_UI_SEARCH_ID	6.35579e+17
RESULTS_SEARCH_12_PARAMETERS_PARAGON_METHOD_SETTINGS_UI_START_TIME	2015-01-27 09:48:28
RESULTS_SEARCH_12_PARAMETERS_PARAGON_METHOD_SETTINGS_UI_MIN_UNUSED_PROTSCORE	0.0458
RESULTS_SEARCH_12_PARAMETERS_PARAGON_METHOD_SETTINGS_UI_PSPEP	TRUE
RESULTS_SEARCH_13_time_cpu	38688
RESULTS_SEARCH_13_time_duration	73398
RESULTS_SEARCH_13_version	5.0.0.4767
RESULTS_SEARCH_13_xml:id	SEARCH:1:635579489083909029_6
RESULTS_SEARCH_13_PARAMETERS_chemical_data_edited	FALSE
RESULTS_SEARCH_13_PARAMETERS_do_multiprecursor_search	TRUE
RESULTS_SEARCH_13_PARAMETERS_do_reverse_search	TRUE
RESULTS_SEARCH_13_PARAMETERS_max_quant_labels	35
RESULTS_SEARCH_13_PARAMETERS_maxresults	15
RESULTS_SEARCH_13_PARAMETERS_separate_searches	FALSE
RESULTS_SEARCH_13_PARAMETERS_MSTOLERANCE_type	dalton
RESULTS_SEARCH_13_PARAMETERS_MSTOLERANCE_value	0.05
RESULTS_SEARCH_13_PARAMETERS_MSMSTOLERANCE_type	dalton
RESULTS_SEARCH_13_PARAMETERS_MSMSTOLERANCE_value	0.1
RESULTS_SEARCH_13_PARAMETERS_MS_STANDARD_DEVIATION_type	dalton
RESULTS_SEARCH_13_PARAMETERS_MS_STANDARD_DEVIATION_value	0.0011
RESULTS_SEARCH_13_PARAMETERS_MSMS_STANDARD_DEVIATION_type	dalton
RESULTS_SEARCH_13_PARAMETERS_MSMS_STANDARD_DEVIATION_value	0.01
RESULTS_SEARCH_13_PARAMETERS_FASTA_filename	C:\AB SCIEX\ProteinPilot Data\SearchDatabases\SwissProt_140703.fasta
RESULTS_SEARCH_13_PARAMETERS_AUTO_CALIBRATION_ms	TRUE
RESULTS_SEARCH_13_PARAMETERS_AUTO_CALIBRATION_msexport	FALSE
RESULTS_SEARCH_13_PARAMETERS_AUTO_CALIBRATION_msms	TRUE
RESULTS_SEARCH_13_PARAMETERS_AUTO_CALIBRATION_msmstolsdratio	2.75
RESULTS_SEARCH_13_PARAMETERS_AUTO_CALIBRATION_mstolsdratio	7
RESULTS_SEARCH_13_PARAMETERS_AUTO_CALIBRATION_squareroot	TRUE
RESULTS_SEARCH_13_PARAMETERS_AUTO_CALIBRATION_type	dalton
RESULTS_SEARCH_13_PARAMETERS_AUTO_CALIBRATION_MCP_d_s_s_f	0.0666667
RESULTS_SEARCH_13_PARAMETERS_AUTO_CALIBRATION_MCP_d_s_w_f	3
RESULTS_SEARCH_13_PARAMETERS_AUTO_CALIBRATION_MCP_m_f_r_mbc	200
RESULTS_SEARCH_13_PARAMETERS_AUTO_CALIBRATION_MCP_m_m_c	10
RESULTS_SEARCH_13_PARAMETERS_AUTO_CALIBRATION_MCP_m_m_f_s	0.25
RESULTS_SEARCH_13_PARAMETERS_AUTO_CALIBRATION_MCP_m_m_p_f	0.33
RESULTS_SEARCH_13_PARAMETERS_AUTO_CALIBRATION_MCP_m_m_p_rms_f	1
RESULTS_SEARCH_13_PARAMETERS_AUTO_CALIBRATION_MCP_m_p_t_f	1
RESULTS_SEARCH_13_PARAMETERS_AUTO_CALIBRATION_MCP_m_r_h_n_b	15
RESULTS_SEARCH_13_PARAMETERS_AUTO_CALIBRATION_MCP_m_z_n_s	99
RESULTS_SEARCH_13_PARAMETERS_AUTO_CALIBRATION_MCP_m_z_s_mn_f_r	0.0666667
RESULTS_SEARCH_13_PARAMETERS_AUTO_CALIBRATION_MCP_m_z_s_mx_f_r	0.1
RESULTS_SEARCH_13_PARAMETERS_MS_AUTO_CALIBRATION_OUT_avres	1.17476e-08
RESULTS_SEARCH_13_PARAMETERS_MS_AUTO_CALIBRATION_OUT_c0	0.00447453
RESULTS_SEARCH_13_PARAMETERS_MS_AUTO_CALIBRATION_OUT_c1minus1	-0.000167673
RESULTS_SEARCH_13_PARAMETERS_MS_AUTO_CALIBRATION_OUT_c2	0
RESULTS_SEARCH_13_PARAMETERS_MS_AUTO_CALIBRATION_OUT_file	1
RESULTS_SEARCH_13_PARAMETERS_MS_AUTO_CALIBRATION_OUT_partnumber	7
RESULTS_SEARCH_13_PARAMETERS_MS_AUTO_CALIBRATION_OUT_polyorder	1
RESULTS_SEARCH_13_PARAMETERS_MS_AUTO_CALIBRATION_OUT_sample	1
RESULTS_SEARCH_13_PARAMETERS_MS_AUTO_CALIBRATION_OUT_squareroot	TRUE
RESULTS_SEARCH_13_PARAMETERS_MSMS_AUTO_CALIBRATION_OUT_avres	-6.13222e-08
RESULTS_SEARCH_13_PARAMETERS_MSMS_AUTO_CALIBRATION_OUT_c0	-5.63041e-05
RESULTS_SEARCH_13_PARAMETERS_MSMS_AUTO_CALIBRATION_OUT_c1minus1	-1.08743e-06
RESULTS_SEARCH_13_PARAMETERS_MSMS_AUTO_CALIBRATION_OUT_c2	0
RESULTS_SEARCH_13_PARAMETERS_MSMS_AUTO_CALIBRATION_OUT_file	1
RESULTS_SEARCH_13_PARAMETERS_MSMS_AUTO_CALIBRATION_OUT_partnumber	7
RESULTS_SEARCH_13_PARAMETERS_MSMS_AUTO_CALIBRATION_OUT_polyorder	1
RESULTS_SEARCH_13_PARAMETERS_MSMS_AUTO_CALIBRATION_OUT_sample	1
RESULTS_SEARCH_13_PARAMETERS_MSMS_AUTO_CALIBRATION_OUT_squareroot	TRUE
RESULTS_SEARCH_13_PARAMETERS_MAX_PRECURSORS_FRAGLET	5
RESULTS_SEARCH_13_PARAMETERS_MAX_PRECURSORS_TAGLET	1
RESULTS_SEARCH_13_PARAMETERS_PRECURSORS_DR_FRAGLET	10
RESULTS_SEARCH_13_PARAMETERS_PRECURSORS_DR_TAGLET	3
RESULTS_SEARCH_13_PARAMETERS_DEFAULT_CHARGE_STATE_1_charge	2
RESULTS_SEARCH_13_PARAMETERS_DEFAULT_CHARGE_STATE_1_probability	1
RESULTS_SEARCH_13_PARAMETERS_DEFAULT_CHARGE_STATE_2_charge	3
RESULTS_SEARCH_13_PARAMETERS_DEFAULT_CHARGE_STATE_2_probability	1
RESULTS_SEARCH_13_PARAMETERS_DEFAULT_CHARGE_STATE_3_charge	4
RESULTS_SEARCH_13_PARAMETERS_DEFAULT_CHARGE_STATE_3_probability	1
RESULTS_SEARCH_13_PARAMETERS_VERSION	5.0.0.0, 4769
RESULTS_SEARCH_13_PARAMETERS_PARAGON_VERSION	5.0.0.0, 4767
RESULTS_SEARCH_13_PARAMETERS_APPLICATION	ProteinPilot(tm) Software
RESULTS_SEARCH_13_PARAMETERS_PROGROUP_alternativedispositionmaximumfoldprobabilitydrop	100
RESULTS_SEARCH_13_PARAMETERS_PROGROUP_alternativedispositionmaximumfoldscoredrop	2
RESULTS_SEARCH_13_PARAMETERS_PROGROUP_autodiscordantpeptidethreshold	0.3
RESULTS_SEARCH_13_PARAMETERS_PROGROUP_bayesconfidencecalclulation	TRUE
RESULTS_SEARCH_13_PARAMETERS_PROGROUP_calibrateconfidence	TRUE
RESULTS_SEARCH_13_PARAMETERS_PROGROUP_compresspeptides	FALSE
RESULTS_SEARCH_13_PARAMETERS_PROGROUP_confidencepercentthresholdforexcludingothersfromquant	15
RESULTS_SEARCH_13_PARAMETERS_PROGROUP_confidencepercentthresholdforincludingselfinquant	15
RESULTS_SEARCH_13_PARAMETERS_PROGROUP_donotstoremspeaklists	FALSE
RESULTS_SEARCH_13_PARAMETERS_PROGROUP_fasta	C:\AB SCIEX\ProteinPilot Data\SearchDatabases\SwissProt_140703.fasta
RESULTS_SEARCH_13_PARAMETERS_PROGROUP_featuregroupminpepconf	0.66
RESULTS_SEARCH_13_PARAMETERS_PROGROUP_featuregroupminups	0.47
RESULTS_SEARCH_13_PARAMETERS_PROGROUP_focusingintersection	4
RESULTS_SEARCH_13_PARAMETERS_PROGROUP_focusingminimummatchconfidence	0.1
RESULTS_SEARCH_13_PARAMETERS_PROGROUP_focusingminunusedprotscore	0.1
RESULTS_SEARCH_13_PARAMETERS_PROGROUP_focusingsubsetcutoff	6
RESULTS_SEARCH_13_PARAMETERS_PROGROUP_intersection	1900-01-01 07:12:00
RESULTS_SEARCH_13_PARAMETERS_PROGROUP_minimummatchconfidencecutoff	0.001
RESULTS_SEARCH_13_PARAMETERS_PROGROUP_minunusedprotscore	0.0458
RESULTS_SEARCH_13_PARAMETERS_PROGROUP_subsetcutoff	2
RESULTS_SEARCH_13_PARAMETERS_PROGROUP_unusedprotscorethresholdforexcludingothersfromquant	1.3
RESULTS_SEARCH_13_PARAMETERS_PEAKLIST_count	1910-07-13
RESULTS_SEARCH_13_PARAMETERS_PEAKLIST_filenumber	1
RESULTS_SEARCH_13_PARAMETERS_PEAKLIST_original_count	3847
RESULTS_SEARCH_13_PARAMETERS_PEAKLIST_originalfilename	C:\Users\T55002\Desktop\5600 data\MP\MP_121205.2.wiff
RESULTS_SEARCH_13_PARAMETERS_PEAKLIST_partnumber	7
RESULTS_SEARCH_13_PARAMETERS_QUANT_TYPE_background_correction	FALSE
RESULTS_SEARCH_13_PARAMETERS_QUANT_TYPE_bias_correction	TRUE
RESULTS_SEARCH_13_PARAMETERS_QUANT_TYPE_keep_extreme_peptides_over_fraction	0
RESULTS_SEARCH_13_PARAMETERS_QUANT_TYPE_low_confidence_check	TRUE
RESULTS_SEARCH_13_PARAMETERS_QUANT_TYPE_low_intensity_check	TRUE
RESULTS_SEARCH_13_PARAMETERS_QUANT_TYPE_median_statistic	TRUE
RESULTS_SEARCH_13_PARAMETERS_QUANT_TYPE_mod_check	TRUE
RESULTS_SEARCH_13_PARAMETERS_QUANT_TYPE_quant_threshold	-1
RESULTS_SEARCH_13_PARAMETERS_QUANT_TYPE_quant_threshold_sn	9
RESULTS_SEARCH_13_PARAMETERS_QUANT_TYPE_separate_searches	FALSE
RESULTS_SEARCH_13_PARAMETERS_QUANT_TYPE_shared_msms_check	TRUE
RESULTS_SEARCH_13_PARAMETERS_PARAGON_METHOD_SETTINGS_UI_SAMPLE_TYPE	Identification
RESULTS_SEARCH_13_PARAMETERS_PARAGON_METHOD_SETTINGS_UI_CYS_ALKYLATION	Iodoacetamide
RESULTS_SEARCH_13_PARAMETERS_PARAGON_METHOD_SETTINGS_UI_DIGESTION	Trypsin
RESULTS_SEARCH_13_PARAMETERS_PARAGON_METHOD_SETTINGS_UI_INSTRUMENT	TripleTOF 5600
RESULTS_SEARCH_13_PARAMETERS_PARAGON_METHOD_SETTINGS_UI_SPECIES	Saccharomyces cerevisiae
RESULTS_SEARCH_13_PARAMETERS_PARAGON_METHOD_SETTINGS_UI_SEARCH_EFFORT	Thorough
RESULTS_SEARCH_13_PARAMETERS_PARAGON_METHOD_SETTINGS_UI_ID_FOCUS	Biological modifications
RESULTS_SEARCH_13_PARAMETERS_PARAGON_METHOD_SETTINGS_UI_USER_NAME	T55002\T55002
RESULTS_SEARCH_13_PARAMETERS_PARAGON_METHOD_SETTINGS_UI_MACHINE_NAME	T55002
RESULTS_SEARCH_13_PARAMETERS_PARAGON_METHOD_SETTINGS_UI_SEARCH_ID	6.35579e+17
RESULTS_SEARCH_13_PARAMETERS_PARAGON_METHOD_SETTINGS_UI_START_TIME	2015-01-27 09:48:28
RESULTS_SEARCH_13_PARAMETERS_PARAGON_METHOD_SETTINGS_UI_MIN_UNUSED_PROTSCORE	0.0458
RESULTS_SEARCH_13_PARAMETERS_PARAGON_METHOD_SETTINGS_UI_PSPEP	TRUE
RESULTS_SEARCH_14_time_cpu	405665
RESULTS_SEARCH_14_time_duration	450045
RESULTS_SEARCH_14_version	5.0.0.4767
RESULTS_SEARCH_14_xml:id	SEARCH:2:635579489083909029_6
RESULTS_SEARCH_14_PARAMETERS_chemical_data_edited	FALSE
RESULTS_SEARCH_14_PARAMETERS_do_multiprecursor_search	TRUE
RESULTS_SEARCH_14_PARAMETERS_do_reverse_search	TRUE
RESULTS_SEARCH_14_PARAMETERS_max_quant_labels	35
RESULTS_SEARCH_14_PARAMETERS_maxresults	15
RESULTS_SEARCH_14_PARAMETERS_separate_searches	FALSE
RESULTS_SEARCH_14_PARAMETERS_MSTOLERANCE_type	dalton
RESULTS_SEARCH_14_PARAMETERS_MSTOLERANCE_value	0.05
RESULTS_SEARCH_14_PARAMETERS_MSMSTOLERANCE_type	dalton
RESULTS_SEARCH_14_PARAMETERS_MSMSTOLERANCE_value	0.1
RESULTS_SEARCH_14_PARAMETERS_MS_STANDARD_DEVIATION_type	dalton
RESULTS_SEARCH_14_PARAMETERS_MS_STANDARD_DEVIATION_value	0.0011
RESULTS_SEARCH_14_PARAMETERS_MSMS_STANDARD_DEVIATION_type	dalton
RESULTS_SEARCH_14_PARAMETERS_MSMS_STANDARD_DEVIATION_value	0.01
RESULTS_SEARCH_14_PARAMETERS_FASTA_filename	C:\AB SCIEX\ProteinPilot Data\SearchDatabases\SwissProt_140703.fasta
RESULTS_SEARCH_14_PARAMETERS_AUTO_CALIBRATION_ms	TRUE
RESULTS_SEARCH_14_PARAMETERS_AUTO_CALIBRATION_msexport	FALSE
RESULTS_SEARCH_14_PARAMETERS_AUTO_CALIBRATION_msms	TRUE
RESULTS_SEARCH_14_PARAMETERS_AUTO_CALIBRATION_msmstolsdratio	2.75
RESULTS_SEARCH_14_PARAMETERS_AUTO_CALIBRATION_mstolsdratio	7
RESULTS_SEARCH_14_PARAMETERS_AUTO_CALIBRATION_squareroot	TRUE
RESULTS_SEARCH_14_PARAMETERS_AUTO_CALIBRATION_type	dalton
RESULTS_SEARCH_14_PARAMETERS_AUTO_CALIBRATION_MCP_d_s_s_f	0.0666667
RESULTS_SEARCH_14_PARAMETERS_AUTO_CALIBRATION_MCP_d_s_w_f	3
RESULTS_SEARCH_14_PARAMETERS_AUTO_CALIBRATION_MCP_m_f_r_mbc	200
RESULTS_SEARCH_14_PARAMETERS_AUTO_CALIBRATION_MCP_m_m_c	10
RESULTS_SEARCH_14_PARAMETERS_AUTO_CALIBRATION_MCP_m_m_f_s	0.25
RESULTS_SEARCH_14_PARAMETERS_AUTO_CALIBRATION_MCP_m_m_p_f	0.33
RESULTS_SEARCH_14_PARAMETERS_AUTO_CALIBRATION_MCP_m_m_p_rms_f	1
RESULTS_SEARCH_14_PARAMETERS_AUTO_CALIBRATION_MCP_m_p_t_f	1
RESULTS_SEARCH_14_PARAMETERS_AUTO_CALIBRATION_MCP_m_r_h_n_b	15
RESULTS_SEARCH_14_PARAMETERS_AUTO_CALIBRATION_MCP_m_z_n_s	99
RESULTS_SEARCH_14_PARAMETERS_AUTO_CALIBRATION_MCP_m_z_s_mn_f_r	0.0666667
RESULTS_SEARCH_14_PARAMETERS_AUTO_CALIBRATION_MCP_m_z_s_mx_f_r	0.1
RESULTS_SEARCH_14_PARAMETERS_MS_AUTO_CALIBRATION_OUT_avres	1.17476e-08
RESULTS_SEARCH_14_PARAMETERS_MS_AUTO_CALIBRATION_OUT_c0	0.00447453
RESULTS_SEARCH_14_PARAMETERS_MS_AUTO_CALIBRATION_OUT_c1minus1	-0.000167673
RESULTS_SEARCH_14_PARAMETERS_MS_AUTO_CALIBRATION_OUT_c2	0
RESULTS_SEARCH_14_PARAMETERS_MS_AUTO_CALIBRATION_OUT_file	1
RESULTS_SEARCH_14_PARAMETERS_MS_AUTO_CALIBRATION_OUT_partnumber	7
RESULTS_SEARCH_14_PARAMETERS_MS_AUTO_CALIBRATION_OUT_polyorder	1
RESULTS_SEARCH_14_PARAMETERS_MS_AUTO_CALIBRATION_OUT_sample	1
RESULTS_SEARCH_14_PARAMETERS_MS_AUTO_CALIBRATION_OUT_squareroot	TRUE
RESULTS_SEARCH_14_PARAMETERS_MSMS_AUTO_CALIBRATION_OUT_avres	-6.13222e-08
RESULTS_SEARCH_14_PARAMETERS_MSMS_AUTO_CALIBRATION_OUT_c0	-5.63041e-05
RESULTS_SEARCH_14_PARAMETERS_MSMS_AUTO_CALIBRATION_OUT_c1minus1	-1.08743e-06
RESULTS_SEARCH_14_PARAMETERS_MSMS_AUTO_CALIBRATION_OUT_c2	0
RESULTS_SEARCH_14_PARAMETERS_MSMS_AUTO_CALIBRATION_OUT_file	1
RESULTS_SEARCH_14_PARAMETERS_MSMS_AUTO_CALIBRATION_OUT_partnumber	7
RESULTS_SEARCH_14_PARAMETERS_MSMS_AUTO_CALIBRATION_OUT_polyorder	1
RESULTS_SEARCH_14_PARAMETERS_MSMS_AUTO_CALIBRATION_OUT_sample	1
RESULTS_SEARCH_14_PARAMETERS_MSMS_AUTO_CALIBRATION_OUT_squareroot	TRUE
RESULTS_SEARCH_14_PARAMETERS_MAX_PRECURSORS_FRAGLET	5
RESULTS_SEARCH_14_PARAMETERS_MAX_PRECURSORS_TAGLET	1
RESULTS_SEARCH_14_PARAMETERS_PRECURSORS_DR_FRAGLET	10
RESULTS_SEARCH_14_PARAMETERS_PRECURSORS_DR_TAGLET	3
RESULTS_SEARCH_14_PARAMETERS_DEFAULT_CHARGE_STATE_1_charge	2
RESULTS_SEARCH_14_PARAMETERS_DEFAULT_CHARGE_STATE_1_probability	1
RESULTS_SEARCH_14_PARAMETERS_DEFAULT_CHARGE_STATE_2_charge	3
RESULTS_SEARCH_14_PARAMETERS_DEFAULT_CHARGE_STATE_2_probability	1
RESULTS_SEARCH_14_PARAMETERS_DEFAULT_CHARGE_STATE_3_charge	4
RESULTS_SEARCH_14_PARAMETERS_DEFAULT_CHARGE_STATE_3_probability	1
RESULTS_SEARCH_14_PARAMETERS_VERSION	5.0.0.0, 4769
RESULTS_SEARCH_14_PARAMETERS_PARAGON_VERSION	5.0.0.0, 4767
RESULTS_SEARCH_14_PARAMETERS_APPLICATION	ProteinPilot(tm) Software
RESULTS_SEARCH_14_PARAMETERS_PROGROUP_alternativedispositionmaximumfoldprobabilitydrop	100
RESULTS_SEARCH_14_PARAMETERS_PROGROUP_alternativedispositionmaximumfoldscoredrop	2
RESULTS_SEARCH_14_PARAMETERS_PROGROUP_autodiscordantpeptidethreshold	0.3
RESULTS_SEARCH_14_PARAMETERS_PROGROUP_bayesconfidencecalclulation	TRUE
RESULTS_SEARCH_14_PARAMETERS_PROGROUP_calibrateconfidence	TRUE
RESULTS_SEARCH_14_PARAMETERS_PROGROUP_compresspeptides	FALSE
RESULTS_SEARCH_14_PARAMETERS_PROGROUP_confidencepercentthresholdforexcludingothersfromquant	15
RESULTS_SEARCH_14_PARAMETERS_PROGROUP_confidencepercentthresholdforincludingselfinquant	15
RESULTS_SEARCH_14_PARAMETERS_PROGROUP_donotstoremspeaklists	FALSE
RESULTS_SEARCH_14_PARAMETERS_PROGROUP_fasta	C:\AB SCIEX\ProteinPilot Data\SearchDatabases\SwissProt_140703.fasta
RESULTS_SEARCH_14_PARAMETERS_PROGROUP_featuregroupminpepconf	0.66
RESULTS_SEARCH_14_PARAMETERS_PROGROUP_featuregroupminups	0.47
RESULTS_SEARCH_14_PARAMETERS_PROGROUP_focusingintersection	4
RESULTS_SEARCH_14_PARAMETERS_PROGROUP_focusingminimummatchconfidence	0.1
RESULTS_SEARCH_14_PARAMETERS_PROGROUP_focusingminunusedprotscore	0.1
RESULTS_SEARCH_14_PARAMETERS_PROGROUP_focusingsubsetcutoff	1900-01-06
RESULTS_SEARCH_14_PARAMETERS_PROGROUP_intersection	1.3
RESULTS_SEARCH_14_PARAMETERS_PROGROUP_minimummatchconfidencecutoff	0.001
RESULTS_SEARCH_14_PARAMETERS_PROGROUP_minunusedprotscore	0.0458
RESULTS_SEARCH_14_PARAMETERS_PROGROUP_subsetcutoff	1900-01-02
RESULTS_SEARCH_14_PARAMETERS_PROGROUP_unusedprotscorethresholdforexcludingothersfromquant	1.3
RESULTS_SEARCH_14_PARAMETERS_PEAKLIST_count	3847
RESULTS_SEARCH_14_PARAMETERS_PEAKLIST_filenumber	1
RESULTS_SEARCH_14_PARAMETERS_PEAKLIST_original_count	3847
RESULTS_SEARCH_14_PARAMETERS_PEAKLIST_originalfilename	C:\Users\T55002\Desktop\5600 data\MP\MP_121205.2.wiff
RESULTS_SEARCH_14_PARAMETERS_PEAKLIST_partnumber	1900-01-07
RESULTS_SEARCH_14_PARAMETERS_QUANT_TYPE_background_correction	FALSE
RESULTS_SEARCH_14_PARAMETERS_QUANT_TYPE_bias_correction	TRUE
RESULTS_SEARCH_14_PARAMETERS_QUANT_TYPE_keep_extreme_peptides_over_fraction	0
RESULTS_SEARCH_14_PARAMETERS_QUANT_TYPE_low_confidence_check	TRUE
RESULTS_SEARCH_14_PARAMETERS_QUANT_TYPE_low_intensity_check	TRUE
RESULTS_SEARCH_14_PARAMETERS_QUANT_TYPE_median_statistic	TRUE
RESULTS_SEARCH_14_PARAMETERS_QUANT_TYPE_mod_check	TRUE
RESULTS_SEARCH_14_PARAMETERS_QUANT_TYPE_quant_threshold	-1
RESULTS_SEARCH_14_PARAMETERS_QUANT_TYPE_quant_threshold_sn	9
RESULTS_SEARCH_14_PARAMETERS_QUANT_TYPE_separate_searches	FALSE
RESULTS_SEARCH_14_PARAMETERS_QUANT_TYPE_shared_msms_check	TRUE
RESULTS_SEARCH_14_PARAMETERS_PARAGON_METHOD_SETTINGS_UI_SAMPLE_TYPE	Identification
RESULTS_SEARCH_14_PARAMETERS_PARAGON_METHOD_SETTINGS_UI_CYS_ALKYLATION	Iodoacetamide
RESULTS_SEARCH_14_PARAMETERS_PARAGON_METHOD_SETTINGS_UI_DIGESTION	Trypsin
RESULTS_SEARCH_14_PARAMETERS_PARAGON_METHOD_SETTINGS_UI_INSTRUMENT	TripleTOF 5600
RESULTS_SEARCH_14_PARAMETERS_PARAGON_METHOD_SETTINGS_UI_SPECIES	Saccharomyces cerevisiae
RESULTS_SEARCH_14_PARAMETERS_PARAGON_METHOD_SETTINGS_UI_SEARCH_EFFORT	Thorough
RESULTS_SEARCH_14_PARAMETERS_PARAGON_METHOD_SETTINGS_UI_ID_FOCUS	Biological modifications
RESULTS_SEARCH_14_PARAMETERS_PARAGON_METHOD_SETTINGS_UI_USER_NAME	T55002\T55002
RESULTS_SEARCH_14_PARAMETERS_PARAGON_METHOD_SETTINGS_UI_MACHINE_NAME	T55002
RESULTS_SEARCH_14_PARAMETERS_PARAGON_METHOD_SETTINGS_UI_SEARCH_ID	6.35579e+17
RESULTS_SEARCH_14_PARAMETERS_PARAGON_METHOD_SETTINGS_UI_START_TIME	2015-01-27 09:48:28
RESULTS_SEARCH_14_PARAMETERS_PARAGON_METHOD_SETTINGS_UI_MIN_UNUSED_PROTSCORE	0.0458
RESULTS_SEARCH_14_PARAMETERS_PARAGON_METHOD_SETTINGS_UI_PSPEP	TRUE
RESULTS_SEARCH_15_time_cpu	38906
RESULTS_SEARCH_15_time_duration	71884
RESULTS_SEARCH_15_version	5.0.0.4767
RESULTS_SEARCH_15_xml:id	SEARCH:1:635579489083909029_7
RESULTS_SEARCH_15_PARAMETERS_chemical_data_edited	FALSE
RESULTS_SEARCH_15_PARAMETERS_do_multiprecursor_search	TRUE
RESULTS_SEARCH_15_PARAMETERS_do_reverse_search	TRUE
RESULTS_SEARCH_15_PARAMETERS_max_quant_labels	35
RESULTS_SEARCH_15_PARAMETERS_maxresults	15
RESULTS_SEARCH_15_PARAMETERS_separate_searches	FALSE
RESULTS_SEARCH_15_PARAMETERS_MSTOLERANCE_type	dalton
RESULTS_SEARCH_15_PARAMETERS_MSTOLERANCE_value	0.05
RESULTS_SEARCH_15_PARAMETERS_MSMSTOLERANCE_type	dalton
RESULTS_SEARCH_15_PARAMETERS_MSMSTOLERANCE_value	0.1
RESULTS_SEARCH_15_PARAMETERS_MS_STANDARD_DEVIATION_type	dalton
RESULTS_SEARCH_15_PARAMETERS_MS_STANDARD_DEVIATION_value	0.0011
RESULTS_SEARCH_15_PARAMETERS_MSMS_STANDARD_DEVIATION_type	dalton
RESULTS_SEARCH_15_PARAMETERS_MSMS_STANDARD_DEVIATION_value	0.01
RESULTS_SEARCH_15_PARAMETERS_FASTA_filename	C:\AB SCIEX\ProteinPilot Data\SearchDatabases\SwissProt_140703.fasta
RESULTS_SEARCH_15_PARAMETERS_AUTO_CALIBRATION_ms	TRUE
RESULTS_SEARCH_15_PARAMETERS_AUTO_CALIBRATION_msexport	FALSE
RESULTS_SEARCH_15_PARAMETERS_AUTO_CALIBRATION_msms	TRUE
RESULTS_SEARCH_15_PARAMETERS_AUTO_CALIBRATION_msmstolsdratio	2.75
RESULTS_SEARCH_15_PARAMETERS_AUTO_CALIBRATION_mstolsdratio	7
RESULTS_SEARCH_15_PARAMETERS_AUTO_CALIBRATION_squareroot	TRUE
RESULTS_SEARCH_15_PARAMETERS_AUTO_CALIBRATION_type	dalton
RESULTS_SEARCH_15_PARAMETERS_AUTO_CALIBRATION_MCP_d_s_s_f	0.0666667
RESULTS_SEARCH_15_PARAMETERS_AUTO_CALIBRATION_MCP_d_s_w_f	3
RESULTS_SEARCH_15_PARAMETERS_AUTO_CALIBRATION_MCP_m_f_r_mbc	200
RESULTS_SEARCH_15_PARAMETERS_AUTO_CALIBRATION_MCP_m_m_c	10
RESULTS_SEARCH_15_PARAMETERS_AUTO_CALIBRATION_MCP_m_m_f_s	0.25
RESULTS_SEARCH_15_PARAMETERS_AUTO_CALIBRATION_MCP_m_m_p_f	0.33
RESULTS_SEARCH_15_PARAMETERS_AUTO_CALIBRATION_MCP_m_m_p_rms_f	1
RESULTS_SEARCH_15_PARAMETERS_AUTO_CALIBRATION_MCP_m_p_t_f	1
RESULTS_SEARCH_15_PARAMETERS_AUTO_CALIBRATION_MCP_m_r_h_n_b	15
RESULTS_SEARCH_15_PARAMETERS_AUTO_CALIBRATION_MCP_m_z_n_s	99
RESULTS_SEARCH_15_PARAMETERS_AUTO_CALIBRATION_MCP_m_z_s_mn_f_r	0.0666667
RESULTS_SEARCH_15_PARAMETERS_AUTO_CALIBRATION_MCP_m_z_s_mx_f_r	0.1
RESULTS_SEARCH_15_PARAMETERS_MS_AUTO_CALIBRATION_OUT_avres	1.61835e-09
RESULTS_SEARCH_15_PARAMETERS_MS_AUTO_CALIBRATION_OUT_c0	0.00453739
RESULTS_SEARCH_15_PARAMETERS_MS_AUTO_CALIBRATION_OUT_c1minus1	-0.000169946
RESULTS_SEARCH_15_PARAMETERS_MS_AUTO_CALIBRATION_OUT_c2	0
RESULTS_SEARCH_15_PARAMETERS_MS_AUTO_CALIBRATION_OUT_file	1
RESULTS_SEARCH_15_PARAMETERS_MS_AUTO_CALIBRATION_OUT_partnumber	8
RESULTS_SEARCH_15_PARAMETERS_MS_AUTO_CALIBRATION_OUT_polyorder	1
RESULTS_SEARCH_15_PARAMETERS_MS_AUTO_CALIBRATION_OUT_sample	1
RESULTS_SEARCH_15_PARAMETERS_MS_AUTO_CALIBRATION_OUT_squareroot	TRUE
RESULTS_SEARCH_15_PARAMETERS_MSMS_AUTO_CALIBRATION_OUT_avres	-4.85313e-08
RESULTS_SEARCH_15_PARAMETERS_MSMS_AUTO_CALIBRATION_OUT_c0	-6.59416e-05
RESULTS_SEARCH_15_PARAMETERS_MSMS_AUTO_CALIBRATION_OUT_c1minus1	-1.03251e-06
RESULTS_SEARCH_15_PARAMETERS_MSMS_AUTO_CALIBRATION_OUT_c2	0
RESULTS_SEARCH_15_PARAMETERS_MSMS_AUTO_CALIBRATION_OUT_file	1
RESULTS_SEARCH_15_PARAMETERS_MSMS_AUTO_CALIBRATION_OUT_partnumber	8
RESULTS_SEARCH_15_PARAMETERS_MSMS_AUTO_CALIBRATION_OUT_polyorder	1
RESULTS_SEARCH_15_PARAMETERS_MSMS_AUTO_CALIBRATION_OUT_sample	1
RESULTS_SEARCH_15_PARAMETERS_MSMS_AUTO_CALIBRATION_OUT_squareroot	TRUE
RESULTS_SEARCH_15_PARAMETERS_MAX_PRECURSORS_FRAGLET	5
RESULTS_SEARCH_15_PARAMETERS_MAX_PRECURSORS_TAGLET	1
RESULTS_SEARCH_15_PARAMETERS_PRECURSORS_DR_FRAGLET	10
RESULTS_SEARCH_15_PARAMETERS_PRECURSORS_DR_TAGLET	3
RESULTS_SEARCH_15_PARAMETERS_DEFAULT_CHARGE_STATE_1_charge	2
RESULTS_SEARCH_15_PARAMETERS_DEFAULT_CHARGE_STATE_1_probability	1
RESULTS_SEARCH_15_PARAMETERS_DEFAULT_CHARGE_STATE_2_charge	3
RESULTS_SEARCH_15_PARAMETERS_DEFAULT_CHARGE_STATE_2_probability	1
RESULTS_SEARCH_15_PARAMETERS_DEFAULT_CHARGE_STATE_3_charge	4
RESULTS_SEARCH_15_PARAMETERS_DEFAULT_CHARGE_STATE_3_probability	1
RESULTS_SEARCH_15_PARAMETERS_VERSION	5.0.0.0, 4769
RESULTS_SEARCH_15_PARAMETERS_PARAGON_VERSION	5.0.0.0, 4767
RESULTS_SEARCH_15_PARAMETERS_APPLICATION	ProteinPilot(tm) Software
RESULTS_SEARCH_15_PARAMETERS_PROGROUP_alternativedispositionmaximumfoldprobabilitydrop	100
RESULTS_SEARCH_15_PARAMETERS_PROGROUP_alternativedispositionmaximumfoldscoredrop	2
RESULTS_SEARCH_15_PARAMETERS_PROGROUP_autodiscordantpeptidethreshold	0.3
RESULTS_SEARCH_15_PARAMETERS_PROGROUP_bayesconfidencecalclulation	TRUE
RESULTS_SEARCH_15_PARAMETERS_PROGROUP_calibrateconfidence	TRUE
RESULTS_SEARCH_15_PARAMETERS_PROGROUP_compresspeptides	FALSE
RESULTS_SEARCH_15_PARAMETERS_PROGROUP_confidencepercentthresholdforexcludingothersfromquant	15
RESULTS_SEARCH_15_PARAMETERS_PROGROUP_confidencepercentthresholdforincludingselfinquant	15
RESULTS_SEARCH_15_PARAMETERS_PROGROUP_donotstoremspeaklists	FALSE
RESULTS_SEARCH_15_PARAMETERS_PROGROUP_fasta	C:\AB SCIEX\ProteinPilot Data\SearchDatabases\SwissProt_140703.fasta
RESULTS_SEARCH_15_PARAMETERS_PROGROUP_featuregroupminpepconf	0.66
RESULTS_SEARCH_15_PARAMETERS_PROGROUP_featuregroupminups	0.47
RESULTS_SEARCH_15_PARAMETERS_PROGROUP_focusingintersection	4
RESULTS_SEARCH_15_PARAMETERS_PROGROUP_focusingminimummatchconfidence	0.1
RESULTS_SEARCH_15_PARAMETERS_PROGROUP_focusingminunusedprotscore	0.1
RESULTS_SEARCH_15_PARAMETERS_PROGROUP_focusingsubsetcutoff	6
RESULTS_SEARCH_15_PARAMETERS_PROGROUP_intersection	1.3
RESULTS_SEARCH_15_PARAMETERS_PROGROUP_minimummatchconfidencecutoff	00:01:26.400000
RESULTS_SEARCH_15_PARAMETERS_PROGROUP_minunusedprotscore	0.0458
RESULTS_SEARCH_15_PARAMETERS_PROGROUP_subsetcutoff	2
RESULTS_SEARCH_15_PARAMETERS_PROGROUP_unusedprotscorethresholdforexcludingothersfromquant	1.3
RESULTS_SEARCH_15_PARAMETERS_PEAKLIST_count	3834
RESULTS_SEARCH_15_PARAMETERS_PEAKLIST_filenumber	1
RESULTS_SEARCH_15_PARAMETERS_PEAKLIST_original_count	3834
RESULTS_SEARCH_15_PARAMETERS_PEAKLIST_originalfilename	C:\Users\T55002\Desktop\5600 data\MP\MP_121205.2.wiff
RESULTS_SEARCH_15_PARAMETERS_PEAKLIST_partnumber	8
RESULTS_SEARCH_15_PARAMETERS_QUANT_TYPE_background_correction	FALSE
RESULTS_SEARCH_15_PARAMETERS_QUANT_TYPE_bias_correction	TRUE
RESULTS_SEARCH_15_PARAMETERS_QUANT_TYPE_keep_extreme_peptides_over_fraction	0
RESULTS_SEARCH_15_PARAMETERS_QUANT_TYPE_low_confidence_check	TRUE
RESULTS_SEARCH_15_PARAMETERS_QUANT_TYPE_low_intensity_check	TRUE
RESULTS_SEARCH_15_PARAMETERS_QUANT_TYPE_median_statistic	TRUE
RESULTS_SEARCH_15_PARAMETERS_QUANT_TYPE_mod_check	TRUE
RESULTS_SEARCH_15_PARAMETERS_QUANT_TYPE_quant_threshold	-1
RESULTS_SEARCH_15_PARAMETERS_QUANT_TYPE_quant_threshold_sn	9
RESULTS_SEARCH_15_PARAMETERS_QUANT_TYPE_separate_searches	FALSE
RESULTS_SEARCH_15_PARAMETERS_QUANT_TYPE_shared_msms_check	TRUE
RESULTS_SEARCH_15_PARAMETERS_PARAGON_METHOD_SETTINGS_UI_SAMPLE_TYPE	Identification
RESULTS_SEARCH_15_PARAMETERS_PARAGON_METHOD_SETTINGS_UI_CYS_ALKYLATION	Iodoacetamide
RESULTS_SEARCH_15_PARAMETERS_PARAGON_METHOD_SETTINGS_UI_DIGESTION	Trypsin
RESULTS_SEARCH_15_PARAMETERS_PARAGON_METHOD_SETTINGS_UI_INSTRUMENT	TripleTOF 5600
RESULTS_SEARCH_15_PARAMETERS_PARAGON_METHOD_SETTINGS_UI_SPECIES	Saccharomyces cerevisiae
RESULTS_SEARCH_15_PARAMETERS_PARAGON_METHOD_SETTINGS_UI_SEARCH_EFFORT	Thorough
RESULTS_SEARCH_15_PARAMETERS_PARAGON_METHOD_SETTINGS_UI_ID_FOCUS	Biological modifications
RESULTS_SEARCH_15_PARAMETERS_PARAGON_METHOD_SETTINGS_UI_USER_NAME	T55002\T55002
RESULTS_SEARCH_15_PARAMETERS_PARAGON_METHOD_SETTINGS_UI_MACHINE_NAME	T55002
RESULTS_SEARCH_15_PARAMETERS_PARAGON_METHOD_SETTINGS_UI_SEARCH_ID	6.35579e+17
RESULTS_SEARCH_15_PARAMETERS_PARAGON_METHOD_SETTINGS_UI_START_TIME	2015-01-27 09:48:28
RESULTS_SEARCH_15_PARAMETERS_PARAGON_METHOD_SETTINGS_UI_MIN_UNUSED_PROTSCORE	0.0458
RESULTS_SEARCH_15_PARAMETERS_PARAGON_METHOD_SETTINGS_UI_PSPEP	TRUE
RESULTS_SEARCH_16_time_cpu	406741
RESULTS_SEARCH_16_time_duration	431761
RESULTS_SEARCH_16_version	5.0.0.4767
RESULTS_SEARCH_16_xml:id	SEARCH:2:635579489083909029_7
RESULTS_SEARCH_16_PARAMETERS_chemical_data_edited	FALSE
RESULTS_SEARCH_16_PARAMETERS_do_multiprecursor_search	TRUE
RESULTS_SEARCH_16_PARAMETERS_do_reverse_search	TRUE
RESULTS_SEARCH_16_PARAMETERS_max_quant_labels	35
RESULTS_SEARCH_16_PARAMETERS_maxresults	1900-01-15
RESULTS_SEARCH_16_PARAMETERS_separate_searches	FALSE
RESULTS_SEARCH_16_PARAMETERS_MSTOLERANCE_type	dalton
RESULTS_SEARCH_16_PARAMETERS_MSTOLERANCE_value	0.05
RESULTS_SEARCH_16_PARAMETERS_MSMSTOLERANCE_type	dalton
RESULTS_SEARCH_16_PARAMETERS_MSMSTOLERANCE_value	0.1
RESULTS_SEARCH_16_PARAMETERS_MS_STANDARD_DEVIATION_type	dalton
RESULTS_SEARCH_16_PARAMETERS_MS_STANDARD_DEVIATION_value	0.0011
RESULTS_SEARCH_16_PARAMETERS_MSMS_STANDARD_DEVIATION_type	dalton
RESULTS_SEARCH_16_PARAMETERS_MSMS_STANDARD_DEVIATION_value	0.01
RESULTS_SEARCH_16_PARAMETERS_FASTA_filename	C:\AB SCIEX\ProteinPilot Data\SearchDatabases\SwissProt_140703.fasta
RESULTS_SEARCH_16_PARAMETERS_AUTO_CALIBRATION_ms	TRUE
RESULTS_SEARCH_16_PARAMETERS_AUTO_CALIBRATION_msexport	FALSE
RESULTS_SEARCH_16_PARAMETERS_AUTO_CALIBRATION_msms	TRUE
RESULTS_SEARCH_16_PARAMETERS_AUTO_CALIBRATION_msmstolsdratio	2.75
RESULTS_SEARCH_16_PARAMETERS_AUTO_CALIBRATION_mstolsdratio	7
RESULTS_SEARCH_16_PARAMETERS_AUTO_CALIBRATION_squareroot	TRUE
RESULTS_SEARCH_16_PARAMETERS_AUTO_CALIBRATION_type	dalton
RESULTS_SEARCH_16_PARAMETERS_AUTO_CALIBRATION_MCP_d_s_s_f	0.0666667
RESULTS_SEARCH_16_PARAMETERS_AUTO_CALIBRATION_MCP_d_s_w_f	3
RESULTS_SEARCH_16_PARAMETERS_AUTO_CALIBRATION_MCP_m_f_r_mbc	200
RESULTS_SEARCH_16_PARAMETERS_AUTO_CALIBRATION_MCP_m_m_c	10
RESULTS_SEARCH_16_PARAMETERS_AUTO_CALIBRATION_MCP_m_m_f_s	0.25
RESULTS_SEARCH_16_PARAMETERS_AUTO_CALIBRATION_MCP_m_m_p_f	0.33
RESULTS_SEARCH_16_PARAMETERS_AUTO_CALIBRATION_MCP_m_m_p_rms_f	1
RESULTS_SEARCH_16_PARAMETERS_AUTO_CALIBRATION_MCP_m_p_t_f	1
RESULTS_SEARCH_16_PARAMETERS_AUTO_CALIBRATION_MCP_m_r_h_n_b	15
RESULTS_SEARCH_16_PARAMETERS_AUTO_CALIBRATION_MCP_m_z_n_s	99
RESULTS_SEARCH_16_PARAMETERS_AUTO_CALIBRATION_MCP_m_z_s_mn_f_r	0.0666667
RESULTS_SEARCH_16_PARAMETERS_AUTO_CALIBRATION_MCP_m_z_s_mx_f_r	0.1
RESULTS_SEARCH_16_PARAMETERS_MS_AUTO_CALIBRATION_OUT_avres	1.61835e-09
RESULTS_SEARCH_16_PARAMETERS_MS_AUTO_CALIBRATION_OUT_c0	0.00453739
RESULTS_SEARCH_16_PARAMETERS_MS_AUTO_CALIBRATION_OUT_c1minus1	-0.000169946
RESULTS_SEARCH_16_PARAMETERS_MS_AUTO_CALIBRATION_OUT_c2	0
RESULTS_SEARCH_16_PARAMETERS_MS_AUTO_CALIBRATION_OUT_file	1
RESULTS_SEARCH_16_PARAMETERS_MS_AUTO_CALIBRATION_OUT_partnumber	1900-01-08
RESULTS_SEARCH_16_PARAMETERS_MS_AUTO_CALIBRATION_OUT_polyorder	1900-01-01
RESULTS_SEARCH_16_PARAMETERS_MS_AUTO_CALIBRATION_OUT_sample	1
RESULTS_SEARCH_16_PARAMETERS_MS_AUTO_CALIBRATION_OUT_squareroot	TRUE
RESULTS_SEARCH_16_PARAMETERS_MSMS_AUTO_CALIBRATION_OUT_avres	-4.85313e-08
RESULTS_SEARCH_16_PARAMETERS_MSMS_AUTO_CALIBRATION_OUT_c0	-6.59416e-05
RESULTS_SEARCH_16_PARAMETERS_MSMS_AUTO_CALIBRATION_OUT_c1minus1	-1.03251e-06
RESULTS_SEARCH_16_PARAMETERS_MSMS_AUTO_CALIBRATION_OUT_c2	0
RESULTS_SEARCH_16_PARAMETERS_MSMS_AUTO_CALIBRATION_OUT_file	1
RESULTS_SEARCH_16_PARAMETERS_MSMS_AUTO_CALIBRATION_OUT_partnumber	8
RESULTS_SEARCH_16_PARAMETERS_MSMS_AUTO_CALIBRATION_OUT_polyorder	1900-01-01
RESULTS_SEARCH_16_PARAMETERS_MSMS_AUTO_CALIBRATION_OUT_sample	1
RESULTS_SEARCH_16_PARAMETERS_MSMS_AUTO_CALIBRATION_OUT_squareroot	TRUE
RESULTS_SEARCH_16_PARAMETERS_MAX_PRECURSORS_FRAGLET	5
RESULTS_SEARCH_16_PARAMETERS_MAX_PRECURSORS_TAGLET	1
RESULTS_SEARCH_16_PARAMETERS_PRECURSORS_DR_FRAGLET	10
RESULTS_SEARCH_16_PARAMETERS_PRECURSORS_DR_TAGLET	3
RESULTS_SEARCH_16_PARAMETERS_DEFAULT_CHARGE_STATE_1_charge	2
RESULTS_SEARCH_16_PARAMETERS_DEFAULT_CHARGE_STATE_1_probability	1
RESULTS_SEARCH_16_PARAMETERS_DEFAULT_CHARGE_STATE_2_charge	3
RESULTS_SEARCH_16_PARAMETERS_DEFAULT_CHARGE_STATE_2_probability	1
RESULTS_SEARCH_16_PARAMETERS_DEFAULT_CHARGE_STATE_3_charge	4
RESULTS_SEARCH_16_PARAMETERS_DEFAULT_CHARGE_STATE_3_probability	1
RESULTS_SEARCH_16_PARAMETERS_VERSION	5.0.0.0, 4769
RESULTS_SEARCH_16_PARAMETERS_PARAGON_VERSION	5.0.0.0, 4767
RESULTS_SEARCH_16_PARAMETERS_APPLICATION	ProteinPilot(tm) Software
RESULTS_SEARCH_16_PARAMETERS_PROGROUP_alternativedispositionmaximumfoldprobabilitydrop	100
RESULTS_SEARCH_16_PARAMETERS_PROGROUP_alternativedispositionmaximumfoldscoredrop	2
RESULTS_SEARCH_16_PARAMETERS_PROGROUP_autodiscordantpeptidethreshold	0.3
RESULTS_SEARCH_16_PARAMETERS_PROGROUP_bayesconfidencecalclulation	TRUE
RESULTS_SEARCH_16_PARAMETERS_PROGROUP_calibrateconfidence	TRUE
RESULTS_SEARCH_16_PARAMETERS_PROGROUP_compresspeptides	FALSE
RESULTS_SEARCH_16_PARAMETERS_PROGROUP_confidencepercentthresholdforexcludingothersfromquant	15
RESULTS_SEARCH_16_PARAMETERS_PROGROUP_confidencepercentthresholdforincludingselfinquant	15
RESULTS_SEARCH_16_PARAMETERS_PROGROUP_donotstoremspeaklists	FALSE
RESULTS_SEARCH_16_PARAMETERS_PROGROUP_fasta	C:\AB SCIEX\ProteinPilot Data\SearchDatabases\SwissProt_140703.fasta
RESULTS_SEARCH_16_PARAMETERS_PROGROUP_featuregroupminpepconf	0.66
RESULTS_SEARCH_16_PARAMETERS_PROGROUP_featuregroupminups	0.47
RESULTS_SEARCH_16_PARAMETERS_PROGROUP_focusingintersection	4
RESULTS_SEARCH_16_PARAMETERS_PROGROUP_focusingminimummatchconfidence	0.1
RESULTS_SEARCH_16_PARAMETERS_PROGROUP_focusingminunusedprotscore	0.1
RESULTS_SEARCH_16_PARAMETERS_PROGROUP_focusingsubsetcutoff	1900-01-06
RESULTS_SEARCH_16_PARAMETERS_PROGROUP_intersection	1.3
RESULTS_SEARCH_16_PARAMETERS_PROGROUP_minimummatchconfidencecutoff	0.001
RESULTS_SEARCH_16_PARAMETERS_PROGROUP_minunusedprotscore	0.0458
RESULTS_SEARCH_16_PARAMETERS_PROGROUP_subsetcutoff	2
RESULTS_SEARCH_16_PARAMETERS_PROGROUP_unusedprotscorethresholdforexcludingothersfromquant	1.3
RESULTS_SEARCH_16_PARAMETERS_PEAKLIST_count	3834
RESULTS_SEARCH_16_PARAMETERS_PEAKLIST_filenumber	1
RESULTS_SEARCH_16_PARAMETERS_PEAKLIST_original_count	3834
RESULTS_SEARCH_16_PARAMETERS_PEAKLIST_originalfilename	C:\Users\T55002\Desktop\5600 data\MP\MP_121205.2.wiff
RESULTS_SEARCH_16_PARAMETERS_PEAKLIST_partnumber	8
RESULTS_SEARCH_16_PARAMETERS_QUANT_TYPE_background_correction	FALSE
RESULTS_SEARCH_16_PARAMETERS_QUANT_TYPE_bias_correction	TRUE
RESULTS_SEARCH_16_PARAMETERS_QUANT_TYPE_keep_extreme_peptides_over_fraction	0
RESULTS_SEARCH_16_PARAMETERS_QUANT_TYPE_low_confidence_check	TRUE
RESULTS_SEARCH_16_PARAMETERS_QUANT_TYPE_low_intensity_check	TRUE
RESULTS_SEARCH_16_PARAMETERS_QUANT_TYPE_median_statistic	TRUE
RESULTS_SEARCH_16_PARAMETERS_QUANT_TYPE_mod_check	TRUE
RESULTS_SEARCH_16_PARAMETERS_QUANT_TYPE_quant_threshold	-1
RESULTS_SEARCH_16_PARAMETERS_QUANT_TYPE_quant_threshold_sn	9
RESULTS_SEARCH_16_PARAMETERS_QUANT_TYPE_separate_searches	FALSE
RESULTS_SEARCH_16_PARAMETERS_QUANT_TYPE_shared_msms_check	TRUE
RESULTS_SEARCH_16_PARAMETERS_PARAGON_METHOD_SETTINGS_UI_SAMPLE_TYPE	Identification
RESULTS_SEARCH_16_PARAMETERS_PARAGON_METHOD_SETTINGS_UI_CYS_ALKYLATION	Iodoacetamide
RESULTS_SEARCH_16_PARAMETERS_PARAGON_METHOD_SETTINGS_UI_DIGESTION	Trypsin
RESULTS_SEARCH_16_PARAMETERS_PARAGON_METHOD_SETTINGS_UI_INSTRUMENT	TripleTOF 5600
RESULTS_SEARCH_16_PARAMETERS_PARAGON_METHOD_SETTINGS_UI_SPECIES	Saccharomyces cerevisiae
RESULTS_SEARCH_16_PARAMETERS_PARAGON_METHOD_SETTINGS_UI_SEARCH_EFFORT	Thorough
RESULTS_SEARCH_16_PARAMETERS_PARAGON_METHOD_SETTINGS_UI_ID_FOCUS	Biological modifications
RESULTS_SEARCH_16_PARAMETERS_PARAGON_METHOD_SETTINGS_UI_USER_NAME	T55002\T55002
RESULTS_SEARCH_16_PARAMETERS_PARAGON_METHOD_SETTINGS_UI_MACHINE_NAME	T55002
RESULTS_SEARCH_16_PARAMETERS_PARAGON_METHOD_SETTINGS_UI_SEARCH_ID	6.35579e+17
RESULTS_SEARCH_16_PARAMETERS_PARAGON_METHOD_SETTINGS_UI_START_TIME	2015-01-27 09:48:28
RESULTS_SEARCH_16_PARAMETERS_PARAGON_METHOD_SETTINGS_UI_MIN_UNUSED_PROTSCORE	0.0458
RESULTS_SEARCH_16_PARAMETERS_PARAGON_METHOD_SETTINGS_UI_PSPEP	TRUE
RESULTS_SEARCH_17_time_cpu	37206
RESULTS_SEARCH_17_time_duration	70512
RESULTS_SEARCH_17_version	5.0.0.4767
RESULTS_SEARCH_17_xml:id	SEARCH:1:635579489083909029_8
RESULTS_SEARCH_17_PARAMETERS_chemical_data_edited	FALSE
RESULTS_SEARCH_17_PARAMETERS_do_multiprecursor_search	TRUE
RESULTS_SEARCH_17_PARAMETERS_do_reverse_search	TRUE
RESULTS_SEARCH_17_PARAMETERS_max_quant_labels	35
RESULTS_SEARCH_17_PARAMETERS_maxresults	15
RESULTS_SEARCH_17_PARAMETERS_separate_searches	FALSE
RESULTS_SEARCH_17_PARAMETERS_MSTOLERANCE_type	dalton
RESULTS_SEARCH_17_PARAMETERS_MSTOLERANCE_value	0.05
RESULTS_SEARCH_17_PARAMETERS_MSMSTOLERANCE_type	dalton
RESULTS_SEARCH_17_PARAMETERS_MSMSTOLERANCE_value	0.1
RESULTS_SEARCH_17_PARAMETERS_MS_STANDARD_DEVIATION_type	dalton
RESULTS_SEARCH_17_PARAMETERS_MS_STANDARD_DEVIATION_value	0.0011
RESULTS_SEARCH_17_PARAMETERS_MSMS_STANDARD_DEVIATION_type	dalton
RESULTS_SEARCH_17_PARAMETERS_MSMS_STANDARD_DEVIATION_value	0.01
RESULTS_SEARCH_17_PARAMETERS_FASTA_filename	C:\AB SCIEX\ProteinPilot Data\SearchDatabases\SwissProt_140703.fasta
RESULTS_SEARCH_17_PARAMETERS_AUTO_CALIBRATION_ms	TRUE
RESULTS_SEARCH_17_PARAMETERS_AUTO_CALIBRATION_msexport	FALSE
RESULTS_SEARCH_17_PARAMETERS_AUTO_CALIBRATION_msms	TRUE
RESULTS_SEARCH_17_PARAMETERS_AUTO_CALIBRATION_msmstolsdratio	2.75
RESULTS_SEARCH_17_PARAMETERS_AUTO_CALIBRATION_mstolsdratio	7
RESULTS_SEARCH_17_PARAMETERS_AUTO_CALIBRATION_squareroot	TRUE
RESULTS_SEARCH_17_PARAMETERS_AUTO_CALIBRATION_type	dalton
RESULTS_SEARCH_17_PARAMETERS_AUTO_CALIBRATION_MCP_d_s_s_f	0.0666667
RESULTS_SEARCH_17_PARAMETERS_AUTO_CALIBRATION_MCP_d_s_w_f	3
RESULTS_SEARCH_17_PARAMETERS_AUTO_CALIBRATION_MCP_m_f_r_mbc	200
RESULTS_SEARCH_17_PARAMETERS_AUTO_CALIBRATION_MCP_m_m_c	1900-01-10
RESULTS_SEARCH_17_PARAMETERS_AUTO_CALIBRATION_MCP_m_m_f_s	0.25
RESULTS_SEARCH_17_PARAMETERS_AUTO_CALIBRATION_MCP_m_m_p_f	0.33
RESULTS_SEARCH_17_PARAMETERS_AUTO_CALIBRATION_MCP_m_m_p_rms_f	1
RESULTS_SEARCH_17_PARAMETERS_AUTO_CALIBRATION_MCP_m_p_t_f	1
RESULTS_SEARCH_17_PARAMETERS_AUTO_CALIBRATION_MCP_m_r_h_n_b	15
RESULTS_SEARCH_17_PARAMETERS_AUTO_CALIBRATION_MCP_m_z_n_s	99
RESULTS_SEARCH_17_PARAMETERS_AUTO_CALIBRATION_MCP_m_z_s_mn_f_r	0.0666667
RESULTS_SEARCH_17_PARAMETERS_AUTO_CALIBRATION_MCP_m_z_s_mx_f_r	0.1
RESULTS_SEARCH_17_PARAMETERS_MS_AUTO_CALIBRATION_OUT_avres	-4.31493e-10
RESULTS_SEARCH_17_PARAMETERS_MS_AUTO_CALIBRATION_OUT_c0	0.00458554
RESULTS_SEARCH_17_PARAMETERS_MS_AUTO_CALIBRATION_OUT_c1minus1	-0.000172229
RESULTS_SEARCH_17_PARAMETERS_MS_AUTO_CALIBRATION_OUT_c2	0
RESULTS_SEARCH_17_PARAMETERS_MS_AUTO_CALIBRATION_OUT_file	1
RESULTS_SEARCH_17_PARAMETERS_MS_AUTO_CALIBRATION_OUT_partnumber	9
RESULTS_SEARCH_17_PARAMETERS_MS_AUTO_CALIBRATION_OUT_polyorder	1
RESULTS_SEARCH_17_PARAMETERS_MS_AUTO_CALIBRATION_OUT_sample	1
RESULTS_SEARCH_17_PARAMETERS_MS_AUTO_CALIBRATION_OUT_squareroot	TRUE
RESULTS_SEARCH_17_PARAMETERS_MSMS_AUTO_CALIBRATION_OUT_avres	-1.00015e-07
RESULTS_SEARCH_17_PARAMETERS_MSMS_AUTO_CALIBRATION_OUT_c0	-4.73898e-05
RESULTS_SEARCH_17_PARAMETERS_MSMS_AUTO_CALIBRATION_OUT_c1minus1	-2.0215e-06
RESULTS_SEARCH_17_PARAMETERS_MSMS_AUTO_CALIBRATION_OUT_c2	0
RESULTS_SEARCH_17_PARAMETERS_MSMS_AUTO_CALIBRATION_OUT_file	1
RESULTS_SEARCH_17_PARAMETERS_MSMS_AUTO_CALIBRATION_OUT_partnumber	9
RESULTS_SEARCH_17_PARAMETERS_MSMS_AUTO_CALIBRATION_OUT_polyorder	1
RESULTS_SEARCH_17_PARAMETERS_MSMS_AUTO_CALIBRATION_OUT_sample	1
RESULTS_SEARCH_17_PARAMETERS_MSMS_AUTO_CALIBRATION_OUT_squareroot	TRUE
[truncated: 2,582 more rows]

## Sheet: Metadata Calculations
	Subsearch	Search string	present		File index down	Part number	Spectra - 'original'	Spectra 'count' - non-empty?	max original Spectra for part	Max non-empty spectra for part	File Index for first only
	1	RESULTS_SEARCH_1_PARAMETERS_PEAKLIST_rawdatafilename		C:\Users\T55002\Desktop\5600 data\MP\MP_121205.2.wiff	1	1	3853	3853	3853	3853	1
	2	RESULTS_SEARCH_2_PARAMETERS_PEAKLIST_rawdatafilename		C:\Users\T55002\Desktop\5600 data\MP\MP_121205.2.wiff	1	1	3853	3853
	3	RESULTS_SEARCH_3_PARAMETERS_PEAKLIST_rawdatafilename		C:\Users\T55002\Desktop\5600 data\MP\MP_121205.2.wiff	1	2	3837	3837	3837	3837
1 if Rapid, 2 if Thor	4	RESULTS_SEARCH_4_PARAMETERS_PEAKLIST_rawdatafilename		C:\Users\T55002\Desktop\5600 data\MP\MP_121205.2.wiff	1	2	3837	3837
2	5	RESULTS_SEARCH_5_PARAMETERS_PEAKLIST_rawdatafilename		C:\Users\T55002\Desktop\5600 data\MP\MP_121205.2.wiff	1	3	3844	3844	3844	3844
	6	RESULTS_SEARCH_6_PARAMETERS_PEAKLIST_rawdatafilename		C:\Users\T55002\Desktop\5600 data\MP\MP_121205.2.wiff	1	3	3844	3844
# Segments	7	RESULTS_SEARCH_7_PARAMETERS_PEAKLIST_rawdatafilename		C:\Users\T55002\Desktop\5600 data\MP\MP_121205.2.wiff	1	4	3879	3879	3879	3879
38	8	RESULTS_SEARCH_8_PARAMETERS_PEAKLIST_rawdatafilename		C:\Users\T55002\Desktop\5600 data\MP\MP_121205.2.wiff	1	4	3879	3879
(max is 1000 segments)	9	RESULTS_SEARCH_9_PARAMETERS_PEAKLIST_rawdatafilename		C:\Users\T55002\Desktop\5600 data\MP\MP_121205.2.wiff	1	5	3835	3835	3835	3835
	10	RESULTS_SEARCH_10_PARAMETERS_PEAKLIST_rawdatafilename		C:\Users\T55002\Desktop\5600 data\MP\MP_121205.2.wiff	1	5	3835	3835
	11	RESULTS_SEARCH_11_PARAMETERS_PEAKLIST_rawdatafilename		C:\Users\T55002\Desktop\5600 data\MP\MP_121205.2.wiff	1	6	3800	3800	3800	3800
	12	RESULTS_SEARCH_12_PARAMETERS_PEAKLIST_rawdatafilename		C:\Users\T55002\Desktop\5600 data\MP\MP_121205.2.wiff	1	6	3800	3800
	13	RESULTS_SEARCH_13_PARAMETERS_PEAKLIST_rawdatafilename		C:\Users\T55002\Desktop\5600 data\MP\MP_121205.2.wiff	1	7	3847	3847	3847	3847
	14	RESULTS_SEARCH_14_PARAMETERS_PEAKLIST_rawdatafilename		C:\Users\T55002\Desktop\5600 data\MP\MP_121205.2.wiff	1	7	3847	3847
	15	RESULTS_SEARCH_15_PARAMETERS_PEAKLIST_rawdatafilename		C:\Users\T55002\Desktop\5600 data\MP\MP_121205.2.wiff	1	8	3834	3834	3834	3834
	16	RESULTS_SEARCH_16_PARAMETERS_PEAKLIST_rawdatafilename		C:\Users\T55002\Desktop\5600 data\MP\MP_121205.2.wiff	1	8	3834	3834
	17	RESULTS_SEARCH_17_PARAMETERS_PEAKLIST_rawdatafilename		C:\Users\T55002\Desktop\5600 data\MP\MP_121205.2.wiff	1	9	3850	3850	3850	3850
	18	RESULTS_SEARCH_18_PARAMETERS_PEAKLIST_rawdatafilename		C:\Users\T55002\Desktop\5600 data\MP\MP_121205.2.wiff	1	9	3850	3850
	19	RESULTS_SEARCH_19_PARAMETERS_PEAKLIST_rawdatafilename		C:\Users\T55002\Desktop\5600 data\MP\MP_121205.2.wiff	1	10	3877	3877	3877	3877
	20	RESULTS_SEARCH_20_PARAMETERS_PEAKLIST_rawdatafilename		C:\Users\T55002\Desktop\5600 data\MP\MP_121205.2.wiff	1	10	3877	3877
	21	RESULTS_SEARCH_21_PARAMETERS_PEAKLIST_rawdatafilename		C:\Users\T55002\Desktop\5600 data\MP\MP_121205.2.wiff	1	11	3800	3800	3800	3800
	22	RESULTS_SEARCH_22_PARAMETERS_PEAKLIST_rawdatafilename		C:\Users\T55002\Desktop\5600 data\MP\MP_121205.2.wiff	1	11	3800	3800
	23	RESULTS_SEARCH_23_PARAMETERS_PEAKLIST_rawdatafilename		C:\Users\T55002\Desktop\5600 data\MP\MP_121205.2.wiff	1	12	3850	3850	3850	3850
	24	RESULTS_SEARCH_24_PARAMETERS_PEAKLIST_rawdatafilename		C:\Users\T55002\Desktop\5600 data\MP\MP_121205.2.wiff	1	12	3850	3850
	25	RESULTS_SEARCH_25_PARAMETERS_PEAKLIST_rawdatafilename		C:\Users\T55002\Desktop\5600 data\MP\MP_121205.2.wiff	1	13	3874	3874	3874	3874
	26	RESULTS_SEARCH_26_PARAMETERS_PEAKLIST_rawdatafilename		C:\Users\T55002\Desktop\5600 data\MP\MP_121205.2.wiff	1	13	3874	3874
	27	RESULTS_SEARCH_27_PARAMETERS_PEAKLIST_rawdatafilename		C:\Users\T55002\Desktop\5600 data\MP\MP_121205.2.wiff	1	14	3807	3807	3807	3807
	28	RESULTS_SEARCH_28_PARAMETERS_PEAKLIST_rawdatafilename		C:\Users\T55002\Desktop\5600 data\MP\MP_121205.2.wiff	1	14	3807	3807
	29	RESULTS_SEARCH_29_PARAMETERS_PEAKLIST_rawdatafilename		C:\Users\T55002\Desktop\5600 data\MP\MP_121205.2.wiff	1	15	3835	3835	3835	3835
	30	RESULTS_SEARCH_30_PARAMETERS_PEAKLIST_rawdatafilename		C:\Users\T55002\Desktop\5600 data\MP\MP_121205.2.wiff	1	15	3835	3835
	31	RESULTS_SEARCH_31_PARAMETERS_PEAKLIST_rawdatafilename		C:\Users\T55002\Desktop\5600 data\MP\MP_121205.2.wiff	1	16	3871	3871	3871	3871
	32	RESULTS_SEARCH_32_PARAMETERS_PEAKLIST_rawdatafilename		C:\Users\T55002\Desktop\5600 data\MP\MP_121205.2.wiff	1	16	3871	3871
	33	RESULTS_SEARCH_33_PARAMETERS_PEAKLIST_rawdatafilename		C:\Users\T55002\Desktop\5600 data\MP\MP_121205.2.wiff	1	17	3823	3823	3823	3823
	34	RESULTS_SEARCH_34_PARAMETERS_PEAKLIST_rawdatafilename		C:\Users\T55002\Desktop\5600 data\MP\MP_121205.2.wiff	1	17	3823	3823
	35	RESULTS_SEARCH_35_PARAMETERS_PEAKLIST_rawdatafilename		C:\Users\T55002\Desktop\5600 data\MP\MP_121205.2.wiff	1	18	3824	3824	3824	3824
	36	RESULTS_SEARCH_36_PARAMETERS_PEAKLIST_rawdatafilename		C:\Users\T55002\Desktop\5600 data\MP\MP_121205.2.wiff	1	18	3824	3824
	37	RESULTS_SEARCH_37_PARAMETERS_PEAKLIST_rawdatafilename		C:\Users\T55002\Desktop\5600 data\MP\MP_121205.2.wiff	1	19	3826	3826	3826	3826
	38	RESULTS_SEARCH_38_PARAMETERS_PEAKLIST_rawdatafilename		C:\Users\T55002\Desktop\5600 data\MP\MP_121205.2.wiff	1	19	3826	3826

## Sheet: Curated Metadata
Group file metadata term	Metadata Description (of raw extracted item)	Use Partial Match	Term in Stream	Derived (Calculated)	Value	Validation check/comments	Conversion type, if done	Conversion factor		Metadata Category	Metadata Description of Final Metadata Item (converted manually, if applicable)	Value
	Group filename			1						Attributes - General	Group filename	S3_H3-TAP_BufferW.group
RESULTS_SEARCH_1_PARAMETERS_PARAGON_METHOD_SETTINGS_UI_START_TIME	Start date		1		2015-01-27 09:48:28					Attributes - General	Start date	2015-01-27 09:48:28
RESULTS_SEARCH_STAT_search_begin_time_clock	Start time		1		2015-01-27 09:48:28					Attributes - General	Start time	2015-01-27 09:48:28
RESULTS_SEARCH_1_PARAMETERS_PARAGON_METHOD_SETTINGS_UI_USER_NAME	User name		1		T55002\T55002					Attributes - General	User name	T55002\T55002
RESULTS_SEARCH_1_xml:id	Internal search identifier number		1	1						Attributes - General	Internal search identifier number
PARAMETERS_PEAKLIST_original_count				1						Attributes - Input data	Number of spectra in search	72966
PARAMETERS_PEAKLIST_count				1						Attributes - Input data	Number of non-empty spectra in search	72966
PARAMETERS_PEAKLIST_filenumber	Number of input files	1	1	1	1					Attributes - Input data	Number of input files	1
RESULTS_SEARCH_1_PARAMETERS_PARAGON_METHOD_SETTINGS_UI_SAMPLE_TYPE	Sample Type		1		Identification					Parameters - User settings	Sample Type	Identification
RESULTS_SEARCH_1_PARAMETERS_PARAGON_METHOD_SETTINGS_UI_CYS_ALKYLATION	Cysteine Alkylation		1		Iodoacetamide					Parameters - User settings	Cysteine Alkylation	Iodoacetamide
RESULTS_SEARCH_1_PARAMETERS_PARAGON_METHOD_SETTINGS_UI_DIGESTION	Digestion		1		Trypsin					Parameters - User settings	Digestion	Trypsin
RESULTS_SEARCH_1_PARAMETERS_PARAGON_METHOD_SETTINGS_UI_SPECIAL_FACTOR	Special Factors									Parameters - User settings	Special Factors
RESULTS_SEARCH_1_PARAMETERS_PARAGON_METHOD_SETTINGS_UI_INSTRUMENT	Instrument		1		TripleTOF 5600					Parameters - User settings	Instrument	TripleTOF 5600
RESULTS_SEARCH_1_PARAMETERS_PARAGON_METHOD_SETTINGS_UI_SPECIES	Species		1		Saccharomyces cerevisiae					Parameters - User settings	Species	Saccharomyces cerevisiae
RESULTS_SEARCH_1_PARAMETERS_PARAGON_METHOD_SETTINGS_UI_SEARCH_EFFORT	Search Effort		1		Thorough					Parameters - User settings	Search Effort	Thorough
RESULTS_SEARCH_1_PARAMETERS_PARAGON_METHOD_SETTINGS_UI_ID_FOCUS	ID Focus		1		Biological modifications					Parameters - User settings	ID Focus	Biological modifications
RESULTS_SEARCH_1_PARAMETERS_PARAGON_METHOD_SETTINGS_UI_MIN_UNUSED_PROTSCORE	Minimum Unused ProtScore		1		0.0458					Parameters - User settings	Minimum Unused ProtScore	0.0458
RESULTS_SEARCH_1_PARAMETERS_PARAGON_METHOD_SETTINGS_UI_PSPEP	FDR Analysis		1		TRUE		Logical to English			Parameters - User settings	FDR Analysis	Yes
	Quantitation						Logical to English			Parameters - User settings	Quantitation
RESULTS_SEARCH_1_PARAMETERS_QUANT_TYPE_background_correction	Background Correction		1		FALSE		Logical to English			Parameters - User settings	Background Correction	No
RESULTS_SEARCH_1_PARAMETERS_QUANT_TYPE_bias_correction	Bias Correction		1		TRUE		Logical to English			Parameters - User settings	Bias Correction	Yes
	Channel to use as denominator in ratios									Parameters - User settings	Channel to use as denominator in ratios
RESULTS_SEARCH_1_PARAMETERS_chemical_data_edited	Modified Data Dictionary or Parameter Translation		1		FALSE		Logical to English			Parameters - User settings	Modified Data Dictionary or Parameter Translation	No
RESULTS_SEARCH_1_PARAMETERS_FASTA_filename	Database filename		1		C:\AB SCIEX\ProteinPilot Data\SearchDatabases\SwissProt_140703.fasta					Attributes - Search database	Database filename	C:\AB SCIEX\ProteinPilot Data\SearchDatabases\SwissProt_140703.fasta
				1						Attributes - Search database	Number of Proteins in Database	6623
RESULTS_SEARCH_STAT_num_proteins	Number of proteins searched		1		13246					Attributes - Search database	Number of proteins searched	13246
				1						Attributes - Search database	Number of Residues in Database	3013320
RESULTS_SEARCH_STAT_num_residues	Number of residues searched		1		6026640					Attributes - Search database	Number of residues searched	6026640
RESULTS_SEARCH_STAT_computer_memory	RAM (MB)		1		12285					Attributes - Hardware	RAM (MB)	12285
RESULTS_SEARCH_STAT_computer_name	Computer name		1		T55002					Attributes - Hardware	Computer name	T55002
RESULTS_SEARCH_STAT_number_cores	Number of cores in computer		1		12					Attributes - Hardware	Number of cores in computer	12
RESULTS_SEARCH_STAT_number_processors	Number of threads (double cores if hyperthreading on)		1		12					Attributes - Hardware	Number of threads (double cores if hyperthreading on)	12
RESULTS_SEARCH_STAT_number_licensed_tasks	Number of cores licensed to use		1		16					Attributes - Software environment	Number of cores licensed to use	16
RESULTS_SEARCH_STAT_os	Operating system		1		Windows 7 Professional Service Pack 1 (6.1.7601)					Attributes - Software environment	Operating system	Windows 7 Professional Service Pack 1 (6.1.7601)
RESULTS_SEARCH_1_PARAMETERS_VERSION	ProteinPilot Software Version		1		5.0.0.0, 4769					Attributes - Software environment	ProteinPilot Software Version	5.0.0.0, 4769
RESULTS_SEARCH_1_PARAMETERS_PARAGON_VERSION	Paragon Algorithm Version		1		5.0.0.0, 4767					Attributes - Software environment	Paragon Algorithm Version	5.0.0.0, 4767
RESULTS_SEARCH_1_PARAMETERS_APPLICATION	Application name		1		ProteinPilot(tm) Software					Attributes - Software environment	Application name	ProteinPilot(tm) Software
RESULTS_GROUPRESULTSUMMARY_1_confidence	Confidence of first row in summary statistics ID statistics		1		0.99		Fraction to %	100		Statistics - Protein Summary Table	Percent Confidence of first row in Summary Statistics ID Statistics	99
RESULTS_GROUPRESULTSUMMARY_1_distinctpeptides	Distinct peptides associated with 99% confidence proteins		1		7559					Statistics - Protein Summary Table	Distinct peptides associated with 99% confidence proteins	7559
RESULTS_GROUPRESULTSUMMARY_1_proteinsbeforegroupping	Proteins before grouping (99% confidence)		1		457					Statistics - Protein Summary Table	Proteins before grouping (99% confidence)	457
RESULTS_GROUPRESULTSUMMARY_1_proteinsidentified	Proteins detected (99% confidence)		1		346					Statistics - Protein Summary Table	Proteins detected (99% confidence)	346
RESULTS_GROUPRESULTSUMMARY_1_spectraidentified	Spectra associated with 99% confidence proteins		1		21900					Statistics - Protein Summary Table	Spectra associated with 99% confidence proteins	21900
RESULTS_GROUPRESULTSUMMARY_2_confidence	Confidence of second row in Summary Statistics ID statistics		1		0.95		Fraction to %	100		Statistics - Protein Summary Table	Percent Confidence of first row in Summary Statistics ID Statistics	95
RESULTS_GROUPRESULTSUMMARY_2_distinctpeptides	Distinct peptides associated with 95% confidence proteins		1		7686					Statistics - Protein Summary Table	Distinct peptides associated with 95% confidence proteins	7686
RESULTS_GROUPRESULTSUMMARY_2_proteinsbeforegroupping	Proteins before grouping (95% confidence)		1		559					Statistics - Protein Summary Table	Proteins before grouping (95% confidence)	559
RESULTS_GROUPRESULTSUMMARY_2_proteinsidentified	Proteins detected (95% confidence)		1		408					Statistics - Protein Summary Table	Proteins detected (95% confidence)	408
RESULTS_GROUPRESULTSUMMARY_2_spectraidentified	Spectra associated with 95% confidence proteins		1		22095					Statistics - Protein Summary Table	Spectra associated with 95% confidence proteins	22095
RESULTS_GROUPRESULTSUMMARY_3_confidence	Confidence of third row in summary statistics ID statistics		1		0.66		Fraction to %	100		Statistics - Protein Summary Table	Percent Confidence of first row in Summary Statistics ID Statistics	66
RESULTS_GROUPRESULTSUMMARY_3_distinctpeptides	Distinct peptides associated with 66% confidence proteins		1		7816					Statistics - Protein Summary Table	Distinct peptides associated with 66% confidence proteins	7816
RESULTS_GROUPRESULTSUMMARY_3_proteinsbeforegroupping	Proteins before grouping (66% confidence)		1		621					Statistics - Protein Summary Table	Proteins before grouping (66% confidence)	621
RESULTS_GROUPRESULTSUMMARY_3_proteinsidentified	Proteins detected (66% confidence)		1		460					Statistics - Protein Summary Table	Proteins detected (66% confidence)	460
RESULTS_GROUPRESULTSUMMARY_3_spectraidentified	Spectra associated with 66% confidence proteins		1		22283					Statistics - Protein Summary Table	Spectra associated with 66% confidence proteins	22283
RESULTS_GROUPRESULTSUMMARY_4_confidence	Confidence of fourth row in Summary Statistics ID statistics		1		0.100088		Fraction to %	100		Statistics - Protein Summary Table	Percent Confidence of first row in Summary Statistics ID Statistics	10.0088
RESULTS_GROUPRESULTSUMMARY_4_distinctpeptides	Distinct peptides associated with 10% confidence proteins		1		8014					Statistics - Protein Summary Table	Distinct peptides associated with 10% confidence proteins	8014
RESULTS_GROUPRESULTSUMMARY_4_proteinsbeforegroupping	Proteins before grouping (10% confidence)		1		795					Statistics - Protein Summary Table	Proteins before grouping (10% confidence)	795
RESULTS_GROUPRESULTSUMMARY_4_proteinsidentified	Proteins detected (10% confidence)		1		570					Statistics - Protein Summary Table	Proteins detected (10% confidence)	570
RESULTS_GROUPRESULTSUMMARY_4_spectraidentified	Spectra associated with 10% confidence proteins		1		22578					Statistics - Protein Summary Table	Spectra associated with 10% confidence proteins	22578
PARAMETERS_PEAKLIST_partnumber	Number of segments the input data are broken into	1	1	1	19					Parameters - Search Dimension Factors	Number of segments the input data are broken into	19
				1						Parameters - Search Dimension Factors	Number of searches per segment (2 for Thorough, 1 for Rapid)	2
				1						Parameters - Search Dimension Factors	Number of apparent sub-searches in group file	38
RESULTS_SEARCH_1_PARAMETERS_do_reverse_search	Do reversed search		1		TRUE					Parameters - Search Dimension Factors	Do reversed search	TRUE
RESULTS_SEARCH_1_PARAMETERS_QUANT_TYPE_separate_searches	Do separate searches for each plex in MS1 quantitation		1		FALSE					Parameters - Search Dimension Factors	Do separate searches for each plex in MS1 quantitation	FALSE
RESULTS_SEARCH_1_PARAMETERS_maxresults	Maximum number of hypotheses to keep per spectrum		1		15					Parameters - Search Dimension Factors	Maximum number of hypotheses to keep per spectrum	15
RESULTS_SEARCH_1_PARAMETERS_MSTOLERANCE_type	MS1 initial mass error tolerance type		1		dalton					Parameters - Identification - Mass accuracy	MS1 initial mass error tolerance type	dalton
RESULTS_SEARCH_1_PARAMETERS_MSTOLERANCE_value	MS1 initial mass error tolerance value		1		0.05					Parameters - Identification - Mass accuracy	MS1 initial mass error tolerance value	0.05
RESULTS_SEARCH_1_PARAMETERS_MSMSTOLERANCE_type	MS2 initial mass error tolerance type		1		dalton					Parameters - Identification - Mass accuracy	MS2 initial mass error tolerance type	dalton
RESULTS_SEARCH_1_PARAMETERS_MSMSTOLERANCE_value	MS2 initial mass error tolerance value		1		0.1					Parameters - Identification - Mass accuracy	MS2 initial mass error tolerance value	0.1
RESULTS_SEARCH_1_PARAMETERS_MS_STANDARD_DEVIATION_type	MS1 final mass error standard deviation type		1		dalton					Parameters - Identification - Mass accuracy	MS1 final mass error standard deviation type	dalton
RESULTS_SEARCH_1_PARAMETERS_MS_STANDARD_DEVIATION_value	MS1 final mass error standard deviation value		1		0.0011					Parameters - Identification - Mass accuracy	MS1 final mass error standard deviation value	0.0011
RESULTS_SEARCH_1_PARAMETERS_MSMS_STANDARD_DEVIATION_type	MS2 final mass error standard deviation type		1		dalton					Parameters - Identification - Mass accuracy	MS2 final mass error standard deviation type	dalton
RESULTS_SEARCH_1_PARAMETERS_MSMS_STANDARD_DEVIATION_value	MS2 final mass error standard deviation value		1		0.01					Parameters - Identification - Mass accuracy	MS2 final mass error standard deviation value	0.01
RESULTS_SEARCH_1_PARAMETERS_do_multiprecursor_search	Use multi-precursor search function		1		TRUE					Parameters - Identification - Multi-precursor search	Use multi-precursor search function	TRUE
RESULTS_SEARCH_1_PARAMETERS_MAX_PRECURSORS_FRAGLET	Maximum number of different precursor masses to try to match to in the Fraglet stage when doing multi-precursor search		1		5					Parameters - Identification - Multi-precursor search	Maximum number of different precursor masses to try to match to in the Fraglet stage when doing multi-precursor search	5
RESULTS_SEARCH_1_PARAMETERS_PRECURSORS_DR_FRAGLET	Maximum dynamic range gap of secondary precursors vs primary precursor in the Fraglet stage when doing multi-precursor search		1		10					Parameters - Identification - Multi-precursor search	Maximum dynamic range gap of secondary precursors vs primary precursor in the Fraglet stage when doing multi-precursor search	10
RESULTS_SEARCH_1_PARAMETERS_MAX_PRECURSORS_TAGLET	Maximum number of different precursor masses to try to match to in the Taglet stage when doing multi-precursor search		1		1					Parameters - Identification - Multi-precursor search	Maximum number of different precursor masses to try to match to in the Taglet stage when doing multi-precursor search	1
RESULTS_SEARCH_1_PARAMETERS_PRECURSORS_DR_TAGLET	Maximum dynamic range gap of secondary precursors vs primary precursor in the Taglet stage when doing multi-precursor search		1		3					Parameters - Identification - Multi-precursor search	Maximum dynamic range gap of secondary precursors vs primary precursor in the Taglet stage when doing multi-precursor search	3
RESULTS_SEARCH_1_PARAMETERS_DEFAULT_CHARGE_STATE_1_charge	First charge state to consider when precursor z is not determined		1		2					Parameters - Identification - Charge ambiguity	First charge state to consider when precursor z is not determined	2
RESULTS_SEARCH_1_PARAMETERS_DEFAULT_CHARGE_STATE_1_probability	Probability of first charge state to consider when precursor z is not determined		1		1					Parameters - Identification - Charge ambiguity	Probability of first charge state to consider when precursor z is not determined	1
RESULTS_SEARCH_1_PARAMETERS_DEFAULT_CHARGE_STATE_2_charge	Second charge state to consider when precursor z is not determined		1		3					Parameters - Identification - Charge ambiguity	Second charge state to consider when precursor z is not determined	3
RESULTS_SEARCH_1_PARAMETERS_DEFAULT_CHARGE_STATE_2_probability	Probability of second charge state to consider when precursor z is not determined		1		1					Parameters - Identification - Charge ambiguity	Probability of second charge state to consider when precursor z is not determined	1
RESULTS_SEARCH_1_PARAMETERS_DEFAULT_CHARGE_STATE_3_charge	Third charge state to consider when precursor z is not determined		1		4					Parameters - Identification - Charge ambiguity	Third charge state to consider when precursor z is not determined	4
RESULTS_SEARCH_1_PARAMETERS_DEFAULT_CHARGE_STATE_3_probability	Probability of third charge state to consider when precursor z is not determined		1		1					Parameters - Identification - Charge ambiguity	Probability of third charge state to consider when precursor z is not determined	1
RESULTS_SEARCH_1_PARAMETERS_DEFAULT_CHARGE_STATE_4_charge	Fourth charge state to consider when precursor z is not determined									Parameters - Identification - Charge ambiguity	Fourth charge state to consider when precursor z is not determined
RESULTS_SEARCH_1_PARAMETERS_DEFAULT_CHARGE_STATE_4_probability	Probability of fourth charge state to consider when precursor z is not determined									Parameters - Identification - Charge ambiguity	Probability of fourth charge state to consider when precursor z is not determined
RESULTS_SEARCH_1_PARAMETERS_PROGROUP_bayesconfidencecalclulation	Use Bayesian protein confidence calculation		1		TRUE					Parameters - Protein Grouping	Use Bayesian protein confidence calculation	TRUE
RESULTS_SEARCH_1_PARAMETERS_PROGROUP_calibrateconfidence	Use peptide FDR analysis to recalibrate peptide confidences		1		TRUE					Parameters - Protein Grouping	Use peptide FDR analysis to recalibrate peptide confidences	TRUE
RESULTS_SEARCH_1_PARAMETERS_PROGROUP_focusingintersection	In mid-Pro Group, minimum Intersection ProtScore to be in Same Group		1		4					Parameters - Protein Grouping	In mid-Pro Group, minimum Intersection ProtScore to be in Same Group	4
RESULTS_SEARCH_1_PARAMETERS_PROGROUP_focusingminunusedprotscore	In mid-Pro Group, minimum Unused ProtScore to keep a Group		1		0.1					Parameters - Protein Grouping	In mid-Pro Group, minimum Unused ProtScore to keep a Group	0.1
RESULTS_SEARCH_1_PARAMETERS_PROGROUP_focusingsubsetcutoff	In mid-Pro Group, keep competitor proteins with ProtScore units from winner		1		6					Parameters - Protein Grouping	In mid-Pro Group, keep competitor proteins with ProtScore units from winner	6
RESULTS_SEARCH_1_PARAMETERS_PROGROUP_intersection	In final Pro Group, minimum Intersection ProtScore to be in same group		1		1.3					Parameters - Protein Grouping	In final Pro Group, minimum Intersection ProtScore to be in same group	1.3
RESULTS_SEARCH_1_PARAMETERS_PROGROUP_minunusedprotscore	In final Pro Group, minimum Unused ProtScore to keep a group		1		0.0458					Parameters - Protein Grouping	In final Pro Group, minimum Unused ProtScore to keep a group	0.0458
RESULTS_SEARCH_1_PARAMETERS_PROGROUP_subsetcutoff	In final Pro Group, keep competitor proteins with ProtScore units from winner		1		2					Parameters - Protein Grouping	In final Pro Group, keep competitor proteins with ProtScore units from winner	2
RESULTS_SEARCH_1_PARAMETERS_QUANT_TYPE_background_correction	Do isobaric quant background correction algorithm		1		FALSE					Parameters - Quantitation - processing	Do isobaric quant background correction algorithm	FALSE
RESULTS_SEARCH_1_PARAMETERS_QUANT_TYPE_bias_correction	Normalize the central tendency of protein ratios to be unity		1		TRUE					Parameters - Quantitation - processing	Normalize the central tendency of protein ratios to be unity	TRUE
RESULTS_SEARCH_1_PARAMETERS_QUANT_TYPE_median_statistic	Compute protein-level ratios from the median of peptide ratios		1		TRUE					Parameters - Quantitation - processing	Compute protein-level ratios from the median of peptide ratios	TRUE
RESULTS_SEARCH_1_PARAMETERS_QUANT_TYPE_quant_threshold	Quant threshold setting no longer used		1		-1					Parameters - Quantitation - processing	Quant threshold setting no longer used	-1
RESULTS_SEARCH_1_PARAMETERS_QUANT_TYPE_quant_threshold_sn	Use measures for quantitation if signal to noise is greater than		1		9					Parameters - Quantitation - processing	Use measures for quantitation if signal to noise is greater than	9
RESULTS_SEARCH_1_PARAMETERS_max_quant_labels	Maximum number of labels allowed on a peptide for it to be used for quantitation		1		35					Parameters - Quantitation - curation	Maximum number of labels allowed on a peptide for it to be used for quantitation	35
RESULTS_SEARCH_1_PARAMETERS_QUANT_TYPE_keep_extreme_peptides_over_fraction	Include extreme ratios in the protein ratio calculation if the fraction of peptides from a protein having extreme ratios is greater than		1		0					Parameters - Quantitation - curation	Include extreme ratios in the protein ratio calculation if the fraction of peptides from a protein having extreme ratios is greater than	0
RESULTS_SEARCH_1_PARAMETERS_QUANT_TYPE_low_confidence_check	Exclude quantitation data if identification confidence does not pass a threshold value		1		TRUE					Parameters - Quantitation - curation	Exclude quantitation data if identification confidence does not pass a threshold value	TRUE
RESULTS_SEARCH_1_PARAMETERS_QUANT_TYPE_low_intensity_check	Exclude quantitation data if a minimum intensity is not passed		1		TRUE					Parameters - Quantitation - curation	Exclude quantitation data if a minimum intensity is not passed	TRUE
RESULTS_SEARCH_1_PARAMETERS_QUANT_TYPE_mod_check	Exclude quantitation data based on discordant peptide logic		1		TRUE					Parameters - Quantitation - curation	Exclude quantitation data based on discordant peptide logic	TRUE
RESULTS_SEARCH_1_PARAMETERS_QUANT_TYPE_shared_msms_check	Exclude quantitation data using sharing logic		1		TRUE					Parameters - Quantitation - curation	Exclude quantitation data using sharing logic	TRUE
RESULTS_SEARCH_1_PARAMETERS_PROGROUP_unusedprotscorethresholdforexcludingothersfromquant	Minimum protein confidence to consider a protein confident and capable of excluding spectra as shared		1		1.3					Parameters - Quantitation - curation	Minimum protein confidence to consider a protein confident and capable of excluding spectra as shared	1.3
RESULTS_SEARCH_1_PARAMETERS_PROGROUP_confidencepercentthresholdforexcludingothersfromquant	Minimum peptide percent confidence from a confident protein to consider a spectrum shared		1		15					Parameters - Quantitation - curation	Minimum peptide percent confidence from a confident protein to consider a spectrum shared	15
RESULTS_SEARCH_1_PARAMETERS_PROGROUP_confidencepercentthresholdforincludingselfinquant	Minimum peptide confidence to be used for quantitation		1		15					Parameters - Quantitation - curation	Minimum peptide confidence to be used for quantitation	15
RESULTS_SEARCH_1_PARAMETERS_PROGROUP_autodiscordantpeptidethreshold	Consider a peptide discordant if joint feature probability less than		1		0.3					Parameters - Quantitation - curation	Consider a peptide discordant if joint feature probability less than	0.3
RESULTS_SEARCH_1_PARAMETERS_PROGROUP_compresspeptides	Show results only for distinct peptides, suppressing redundancy		1		FALSE					Parameters - Non-functional	Show results only for distinct peptides, suppressing redundancy	FALSE
RESULTS_SEARCH_1_PARAMETERS_PROGROUP_donotstoremspeaklists	Do not store MS1 level data		1		FALSE					Parameters - Non-functional	Do not store MS1 level data	FALSE
RESULTS_SEARCH_STAT_search_begin_time_clock	Start time - Search		1		2015-01-27 09:48:28					Statistics - Processing Times - Start&Stop Clock Times	Start time - Search	2015-01-27 09:48:28
RESULTS_SEARCH_STAT_search_end_time_clock	End time - Search		1		2015-01-27 11:16:27					Statistics - Processing Times - Start&Stop Clock Times	End time - Search	2015-01-27 11:16:27
RESULTS_SEARCH_STAT_stage_searching_begin_time_clock	Start time - Identification algorithm stages		1		2015-01-27 10:45:51					Statistics - Processing Times - Start&Stop Clock Times	Start time - Identification algorithm stages	2015-01-27 10:45:51
RESULTS_SEARCH_STAT_stage_searching_end_time_clock	End time - Identification algorithm stages		1		2015-01-27 11:14:59					Statistics - Processing Times - Start&Stop Clock Times	End time - Identification algorithm stages	2015-01-27 11:14:59
RESULTS_SEARCH_STAT_stage_signal_processing_begin_time_clock	Start time - Signal processing stage		1		2015-01-27 09:48:28					Statistics - Processing Times - Start&Stop Clock Times	Start time - Signal processing stage	2015-01-27 09:48:28
RESULTS_SEARCH_STAT_stage_signal_processing_end_time_clock	End time - Signal processing stage		1		2015-01-27 10:45:41					Statistics - Processing Times - Start&Stop Clock Times	End time - Signal processing stage	2015-01-27 10:45:41
RESULTS_SEARCH_STAT_stage_waiting_begin_time_clock	Start time - Waiting stage		1		2015-01-27 10:45:41					Statistics - Processing Times - Start&Stop Clock Times	Start time - Waiting stage	2015-01-27 10:45:41
RESULTS_SEARCH_STAT_stage_waiting_end_time_clock	End time - Waiting stage		1		2015-01-27 10:45:51					Statistics - Processing Times - Start&Stop Clock Times	End time - Waiting stage	2015-01-27 10:45:51
RESULTS_SEARCH_STAT_task_fraglet_exe_begin_time_clock	Start time - Fraglet Algorithm search stage		1		2015-01-27 10:45:47					Statistics - Processing Times - Start&Stop Clock Times	Start time - Fraglet Algorithm search stage	2015-01-27 10:45:47
RESULTS_SEARCH_STAT_task_fraglet_exe_end_time_clock	End time - Fraglet Algorithm search stage		1		2015-01-27 10:47:58					Statistics - Processing Times - Start&Stop Clock Times	End time - Fraglet Algorithm search stage	2015-01-27 10:47:58
RESULTS_SEARCH_STAT_task_focusing_begin_time_clock	Start time - Mid-Pro Group Algorithm stage		1		2015-01-27 10:47:58					Statistics - Processing Times - Start&Stop Clock Times	Start time - Mid-Pro Group Algorithm stage	2015-01-27 10:47:58
RESULTS_SEARCH_STAT_task_focusing_end_time_clock	End time - Mid-Pro Group Algorithm stage		1		2015-01-27 10:50:52					Statistics - Processing Times - Start&Stop Clock Times	End time - Mid-Pro Group Algorithm stage	2015-01-27 10:50:52
RESULTS_SEARCH_STAT_task_taglet_exe_begin_time_clock	Start time - Taglet Algorithm search stage		1		2015-01-27 10:50:52					Statistics - Processing Times - Start&Stop Clock Times	Start time - Taglet Algorithm search stage	2015-01-27 10:50:52
RESULTS_SEARCH_STAT_task_taglet_exe_end_time_clock	End time - Taglet Algorithm search stage		1		2015-01-27 11:08:08					Statistics - Processing Times - Start&Stop Clock Times	End time - Taglet Algorithm search stage	2015-01-27 11:08:08
RESULTS_SEARCH_STAT_task_progroup_begin_time_clock	Start time - Final Pro Group Algorithm stage		1		2015-01-27 11:08:08					Statistics - Processing Times - Start&Stop Clock Times	Start time - Final Pro Group Algorithm stage	2015-01-27 11:08:08
RESULTS_SEARCH_STAT_task_progroup_end_time_clock	End time - Final Pro Group Algorithm stage		1		2015-01-27 11:14:59					Statistics - Processing Times - Start&Stop Clock Times	End time - Final Pro Group Algorithm stage	2015-01-27 11:14:59
RESULTS_SEARCH_STAT_stage_fdr_begin_time_clock	Start time - FDR analysis stage		1		2015-01-27 11:15:11					Statistics - Processing Times - Start&Stop Clock Times	Start time - FDR analysis stage	2015-01-27 11:15:11
RESULTS_SEARCH_STAT_stage_fdr_end_time_clock	End time - FDR analysis stage		1		2015-01-27 11:16:27					Statistics - Processing Times - Start&Stop Clock Times	End time - FDR analysis stage	2015-01-27 11:16:27
RESULTS_SEARCH_STAT_search_time_duration	Clock Time Duration for Full Search (ms)		1		5278772		msec to min	1.66667e-05		Statistics - Processing Times - Duration in Real Clock Times	Clock time duration - Full search (min)	87.9795
RESULTS_SEARCH_STAT_stage_searching_time_duration	Clock Time Duration for Identification Algorithm Stages (ms)		1		1748310		msec to min	1.66667e-05		Statistics - Processing Times - Duration in Real Clock Times	Clock time duration - Identification algorithm stages (min)	29.1385
RESULTS_SEARCH_STAT_stage_signal_processing_time_duration	Clock Time Duration for Waiting Stage (ms)		1		3432478		msec to min	1.66667e-05		Statistics - Processing Times - Duration in Real Clock Times	Clock time duration - Signal processing stage (min)	57.208
RESULTS_SEARCH_STAT_stage_waiting_time_duration	Clock Time Duration for Signal Processing Stage (ms)		1		10140		msec to min	1.66667e-05		Statistics - Processing Times - Duration in Real Clock Times	Clock time duration - Waiting stage (min)	0.169
RESULTS_SEARCH_STAT_task_fraglet_exe_time_duration	Clock Time Duration for Fraglet Algorithm Stage (ms)		1		131165		msec to min	1.66667e-05		Statistics - Processing Times - Duration in Real Clock Times	Clock time duration - Fraglet Algorithm stage (min)	2.18608
RESULTS_SEARCH_STAT_task_focusing_time_duration	Clock Time Duration for Mid-Pro Group Algorithm Stage (ms)		1		173409		msec to min	1.66667e-05		Statistics - Processing Times - Duration in Real Clock Times	Clock time duration - Mid-Pro Group Algorithm stage (min)	2.89015
RESULTS_SEARCH_STAT_task_taglet_exe_time_duration	Clock Time Duration for Taglet Algorithm Stage (ms)		1		1035919		msec to min	1.66667e-05		Statistics - Processing Times - Duration in Real Clock Times	Clock time duration - Taglet Algorithm stage (min)	17.2653
RESULTS_SEARCH_STAT_task_progroup_time_duration	Clock Time Duration for Pro Group Algorithm Stage (ms)		1		411575		msec to min	1.66667e-05		Statistics - Processing Times - Duration in Real Clock Times	Clock time duration - Pro Group Algorithm stage (min)	6.85958
RESULTS_SEARCH_STAT_stage_fdr_time_duration	Clock Time Duration for FDR Analysis (ms)		1		76190		msec to min	1.66667e-05		Statistics - Processing Times - Duration in Real Clock Times	Clock time duration - FDR Analysis (min)	1.26983
				1						Statistics - Processing Times - Duration in Real Clock Times	Clock time not accounted for in measured stages	0.1316
	CPU Time Duration for Signal Processing Stage (ms)						msec to min	1.66667e-05		Statistics - Processing Times - Duration in CPU Time	CPU time duration - Signal Processing stage (min)
RESULTS_SEARCH_STAT_task_fraglet_exe_time_cpu	CPU Time Duration for Fraglet Algorithm Stage (ms)		1		702160		msec to min	1.66667e-05		Statistics - Processing Times - Duration in CPU Time	CPU time duration - Fraglet Algorithm stage (min)	11.7027
RESULTS_SEARCH_STAT_task_focusing_time_cpu	CPU Time Duration for Mid-Pro Group Algorithm Stage (ms)		1		356789		msec to min	1.66667e-05		Statistics - Processing Times - Duration in CPU Time	CPU time duration - Mid-Pro Group Algorithm stage (min)	5.94648
RESULTS_SEARCH_STAT_task_taglet_exe_time_cpu	CPU Time Duration for Taglet Algorithm Stage (ms)		1		8104969		msec to min	1.66667e-05		Statistics - Processing Times - Duration in CPU Time	CPU time duration - Taglet Algorithm stage (min)	135.083
RESULTS_SEARCH_STAT_task_progroup_time_cpu	CPU Time Duration for Pro Group Algorithm Stage (ms)		1		521480		msec to min	1.66667e-05		Statistics - Processing Times - Duration in CPU Time	CPU time duration - Pro Group Algorithm stage (min)	8.69133
				1						Statistics - Processing Times - Percent by Stage	Percent of clock time - Identification Algorithm stages	0.331196
				1						Statistics - Processing Times - Percent by Stage	Percent of clock time - Signal Processing stage	0.650242
				1						Statistics - Processing Times - Percent by Stage	Percent of clock time - Waiting stage	0.0019209
				1						Statistics - Processing Times - Percent by Stage	Percent of clock time - Fraglet Algorithm stage	0.0248476
				1						Statistics - Processing Times - Percent by Stage	Percent of clock time - Mid-Pro Group Algorithm stage	0.0328503
				1						Statistics - Processing Times - Percent by Stage	Percent of clock time - Taglet Algorithm stage	0.196242
				1						Statistics - Processing Times - Percent by Stage	Percent of clock time - Pro Group Algorithm stage	0.0779679
				1						Statistics - Processing Times - Percent by Stage	Percent of clock time - FDR Analysis	0.0144333
				1						Statistics - Processing Rate - Clock (Sec/Spectrum)	Clock time rate (sec/spect) - Full Search	0.0723456
				1						Statistics - Processing Rate - Clock (Sec/Spectrum)	Clock time rate (sec/spect) - Identification Algorithm stages	0.0239606
				1						Statistics - Processing Rate - Clock (Sec/Spectrum)	Clock time rate (sec/spect) - Signal processing stage	0.0470422
				1						Statistics - Processing Rate - Clock (Sec/Spectrum)	Clock time rate (sec/spect) - Waiting stage	0.000138969
				1						Statistics - Processing Rate - Clock (Sec/Spectrum)	Clock time rate (sec/spect) - Fraglet Algorithm stage	0.00179762
				1						Statistics - Processing Rate - Clock (Sec/Spectrum)	Clock time rate (sec/spect) - Mid-Pro Group Algorithm stage	0.00237657
				1						Statistics - Processing Rate - Clock (Sec/Spectrum)	Clock time rate (sec/spect) - Taglet Algorithm stage	0.0141973
				1						Statistics - Processing Rate - Clock (Sec/Spectrum)	Clock time rate (sec/spect) - Pro Group Algorithm stage	0.00564064
				1						Statistics - Processing Rate - Clock (Sec/Spectrum)	Clock time rate (sec/spect) - FDR Analysis	0.00104418
				1						Statistics - Processing Rate - CPU (Sec/Spectrum)	CPU time rate (sec/spect) - Signal processing stage
				1						Statistics - Processing Rate - CPU (Sec/Spectrum)	CPU time rate (sec/spect) - Fraglet Algorithm stage	0.00962311
				1						Statistics - Processing Rate - CPU (Sec/Spectrum)	CPU time rate (sec/spect) - Mid-Pro Group Algorithm stage	0.0048898
				1						Statistics - Processing Rate - CPU (Sec/Spectrum)	CPU time rate (sec/spect) - Taglet Algorithm stage	0.111079
				1						Statistics - Processing Rate - CPU (Sec/Spectrum)	CPU time rate (sec/spect) - Pro Group Algorithm stage	0.00714689
				1						Statistics - Processing Rate - Clock (Sec/Spectrum/DB Protein)	Clock time rate (sec/spect/DB protein) - Full search	5.4617e-06
				1						Statistics - Processing Rate - Clock (Sec/Spectrum/DB Protein)	Clock time rate (sec/spect/DB protein) - Identification algorithm stages	1.80889e-06
				1						Statistics - Processing Rate - Clock (Sec/Spectrum/DB Protein)	Clock time rate (sec/spect/DB protein) - Signal processing stage	3.55142e-06
				1						Statistics - Processing Rate - Clock (Sec/Spectrum/DB Protein)	Clock time rate (sec/spect/DB protein) - Waiting stage	1.04914e-08
				1						Statistics - Processing Rate - Clock (Sec/Spectrum/DB Protein)	Clock time rate (sec/spect/DB protein) - Fraglet Algorithm stage	1.3571e-07
				1						Statistics - Processing Rate - Clock (Sec/Spectrum/DB Protein)	Clock time rate (sec/spect/DB protein) - Mid-Pro Group Algorithm stage	1.79418e-07
				1						Statistics - Processing Rate - Clock (Sec/Spectrum/DB Protein)	Clock time rate (sec/spect/DB protein) - Taglet Algorithm stage	1.07182e-06
				1						Statistics - Processing Rate - Clock (Sec/Spectrum/DB Protein)	Clock time rate (sec/spect/DB protein) - Pro Group Algorithm stage	4.25837e-07
				1						Statistics - Processing Rate - Clock (Sec/Spectrum/DB Protein)	Clock time rate (sec/spect/DB protein) - FDR Analysis	7.88302e-08
				1						Statistics - Processing Rate - CPU (Sec/Spectrum/DB Protein)	CPU time rate (sec/spect/DB protein) - Signal processing stage
				1						Statistics - Processing Rate - CPU (Sec/Spectrum/DB Protein)	CPU time rate (sec/spect/DB protein) - Fraglet Algorithm stage	7.26492e-07
				1						Statistics - Processing Rate - CPU (Sec/Spectrum/DB Protein)	CPU time rate (sec/spect/DB protein) - Mid-Pro Group Algorithm stage	3.69153e-07
				1						Statistics - Processing Rate - CPU (Sec/Spectrum/DB Protein)	CPU time rate (sec/spect/DB protein) - Taglet Algorithm stage	8.38583e-06
				1						Statistics - Processing Rate - CPU (Sec/Spectrum/DB Protein)	CPU time rate (sec/spect/DB protein) - Pro Group Algorithm stage	5.39551e-07
				1						Statistics - Extent of Distribution - Fundamental	Distribution factor - CPU vs. clock time - Signal processing stage
				1						Statistics - Extent of Distribution - Fundamental	Distribution factor - CPU vs. clock time - Fraglet Algorithm stage	5.35326
				1						Statistics - Extent of Distribution - Fundamental	Distribution factor - CPU vs. clock time - Mid-Pro Group Algorithm stage	2.0575
				1						Statistics - Extent of Distribution - Fundamental	Distribution factor - CPU vs. clock time - Taglet Algorithm stage	7.82394
				1						Statistics - Extent of Distribution - Fundamental	Distribution factor - CPU vs. clock time - Pro Group Algorithm stage	1.26704
				1						Statistics - Extent of Distribution - vs Segments	Ratio of distribution factor to number of search segments - Signal processing stage
				1						Statistics - Extent of Distribution - vs Segments	Ratio of distribution factor to number of search segments - Fraglet Algorithm stage	0.28175
				1						Statistics - Extent of Distribution - vs Segments	Ratio of distribution factor to number of search segments - Mid-Pro Group Algorithm stage	0.108289
				1						Statistics - Extent of Distribution - vs Segments	Ratio of distribution factor to number of search segments - Taglet Algorithm stage	0.411786
				1						Statistics - Extent of Distribution - vs Segments	Ratio of distribution factor to number of search segments - Pro Group Algorithm stage	0.0666861
				1						Statistics - Extent of Distribution - vs Licensed Cores	Ratio of distribution factor to number of licensed cores - Signal processing stage
				1						Statistics - Extent of Distribution - vs Licensed Cores	Ratio of distribution factor to number of licensed cores - Fraglet Algorithm stage	0.334579
				1						Statistics - Extent of Distribution - vs Licensed Cores	Ratio of distribution factor to number of licensed cores - Mid-Pro Group Algorithm stage	0.128594
				1						Statistics - Extent of Distribution - vs Licensed Cores	Ratio of distribution factor to number of licensed cores - Taglet Algorithm stage	0.488996
				1						Statistics - Extent of Distribution - vs Licensed Cores	Ratio of distribution factor to number of licensed cores - Pro Group Algorithm stage	0.0791897
PARAMETERS_PEAKLIST_original_count	Average number of spectra per segment	1	1	1	3840.32					Statistics - Search Segmentation	Average number of spectra per segment	3840.32
PARAMETERS_PEAKLIST_original_count	Standard deviation of number of spectra per segment	1	1	1	23.8963					Statistics - Search Segmentation	Standard deviation of number of spectra per segment	23.8963
PARAMETERS_PEAKLIST_original_count	Maximum number of spectra per segment	1	1	1	3879					Statistics - Search Segmentation	Maximum number of spectra per segment	3879
PARAMETERS_PEAKLIST_original_count	Minimum number of spectra per segment	1	1	1	3800					Statistics - Search Segmentation	Minimum number of spectra per segment	3800
										Attributes - Input data filenames	Filename of Input File 1	C:\Users\T55002\Desktop\5600 data\MP\MP_121205.2.wiff
										Attributes - Input data filenames	Filename of Input File 2
										Attributes - Input data filenames	Filename of Input File 3
										Attributes - Input data filenames	Filename of Input File 4
										Attributes - Input data filenames	Filename of Input File 5
										Attributes - Input data filenames	Filename of Input File 6
										Attributes - Input data filenames	Filename of Input File 7
										Attributes - Input data filenames	Filename of Input File 8
										Attributes - Input data filenames	Filename of Input File 9
										Attributes - Input data filenames	Filename of Input File 10
										Attributes - Input data filenames	Filename of Input File 11
										Attributes - Input data filenames	Filename of Input File 12
										Attributes - Input data filenames	Filename of Input File 13
										Attributes - Input data filenames	Filename of Input File 14
										Attributes - Input data filenames	Filename of Input File 15
										Attributes - Input data filenames	Filename of Input File 16
										Attributes - Input data filenames	Filename of Input File 17
										Attributes - Input data filenames	Filename of Input File 18
										Attributes - Input data filenames	Filename of Input File 19
										Attributes - Input data filenames	Filename of Input File 20
										Attributes - Input data filenames	Filename of Input File 21
										Attributes - Input data filenames	Filename of Input File 22
										Attributes - Input data filenames	Filename of Input File 23
										Attributes - Input data filenames	Filename of Input File 24
										Attributes - Input data filenames	Filename of Input File 25
										Attributes - Input data filenames	Filename of Input File 26
										Attributes - Input data filenames	Filename of Input File 27
										Attributes - Input data filenames	Filename of Input File 28
										Attributes - Input data filenames	Filename of Input File 29
										Attributes - Input data filenames	Filename of Input File 30
										Attributes - Input data filenames	Filename of Input File 31
										Attributes - Input data filenames	Filename of Input File 32
										Attributes - Input data filenames	Filename of Input File 33
										Attributes - Input data filenames	Filename of Input File 34
										Attributes - Input data filenames	Filename of Input File 35
										Attributes - Input data filenames	Filename of Input File 36
										Attributes - Input data filenames	Filename of Input File 37
										Attributes - Input data filenames	Filename of Input File 38
										Attributes - Input data filenames	Filename of Input File 39
										Attributes - Input data filenames	Filename of Input File 40
										Attributes - Input data filenames	Filename of Input File 41
										Attributes - Input data filenames	Filename of Input File 42
										Attributes - Input data filenames	Filename of Input File 43
										Attributes - Input data filenames	Filename of Input File 44
										Attributes - Input data filenames	Filename of Input File 45
										Attributes - Input data filenames	Filename of Input File 46
										Attributes - Input data filenames	Filename of Input File 47
										Attributes - Input data filenames	Filename of Input File 48
										Attributes - Input data filenames	Filename of Input File 49
										Attributes - Input data filenames	Filename of Input File 50
										Attributes - Input data filenames	Filename of Input File 51
										Attributes - Input data filenames	Filename of Input File 52
										Attributes - Input data filenames	Filename of Input File 53
										Attributes - Input data filenames	Filename of Input File 54
										Attributes - Input data filenames	Filename of Input File 55
										Attributes - Input data filenames	Filename of Input File 56
										Attributes - Input data filenames	Filename of Input File 57
										Attributes - Input data filenames	Filename of Input File 58
										Attributes - Input data filenames	Filename of Input File 59
										Attributes - Input data filenames	Filename of Input File 60
										Attributes - Input data filenames	Filename of Input File 61
										Attributes - Input data filenames	Filename of Input File 62
										Attributes - Input data filenames	Filename of Input File 63
										Attributes - Input data filenames	Filename of Input File 64
										Attributes - Input data filenames	Filename of Input File 65
										Attributes - Input data filenames	Filename of Input File 66
										Attributes - Input data filenames	Filename of Input File 67
										Attributes - Input data filenames	Filename of Input File 68
										Attributes - Input data filenames	Filename of Input File 69
										Attributes - Input data filenames	Filename of Input File 70
										Attributes - Input data filenames	Filename of Input File 71
										Attributes - Input data filenames	Filename of Input File 72
										Attributes - Input data filenames	Filename of Input File 73
										Attributes - Input data filenames	Filename of Input File 74
										Attributes - Input data filenames	Filename of Input File 75
										Attributes - Input data filenames	Filename of Input File 76
										Attributes - Input data filenames	Filename of Input File 77
										Attributes - Input data filenames	Filename of Input File 78
										Attributes - Input data filenames	Filename of Input File 79
										Attributes - Input data filenames	Filename of Input File 80
										Attributes - Input data filenames	Filename of Input File 81
										Attributes - Input data filenames	Filename of Input File 82
										Attributes - Input data filenames	Filename of Input File 83
										Attributes - Input data filenames	Filename of Input File 84
										Attributes - Input data filenames	Filename of Input File 85
										Attributes - Input data filenames	Filename of Input File 86
										Attributes - Input data filenames	Filename of Input File 87
										Attributes - Input data filenames	Filename of Input File 88
										Attributes - Input data filenames	Filename of Input File 89
										Attributes - Input data filenames	Filename of Input File 90
										Attributes - Input data filenames	Filename of Input File 91
										Attributes - Input data filenames	Filename of Input File 92
										Attributes - Input data filenames	Filename of Input File 93
										Attributes - Input data filenames	Filename of Input File 94
										Attributes - Input data filenames	Filename of Input File 95
										Attributes - Input data filenames	Filename of Input File 96
										Attributes - Input data filenames	Filename of Input File 97
										Attributes - Input data filenames	Filename of Input File 98
										Attributes - Input data filenames	Filename of Input File 99
										Attributes - Input data filenames	Filename of Input File 100
										Attributes - Input data filenames	Filename of Input File 101
										Attributes - Input data filenames	Filename of Input File 102
										Attributes - Input data filenames	Filename of Input File 103
										Attributes - Input data filenames	Filename of Input File 104
										Attributes - Input data filenames	Filename of Input File 105
										Attributes - Input data filenames	Filename of Input File 106
										Attributes - Input data filenames	Filename of Input File 107
										Attributes - Input data filenames	Filename of Input File 108
										Attributes - Input data filenames	Filename of Input File 109
										Attributes - Input data filenames	Filename of Input File 110
										Attributes - Input data filenames	Filename of Input File 111
										Attributes - Input data filenames	Filename of Input File 112
										Attributes - Input data filenames	Filename of Input File 113
										Attributes - Input data filenames	Filename of Input File 114
										Attributes - Input data filenames	Filename of Input File 115
										Attributes - Input data filenames	Filename of Input File 116
										Attributes - Input data filenames	Filename of Input File 117
										Attributes - Input data filenames	Filename of Input File 118
										Attributes - Input data filenames	Filename of Input File 119
										Attributes - Input data filenames	Filename of Input File 120
										Attributes - Input data filenames	Filename of Input File 121
										Attributes - Input data filenames	Filename of Input File 122
										Attributes - Input data filenames	Filename of Input File 123
										Attributes - Input data filenames	Filename of Input File 124
										Attributes - Input data filenames	Filename of Input File 125
										Attributes - Input data filenames	Filename of Input File 126
										Attributes - Input data filenames	Filename of Input File 127
										Attributes - Input data filenames	Filename of Input File 128
										Attributes - Input data filenames	Filename of Input File 129
										Attributes - Input data filenames	Filename of Input File 130
										Attributes - Input data filenames	Filename of Input File 131
										Attributes - Input data filenames	Filename of Input File 132
										Attributes - Input data filenames	Filename of Input File 133
										Attributes - Input data filenames	Filename of Input File 134
										Attributes - Input data filenames	Filename of Input File 135
										Attributes - Input data filenames	Filename of Input File 136
										Attributes - Input data filenames	Filename of Input File 137
										Attributes - Input data filenames	Filename of Input File 138
										Attributes - Input data filenames	Filename of Input File 139
										Attributes - Input data filenames	Filename of Input File 140
										Attributes - Input data filenames	Filename of Input File 141
										Attributes - Input data filenames	Filename of Input File 142
										Attributes - Input data filenames	Filename of Input File 143
										Attributes - Input data filenames	Filename of Input File 144
										Attributes - Input data filenames	Filename of Input File 145
										Attributes - Input data filenames	Filename of Input File 146
										Attributes - Input data filenames	Filename of Input File 147
										Attributes - Input data filenames	Filename of Input File 148
										Attributes - Input data filenames	Filename of Input File 149
										Attributes - Input data filenames	Filename of Input File 150
										Attributes - Input data filenames	Filename of Input File 151
										Attributes - Input data filenames	Filename of Input File 152
										Attributes - Input data filenames	Filename of Input File 153
										Attributes - Input data filenames	Filename of Input File 154
										Attributes - Input data filenames	Filename of Input File 155
										Attributes - Input data filenames	Filename of Input File 156
										Attributes - Input data filenames	Filename of Input File 157
										Attributes - Input data filenames	Filename of Input File 158
										Attributes - Input data filenames	Filename of Input File 159
										Attributes - Input data filenames	Filename of Input File 160
										Attributes - Input data filenames	Filename of Input File 161
										Attributes - Input data filenames	Filename of Input File 162
										Attributes - Input data filenames	Filename of Input File 163
										Attributes - Input data filenames	Filename of Input File 164
										Attributes - Input data filenames	Filename of Input File 165
										Attributes - Input data filenames	Filename of Input File 166
										Attributes - Input data filenames	Filename of Input File 167
										Attributes - Input data filenames	Filename of Input File 168
										Attributes - Input data filenames	Filename of Input File 169
										Attributes - Input data filenames	Filename of Input File 170
										Attributes - Input data filenames	Filename of Input File 171
										Attributes - Input data filenames	Filename of Input File 172
										Attributes - Input data filenames	Filename of Input File 173
										Attributes - Input data filenames	Filename of Input File 174
										Attributes - Input data filenames	Filename of Input File 175
										Attributes - Input data filenames	Filename of Input File 176
										Attributes - Input data filenames	Filename of Input File 177
										Attributes - Input data filenames	Filename of Input File 178
										Attributes - Input data filenames	Filename of Input File 179
										Attributes - Input data filenames	Filename of Input File 180
										Attributes - Input data filenames	Filename of Input File 181
										Attributes - Input data filenames	Filename of Input File 182
										Attributes - Input data filenames	Filename of Input File 183
										Attributes - Input data filenames	Filename of Input File 184
										Attributes - Input data filenames	Filename of Input File 185
										Attributes - Input data filenames	Filename of Input File 186
										Attributes - Input data filenames	Filename of Input File 187
										Attributes - Input data filenames	Filename of Input File 188
										Attributes - Input data filenames	Filename of Input File 189
										Attributes - Input data filenames	Filename of Input File 190
										Attributes - Input data filenames	Filename of Input File 191
										Attributes - Input data filenames	Filename of Input File 192
										Attributes - Input data filenames	Filename of Input File 193
										Attributes - Input data filenames	Filename of Input File 194
										Attributes - Input data filenames	Filename of Input File 195
										Attributes - Input data filenames	Filename of Input File 196
										Attributes - Input data filenames	Filename of Input File 197
										Attributes - Input data filenames	Filename of Input File 198
										Attributes - Input data filenames	Filename of Input File 199
										Attributes - Input data filenames	Filename of Input File 200

## Sheet: Protein Level Data
Protein Level Data	Unused ProtScore Threshold	Confidence Threshold	Forward	Reverse	Correct	Incorrect	Total	Global FDR	q-value	Fit Unused ProtScore Threshold	Fit Confidence Threshold	Fit Forward	Fit Reverse	Fit Correct	Fit Incorrect	Fit Total	Fit Global FDR	Fit Local FDR
	100.33	1	1	0	1	0	1	0	0	100.33	1	0.999986	1.43299e-05	0.999971	2.86597e-05	1	2.86597e-05	2.86605e-05
	90.84	1	2	0	2	0	2	0	0	90.84	1	1.99997	2.86605e-05	1.99994	5.7321e-05	2	2.86605e-05	2.86613e-05
	70.08	1	3	0	3	0	3	0	0	70.08	1	2.99996	4.29919e-05	2.99991	8.59838e-05	3	2.86613e-05	2.86628e-05
	68.79	1	4	0	4	0	4	0	0	68.79	1	3.99994	5.7324e-05	3.99989	0.000114648	4	2.8662e-05	2.86643e-05
	65.42	1	5	0	5	0	5	0	0	65.42	1	4.99993	7.1657e-05	4.99986	0.000143314	5	2.86628e-05	2.86658e-05
	64.51	1	6	0	6	0	6	0	0	64.51	1	5.99991	8.59906e-05	5.99983	0.000171981	6	2.86635e-05	2.86674e-05
	63.39	1	7	0	7	0	7	0	0	63.39	1	6.9999	0.000100325	6.9998	0.00020065	7	2.86643e-05	2.86689e-05
	62.44	1	8	0	8	0	8	0	0	62.44	1	7.99989	0.00011466	7.99977	0.000229321	8	2.86651e-05	2.86704e-05
	59.69	1	9	0	9	0	9	0	0	59.69	1	8.99987	0.000128996	8.99974	0.000257993	9	2.86658e-05	2.8672e-05
	56.17	1	10	0	10	0	10	0	0	56.17	1	9.99986	0.000143333	9.99971	0.000286666	10	2.86666e-05	2.86735e-05
	54.89	1	11	0	11	0	11	0	0	54.89	1	10.9998	0.000157671	10.9997	0.000315341	11	2.86674e-05	2.8675e-05
	53.53	1	12	0	12	0	12	0	0	53.53	1	11.9998	0.000172009	11.9997	0.000344018	12	2.86681e-05	2.86765e-05
	52.72	1	13	0	13	0	13	0	0	52.72	1	12.9998	0.000186348	12.9996	0.000372696	13	2.86689e-05	2.86781e-05
	52.39	1	14	0	14	0	14	0	0	52.39	1	13.9998	0.000200688	13.9996	0.000401375	14	2.86697e-05	2.86796e-05
	48.1	1	15	0	15	0	15	0	0	48.1	1	14.9998	0.000215028	14.9996	0.000430056	15	2.86704e-05	2.86811e-05
	46.2	1	16	0	16	0	16	0	0	46.2	1	15.9998	0.000229369	15.9995	0.000458739	16	2.86712e-05	2.86827e-05
	44.83	1	17	0	17	0	17	0	0	44.83	1	16.9998	0.000243712	16.9995	0.000487423	17	2.8672e-05	2.86842e-05
	40.03	1	18	0	18	0	18	0	0	40.03	1	17.9997	0.000258054	17.9995	0.000516109	18	2.86727e-05	2.86857e-05
	38.2	1	19	0	19	0	19	0	0	38.2	1	18.9997	0.000272398	18.9995	0.000544796	19	2.86735e-05	2.86872e-05
	38.09	1	20	0	20	0	20	0	0	38.09	1	19.9997	0.000286742	19.9994	0.000573485	20	2.86742e-05	2.86888e-05
	38.06	1	21	0	21	0	21	0	0	38.06	1	20.9997	0.000301088	20.9994	0.000602175	21	2.8675e-05	2.86903e-05
	36.75	1	22	0	22	0	22	0	0	36.75	1	21.9997	0.000315434	21.9994	0.000630867	22	2.86758e-05	2.86919e-05
	36.67	1	23	0	23	0	23	0	0	36.67	1	22.9997	0.00032978	22.9993	0.000659561	23	2.86765e-05	2.86934e-05
	36.47	1	24	0	24	0	24	0	0	36.47	1	23.9997	0.000344128	23.9993	0.000688256	24	2.86773e-05	2.8695e-05
	34.75	1	25	0	25	0	25	0	0	34.75	1	24.9996	0.000358476	24.9993	0.000716952	25	2.86781e-05	2.86966e-05
	33.48	1	26	0	26	0	26	0	0	33.48	1	25.9996	0.000372825	25.9993	0.00074565	26	2.86789e-05	2.86981e-05
	33.09	1	27	0	27	0	27	0	0	33.09	1	26.9996	0.000387175	26.9992	0.00077435	27	2.86796e-05	2.86998e-05
	32.65	1	28	0	28	0	28	0	0	32.65	1	27.9996	0.000401526	27.9992	0.000803051	28	2.86804e-05	2.87014e-05
	32.11	1	29	0	29	0	29	0	0	32.11	1	28.9996	0.000415877	28.9992	0.000831754	29	2.86812e-05	2.8703e-05
	31.1	1	30	0	30	0	30	0	0	31.1	1	29.9996	0.00043023	29.9991	0.000860459	30	2.8682e-05	2.87047e-05
	31.04	1	31	0	31	0	31	0	0	31.04	1	30.9996	0.000444583	30.9991	0.000889166	31	2.86828e-05	2.87064e-05
	30.43	1	32	0	32	0	32	0	0	30.43	1	31.9995	0.000458937	31.9991	0.000917874	32	2.86836e-05	2.87082e-05
	29.59	1	33	0	33	0	33	0	0	29.59	1	32.9995	0.000473292	32.9991	0.000946584	33	2.86844e-05	2.871e-05
	28.95	1	34	0	34	0	34	0	0	28.95	1	33.9995	0.000487648	33.999	0.000975296	34	2.86852e-05	2.87118e-05
	28.3	1	35	0	35	0	35	0	0	28.3	1	34.9995	0.000502005	34.999	0.00100401	35	2.8686e-05	2.87137e-05
	27.69	1	36	0	36	0	36	0	0	27.69	1	35.9995	0.000516362	35.999	0.00103272	36	2.86868e-05	2.87156e-05
	27.62	1	37	0	37	0	37	0	0	27.62	1	36.9995	0.000530721	36.9989	0.00106144	37	2.86876e-05	2.87175e-05
	27	1	38	0	38	0	38	0	0	27	1	37.9995	0.000545081	37.9989	0.00109016	38	2.86885e-05	2.87195e-05
	26.34	1	39	0	39	0	39	0	0	26.34	1	38.9994	0.000559442	38.9989	0.00111888	39	2.86893e-05	2.87216e-05
	26.23	1	40	0	40	0	40	0	0	26.23	1	39.9994	0.000573804	39.9989	0.00114761	40	2.86902e-05	2.87237e-05
	25.25	1	41	0	41	0	41	0	0	25.25	1	40.9994	0.000588166	40.9988	0.00117633	41	2.8691e-05	2.87258e-05
	24.85	1	42	0	42	0	42	0	0	24.85	1	41.9994	0.00060253	41.9988	0.00120506	42	2.86919e-05	2.8728e-05
	24.4	1	43	0	43	0	43	0	0	24.4	1	42.9994	0.000616896	42.9988	0.00123379	43	2.86928e-05	2.87302e-05
	24.33	1	44	0	44	0	44	0	0	24.33	1	43.9994	0.000631262	43.9987	0.00126252	44	2.86937e-05	2.87325e-05
	24.25	1	45	0	45	0	45	0	0	24.25	1	44.9994	0.000645629	44.9987	0.00129126	45	2.86946e-05	2.87349e-05
	23.95	1	46	0	46	0	46	0	0	23.95	1	45.9993	0.000659998	45.9987	0.00132	46	2.86956e-05	2.87373e-05
	23.75	1	47	0	47	0	47	0	0	23.75	1	46.9993	0.000674368	46.9987	0.00134874	47	2.86965e-05	2.87397e-05
	23.17	1	48	0	48	0	48	0	0	23.17	1	47.9993	0.000688739	47.9986	0.00137748	48	2.86975e-05	2.87422e-05
	23.15	1	49	0	49	0	49	0	0	23.15	1	48.9993	0.000703111	48.9986	0.00140622	49	2.86984e-05	2.87448e-05
	22.83	1	50	0	50	0	50	0	0	22.83	1	49.9993	0.000717485	49.9986	0.00143497	50	2.86994e-05	2.87474e-05
	22.36	1	51	0	51	0	51	0	0	22.36	1	50.9993	0.00073186	50.9985	0.00146372	51	2.87004e-05	2.875e-05
	22.15	1	52	0	52	0	52	0	0	22.15	1	51.9993	0.000746236	51.9985	0.00149247	52	2.87014e-05	2.87527e-05
	21.86	1	53	0	53	0	53	0	0	21.86	1	52.9992	0.000760614	52.9985	0.00152123	53	2.87024e-05	2.87554e-05
	21.79	1	54	0	54	0	54	0	0	21.79	1	53.9992	0.000774993	53.9985	0.00154999	54	2.87035e-05	2.87582e-05
	21.43	1	55	0	55	0	55	0	0	21.43	1	54.9992	0.000789374	54.9984	0.00157875	55	2.87045e-05	2.87611e-05
	21.05	1	56	0	56	0	56	0	0	21.05	1	55.9992	0.000803756	55.9984	0.00160751	56	2.87056e-05	2.87639e-05
	20.67	1	57	0	57	0	57	0	0	20.67	1	56.9992	0.000818139	56.9984	0.00163628	57	2.87066e-05	2.87669e-05
	20.46	1	58	0	58	0	58	0	0	20.46	1	57.9992	0.000832524	57.9983	0.00166505	58	2.87077e-05	2.87698e-05
	20.18	1	59	0	59	0	59	0	0	20.18	1	58.9992	0.00084691	58.9983	0.00169382	59	2.87088e-05	2.87729e-05
	20.07	1	60	0	60	0	60	0	0	20.07	1	59.9991	0.000861298	59.9983	0.0017226	60	2.87099e-05	2.87759e-05
	19.4	1	61	0	61	0	61	0	0	19.4	1	60.9991	0.000875688	60.9982	0.00175138	61	2.87111e-05	2.8779e-05
	19.36	1	62	0	62	0	62	0	0	19.36	1	61.9991	0.000890079	61.9982	0.00178016	62	2.87122e-05	2.87822e-05
	19.01	1	63	0	63	0	63	0	0	19.01	1	62.9991	0.000904472	62.9982	0.00180894	63	2.87134e-05	2.87854e-05
	18.91	1	64	0	64	0	64	0	0	18.91	1	63.9991	0.000918866	63.9982	0.00183773	64	2.87146e-05	2.87886e-05
	18.79	1	66	0	66	0	66	0	0	18.79	1	64.9991	0.000933262	64.9981	0.00186652	65	2.87158e-05	2.87936e-05
	18.42	1	67	0	67	0	67	0	0	18.79	1	65.9991	0.00094766	65.9981	0.00189532	66	2.8717e-05	2.87936e-05
	18.24	1	68	0	68	0	68	0	0	18.42	1	66.999	0.000962059	66.9981	0.00192412	67	2.87182e-05	2.87986e-05
	17.98	1	69	0	69	0	69	0	0	18.24	1	67.999	0.00097646	67.998	0.00195292	68	2.87194e-05	2.88021e-05
	17.8	1	70	0	70	0	70	0	0	17.98	1	68.999	0.000990863	68.998	0.00198173	69	2.87207e-05	2.88055e-05
	16.86	1	71	0	71	0	71	0	0	17.8	1	69.999	0.00100527	69.998	0.00201053	70	2.87219e-05	2.8809e-05
	16.61	1	72	0	72	0	72	0	0	16.86	1	70.999	0.00101967	70.998	0.00203935	71	2.87232e-05	2.88126e-05
	16.42	1	73	0	73	0	73	0	0	16.61	1	71.999	0.00103408	71.9979	0.00206816	72	2.87245e-05	2.88162e-05
	16.36	1	74	0	74	0	74	0	0	16.42	1	72.999	0.00104849	72.9979	0.00209698	73	2.87258e-05	2.88199e-05
	16.27	1	75	0	75	0	75	0	0	16.36	1	73.9989	0.0010629	73.9979	0.00212581	74	2.87271e-05	2.88236e-05
	16.18	1	76	0	76	0	76	0	0	16.27	1	74.9989	0.00107732	74.9978	0.00215463	75	2.87285e-05	2.88274e-05
	16.13	1	77	0	77	0	77	0	0	16.18	1	75.9989	0.00109173	75.9978	0.00218347	76	2.87298e-05	2.88312e-05
	15.9	1	78	0	78	0	78	0	0	16.13	1	76.9989	0.00110615	76.9978	0.0022123	77	2.87312e-05	2.88351e-05
	15.76	1	79	0	79	0	79	0	0	15.9	1	77.9989	0.00112057	77.9978	0.00224114	78	2.87326e-05	2.8839e-05
	15.74	1	80	0	80	0	80	0	0	15.76	1	78.9989	0.00113499	78.9977	0.00226998	79	2.8734e-05	2.8843e-05
	15.46	1	81	0	81	0	81	0	0	15.74	1	79.9989	0.00114941	79.9977	0.00229883	80	2.87354e-05	2.8847e-05
	15.39	1	82	0	82	0	82	0	0	15.46	1	80.9988	0.00116384	80.9977	0.00232768	81	2.87368e-05	2.88511e-05
	15.38	1	83	0	83	0	83	0	0	15.39	1	81.9988	0.00117827	81.9976	0.00235654	82	2.87382e-05	2.88553e-05
	15.31	1	84	0	84	0	84	0	0	15.38	1	82.9988	0.0011927	82.9976	0.0023854	83	2.87397e-05	2.88595e-05
	15.13	1	85	0	85	0	85	0	0	15.31	1	83.9988	0.00120713	83.9976	0.00241426	84	2.87412e-05	2.88638e-05
	15.07	1	86	0	86	0	86	0	0	15.13	1	84.9988	0.00122156	84.9976	0.00244313	85	2.87427e-05	2.88681e-05
	14.95	1	87	0	87	0	87	0	0	15.07	1	85.9988	0.001236	85.9975	0.002472	86	2.87442e-05	2.88726e-05
	14.9	1	88	0	88	0	88	0	0	14.95	1	86.9987	0.00125044	86.9975	0.00250088	87	2.87457e-05	2.88771e-05
	14.58	1	89	0	89	0	89	0	0	14.9	1	87.9987	0.00126488	87.9975	0.00252976	88	2.87473e-05	2.88816e-05
	14.38	1	90	0	90	0	90	0	0	14.58	1	88.9987	0.00127932	88.9974	0.00255864	89	2.87488e-05	2.88862e-05
	13.92	1	91	0	91	0	91	0	0	14.38	1	89.9987	0.00129377	89.9974	0.00258754	90	2.87504e-05	2.8891e-05
	13.69	1	92	0	92	0	92	0	0	13.92	1	90.9987	0.00130822	90.9974	0.00261643	91	2.8752e-05	2.88957e-05
	13.66	1	93	0	93	0	93	0	0	13.69	1	91.9987	0.00132267	91.9974	0.00264533	92	2.87536e-05	2.89006e-05
	13.59	1	94	0	94	0	94	0	0	13.66	1	92.9987	0.00133712	92.9973	0.00267424	93	2.87552e-05	2.89056e-05
	13.57	1	95	0	95	0	95	0	0	13.59	1	93.9986	0.00135157	93.9973	0.00270315	94	2.87569e-05	2.89106e-05
	13.47	1	96	0	96	0	96	0	0	13.57	1	94.9986	0.00136603	94.9973	0.00273206	95	2.87586e-05	2.89157e-05
	13.26	1	97	0	97	0	97	0	0	13.47	1	95.9986	0.00138049	95.9972	0.00276099	96	2.87603e-05	2.8921e-05
	13.07	1	98	0	98	0	98	0	0	13.26	1	96.9986	0.00139496	96.9972	0.00278991	97	2.8762e-05	2.89263e-05
	12.94	1	99	0	99	0	99	0	0	13.07	1	97.9986	0.00140942	97.9972	0.00281884	98	2.87637e-05	2.89317e-05
	12.63	1	100	0	100	0	100	0	0	12.94	1	98.9986	0.00142389	98.9972	0.00284778	99	2.87655e-05	2.89372e-05
	12.58	1	102	0	102	0	102	0	0	12.63	1	99.9986	0.00143836	99.9971	0.00287672	100	2.87672e-05	2.89429e-05
	12.39	1	103	0	103	0	103	0	0	12.58	1	100.999	0.00145284	100.997	0.00290567	101	2.8769e-05	2.89515e-05
	12.34	1	104	0	104	0	104	0	0	12.58	1	101.999	0.00146731	101.997	0.00293463	102	2.87708e-05	2.89515e-05
	12.25	1	105	0	105	0	105	0	0	12.39	1	102.999	0.00148179	102.997	0.00296359	103	2.87727e-05	2.89604e-05
	12.23	1	106	0	106	0	106	0	0	12.34	1	103.999	0.00149628	103.997	0.00299255	104	2.87746e-05	2.89665e-05
	12.07	1	107	0	107	0	107	0	0	12.25	1	104.998	0.00151076	104.997	0.00302153	105	2.87764e-05	2.89727e-05
	12.04	1	108	0	108	0	108	0	0	12.23	1	105.998	0.00152525	105.997	0.00305051	106	2.87783e-05	2.89791e-05
	12	1	110	0	110	0	110	0	0	12.07	1	106.998	0.00153975	106.997	0.00307949	107	2.87803e-05	2.89855e-05
	11.96	1	111	0	111	0	111	0	0	12.04	1	107.998	0.00155424	107.997	0.00310848	108	2.87822e-05	2.89922e-05
	11.88	1	112	0	112	0	112	0	0	12	1	108.998	0.00156874	108.997	0.00313748	109	2.87842e-05	2.90024e-05
	11.84	1	114	0	114	0	114	0	0	12	1	109.998	0.00158324	109.997	0.00316649	110	2.87863e-05	2.90024e-05
	11.75	1	115	0	115	0	115	0	0	11.96	1	110.998	0.00159775	110.997	0.0031955	111	2.87883e-05	2.90129e-05
	11.67	1	116	0	116	0	116	0	0	11.88	1	111.998	0.00161226	111.997	0.00322452	112	2.87904e-05	2.90201e-05
	11.65	1	117	0	117	0	117	0	0	11.84	1	112.998	0.00162677	112.997	0.00325355	113	2.87925e-05	2.90312e-05
	11.62	1	118	0	118	0	118	0	0	11.84	1	113.998	0.00164129	113.997	0.00328258	114	2.87946e-05	2.90312e-05
	11.54	1	119	0	119	0	119	0	0	11.75	1	114.998	0.00165581	114.997	0.00331163	115	2.87967e-05	2.90428e-05
	11.51	1	120	0	120	0	120	0	0	11.67	1	115.998	0.00167034	115.997	0.00334068	116	2.87989e-05	2.90507e-05
	11.24	1	121	0	121	0	121	0	0	11.65	1	116.998	0.00168487	116.997	0.00336974	117	2.88012e-05	2.90588e-05
	11.22	1	122	0	122	0	122	0	0	11.62	1	117.998	0.0016994	117.997	0.0033988	118	2.88034e-05	2.90671e-05
	10.92	1	123	0	123	0	123	0	0	11.54	1	118.998	0.00171394	118.997	0.00342788	119	2.88057e-05	2.90755e-05
	10.85	1	124	0	124	0	124	0	0	11.51	1	119.998	0.00172848	119.997	0.00345696	120	2.8808e-05	2.90842e-05
	10.65	1	125	0	125	0	125	0	0	11.24	1	120.998	0.00174303	120.997	0.00348606	121	2.88104e-05	2.90932e-05
	10.61	1	126	0	126	0	126	0	0	11.22	1	121.998	0.00175758	121.996	0.00351516	122	2.88128e-05	2.91023e-05
	10.54	1	127	0	127	0	127	0	0	10.92	1	122.998	0.00177213	122.996	0.00354427	123	2.88152e-05	2.91117e-05
	10.31	1	128	0	128	0	128	0	0	10.85	1	123.998	0.0017867	123.996	0.00357339	124	2.88177e-05	2.91213e-05
	10.26	1	129	0	129	0	129	0	0	10.65	1	124.998	0.00180126	124.996	0.00360252	125	2.88202e-05	2.91311e-05
	10.12	1	130	0	130	0	130	0	0	10.61	1	125.998	0.00181583	125.996	0.00363166	126	2.88227e-05	2.91412e-05
	10.1	1	131	0	131	0	131	0	0	10.54	1	126.998	0.00183041	126.996	0.00366081	127	2.88253e-05	2.91516e-05
	9.97	1	132	0	132	0	132	0	0	10.31	1	127.998	0.00184499	127.996	0.00368998	128	2.88279e-05	2.91623e-05
	9.93	1	133	0	133	0	133	0	0	10.26	1	128.998	0.00185958	128.996	0.00371915	129	2.88306e-05	2.91732e-05
	9.71	1	134	0	134	0	134	0	0	10.12	1	129.998	0.00187417	129.996	0.00374833	130	2.88333e-05	2.91844e-05
	9.68	1	135	0	135	0	135	0	0	10.1	1	130.998	0.00188877	130.996	0.00377753	131	2.88361e-05	2.91959e-05
	9.65	1	136	0	136	0	136	0	0	9.97	1	131.998	0.00190337	131.996	0.00380674	132	2.88389e-05	2.92078e-05
	9.47	1	137	0	137	0	137	0	0	9.93	1	132.998	0.00191798	132.996	0.00383596	133	2.88418e-05	2.92199e-05
	9.42	1	138	0	138	0	138	0	0	9.71	1	133.998	0.0019326	133.996	0.00386519	134	2.88447e-05	2.92324e-05
	9.36	1	139	0	139	0	139	0	0	9.68	1	134.998	0.00194722	134.996	0.00389444	135	2.88477e-05	2.92453e-05
	9.33	1	140	0	140	0	140	0	0	9.65	1	135.998	0.00196185	135.996	0.00392369	136	2.88507e-05	2.92585e-05
	9.19	1	141	0	141	0	141	0	0	9.47	1	136.998	0.00197648	136.996	0.00395297	137	2.88538e-05	2.92721e-05
	9.09	1	142	0	142	0	142	0	0	9.42	1	137.998	0.00199113	137.996	0.00398225	138	2.88569e-05	2.92861e-05
	8.93	1	143	0	143	0	143	0	0	9.36	1	138.998	0.00200578	138.996	0.00401155	139	2.88601e-05	2.93004e-05
	8.84	1	144	0	144	0	144	0	0	9.33	1	139.998	0.00202043	139.996	0.00404087	140	2.88633e-05	2.93152e-05
	8.8	1	145	0	145	0	145	0	0	9.19	1	140.998	0.0020351	140.996	0.0040702	141	2.88667e-05	2.93304e-05
	8.64	1	146	0	146	0	146	0	0	9.09	1	141.998	0.00204977	141.996	0.00409954	142	2.887e-05	2.93461e-05
	8.56	1	147	0	147	0	147	0	0	8.93	1	142.998	0.00206445	142.996	0.00412891	143	2.88735e-05	2.93622e-05
	8.5	1	148	0	148	0	148	0	0	8.84	1	143.998	0.00207914	143.996	0.00415829	144	2.8877e-05	2.93788e-05
	8.44	1	149	0	149	0	149	0	0	8.8	1	144.998	0.00209384	144.996	0.00418768	145	2.88806e-05	2.93959e-05
	8.43	1	150	0	150	0	150	0	0	8.64	1	145.998	0.00210855	145.996	0.0042171	146	2.88842e-05	2.94135e-05
	8.22	1	151	0	151	0	151	0	0	8.56	1	146.998	0.00212326	146.996	0.00424653	147	2.88879e-05	2.94316e-05
	8.18	1	152	0	152	0	152	0	0	8.5	1	147.998	0.00213799	147.996	0.00427598	148	2.88917e-05	2.94503e-05
	8.1	1	153	0	153	0	153	0	0	8.44	1	148.998	0.00215272	148.996	0.00430545	149	2.88956e-05	2.94695e-05
	8.08	1	154	0	154	0	154	0	0	8.43	1	149.998	0.00216747	149.996	0.00433494	150	2.88996e-05	2.94894e-05
	8.06	1	155	0	155	0	155	0	0	8.22	1	150.998	0.00218222	150.996	0.00436445	151	2.89036e-05	2.95098e-05
	8	1	157	0	157	0	157	0	0	8.18	1	151.998	0.00219699	151.996	0.00439398	152	2.89077e-05	2.95309e-05
	7.95	1	158	0	158	0	158	0	0	8.1	1	152.998	0.00221176	152.996	0.00442353	153	2.8912e-05	2.95526e-05
	7.9	1	159	0	159	0	159	0	0	8.08	1	153.998	0.00222655	153.996	0.0044531	154	2.89163e-05	2.9575e-05
	7.68	1	160	0	160	0	160	0	0	8.06	1	154.998	0.00224135	154.996	0.0044827	155	2.89207e-05	2.95981e-05
	7.66	1	161	0	161	0	161	0	0	8	1	155.998	0.00225616	155.995	0.00451232	156	2.89252e-05	2.96341e-05
	7.52	1	162	0	162	0	162	0	0	8	1	156.998	0.00227099	156.995	0.00454197	157	2.89298e-05	2.96341e-05
	7.4	1	163	0	163	0	163	0	0	7.95	1	157.998	0.00228582	157.995	0.00457164	158	2.89345e-05	2.96719e-05
	7.33	1	164	0	164	0	164	0	0	7.9	1	158.998	0.00230067	158.995	0.00460134	159	2.89393e-05	2.9698e-05
	7.27	1	165	0	165	0	165	0	0	7.68	1	159.998	0.00231553	159.995	0.00463107	160	2.89442e-05	2.9725e-05
	7.25	1	166	0	166	0	166	0	0	7.66	1	160.998	0.00233041	160.995	0.00466082	161	2.89492e-05	2.97529e-05
	7.19	1	167	0	167	0	167	0	0	7.52	1	161.998	0.0023453	161.995	0.0046906	162	2.89543e-05	2.97817e-05
	7.15	1	169	0	169	0	169	0	0	7.4	1	162.998	0.00236021	162.995	0.00472041	163	2.89596e-05	2.98114e-05
	7.05	1	170	0	170	0	170	0	0	7.33	1	163.998	0.00237513	163.995	0.00475025	164	2.8965e-05	2.98421e-05
	7.04	1	171	0	171	0	171	0	0	7.27	1	164.998	0.00239006	164.995	0.00478013	165	2.89705e-05	2.98737e-05
	6.97	1	172	0	172	0	172	0	0	7.25	1	165.998	0.00240502	165.995	0.00481003	166	2.89761e-05	2.99065e-05
	6.92	1	173	0	173	0	173	0	0	7.19	1	166.998	0.00241999	166.995	0.00483998	167	2.89819e-05	2.99402e-05
	6.87	1	174	0	174	0	174	0	0	7.15	1	167.998	0.00243498	167.995	0.00486995	168	2.89878e-05	2.9993e-05
	6.85	1	175	0	175	0	175	0	0	7.15	1	168.998	0.00244998	168.995	0.00489996	169	2.89939e-05	2.9993e-05
	6.8	1	176	0	176	0	176	0	0	7.05	1	169.998	0.00246501	169.995	0.00493001	170	2.90001e-05	3.00485e-05
	6.49	1	177	0	177	0	177	0	0	7.04	1	170.998	0.00248005	170.995	0.0049601	171	2.90064e-05	3.0087e-05
	6.43	1	178	0	178	0	178	0	0	6.97	1	171.998	0.00249511	171.995	0.00499022	172	2.90129e-05	3.01268e-05
	6.41	1	179	0	179	0	179	0	0	6.92	1	172.997	0.0025102	172.995	0.00502039	173	2.90196e-05	3.01679e-05
	6.38	1	180	0	180	0	180	0	0	6.87	1	173.997	0.0025253	173.995	0.0050506	174	2.90265e-05	3.02104e-05
	6.37	1	181	0	181	0	181	0	0	6.85	1	174.997	0.00254043	174.995	0.00508086	175	2.90335e-05	3.02543e-05
	6.36	1	182	0	182	0	182	0	0	6.8	1	175.997	0.00255558	175.995	0.00511116	176	2.90407e-05	3.02998e-05
	6.32	1	183	0	183	0	183	0	0	6.49	1	176.997	0.00257075	176.995	0.0051415	177	2.9048e-05	3.03468e-05
	6.31	1	185	0	185	0	185	0	0	6.43	1	177.997	0.00258595	177.995	0.0051719	178	2.90556e-05	3.03953e-05
	6.3	0.999999	186	0	186	0	186	0	0	6.41	1	178.997	0.00260117	178.995	0.00520234	179	2.90634e-05	3.04456e-05
	6.23	0.999999	187	0	187	0	187	0	0	6.38	1	179.997	0.00261642	179.995	0.00523284	180	2.90713e-05	3.04976e-05
	6.13	0.999999	188	0	188	0	188	0	0	6.37	1	180.997	0.0026317	180.995	0.00526339	181	2.90795e-05	3.05513e-05
	6.11	0.999999	189	0	189	0	189	0	0	6.36	1	181.997	0.002647	181.995	0.005294	182	2.90879e-05	3.06069e-05
	6.01	0.999999	191	0	191	0	191	0	0	6.32	1	182.997	0.00266233	182.995	0.00532467	183	2.90965e-05	3.06645e-05
	6	0.999999	197	0	197	0	197	0	0	6.31	1	183.997	0.00267769	183.995	0.00535539	184	2.91054e-05	3.07545e-05
	5.92	0.999999	198	0	198	0	198	0	0	6.31	1	184.997	0.00269309	184.995	0.00538617	185	2.91145e-05	3.07545e-05
	5.9	0.999999	199	0	199	0	199	0	0	6.3	0.999999	185.997	0.00270851	185.995	0.00541702	186	2.91238e-05	3.08494e-05
	5.82	0.999998	200	0	200	0	200	0	0	6.23	0.999999	186.997	0.00272397	186.995	0.00544794	187	2.91334e-05	3.09153e-05
	5.76	0.999998	201	0	201	0	201	0	0	6.13	0.999999	187.997	0.00273946	187.995	0.00547892	188	2.91432e-05	3.09836e-05
	5.62	0.999998	202	0	202	0	202	0	0	6.11	0.999999	188.997	0.00275499	188.994	0.00550998	189	2.91533e-05	3.10543e-05
	5.61	0.999998	203	0	203	0	203	0	0	6.01	0.999999	189.997	0.00277055	189.994	0.00554111	190	2.91637e-05	3.1165e-05
	5.5	0.999997	204	0	204	0	204	0	0	6.01	0.999999	190.997	0.00278615	190.994	0.00557231	191	2.91744e-05	3.1165e-05
	5.49	0.999997	205	0	205	0	205	0	0	6	0.999999	191.997	0.0028018	191.994	0.00560359	192	2.91854e-05	3.14902e-05
	5.48	0.999997	206	0	206	0	206	0	0	6	0.999999	192.997	0.00281748	192.994	0.00563495	193	2.91967e-05	3.14902e-05
	5.45	0.999996	207	0	207	0	207	0	0	6	0.999999	193.997	0.0028332	193.994	0.0056664	194	2.92083e-05	3.14902e-05
	5.44	0.999996	208	0	208	0	208	0	0	6	0.999999	194.997	0.00284897	194.994	0.00569794	195	2.92202e-05	3.14902e-05
	5.4	0.999996	209	0	209	0	209	0	0	6	0.999999	195.997	0.00286478	195.994	0.00572956	196	2.92324e-05	3.14902e-05
	5.37	0.999996	210	0	210	0	210	0	0	6	0.999999	196.997	0.00288064	196.994	0.00576128	197	2.92451e-05	3.14902e-05
	5.29	0.999995	211	0	211	0	211	0	0	5.92	0.999999	197.997	0.00289655	197.994	0.00579309	198	2.9258e-05	3.18146e-05
	5.28	0.999995	212	0	212	0	212	0	0	5.9	0.999999	198.997	0.0029125	198.994	0.00582501	199	2.92714e-05	3.19149e-05
	5.22	0.999994	213	0	213	0	213	0	0	5.82	0.999998	199.997	0.00292851	199.994	0.00585703	200	2.92851e-05	3.20188e-05
	5.15	0.999993	214	0	214	0	214	0	0	5.76	0.999998	200.997	0.00294458	200.994	0.00588915	201	2.92993e-05	3.21264e-05
	5.06	0.999991	215	0	215	0	215	0	0	5.62	0.999998	201.997	0.0029607	201.994	0.00592139	202	2.93138e-05	3.2238e-05
	5	0.99999	216	0	216	0	216	0	0	5.61	0.999998	202.997	0.00297687	202.994	0.00595374	203	2.93288e-05	3.23535e-05
	4.99	0.99999	217	0	217	0	217	0	0	5.5	0.999997	203.997	0.00299311	203.994	0.00598622	204	2.93442e-05	3.24733e-05
	4.97	0.999989	218	0	218	0	218	0	0	5.49	0.999997	204.997	0.00300941	204.994	0.00601882	205	2.93601e-05	3.25974e-05
	4.95	0.999989	219	0	219	0	219	0	0	5.48	0.999997	205.997	0.00302577	205.994	0.00605154	206	2.93764e-05	3.27261e-05
	4.9	0.999987	221	0	221	0	221	0	0	5.45	0.999996	206.997	0.0030422	206.994	0.0060844	207	2.93932e-05	3.28594e-05
	4.83	0.999985	222	0	222	0	222	0	0	5.44	0.999996	207.997	0.0030587	207.994	0.0061174	208	2.94106e-05	3.29976e-05
	4.79	0.999984	223	0	223	0	223	0	0	5.4	0.999996	208.997	0.00307527	208.994	0.00615054	209	2.94284e-05	3.31409e-05
	4.69	0.99998	224	0	224	0	224	0	0	5.37	0.999996	209.997	0.00309192	209.994	0.00618383	210	2.94468e-05	3.32895e-05
	4.68	0.999979	226	0	226	0	226	0	0	5.29	0.999995	210.997	0.00310864	210.994	0.00621727	211	2.94658e-05	3.34435e-05
	4.63	0.999977	227	0	227	0	227	0	0	5.28	0.999995	211.997	0.00312544	211.994	0.00625088	212	2.94853e-05	3.36031e-05
	4.53	0.99997	228	0	228	0	228	0	0	5.22	0.999994	212.997	0.00314232	212.994	0.00628465	213	2.95054e-05	3.37687e-05
	4.52	0.99997	229	0	229	0	229	0	0	5.15	0.999993	213.997	0.00315929	213.994	0.00631859	214	2.95261e-05	3.39404e-05
	4.5	0.999968	230	0	230	0	230	0	0	5.06	0.999991	214.997	0.00317635	214.994	0.00635271	215	2.95475e-05	3.41185e-05
	4.39	0.999959	231	0	231	0	231	0	0	5	0.99999	215.997	0.0031935	215.994	0.00638701	216	2.95695e-05	3.43031e-05
	4.37	0.999957	232	0	232	0	232	0	0	4.99	0.99999	216.997	0.00321075	216.994	0.0064215	217	2.95922e-05	3.44946e-05
	4.34	0.999954	236	0	236	0	236	0	0	4.97	0.999989	217.997	0.0032281	217.994	0.0064562	218	2.96156e-05	3.46933e-05
	4.32	0.999952	237	0	237	0	237	0	0	4.95	0.999989	218.997	0.00324555	218.994	0.0064911	219	2.96397e-05	3.48993e-05
	4.28	0.999948	238	0	238	0	238	0	0	4.9	0.999987	219.997	0.00326311	219.993	0.00652621	220	2.96646e-05	3.52229e-05
	4.24	0.999942	239	0	239	0	239	0	0	4.9	0.999987	220.997	0.00328077	220.993	0.00656155	221	2.96903e-05	3.52229e-05
	4.19	0.999935	240	0	240	0	240	0	0	4.83	0.999985	221.997	0.00329856	221.993	0.00659711	222	2.97167e-05	3.55649e-05
	4.13	0.999926	242	0	242	0	242	0	0	4.79	0.999984	222.997	0.00331646	222.993	0.00663292	223	2.9744e-05	3.58035e-05
	4.12	0.999924	243	0	243	0	243	0	0	4.69	0.99998	223.997	0.00333448	223.993	0.00666897	224	2.97722e-05	3.60512e-05
	4.09	0.999919	244	0	244	0	244	0	0	4.68	0.999979	224.997	0.00335264	224.993	0.00670528	225	2.98012e-05	3.64402e-05
	4.07	0.999915	245	0	245	0	245	0	0	4.68	0.999979	225.997	0.00337093	225.993	0.00674185	226	2.98312e-05	3.64402e-05
	4.03	0.999907	247	0	247	0	247	0	0	4.63	0.999977	226.997	0.00338935	226.993	0.0067787	227	2.98621e-05	3.68514e-05
	4.02	0.999905	251	0	251	0	251	0	0	4.53	0.99997	227.997	0.00340792	227.993	0.00681584	228	2.9894e-05	3.71386e-05
	4.01	0.999902	255	0	255	0	255	0	0	4.52	0.99997	228.997	0.00342664	228.993	0.00685328	229	2.9927e-05	3.74366e-05
	4	0.9999	260	0	260	0	260	0	0	4.5	0.999968	229.997	0.00344551	229.993	0.00689102	230	2.9961e-05	3.77459e-05
	3.87	0.999865	261	0	261	0	261	0	0	4.39	0.999959	230.997	0.00346455	230.993	0.00692909	231	2.99961e-05	3.80669e-05
	3.86	0.999862	262	0	262	0	262	0	0	4.37	0.999957	231.997	0.00348375	231.993	0.00696749	232	3.00323e-05	3.84002e-05
	3.75	0.999822	263	0	263	0	263	0	0	4.34	0.999954	232.996	0.00350312	232.993	0.00700624	233	3.00697e-05	3.92899e-05
	3.73	0.999814	264	0	264	0	264	0	0	4.34	0.999954	233.996	0.00352267	233.993	0.00704535	234	3.01083e-05	3.92899e-05
	3.71	0.999805	265	0	265	0	265	0	0	4.34	0.999954	234.996	0.00354241	234.993	0.00708482	235	3.01482e-05	3.92899e-05
	3.7	0.9998	266	0	266	0	266	0	0	4.34	0.999954	235.996	0.00356234	235.993	0.00712469	236	3.01894e-05	3.92899e-05
	3.54	0.999712	267	0	267	0	267	0	0	4.32	0.999952	236.996	0.00358248	236.993	0.00716496	237	3.02319e-05	4.02669e-05
	3.53	0.999705	268	0	268	0	268	0	0	4.28	0.999948	237.996	0.00360282	237.993	0.00720564	238	3.02758e-05	4.06842e-05
	3.48	0.999669	269	0	269	0	269	0	0	4.24	0.999942	238.996	0.00362338	238.993	0.00724676	239	3.03212e-05	4.11174e-05
	3.45	0.999645	270	0	270	0	270	0	0	4.19	0.999935	239.996	0.00364416	239.993	0.00728833	240	3.0368e-05	4.15673e-05
	3.42	0.99962	271	0	271	0	271	0	0	4.13	0.999926	240.996	0.00366518	240.993	0.00733036	241	3.04164e-05	4.22748e-05
	3.41	0.999611	272	0	272	0	272	0	0	4.13	0.999926	241.996	0.00368644	241.993	0.00737288	242	3.04665e-05	4.22748e-05
	3.38	0.999583	273	0	273	0	273	0	0	4.12	0.999924	242.996	0.00370795	242.993	0.00741591	243	3.05181e-05	4.30236e-05
	3.37	0.999573	274	0	274	0	274	0	0	4.09	0.999919	243.996	0.00372973	243.993	0.00745946	244	3.05715e-05	4.35469e-05
	3.34	0.999543	276	0	276	0	276	0	0	4.07	0.999915	244.996	0.00375177	244.992	0.00750355	245	3.06267e-05	4.40904e-05
	3.32	0.999521	277	0	277	0	277	0	0	4.03	0.999907	245.996	0.0037741	245.992	0.0075482	246	3.06838e-05	4.49455e-05
	3.26	0.99945	278	0	278	0	278	0	0	4.03	0.999907	246.996	0.00379672	246.992	0.00759345	247	3.07427e-05	4.49455e-05
	3.25	0.999438	279	0	279	0	279	0	0	4.02	0.999905	247.996	0.00381965	247.992	0.0076393	248	3.08036e-05	4.68091e-05
	3.23	0.999411	280	0	280	0	280	0	0	4.02	0.999905	248.996	0.00384289	248.992	0.00768578	249	3.08666e-05	4.68091e-05
	3.14	0.999276	281	0	281	0	281	0	0	4.02	0.999905	249.996	0.00386646	249.992	0.00773292	250	3.09317e-05	4.68091e-05
	3.13	0.999259	282	0	282	0	282	0	0	4.02	0.999905	250.996	0.00389037	250.992	0.00778075	251	3.0999e-05	4.68091e-05
	3.12	0.999241	283	0	283	0	283	0	0	4.01	0.999902	251.996	0.00391464	251.992	0.00782928	252	3.10686e-05	4.96503e-05
	3.09	0.999187	284	0	284	0	284	0	0	4.01	0.999902	252.996	0.00393928	252.992	0.00787856	253	3.11405e-05	4.96503e-05
	3.07	0.999149	285	0	285	0	285	0	0	4.01	0.999902	253.996	0.0039643	253.992	0.00792859	254	3.12149e-05	4.96503e-05
	3.01	0.999023	286	0	286	0	286	0	0	4.01	0.999902	254.996	0.00398971	254.992	0.00797943	255	3.12919e-05	4.96503e-05
	2.92	0.998798	287	0	287	0	287	0	0	4	0.9999	255.996	0.00401555	255.992	0.00803109	256	3.13714e-05	5.34133e-05
	2.88	0.998682	288	0	288	0	288	0	0	4	0.9999	256.996	0.00404181	256.992	0.00808361	257	3.14537e-05	5.34133e-05
	2.87	0.998651	289	0	289	0	289	0	0	4	0.9999	257.996	0.00406851	257.992	0.00813703	258	3.15389e-05	5.34133e-05
	2.82	0.998486	290	0	290	0	290	0	0	4	0.9999	258.996	0.00409568	258.992	0.00819137	259	3.16269e-05	5.34133e-05
	2.79	0.998378	291	0	291	0	291	0	0	4	0.9999	259.996	0.00412334	259.992	0.00824668	260	3.1718e-05	5.34133e-05
	2.73	0.998138	292	0	292	0	292	0	0	3.87	0.999865	260.996	0.00415149	260.992	0.00830299	261	3.18122e-05	5.63095e-05
	2.71	0.99805	293	0	293	0	293	0	0	3.86	0.999862	261.996	0.00418017	261.992	0.00836034	262	3.19097e-05	5.73518e-05
	2.7	0.998005	294	0	294	0	294	0	0	3.75	0.999822	262.996	0.00420939	262.992	0.00841878	263	3.20106e-05	5.84353e-05
	2.68	0.997911	295	0	295	0	295	0	0	3.73	0.999814	263.996	0.00423917	263.992	0.00847834	264	3.21149e-05	5.95615e-05
	2.66	0.997812	296	0	296	0	296	0	0	3.71	0.999805	264.996	0.00426954	264.991	0.00853908	265	3.22229e-05	6.07322e-05
	2.61	0.997545	297	0	297	0	297	0	0	3.7	0.9998	265.996	0.00430051	265.991	0.00860103	266	3.23347e-05	6.19492e-05
	2.58	0.99737	298	0	298	0	298	0	0	3.54	0.999712	266.996	0.00433212	266.991	0.00866424	267	3.24504e-05	6.32143e-05
	2.52	0.99698	300	0	300	0	300	0	0	3.53	0.999705	267.996	0.00436439	267.991	0.00872878	268	3.25701e-05	6.45296e-05
	2.51	0.99691	301	0	301	0	301	0	0	3.48	0.999669	268.996	0.00439734	268.991	0.00879468	269	3.2694e-05	6.58971e-05
	2.48	0.996689	302	0	302	0	302	0	0	3.45	0.999645	269.996	0.004431	269.991	0.008862	270	3.28222e-05	6.73189e-05
	2.43	0.996285	304	0	304	0	304	0	0	3.42	0.99962	270.996	0.0044654	270.991	0.0089308	271	3.2955e-05	6.87971e-05
	2.42	0.996198	305	0	305	0	305	0	0	3.41	0.999611	271.995	0.00450057	271.991	0.00900113	272	3.30924e-05	7.03342e-05
	2.4	0.996019	306	0	306	0	306	0	0	3.38	0.999583	272.995	0.00453653	272.991	0.00907307	273	3.32347e-05	7.19324e-05
	2.39	0.995926	307	0	307	0	307	0	0	3.37	0.999573	273.995	0.00457333	273.991	0.00914667	274	3.3382e-05	7.35944e-05
	2.33	0.995323	308	0	308	0	308	0	0	3.34	0.999543	274.995	0.004611	274.991	0.00922199	275	3.35345e-05	7.62125e-05
	2.31	0.995102	310	0	310	0	310	0	0	3.34	0.999543	275.995	0.00464956	275.991	0.00929911	276	3.36924e-05	7.62125e-05
	2.3	0.994988	311	0	311	0	311	0	0	3.32	0.999521	276.995	0.00468905	276.991	0.00937811	277	3.3856e-05	7.8989e-05
	2.28	0.994752	312	0	312	0	312	0	0	3.26	0.99945	277.995	0.00472952	277.991	0.00945904	278	3.40253e-05	8.09328e-05
	2.26	0.994505	313	0	313	0	313	0	0	3.25	0.999438	278.995	0.004771	278.99	0.009542	279	3.42007e-05	8.29545e-05
	2.21	0.993834	315	0	315	0	315	0	0	3.23	0.999411	279.995	0.00481353	279.99	0.00962706	280	3.43824e-05	8.50572e-05
	2.19	0.993543	316	0	316	0	316	0	0	3.14	0.999276	280.995	0.00485715	280.99	0.00971431	281	3.45705e-05	8.72442e-05
	2.16	0.993082	317	0	317	0	317	0	0	3.13	0.999259	281.995	0.00490192	281.99	0.00980383	282	3.47654e-05	8.95191e-05
	2.14	0.992756	318	0	318	0	318	0	0	3.12	0.999241	282.995	0.00494786	282.99	0.00989572	283	3.49672e-05	9.18853e-05
	2.13	0.992587	319	0	319	0	319	0	0	3.09	0.999187	283.995	0.00499504	283.99	0.00999007	284	3.51763e-05	9.43467e-05
	2.12	0.992414	320	0	320	0	320	0	0	3.07	0.999149	284.995	0.00504349	284.99	0.010087	285	3.53929e-05	9.69071e-05
	2.11	0.992238	321	0	321	0	321	0	0	3.01	0.999023	285.995	0.00509328	285.99	0.0101866	286	3.56173e-05	9.95707e-05
	2.1	0.992057	323	0	323	0	323	0	0	2.92	0.998798	286.995	0.00514445	286.99	0.0102889	287	3.58498e-05	0.000102342
	2.08	0.991682	325	0	325	0	325	0	0	2.88	0.998682	287.995	0.00519707	287.99	0.0103941	288	3.60907e-05	0.000105225
	2.06	0.99129	326	0	326	0	326	0	0	2.87	0.998651	288.995	0.00525118	288.989	0.0105024	289	3.63404e-05	0.000108224
	2.05	0.991087	330	0	330	0	330	0	0	2.82	0.998486	289.995	0.00530686	289.989	0.0106137	290	3.6599e-05	0.000111344
	2.04	0.99088	332	0	332	0	332	0	0	2.79	0.998378	290.995	0.00536415	290.989	0.0107283	291	3.6867e-05	0.000114591
	2.03	0.990667	335	0	335	0	335	0	0	2.73	0.998138	291.995	0.00542314	291.989	0.0108463	292	3.71448e-05	0.000117969
	2.02	0.99045	338	0	338	0	338	0	0	2.71	0.99805	292.995	0.00548389	292.989	0.0109678	293	3.74327e-05	0.000121484
	2.01	0.990228	346	0	346	0	346	0	0	2.7	0.998005	293.994	0.00554646	293.989	0.0110929	294	3.7731e-05	0.000125142
	2	0.99	388	0	388	0	388	0	0	2.68	0.997911	294.994	0.00561094	294.989	0.0112219	295	3.80403e-05	0.000128948
	1.93	0.988251	389	0	389	0	389	0	0	2.66	0.997812	295.994	0.00567739	295.989	0.0113548	296	3.83608e-05	0.000132908
	1.9	0.987411	390	0	390	0	390	0	0	2.61	0.997545	296.994	0.00574591	296.989	0.0114918	297	3.8693e-05	0.00013703
	1.84	0.985546	391	0	391	0	391	0	0	2.58	0.99737	297.994	0.00581658	297.988	0.0116332	298	3.90374e-05	0.000141319
	1.82	0.984864	393	0	393	0	393	0	0	2.52	0.99698	298.994	0.00588947	298.988	0.0117789	299	3.93945e-05	0.000148083
	1.79	0.983782	395	0	395	0	395	0	0	2.52	0.99698	299.994	0.00596469	299.988	0.0119294	300	3.97646e-05	0.000148083
	1.76	0.982622	396	0	396	0	396	0	0	2.51	0.99691	300.994	0.00604233	300.988	0.0120847	301	4.01483e-05	0.000155264
	1.75	0.982217	397	0	397	0	397	0	0	2.48	0.996689	301.994	0.00612248	301.988	0.012245	302	4.05462e-05	0.000160296
	1.72	0.980945	399	0	399	0	399	0	0	2.43	0.996285	302.994	0.00620525	302.988	0.0124105	303	4.09587e-05	0.000168233
	1.68	0.979107	401	0	401	0	401	0	0	2.43	0.996285	303.994	0.00629075	303.987	0.0125815	304	4.13865e-05	0.000168233
	1.64	0.977091	402	0	402	0	402	0	0	2.42	0.996198	304.994	0.00637908	304.987	0.0127582	305	4.18301e-05	0.000176661
	1.57	0.973085	403	0	403	0	403	0	0	2.4	0.996019	305.994	0.00647037	305.987	0.0129407	306	4.229e-05	0.000182569
	1.47	0.966116	404	0	404	0	404	0	0	2.39	0.995926	306.993	0.00656474	306.987	0.0131295	307	4.2767e-05	0.000188718
	1.46	0.965326	405	0	405	0	405	0	0	2.33	0.995323	307.993	0.0066623	307.987	0.0133246	308	4.32617e-05	0.000195119
	1.45	0.964519	406	0	406	0	406	0	0	2.31	0.995102	308.993	0.0067632	308.986	0.0135264	309	4.37748e-05	0.000205217
	1.44	0.963692	406	1	405	2	407	0.004914	0.00417537	2.31	0.995102	309.993	0.00686757	309.986	0.0137351	310	4.43069e-05	0.000205217
	1.38	0.958313	407	1	406	2	408	0.00490196	0.00417537	2.3	0.994988	310.993	0.00697554	310.986	0.0139511	311	4.48588e-05	0.000215943
	1.3	0.949881	408	1	407	2	409	0.00488998	0.00417537	2.28	0.994752	311.993	0.00708728	311.986	0.0141746	312	4.54313e-05	0.000223462
	1.24	0.942456	409	1	408	2	410	0.00487805	0.00417537	2.26	0.994505	312.993	0.00720293	312.986	0.0144059	313	4.60251e-05	0.00023129
	1.22	0.939744	410	1	409	2	411	0.00486618	0.00417537	2.21	0.993834	313.993	0.00732266	313.985	0.0146453	314	4.66411e-05	0.000243641
	1.21	0.938341	411	1	410	2	412	0.00485437	0.00417537	2.21	0.993834	314.993	0.00744663	314.985	0.0148933	315	4.72802e-05	0.000243641
	1.13	0.925869	412	1	411	2	413	0.00484262	0.00417537	2.19	0.993543	315.992	0.00757502	315.985	0.01515	316	4.79432e-05	0.000256763
	1.12	0.924142	413	1	412	2	414	0.00483092	0.00417537	2.16	0.993082	316.992	0.00770801	316.985	0.015416	317	4.8631e-05	0.000265964
	1.06	0.912904	415	1	414	2	416	0.00480769	0.00417537	2.14	0.992756	317.992	0.00784579	317.984	0.0156916	318	4.93446e-05	0.000275544
	1.05	0.910875	416	1	415	2	417	0.00479616	0.00417537	2.13	0.992587	318.992	0.00798856	318.984	0.0159771	319	5.0085e-05	0.00028552
	1	0.9	417	1	416	2	418	0.00478469	0.00417537	2.12	0.992414	319.992	0.00813652	319.984	0.016273	320	5.08533e-05	0.000295909
	0.98	0.895287	418	1	417	2	419	0.00477327	0.00417537	2.11	0.992238	320.992	0.00828989	320.983	0.0165798	321	5.16504e-05	0.000306727
	0.96	0.890352	420	1	419	2	421	0.00475059	0.00417537	2.1	0.992057	321.992	0.0084489	321.983	0.0168978	322	5.24776e-05	0.000323799
	0.95	0.887798	423	1	422	2	424	0.00471698	0.00417537	2.1	0.992057	322.991	0.00861377	322.983	0.0172275	323	5.33361e-05	0.000323799
	0.93	0.88251	424	1	423	2	425	0.00470588	0.00417537	2.08	0.991682	323.991	0.00878475	323.982	0.0175695	324	5.42269e-05	0.00034824
	0.92	0.879774	425	1	424	2	426	0.00469484	0.00417537	2.08	0.991682	324.991	0.0089621	324.982	0.0179242	325	5.51514e-05	0.00034824
	0.9	0.874107	426	1	425	2	427	0.00468384	0.00417537	2.06	0.99129	325.991	0.00914607	325.982	0.0182921	326	5.61109e-05	0.000367919
	0.87	0.865104	427	1	426	2	428	0.0046729	0.00417537	2.05	0.991087	326.991	0.00933694	326.981	0.0186739	327	5.71067e-05	0.000403508
	0.85	0.858746	428	1	427	2	429	0.004662	0.00417537	2.05	0.991087	327.99	0.009535	327.981	0.01907	328	5.81403e-05	0.000403508
	0.84	0.855456	429	1	428	2	430	0.00465116	0.00417537	2.05	0.991087	328.99	0.00974055	328.981	0.0194811	329	5.92131e-05	0.000403508
	0.83	0.852089	431	1	430	2	432	0.00462963	0.00417537	2.05	0.991087	329.99	0.0099539	329.98	0.0199078	330	6.03267e-05	0.000403508
	0.82	0.848644	432	1	431	2	433	0.00461894	0.00417537	2.04	0.99088	330.99	0.0101754	330.98	0.0203507	331	6.14826e-05	0.000451287
	0.81	0.845118	433	1	432	2	434	0.00460829	0.00417537	2.04	0.99088	331.99	0.0104053	331.979	0.0208106	332	6.26825e-05	0.000451287
	0.8	0.841511	434	1	433	2	435	0.0045977	0.00417537	2.03	0.990667	332.989	0.010644	332.979	0.0212881	333	6.39282e-05	0.000495822
	0.75	0.822172	436	1	435	2	437	0.00457666	0.00417537	2.03	0.990667	333.989	0.010892	333.978	0.0217839	334	6.52214e-05	0.000495822
	0.74	0.81803	437	1	436	2	438	0.00456621	0.00417537	2.03	0.990667	334.989	0.0111495	334.978	0.0222989	335	6.6564e-05	0.000495822
	0.72	0.809454	439	1	438	2	440	0.00454545	0.00417537	2.02	0.99045	335.989	0.0114169	335.977	0.0228338	336	6.79579e-05	0.000555631
	0.71	0.805016	440	1	439	2	441	0.00453515	0.00417537	2.02	0.99045	336.988	0.0116948	336.977	0.0233895	337	6.94051e-05	0.000555631
	0.7	0.800474	441	1	440	2	442	0.00452489	0.00417537	2.02	0.99045	337.988	0.0119834	337.976	0.0239668	338	7.09077e-05	0.000555631
	0.68	0.79107	443	1	442	2	444	0.0045045	0.00417537	2.01	0.990228	338.988	0.0122833	338.975	0.0245666	339	7.24679e-05	0.000686318
	0.67	0.786204	445	1	444	2	446	0.0044843	0.00417537	2.01	0.990228	339.987	0.012595	339.975	0.0251899	340	7.4088e-05	0.000686318
	0.65	0.776128	446	1	445	2	447	0.00447427	0.00417537	2.01	0.990228	340.987	0.0129188	340.974	0.0258377	341	7.57703e-05	0.000686318
	0.64	0.770913	447	1	446	2	448	0.00446429	0.00417537	2.01	0.990228	341.987	0.0132554	341.973	0.0265109	342	7.75172e-05	0.000686318
	0.63	0.765577	448	1	447	2	449	0.00445434	0.00417537	2.01	0.990228	342.986	0.0136053	342.973	0.0272107	343	7.93314e-05	0.000686318
	0.61	0.754529	449	1	448	2	450	0.00444444	0.00417537	2.01	0.990228	343.986	0.013969	343.972	0.0279381	344	8.12154e-05	0.000686318
	0.6	0.748811	450	1	449	2	451	0.00443459	0.00417537	2.01	0.990228	344.986	0.0143472	344.971	0.0286943	345	8.3172e-05	0.000686318
	0.59	0.74296	452	1	451	2	453	0.00441501	0.00417537	2.01	0.990228	345.985	0.0147403	345.971	0.0294806	346	8.52041e-05	0.000686318
	0.55	0.718162	453	1	452	2	454	0.00440529	0.00417537	2	0.99	346.985	0.0151491	346.97	0.0302982	347	8.73146e-05	0.00184686
	0.54	0.711597	454	1	453	2	455	0.0043956	0.00417537	2	0.99	347.984	0.0155742	347.969	0.0311483	348	8.95067e-05	0.00184686
	0.53	0.704879	455	1	454	2	456	0.00438596	0.00417537	2	0.99	348.984	0.0160162	348.968	0.0320325	349	9.17836e-05	0.00184686
	0.51	0.69097	456	1	455	2	457	0.00437637	0.00417537	2	0.99	349.984	0.016476	349.967	0.032952	350	9.41486e-05	0.00184686
	0.5	0.683772	457	1	456	2	458	0.00436681	0.00417537	2	0.99	350.983	0.0169542	350.966	0.0339084	351	9.66052e-05	0.00184686
	0.49	0.676406	459	1	458	2	460	0.00434783	0.00417537	2	0.99	351.983	0.0174516	351.965	0.0349033	352	9.91571e-05	0.00184686
	0.46	0.653263	462	1	461	2	463	0.00431965	0.00417537	2	0.99	352.982	0.0179691	352.964	0.0359382	353	0.000101808	0.00184686
	0.45	0.645187	463	1	462	2	464	0.00431034	0.00417537	2	0.99	353.981	0.0185074	353.963	0.0370149	354	0.000104562	0.00184686
	0.44	0.636922	465	1	464	2	466	0.00429185	0.00417537	2	0.99	354.981	0.0190675	354.962	0.038135	355	0.000107423	0.00184686
	0.39	0.59262	466	1	465	2	467	0.00428266	0.00417537	2	0.99	355.98	0.0196503	355.961	0.0393005	356	0.000110395	0.00184686
	0.38	0.583131	468	1	467	2	469	0.00426439	0.00417537	2	0.99	356.98	0.0202566	356.959	0.0405133	357	0.000113483	0.00184686
	0.37	0.57342	471	1	470	2	472	0.00423729	0.00417537	2	0.99	357.979	0.0208876	357.958	0.0417753	358	0.000116691	0.00184686
	0.36	0.563484	473	1	472	2	474	0.00421941	0.00417537	2	0.99	358.978	0.0215443	358.957	0.0430886	359	0.000120024	0.00184686
	0.34	0.542912	474	1	473	2	475	0.00421053	0.00417537	2	0.99	359.978	0.0222277	359.956	0.0444554	360	0.000123487	0.00184686
	0.32	0.52137	476	1	475	2	477	0.00419287	0.00417537	2	0.99	360.977	0.022939	360.954	0.0458779	361	0.000127086	0.00184686
	0.31	0.510221	477	1	476	2	478	0.0041841	0.00417537	2	0.99	361.976	0.0236793	361.953	0.0473586	362	0.000130825	0.00184686
	0.3	0.498813	478	1	477	2	479	0.00417537	0.00417537	2	0.99	362.976	0.0244499	362.951	0.0488997	363	0.00013471	0.00184686
	0.29	0.487139	478	2	476	4	480	0.00833333	0.00833333	2	0.99	363.975	0.025252	363.949	0.0505041	364	0.000138747	0.00184686
	0.28	0.475193	480	3	477	6	483	0.0124224	0.0122699	2	0.99	364.974	0.0260871	364.948	0.0521742	365	0.000142943	0.00184686
	0.27	0.462968	483	3	480	6	486	0.0123457	0.0122699	2	0.99	365.973	0.0269564	365.946	0.0539128	366	0.000147303	0.00184686
	0.26	0.450459	484	3	481	6	487	0.0123203	0.0122699	2	0.99	366.972	0.0278615	366.944	0.0557229	367	0.000151834	0.00184686
	0.25	0.437659	486	3	483	6	489	0.0122699	0.0122699	2	0.99	367.971	0.0288038	367.942	0.0576076	368	0.000156542	0.00184686
	0.24	0.42456	488	4	484	8	492	0.0162602	0.0162602	2	0.99	368.97	0.0297849	368.94	0.0595698	369	0.000161436	0.00184686
	0.23	0.411156	490	5	485	10	495	0.020202	0.020202	2	0.99	369.969	0.0308065	369.938	0.0616131	370	0.000166522	0.00184686
	0.22	0.39744	491	6	485	12	497	0.0241449	0.0234834	2	0.99	370.968	0.0318703	370.936	0.0637406	371	0.000171808	0.00184686
	0.21	0.383405	493	6	487	12	499	0.0240481	0.0234834	2	0.99	371.967	0.0329781	371.934	0.0659562	372	0.000177301	0.00184686
	0.2	0.369043	497	6	491	12	503	0.0238569	0.0234834	2	0.99	372.966	0.0341317	372.932	0.0682633	373	0.000183012	0.00184686
	0.19	0.354346	498	6	492	12	504	0.0238095	0.0234834	2	0.99	373.965	0.035333	373.929	0.0706661	374	0.000188947	0.00184686
	0.18	0.339307	502	6	496	12	508	0.023622	0.0234834	2	0.99	374.963	0.0365842	374.927	0.0731685	375	0.000195116	0.00184686
	0.17	0.323917	505	6	499	12	511	0.0234834	0.0234834	2	0.99	375.962	0.0378873	375.924	0.0757747	376	0.000201528	0.00184686
	0.16	0.308169	507	8	499	16	515	0.031068	0.0309478	2	0.99	376.961	0.0392446	376.922	0.0784891	377	0.000208194	0.00184686
	0.15	0.292054	509	8	501	16	517	0.0309478	0.0309478	2	0.99	377.959	0.0406582	377.919	0.0813164	378	0.000215123	0.00184686
	0.14	0.275564	514	10	504	20	524	0.0381679	0.0381679	2	0.99	378.958	0.0421306	378.916	0.0842613	379	0.000222325	0.00184686
	0.13	0.25869	517	11	506	22	528	0.0416667	0.0413534	2	0.99	379.956	0.0436644	379.913	0.0873288	380	0.000229813	0.00184686
	0.12	0.241422	521	11	510	22	532	0.0413534	0.0413534	2	0.99	380.955	0.0452621	380.909	0.0905241	381	0.000237596	0.00184686
	0.11	0.223753	523	13	510	26	536	0.0485075	0.0481481	2	0.99	381.953	0.0469264	381.906	0.0938527	382	0.000245688	0.00184686
	0.1	0.205672	527	13	514	26	540	0.0481481	0.0481481	2	0.99	382.951	0.0486601	382.903	0.0973202	383	0.0002541	0.00184686
	0.09	0.187169	528	14	514	28	542	0.0516605	0.0516605	2	0.99	383.95	0.0504663	383.899	0.100933	384	0.000262845	0.00184686
	0.08	0.168236	532	17	515	34	549	0.0619308	0.0619308	2	0.99	384.948	0.0523479	384.895	0.104696	385	0.000271937	0.00184686
	0.07	0.148862	534	20	514	40	554	0.0722022	0.0722022	2	0.99	385.946	0.0543082	385.891	0.108616	386	0.00028139	0.00184686
	0.06	0.129036	543	22	521	44	565	0.0778761	0.0778761	2	0.99	386.944	0.0563506	386.887	0.112701	387	0.000291217	0.00184686
	0.05	0.108749	547	23	524	46	570	0.0807018	0.0807018	2	0.99	387.942	0.0584784	387.883	0.116957	388	0.000301435	0.00184686
										1.93	0.988251	388.939	0.0606954	388.879	0.121391	389	0.000312059	0.00443367
										1.9	0.987411	389.937	0.0630053	389.874	0.126011	390	0.000323104	0.00461951
										1.84	0.985546	390.935	0.0654121	390.869	0.130824	391	0.000334589	0.00481324
										1.82	0.984864	391.932	0.0679199	391.864	0.13584	392	0.00034653	0.00511937
										1.82	0.984864	392.929	0.0705329	392.859	0.141066	393	0.000358946	0.00511937
										1.79	0.983782	393.927	0.0732557	393.853	0.146511	394	0.000371857	0.0055584
										1.79	0.983782	394.924	0.0760929	394.848	0.152186	395	0.000385281	0.0055584
										1.76	0.982622	395.921	0.0790494	395.842	0.158099	396	0.000399239	0.00591247
										1.75	0.982217	396.918	0.0821301	396.836	0.16426	397	0.000413754	0.00616107
										1.72	0.980945	397.915	0.0853405	397.829	0.170681	398	0.000428847	0.00655389
										1.72	0.980945	398.911	0.0886859	398.823	0.177372	399	0.000444541	0.00655389
										1.68	0.979107	399.908	0.0921721	399.816	0.184344	400	0.000460861	0.00711718
										1.68	0.979107	400.904	0.0958051	400.808	0.19161	401	0.000477831	0.00711718
										1.64	0.977091	401.9	0.0995911	401.801	0.199182	402	0.000495478	0.00757141
										1.57	0.973085	402.896	0.103537	402.793	0.207073	403	0.000513829	0.00789031
										1.47	0.966116	403.892	0.107648	403.785	0.215296	404	0.000532912	0.0082227
										1.46	0.965326	404.888	0.111933	404.776	0.223866	405	0.000552756	0.00856915
										1.45	0.964519	405.884	0.116398	405.767	0.232797	406	0.000573391	0.00893023
										1.44	0.963692	406.879	0.121052	406.758	0.242104	407	0.000594851	0.00930658
										1.38	0.958313	407.874	0.125902	407.748	0.251804	408	0.000617166	0.0096988
										1.3	0.949881	408.869	0.130956	408.738	0.261912	409	0.000640372	0.0101076
										1.24	0.942456	409.864	0.136223	409.728	0.272446	410	0.000664503	0.0105336
										1.22	0.939744	410.858	0.141712	410.717	0.283425	411	0.000689597	0.0109775
										1.21	0.938341	411.853	0.147433	411.705	0.294866	412	0.000715693	0.0114401
										1.13	0.925869	412.847	0.153394	412.693	0.306789	413	0.000742829	0.0119222
										1.12	0.924142	413.84	0.159607	413.681	0.319214	414	0.000771048	0.0124245
										1.06	0.912904	414.834	0.166081	414.668	0.332163	415	0.000800392	0.0132178
										1.06	0.912904	415.827	0.172828	415.654	0.345657	416	0.000830906	0.0132178
										1.05	0.910875	416.82	0.17986	416.64	0.359719	417	0.000862636	0.0140614
										1	0.9	417.813	0.187187	417.626	0.374374	418	0.000895631	0.0146533
										0.98	0.895287	418.805	0.194822	418.61	0.389645	419	0.00092994	0.0152699
										0.96	0.890352	419.797	0.202779	419.594	0.405558	420	0.000965614	0.0162434
										0.96	0.890352	420.789	0.21107	420.578	0.422141	421	0.00100271	0.0162434
										0.95	0.887798	421.78	0.21971	421.561	0.43942	422	0.00104128	0.018004
										0.95	0.887798	422.771	0.228713	422.543	0.457425	423	0.00108138	0.018004
										0.95	0.887798	423.762	0.238093	423.524	0.476186	424	0.00112308	0.018004
										0.93	0.88251	424.752	0.247867	424.504	0.495735	425	0.00116644	0.019547
										0.92	0.879774	425.742	0.258051	425.484	0.516103	426	0.00121151	0.0203667
										0.9	0.874107	426.731	0.268662	426.463	0.537325	427	0.00125837	0.0212201
										0.87	0.865104	427.72	0.279717	427.441	0.559435	428	0.00130709	0.0221085
										0.85	0.858746	428.709	0.291235	428.418	0.58247	429	0.00135774	0.0230335
										0.84	0.855456	429.697	0.303234	429.394	0.606467	430	0.00141039	0.0239962
										0.83	0.852089	430.684	0.315734	430.369	0.631467	431	0.00146512	0.0255145
										0.83	0.852089	431.671	0.328755	431.342	0.65751	432	0.00152201	0.0255145
										0.82	0.848644	432.658	0.342319	432.315	0.684638	433	0.00158115	0.0271263
										0.81	0.845118	433.644	0.356448	433.287	0.712896	434	0.00164262	0.0282555
										0.8	0.841511	434.629	0.371164	434.258	0.742328	435	0.0017065	0.0294302
										0.75	0.822172	435.614	0.386491	435.227	0.772982	436	0.00177289	0.0312814
										0.75	0.822172	436.598	0.402454	436.195	0.804907	437	0.00184189	0.0312814
										0.74	0.81803	437.581	0.419077	437.162	0.838155	438	0.0019136	0.033245
										0.72	0.809454	438.564	0.436388	438.127	0.872776	439	0.0019881	0.0353269
										0.72	0.809454	439.546	0.454413	439.091	0.908827	440	0.00206552	0.0353269
										0.71	0.805016	440.527	0.473182	440.054	0.946363	441	0.00214595	0.0375338
										0.7	0.800474	441.507	0.492722	441.015	0.985443	442	0.00222951	0.0390777
										0.68	0.79107	442.487	0.513064	441.974	1.02613	443	0.00231632	0.0415076
										0.68	0.79107	443.466	0.53424	442.932	1.06848	444	0.00240649	0.0415076
										0.67	0.786204	444.444	0.556282	443.887	1.11256	445	0.00250014	0.0449714
										0.67	0.786204	445.421	0.579223	444.842	1.15845	446	0.00259741	0.0449714
										0.65	0.776128	446.397	0.603098	445.794	1.2062	447	0.00269842	0.0477468
										0.64	0.770913	447.372	0.627942	446.744	1.25588	448	0.00280331	0.0496858
										0.63	0.765577	448.346	0.653793	447.692	1.30759	449	0.00291222	0.0516985
										0.61	0.754529	449.319	0.680688	448.639	1.36138	450	0.00302528	0.0537871
										0.6	0.748811	450.291	0.708667	449.583	1.41733	451	0.00314265	0.0559542
										0.59	0.74296	451.262	0.737769	450.524	1.47554	452	0.00326447	0.0593569
										0.59	0.74296	452.232	0.768038	451.464	1.53608	453	0.0033909	0.0593569
										0.55	0.718162	453.2	0.799514	452.401	1.59903	454	0.00352209	0.0629497
										0.54	0.711597	454.168	0.832244	453.336	1.66449	455	0.00365821	0.0654545
										0.53	0.704879	455.134	0.866271	454.267	1.73254	456	0.00379943	0.0680501
										0.51	0.69097	456.098	0.901642	455.197	1.80328	457	0.00394592	0.0707387
										0.5	0.683772	457.062	0.938405	456.123	1.87681	458	0.00409784	0.073523
										0.49	0.676406	458.023	0.97661	457.047	1.95322	459	0.00425538	0.0778844
										0.49	0.676406	458.984	1.01631	457.967	2.03261	460	0.00441873	0.0778844
										0.46	0.653263	459.942	1.05755	458.885	2.11509	461	0.00458805	0.0856671
										0.46	0.653263	460.9	1.10038	459.799	2.20076	462	0.00476356	0.0856671
										0.46	0.653263	461.855	1.14487	460.71	2.28974	463	0.00494544	0.0856671
										0.45	0.645187	462.809	1.19106	461.618	2.38212	464	0.00513388	0.0923777
										0.44	0.636922	463.761	1.23901	462.522	2.47802	465	0.00532909	0.0977058
										0.44	0.636922	464.711	1.28878	463.422	2.57757	466	0.00553126	0.0977058
										0.39	0.59262	465.66	1.34043	464.319	2.68087	467	0.00574062	0.103295
										0.38	0.583131	466.606	1.39402	465.212	2.78805	468	0.00595736	0.109154
										0.38	0.583131	467.55	1.44961	466.101	2.89922	469	0.0061817	0.109154
										0.37	0.57342	468.493	1.50726	466.985	3.01451	470	0.00641385	0.119533
										0.37	0.57342	469.433	1.56702	467.866	3.13405	471	0.00665403	0.119533
										0.37	0.57342	470.371	1.62898	468.742	3.25796	472	0.00690246	0.119533
										0.36	0.563484	471.307	1.69319	469.614	3.38637	473	0.00715935	0.130706
										0.36	0.563484	472.24	1.75971	470.481	3.51942	474	0.00742493	0.130706
										0.34	0.542912	473.171	1.82861	471.343	3.65722	475	0.00769942	0.137801
										0.32	0.52137	474.1	1.89996	472.2	3.79992	476	0.00798303	0.145193
										0.32	0.52137	475.026	1.97383	473.052	3.94765	477	0.008276	0.145193
										0.31	0.510221	475.95	2.05027	473.899	4.10054	478	0.00857854	0.152886
										0.3	0.498813	476.871	2.12937	474.741	4.25873	479	0.00889088	0.158182
										0.29	0.487139	477.789	2.21117	475.578	4.42235	480	0.00921323	0.163613
										0.28	0.475193	478.704	2.29577	476.408	4.59153	481	0.00954581	0.174878
										0.28	0.475193	479.617	2.38321	477.234	4.76642	482	0.00988883	0.174878
										0.28	0.475193	480.526	2.47357	478.053	4.94713	483	0.0102425	0.174878
										0.27	0.462968	481.433	2.56691	478.866	5.13382	484	0.0106071	0.192777
										0.27	0.462968	482.337	2.6633	479.673	5.3266	485	0.0109827	0.192777
										0.27	0.462968	483.237	2.76281	480.474	5.52561	486	0.0113696	0.192777
										0.26	0.450459	484.135	2.86549	481.269	5.73098	487	0.0117679	0.205363
										0.25	0.437659	485.029	2.97142	482.057	5.94283	488	0.0121779	0.215135
										0.25	0.437659	485.919	3.08065	482.839	6.16129	489	0.0125998	0.215135
										0.24	0.42456	486.807	3.19324	483.614	6.38648	490	0.0130336	0.232033
										0.24	0.42456	487.691	3.30926	484.381	6.61852	491	0.0134797	0.232033
										0.24	0.42456	488.571	3.42876	485.142	6.85752	492	0.013938	0.232033
										0.23	0.411156	489.448	3.5518	485.896	7.10359	493	0.0144089	0.253253
										0.23	0.411156	490.322	3.67842	486.643	7.35685	494	0.0148924	0.253253
										0.23	0.411156	491.191	3.8087	487.383	7.61739	495	0.0153887	0.253253
										0.22	0.39744	492.057	3.94266	488.115	7.88532	496	0.0158978	0.27165
										0.22	0.39744	492.92	4.08036	488.839	8.16072	497	0.01642	0.27165
										0.21	0.383405	493.778	4.22185	489.556	8.44369	498	0.0169552	0.286779
										0.21	0.383405	494.633	4.36715	490.266	8.73431	499	0.0175036	0.286779
										0.2	0.369043	495.484	4.51632	490.967	9.03265	500	0.0180653	0.310055
										0.2	0.369043	496.331	4.66939	491.661	9.33878	501	0.0186403	0.310055
										0.2	0.369043	497.174	4.82639	492.347	9.65278	502	0.0192286	0.310055
										0.2	0.369043	498.013	4.98734	493.025	9.97469	503	0.0198304	0.310055
										0.19	0.354346	498.848	5.15228	493.695	10.3046	504	0.0204456	0.329878
										0.18	0.339307	499.679	5.32123	494.358	10.6425	505	0.0210742	0.349976
										0.18	0.339307	500.506	5.4942	495.012	10.9884	506	0.0217162	0.349976
										0.18	0.339307	501.329	5.67121	495.658	11.3424	507	0.0223716	0.349976
										0.18	0.339307	502.148	5.85227	496.295	11.7045	508	0.0230404	0.349976
										0.17	0.323917	502.963	6.03739	496.925	12.0748	509	0.0237225	0.378357
										0.17	0.323917	503.773	6.22657	497.547	12.4531	510	0.0244179	0.378357
										0.17	0.323917	504.58	6.41981	498.16	12.8396	511	0.0251264	0.378357
										0.16	0.308169	505.383	6.6171	498.766	13.2342	512	0.0258481	0.406736
										0.16	0.308169	506.182	6.81845	499.363	13.6369	513	0.0265826	0.406736
										0.16	0.308169	506.976	7.02383	499.952	14.0477	514	0.0273301	0.406736
										0.16	0.308169	507.767	7.23324	500.534	14.4665	515	0.0280903	0.406736
										0.15	0.292054	508.553	7.44666	501.107	14.8933	516	0.028863	0.430816
										0.15	0.292054	509.336	7.66405	501.672	15.3281	517	0.0296482	0.430816
										0.14	0.275564	510.115	7.8854	502.229	15.7708	518	0.0304456	0.466076
										0.14	0.275564	510.889	8.11068	502.779	16.2214	519	0.031255	0.466076
										0.14	0.275564	511.66	8.33986	503.32	16.6797	520	0.0320764	0.466076
										0.14	0.275564	512.427	8.5729	503.854	17.1458	521	0.0329094	0.466076
										0.14	0.275564	513.19	8.80975	504.38	17.6195	522	0.0337538	0.466076
										0.14	0.275564	513.95	9.05039	504.899	18.1008	523	0.0346095	0.466076
										0.14	0.275564	514.705	9.29477	505.41	18.5895	524	0.0354762	0.466076
										0.13	0.25869	515.457	9.54283	505.914	19.0857	525	0.0363536	0.507019
										0.13	0.25869	516.205	9.79454	506.411	19.5891	526	0.0372416	0.507019
										0.13	0.25869	516.95	10.0498	506.9	20.0997	527	0.0381398	0.507019
										0.13	0.25869	517.691	10.3087	507.383	20.6173	528	0.039048	0.507019
										0.12	0.241422	518.429	10.571	507.858	21.142	529	0.0399659	0.534855
										0.12	0.241422	519.163	10.8367	508.327	21.6734	530	0.0408933	0.534855
										0.12	0.241422	519.894	11.1058	508.788	22.2116	531	0.0418298	0.534855
										0.12	0.241422	520.622	11.3782	509.244	22.7564	532	0.0427753	0.534855
										0.11	0.223753	521.346	11.6539	509.692	23.3077	533	0.0437293	0.560788
										0.11	0.223753	522.067	11.9327	510.135	23.8654	534	0.0446917	0.560788
										0.11	0.223753	522.785	12.2146	510.571	24.4293	535	0.0456622	0.560788
										0.11	0.223753	523.5	12.4996	511.001	24.9992	536	0.0466404	0.560788
										0.1	0.205672	524.212	12.7876	511.425	25.5752	537	0.0476261	0.58467
										0.1	0.205672	524.922	13.0785	511.843	26.157	538	0.0486189	0.58467
										0.1	0.205672	525.628	13.3722	512.256	26.7445	539	0.0496187	0.58467
										0.1	0.205672	526.331	13.6688	512.662	27.3376	540	0.0506251	0.58467
										0.09	0.187169	527.032	13.968	513.064	27.9361	541	0.0516379	0.601193
										0.09	0.187169	527.73	14.27	513.46	28.5399	542	0.0526567	0.601193
										0.08	0.168236	528.426	14.5745	513.851	29.1489	543	0.0536812	0.623741
										0.08	0.168236	529.119	14.8815	514.237	29.763	544	0.0547113	0.623741
										0.08	0.168236	529.809	15.191	514.618	30.3819	545	0.0557466	0.623741
										0.08	0.168236	530.497	15.5028	514.994	31.0056	546	0.0567869	0.623741
										0.08	0.168236	531.183	15.817	515.366	31.634	547	0.0578319	0.623741
										0.08	0.168236	531.867	16.1335	515.733	32.2669	548	0.0588813	0.623741
										0.08	0.168236	532.548	16.4521	516.096	32.9042	549	0.0599349	0.623741
										0.07	0.148862	533.227	16.7729	516.454	33.5458	550	0.0609924	0.649755
										0.07	0.148862	533.904	17.0958	516.808	34.1916	551	0.0620536	0.649755
										0.07	0.148862	534.579	17.4207	517.159	34.8413	552	0.0631183	0.649755
										0.07	0.148862	535.253	17.7475	517.505	35.495	553	0.0641862	0.649755
										0.07	0.148862	535.924	18.0762	517.848	36.1524	554	0.065257	0.649755
										0.06	0.129036	536.593	18.4068	518.186	36.8135	555	0.0663307	0.677838
										0.06	0.129036	537.261	18.7391	518.522	37.4782	556	0.0674068	0.677838
										0.06	0.129036	537.927	19.0732	518.854	38.1463	557	0.0684853	0.677838
										0.06	0.129036	538.591	19.4089	519.182	38.8178	558	0.0695659	0.677838
										0.06	0.129036	539.254	19.7462	519.508	39.4925	559	0.0706485	0.677838
										0.06	0.129036	539.915	20.0852	519.83	40.1703	560	0.0717327	0.677838
										0.06	0.129036	540.574	20.4256	520.149	40.8512	561	0.0728185	0.677838
										0.06	0.129036	541.233	20.7675	520.465	41.535	562	0.0739057	0.677838
										0.06	0.129036	541.889	21.1108	520.778	42.2216	563	0.074994	0.677838
										0.06	0.129036	542.545	21.4555	521.089	42.911	564	0.0760833	0.677838
										0.06	0.129036	543.199	21.8015	521.397	43.603	565	0.0771735	0.677838
										0.05	0.108749	543.851	22.1488	521.702	44.2976	566	0.0782643	0.699443
										0.05	0.108749	544.503	22.4973	522.005	44.9946	567	0.0793556	0.699443
										0.05	0.108749	545.153	22.847	522.306	45.6941	568	0.0804473	0.699443
										0.05	0.108749	545.802	23.1979	522.604	46.3958	569	0.0815392	0.699443
										0.05	0.108749	546.45	23.5499	522.9	47.0998	570	0.0826312	0.699443

## Sheet: Distinct Peptide Level Data
Distinct Peptide Level Data		Confidence Threshold	Forward	Reverse	Correct	Incorrect	Total	Global FDR	q-value		Fit Confidence Threshold	Fit Forward	Fit Reverse	Fit Correct	Fit Incorrect	Fit Total	Fit Global FDR	Fit Local FDR
		1	1302	0	1302	0	1302	0	0		1	1	1.79765e-07	1	3.5953e-07	1	3.5953e-07	3.59641e-07
		0.9999	1844	0	1844	0	1844	0	0		1	2	3.5953e-07	2	7.1906e-07	2	3.5953e-07	3.59641e-07
		0.9998	2093	0	2093	0	2093	0	0		1	3	5.39295e-07	3	1.07859e-06	3	3.5953e-07	3.59641e-07
		0.9997	2242	1	2241	2	2243	0.000891663	0.000471143		1	4	7.1906e-07	4	1.43812e-06	4	3.5953e-07	3.59641e-07
		0.9996	2365	1	2364	2	2366	0.000845309	0.000471143		1	5	8.98825e-07	5	1.79765e-06	5	3.5953e-07	3.59641e-07
		0.9995	2435	1	2434	2	2436	0.000821018	0.000471143		1	6	1.07859e-06	6	2.15718e-06	6	3.5953e-07	3.59641e-07
		0.9994	2480	1	2479	2	2481	0.000806127	0.000471143		1	7	1.25836e-06	7	2.51671e-06	7	3.5953e-07	3.59641e-07
		0.9993	2528	1	2527	2	2529	0.000790826	0.000471143		1	8	1.43812e-06	8	2.87624e-06	8	3.5953e-07	3.59641e-07
		0.9992	2577	1	2576	2	2578	0.000775795	0.000471143		1	9	1.61789e-06	9	3.23577e-06	9	3.5953e-07	3.59641e-07
		0.9991	2702	1	2701	2	2703	0.000739919	0.000471143		1	10	1.79765e-06	10	3.5953e-06	10	3.5953e-07	3.59641e-07
		0.999	2741	1	2740	2	2742	0.000729395	0.000471143		1	11	1.97742e-06	11	3.95484e-06	11	3.59531e-07	3.59641e-07
		0.9989	2837	1	2836	2	2838	0.000704722	0.000471143		1	12	2.15718e-06	12	4.31437e-06	12	3.59531e-07	3.59641e-07
		0.9988	2913	1	2912	2	2914	0.000686342	0.000471143		1	13	2.33695e-06	13	4.6739e-06	13	3.59531e-07	3.59641e-07
		0.9987	2954	1	2953	2	2955	0.000676819	0.000471143		1	14	2.51672e-06	14	5.03343e-06	14	3.59531e-07	3.59641e-07
		0.9986	2988	1	2987	2	2989	0.00066912	0.000471143		1	15	2.69648e-06	15	5.39296e-06	15	3.59531e-07	3.59641e-07
		0.9985	3018	1	3017	2	3019	0.000662471	0.000471143		1	16	2.87625e-06	16	5.7525e-06	16	3.59531e-07	3.59641e-07
		0.9984	3041	1	3040	2	3042	0.000657462	0.000471143		1	17	3.05601e-06	17	6.11203e-06	17	3.59531e-07	3.59641e-07
		0.9983	3075	1	3074	2	3076	0.000650195	0.000471143		1	18	3.23578e-06	18	6.47156e-06	18	3.59531e-07	3.59641e-07
		0.9982	3095	1	3094	2	3096	0.000645995	0.000471143		1	19	3.41555e-06	19	6.83109e-06	19	3.59531e-07	3.59641e-07
		0.9981	3128	1	3127	2	3129	0.000639182	0.000471143		1	20	3.59531e-06	20	7.19063e-06	20	3.59531e-07	3.59641e-07
		0.998	3152	1	3151	2	3153	0.000634317	0.000471143		1	21	3.77508e-06	21	7.55016e-06	21	3.59531e-07	3.59641e-07
		0.9979	3174	1	3173	2	3175	0.000629921	0.000471143		1	22	3.95485e-06	22	7.90969e-06	22	3.59532e-07	3.59641e-07
		0.9978	3194	1	3193	2	3195	0.000625978	0.000471143		1	23	4.13461e-06	23	8.26923e-06	23	3.59532e-07	3.59641e-07
		0.9977	3229	1	3228	2	3230	0.000619195	0.000471143		1	24	4.31438e-06	24	8.62876e-06	24	3.59532e-07	3.59641e-07
		0.9976	3250	1	3249	2	3251	0.000615195	0.000471143		1	25	4.49415e-06	25	8.98829e-06	25	3.59532e-07	3.59641e-07
		0.9975	3266	1	3265	2	3267	0.000612182	0.000471143		1	26	4.67391e-06	26	9.34783e-06	26	3.59532e-07	3.59641e-07
		0.9974	3282	1	3281	2	3283	0.000609199	0.000471143		1	27	4.85368e-06	27	9.70736e-06	27	3.59532e-07	3.59641e-07
		0.9973	3309	1	3308	2	3310	0.00060423	0.000471143		1	28	5.03345e-06	28	1.00669e-05	28	3.59532e-07	3.59641e-07
		0.9972	3322	1	3321	2	3323	0.000601866	0.000471143		1	29	5.21322e-06	29	1.04264e-05	29	3.59532e-07	3.59641e-07
		0.9971	3335	1	3334	2	3336	0.00059952	0.000471143		1	30	5.39298e-06	30	1.0786e-05	30	3.59532e-07	3.59641e-07
		0.997	3349	1	3348	2	3350	0.000597015	0.000471143		1	31	5.57275e-06	31	1.11455e-05	31	3.59532e-07	3.59641e-07
		0.9969	3372	1	3371	2	3373	0.000592944	0.000471143		1	32	5.75252e-06	32	1.1505e-05	32	3.59532e-07	3.59641e-07
		0.9968	3380	1	3379	2	3381	0.000591541	0.000471143		1	33	5.93229e-06	33	1.18646e-05	33	3.59532e-07	3.59641e-07
		0.9967	3404	1	3403	2	3405	0.000587372	0.000471143		1	34	6.11205e-06	34	1.22241e-05	34	3.59533e-07	3.59641e-07
		0.9966	3410	1	3409	2	3411	0.000586338	0.000471143		1	35	6.29182e-06	35	1.25836e-05	35	3.59533e-07	3.59641e-07
		0.9965	3419	1	3418	2	3420	0.000584795	0.000471143		1	36	6.47159e-06	36	1.29432e-05	36	3.59533e-07	3.59641e-07
		0.9964	3459	1	3458	2	3460	0.000578035	0.000471143		1	37	6.65136e-06	37	1.33027e-05	37	3.59533e-07	3.59641e-07
		0.9963	3490	1	3489	2	3491	0.000572902	0.000471143		1	38	6.83112e-06	38	1.36622e-05	38	3.59533e-07	3.59641e-07
		0.9962	3511	1	3510	2	3512	0.000569476	0.000471143		1	39	7.01089e-06	39	1.40218e-05	39	3.59533e-07	3.59641e-07
		0.9961	3518	1	3517	2	3519	0.000568343	0.000471143		1	40	7.19066e-06	40	1.43813e-05	40	3.59533e-07	3.59641e-07
		0.996	3534	1	3533	2	3535	0.000565771	0.000471143		1	41	7.37043e-06	41	1.47409e-05	41	3.59533e-07	3.59641e-07
		0.9959	3551	1	3550	2	3552	0.000563063	0.000471143		1	42	7.5502e-06	42	1.51004e-05	42	3.59533e-07	3.59641e-07
		0.9958	3565	1	3564	2	3566	0.000560852	0.000471143		1	43	7.72997e-06	43	1.54599e-05	43	3.59533e-07	3.59641e-07
		0.9957	3574	1	3573	2	3575	0.000559441	0.000471143		1	44	7.90973e-06	44	1.58195e-05	44	3.59533e-07	3.59641e-07
		0.9956	3584	1	3583	2	3585	0.00055788	0.000471143		1	45	8.0895e-06	45	1.6179e-05	45	3.59533e-07	3.59641e-07
		0.9955	3596	1	3595	2	3597	0.000556019	0.000471143		1	46	8.26927e-06	46	1.65385e-05	46	3.59534e-07	3.59641e-07
		0.9954	3615	1	3614	2	3616	0.000553097	0.000471143		1	47	8.44904e-06	47	1.68981e-05	47	3.59534e-07	3.59641e-07
		0.9953	3624	1	3623	2	3625	0.000551724	0.000471143		1	48	8.62881e-06	48	1.72576e-05	48	3.59534e-07	3.59641e-07
		0.9952	3636	1	3635	2	3637	0.000549904	0.000471143		1	49	8.80858e-06	49	1.76172e-05	49	3.59534e-07	3.59641e-07
		0.9951	3642	1	3641	2	3643	0.000548998	0.000471143		1	50	8.98835e-06	50	1.79767e-05	50	3.59534e-07	3.59641e-07
		0.995	3651	1	3650	2	3652	0.000547645	0.000471143		1	51	9.16812e-06	51	1.83362e-05	51	3.59534e-07	3.59641e-07
		0.9949	3658	1	3657	2	3659	0.000546597	0.000471143		1	52	9.34789e-06	52	1.86958e-05	52	3.59534e-07	3.59641e-07
		0.9948	3672	1	3671	2	3673	0.000544514	0.000471143		1	53	9.52766e-06	53	1.90553e-05	53	3.59534e-07	3.59641e-07
		0.9947	3692	1	3691	2	3693	0.000541565	0.000471143		1	54	9.70742e-06	54	1.94148e-05	54	3.59534e-07	3.59641e-07
		0.9946	3695	1	3694	2	3696	0.000541126	0.000471143		1	55	9.88719e-06	55	1.97744e-05	55	3.59534e-07	3.59641e-07
		0.9945	3699	1	3698	2	3700	0.000540541	0.000471143		1	56	1.0067e-05	56	2.01339e-05	56	3.59534e-07	3.59641e-07
		0.9944	3712	1	3711	2	3713	0.000538648	0.000471143		1	57	1.02467e-05	57	2.04935e-05	57	3.59535e-07	3.59641e-07
		0.9943	3716	1	3715	2	3717	0.000538068	0.000471143		1	58	1.04265e-05	58	2.0853e-05	58	3.59535e-07	3.59641e-07
		0.9942	3725	1	3724	2	3726	0.000536769	0.000471143		1	59	1.06063e-05	59	2.12125e-05	59	3.59535e-07	3.59641e-07
		0.9941	3741	1	3740	2	3742	0.000534474	0.000471143		1	60	1.0786e-05	60	2.15721e-05	60	3.59535e-07	3.59641e-07
		0.994	3748	1	3747	2	3749	0.000533476	0.000471143		1	61	1.09658e-05	61	2.19316e-05	61	3.59535e-07	3.59641e-07
		0.9939	3751	1	3750	2	3752	0.000533049	0.000471143		1	62	1.11456e-05	62	2.22912e-05	62	3.59535e-07	3.59641e-07
		0.9938	3757	1	3756	2	3758	0.000532198	0.000471143		1	63	1.13254e-05	63	2.26507e-05	63	3.59535e-07	3.59641e-07
		0.9937	3771	1	3770	2	3772	0.000530223	0.000471143		1	64	1.15051e-05	64	2.30102e-05	64	3.59535e-07	3.59641e-07
		0.9936	3778	1	3777	2	3779	0.000529241	0.000471143		1	65	1.16849e-05	65	2.33698e-05	65	3.59535e-07	3.59641e-07
		0.9935	3791	1	3790	2	3792	0.000527426	0.000471143		1	66	1.18647e-05	66	2.37293e-05	66	3.59535e-07	3.59641e-07
		0.9934	3800	1	3799	2	3801	0.000526177	0.000471143		1	67	1.20444e-05	67	2.40889e-05	67	3.59535e-07	3.59641e-07
		0.9933	3804	1	3803	2	3805	0.000525624	0.000471143		1	68	1.22242e-05	68	2.44484e-05	68	3.59535e-07	3.59641e-07
		0.9932	3806	1	3805	2	3807	0.000525348	0.000471143		1	69	1.2404e-05	69	2.4808e-05	69	3.59536e-07	3.59641e-07
		0.9931	3824	1	3823	2	3825	0.000522876	0.000471143		1	70	1.25837e-05	70	2.51675e-05	70	3.59536e-07	3.59641e-07
		0.993	3828	1	3827	2	3829	0.00052233	0.000471143		1	71	1.27635e-05	71	2.5527e-05	71	3.59536e-07	3.59641e-07
		0.9929	3843	1	3842	2	3844	0.000520291	0.000471143		1	72	1.29433e-05	72	2.58866e-05	72	3.59536e-07	3.59641e-07
		0.9928	3844	1	3843	2	3845	0.000520156	0.000471143		1	73	1.31231e-05	73	2.62461e-05	73	3.59536e-07	3.59641e-07
		0.9927	3855	1	3854	2	3856	0.000518672	0.000471143		1	74	1.33028e-05	74	2.66057e-05	74	3.59536e-07	3.59641e-07
		0.9926	3862	1	3861	2	3863	0.000517732	0.000471143		1	75	1.34826e-05	75	2.69652e-05	75	3.59536e-07	3.59641e-07
		0.9925	3869	1	3868	2	3870	0.000516796	0.000471143		1	76	1.36624e-05	76	2.73247e-05	76	3.59536e-07	3.59641e-07
		0.9924	3888	1	3887	2	3889	0.000514271	0.000471143		1	77	1.38421e-05	77	2.76843e-05	77	3.59536e-07	3.59641e-07
		0.9923	3896	1	3895	2	3897	0.000513215	0.000471143		1	78	1.40219e-05	78	2.80438e-05	78	3.59536e-07	3.59641e-07
		0.9922	3900	1	3899	2	3901	0.000512689	0.000471143		1	79	1.42017e-05	79	2.84034e-05	79	3.59536e-07	3.59641e-07
		0.9921	3908	1	3907	2	3909	0.00051164	0.000471143		1	80	1.43815e-05	80	2.87629e-05	80	3.59536e-07	3.59641e-07
		0.992	3918	1	3917	2	3919	0.000510334	0.000471143		1	81	1.45612e-05	81	2.91225e-05	81	3.59537e-07	3.59641e-07
		0.9919	3929	1	3928	2	3930	0.000508906	0.000471143		1	82	1.4741e-05	82	2.9482e-05	82	3.59537e-07	3.59641e-07
		0.9918	3956	1	3955	2	3957	0.000505433	0.000471143		1	83	1.49208e-05	83	2.98415e-05	83	3.59537e-07	3.59641e-07
		0.9917	3959	1	3958	2	3960	0.000505051	0.000471143		1	84	1.51005e-05	84	3.02011e-05	84	3.59537e-07	3.59641e-07
		0.9916	3965	1	3964	2	3966	0.000504286	0.000471143		1	85	1.52803e-05	85	3.05606e-05	85	3.59537e-07	3.59641e-07
		0.9915	3970	1	3969	2	3971	0.000503651	0.000471143		1	86	1.54601e-05	86	3.09202e-05	86	3.59537e-07	3.59641e-07
		0.9914	3980	1	3979	2	3981	0.000502386	0.000471143		1	87	1.56399e-05	87	3.12797e-05	87	3.59537e-07	3.59641e-07
		0.9913	3991	1	3990	2	3992	0.000501002	0.000471143		1	88	1.58196e-05	88	3.16393e-05	88	3.59537e-07	3.59641e-07
		0.9912	4006	1	4005	2	4007	0.000499127	0.000471143		1	89	1.59994e-05	89	3.19988e-05	89	3.59537e-07	3.59641e-07
		0.9911	4008	1	4007	2	4009	0.000498878	0.000471143		1	90	1.61792e-05	90	3.23584e-05	90	3.59537e-07	3.59641e-07
		0.991	4022	1	4021	2	4023	0.000497141	0.000471143		1	91	1.6359e-05	91	3.27179e-05	91	3.59537e-07	3.59641e-07
		0.9909	4034	1	4033	2	4035	0.000495663	0.000471143		1	92	1.65387e-05	92	3.30774e-05	92	3.59537e-07	3.59641e-07
		0.9908	4043	1	4042	2	4044	0.00049456	0.000471143		1	93	1.67185e-05	93	3.3437e-05	93	3.59538e-07	3.59641e-07
		0.9907	4052	1	4051	2	4053	0.000493462	0.000471143		1	94	1.68983e-05	94	3.37965e-05	94	3.59538e-07	3.59641e-07
		0.9906	4055	1	4054	2	4056	0.000493097	0.000471143		1	95	1.7078e-05	95	3.41561e-05	95	3.59538e-07	3.59641e-07
		0.9905	4060	1	4059	2	4061	0.00049249	0.000471143		1	96	1.72578e-05	96	3.45156e-05	96	3.59538e-07	3.59641e-07
		0.9904	4068	1	4067	2	4069	0.000491521	0.000471143		1	97	1.74376e-05	97	3.48752e-05	97	3.59538e-07	3.59641e-07
		0.9903	4071	1	4070	2	4072	0.000491159	0.000471143		1	98	1.76174e-05	98	3.52347e-05	98	3.59538e-07	3.59641e-07
		0.9902	4080	1	4079	2	4081	0.000490076	0.000471143		1	99	1.77971e-05	99	3.55943e-05	99	3.59538e-07	3.59641e-07
		0.9901	4083	1	4082	2	4084	0.000489716	0.000471143		1	100	1.79769e-05	100	3.59538e-05	100	3.59538e-07	3.59641e-07
		0.99	4086	1	4085	2	4087	0.000489356	0.000471143		1	101	1.81567e-05	101	3.63134e-05	101	3.59538e-07	3.59641e-07
		0.9899	4088	1	4087	2	4089	0.000489117	0.000471143		1	102	1.83365e-05	102	3.66729e-05	102	3.59538e-07	3.59641e-07
		0.9898	4095	1	4094	2	4096	0.000488281	0.000471143		1	103	1.85162e-05	103	3.70325e-05	103	3.59538e-07	3.59641e-07
		0.9897	4100	1	4099	2	4101	0.000487686	0.000471143		1	104	1.8696e-05	104	3.7392e-05	104	3.59539e-07	3.59641e-07
		0.9896	4102	1	4101	2	4103	0.000487448	0.000471143		1	105	1.88758e-05	105	3.77516e-05	105	3.59539e-07	3.59641e-07
		0.9895	4112	1	4111	2	4113	0.000486263	0.000471143		1	106	1.90556e-05	106	3.81111e-05	106	3.59539e-07	3.59641e-07
		0.9894	4126	1	4125	2	4127	0.000484614	0.000471143		1	107	1.92353e-05	107	3.84706e-05	107	3.59539e-07	3.59641e-07
		0.9892	4131	1	4130	2	4132	0.000484027	0.000471143		1	108	1.94151e-05	108	3.88302e-05	108	3.59539e-07	3.59641e-07
		0.9891	4134	1	4133	2	4135	0.000483676	0.000471143		1	109	1.95949e-05	109	3.91897e-05	109	3.59539e-07	3.59641e-07
		0.989	4144	1	4143	2	4145	0.000482509	0.000471143		1	110	1.97746e-05	110	3.95493e-05	110	3.59539e-07	3.59641e-07
		0.9889	4170	1	4169	2	4171	0.000479501	0.000471143		1	111	1.99544e-05	111	3.99088e-05	111	3.59539e-07	3.59641e-07
		0.9888	4176	1	4175	2	4177	0.000478813	0.000471143		1	112	2.01342e-05	112	4.02684e-05	112	3.59539e-07	3.59641e-07
		0.9887	4184	1	4183	2	4185	0.000477897	0.000471143		1	113	2.0314e-05	113	4.06279e-05	113	3.59539e-07	3.59641e-07
		0.9886	4208	1	4207	2	4209	0.000475172	0.000471143		1	114	2.04937e-05	114	4.09875e-05	114	3.59539e-07	3.59641e-07
		0.9885	4229	1	4228	2	4230	0.000472813	0.000471143		1	115	2.06735e-05	115	4.1347e-05	115	3.59539e-07	3.59641e-07
		0.9884	4244	1	4243	2	4245	0.000471143	0.000471143		1	116	2.08533e-05	116	4.17066e-05	116	3.5954e-07	3.59641e-07
		0.9883	4251	2	4249	4	4253	0.000940513	0.00081984		1	117	2.10331e-05	117	4.20661e-05	117	3.5954e-07	3.59641e-07
		0.9882	4268	2	4266	4	4270	0.000936768	0.00081984		1	118	2.12128e-05	118	4.24257e-05	118	3.5954e-07	3.59641e-07
		0.9881	4282	2	4280	4	4284	0.000933707	0.00081984		1	119	2.13926e-05	119	4.27852e-05	119	3.5954e-07	3.59641e-07
		0.988	4290	2	4288	4	4292	0.000931966	0.00081984		1	120	2.15724e-05	120	4.31448e-05	120	3.5954e-07	3.59641e-07
		0.9879	4293	2	4291	4	4295	0.000931315	0.00081984		1	121	2.17522e-05	121	4.35043e-05	121	3.5954e-07	3.59641e-07
		0.9878	4299	2	4297	4	4301	0.000930016	0.00081984		1	122	2.19319e-05	122	4.38639e-05	122	3.5954e-07	3.59641e-07
		0.9877	4315	2	4313	4	4317	0.000926569	0.00081984		1	123	2.21117e-05	123	4.42234e-05	123	3.5954e-07	3.59641e-07
		0.9876	4317	2	4315	4	4319	0.00092614	0.00081984		1	124	2.22915e-05	124	4.4583e-05	124	3.5954e-07	3.59641e-07
		0.9874	4322	2	4320	4	4324	0.000925069	0.00081984		1	125	2.24713e-05	125	4.49425e-05	125	3.5954e-07	3.59641e-07
		0.9873	4328	2	4326	4	4330	0.000923788	0.00081984		1	126	2.2651e-05	126	4.53021e-05	126	3.5954e-07	3.59641e-07
		0.9872	4330	2	4328	4	4332	0.000923361	0.00081984		1	127	2.28308e-05	127	4.56616e-05	127	3.5954e-07	3.59641e-07
		0.9871	4334	2	4332	4	4336	0.000922509	0.00081984		1	128	2.30106e-05	128	4.60212e-05	128	3.59541e-07	3.59641e-07
		0.987	4341	2	4339	4	4343	0.000921022	0.00081984		1	129	2.31904e-05	129	4.63807e-05	129	3.59541e-07	3.59641e-07
		0.9869	4347	2	4345	4	4349	0.000919752	0.00081984		1	130	2.33701e-05	130	4.67403e-05	130	3.59541e-07	3.59641e-07
		0.9868	4353	2	4351	4	4355	0.000918485	0.00081984		1	131	2.35499e-05	131	4.70998e-05	131	3.59541e-07	3.59641e-07
		0.9867	4354	2	4352	4	4356	0.000918274	0.00081984		1	132	2.37297e-05	132	4.74594e-05	132	3.59541e-07	3.59641e-07
		0.9866	4363	2	4361	4	4365	0.00091638	0.00081984		1	133	2.39095e-05	133	4.7819e-05	133	3.59541e-07	3.59641e-07
		0.9865	4365	2	4363	4	4367	0.000915961	0.00081984		1	134	2.40893e-05	134	4.81785e-05	134	3.59541e-07	3.59641e-07
		0.9864	4368	2	4366	4	4370	0.000915332	0.00081984		1	135	2.4269e-05	135	4.85381e-05	135	3.59541e-07	3.59641e-07
		0.9863	4375	2	4373	4	4377	0.000913868	0.00081984		1	136	2.44488e-05	136	4.88976e-05	136	3.59541e-07	3.59641e-07
		0.9862	4377	2	4375	4	4379	0.000913451	0.00081984		1	137	2.46286e-05	137	4.92572e-05	137	3.59541e-07	3.59641e-07
		0.986	4378	2	4376	4	4380	0.000913242	0.00081984		1	138	2.48084e-05	138	4.96167e-05	138	3.59541e-07	3.59641e-07
		0.9859	4386	2	4384	4	4388	0.000911577	0.00081984		1	139	2.49881e-05	139	4.99763e-05	139	3.59542e-07	3.59641e-07
		0.9858	4387	2	4385	4	4389	0.000911369	0.00081984		1	140	2.51679e-05	140	5.03358e-05	140	3.59542e-07	3.59641e-07
		0.9857	4392	2	4390	4	4394	0.000910332	0.00081984		1	141	2.53477e-05	141	5.06954e-05	141	3.59542e-07	3.59641e-07
		0.9856	4394	2	4392	4	4396	0.000909918	0.00081984		1	142	2.55275e-05	142	5.10549e-05	142	3.59542e-07	3.59641e-07
		0.9855	4398	2	4396	4	4400	0.000909091	0.00081984		1	143	2.57072e-05	143	5.14145e-05	143	3.59542e-07	3.59641e-07
		0.9854	4401	2	4399	4	4403	0.000908471	0.00081984		1	144	2.5887e-05	144	5.1774e-05	144	3.59542e-07	3.59641e-07
		0.9852	4405	2	4403	4	4407	0.000907647	0.00081984		1	145	2.60668e-05	145	5.21336e-05	145	3.59542e-07	3.59641e-07
		0.9851	4407	2	4405	4	4409	0.000907235	0.00081984		1	146	2.62466e-05	146	5.24931e-05	146	3.59542e-07	3.59641e-07
		0.9849	4408	2	4406	4	4410	0.000907029	0.00081984		1	147	2.64264e-05	147	5.28527e-05	147	3.59542e-07	3.59641e-07
		0.9848	4412	2	4410	4	4414	0.000906208	0.00081984		1	148	2.66061e-05	148	5.32123e-05	148	3.59542e-07	3.59641e-07
		0.9847	4415	2	4413	4	4417	0.000905592	0.00081984		1	149	2.67859e-05	149	5.35718e-05	149	3.59542e-07	3.59641e-07
		0.9846	4418	2	4416	4	4420	0.000904977	0.00081984		1	150	2.69657e-05	150	5.39314e-05	150	3.59542e-07	3.59641e-07
		0.9845	4424	2	4422	4	4426	0.000903751	0.00081984		1	151	2.71455e-05	151	5.42909e-05	151	3.59543e-07	3.59641e-07
		0.9844	4426	2	4424	4	4428	0.000903342	0.00081984		1	152	2.73252e-05	152	5.46505e-05	152	3.59543e-07	3.59641e-07
		0.9843	4429	2	4427	4	4431	0.000902731	0.00081984		1	153	2.7505e-05	153	5.501e-05	153	3.59543e-07	3.59641e-07
		0.9842	4430	2	4428	4	4432	0.000902527	0.00081984		1	154	2.76848e-05	154	5.53696e-05	154	3.59543e-07	3.59641e-07
		0.9841	4433	2	4431	4	4435	0.000901917	0.00081984		1	155	2.78646e-05	155	5.57291e-05	155	3.59543e-07	3.59641e-07
		0.984	4434	2	4432	4	4436	0.000901713	0.00081984		1	156	2.80444e-05	156	5.60887e-05	156	3.59543e-07	3.59641e-07
		0.9839	4436	2	4434	4	4438	0.000901307	0.00081984		1	157	2.82241e-05	157	5.64483e-05	157	3.59543e-07	3.59641e-07
		0.9838	4440	2	4438	4	4442	0.000900495	0.00081984		1	158	2.84039e-05	158	5.68078e-05	158	3.59543e-07	3.59641e-07
		0.9837	4442	2	4440	4	4444	0.00090009	0.00081984		1	159	2.85837e-05	159	5.71674e-05	159	3.59543e-07	3.59641e-07
		0.9836	4444	2	4442	4	4446	0.000899685	0.00081984		1	160	2.87635e-05	160	5.75269e-05	160	3.59543e-07	3.59641e-07
		0.9835	4446	2	4444	4	4448	0.000899281	0.00081984		1	161	2.89432e-05	161	5.78865e-05	161	3.59543e-07	3.59641e-07
		0.9834	4456	2	4454	4	4458	0.000897263	0.00081984		1	162	2.9123e-05	162	5.8246e-05	162	3.59543e-07	3.59641e-07
		0.9833	4457	2	4455	4	4459	0.000897062	0.00081984		1	163	2.93028e-05	163	5.86056e-05	163	3.59544e-07	3.59641e-07
		0.9832	4458	2	4456	4	4460	0.000896861	0.00081984		1	164	2.94826e-05	164	5.89652e-05	164	3.59544e-07	3.59641e-07
		0.9831	4459	2	4457	4	4461	0.00089666	0.00081984		1	165	2.96624e-05	165	5.93247e-05	165	3.59544e-07	3.59641e-07
		0.983	4465	2	4463	4	4467	0.000895456	0.00081984		1	166	2.98421e-05	166	5.96843e-05	166	3.59544e-07	3.59641e-07
		0.9829	4468	2	4466	4	4470	0.000894855	0.00081984		1	167	3.00219e-05	167	6.00438e-05	167	3.59544e-07	3.59641e-07
		0.9828	4469	2	4467	4	4471	0.000894654	0.00081984		1	168	3.02017e-05	168	6.04034e-05	168	3.59544e-07	3.59641e-07
		0.9827	4471	2	4469	4	4473	0.000894254	0.00081984		1	169	3.03815e-05	169	6.0763e-05	169	3.59544e-07	3.59641e-07
		0.9826	4473	2	4471	4	4475	0.000893855	0.00081984		1	170	3.05613e-05	170	6.11225e-05	170	3.59544e-07	3.59641e-07
		0.9825	4475	2	4473	4	4477	0.000893455	0.00081984		1	171	3.0741e-05	171	6.14821e-05	171	3.59544e-07	3.59641e-07
		0.9824	4478	2	4476	4	4480	0.000892857	0.00081984		1	172	3.09208e-05	172	6.18416e-05	172	3.59544e-07	3.59641e-07
		0.9823	4479	2	4477	4	4481	0.000892658	0.00081984		1	173	3.11006e-05	173	6.22012e-05	173	3.59544e-07	3.59641e-07
		0.9822	4483	2	4481	4	4485	0.000891862	0.00081984		1	174	3.12804e-05	174	6.25607e-05	174	3.59545e-07	3.59641e-07
		0.9821	4484	2	4482	4	4486	0.000891663	0.00081984		1	175	3.14602e-05	175	6.29203e-05	175	3.59545e-07	3.59641e-07
		0.982	4489	2	4487	4	4491	0.00089067	0.00081984		1	176	3.16399e-05	176	6.32799e-05	176	3.59545e-07	3.59641e-07
		0.9818	4491	2	4489	4	4493	0.000890274	0.00081984		1	177	3.18197e-05	177	6.36394e-05	177	3.59545e-07	3.59641e-07
		0.9817	4496	2	4494	4	4498	0.000889284	0.00081984		1	178	3.19995e-05	178	6.3999e-05	178	3.59545e-07	3.59641e-07
		0.9816	4499	2	4497	4	4501	0.000888691	0.00081984		1	179	3.21793e-05	179	6.43585e-05	179	3.59545e-07	3.59641e-07
		0.9815	4500	2	4498	4	4502	0.000888494	0.00081984		1	180	3.23591e-05	180	6.47181e-05	180	3.59545e-07	3.59641e-07
		0.9814	4505	2	4503	4	4507	0.000887508	0.00081984		1	181	3.25388e-05	181	6.50777e-05	181	3.59545e-07	3.59641e-07
		0.9812	4508	2	4506	4	4510	0.000886918	0.00081984		1	182	3.27186e-05	182	6.54372e-05	182	3.59545e-07	3.59641e-07
		0.9811	4509	2	4507	4	4511	0.000886721	0.00081984		1	183	3.28984e-05	183	6.57968e-05	183	3.59545e-07	3.59641e-07
		0.981	4514	2	4512	4	4516	0.00088574	0.00081984		1	184	3.30782e-05	184	6.61563e-05	184	3.59545e-07	3.59641e-07
		0.9809	4516	2	4514	4	4518	0.000885347	0.00081984		1	185	3.3258e-05	185	6.65159e-05	185	3.59545e-07	3.59641e-07
		0.9808	4518	2	4516	4	4520	0.000884956	0.00081984		1	186	3.34377e-05	186	6.68755e-05	186	3.59546e-07	3.59641e-07
		0.9807	4521	2	4519	4	4523	0.000884369	0.00081984		1	187	3.36175e-05	187	6.7235e-05	187	3.59546e-07	3.59641e-07
		0.9806	4523	2	4521	4	4525	0.000883978	0.00081984		1	188	3.37973e-05	188	6.75946e-05	188	3.59546e-07	3.59641e-07
		0.9805	4525	2	4523	4	4527	0.000883587	0.00081984		1	189	3.39771e-05	189	6.79542e-05	189	3.59546e-07	3.59641e-07
		0.9804	4528	2	4526	4	4530	0.000883002	0.00081984		1	190	3.41569e-05	190	6.83137e-05	190	3.59546e-07	3.59641e-07
		0.9803	4530	2	4528	4	4532	0.000882613	0.00081984		1	191	3.43366e-05	191	6.86733e-05	191	3.59546e-07	3.59641e-07
		0.9802	4531	2	4529	4	4533	0.000882418	0.00081984		1	192	3.45164e-05	192	6.90328e-05	192	3.59546e-07	3.59641e-07
		0.9801	4532	2	4530	4	4534	0.000882223	0.00081984		1	193	3.46962e-05	193	6.93924e-05	193	3.59546e-07	3.59641e-07
		0.98	4533	2	4531	4	4535	0.000882029	0.00081984		1	194	3.4876e-05	194	6.9752e-05	194	3.59546e-07	3.59641e-07
		0.9798	4537	2	4535	4	4539	0.000881251	0.00081984		1	195	3.50558e-05	195	7.01115e-05	195	3.59546e-07	3.59641e-07
		0.9797	4539	2	4537	4	4541	0.000880863	0.00081984		1	196	3.52355e-05	196	7.04711e-05	196	3.59546e-07	3.59641e-07
		0.9796	4540	2	4538	4	4542	0.000880669	0.00081984		1	197	3.54153e-05	197	7.08307e-05	197	3.59546e-07	3.59641e-07
		0.9795	4541	2	4539	4	4543	0.000880475	0.00081984		1	198	3.55951e-05	198	7.11902e-05	198	3.59547e-07	3.59641e-07
		0.9794	4542	2	4540	4	4544	0.000880282	0.00081984		1	199	3.57749e-05	199	7.15498e-05	199	3.59547e-07	3.59641e-07
		0.9793	4546	2	4544	4	4548	0.000879507	0.00081984		1	200	3.59547e-05	200	7.19093e-05	200	3.59547e-07	3.59641e-07
		0.9792	4551	2	4549	4	4553	0.000878542	0.00081984		1	201	3.61345e-05	201	7.22689e-05	201	3.59547e-07	3.59641e-07
		0.9791	4564	2	4562	4	4566	0.00087604	0.00081984		1	202	3.63142e-05	202	7.26285e-05	202	3.59547e-07	3.59641e-07
		0.9789	4565	2	4563	4	4567	0.000875848	0.00081984		1	203	3.6494e-05	203	7.2988e-05	203	3.59547e-07	3.59641e-07
		0.9788	4572	2	4570	4	4574	0.000874508	0.00081984		1	204	3.66738e-05	204	7.33476e-05	204	3.59547e-07	3.59641e-07
		0.9787	4578	2	4576	4	4580	0.000873362	0.00081984		1	205	3.68536e-05	205	7.37072e-05	205	3.59547e-07	3.59641e-07
		0.9785	4586	2	4584	4	4588	0.00087184	0.00081984		1	206	3.70334e-05	206	7.40667e-05	206	3.59547e-07	3.59641e-07
		0.9784	4588	2	4586	4	4590	0.00087146	0.00081984		1	207	3.72131e-05	207	7.44263e-05	207	3.59547e-07	3.59641e-07
		0.9783	4589	2	4587	4	4591	0.00087127	0.00081984		1	208	3.73929e-05	208	7.47859e-05	208	3.59547e-07	3.59641e-07
		0.9781	4590	2	4588	4	4592	0.00087108	0.00081984		1	209	3.75727e-05	209	7.51454e-05	209	3.59548e-07	3.59641e-07
		0.978	4598	2	4596	4	4600	0.000869565	0.00081984		1	210	3.77525e-05	210	7.5505e-05	210	3.59548e-07	3.59641e-07
		0.9779	4603	2	4601	4	4605	0.000868621	0.00081984		1	211	3.79323e-05	211	7.58646e-05	211	3.59548e-07	3.59641e-07
		0.9777	4606	2	4604	4	4608	0.000868056	0.00081984		1	212	3.81121e-05	212	7.62241e-05	212	3.59548e-07	3.59641e-07
		0.9775	4608	2	4606	4	4610	0.000867679	0.00081984		1	213	3.82918e-05	213	7.65837e-05	213	3.59548e-07	3.59641e-07
		0.9774	4609	2	4607	4	4611	0.000867491	0.00081984		1	214	3.84716e-05	214	7.69433e-05	214	3.59548e-07	3.59641e-07
		0.9772	4612	2	4610	4	4614	0.000866927	0.00081984		1	215	3.86514e-05	215	7.73028e-05	215	3.59548e-07	3.59641e-07
		0.9771	4613	2	4611	4	4615	0.000866739	0.00081984		1	216	3.88312e-05	216	7.76624e-05	216	3.59548e-07	3.59641e-07
		0.977	4614	2	4612	4	4616	0.000866551	0.00081984		1	217	3.9011e-05	217	7.8022e-05	217	3.59548e-07	3.59641e-07
		0.9768	4617	2	4615	4	4619	0.000865988	0.00081984		1	218	3.91908e-05	218	7.83815e-05	218	3.59548e-07	3.59641e-07
		0.9766	4619	2	4617	4	4621	0.000865614	0.00081984		1	219	3.93705e-05	219	7.87411e-05	219	3.59548e-07	3.59641e-07
		0.9765	4623	2	4621	4	4625	0.000864865	0.00081984		1	220	3.95503e-05	220	7.91007e-05	220	3.59548e-07	3.59641e-07
		0.9764	4631	2	4629	4	4633	0.000863371	0.00081984		1	221	3.97301e-05	221	7.94602e-05	221	3.59549e-07	3.59641e-07
		0.9763	4632	2	4630	4	4634	0.000863185	0.00081984		1	222	3.99099e-05	222	7.98198e-05	222	3.59549e-07	3.59641e-07
		0.9762	4634	2	4632	4	4636	0.000862813	0.00081984		1	223	4.00897e-05	223	8.01794e-05	223	3.59549e-07	3.59641e-07
		0.9761	4635	2	4633	4	4637	0.000862627	0.00081984		1	224	4.02695e-05	224	8.05389e-05	224	3.59549e-07	3.59641e-07
		0.9759	4638	2	4636	4	4640	0.000862069	0.00081984		1	225	4.04492e-05	225	8.08985e-05	225	3.59549e-07	3.59641e-07
		0.9758	4639	2	4637	4	4641	0.000861883	0.00081984		1	226	4.0629e-05	226	8.12581e-05	226	3.59549e-07	3.59641e-07
		0.9757	4647	2	4645	4	4649	0.0008604	0.00081984		1	227	4.08088e-05	227	8.16176e-05	227	3.59549e-07	3.59641e-07
		0.9756	4650	2	4648	4	4652	0.000859845	0.00081984		1	228	4.09886e-05	228	8.19772e-05	228	3.59549e-07	3.59641e-07
		0.9755	4653	2	4651	4	4655	0.000859291	0.00081984		1	229	4.11684e-05	229	8.23368e-05	229	3.59549e-07	3.59641e-07
		0.9753	4654	2	4652	4	4656	0.000859107	0.00081984		1	230	4.13482e-05	230	8.26963e-05	230	3.59549e-07	3.59641e-07
		0.9751	4661	2	4659	4	4663	0.000857817	0.00081984		1	231	4.1528e-05	231	8.30559e-05	231	3.59549e-07	3.59641e-07
		0.975	4662	2	4660	4	4664	0.000857633	0.00081984		1	232	4.17077e-05	232	8.34155e-05	232	3.59549e-07	3.59641e-07
		0.9749	4663	2	4661	4	4665	0.000857449	0.00081984		1	233	4.18875e-05	233	8.3775e-05	233	3.5955e-07	3.59641e-07
		0.9748	4665	2	4663	4	4667	0.000857082	0.00081984		1	234	4.20673e-05	234	8.41346e-05	234	3.5955e-07	3.59641e-07
		0.9747	4666	2	4664	4	4668	0.000856898	0.00081984		1	235	4.22471e-05	235	8.44942e-05	235	3.5955e-07	3.59641e-07
		0.9746	4667	2	4665	4	4669	0.000856714	0.00081984		1	236	4.24269e-05	236	8.48538e-05	236	3.5955e-07	3.59641e-07
		0.9744	4668	2	4666	4	4670	0.000856531	0.00081984		1	237	4.26067e-05	237	8.52133e-05	237	3.5955e-07	3.59641e-07
		0.9742	4670	2	4668	4	4672	0.000856164	0.00081984		1	238	4.27864e-05	238	8.55729e-05	238	3.5955e-07	3.59641e-07
		0.9741	4673	2	4671	4	4675	0.000855615	0.00081984		1	239	4.29662e-05	239	8.59325e-05	239	3.5955e-07	3.59641e-07
		0.974	4675	2	4673	4	4677	0.000855249	0.00081984		1	240	4.3146e-05	240	8.6292e-05	240	3.5955e-07	3.59641e-07
		0.9739	4678	2	4676	4	4680	0.000854701	0.00081984		1	241	4.33258e-05	241	8.66516e-05	241	3.5955e-07	3.59641e-07
		0.9738	4683	2	4681	4	4685	0.000853789	0.00081984		1	242	4.35056e-05	242	8.70112e-05	242	3.5955e-07	3.59641e-07
		0.9737	4684	2	4682	4	4686	0.000853606	0.00081984		1	243	4.36854e-05	243	8.73708e-05	243	3.5955e-07	3.59641e-07
		0.9734	4685	2	4683	4	4687	0.000853424	0.00081984		1	244	4.38652e-05	244	8.77303e-05	244	3.59551e-07	3.59641e-07
		0.9733	4687	2	4685	4	4689	0.00085306	0.00081984		1	245	4.40449e-05	245	8.80899e-05	245	3.59551e-07	3.59641e-07
		0.9732	4693	2	4691	4	4695	0.00085197	0.00081984		1	246	4.42247e-05	246	8.84495e-05	246	3.59551e-07	3.59641e-07
		0.9731	4695	2	4693	4	4697	0.000851607	0.00081984		1	247	4.44045e-05	247	8.8809e-05	247	3.59551e-07	3.59641e-07
		0.9729	4696	2	4694	4	4698	0.000851426	0.00081984		1	248	4.45843e-05	248	8.91686e-05	248	3.59551e-07	3.59641e-07
		0.9728	4697	2	4695	4	4699	0.000851245	0.00081984		1	249	4.47641e-05	249	8.95282e-05	249	3.59551e-07	3.59641e-07
		0.9726	4701	2	4699	4	4703	0.000850521	0.00081984		1	250	4.49439e-05	250	8.98878e-05	250	3.59551e-07	3.59641e-07
		0.9725	4703	2	4701	4	4705	0.000850159	0.00081984		1	251	4.51237e-05	251	9.02473e-05	251	3.59551e-07	3.59641e-07
		0.9724	4707	2	4705	4	4709	0.000849437	0.00081984		1	252	4.53034e-05	252	9.06069e-05	252	3.59551e-07	3.59641e-07
		0.9723	4710	2	4708	4	4712	0.000848896	0.00081984		1	253	4.54832e-05	253	9.09665e-05	253	3.59551e-07	3.59641e-07
		0.9722	4712	2	4710	4	4714	0.000848536	0.00081984		1	254	4.5663e-05	254	9.1326e-05	254	3.59551e-07	3.59641e-07
		0.972	4715	2	4713	4	4717	0.000847997	0.00081984		1	255	4.58428e-05	255	9.16856e-05	255	3.59551e-07	3.59641e-07
		0.9719	4717	2	4715	4	4719	0.000847637	0.00081984		1	256	4.60226e-05	256	9.20452e-05	256	3.59552e-07	3.59641e-07
		0.9718	4719	2	4717	4	4721	0.000847278	0.00081984		1	257	4.62024e-05	257	9.24048e-05	257	3.59552e-07	3.59641e-07
		0.9717	4721	2	4719	4	4723	0.000846919	0.00081984		1	258	4.63822e-05	258	9.27643e-05	258	3.59552e-07	3.59641e-07
		0.9716	4722	2	4720	4	4724	0.00084674	0.00081984		1	259	4.6562e-05	259	9.31239e-05	259	3.59552e-07	3.59641e-07
		0.9715	4723	2	4721	4	4725	0.000846561	0.00081984		1	260	4.67417e-05	260	9.34835e-05	260	3.59552e-07	3.59641e-07
		0.9714	4724	2	4722	4	4726	0.000846382	0.00081984		1	261	4.69215e-05	261	9.38431e-05	261	3.59552e-07	3.59641e-07
		0.9713	4726	2	4724	4	4728	0.000846024	0.00081984		1	262	4.71013e-05	262	9.42026e-05	262	3.59552e-07	3.59641e-07
		0.9712	4729	2	4727	4	4731	0.000845487	0.00081984		1	263	4.72811e-05	263	9.45622e-05	263	3.59552e-07	3.59641e-07
		0.971	4730	2	4728	4	4732	0.000845309	0.00081984		1	264	4.74609e-05	264	9.49218e-05	264	3.59552e-07	3.59641e-07
		0.9709	4731	2	4729	4	4733	0.00084513	0.00081984		1	265	4.76407e-05	265	9.52814e-05	265	3.59552e-07	3.59641e-07
		0.9708	4735	2	4733	4	4737	0.000844416	0.00081984		1	266	4.78205e-05	266	9.56409e-05	266	3.59552e-07	3.59641e-07
		0.9707	4738	2	4736	4	4740	0.000843882	0.00081984		1	267	4.80003e-05	267	9.60005e-05	267	3.59552e-07	3.59641e-07
		0.9705	4741	2	4739	4	4743	0.000843348	0.00081984		1	268	4.818e-05	268	9.63601e-05	268	3.59553e-07	3.59641e-07
		0.9704	4742	2	4740	4	4744	0.00084317	0.00081984		1	269	4.83598e-05	269	9.67197e-05	269	3.59553e-07	3.59641e-07
		0.9702	4746	2	4744	4	4748	0.00084246	0.00081984		1	270	4.85396e-05	270	9.70792e-05	270	3.59553e-07	3.59641e-07
		0.9701	4747	2	4745	4	4749	0.000842283	0.00081984		1	271	4.87194e-05	271	9.74388e-05	271	3.59553e-07	3.59641e-07
		0.9697	4749	2	4747	4	4751	0.000841928	0.00081984		1	272	4.88992e-05	272	9.77984e-05	272	3.59553e-07	3.59641e-07
		0.9696	4750	2	4748	4	4752	0.000841751	0.00081984		1	273	4.9079e-05	273	9.8158e-05	273	3.59553e-07	3.59641e-07
		0.9695	4752	2	4750	4	4754	0.000841397	0.00081984		1	274	4.92588e-05	274	9.85175e-05	274	3.59553e-07	3.59641e-07
		0.9694	4753	2	4751	4	4755	0.00084122	0.00081984		1	275	4.94386e-05	275	9.88771e-05	275	3.59553e-07	3.59641e-07
		0.9693	4754	2	4752	4	4756	0.000841043	0.00081984		1	276	4.96183e-05	276	9.92367e-05	276	3.59553e-07	3.59641e-07
		0.9692	4755	2	4753	4	4757	0.000840866	0.00081984		1	277	4.97981e-05	277	9.95963e-05	277	3.59553e-07	3.59641e-07
		0.9691	4760	2	4758	4	4762	0.000839983	0.00081984		1	278	4.99779e-05	278	9.99558e-05	278	3.59553e-07	3.59641e-07
		0.9688	4761	2	4759	4	4763	0.000839807	0.00081984		1	279	5.01577e-05	279	0.000100315	279	3.59553e-07	3.59641e-07
		0.9686	4763	2	4761	4	4765	0.000839454	0.00081984		1	280	5.03375e-05	280	0.000100675	280	3.59554e-07	3.59641e-07
		0.9685	4767	2	4765	4	4769	0.00083875	0.00081984		1	281	5.05173e-05	281	0.000101035	281	3.59554e-07	3.59641e-07
		0.9684	4768	2	4766	4	4770	0.000838574	0.00081984		1	282	5.06971e-05	282	0.000101394	282	3.59554e-07	3.59641e-07
		0.9681	4769	2	4767	4	4771	0.000838399	0.00081984		1	283	5.08769e-05	283	0.000101754	283	3.59554e-07	3.59641e-07
		0.968	4770	2	4768	4	4772	0.000838223	0.00081984		1	284	5.10567e-05	284	0.000102113	284	3.59554e-07	3.59641e-07
		0.9679	4774	2	4772	4	4776	0.000837521	0.00081984		1	285	5.12364e-05	285	0.000102473	285	3.59554e-07	3.59641e-07
		0.9678	4775	2	4773	4	4777	0.000837346	0.00081984		1	286	5.14162e-05	286	0.000102832	286	3.59554e-07	3.59641e-07
		0.9674	4778	2	4776	4	4780	0.00083682	0.00081984		1	287	5.1596e-05	287	0.000103192	287	3.59554e-07	3.59641e-07
		0.9673	4784	2	4782	4	4786	0.000835771	0.00081984		1	288	5.17758e-05	288	0.000103552	288	3.59554e-07	3.59641e-07
		0.9671	4786	2	4784	4	4788	0.000835422	0.00081984		1	289	5.19556e-05	289	0.000103911	289	3.59554e-07	3.59641e-07
		0.9669	4790	2	4788	4	4792	0.000834725	0.00081984		1	290	5.21354e-05	290	0.000104271	290	3.59554e-07	3.59641e-07
		0.9668	4796	2	4794	4	4798	0.000833681	0.00081984		1	291	5.23152e-05	291	0.00010463	291	3.59555e-07	3.59641e-07
		0.9667	4799	2	4797	4	4801	0.00083316	0.00081984		1	292	5.2495e-05	292	0.00010499	292	3.59555e-07	3.59641e-07
		0.9666	4800	2	4798	4	4802	0.000832986	0.00081984		1	293	5.26748e-05	293	0.00010535	293	3.59555e-07	3.59641e-07
		0.9663	4804	2	4802	4	4806	0.000832293	0.00081984		1	294	5.28546e-05	294	0.000105709	294	3.59555e-07	3.59641e-07
		0.9662	4806	2	4804	4	4808	0.000831947	0.00081984		1	295	5.30343e-05	295	0.000106069	295	3.59555e-07	3.59641e-07
		0.966	4807	2	4805	4	4809	0.000831774	0.00081984		1	296	5.32141e-05	296	0.000106428	296	3.59555e-07	3.59641e-07
		0.9657	4809	2	4807	4	4811	0.000831428	0.00081984		1	297	5.33939e-05	297	0.000106788	297	3.59555e-07	3.59641e-07
		0.9656	4810	2	4808	4	4812	0.000831255	0.00081984		1	298	5.35737e-05	298	0.000107147	298	3.59555e-07	3.59641e-07
		0.9655	4819	2	4817	4	4821	0.000829703	0.00081984		1	299	5.37535e-05	299	0.000107507	299	3.59555e-07	3.59641e-07
		0.9652	4821	2	4819	4	4823	0.000829359	0.00081984		1	300	5.39333e-05	300	0.000107867	300	3.59555e-07	3.59641e-07
		0.9651	4822	2	4820	4	4824	0.000829187	0.00081984		1	301	5.41131e-05	301	0.000108226	301	3.59555e-07	3.59641e-07
		0.965	4823	2	4821	4	4825	0.000829016	0.00081984		1	302	5.42929e-05	302	0.000108586	302	3.59555e-07	3.59641e-07
		0.9649	4826	2	4824	4	4828	0.0008285	0.00081984		1	303	5.44727e-05	303	0.000108945	303	3.59556e-07	3.59641e-07
		0.9646	4828	2	4826	4	4830	0.000828157	0.00081984		1	304	5.46525e-05	304	0.000109305	304	3.59556e-07	3.59641e-07
		0.9645	4831	2	4829	4	4833	0.000827643	0.00081984		1	305	5.48322e-05	305	0.000109664	305	3.59556e-07	3.59641e-07
		0.9644	4832	2	4830	4	4834	0.000827472	0.00081984		1	306	5.5012e-05	306	0.000110024	306	3.59556e-07	3.59641e-07
		0.9642	4834	2	4832	4	4836	0.00082713	0.00081984		1	307	5.51918e-05	307	0.000110384	307	3.59556e-07	3.59641e-07
		0.9641	4836	2	4834	4	4838	0.000826788	0.00081984		1	308	5.53716e-05	308	0.000110743	308	3.59556e-07	3.59641e-07
		0.964	4837	2	4835	4	4839	0.000826617	0.00081984		1	309	5.55514e-05	309	0.000111103	309	3.59556e-07	3.59641e-07
		0.9639	4838	2	4836	4	4840	0.000826446	0.00081984		1	310	5.57312e-05	310	0.000111462	310	3.59556e-07	3.59641e-07
		0.9636	4846	2	4844	4	4848	0.000825083	0.00081984		1	311	5.5911e-05	311	0.000111822	311	3.59556e-07	3.59641e-07
		0.9635	4851	2	4849	4	4853	0.000824232	0.00081984		1	312	5.60908e-05	312	0.000112182	312	3.59556e-07	3.59641e-07
		0.9634	4853	2	4851	4	4855	0.000823893	0.00081984		1	313	5.62706e-05	313	0.000112541	313	3.59556e-07	3.59641e-07
		0.9633	4855	2	4853	4	4857	0.000823554	0.00081984		1	314	5.64504e-05	314	0.000112901	314	3.59556e-07	3.59641e-07
		0.9629	4857	2	4855	4	4859	0.000823215	0.00081984		1	315	5.66302e-05	315	0.00011326	315	3.59557e-07	3.59641e-07
		0.9628	4859	2	4857	4	4861	0.000822876	0.00081984		1	316	5.681e-05	316	0.00011362	316	3.59557e-07	3.59641e-07
		0.9627	4862	2	4860	4	4864	0.000822368	0.00081984		1	317	5.69897e-05	317	0.000113979	317	3.59557e-07	3.59641e-07
		0.9623	4863	2	4861	4	4865	0.000822199	0.00081984		1	318	5.71695e-05	318	0.000114339	318	3.59557e-07	3.59641e-07
		0.9622	4864	2	4862	4	4866	0.00082203	0.00081984		1	319	5.73493e-05	319	0.000114699	319	3.59557e-07	3.59641e-07
		0.9619	4865	2	4863	4	4867	0.000821862	0.00081984		1	320	5.75291e-05	320	0.000115058	320	3.59557e-07	3.59641e-07
		0.9617	4869	2	4867	4	4871	0.000821187	0.00081984		1	321	5.77089e-05	321	0.000115418	321	3.59557e-07	3.59641e-07
		0.9616	4872	2	4870	4	4874	0.000820681	0.00081984		1	322	5.78887e-05	322	0.000115777	322	3.59557e-07	3.59641e-07
		0.9615	4874	2	4872	4	4876	0.000820345	0.00081984		1	323	5.80685e-05	323	0.000116137	323	3.59557e-07	3.59641e-07
		0.9614	4875	2	4873	4	4877	0.000820176	0.00081984		1	324	5.82483e-05	324	0.000116497	324	3.59557e-07	3.59641e-07
		0.9613	4876	2	4874	4	4878	0.000820008	0.00081984		1	325	5.84281e-05	325	0.000116856	325	3.59557e-07	3.59641e-07
		0.961	4877	2	4875	4	4879	0.00081984	0.00081984		1	326	5.86079e-05	326	0.000117216	326	3.59558e-07	3.59641e-07
		0.9609	4879	3	4876	6	4882	0.001229	0.00122449		1	327	5.87877e-05	327	0.000117575	327	3.59558e-07	3.59641e-07
		0.9608	4881	3	4878	6	4884	0.0012285	0.00122449		1	328	5.89675e-05	328	0.000117935	328	3.59558e-07	3.59641e-07
		0.9607	4882	3	4879	6	4885	0.00122825	0.00122449		1	329	5.91473e-05	329	0.000118295	329	3.59558e-07	3.59641e-07
		0.9605	4884	3	4881	6	4887	0.00122775	0.00122449		1	330	5.9327e-05	330	0.000118654	330	3.59558e-07	3.59641e-07
		0.9604	4886	3	4883	6	4889	0.00122724	0.00122449		1	331	5.95068e-05	331	0.000119014	331	3.59558e-07	3.59641e-07
		0.9603	4887	3	4884	6	4890	0.00122699	0.00122449		1	332	5.96866e-05	332	0.000119373	332	3.59558e-07	3.59641e-07
		0.9601	4889	3	4886	6	4892	0.00122649	0.00122449		1	333	5.98664e-05	333	0.000119733	333	3.59558e-07	3.59641e-07
		0.9599	4890	3	4887	6	4893	0.00122624	0.00122449		1	334	6.00462e-05	334	0.000120092	334	3.59558e-07	3.59641e-07
		0.9598	4891	3	4888	6	4894	0.00122599	0.00122449		1	335	6.0226e-05	335	0.000120452	335	3.59558e-07	3.59641e-07
		0.9596	4893	3	4890	6	4896	0.00122549	0.00122449		1	336	6.04058e-05	336	0.000120812	336	3.59558e-07	3.59641e-07
		0.9594	4894	3	4891	6	4897	0.00122524	0.00122449		1	337	6.05856e-05	337	0.000121171	337	3.59558e-07	3.59641e-07
		0.9592	4897	3	4894	6	4900	0.00122449	0.00122449		1	338	6.07654e-05	338	0.000121531	338	3.59559e-07	3.59641e-07
		0.959	4897	4	4893	8	4901	0.00163232	0.00161551		1	339	6.09452e-05	339	0.00012189	339	3.59559e-07	3.59641e-07
		0.9589	4898	4	4894	8	4902	0.00163199	0.00161551		1	340	6.1125e-05	340	0.00012225	340	3.59559e-07	3.59641e-07
		0.9588	4899	4	4895	8	4903	0.00163165	0.00161551		1	341	6.13048e-05	341	0.00012261	341	3.59559e-07	3.59641e-07
		0.9587	4900	4	4896	8	4904	0.00163132	0.00161551		1	342	6.14846e-05	342	0.000122969	342	3.59559e-07	3.59641e-07
		0.9586	4902	4	4898	8	4906	0.00163066	0.00161551		1	343	6.16644e-05	343	0.000123329	343	3.59559e-07	3.59641e-07
		0.9585	4903	4	4899	8	4907	0.00163032	0.00161551		1	344	6.18442e-05	344	0.000123688	344	3.59559e-07	3.59641e-07
		0.9581	4904	4	4900	8	4908	0.00162999	0.00161551		1	345	6.2024e-05	345	0.000124048	345	3.59559e-07	3.59641e-07
		0.9579	4905	4	4901	8	4909	0.00162966	0.00161551		1	346	6.22037e-05	346	0.000124407	346	3.59559e-07	3.59641e-07
		0.9578	4910	4	4906	8	4914	0.001628	0.00161551		1	347	6.23835e-05	347	0.000124767	347	3.59559e-07	3.59641e-07
		0.9576	4911	4	4907	8	4915	0.00162767	0.00161551		1	348	6.25633e-05	348	0.000125127	348	3.59559e-07	3.59641e-07
		0.9574	4914	4	4910	8	4918	0.00162668	0.00161551		1	349	6.27431e-05	349	0.000125486	349	3.59559e-07	3.59641e-07
		0.9573	4915	4	4911	8	4919	0.00162635	0.00161551		1	350	6.29229e-05	350	0.000125846	350	3.5956e-07	3.59641e-07
		0.9572	4916	4	4912	8	4920	0.00162602	0.00161551		1	351	6.31027e-05	351	0.000126205	351	3.5956e-07	3.59641e-07
		0.9571	4917	4	4913	8	4921	0.00162569	0.00161551		1	352	6.32825e-05	352	0.000126565	352	3.5956e-07	3.59641e-07
		0.957	4918	4	4914	8	4922	0.00162536	0.00161551		1	353	6.34623e-05	353	0.000126925	353	3.5956e-07	3.59641e-07
		0.9569	4919	4	4915	8	4923	0.00162503	0.00161551		1	354	6.36421e-05	354	0.000127284	354	3.5956e-07	3.59641e-07
		0.9566	4920	4	4916	8	4924	0.0016247	0.00161551		1	355	6.38219e-05	355	0.000127644	355	3.5956e-07	3.59641e-07
		0.9565	4923	4	4919	8	4927	0.00162371	0.00161551		1	356	6.40017e-05	356	0.000128003	356	3.5956e-07	3.59641e-07
		0.9564	4924	4	4920	8	4928	0.00162338	0.00161551		1	357	6.41815e-05	357	0.000128363	357	3.5956e-07	3.59641e-07
		0.9562	4930	4	4926	8	4934	0.0016214	0.00161551		1	358	6.43613e-05	358	0.000128723	358	3.5956e-07	3.59641e-07
		0.9561	4931	4	4927	8	4935	0.00162107	0.00161551		1	359	6.45411e-05	359	0.000129082	359	3.5956e-07	3.59641e-07
		0.9559	4932	4	4928	8	4936	0.00162075	0.00161551		1	360	6.47209e-05	360	0.000129442	360	3.5956e-07	3.59641e-07
		0.9557	4933	4	4929	8	4937	0.00162042	0.00161551		1	361	6.49007e-05	361	0.000129801	361	3.59561e-07	3.59641e-07
		0.9556	4937	4	4933	8	4941	0.00161911	0.00161551		1	362	6.50805e-05	362	0.000130161	362	3.59561e-07	3.59641e-07
		0.9554	4938	4	4934	8	4942	0.00161878	0.00161551		1	363	6.52603e-05	363	0.000130521	363	3.59561e-07	3.59641e-07
		0.9553	4941	4	4937	8	4945	0.0016178	0.00161551		1	364	6.54401e-05	364	0.00013088	364	3.59561e-07	3.59641e-07
		0.9551	4943	4	4939	8	4947	0.00161714	0.00161551		1	365	6.56199e-05	365	0.00013124	365	3.59561e-07	3.59641e-07
		0.9549	4944	4	4940	8	4948	0.00161681	0.00161551		1	366	6.57997e-05	366	0.000131599	366	3.59561e-07	3.59641e-07
		0.9547	4946	4	4942	8	4950	0.00161616	0.00161551		1	367	6.59794e-05	367	0.000131959	367	3.59561e-07	3.59641e-07
		0.9543	4947	4	4943	8	4951	0.00161584	0.00161551		1	368	6.61592e-05	368	0.000132318	368	3.59561e-07	3.59641e-07
		0.9542	4948	4	4944	8	4952	0.00161551	0.00161551		1	369	6.6339e-05	369	0.000132678	369	3.59561e-07	3.59641e-07
		0.9541	4948	5	4943	10	4953	0.00201898	0.00201776		1	370	6.65188e-05	370	0.000133038	370	3.59561e-07	3.59641e-07
		0.954	4949	5	4944	10	4954	0.00201857	0.00201776		1	371	6.66986e-05	371	0.000133397	371	3.59561e-07	3.59641e-07
		0.9539	4950	5	4945	10	4955	0.00201816	0.00201776		1	372	6.68784e-05	372	0.000133757	372	3.59561e-07	3.59641e-07
		0.9538	4951	5	4946	10	4956	0.00201776	0.00201776		1	373	6.70582e-05	373	0.000134116	373	3.59562e-07	3.59641e-07
		0.9537	4951	6	4945	12	4957	0.00242082	0.00241984		1	374	6.7238e-05	374	0.000134476	374	3.59562e-07	3.59641e-07
		0.9535	4952	6	4946	12	4958	0.00242033	0.00241984		1	375	6.74178e-05	375	0.000134836	375	3.59562e-07	3.59641e-07
		0.9532	4953	6	4947	12	4959	0.00241984	0.00241984		1	376	6.75976e-05	376	0.000135195	376	3.59562e-07	3.59641e-07
		0.9531	4954	7	4947	14	4961	0.00282201	0.00281917		1	377	6.77774e-05	377	0.000135555	377	3.59562e-07	3.59641e-07
		0.9526	4956	7	4949	14	4963	0.00282087	0.00281917		1	378	6.79572e-05	378	0.000135914	378	3.59562e-07	3.59641e-07
		0.9524	4958	7	4951	14	4965	0.00281974	0.00281917		1	379	6.8137e-05	379	0.000136274	379	3.59562e-07	3.59641e-07
		0.9522	4959	7	4952	14	4966	0.00281917	0.00281917		1	380	6.83168e-05	380	0.000136634	380	3.59562e-07	3.59641e-07
		0.9521	4960	8	4952	16	4968	0.00322061	0.00321996		1	381	6.84966e-05	381	0.000136993	381	3.59562e-07	3.59641e-07
		0.952	4961	8	4953	16	4969	0.00321996	0.00321996		1	382	6.86764e-05	382	0.000137353	382	3.59562e-07	3.59641e-07
		0.9517	4961	9	4952	18	4970	0.00362173	0.00360144		1	383	6.88562e-05	383	0.000137712	383	3.59562e-07	3.59641e-07
		0.9513	4962	9	4953	18	4971	0.003621	0.00360144		1	384	6.9036e-05	384	0.000138072	384	3.59562e-07	3.59641e-07
		0.9512	4966	9	4957	18	4975	0.00361809	0.00360144		1	385	6.92158e-05	385	0.000138432	385	3.59563e-07	3.59641e-07
		0.9511	4967	9	4958	18	4976	0.00361736	0.00360144		1	386	6.93956e-05	386	0.000138791	386	3.59563e-07	3.59641e-07
		0.9509	4969	9	4960	18	4978	0.00361591	0.00360144		1	387	6.95754e-05	387	0.000139151	387	3.59563e-07	3.59641e-07
		0.9505	4974	9	4965	18	4983	0.00361228	0.00360144		1	388	6.97552e-05	388	0.00013951	388	3.59563e-07	3.59641e-07
		0.9504	4975	9	4966	18	4984	0.00361156	0.00360144		1	389	6.9935e-05	389	0.00013987	389	3.59563e-07	3.59641e-07
		0.9502	4978	9	4969	18	4987	0.00360938	0.00360144		1	390	7.01148e-05	390	0.00014023	390	3.59563e-07	3.59641e-07
		0.9501	4979	9	4970	18	4988	0.00360866	0.00360144		1	391	7.02946e-05	391	0.000140589	391	3.59563e-07	3.59641e-07
		0.9498	4980	9	4971	18	4989	0.00360794	0.00360144		1	392	7.04744e-05	392	0.000140949	392	3.59563e-07	3.59641e-07
		0.9497	4983	9	4974	18	4992	0.00360577	0.00360144		1	393	7.06542e-05	393	0.000141308	393	3.59563e-07	3.59641e-07
		0.9496	4984	9	4975	18	4993	0.00360505	0.00360144		1	394	7.0834e-05	394	0.000141668	394	3.59563e-07	3.59641e-07
		0.9495	4986	9	4977	18	4995	0.0036036	0.00360144		1	395	7.10138e-05	395	0.000142028	395	3.59563e-07	3.59641e-07
		0.9494	4987	9	4978	18	4996	0.00360288	0.00360144		1	396	7.11936e-05	396	0.000142387	396	3.59564e-07	3.59641e-07
		0.9492	4989	9	4980	18	4998	0.00360144	0.00360144		1	397	7.13734e-05	397	0.000142747	397	3.59564e-07	3.59641e-07
		0.9489	4989	10	4979	20	4999	0.0040008	0.00396747		1	398	7.15532e-05	398	0.000143106	398	3.59564e-07	3.59641e-07
		0.9485	4990	10	4980	20	5000	0.004	0.00396747		1	399	7.1733e-05	399	0.000143466	399	3.59564e-07	3.59641e-07
		0.9484	4992	10	4982	20	5002	0.0039984	0.00396747		1	400	7.19128e-05	400	0.000143826	400	3.59564e-07	3.59641e-07
		0.9483	4993	10	4983	20	5003	0.0039976	0.00396747		1	401	7.20926e-05	401	0.000144185	401	3.59564e-07	3.59641e-07
		0.9481	4996	10	4986	20	5006	0.00399521	0.00396747		1	402	7.22724e-05	402	0.000144545	402	3.59564e-07	3.59641e-07
		0.9479	4999	10	4989	20	5009	0.00399281	0.00396747		1	403	7.24522e-05	403	0.000144904	403	3.59564e-07	3.59641e-07
		0.9476	5002	10	4992	20	5012	0.00399042	0.00396747		1	404	7.2632e-05	404	0.000145264	404	3.59564e-07	3.59641e-07
		0.9475	5004	10	4994	20	5014	0.00398883	0.00396747		1	405	7.28118e-05	405	0.000145624	405	3.59564e-07	3.59641e-07
		0.947	5007	10	4997	20	5017	0.00398645	0.00396747		1	406	7.29916e-05	406	0.000145983	406	3.59564e-07	3.59641e-07
		0.9467	5008	10	4998	20	5018	0.00398565	0.00396747		1	407	7.31714e-05	407	0.000146343	407	3.59564e-07	3.59641e-07
		0.9465	5009	10	4999	20	5019	0.00398486	0.00396747		1	408	7.33512e-05	408	0.000146702	408	3.59565e-07	3.59641e-07
		0.9463	5010	10	5000	20	5020	0.00398406	0.00396747		1	409	7.3531e-05	409	0.000147062	409	3.59565e-07	3.59641e-07
		0.9457	5011	10	5001	20	5021	0.00398327	0.00396747		1	410	7.37108e-05	410	0.000147422	410	3.59565e-07	3.59641e-07
		0.9455	5013	10	5003	20	5023	0.00398168	0.00396747		1	411	7.38906e-05	411	0.000147781	411	3.59565e-07	3.59641e-07
		0.9453	5014	10	5004	20	5024	0.00398089	0.00396747		1	412	7.40704e-05	412	0.000148141	412	3.59565e-07	3.59641e-07
		0.9451	5015	10	5005	20	5025	0.0039801	0.00396747		1	413	7.42502e-05	413	0.0001485	413	3.59565e-07	3.59641e-07
		0.945	5016	10	5006	20	5026	0.00397931	0.00396747		1	414	7.443e-05	414	0.00014886	414	3.59565e-07	3.59641e-07
		0.9448	5017	10	5007	20	5027	0.00397852	0.00396747		1	415	7.46098e-05	415	0.00014922	415	3.59565e-07	3.59641e-07
		0.9447	5018	10	5008	20	5028	0.00397772	0.00396747		1	416	7.47896e-05	416	0.000149579	416	3.59565e-07	3.59641e-07
		0.9446	5019	10	5009	20	5029	0.00397693	0.00396747		1	417	7.49694e-05	417	0.000149939	417	3.59565e-07	3.59641e-07
		0.9443	5021	10	5011	20	5031	0.00397535	0.00396747		1	418	7.51492e-05	418	0.000150298	418	3.59565e-07	3.59641e-07
		0.9442	5022	10	5012	20	5032	0.00397456	0.00396747		1	419	7.5329e-05	419	0.000150658	419	3.59565e-07	3.59641e-07
		0.9439	5030	10	5020	20	5040	0.00396825	0.00396747		1	420	7.55088e-05	420	0.000151018	420	3.59566e-07	3.59641e-07
		0.9438	5031	10	5021	20	5041	0.00396747	0.00396747		1	421	7.56886e-05	421	0.000151377	421	3.59566e-07	3.59641e-07
		0.9437	5032	11	5021	22	5043	0.00436248	0.00433241		1	422	7.58684e-05	422	0.000151737	422	3.59566e-07	3.59641e-07
		0.9436	5033	11	5022	22	5044	0.00436162	0.00433241		1	423	7.60482e-05	423	0.000152096	423	3.59566e-07	3.59641e-07
		0.9432	5034	11	5023	22	5045	0.00436075	0.00433241		1	424	7.6228e-05	424	0.000152456	424	3.59566e-07	3.59641e-07
		0.943	5035	11	5024	22	5046	0.00435989	0.00433241		1	425	7.64078e-05	425	0.000152816	425	3.59566e-07	3.59641e-07
		0.9427	5039	11	5028	22	5050	0.00435644	0.00433241		1	426	7.65876e-05	426	0.000153175	426	3.59566e-07	3.59641e-07
		0.9426	5041	11	5030	22	5052	0.00435471	0.00433241		1	427	7.67674e-05	427	0.000153535	427	3.59566e-07	3.59641e-07
		0.9424	5042	11	5031	22	5053	0.00435385	0.00433241		1	428	7.69472e-05	428	0.000153894	428	3.59566e-07	3.59641e-07
		0.942	5043	11	5032	22	5054	0.00435299	0.00433241		1	429	7.7127e-05	429	0.000154254	429	3.59566e-07	3.59641e-07
		0.9416	5044	11	5033	22	5055	0.00435213	0.00433241		1	430	7.73068e-05	430	0.000154614	430	3.59566e-07	3.59641e-07
		0.9413	5048	11	5037	22	5059	0.00434869	0.00433241		1	431	7.74866e-05	431	0.000154973	431	3.59567e-07	3.59641e-07
		0.9412	5049	11	5038	22	5060	0.00434783	0.00433241		1	432	7.76664e-05	432	0.000155333	432	3.59567e-07	3.59641e-07
		0.9406	5050	11	5039	22	5061	0.00434697	0.00433241		1	433	7.78462e-05	433	0.000155692	433	3.59567e-07	3.59641e-07
		0.9405	5051	11	5040	22	5062	0.00434611	0.00433241		1	434	7.8026e-05	434	0.000156052	434	3.59567e-07	3.59641e-07
		0.9404	5054	11	5043	22	5065	0.00434353	0.00433241		1	435	7.82058e-05	435	0.000156412	435	3.59567e-07	3.59641e-07
		0.9403	5058	11	5047	22	5069	0.00434011	0.00433241		1	436	7.83856e-05	436	0.000156771	436	3.59567e-07	3.59641e-07
		0.9401	5059	11	5048	22	5070	0.00433925	0.00433241		1	437	7.85654e-05	437	0.000157131	437	3.59567e-07	3.59641e-07
		0.94	5060	11	5049	22	5071	0.00433839	0.00433241		1	438	7.87452e-05	438	0.00015749	438	3.59567e-07	3.59641e-07
		0.9399	5061	11	5050	22	5072	0.00433754	0.00433241		1	439	7.8925e-05	439	0.00015785	439	3.59567e-07	3.59641e-07
		0.9395	5062	11	5051	22	5073	0.00433668	0.00433241		1	440	7.91048e-05	440	0.00015821	440	3.59567e-07	3.59641e-07
		0.9394	5063	11	5052	22	5074	0.00433583	0.00433241		1	441	7.92846e-05	441	0.000158569	441	3.59567e-07	3.59641e-07
		0.9393	5065	11	5054	22	5076	0.00433412	0.00433241		1	442	7.94644e-05	442	0.000158929	442	3.59567e-07	3.59641e-07
		0.9386	5066	11	5055	22	5077	0.00433327	0.00433241		1	443	7.96442e-05	443	0.000159288	443	3.59568e-07	3.59641e-07
		0.9384	5067	11	5056	22	5078	0.00433241	0.00433241		1	444	7.9824e-05	444	0.000159648	444	3.59568e-07	3.59641e-07
		0.9381	5067	12	5055	24	5079	0.00472534	0.00472348		1	445	8.00038e-05	445	0.000160008	445	3.59568e-07	3.59641e-07
		0.9376	5068	12	5056	24	5080	0.00472441	0.00472348		1	446	8.01836e-05	446	0.000160367	446	3.59568e-07	3.59641e-07
		0.9374	5069	12	5057	24	5081	0.00472348	0.00472348		1	447	8.03634e-05	447	0.000160727	447	3.59568e-07	3.59641e-07
		0.9373	5070	13	5057	26	5083	0.00511509	0.00507317		1	448	8.05432e-05	448	0.000161086	448	3.59568e-07	3.59641e-07
		0.9372	5075	13	5062	26	5088	0.00511006	0.00507317		1	449	8.0723e-05	449	0.000161446	449	3.59568e-07	3.59641e-07
		0.9368	5078	13	5065	26	5091	0.00510705	0.00507317		1	450	8.09028e-05	450	0.000161806	450	3.59568e-07	3.59641e-07
		0.9363	5082	13	5069	26	5095	0.00510304	0.00507317		1	451	8.10826e-05	451	0.000162165	451	3.59568e-07	3.59641e-07
		0.9362	5083	13	5070	26	5096	0.00510204	0.00507317		1	452	8.12624e-05	452	0.000162525	452	3.59568e-07	3.59641e-07
		0.9361	5084	13	5071	26	5097	0.00510104	0.00507317		1	453	8.14422e-05	453	0.000162884	453	3.59568e-07	3.59641e-07
		0.936	5085	13	5072	26	5098	0.00510004	0.00507317		1	454	8.1622e-05	454	0.000163244	454	3.59568e-07	3.59641e-07
		0.9353	5087	13	5074	26	5100	0.00509804	0.00507317		1	455	8.18018e-05	455	0.000163604	455	3.59569e-07	3.59641e-07
		0.935	5089	13	5076	26	5102	0.00509604	0.00507317		1	456	8.19817e-05	456	0.000163963	456	3.59569e-07	3.59641e-07
		0.9349	5090	13	5077	26	5103	0.00509504	0.00507317		1	457	8.21615e-05	457	0.000164323	457	3.59569e-07	3.59641e-07
		0.9345	5091	13	5078	26	5104	0.00509404	0.00507317		1	458	8.23413e-05	458	0.000164683	458	3.59569e-07	3.59641e-07
		0.9341	5093	13	5080	26	5106	0.00509205	0.00507317		1	459	8.25211e-05	459	0.000165042	459	3.59569e-07	3.59641e-07
		0.9338	5094	13	5081	26	5107	0.00509105	0.00507317		1	460	8.27009e-05	460	0.000165402	460	3.59569e-07	3.59641e-07
		0.9333	5095	13	5082	26	5108	0.00509005	0.00507317		1	461	8.28807e-05	461	0.000165761	461	3.59569e-07	3.59641e-07
		0.9332	5096	13	5083	26	5109	0.00508906	0.00507317		1	462	8.30605e-05	462	0.000166121	462	3.59569e-07	3.59641e-07
		0.9328	5097	13	5084	26	5110	0.00508806	0.00507317		1	463	8.32403e-05	463	0.000166481	463	3.59569e-07	3.59641e-07
		0.9326	5105	13	5092	26	5118	0.00508011	0.00507317		1	464	8.34201e-05	464	0.00016684	464	3.59569e-07	3.59641e-07
		0.9325	5106	13	5093	26	5119	0.00507912	0.00507317		1	465	8.35999e-05	465	0.0001672	465	3.59569e-07	3.59641e-07
		0.932	5107	13	5094	26	5120	0.00507813	0.00507317		1	466	8.37797e-05	466	0.000167559	466	3.5957e-07	3.59641e-07
		0.9315	5108	13	5095	26	5121	0.00507713	0.00507317		1	467	8.39595e-05	467	0.000167919	467	3.5957e-07	3.59641e-07
		0.9314	5109	13	5096	26	5122	0.00507614	0.00507317		1	468	8.41393e-05	468	0.000168279	468	3.5957e-07	3.59641e-07
		0.9313	5110	13	5097	26	5123	0.00507515	0.00507317		1	469	8.43191e-05	469	0.000168638	469	3.5957e-07	3.59641e-07
		0.9312	5111	13	5098	26	5124	0.00507416	0.00507317		1	470	8.44989e-05	470	0.000168998	470	3.5957e-07	3.59641e-07
		0.9311	5112	13	5099	26	5125	0.00507317	0.00507317		1	471	8.46787e-05	471	0.000169357	471	3.5957e-07	3.59641e-07
		0.931	5116	14	5102	28	5130	0.00545809	0.00538358		1	472	8.48585e-05	472	0.000169717	472	3.5957e-07	3.59641e-07
		0.9307	5118	14	5104	28	5132	0.00545596	0.00538358		1	473	8.50383e-05	473	0.000170077	473	3.5957e-07	3.59641e-07
		0.9303	5119	14	5105	28	5133	0.0054549	0.00538358		1	474	8.52181e-05	474	0.000170436	474	3.5957e-07	3.59641e-07
		0.9302	5121	14	5107	28	5135	0.00545278	0.00538358		1	475	8.53979e-05	475	0.000170796	475	3.5957e-07	3.59641e-07
		0.93	5122	14	5108	28	5136	0.00545171	0.00538358		1	476	8.55777e-05	476	0.000171155	476	3.5957e-07	3.59641e-07
		0.9296	5123	14	5109	28	5137	0.00545065	0.00538358		1	477	8.57576e-05	477	0.000171515	477	3.5957e-07	3.59641e-07
		0.9291	5125	14	5111	28	5139	0.00544853	0.00538358		1	478	8.59374e-05	478	0.000171875	478	3.59571e-07	3.59641e-07
		0.9289	5126	14	5112	28	5140	0.00544747	0.00538358		1	479	8.61172e-05	479	0.000172234	479	3.59571e-07	3.59641e-07
		0.9288	5130	14	5116	28	5144	0.00544323	0.00538358		1	480	8.6297e-05	480	0.000172594	480	3.59571e-07	3.59641e-07
		0.9285	5131	14	5117	28	5145	0.00544218	0.00538358		1	481	8.64768e-05	481	0.000172954	481	3.59571e-07	3.59641e-07
		0.9284	5133	14	5119	28	5147	0.00544006	0.00538358		1	482	8.66566e-05	482	0.000173313	482	3.59571e-07	3.59641e-07
		0.9277	5138	14	5124	28	5152	0.00543478	0.00538358		1	483	8.68364e-05	483	0.000173673	483	3.59571e-07	3.59641e-07
		0.9276	5139	14	5125	28	5153	0.00543373	0.00538358		1	484	8.70162e-05	484	0.000174032	484	3.59571e-07	3.59641e-07
		0.9275	5140	14	5126	28	5154	0.00543267	0.00538358		1	485	8.7196e-05	485	0.000174392	485	3.59571e-07	3.59641e-07
		0.927	5141	14	5127	28	5155	0.00543162	0.00538358		1	486	8.73758e-05	486	0.000174752	486	3.59571e-07	3.59641e-07
		0.9269	5142	14	5128	28	5156	0.00543057	0.00538358		1	487	8.75556e-05	487	0.000175111	487	3.59571e-07	3.59641e-07
		0.9268	5143	14	5129	28	5157	0.00542951	0.00538358		1	488	8.77354e-05	488	0.000175471	488	3.59571e-07	3.59641e-07
		0.9265	5144	14	5130	28	5158	0.00542846	0.00538358		1	489	8.79152e-05	489	0.00017583	489	3.59571e-07	3.59641e-07
		0.9264	5145	14	5131	28	5159	0.00542741	0.00538358		1	490	8.8095e-05	490	0.00017619	490	3.59572e-07	3.59641e-07
		0.9263	5146	14	5132	28	5160	0.00542636	0.00538358		1	491	8.82748e-05	491	0.00017655	491	3.59572e-07	3.59641e-07
		0.9253	5155	14	5141	28	5169	0.00541691	0.00538358		1	492	8.84546e-05	492	0.000176909	492	3.59572e-07	3.59641e-07
		0.9252	5156	14	5142	28	5170	0.00541586	0.00538358		1	493	8.86345e-05	493	0.000177269	493	3.59572e-07	3.59641e-07
		0.9251	5157	14	5143	28	5171	0.00541481	0.00538358		1	494	8.88143e-05	494	0.000177629	494	3.59572e-07	3.59641e-07
		0.925	5159	14	5145	28	5173	0.00541272	0.00538358		1	495	8.89941e-05	495	0.000177988	495	3.59572e-07	3.59641e-07
		0.9249	5160	14	5146	28	5174	0.00541167	0.00538358		1	496	8.91739e-05	496	0.000178348	496	3.59572e-07	3.59641e-07
		0.9247	5162	14	5148	28	5176	0.00540958	0.00538358		1	497	8.93537e-05	497	0.000178707	497	3.59572e-07	3.59641e-07
		0.9245	5163	14	5149	28	5177	0.00540854	0.00538358		1	498	8.95335e-05	498	0.000179067	498	3.59572e-07	3.59641e-07
		0.9241	5164	14	5150	28	5178	0.00540749	0.00538358		1	499	8.97133e-05	499	0.000179427	499	3.59572e-07	3.59641e-07
		0.9238	5165	14	5151	28	5179	0.00540645	0.00538358		1	500	8.98931e-05	500	0.000179786	500	3.59572e-07	3.59641e-07
		0.9236	5167	14	5153	28	5181	0.00540436	0.00538358		1	501	9.00729e-05	501	0.000180146	501	3.59572e-07	3.59641e-07
		0.923	5172	14	5158	28	5186	0.00539915	0.00538358		1	502	9.02527e-05	502	0.000180505	502	3.59573e-07	3.59641e-07
		0.9228	5173	14	5159	28	5187	0.00539811	0.00538358		1	503	9.04325e-05	503	0.000180865	503	3.59573e-07	3.59641e-07
		0.9227	5174	14	5160	28	5188	0.00539707	0.00538358		1	504	9.06123e-05	504	0.000181225	504	3.59573e-07	3.59641e-07
		0.9222	5178	14	5164	28	5192	0.00539291	0.00538358		1	505	9.07921e-05	505	0.000181584	505	3.59573e-07	3.59641e-07
		0.9221	5179	14	5165	28	5193	0.00539187	0.00538358		1	506	9.09719e-05	506	0.000181944	506	3.59573e-07	3.59641e-07
		0.922	5180	14	5166	28	5194	0.00539084	0.00538358		1	507	9.11518e-05	507	0.000182304	507	3.59573e-07	3.59641e-07
		0.9216	5181	14	5167	28	5195	0.0053898	0.00538358		1	508	9.13316e-05	508	0.000182663	508	3.59573e-07	3.59641e-07
		0.921	5182	14	5168	28	5196	0.00538876	0.00538358		1	509	9.15114e-05	509	0.000183023	509	3.59573e-07	3.59641e-07
		0.9209	5183	14	5169	28	5197	0.00538772	0.00538358		1	510	9.16912e-05	510	0.000183382	510	3.59573e-07	3.59641e-07
		0.9208	5184	14	5170	28	5198	0.00538669	0.00538358		1	511	9.1871e-05	511	0.000183742	511	3.59573e-07	3.59641e-07
		0.9205	5186	14	5172	28	5200	0.00538462	0.00538358		1	512	9.20508e-05	512	0.000184102	512	3.59573e-07	3.59641e-07
		0.9204	5187	14	5173	28	5201	0.00538358	0.00538358		1	513	9.22306e-05	513	0.000184461	513	3.59574e-07	3.59641e-07
		0.9197	5188	15	5173	30	5203	0.0057659	0.00575816		1	514	9.24104e-05	514	0.000184821	514	3.59574e-07	3.59641e-07
		0.9196	5189	15	5174	30	5204	0.0057648	0.00575816		1	515	9.25902e-05	515	0.00018518	515	3.59574e-07	3.59641e-07
		0.9194	5191	15	5176	30	5206	0.00576258	0.00575816		1	516	9.277e-05	516	0.00018554	516	3.59574e-07	3.59641e-07
		0.9191	5192	15	5177	30	5207	0.00576147	0.00575816		1	517	9.29498e-05	517	0.0001859	517	3.59574e-07	3.59641e-07
		0.9188	5194	15	5179	30	5209	0.00575926	0.00575816		1	518	9.31297e-05	518	0.000186259	518	3.59574e-07	3.59641e-07
		0.9185	5195	15	5180	30	5210	0.00575816	0.00575816		1	519	9.33095e-05	519	0.000186619	519	3.59574e-07	3.59641e-07
		0.9182	5196	16	5180	32	5212	0.00613968	0.00613379		1	520	9.34893e-05	520	0.000186979	520	3.59574e-07	3.59641e-07
		0.918	5199	16	5183	32	5215	0.00613615	0.00613379		1	521	9.36691e-05	521	0.000187338	521	3.59574e-07	3.59641e-07
		0.9178	5201	16	5185	32	5217	0.00613379	0.00613379		1	522	9.38489e-05	522	0.000187698	522	3.59574e-07	3.59641e-07
		0.9172	5201	17	5184	34	5218	0.00651591	0.00636109		1	523	9.40287e-05	523	0.000188057	523	3.59574e-07	3.59641e-07
		0.9168	5203	17	5186	34	5220	0.00651341	0.00636109		1	524	9.42085e-05	524	0.000188417	524	3.59574e-07	3.59641e-07
		0.9167	5205	17	5188	34	5222	0.00651092	0.00636109		1	525	9.43883e-05	525	0.000188777	525	3.59575e-07	3.59641e-07
		0.9165	5207	17	5190	34	5224	0.00650842	0.00636109		1	526	9.45681e-05	526	0.000189136	526	3.59575e-07	3.59641e-07
		0.9153	5208	17	5191	34	5225	0.00650718	0.00636109		1	527	9.47479e-05	527	0.000189496	527	3.59575e-07	3.59641e-07
		0.915	5211	17	5194	34	5228	0.00650344	0.00636109		1	528	9.49277e-05	528	0.000189855	528	3.59575e-07	3.59641e-07
		0.9145	5214	17	5197	34	5231	0.00649971	0.00636109		1	529	9.51076e-05	529	0.000190215	529	3.59575e-07	3.59641e-07
		0.9141	5215	17	5198	34	5232	0.00649847	0.00636109		1	530	9.52874e-05	530	0.000190575	530	3.59575e-07	3.59641e-07
		0.9138	5216	17	5199	34	5233	0.00649723	0.00636109		1	531	9.54672e-05	531	0.000190934	531	3.59575e-07	3.59641e-07
		0.9135	5217	17	5200	34	5234	0.00649599	0.00636109		1	532	9.5647e-05	532	0.000191294	532	3.59575e-07	3.59641e-07
		0.9134	5219	17	5202	34	5236	0.00649351	0.00636109		1	533	9.58268e-05	533	0.000191654	533	3.59575e-07	3.59641e-07
		0.9131	5221	17	5204	34	5238	0.00649103	0.00636109		1	534	9.60066e-05	534	0.000192013	534	3.59575e-07	3.59641e-07
		0.9126	5224	17	5207	34	5241	0.00648731	0.00636109		1	535	9.61864e-05	535	0.000192373	535	3.59575e-07	3.59641e-07
		0.9124	5227	17	5210	34	5244	0.0064836	0.00636109		1	536	9.63662e-05	536	0.000192732	536	3.59575e-07	3.59641e-07
		0.9122	5228	17	5211	34	5245	0.00648236	0.00636109		1	537	9.6546e-05	537	0.000193092	537	3.59576e-07	3.59641e-07
		0.912	5229	17	5212	34	5246	0.00648113	0.00636109		1	538	9.67259e-05	538	0.000193452	538	3.59576e-07	3.59641e-07
		0.9112	5234	17	5217	34	5251	0.00647496	0.00636109		1	539	9.69057e-05	539	0.000193811	539	3.59576e-07	3.59641e-07
		0.911	5236	17	5219	34	5253	0.00647249	0.00636109		1	540	9.70855e-05	540	0.000194171	540	3.59576e-07	3.59641e-07
		0.9108	5239	17	5222	34	5256	0.0064688	0.00636109		1	541	9.72653e-05	541	0.000194531	541	3.59576e-07	3.59641e-07
		0.9104	5240	17	5223	34	5257	0.00646757	0.00636109		1	542	9.74451e-05	542	0.00019489	542	3.59576e-07	3.59641e-07
		0.9102	5243	17	5226	34	5260	0.00646388	0.00636109		1	543	9.76249e-05	543	0.00019525	543	3.59576e-07	3.59641e-07
		0.9099	5246	17	5229	34	5263	0.00646019	0.00636109		1	544	9.78047e-05	544	0.000195609	544	3.59576e-07	3.59641e-07
		0.9093	5247	17	5230	34	5264	0.00645897	0.00636109		1	545	9.79845e-05	545	0.000195969	545	3.59576e-07	3.59641e-07
		0.9092	5249	17	5232	34	5266	0.00645651	0.00636109		1	546	9.81643e-05	546	0.000196329	546	3.59576e-07	3.59641e-07
		0.9089	5250	17	5233	34	5267	0.00645529	0.00636109		1	547	9.83442e-05	547	0.000196688	547	3.59576e-07	3.59641e-07
		0.9084	5251	17	5234	34	5268	0.00645406	0.00636109		1	548	9.8524e-05	548	0.000197048	548	3.59577e-07	3.59641e-07
		0.9082	5252	17	5235	34	5269	0.00645284	0.00636109		1	549	9.87038e-05	549	0.000197408	549	3.59577e-07	3.59641e-07
		0.9081	5253	17	5236	34	5270	0.00645161	0.00636109		1	550	9.88836e-05	550	0.000197767	550	3.59577e-07	3.59641e-07
		0.9076	5254	17	5237	34	5271	0.00645039	0.00636109		1	551	9.90634e-05	551	0.000198127	551	3.59577e-07	3.59641e-07
		0.9073	5256	17	5239	34	5273	0.00644794	0.00636109		1	552	9.92432e-05	552	0.000198486	552	3.59577e-07	3.59641e-07
		0.907	5266	17	5249	34	5283	0.00643574	0.00636109		1	553	9.9423e-05	553	0.000198846	553	3.59577e-07	3.59641e-07
		0.9067	5267	17	5250	34	5284	0.00643452	0.00636109		1	554	9.96028e-05	554	0.000199206	554	3.59577e-07	3.59641e-07
		0.9065	5268	17	5251	34	5285	0.0064333	0.00636109		1	555	9.97827e-05	555	0.000199565	555	3.59577e-07	3.59641e-07
		0.9061	5269	17	5252	34	5286	0.00643208	0.00636109		1	556	9.99625e-05	556	0.000199925	556	3.59577e-07	3.59641e-07
		0.9058	5272	17	5255	34	5289	0.00642844	0.00636109		1	557	0.000100142	557	0.000200285	557	3.59577e-07	3.59641e-07
		0.9056	5277	17	5260	34	5294	0.00642236	0.00636109		1	558	0.000100322	558	0.000200644	558	3.59577e-07	3.59641e-07
		0.9053	5280	17	5263	34	5297	0.00641873	0.00636109		1	559	0.000100502	559	0.000201004	559	3.59577e-07	3.59641e-07
		0.9045	5282	17	5265	34	5299	0.0064163	0.00636109		1	560	0.000100682	560	0.000201363	560	3.59578e-07	3.59641e-07
		0.9041	5284	17	5267	34	5301	0.00641388	0.00636109		1	561	0.000100862	561	0.000201723	561	3.59578e-07	3.59641e-07
		0.904	5285	17	5268	34	5302	0.00641267	0.00636109		1	562	0.000101041	562	0.000202083	562	3.59578e-07	3.59641e-07
		0.9038	5288	17	5271	34	5305	0.00640905	0.00636109		1	563	0.000101221	563	0.000202442	563	3.59578e-07	3.59641e-07
		0.9037	5290	17	5273	34	5307	0.00640663	0.00636109		1	564	0.000101401	564	0.000202802	564	3.59578e-07	3.59641e-07
		0.9032	5291	17	5274	34	5308	0.00640543	0.00636109		1	565	0.000101581	565	0.000203162	565	3.59578e-07	3.59641e-07
		0.9031	5292	17	5275	34	5309	0.00640422	0.00636109		1	566	0.000101761	566	0.000203521	566	3.59578e-07	3.59641e-07
		0.9028	5293	17	5276	34	5310	0.00640301	0.00636109		1	567	0.00010194	567	0.000203881	567	3.59578e-07	3.59641e-07
		0.9027	5294	17	5277	34	5311	0.00640181	0.00636109		1	568	0.00010212	568	0.00020424	568	3.59578e-07	3.59641e-07
		0.9023	5295	17	5278	34	5312	0.0064006	0.00636109		1	569	0.0001023	569	0.0002046	569	3.59578e-07	3.59641e-07
		0.9022	5296	17	5279	34	5313	0.0063994	0.00636109		1	570	0.00010248	570	0.00020496	570	3.59578e-07	3.59641e-07
		0.9012	5297	17	5280	34	5314	0.00639819	0.00636109		1	571	0.00010266	571	0.000205319	571	3.59578e-07	3.59641e-07
		0.9008	5298	17	5281	34	5315	0.00639699	0.00636109		1	572	0.000102839	572	0.000205679	572	3.59579e-07	3.59641e-07
		0.9007	5302	17	5285	34	5319	0.00639218	0.00636109		1	573	0.000103019	573	0.000206039	573	3.59579e-07	3.59641e-07
		0.9006	5303	17	5286	34	5320	0.00639098	0.00636109		1	574	0.000103199	574	0.000206398	574	3.59579e-07	3.59641e-07
		0.9003	5304	17	5287	34	5321	0.00638978	0.00636109		1	575	0.000103379	575	0.000206758	575	3.59579e-07	3.59641e-07
		0.9002	5305	17	5288	34	5322	0.00638858	0.00636109		1	576	0.000103559	576	0.000207117	576	3.59579e-07	3.59641e-07
		0.8995	5306	17	5289	34	5323	0.00638738	0.00636109		1	577	0.000103739	577	0.000207477	577	3.59579e-07	3.59641e-07
		0.8994	5307	17	5290	34	5324	0.00638618	0.00636109		1	578	0.000103918	578	0.000207837	578	3.59579e-07	3.59641e-07
		0.8991	5309	17	5292	34	5326	0.00638378	0.00636109		1	579	0.000104098	579	0.000208196	579	3.59579e-07	3.59641e-07
		0.8989	5313	17	5296	34	5330	0.00637899	0.00636109		1	580	0.000104278	580	0.000208556	580	3.59579e-07	3.59641e-07
		0.8981	5314	17	5297	34	5331	0.00637779	0.00636109		1	581	0.000104458	581	0.000208916	581	3.59579e-07	3.59641e-07
		0.8978	5318	17	5301	34	5335	0.00637301	0.00636109		1	582	0.000104638	582	0.000209275	582	3.59579e-07	3.59641e-07
		0.8976	5319	17	5302	34	5336	0.00637181	0.00636109		1	583	0.000104817	583	0.000209635	583	3.5958e-07	3.59641e-07
		0.8975	5326	17	5309	34	5343	0.00636347	0.00636109		1	584	0.000104997	584	0.000209994	584	3.5958e-07	3.59641e-07
		0.8972	5327	17	5310	34	5344	0.00636228	0.00636109		1	585	0.000105177	585	0.000210354	585	3.5958e-07	3.59641e-07
		0.896	5328	17	5311	34	5345	0.00636109	0.00636109		1	586	0.000105357	586	0.000210714	586	3.5958e-07	3.59641e-07
		0.8959	5328	18	5310	36	5346	0.00673401	0.00670266		1	587	0.000105537	587	0.000211073	587	3.5958e-07	3.59641e-07
		0.8955	5329	18	5311	36	5347	0.00673275	0.00670266		1	588	0.000105717	588	0.000211433	588	3.5958e-07	3.59641e-07
		0.895	5330	18	5312	36	5348	0.00673149	0.00670266		1	589	0.000105896	589	0.000211793	589	3.5958e-07	3.59641e-07
		0.8947	5339	18	5321	36	5357	0.00672018	0.00670266		1	590	0.000106076	590	0.000212152	590	3.5958e-07	3.59641e-07
		0.8936	5340	18	5322	36	5358	0.00671892	0.00670266		1	591	0.000106256	591	0.000212512	591	3.5958e-07	3.59641e-07
		0.8932	5341	18	5323	36	5359	0.00671767	0.00670266		1	592	0.000106436	592	0.000212872	592	3.5958e-07	3.59641e-07
		0.8926	5342	18	5324	36	5360	0.00671642	0.00670266		1	593	0.000106616	593	0.000213231	593	3.5958e-07	3.59641e-07
		0.8925	5343	18	5325	36	5361	0.00671517	0.00670266		1	594	0.000106795	594	0.000213591	594	3.5958e-07	3.59641e-07
		0.8924	5344	18	5326	36	5362	0.00671391	0.00670266		1	595	0.000106975	595	0.00021395	595	3.59581e-07	3.59641e-07
		0.8923	5345	18	5327	36	5363	0.00671266	0.00670266		1	596	0.000107155	596	0.00021431	596	3.59581e-07	3.59641e-07
		0.8921	5346	18	5328	36	5364	0.00671141	0.00670266		1	597	0.000107335	597	0.00021467	597	3.59581e-07	3.59641e-07
		0.892	5348	18	5330	36	5366	0.00670891	0.00670266		1	598	0.000107515	598	0.000215029	598	3.59581e-07	3.59641e-07
		0.8917	5349	18	5331	36	5367	0.00670766	0.00670266		1	599	0.000107694	599	0.000215389	599	3.59581e-07	3.59641e-07
		0.8915	5350	18	5332	36	5368	0.00670641	0.00670266		1	600	0.000107874	600	0.000215749	600	3.59581e-07	3.59641e-07
		0.8906	5351	18	5333	36	5369	0.00670516	0.00670266		1	601	0.000108054	601	0.000216108	601	3.59581e-07	3.59641e-07
		0.8902	5352	18	5334	36	5370	0.00670391	0.00670266		1	602	0.000108234	602	0.000216468	602	3.59581e-07	3.59641e-07
		0.8901	5353	18	5335	36	5371	0.00670266	0.00670266		1	603	0.000108414	603	0.000216827	603	3.59581e-07	3.59641e-07
		0.8892	5353	19	5334	38	5372	0.00707372	0.00707108		1	604	0.000108594	604	0.000217187	604	3.59581e-07	3.59641e-07
		0.8888	5354	19	5335	38	5373	0.0070724	0.00707108		1	605	0.000108773	605	0.000217547	605	3.59581e-07	3.59641e-07
		0.8887	5355	19	5336	38	5374	0.00707108	0.00707108		1	606	0.000108953	606	0.000217906	606	3.59581e-07	3.59641e-07
		0.8885	5355	20	5335	40	5375	0.00744186	0.0074308		1	607	0.000109133	607	0.000218266	607	3.59582e-07	3.59641e-07
		0.8884	5356	20	5336	40	5376	0.00744048	0.0074308		1	608	0.000109313	608	0.000218626	608	3.59582e-07	3.59641e-07
		0.8883	5357	20	5337	40	5377	0.00743909	0.0074308		1	609	0.000109493	609	0.000218985	609	3.59582e-07	3.59641e-07
		0.8876	5360	20	5340	40	5380	0.00743494	0.0074308		1	610	0.000109672	610	0.000219345	610	3.59582e-07	3.59641e-07
		0.8875	5361	20	5341	40	5381	0.00743356	0.0074308		1	611	0.000109852	611	0.000219705	611	3.59582e-07	3.59641e-07
		0.8869	5363	20	5343	40	5383	0.0074308	0.0074308		1	612	0.000110032	612	0.000220064	612	3.59582e-07	3.59641e-07
		0.8867	5363	21	5342	42	5384	0.00780089	0.00778643		1	613	0.000110212	613	0.000220424	613	3.59582e-07	3.59641e-07
		0.8858	5364	21	5343	42	5385	0.00779944	0.00778643		1	614	0.000110392	614	0.000220783	614	3.59582e-07	3.59641e-07
		0.8857	5366	21	5345	42	5387	0.00779655	0.00778643		1	615	0.000110572	615	0.000221143	615	3.59582e-07	3.59641e-07
		0.8855	5367	21	5346	42	5388	0.0077951	0.00778643		1	616	0.000110751	616	0.000221503	616	3.59582e-07	3.59641e-07
		0.8854	5373	21	5352	42	5394	0.00778643	0.00778643		1	617	0.000110931	617	0.000221862	617	3.59582e-07	3.59641e-07
		0.885	5374	22	5352	44	5396	0.00815419	0.00813459		1	618	0.000111111	618	0.000222222	618	3.59583e-07	3.59641e-07
		0.8838	5375	22	5353	44	5397	0.00815268	0.00813459		1	619	0.000111291	619	0.000222582	619	3.59583e-07	3.59641e-07
		0.883	5377	22	5355	44	5399	0.00814966	0.00813459		1	620	0.000111471	620	0.000222941	620	3.59583e-07	3.59641e-07
		0.8825	5378	22	5356	44	5400	0.00814815	0.00813459		1	621	0.00011165	621	0.000223301	621	3.59583e-07	3.59641e-07
		0.8823	5379	22	5357	44	5401	0.00814664	0.00813459		1	622	0.00011183	622	0.000223661	622	3.59583e-07	3.59641e-07
		0.8821	5380	22	5358	44	5402	0.00814513	0.00813459		1	623	0.00011201	623	0.00022402	623	3.59583e-07	3.59641e-07
		0.8816	5381	22	5359	44	5403	0.00814362	0.00813459		1	624	0.00011219	624	0.00022438	624	3.59583e-07	3.59641e-07
		0.8815	5385	22	5363	44	5407	0.0081376	0.00813459		1	625	0.00011237	625	0.000224739	625	3.59583e-07	3.59641e-07
		0.8811	5387	22	5365	44	5409	0.00813459	0.00813459		1	626	0.00011255	626	0.000225099	626	3.59583e-07	3.59641e-07
		0.8809	5387	23	5364	46	5410	0.00850277	0.00849179		1	627	0.000112729	627	0.000225459	627	3.59583e-07	3.59641e-07
		0.8807	5388	23	5365	46	5411	0.0085012	0.00849179		1	628	0.000112909	628	0.000225818	628	3.59583e-07	3.59641e-07
		0.8806	5389	23	5366	46	5412	0.00849963	0.00849179		1	629	0.000113089	629	0.000226178	629	3.59583e-07	3.59641e-07
		0.8793	5390	23	5367	46	5413	0.00849806	0.00849179		1	630	0.000113269	630	0.000226538	630	3.59584e-07	3.59641e-07
		0.8791	5393	23	5370	46	5416	0.00849335	0.00849179		1	631	0.000113449	631	0.000226897	631	3.59584e-07	3.59641e-07
		0.8788	5394	23	5371	46	5417	0.00849179	0.00849179		1	632	0.000113628	632	0.000227257	632	3.59584e-07	3.59641e-07
		0.8786	5394	24	5370	48	5418	0.00885936	0.00875433		1	633	0.000113808	633	0.000227617	633	3.59584e-07	3.59641e-07
		0.8785	5395	24	5371	48	5419	0.00885772	0.00875433		1	634	0.000113988	634	0.000227976	634	3.59584e-07	3.59641e-07
		0.8784	5396	24	5372	48	5420	0.00885609	0.00875433		1	635	0.000114168	635	0.000228336	635	3.59584e-07	3.59641e-07
		0.8781	5399	24	5375	48	5423	0.00885119	0.00875433		1	636	0.000114348	636	0.000228695	636	3.59584e-07	3.59641e-07
		0.878	5400	24	5376	48	5424	0.00884956	0.00875433		1	637	0.000114528	637	0.000229055	637	3.59584e-07	3.59641e-07
		0.8779	5401	24	5377	48	5425	0.00884793	0.00875433		1	638	0.000114707	638	0.000229415	638	3.59584e-07	3.59641e-07
		0.8773	5408	24	5384	48	5432	0.00883652	0.00875433		1	639	0.000114887	639	0.000229774	639	3.59584e-07	3.59641e-07
		0.8771	5409	24	5385	48	5433	0.0088349	0.00875433		1	640	0.000115067	640	0.000230134	640	3.59584e-07	3.59641e-07
		0.876	5410	24	5386	48	5434	0.00883327	0.00875433		1	641	0.000115247	641	0.000230494	641	3.59584e-07	3.59641e-07
		0.8756	5411	24	5387	48	5435	0.00883165	0.00875433		1	642	0.000115427	642	0.000230853	642	3.59585e-07	3.59641e-07
		0.875	5412	24	5388	48	5436	0.00883002	0.00875433		1	643	0.000115606	643	0.000231213	643	3.59585e-07	3.59641e-07
		0.8748	5413	24	5389	48	5437	0.0088284	0.00875433		1	644	0.000115786	644	0.000231573	644	3.59585e-07	3.59641e-07
		0.8747	5414	24	5390	48	5438	0.00882677	0.00875433		1	645	0.000115966	645	0.000231932	645	3.59585e-07	3.59641e-07
		0.8746	5415	24	5391	48	5439	0.00882515	0.00875433		1	646	0.000116146	646	0.000232292	646	3.59585e-07	3.59641e-07
		0.8745	5416	24	5392	48	5440	0.00882353	0.00875433		1	647	0.000116326	647	0.000232651	647	3.59585e-07	3.59641e-07
		0.8743	5418	24	5394	48	5442	0.00882029	0.00875433		1	648	0.000116506	648	0.000233011	648	3.59585e-07	3.59641e-07
		0.8733	5419	24	5395	48	5443	0.00881867	0.00875433		1	649	0.000116685	649	0.000233371	649	3.59585e-07	3.59641e-07
		0.873	5421	24	5397	48	5445	0.00881543	0.00875433		1	650	0.000116865	650	0.00023373	650	3.59585e-07	3.59641e-07
		0.8727	5422	24	5398	48	5446	0.00881381	0.00875433		1	651	0.000117045	651	0.00023409	651	3.59585e-07	3.59641e-07
		0.8726	5423	24	5399	48	5447	0.00881219	0.00875433		1	652	0.000117225	652	0.00023445	652	3.59585e-07	3.59641e-07
		0.8723	5425	24	5401	48	5449	0.00880896	0.00875433		1	653	0.000117405	653	0.000234809	653	3.59586e-07	3.59641e-07
		0.8717	5427	24	5403	48	5451	0.00880572	0.00875433		1	654	0.000117584	654	0.000235169	654	3.59586e-07	3.59641e-07
		0.8708	5428	24	5404	48	5452	0.00880411	0.00875433		1	655	0.000117764	655	0.000235529	655	3.59586e-07	3.59641e-07
		0.8702	5429	24	5405	48	5453	0.00880249	0.00875433		1	656	0.000117944	656	0.000235888	656	3.59586e-07	3.59641e-07
		0.8698	5430	24	5406	48	5454	0.00880088	0.00875433		1	657	0.000118124	657	0.000236248	657	3.59586e-07	3.59641e-07
		0.8691	5431	24	5407	48	5455	0.00879927	0.00875433		1	658	0.000118304	658	0.000236608	658	3.59586e-07	3.59641e-07
		0.8687	5432	24	5408	48	5456	0.00879765	0.00875433		1	659	0.000118484	659	0.000236967	659	3.59586e-07	3.59641e-07
		0.8677	5434	24	5410	48	5458	0.00879443	0.00875433		1	660	0.000118663	660	0.000237327	660	3.59586e-07	3.59641e-07
		0.8673	5435	24	5411	48	5459	0.00879282	0.00875433		1	661	0.000118843	661	0.000237686	661	3.59586e-07	3.59641e-07
		0.8668	5436	24	5412	48	5460	0.00879121	0.00875433		1	662	0.000119023	662	0.000238046	662	3.59586e-07	3.59641e-07
		0.8666	5437	24	5413	48	5461	0.0087896	0.00875433		1	663	0.000119203	663	0.000238406	663	3.59586e-07	3.59641e-07
		0.8656	5438	24	5414	48	5462	0.00878799	0.00875433		1	664	0.000119383	664	0.000238765	664	3.59586e-07	3.59641e-07
		0.8651	5439	24	5415	48	5463	0.00878638	0.00875433		1	665	0.000119563	665	0.000239125	665	3.59587e-07	3.59641e-07
		0.865	5440	24	5416	48	5464	0.00878477	0.00875433		1	666	0.000119742	666	0.000239485	666	3.59587e-07	3.59641e-07
		0.8647	5442	24	5418	48	5466	0.00878156	0.00875433		1	667	0.000119922	667	0.000239844	667	3.59587e-07	3.59641e-07
		0.8644	5443	24	5419	48	5467	0.00877995	0.00875433		1	668	0.000120102	668	0.000240204	668	3.59587e-07	3.59641e-07
		0.8641	5444	24	5420	48	5468	0.00877835	0.00875433		1	669	0.000120282	669	0.000240564	669	3.59587e-07	3.59641e-07
		0.8638	5445	24	5421	48	5469	0.00877674	0.00875433		1	670	0.000120462	670	0.000240923	670	3.59587e-07	3.59641e-07
		0.8635	5447	24	5423	48	5471	0.00877353	0.00875433		1	671	0.000120641	671	0.000241283	671	3.59587e-07	3.59641e-07
		0.8628	5448	24	5424	48	5472	0.00877193	0.00875433		1	672	0.000120821	672	0.000241643	672	3.59587e-07	3.59641e-07
		0.8627	5449	24	5425	48	5473	0.00877033	0.00875433		1	673	0.000121001	673	0.000242002	673	3.59587e-07	3.59641e-07
		0.8622	5451	24	5427	48	5475	0.00876712	0.00875433		1	674	0.000121181	674	0.000242362	674	3.59587e-07	3.59641e-07
		0.8619	5452	24	5428	48	5476	0.00876552	0.00875433		1	675	0.000121361	675	0.000242721	675	3.59587e-07	3.59641e-07
		0.8616	5453	24	5429	48	5477	0.00876392	0.00875433		1	676	0.000121541	676	0.000243081	676	3.59587e-07	3.59641e-07
		0.8608	5458	24	5434	48	5482	0.00875593	0.00875433		1	677	0.00012172	677	0.000243441	677	3.59588e-07	3.59641e-07
		0.8594	5459	24	5435	48	5483	0.00875433	0.00875433		1	678	0.0001219	678	0.0002438	678	3.59588e-07	3.59641e-07
		0.8585	5460	25	5435	50	5485	0.00911577	0.00905305		1	679	0.00012208	679	0.00024416	679	3.59588e-07	3.59641e-07
		0.8584	5462	25	5437	50	5487	0.00911245	0.00905305		1	680	0.00012226	680	0.00024452	680	3.59588e-07	3.59641e-07
		0.8572	5463	25	5438	50	5488	0.00911079	0.00905305		1	681	0.00012244	681	0.000244879	681	3.59588e-07	3.59641e-07
		0.8565	5468	25	5443	50	5493	0.00910249	0.00905305		1	682	0.00012262	682	0.000245239	682	3.59588e-07	3.59641e-07
		0.8563	5469	25	5444	50	5494	0.00910084	0.00905305		1	683	0.000122799	683	0.000245599	683	3.59588e-07	3.59641e-07
		0.8556	5471	25	5446	50	5496	0.00909753	0.00905305		1	684	0.000122979	684	0.000245958	684	3.59588e-07	3.59641e-07
		0.8553	5472	25	5447	50	5497	0.00909587	0.00905305		1	685	0.000123159	685	0.000246318	685	3.59588e-07	3.59641e-07
		0.8547	5473	25	5448	50	5498	0.00909422	0.00905305		1	686	0.000123339	686	0.000246678	686	3.59588e-07	3.59641e-07
		0.8546	5475	25	5450	50	5500	0.00909091	0.00905305		1	687	0.000123519	687	0.000247037	687	3.59588e-07	3.59641e-07
		0.8541	5476	25	5451	50	5501	0.00908926	0.00905305		1	688	0.000123698	688	0.000247397	688	3.59589e-07	3.59641e-07
		0.8536	5477	25	5452	50	5502	0.0090876	0.00905305		1	689	0.000123878	689	0.000247757	689	3.59589e-07	3.59641e-07
		0.853	5478	25	5453	50	5503	0.00908595	0.00905305		1	690	0.000124058	690	0.000248116	690	3.59589e-07	3.59641e-07
		0.8527	5479	25	5454	50	5504	0.0090843	0.00905305		1	691	0.000124238	691	0.000248476	691	3.59589e-07	3.59641e-07
		0.8519	5481	25	5456	50	5506	0.009081	0.00905305		1	692	0.000124418	692	0.000248835	692	3.59589e-07	3.59641e-07
		0.8516	5482	25	5457	50	5507	0.00907935	0.00905305		1	693	0.000124598	693	0.000249195	693	3.59589e-07	3.59641e-07
		0.8515	5485	25	5460	50	5510	0.00907441	0.00905305		1	694	0.000124777	694	0.000249555	694	3.59589e-07	3.59641e-07
		0.8508	5486	25	5461	50	5511	0.00907276	0.00905305		1	695	0.000124957	695	0.000249914	695	3.59589e-07	3.59641e-07
		0.8507	5487	25	5462	50	5512	0.00907112	0.00905305		1	696	0.000125137	696	0.000250274	696	3.59589e-07	3.59641e-07
		0.8506	5488	25	5463	50	5513	0.00906947	0.00905305		1	697	0.000125317	697	0.000250634	697	3.59589e-07	3.59641e-07
		0.8505	5495	25	5470	50	5520	0.00905797	0.00905305		1	698	0.000125497	698	0.000250993	698	3.59589e-07	3.59641e-07
		0.8504	5498	25	5473	50	5523	0.00905305	0.00905305		1	699	0.000125677	699	0.000251353	699	3.59589e-07	3.59641e-07
		0.8501	5498	26	5472	52	5524	0.00941347	0.00939306		1	700	0.000125856	700	0.000251713	700	3.5959e-07	3.59641e-07
		0.8497	5499	26	5473	52	5525	0.00941176	0.00939306		1	701	0.000126036	701	0.000252072	701	3.5959e-07	3.59641e-07
		0.8482	5504	26	5478	52	5530	0.00940325	0.00939306		1	702	0.000126216	702	0.000252432	702	3.5959e-07	3.59641e-07
		0.8481	5506	26	5480	52	5532	0.00939986	0.00939306		1	703	0.000126396	703	0.000252792	703	3.5959e-07	3.59641e-07
		0.8479	5507	26	5481	52	5533	0.00939816	0.00939306		1	704	0.000126576	704	0.000253151	704	3.5959e-07	3.59641e-07
		0.8478	5508	26	5482	52	5534	0.00939646	0.00939306		1	705	0.000126755	705	0.000253511	705	3.5959e-07	3.59641e-07
		0.8476	5509	26	5483	52	5535	0.00939476	0.00939306		1	706	0.000126935	706	0.000253871	706	3.5959e-07	3.59641e-07
		0.8462	5510	26	5484	52	5536	0.00939306	0.00939306		1	707	0.000127115	707	0.00025423	707	3.5959e-07	3.59641e-07
		0.8458	5510	27	5483	54	5537	0.00975257	0.00974729		1	708	0.000127295	708	0.00025459	708	3.5959e-07	3.59641e-07
		0.8451	5511	27	5484	54	5538	0.00975081	0.00974729		1	709	0.000127475	709	0.00025495	709	3.5959e-07	3.59641e-07
		0.8446	5512	27	5485	54	5539	0.00974905	0.00974729		1	710	0.000127655	710	0.000255309	710	3.5959e-07	3.59641e-07
		0.8434	5513	27	5486	54	5540	0.00974729	0.00974729		1	711	0.000127834	711	0.000255669	711	3.5959e-07	3.59641e-07
		0.8433	5513	28	5485	56	5541	0.0101065	0.0100719		1	712	0.000128014	712	0.000256028	712	3.59591e-07	3.59641e-07
		0.8432	5514	28	5486	56	5542	0.0101047	0.0100719		1	713	0.000128194	713	0.000256388	713	3.59591e-07	3.59641e-07
		0.8418	5515	28	5487	56	5543	0.0101028	0.0100719		1	714	0.000128374	714	0.000256748	714	3.59591e-07	3.59641e-07
		0.8415	5516	28	5488	56	5544	0.010101	0.0100719		1	715	0.000128554	715	0.000257107	715	3.59591e-07	3.59641e-07
		0.8409	5517	28	5489	56	5545	0.0100992	0.0100719		1	716	0.000128734	716	0.000257467	716	3.59591e-07	3.59641e-07
		0.8405	5519	28	5491	56	5547	0.0100955	0.0100719		1	717	0.000128913	717	0.000257827	717	3.59591e-07	3.59641e-07
		0.8389	5522	28	5494	56	5550	0.0100901	0.0100719		1	718	0.000129093	718	0.000258186	718	3.59591e-07	3.59641e-07
		0.8386	5523	28	5495	56	5551	0.0100883	0.0100719		1	719	0.000129273	719	0.000258546	719	3.59591e-07	3.59641e-07
		0.8384	5524	28	5496	56	5552	0.0100865	0.0100719		1	720	0.000129453	720	0.000258906	720	3.59591e-07	3.59641e-07
		0.8383	5528	28	5500	56	5556	0.0100792	0.0100719		1	721	0.000129633	721	0.000259265	721	3.59591e-07	3.59641e-07
		0.8381	5529	28	5501	56	5557	0.0100774	0.0100719		1	722	0.000129813	722	0.000259625	722	3.59591e-07	3.59641e-07
		0.8378	5530	28	5502	56	5558	0.0100756	0.0100719		1	723	0.000129992	723	0.000259985	723	3.59592e-07	3.59641e-07
		0.8358	5531	28	5503	56	5559	0.0100738	0.0100719		1	724	0.000130172	724	0.000260344	724	3.59592e-07	3.59641e-07
		0.8357	5532	28	5504	56	5560	0.0100719	0.0100719		1	725	0.000130352	725	0.000260704	725	3.59592e-07	3.59641e-07
		0.8351	5532	29	5503	58	5561	0.0104298	0.0103683		1	726	0.000130532	726	0.000261064	726	3.59592e-07	3.59641e-07
		0.8348	5533	29	5504	58	5562	0.0104279	0.0103683		1	727	0.000130712	727	0.000261423	727	3.59592e-07	3.59641e-07
		0.8347	5534	29	5505	58	5563	0.010426	0.0103683		1	728	0.000130891	728	0.000261783	728	3.59592e-07	3.59641e-07
		0.8337	5536	29	5507	58	5565	0.0104223	0.0103683		1	729	0.000131071	729	0.000262143	729	3.59592e-07	3.59641e-07
		0.8333	5544	29	5515	58	5573	0.0104073	0.0103683		1	730	0.000131251	730	0.000262502	730	3.59592e-07	3.59641e-07
		0.8332	5547	29	5518	58	5576	0.0104017	0.0103683		1	731	0.000131431	731	0.000262862	731	3.59592e-07	3.59641e-07
		0.8329	5551	29	5522	58	5580	0.0103943	0.0103683		1	732	0.000131611	732	0.000263222	732	3.59592e-07	3.59641e-07
		0.8328	5552	29	5523	58	5581	0.0103924	0.0103683		1	733	0.000131791	733	0.000263581	733	3.59592e-07	3.59641e-07
		0.8327	5553	29	5524	58	5582	0.0103905	0.0103683		1	734	0.00013197	734	0.000263941	734	3.59593e-07	3.59641e-07
		0.8318	5555	29	5526	58	5584	0.0103868	0.0103683		1	735	0.00013215	735	0.000264301	735	3.59593e-07	3.59641e-07
		0.8308	5556	29	5527	58	5585	0.010385	0.0103683		1	736	0.00013233	736	0.00026466	736	3.59593e-07	3.59641e-07
		0.8306	5558	29	5529	58	5587	0.0103812	0.0103683		1	737	0.00013251	737	0.00026502	737	3.59593e-07	3.59641e-07
		0.8303	5559	29	5530	58	5588	0.0103794	0.0103683		1	738	0.00013269	738	0.00026538	738	3.59593e-07	3.59641e-07
		0.8289	5564	29	5535	58	5593	0.0103701	0.0103683		1	739	0.00013287	739	0.000265739	739	3.59593e-07	3.59641e-07
		0.8288	5565	29	5536	58	5594	0.0103683	0.0103683		1	740	0.000133049	740	0.000266099	740	3.59593e-07	3.59641e-07
		0.8285	5565	30	5535	60	5595	0.0107239	0.0106629		1	741	0.000133229	741	0.000266459	741	3.59593e-07	3.59641e-07
		0.8283	5566	30	5536	60	5596	0.0107219	0.0106629		1	742	0.000133409	742	0.000266818	742	3.59593e-07	3.59641e-07
		0.8281	5567	30	5537	60	5597	0.01072	0.0106629		1	743	0.000133589	743	0.000267178	743	3.59593e-07	3.59641e-07
		0.828	5569	30	5539	60	5599	0.0107162	0.0106629		1	744	0.000133769	744	0.000267537	744	3.59593e-07	3.59641e-07
		0.8278	5570	30	5540	60	5600	0.0107143	0.0106629		1	745	0.000133949	745	0.000267897	745	3.59593e-07	3.59641e-07
		0.8264	5571	30	5541	60	5601	0.0107124	0.0106629		1	746	0.000134128	746	0.000268257	746	3.59594e-07	3.59641e-07
		0.8258	5573	30	5543	60	5603	0.0107085	0.0106629		1	747	0.000134308	747	0.000268616	747	3.59594e-07	3.59641e-07
		0.8253	5574	30	5544	60	5604	0.0107066	0.0106629		1	748	0.000134488	748	0.000268976	748	3.59594e-07	3.59641e-07
		0.8252	5576	30	5546	60	5606	0.0107028	0.0106629		1	749	0.000134668	749	0.000269336	749	3.59594e-07	3.59641e-07
		0.8249	5577	30	5547	60	5607	0.0107009	0.0106629		1	750	0.000134848	750	0.000269695	750	3.59594e-07	3.59641e-07
		0.8232	5580	30	5550	60	5610	0.0106952	0.0106629		1	751	0.000135028	751	0.000270055	751	3.59594e-07	3.59641e-07
		0.8227	5586	30	5556	60	5616	0.0106838	0.0106629		1	752	0.000135207	752	0.000270415	752	3.59594e-07	3.59641e-07
		0.8226	5587	30	5557	60	5617	0.0106819	0.0106629		1	753	0.000135387	753	0.000270774	753	3.59594e-07	3.59641e-07
		0.8218	5588	30	5558	60	5618	0.01068	0.0106629		1	754	0.000135567	754	0.000271134	754	3.59594e-07	3.59641e-07
		0.8212	5593	30	5563	60	5623	0.0106705	0.0106629		1	755	0.000135747	755	0.000271494	755	3.59594e-07	3.59641e-07
		0.8208	5596	30	5566	60	5626	0.0106648	0.0106629		1	756	0.000135927	756	0.000271853	756	3.59594e-07	3.59641e-07
		0.8207	5597	30	5567	60	5627	0.0106629	0.0106629		1	757	0.000136107	757	0.000272213	757	3.59595e-07	3.59641e-07
		0.8199	5597	31	5566	62	5628	0.0110163	0.0109232		1	758	0.000136286	758	0.000272573	758	3.59595e-07	3.59641e-07
		0.819	5598	31	5567	62	5629	0.0110144	0.0109232		1	759	0.000136466	759	0.000272932	759	3.59595e-07	3.59641e-07
		0.8187	5599	31	5568	62	5630	0.0110124	0.0109232		1	760	0.000136646	760	0.000273292	760	3.59595e-07	3.59641e-07
		0.8185	5600	31	5569	62	5631	0.0110105	0.0109232		1	761	0.000136826	761	0.000273652	761	3.59595e-07	3.59641e-07
		0.8181	5601	31	5570	62	5632	0.0110085	0.0109232		1	762	0.000137006	762	0.000274011	762	3.59595e-07	3.59641e-07
		0.8177	5602	31	5571	62	5633	0.0110066	0.0109232		1	763	0.000137186	763	0.000274371	763	3.59595e-07	3.59641e-07
		0.8174	5603	31	5572	62	5634	0.0110046	0.0109232		1	764	0.000137365	764	0.000274731	764	3.59595e-07	3.59641e-07
		0.8171	5604	31	5573	62	5635	0.0110027	0.0109232		1	765	0.000137545	765	0.00027509	765	3.59595e-07	3.59641e-07
		0.8166	5605	31	5574	62	5636	0.0110007	0.0109232		1	766	0.000137725	766	0.00027545	766	3.59595e-07	3.59641e-07
		0.8165	5606	31	5575	62	5637	0.0109988	0.0109232		1	767	0.000137905	767	0.00027581	767	3.59595e-07	3.59641e-07
		0.8154	5607	31	5576	62	5638	0.0109968	0.0109232		1	768	0.000138085	768	0.000276169	768	3.59596e-07	3.59641e-07
		0.8148	5608	31	5577	62	5639	0.0109949	0.0109232		1	769	0.000138265	769	0.000276529	769	3.59596e-07	3.59641e-07
		0.8143	5609	31	5578	62	5640	0.0109929	0.0109232		1	770	0.000138444	770	0.000276889	770	3.59596e-07	3.59641e-07
		0.814	5610	31	5579	62	5641	0.010991	0.0109232		1	771	0.000138624	771	0.000277248	771	3.59596e-07	3.59641e-07
		0.8135	5612	31	5581	62	5643	0.0109871	0.0109232		1	772	0.000138804	772	0.000277608	772	3.59596e-07	3.59641e-07
		0.8117	5613	31	5582	62	5644	0.0109851	0.0109232		1	773	0.000138984	773	0.000277968	773	3.59596e-07	3.59641e-07
		0.8112	5614	31	5583	62	5645	0.0109832	0.0109232		1	774	0.000139164	774	0.000278327	774	3.59596e-07	3.59641e-07
		0.8101	5615	31	5584	62	5646	0.0109812	0.0109232		1	775	0.000139344	775	0.000278687	775	3.59596e-07	3.59641e-07
		0.8091	5616	31	5585	62	5647	0.0109793	0.0109232		1	776	0.000139523	776	0.000279047	776	3.59596e-07	3.59641e-07
		0.809	5620	31	5589	62	5651	0.0109715	0.0109232		1	777	0.000139703	777	0.000279406	777	3.59596e-07	3.59641e-07
		0.8087	5621	31	5590	62	5652	0.0109696	0.0109232		1	778	0.000139883	778	0.000279766	778	3.59597e-07	3.59641e-07
		0.8086	5622	31	5591	62	5653	0.0109676	0.0109232		1	779	0.000140063	779	0.000280126	779	3.59597e-07	3.59641e-07
		0.8085	5623	31	5592	62	5654	0.0109657	0.0109232		1	780	0.000140243	780	0.000280485	780	3.59597e-07	3.59641e-07
		0.8083	5624	31	5593	62	5655	0.0109637	0.0109232		1	781	0.000140423	781	0.000280845	781	3.59597e-07	3.59641e-07
		0.8081	5625	31	5594	62	5656	0.0109618	0.0109232		1	782	0.000140602	782	0.000281205	782	3.59597e-07	3.59641e-07
		0.8076	5626	31	5595	62	5657	0.0109599	0.0109232		1	783	0.000140782	783	0.000281564	783	3.59597e-07	3.59641e-07
		0.807	5627	31	5596	62	5658	0.0109579	0.0109232		1	784	0.000140962	784	0.000281924	784	3.59597e-07	3.59641e-07
		0.8065	5628	31	5597	62	5659	0.010956	0.0109232		1	785	0.000141142	785	0.000282284	785	3.59597e-07	3.59641e-07
		0.8046	5629	31	5598	62	5660	0.0109541	0.0109232		1	786	0.000141322	786	0.000282643	786	3.59597e-07	3.59641e-07
		0.8041	5632	31	5601	62	5663	0.0109483	0.0109232		1	787	0.000141502	787	0.000283003	787	3.59597e-07	3.59641e-07
		0.8037	5633	31	5602	62	5664	0.0109463	0.0109232		1	788	0.000141681	788	0.000283363	788	3.59598e-07	3.59641e-07
		0.803	5634	31	5603	62	5665	0.0109444	0.0109232		1	789	0.000141861	789	0.000283723	789	3.59598e-07	3.59641e-07
		0.8028	5635	31	5604	62	5666	0.0109425	0.0109232		1	790	0.000142041	790	0.000284082	790	3.59598e-07	3.59641e-07
		0.8018	5636	31	5605	62	5667	0.0109405	0.0109232		1	791	0.000142221	791	0.000284442	791	3.59598e-07	3.59641e-07
		0.8017	5638	31	5607	62	5669	0.0109367	0.0109232		1	792	0.000142401	792	0.000284802	792	3.59598e-07	3.59641e-07
		0.8004	5640	31	5609	62	5671	0.0109328	0.0109232		1	793	0.000142581	793	0.000285161	793	3.59598e-07	3.59641e-07
		0.8002	5641	31	5610	62	5672	0.0109309	0.0109232		1	794	0.00014276	794	0.000285521	794	3.59598e-07	3.59641e-07
		0.7995	5642	31	5611	62	5673	0.010929	0.0109232		1	795	0.00014294	795	0.000285881	795	3.59598e-07	3.59641e-07
		0.7993	5643	31	5612	62	5674	0.010927	0.0109232		1	796	0.00014312	796	0.00028624	796	3.59598e-07	3.59641e-07
		0.799	5644	31	5613	62	5675	0.0109251	0.0109232		1	797	0.0001433	797	0.0002866	797	3.59598e-07	3.59641e-07
		0.7982	5645	31	5614	62	5676	0.0109232	0.0109232		1	798	0.00014348	798	0.00028696	798	3.59599e-07	3.59641e-07
		0.7977	5645	32	5613	64	5677	0.0112736	0.0112498		1	799	0.00014366	799	0.000287319	799	3.59599e-07	3.59641e-07
		0.7972	5646	32	5614	64	5678	0.0112716	0.0112498		1	800	0.00014384	800	0.000287679	800	3.59599e-07	3.59641e-07
		0.7969	5647	32	5615	64	5679	0.0112696	0.0112498		1	801	0.000144019	801	0.000288039	801	3.59599e-07	3.59641e-07
		0.7964	5649	32	5617	64	5681	0.0112656	0.0112498		1	802	0.000144199	802	0.000288398	802	3.59599e-07	3.59641e-07
		0.7961	5652	32	5620	64	5684	0.0112597	0.0112498		1	803	0.000144379	803	0.000288758	803	3.59599e-07	3.59641e-07
		0.7952	5653	32	5621	64	5685	0.0112577	0.0112498		1	804	0.000144559	804	0.000289118	804	3.59599e-07	3.59641e-07
		0.7947	5655	32	5623	64	5687	0.0112537	0.0112498		1	805	0.000144739	805	0.000289477	805	3.59599e-07	3.59641e-07
		0.7939	5656	32	5624	64	5688	0.0112518	0.0112498		1	806	0.000144919	806	0.000289837	806	3.59599e-07	3.59641e-07
		0.7935	5657	32	5625	64	5689	0.0112498	0.0112498		1	807	0.000145098	807	0.000290197	807	3.596e-07	3.59641e-07
		0.7933	5657	33	5624	66	5690	0.0115993	0.0115546		1	808	0.000145278	808	0.000290557	808	3.596e-07	3.59641e-07
		0.7923	5658	33	5625	66	5691	0.0115973	0.0115546		1	809	0.000145458	809	0.000290916	809	3.596e-07	3.59641e-07
		0.7908	5659	33	5626	66	5692	0.0115952	0.0115546		1	810	0.000145638	810	0.000291276	810	3.596e-07	3.59641e-07
		0.7904	5660	33	5627	66	5693	0.0115932	0.0115546		1	811	0.000145818	811	0.000291636	811	3.596e-07	3.59641e-07
		0.7901	5661	33	5628	66	5694	0.0115911	0.0115546		1	812	0.000145998	812	0.000291995	812	3.596e-07	3.59641e-07
		0.79	5662	33	5629	66	5695	0.0115891	0.0115546		1	813	0.000146177	813	0.000292355	813	3.596e-07	3.59641e-07
		0.7896	5663	33	5630	66	5696	0.0115871	0.0115546		1	814	0.000146357	814	0.000292715	814	3.596e-07	3.59641e-07
		0.7887	5665	33	5632	66	5698	0.011583	0.0115546		1	815	0.000146537	815	0.000293074	815	3.596e-07	3.59641e-07
		0.7883	5667	33	5634	66	5700	0.0115789	0.0115546		1	816	0.000146717	816	0.000293434	816	3.59601e-07	3.59641e-07
		0.7877	5668	33	5635	66	5701	0.0115769	0.0115546		1	817	0.000146897	817	0.000293794	817	3.59601e-07	3.59641e-07
		0.7876	5669	33	5636	66	5702	0.0115749	0.0115546		1	818	0.000147077	818	0.000294153	818	3.59601e-07	3.59641e-07
		0.7874	5670	33	5637	66	5703	0.0115729	0.0115546		1	819	0.000147257	819	0.000294513	819	3.59601e-07	3.59641e-07
		0.7872	5671	33	5638	66	5704	0.0115708	0.0115546		1	820	0.000147436	820	0.000294873	820	3.59601e-07	3.59641e-07
		0.7869	5672	33	5639	66	5705	0.0115688	0.0115546		1	821	0.000147616	821	0.000295233	821	3.59601e-07	3.59641e-07
		0.7855	5675	33	5642	66	5708	0.0115627	0.0115546		1	822	0.000147796	822	0.000295592	822	3.59601e-07	3.59641e-07
		0.7851	5677	33	5644	66	5710	0.0115587	0.0115546		1	823	0.000147976	823	0.000295952	823	3.59601e-07	3.59641e-07
		0.7847	5678	33	5645	66	5711	0.0115566	0.0115546		1	824	0.000148156	824	0.000296312	824	3.59602e-07	3.59641e-07
		0.7846	5679	33	5646	66	5712	0.0115546	0.0115546		1	825	0.000148336	825	0.000296671	825	3.59602e-07	3.59641e-07
		0.7834	5679	34	5645	68	5713	0.0119027	0.011857		1	826	0.000148516	826	0.000297031	826	3.59602e-07	3.59641e-07
		0.7831	5680	34	5646	68	5714	0.0119006	0.011857		1	827	0.000148695	827	0.000297391	827	3.59602e-07	3.59641e-07
		0.7822	5683	34	5649	68	5717	0.0118944	0.011857		1	828	0.000148875	828	0.000297751	828	3.59602e-07	3.59641e-07
		0.7816	5686	34	5652	68	5720	0.0118881	0.011857		1	829	0.000149055	829	0.00029811	829	3.59602e-07	3.59641e-07
		0.7815	5688	34	5654	68	5722	0.011884	0.011857		1	830	0.000149235	830	0.00029847	830	3.59602e-07	3.59641e-07
		0.7807	5690	34	5656	68	5724	0.0118798	0.011857		1	831	0.000149415	831	0.00029883	831	3.59603e-07	3.59641e-07
		0.7803	5691	34	5657	68	5725	0.0118777	0.011857		1	832	0.000149595	832	0.000299189	832	3.59603e-07	3.59641e-07
		0.7787	5693	34	5659	68	5727	0.0118736	0.011857		1	833	0.000149775	833	0.000299549	833	3.59603e-07	3.59641e-07
		0.7783	5694	34	5660	68	5728	0.0118715	0.011857		1	834	0.000149954	834	0.000299909	834	3.59603e-07	3.59641e-07
		0.7774	5697	34	5663	68	5731	0.0118653	0.011857		1	835	0.000150134	835	0.000300269	835	3.59603e-07	3.59641e-07
		0.7767	5698	34	5664	68	5732	0.0118632	0.011857		1	836	0.000150314	836	0.000300628	836	3.59603e-07	3.59641e-07
		0.7766	5699	34	5665	68	5733	0.0118612	0.011857		1	837	0.000150494	837	0.000300988	837	3.59603e-07	3.59641e-07
		0.776	5700	34	5666	68	5734	0.0118591	0.011857		1	838	0.000150674	838	0.000301348	838	3.59604e-07	3.59641e-07
		0.7754	5701	34	5667	68	5735	0.011857	0.011857		1	839	0.000150854	839	0.000301707	839	3.59604e-07	3.59641e-07
		0.7746	5701	35	5666	70	5736	0.0122036	0.0122036		1	840	0.000151034	840	0.000302067	840	3.59604e-07	3.59641e-07
		0.7725	5701	36	5665	72	5737	0.0125501	0.0125392		1	841	0.000151213	841	0.000302427	841	3.59604e-07	3.59641e-07
		0.7724	5702	36	5666	72	5738	0.0125479	0.0125392		1	842	0.000151393	842	0.000302787	842	3.59604e-07	3.59641e-07
		0.7719	5703	36	5667	72	5739	0.0125457	0.0125392		1	843	0.000151573	843	0.000303146	843	3.59604e-07	3.59641e-07
		0.7717	5704	36	5668	72	5740	0.0125436	0.0125392		1	844	0.000151753	844	0.000303506	844	3.59604e-07	3.59641e-07
		0.7713	5705	36	5669	72	5741	0.0125414	0.0125392		1	845	0.000151933	845	0.000303866	845	3.59605e-07	3.59641e-07
		0.7711	5706	36	5670	72	5742	0.0125392	0.0125392		1	846	0.000152113	846	0.000304226	846	3.59605e-07	3.59641e-07
		0.7704	5706	37	5669	74	5743	0.0128853	0.0127301		1	847	0.000152293	847	0.000304585	847	3.59605e-07	3.59641e-07
		0.7703	5707	37	5670	74	5744	0.012883	0.0127301		1	848	0.000152473	848	0.000304945	848	3.59605e-07	3.59641e-07
		0.7693	5708	37	5671	74	5745	0.0128808	0.0127301		1	849	0.000152652	849	0.000305305	849	3.59605e-07	3.59641e-07
		0.7687	5710	37	5673	74	5747	0.0128763	0.0127301		1	850	0.000152832	850	0.000305665	850	3.59605e-07	3.59641e-07
		0.7685	5711	37	5674	74	5748	0.012874	0.0127301		1	851	0.000153012	851	0.000306024	851	3.59606e-07	3.59641e-07
		0.7678	5712	37	5675	74	5749	0.0128718	0.0127301		1	852	0.000153192	852	0.000306384	852	3.59606e-07	3.59641e-07
		0.7664	5713	37	5676	74	5750	0.0128696	0.0127301		1	853	0.000153372	853	0.000306744	853	3.59606e-07	3.59641e-07
		0.7661	5715	37	5678	74	5752	0.0128651	0.0127301		1	854	0.000153552	854	0.000307104	854	3.59606e-07	3.59641e-07
		0.7654	5717	37	5680	74	5754	0.0128606	0.0127301		1	855	0.000153732	855	0.000307463	855	3.59606e-07	3.59641e-07
		0.7649	5718	37	5681	74	5755	0.0128584	0.0127301		1	856	0.000153912	856	0.000307823	856	3.59607e-07	3.59641e-07
		0.7643	5721	37	5684	74	5758	0.0128517	0.0127301		1	857	0.000154092	857	0.000308183	857	3.59607e-07	3.59641e-07
		0.7633	5722	37	5685	74	5759	0.0128495	0.0127301		1	858	0.000154271	858	0.000308543	858	3.59607e-07	3.59641e-07
		0.763	5723	37	5686	74	5760	0.0128472	0.0127301		1	859	0.000154451	859	0.000308903	859	3.59607e-07	3.59641e-07
		0.7621	5726	37	5689	74	5763	0.0128405	0.0127301		1	860	0.000154631	860	0.000309262	860	3.59607e-07	3.59641e-07
		0.762	5727	37	5690	74	5764	0.0128383	0.0127301		1	861	0.000154811	861	0.000309622	861	3.59608e-07	3.59641e-07
		0.7611	5728	37	5691	74	5765	0.0128361	0.0127301		1	862	0.000154991	862	0.000309982	862	3.59608e-07	3.59641e-07
		0.7602	5729	37	5692	74	5766	0.0128339	0.0127301		1	863	0.000155171	863	0.000310342	863	3.59608e-07	3.59641e-07
		0.76	5730	37	5693	74	5767	0.0128316	0.0127301		1	864	0.000155351	864	0.000310701	864	3.59608e-07	3.59641e-07
		0.7598	5731	37	5694	74	5768	0.0128294	0.0127301		1	865	0.000155531	865	0.000311061	865	3.59608e-07	3.59641e-07
		0.7593	5732	37	5695	74	5769	0.0128272	0.0127301		1	866	0.000155711	866	0.000311421	866	3.59609e-07	3.59641e-07
		0.7577	5735	37	5698	74	5772	0.0128205	0.0127301		1	867	0.00015589	867	0.000311781	867	3.59609e-07	3.59641e-07
		0.7567	5738	37	5701	74	5775	0.0128139	0.0127301		1	868	0.00015607	868	0.000312141	868	3.59609e-07	3.59641e-07
		0.7566	5739	37	5702	74	5776	0.0128116	0.0127301		1	869	0.00015625	869	0.000312501	869	3.59609e-07	3.59641e-07
		0.7565	5740	37	5703	74	5777	0.0128094	0.0127301		1	870	0.00015643	870	0.00031286	870	3.5961e-07	3.59641e-07
		0.756	5741	37	5704	74	5778	0.0128072	0.0127301		1	871	0.00015661	871	0.00031322	871	3.5961e-07	3.59641e-07
		0.7557	5742	37	5705	74	5779	0.012805	0.0127301		1	872	0.00015679	872	0.00031358	872	3.5961e-07	3.59641e-07
		0.7551	5743	37	5706	74	5780	0.0128028	0.0127301		1	873	0.00015697	873	0.00031394	873	3.5961e-07	3.59641e-07
		0.7538	5744	37	5707	74	5781	0.0128006	0.0127301		1	874	0.00015715	874	0.0003143	874	3.59611e-07	3.59641e-07
		0.7537	5745	37	5708	74	5782	0.0127983	0.0127301		1	875	0.00015733	875	0.000314659	875	3.59611e-07	3.59641e-07
		0.7533	5746	37	5709	74	5783	0.0127961	0.0127301		1	876	0.00015751	876	0.000315019	876	3.59611e-07	3.59641e-07
		0.7523	5748	37	5711	74	5785	0.0127917	0.0127301		1	877	0.00015769	877	0.000315379	877	3.59611e-07	3.59641e-07
		0.752	5749	37	5712	74	5786	0.0127895	0.0127301		1	878	0.000157869	878	0.000315739	878	3.59612e-07	3.59641e-07
		0.7519	5750	37	5713	74	5787	0.0127873	0.0127301		1	879	0.000158049	879	0.000316099	879	3.59612e-07	3.59641e-07
		0.7514	5752	37	5715	74	5789	0.0127829	0.0127301		1	880	0.000158229	880	0.000316459	880	3.59612e-07	3.59641e-07
		0.7509	5753	37	5716	74	5790	0.0127807	0.0127301		1	881	0.000158409	881	0.000316819	881	3.59612e-07	3.59641e-07
		0.7501	5754	37	5717	74	5791	0.0127784	0.0127301		1	882	0.000158589	882	0.000317178	882	3.59613e-07	3.59641e-07
		0.7499	5755	37	5718	74	5792	0.0127762	0.0127301		1	883	0.000158769	883	0.000317538	883	3.59613e-07	3.59641e-07
		0.7485	5759	37	5722	74	5796	0.0127674	0.0127301		1	884	0.000158949	884	0.000317898	884	3.59613e-07	3.59641e-07
		0.7482	5760	37	5723	74	5797	0.0127652	0.0127301		1	885	0.000159129	885	0.000318258	885	3.59614e-07	3.59641e-07
		0.7468	5762	37	5725	74	5799	0.0127608	0.0127301		1	886	0.000159309	886	0.000318618	886	3.59614e-07	3.59641e-07
		0.7463	5766	37	5729	74	5803	0.012752	0.0127301		1	887	0.000159489	887	0.000318978	887	3.59614e-07	3.59641e-07
		0.7456	5767	37	5730	74	5804	0.0127498	0.0127301		1	888	0.000159669	888	0.000319338	888	3.59615e-07	3.59641e-07
		0.745	5772	37	5735	74	5809	0.0127389	0.0127301		1	889	0.000159849	889	0.000319698	889	3.59615e-07	3.59641e-07
		0.7448	5773	37	5736	74	5810	0.0127367	0.0127301		1	890	0.000160029	890	0.000320058	890	3.59615e-07	3.59641e-07
		0.7447	5776	37	5739	74	5813	0.0127301	0.0127301		1	891	0.000160209	891	0.000320417	891	3.59616e-07	3.59641e-07
		0.7435	5776	38	5738	76	5814	0.0130719	0.0130562		1	892	0.000160389	892	0.000320777	892	3.59616e-07	3.59641e-07
		0.7426	5777	38	5739	76	5815	0.0130696	0.0130562		1	893	0.000160569	893	0.000321137	893	3.59616e-07	3.59641e-07
		0.742	5778	38	5740	76	5816	0.0130674	0.0130562		1	894	0.000160749	894	0.000321497	894	3.59617e-07	3.59641e-07
		0.7409	5779	38	5741	76	5817	0.0130652	0.0130562		1	895	0.000160929	895	0.000321857	895	3.59617e-07	3.59641e-07
		0.7403	5780	38	5742	76	5818	0.0130629	0.0130562		1	896	0.000161109	896	0.000322217	896	3.59617e-07	3.59641e-07
		0.7394	5781	38	5743	76	5819	0.0130607	0.0130562		1	897	0.000161289	897	0.000322577	897	3.59618e-07	3.59641e-07
		0.7392	5783	38	5745	76	5821	0.0130562	0.0130562		1	898	0.000161469	898	0.000322937	898	3.59618e-07	3.59641e-07
		0.738	5785	39	5746	78	5824	0.0133929	0.0133425		1	899	0.000161649	899	0.000323297	899	3.59618e-07	3.59641e-07
		0.7367	5786	39	5747	78	5825	0.0133906	0.0133425		1	900	0.000161829	900	0.000323657	900	3.59619e-07	3.59641e-07
		0.736	5788	39	5749	78	5827	0.013386	0.0133425		1	901	0.000162008	901	0.000324017	901	3.59619e-07	3.59641e-07
		0.735	5792	39	5753	78	5831	0.0133768	0.0133425		1	902	0.000162188	902	0.000324377	902	3.5962e-07	3.59641e-07
		0.7345	5799	39	5760	78	5838	0.0133607	0.0133425		1	903	0.000162368	903	0.000324737	903	3.5962e-07	3.59641e-07
		0.7341	5801	39	5762	78	5840	0.0133562	0.0133425		1	904	0.000162548	904	0.000325097	904	3.59621e-07	3.59641e-07
		0.7338	5802	39	5763	78	5841	0.0133539	0.0133425		1	905	0.000162729	905	0.000325457	905	3.59621e-07	3.59641e-07
		0.7334	5803	39	5764	78	5842	0.0133516	0.0133425		1	906	0.000162909	906	0.000325817	906	3.59621e-07	3.59641e-07
		0.7325	5804	39	5765	78	5843	0.0133493	0.0133425		1	907	0.000163089	907	0.000326177	907	3.59622e-07	3.59641e-07
		0.7314	5805	39	5766	78	5844	0.013347	0.0133425		1	908	0.000163269	908	0.000326537	908	3.59622e-07	3.59641e-07
		0.7309	5806	39	5767	78	5845	0.0133447	0.0133425		1	909	0.000163449	909	0.000326897	909	3.59623e-07	3.59641e-07
		0.7304	5807	39	5768	78	5846	0.0133425	0.0133425		1	910	0.000163629	910	0.000327257	910	3.59623e-07	3.59641e-07
		0.7299	5808	40	5768	80	5848	0.0136799	0.0136402		1	911	0.000163809	911	0.000327617	911	3.59624e-07	3.59641e-07
		0.7294	5809	40	5769	80	5849	0.0136776	0.0136402		1	912	0.000163989	912	0.000327977	912	3.59624e-07	3.59641e-07
		0.7288	5810	40	5770	80	5850	0.0136752	0.0136402		1	913	0.000164169	913	0.000328337	913	3.59625e-07	3.59641e-07
		0.7286	5812	40	5772	80	5852	0.0136705	0.0136402		1	914	0.000164349	914	0.000328698	914	3.59625e-07	3.59641e-07
		0.7282	5817	40	5777	80	5857	0.0136589	0.0136402		1	915	0.000164529	915	0.000329058	915	3.59626e-07	3.59641e-07
		0.7258	5818	40	5778	80	5858	0.0136565	0.0136402		1	916	0.000164709	916	0.000329418	916	3.59626e-07	3.59641e-07
		0.7253	5820	40	5780	80	5860	0.0136519	0.0136402		1	917	0.000164889	917	0.000329778	917	3.59627e-07	3.59641e-07
		0.7226	5821	40	5781	80	5861	0.0136495	0.0136402		1	918	0.000165069	918	0.000330138	918	3.59628e-07	3.59641e-07
		0.7208	5822	40	5782	80	5862	0.0136472	0.0136402		1	919	0.000165249	919	0.000330498	919	3.59628e-07	3.59641e-07
		0.7203	5823	40	5783	80	5863	0.0136449	0.0136402		1	920	0.000165429	920	0.000330858	920	3.59629e-07	3.59641e-07
		0.7189	5824	40	5784	80	5864	0.0136426	0.0136402		1	921	0.000165609	921	0.000331219	921	3.59629e-07	3.59641e-07
		0.7186	5825	40	5785	80	5865	0.0136402	0.0136402		1	922	0.000165789	922	0.000331579	922	3.5963e-07	3.59641e-07
		0.7181	5826	41	5785	82	5867	0.0139765	0.0139622		1	923	0.000165969	923	0.000331939	923	3.5963e-07	3.59641e-07
		0.7177	5827	41	5786	82	5868	0.0139741	0.0139622		1	924	0.00016615	924	0.000332299	924	3.59631e-07	3.59641e-07
		0.717	5829	41	5788	82	5870	0.0139693	0.0139622		1	925	0.00016633	925	0.000332659	925	3.59632e-07	3.59641e-07
		0.7164	5830	41	5789	82	5871	0.013967	0.0139622		1	926	0.00016651	926	0.00033302	926	3.59632e-07	3.59641e-07
		0.716	5831	41	5790	82	5872	0.0139646	0.0139622		1	927	0.00016669	927	0.00033338	927	3.59633e-07	3.59641e-07
		0.7148	5832	41	5791	82	5873	0.0139622	0.0139622		1	928	0.00016687	928	0.00033374	928	3.59634e-07	3.59641e-07
		0.7147	5832	42	5790	84	5874	0.0143003	0.0142615		1	929	0.00016705	929	0.0003341	929	3.59634e-07	3.59641e-07
		0.7142	5838	42	5796	84	5880	0.0142857	0.0142615		1	930	0.00016723	930	0.000334461	930	3.59635e-07	3.59641e-07
		0.7127	5840	42	5798	84	5882	0.0142809	0.0142615		1	931	0.00016741	931	0.000334821	931	3.59636e-07	3.59641e-07
		0.7125	5841	42	5799	84	5883	0.0142784	0.0142615		1	932	0.000167591	932	0.000335181	932	3.59637e-07	3.59641e-07
		0.7121	5843	42	5801	84	5885	0.0142736	0.0142615		1	933	0.000167771	933	0.000335542	933	3.59637e-07	3.59641e-07
		0.7114	5844	42	5802	84	5886	0.0142712	0.0142615		1	934	0.000167951	934	0.000335902	934	3.59638e-07	3.59641e-07
		0.7102	5845	42	5803	84	5887	0.0142687	0.0142615		1	935	0.000168131	935	0.000336262	935	3.59639e-07	3.59641e-07
		0.71	5846	42	5804	84	5888	0.0142663	0.0142615		1	936	0.000168311	936	0.000336623	936	3.5964e-07	3.59641e-07
		0.7099	5848	42	5806	84	5890	0.0142615	0.0142615		1	937	0.000168492	937	0.000336983	937	3.5964e-07	3.59641e-07
		0.709	5848	43	5805	86	5891	0.0145985	0.0145713		1	938	0.000168672	938	0.000337344	938	3.59641e-07	3.59641e-07
		0.7088	5849	43	5806	86	5892	0.0145961	0.0145713		1	939	0.000168852	939	0.000337704	939	3.59642e-07	3.59641e-07
		0.7073	5851	43	5808	86	5894	0.0145911	0.0145713		1	940	0.000169032	940	0.000338064	940	3.59643e-07	3.59641e-07
		0.7066	5852	43	5809	86	5895	0.0145886	0.0145713		1	941	0.000169212	941	0.000338425	941	3.59644e-07	3.59641e-07
		0.7052	5854	43	5811	86	5897	0.0145837	0.0145713		1	942	0.000169393	942	0.000338785	942	3.59645e-07	3.59641e-07
		0.7051	5856	43	5813	86	5899	0.0145787	0.0145713		1	943	0.000169573	943	0.000339146	943	3.59646e-07	3.59641e-07
		0.705	5857	43	5814	86	5900	0.0145763	0.0145713		1	944	0.000169753	944	0.000339506	944	3.59647e-07	3.59641e-07
		0.7039	5858	43	5815	86	5901	0.0145738	0.0145713		1	945	0.000169933	945	0.000339867	945	3.59648e-07	3.59641e-07
		0.7019	5859	43	5816	86	5902	0.0145713	0.0145713		1	946	0.000170114	946	0.000340228	946	3.59649e-07	3.59641e-07
		0.7014	5859	44	5815	88	5903	0.0149077	0.0148875		1	947	0.000170294	947	0.000340588	947	3.5965e-07	3.59641e-07
		0.7012	5860	44	5816	88	5904	0.0149051	0.0148875		1	948	0.000170474	948	0.000340949	948	3.59651e-07	3.59641e-07
		0.7002	5861	44	5817	88	5905	0.0149026	0.0148875		1	949	0.000170655	949	0.000341309	949	3.59652e-07	3.59641e-07
		0.7001	5862	44	5818	88	5906	0.0149001	0.0148875		1	950	0.000170835	950	0.00034167	950	3.59653e-07	3.59641e-07
		0.7	5863	44	5819	88	5907	0.0148976	0.0148875		1	951	0.000171015	951	0.000342031	951	3.59654e-07	3.59641e-07
		0.6989	5864	44	5820	88	5908	0.0148951	0.0148875		1	952	0.000171196	952	0.000342391	952	3.59655e-07	3.59641e-07
		0.6985	5865	44	5821	88	5909	0.0148925	0.0148875		1	953	0.000171376	953	0.000342752	953	3.59656e-07	3.59641e-07
		0.6981	5866	44	5822	88	5910	0.01489	0.0148875		1	954	0.000171556	954	0.000343113	954	3.59657e-07	3.59641e-07
		0.6975	5867	44	5823	88	5911	0.0148875	0.0148875		1	955	0.000171737	955	0.000343473	955	3.59658e-07	3.59641e-07
		0.6965	5867	45	5822	90	5912	0.0152233	0.0152181		1	956	0.000171917	956	0.000343834	956	3.59659e-07	3.59641e-07
		0.6958	5869	45	5824	90	5914	0.0152181	0.0152181		1	957	0.000172098	957	0.000344195	957	3.5966e-07	3.59641e-07
		0.6953	5869	46	5823	92	5915	0.0155537	0.0154908		1	958	0.000172278	958	0.000344556	958	3.59662e-07	3.59641e-07
		0.6951	5870	46	5824	92	5916	0.015551	0.0154908		1	959	0.000172458	959	0.000344917	959	3.59663e-07	3.59641e-07
		0.6944	5873	46	5827	92	5919	0.0155432	0.0154908		1	960	0.000172639	960	0.000345278	960	3.59664e-07	3.59641e-07
		0.6938	5874	46	5828	92	5920	0.0155405	0.0154908		1	961	0.000172819	961	0.000345639	961	3.59665e-07	3.59641e-07
		0.6931	5875	46	5829	92	5921	0.0155379	0.0154908		1	962	0.000173	962	0.000345999	962	3.59667e-07	3.59641e-07
		0.6926	5876	46	5830	92	5922	0.0155353	0.0154908		1	963	0.00017318	963	0.00034636	963	3.59668e-07	3.59641e-07
		0.6911	5877	46	5831	92	5923	0.0155327	0.0154908		1	964	0.000173361	964	0.000346721	964	3.59669e-07	3.59641e-07
		0.691	5878	46	5832	92	5924	0.01553	0.0154908		1	965	0.000173541	965	0.000347082	965	3.59671e-07	3.59641e-07
		0.6907	5879	46	5833	92	5925	0.0155274	0.0154908		1	966	0.000173722	966	0.000347443	966	3.59672e-07	3.59641e-07
		0.6903	5881	46	5835	92	5927	0.0155222	0.0154908		1	967	0.000173902	967	0.000347805	967	3.59674e-07	3.59641e-07
		0.6902	5885	46	5839	92	5931	0.0155117	0.0154908		1	968	0.000174083	968	0.000348166	968	3.59675e-07	3.59641e-07
		0.6884	5886	46	5840	92	5932	0.0155091	0.0154908		1	969	0.000174263	969	0.000348527	969	3.59677e-07	3.59641e-07
		0.6878	5887	46	5841	92	5933	0.0155065	0.0154908		1	970	0.000174444	970	0.000348888	970	3.59678e-07	3.59641e-07
		0.687	5888	46	5842	92	5934	0.0155039	0.0154908		1	971	0.000174625	971	0.000349249	971	3.5968e-07	3.59641e-07
		0.6862	5893	46	5847	92	5939	0.0154908	0.0154908		1	972	0.000174805	972	0.00034961	972	3.59681e-07	3.59641e-07
		0.6861	5893	47	5846	94	5940	0.0158249	0.0157824		1	973	0.000174986	973	0.000349972	973	3.59683e-07	3.59641e-07
		0.6856	5894	47	5847	94	5941	0.0158223	0.0157824		1	974	0.000175166	974	0.000350333	974	3.59685e-07	3.59641e-07
		0.6853	5895	47	5848	94	5942	0.0158196	0.0157824		1	975	0.000175347	975	0.000350694	975	3.59686e-07	3.59641e-07
		0.6847	5896	47	5849	94	5943	0.0158169	0.0157824		1	976	0.000175528	976	0.000351056	976	3.59688e-07	3.59641e-07
		0.6846	5900	47	5853	94	5947	0.0158063	0.0157824		1	977	0.000175708	977	0.000351417	977	3.5969e-07	3.59641e-07
		0.6839	5903	47	5856	94	5950	0.0157983	0.0157824		1	978	0.000175889	978	0.000351778	978	3.59692e-07	3.59641e-07
		0.6833	5904	47	5857	94	5951	0.0157957	0.0157824		1	979	0.00017607	979	0.00035214	979	3.59693e-07	3.59641e-07
		0.6826	5905	47	5858	94	5952	0.015793	0.0157824		1	980	0.000176251	980	0.000352501	980	3.59695e-07	3.59641e-07
		0.6823	5906	47	5859	94	5953	0.0157904	0.0157824		1	981	0.000176431	981	0.000352863	981	3.59697e-07	3.59641e-07
		0.6808	5907	47	5860	94	5954	0.0157877	0.0157824		1	982	0.000176612	982	0.000353224	982	3.59699e-07	3.59641e-07
		0.6802	5909	47	5862	94	5956	0.0157824	0.0157824		1	983	0.000176793	983	0.000353586	983	3.59701e-07	3.59641e-07
		0.6798	5909	48	5861	96	5957	0.0161155	0.0160294		1	984	0.000176974	984	0.000353948	984	3.59703e-07	3.59641e-07
		0.6795	5910	48	5862	96	5958	0.0161128	0.0160294		1	985	0.000177155	985	0.000354309	985	3.59705e-07	3.59641e-07
		0.6792	5912	48	5864	96	5960	0.0161074	0.0160294		1	986	0.000177336	986	0.000354671	986	3.59707e-07	3.59641e-07
		0.6775	5913	48	5865	96	5961	0.0161047	0.0160294		1	987	0.000177517	987	0.000355033	987	3.59709e-07	3.59641e-07
		0.6774	5914	48	5866	96	5962	0.016102	0.0160294		1	988	0.000177697	988	0.000355395	988	3.59711e-07	3.59641e-07
		0.6758	5915	48	5867	96	5963	0.0160993	0.0160294		1	989	0.000177878	989	0.000355757	989	3.59714e-07	3.59641e-07
		0.6751	5916	48	5868	96	5964	0.0160966	0.0160294		1	990	0.000178059	990	0.000356119	990	3.59716e-07	3.59641e-07
		0.6748	5917	48	5869	96	5965	0.0160939	0.0160294		1	991	0.00017824	991	0.000356481	991	3.59718e-07	3.59641e-07
		0.6747	5918	48	5870	96	5966	0.0160912	0.0160294		1	992	0.000178421	992	0.000356843	992	3.5972e-07	3.59641e-07
		0.6744	5919	48	5871	96	5967	0.0160885	0.0160294		1	993	0.000178602	993	0.000357205	993	3.59723e-07	3.59641e-07
		0.6722	5920	48	5872	96	5968	0.0160858	0.0160294		1	994	0.000178783	994	0.000357567	994	3.59725e-07	3.59641e-07
		0.672	5921	48	5873	96	5969	0.0160831	0.0160294		1	995	0.000178964	995	0.000357929	995	3.59728e-07	3.59641e-07
		0.6718	5923	48	5875	96	5971	0.0160777	0.0160294		1	996	0.000179146	996	0.000358291	996	3.5973e-07	3.59641e-07
		0.6715	5924	48	5876	96	5972	0.016075	0.0160294		1	997	0.000179327	997	0.000358653	997	3.59733e-07	3.59641e-07
		0.6705	5925	48	5877	96	5973	0.0160723	0.0160294		1	998	0.000179508	998	0.000359016	998	3.59735e-07	3.59641e-07
		0.6697	5926	48	5878	96	5974	0.0160696	0.0160294		1	999	0.000179689	999	0.000359378	999	3.59738e-07	3.59641e-07
		0.6692	5927	48	5879	96	5975	0.0160669	0.0160294		1	1000	0.00017987	1000	0.000359741	1000	3.59741e-07	3.59641e-07
		0.6682	5928	48	5880	96	5976	0.0160643	0.0160294		1	1001	0.000180052	1001	0.000360103	1001	3.59743e-07	3.59641e-07
		0.6671	5930	48	5882	96	5978	0.0160589	0.0160294		1	1002	0.000180233	1002	0.000360466	1002	3.59746e-07	3.59641e-07
		0.667	5931	48	5883	96	5979	0.0160562	0.0160294		1	1003	0.000180414	1003	0.000360828	1003	3.59749e-07	3.59641e-07
		0.6665	5932	48	5884	96	5980	0.0160535	0.0160294		1	1004	0.000180595	1004	0.000361191	1004	3.59752e-07	3.59641e-07
		0.6662	5933	48	5885	96	5981	0.0160508	0.0160294		1	1005	0.000180777	1005	0.000361554	1005	3.59755e-07	3.59641e-07
		0.6647	5934	48	5886	96	5982	0.0160481	0.0160294		1	1006	0.000180958	1006	0.000361916	1006	3.59758e-07	3.59641e-07
		0.6644	5935	48	5887	96	5983	0.0160455	0.0160294		1	1007	0.00018114	1007	0.000362279	1007	3.59761e-07	3.59641e-07
		0.6627	5936	48	5888	96	5984	0.0160428	0.0160294		1	1008	0.000181321	1008	0.000362642	1008	3.59764e-07	3.59641e-07
		0.6625	5937	48	5889	96	5985	0.0160401	0.0160294		1	1009	0.000181502	1009	0.000363005	1009	3.59767e-07	3.59641e-07
		0.6623	5938	48	5890	96	5986	0.0160374	0.0160294		1	1010	0.000181684	1010	0.000363368	1010	3.5977e-07	3.59641e-07
		0.6621	5939	48	5891	96	5987	0.0160347	0.0160294		1	1011	0.000181866	1011	0.000363731	1011	3.59774e-07	3.59641e-07
		0.6606	5940	48	5892	96	5988	0.0160321	0.0160294		1	1012	0.000182047	1012	0.000364094	1012	3.59777e-07	3.59641e-07
		0.6601	5941	48	5893	96	5989	0.0160294	0.0160294		1	1013	0.000182229	1013	0.000364457	1013	3.5978e-07	3.59641e-07
		0.6596	5944	49	5895	98	5993	0.0163524	0.0163333		1	1014	0.00018241	1014	0.000364821	1014	3.59784e-07	3.59641e-07
		0.6595	5946	49	5897	98	5995	0.016347	0.0163333		1	1015	0.000182592	1015	0.000365184	1015	3.59787e-07	3.59641e-07
		0.6585	5947	49	5898	98	5996	0.0163442	0.0163333		1	1016	0.000182774	1016	0.000365548	1016	3.59791e-07	3.59641e-07
		0.6583	5948	49	5899	98	5997	0.0163415	0.0163333		1	1017	0.000182956	1017	0.000365911	1017	3.59795e-07	3.59641e-07
		0.6571	5949	49	5900	98	5998	0.0163388	0.0163333		1	1018	0.000183137	1018	0.000366275	1018	3.59798e-07	3.59641e-07
		0.6567	5950	49	5901	98	5999	0.0163361	0.0163333		1	1019	0.000183319	1019	0.000366638	1019	3.59802e-07	3.59641e-07
		0.6549	5951	49	5902	98	6000	0.0163333	0.0163333		1	1020	0.000183501	1020	0.000367002	1020	3.59806e-07	3.59641e-07
		0.6545	5951	50	5901	100	6001	0.0166639	0.0166611		1	1021	0.000183683	1021	0.000367366	1021	3.5981e-07	3.59641e-07
		0.6543	5952	50	5902	100	6002	0.0166611	0.0166611		1	1022	0.000183865	1022	0.00036773	1022	3.59814e-07	3.59641e-07
		0.6541	5952	51	5901	102	6003	0.0169915	0.0169548		1	1023	0.000184047	1023	0.000368094	1023	3.59818e-07	3.59641e-07
		0.654	5953	51	5902	102	6004	0.0169887	0.0169548		1	1024	0.000184229	1024	0.000368458	1024	3.59822e-07	3.59641e-07
		0.6531	5954	51	5903	102	6005	0.0169858	0.0169548		1	1025	0.000184411	1025	0.000368822	1025	3.59826e-07	3.59641e-07
		0.6529	5955	51	5904	102	6006	0.016983	0.0169548		1	1026	0.000184593	1026	0.000369186	1026	3.5983e-07	3.59641e-07
		0.6522	5956	51	5905	102	6007	0.0169802	0.0169548		1	1027	0.000184775	1027	0.00036955	1027	3.59835e-07	3.59641e-07
		0.6505	5957	51	5906	102	6008	0.0169774	0.0169548		1	1028	0.000184957	1028	0.000369915	1028	3.59839e-07	3.59641e-07
		0.6498	5960	51	5909	102	6011	0.0169689	0.0169548		1	1029	0.00018514	1029	0.000370279	1029	3.59844e-07	3.59641e-07
		0.6477	5963	51	5912	102	6014	0.0169604	0.0169548		1	1030	0.000185322	1030	0.000370644	1030	3.59848e-07	3.59641e-07
		0.6465	5964	51	5913	102	6015	0.0169576	0.0169548		1	1031	0.000185504	1031	0.000371009	1031	3.59853e-07	3.59641e-07
		0.6457	5965	51	5914	102	6016	0.0169548	0.0169548		1	1032	0.000185687	1032	0.000371373	1032	3.59858e-07	3.59641e-07
		0.6451	5967	52	5915	104	6019	0.0172786	0.0172729		1	1033	0.000185869	1033	0.000371738	1033	3.59863e-07	3.59641e-07
		0.6449	5968	52	5916	104	6020	0.0172757	0.0172729		1	1034	0.000186052	1034	0.000372103	1034	3.59868e-07	3.59641e-07
		0.6438	5969	52	5917	104	6021	0.0172729	0.0172729		1	1035	0.000186234	1035	0.000372468	1035	3.59873e-07	3.59641e-07
		0.6436	5969	53	5916	106	6022	0.0176021	0.0175963		1	1036	0.000186417	1036	0.000372833	1036	3.59878e-07	3.59641e-07
		0.6427	5970	53	5917	106	6023	0.0175992	0.0175963		1	1037	0.000186599	1037	0.000373199	1037	3.59883e-07	3.59641e-07
		0.6424	5971	53	5918	106	6024	0.0175963	0.0175963		1	1038	0.000186782	1038	0.000373564	1038	3.59888e-07	3.59641e-07
		0.6423	5971	54	5917	108	6025	0.0179253	0.0178838		1	1039	0.000186965	1039	0.000373929	1039	3.59894e-07	3.59641e-07
		0.6416	5975	54	5921	108	6029	0.0179134	0.0178838		1	1040	0.000187147	1040	0.000374295	1040	3.59899e-07	3.59641e-07
		0.6412	5976	54	5922	108	6030	0.0179104	0.0178838		1	1041	0.00018733	1041	0.000374661	1041	3.59905e-07	3.59641e-07
		0.6404	5979	54	5925	108	6033	0.0179015	0.0178838		1	1042	0.000187513	1042	0.000375026	1042	3.5991e-07	3.59641e-07
		0.6383	5980	54	5926	108	6034	0.0178986	0.0178838		1	1043	0.000187696	1043	0.000375392	1043	3.59916e-07	3.59641e-07
		0.6382	5981	54	5927	108	6035	0.0178956	0.0178838		1	1044	0.000187879	1044	0.000375758	1044	3.59922e-07	3.59641e-07
		0.638	5982	54	5928	108	6036	0.0178926	0.0178838		1	1045	0.000188062	1045	0.000376125	1045	3.59928e-07	3.59641e-07
		0.637	5983	54	5929	108	6037	0.0178897	0.0178838		1	1046	0.000188245	1046	0.000376491	1046	3.59934e-07	3.59641e-07
		0.6353	5984	54	5930	108	6038	0.0178867	0.0178838		1	1047	0.000188429	1047	0.000376857	1047	3.5994e-07	3.59641e-07
		0.6342	5985	54	5931	108	6039	0.0178838	0.0178838		1	1048	0.000188612	1048	0.000377224	1048	3.59946e-07	3.59641e-07
		0.6334	5986	55	5931	110	6041	0.0182089	0.0182089		1	1049	0.000188795	1049	0.00037759	1049	3.59953e-07	3.59641e-07
		0.6331	5986	56	5930	112	6042	0.0185369	0.0183607		1	1050	0.000188979	1050	0.000377957	1050	3.59959e-07	3.59641e-07
		0.6328	5988	56	5932	112	6044	0.0185308	0.0183607		1	1051	0.000189162	1051	0.000378324	1051	3.59966e-07	3.59641e-07
		0.6311	5989	56	5933	112	6045	0.0185277	0.0183607		1	1052	0.000189345	1052	0.000378691	1052	3.59972e-07	3.59641e-07
		0.6301	5990	56	5934	112	6046	0.0185246	0.0183607		1	1053	0.000189529	1053	0.000379058	1053	3.59979e-07	3.59641e-07
		0.629	5994	56	5938	112	6050	0.0185124	0.0183607		1	1054	0.000189713	1054	0.000379425	1054	3.59986e-07	3.59641e-07
		0.6289	5995	56	5939	112	6051	0.0185093	0.0183607		1	1055	0.000189896	1055	0.000379793	1055	3.59993e-07	3.59641e-07
		0.6283	5996	56	5940	112	6052	0.0185063	0.0183607		1	1056	0.00019008	1056	0.00038016	1056	3.6e-07	3.59641e-07
		0.6263	5997	56	5941	112	6053	0.0185032	0.0183607		1	1057	0.000190264	1057	0.000380528	1057	3.60008e-07	3.59641e-07
		0.6257	5998	56	5942	112	6054	0.0185002	0.0183607		1	1058	0.000190448	1058	0.000380896	1058	3.60015e-07	3.59641e-07
		0.6244	5999	56	5943	112	6055	0.0184971	0.0183607		1	1059	0.000190632	1059	0.000381264	1059	3.60023e-07	3.59641e-07
		0.6227	6001	56	5945	112	6057	0.018491	0.0183607		1	1060	0.000190816	1060	0.000381632	1060	3.6003e-07	3.59641e-07
		0.6219	6004	56	5948	112	6060	0.0184818	0.0183607		1	1061	0.000191	1061	0.000382	1061	3.60038e-07	3.59641e-07
		0.6184	6005	56	5949	112	6061	0.0184788	0.0183607		1	1062	0.000191184	1062	0.000382369	1062	3.60046e-07	3.59641e-07
		0.6179	6008	56	5952	112	6064	0.0184697	0.0183607		1	1063	0.000191369	1063	0.000382737	1063	3.60054e-07	3.59641e-07
		0.6178	6011	56	5955	112	6067	0.0184605	0.0183607		1	1064	0.000191553	1064	0.000383106	1064	3.60062e-07	3.59641e-07
		0.6176	6012	56	5956	112	6068	0.0184575	0.0183607		1	1065	0.000191738	1065	0.000383475	1065	3.6007e-07	3.59641e-07
		0.6157	6014	56	5958	112	6070	0.0184514	0.0183607		1	1066	0.000191922	1066	0.000383844	1066	3.60079e-07	3.59641e-07
		0.6155	6015	56	5959	112	6071	0.0184484	0.0183607		1	1067	0.000192107	1067	0.000384213	1067	3.60088e-07	3.59641e-07
		0.6136	6018	56	5962	112	6074	0.0184392	0.0183607		1	1068	0.000192291	1068	0.000384583	1068	3.60096e-07	3.59641e-07
		0.612	6019	56	5963	112	6075	0.0184362	0.0183607		1	1069	0.000192476	1069	0.000384952	1069	3.60105e-07	3.59641e-07
		0.6112	6020	56	5964	112	6076	0.0184332	0.0183607		1	1070	0.000192661	1070	0.000385322	1070	3.60114e-07	3.59641e-07
		0.6109	6021	56	5965	112	6077	0.0184301	0.0183607		1	1071	0.000192846	1071	0.000385692	1071	3.60123e-07	3.59641e-07
		0.6108	6022	56	5966	112	6078	0.0184271	0.0183607		1	1072	0.000193031	1072	0.000386062	1072	3.60133e-07	3.59641e-07
		0.6096	6024	56	5968	112	6080	0.0184211	0.0183607		1	1073	0.000193216	1073	0.000386433	1073	3.60142e-07	3.59641e-07
		0.6094	6025	56	5969	112	6081	0.018418	0.0183607		1	1074	0.000193401	1074	0.000386803	1074	3.60152e-07	3.59641e-07
		0.6057	6027	56	5971	112	6083	0.018412	0.0183607		1	1075	0.000193587	1075	0.000387174	1075	3.60162e-07	3.59641e-07
		0.6054	6035	56	5979	112	6091	0.0183878	0.0183607		1	1076	0.000193772	1076	0.000387545	1076	3.60172e-07	3.59641e-07
		0.6053	6036	56	5980	112	6092	0.0183848	0.0183607		1	1077	0.000193958	1077	0.000387916	1077	3.60182e-07	3.59641e-07
		0.6044	6038	56	5982	112	6094	0.0183787	0.0183607		1	1078	0.000194143	1078	0.000388287	1078	3.60192e-07	3.59641e-07
		0.6038	6039	56	5983	112	6095	0.0183757	0.0183607		1	1079	0.000194329	1079	0.000388658	1079	3.60202e-07	3.59641e-07
		0.6036	6044	56	5988	112	6100	0.0183607	0.0183607		1	1080	0.000194515	1080	0.00038903	1080	3.60213e-07	3.59641e-07
		0.6032	6044	57	5987	114	6101	0.0186855	0.0186855		1	1081	0.000194701	1081	0.000389402	1081	3.60224e-07	3.59641e-07
		0.6031	6044	58	5986	116	6102	0.0190102	0.019007		1	1082	0.000194887	1082	0.000389774	1082	3.60235e-07	3.59641e-07
		0.6027	6045	58	5987	116	6103	0.019007	0.019007		1	1083	0.000195073	1083	0.000390146	1083	3.60246e-07	3.59641e-07
		0.6025	6045	59	5986	118	6104	0.0193316	0.0192779		1	1084	0.000195259	1084	0.000390519	1084	3.60257e-07	3.59641e-07
		0.6017	6046	59	5987	118	6105	0.0193284	0.0192779		1	1085	0.000195446	1085	0.000390891	1085	3.60269e-07	3.59641e-07
		0.6006	6047	59	5988	118	6106	0.0193253	0.0192779		1	1086	0.000195632	1086	0.000391264	1086	3.6028e-07	3.59641e-07
		0.5998	6048	59	5989	118	6107	0.0193221	0.0192779		1	1087	0.000195819	1087	0.000391637	1087	3.60292e-07	3.59641e-07
		0.5994	6050	59	5991	118	6109	0.0193158	0.0192779		1	1088	0.000196005	1088	0.000392011	1088	3.60304e-07	3.59641e-07
		0.5992	6051	59	5992	118	6110	0.0193126	0.0192779		1	1089	0.000196192	1089	0.000392384	1089	3.60316e-07	3.59641e-07
		0.5977	6054	59	5995	118	6113	0.0193031	0.0192779		1	1090	0.000196379	1090	0.000392758	1090	3.60329e-07	3.59641e-07
		0.5973	6056	59	5997	118	6115	0.0192968	0.0192779		1	1091	0.000196566	1091	0.000393132	1091	3.60341e-07	3.59641e-07
		0.5972	6057	59	5998	118	6116	0.0192937	0.0192779		1	1092	0.000196753	1092	0.000393507	1092	3.60354e-07	3.59641e-07
		0.5965	6058	59	5999	118	6117	0.0192905	0.0192779		1	1093	0.000196941	1093	0.000393881	1093	3.60367e-07	3.59641e-07
		0.5964	6059	59	6000	118	6118	0.0192873	0.0192779		1	1094	0.000197128	1094	0.000394256	1094	3.6038e-07	3.59641e-07
		0.5963	6060	59	6001	118	6119	0.0192842	0.0192779		1	1095	0.000197316	1095	0.000394631	1095	3.60394e-07	3.59641e-07
		0.5955	6062	59	6003	118	6121	0.0192779	0.0192779		1	1096	0.000197503	1096	0.000395007	1096	3.60408e-07	3.59641e-07
		0.5953	6062	60	6002	120	6122	0.0196014	0.0195631		1	1097	0.000197691	1097	0.000395382	1097	3.60421e-07	3.59641e-07
		0.594	6063	60	6003	120	6123	0.0195982	0.0195631		1	1098	0.000197879	1098	0.000395758	1098	3.60435e-07	3.59641e-07
		0.5937	6064	60	6004	120	6124	0.019595	0.0195631		1	1099	0.000198067	1099	0.000396134	1099	3.6045e-07	3.59641e-07
		0.5934	6065	60	6005	120	6125	0.0195918	0.0195631		1	1100	0.000198255	1100	0.000396511	1100	3.60464e-07	3.59641e-07
		0.5925	6074	60	6014	120	6134	0.0195631	0.0195631		1	1101	0.000198444	1101	0.000396887	1101	3.60479e-07	3.59641e-07
		0.5914	6074	61	6013	122	6135	0.0198859	0.0198859		1	1102	0.000198632	1102	0.000397264	1102	3.60494e-07	3.59641e-07
		0.5909	6074	62	6012	124	6136	0.0202086	0.0201922		1	1103	0.000198821	1103	0.000397642	1103	3.60509e-07	3.59641e-07
		0.5905	6075	62	6013	124	6137	0.0202053	0.0201922		1	1104	0.00019901	1104	0.000398019	1104	3.60525e-07	3.59641e-07
		0.5904	6076	62	6014	124	6138	0.020202	0.0201922		1	1105	0.000199198	1105	0.000398397	1105	3.6054e-07	3.59641e-07
		0.5897	6077	62	6015	124	6139	0.0201987	0.0201922		1	1106	0.000199388	1106	0.000398775	1106	3.60556e-07	3.59641e-07
		0.5895	6078	62	6016	124	6140	0.0201954	0.0201922		1	1107	0.000199577	1107	0.000399154	1107	3.60572e-07	3.59641e-07
		0.5886	6079	62	6017	124	6141	0.0201922	0.0201922		1	1108	0.000199766	1108	0.000399532	1108	3.60589e-07	3.59641e-07
		0.5885	6079	63	6016	126	6142	0.0205145	0.0204745		1	1109	0.000199956	1109	0.000399911	1109	3.60605e-07	3.59641e-07
		0.5877	6082	63	6019	126	6145	0.0205045	0.0204745		1	1110	0.000200145	1110	0.000400291	1110	3.60622e-07	3.59641e-07
		0.5876	6083	63	6020	126	6146	0.0205011	0.0204745		1	1111	0.000200335	1111	0.00040067	1111	3.60639e-07	3.59641e-07
		0.5873	6084	63	6021	126	6147	0.0204978	0.0204745		1	1112	0.000200525	1112	0.00040105	1112	3.60657e-07	3.59641e-07
		0.5856	6085	63	6022	126	6148	0.0204945	0.0204745		1	1113	0.000200715	1113	0.000401431	1113	3.60675e-07	3.59641e-07
		0.5853	6086	63	6023	126	6149	0.0204911	0.0204745		1	1114	0.000200906	1114	0.000401811	1114	3.60693e-07	3.59641e-07
		0.5851	6087	63	6024	126	6150	0.0204878	0.0204745		1	1115	0.000201096	1115	0.000402192	1115	3.60711e-07	3.59641e-07
		0.5839	6088	63	6025	126	6151	0.0204845	0.0204745		1	1116	0.000201287	1116	0.000402574	1116	3.60729e-07	3.59641e-07
		0.5829	6089	63	6026	126	6152	0.0204811	0.0204745		1	1117	0.000201478	1117	0.000402956	1117	3.60748e-07	3.59641e-07
		0.5821	6090	63	6027	126	6153	0.0204778	0.0204745		1	1118	0.000201669	1118	0.000403338	1118	3.60767e-07	3.59641e-07
		0.5807	6091	63	6028	126	6154	0.0204745	0.0204745		1	1119	0.00020186	1119	0.00040372	1119	3.60786e-07	3.59641e-07
		0.5806	6091	64	6027	128	6155	0.0207961	0.020722		1	1120	0.000202051	1120	0.000404103	1120	3.60806e-07	3.59641e-07
		0.5803	6092	64	6028	128	6156	0.0207927	0.020722		1	1121	0.000202243	1121	0.000404486	1121	3.60826e-07	3.59641e-07
		0.5802	6093	64	6029	128	6157	0.0207893	0.020722		1	1122	0.000202435	1122	0.000404869	1122	3.60846e-07	3.59641e-07
		0.5785	6095	64	6031	128	6159	0.0207826	0.020722		1	1123	0.000202627	1123	0.000405253	1123	3.60867e-07	3.59641e-07
		0.5784	6097	64	6033	128	6161	0.0207758	0.020722		1	1124	0.000202819	1124	0.000405638	1124	3.60888e-07	3.59641e-07
		0.5776	6099	64	6035	128	6163	0.0207691	0.020722		1	1125	0.000203011	1125	0.000406022	1125	3.60909e-07	3.59641e-07
		0.5772	6100	64	6036	128	6164	0.0207657	0.020722		1	1126	0.000203204	1126	0.000406407	1126	3.6093e-07	3.59641e-07
		0.5771	6103	64	6039	128	6167	0.0207556	0.020722		1	1127	0.000203396	1127	0.000406793	1127	3.60952e-07	3.59641e-07
		0.5767	6104	64	6040	128	6168	0.0207523	0.020722		1	1128	0.000203589	1128	0.000407179	1128	3.60974e-07	3.59641e-07
		0.5762	6105	64	6041	128	6169	0.0207489	0.020722		1	1129	0.000203783	1129	0.000407565	1129	3.60997e-07	3.59641e-07
		0.5749	6106	64	6042	128	6170	0.0207455	0.020722		1	1130	0.000203976	1130	0.000407952	1130	3.61019e-07	3.59641e-07
		0.5746	6107	64	6043	128	6171	0.0207422	0.020722		1	1131	0.000204169	1131	0.000408339	1131	3.61042e-07	3.59641e-07
		0.5732	6108	64	6044	128	6172	0.0207388	0.020722		1	1132	0.000204363	1132	0.000408726	1132	3.61066e-07	3.59641e-07
		0.5719	6109	64	6045	128	6173	0.0207355	0.020722		1	1133	0.000204557	1133	0.000409114	1133	3.6109e-07	3.59641e-07
		0.5717	6110	64	6046	128	6174	0.0207321	0.020722		1	1134	0.000204751	1134	0.000409503	1134	3.61114e-07	3.59641e-07
		0.5715	6111	64	6047	128	6175	0.0207287	0.020722		1	1135	0.000204946	1135	0.000409892	1135	3.61138e-07	3.59641e-07
		0.5714	6113	64	6049	128	6177	0.020722	0.020722		1	1136	0.000205141	1136	0.000410281	1136	3.61163e-07	3.59641e-07
		0.5705	6113	65	6048	130	6178	0.0210424	0.0210254		1	1137	0.000205335	1137	0.000410671	1137	3.61188e-07	3.59641e-07
		0.5697	6118	65	6053	130	6183	0.0210254	0.0210254		1	1138	0.000205531	1138	0.000411061	1138	3.61214e-07	3.59641e-07
		0.5696	6118	66	6052	132	6184	0.0213454	0.0213316		1	1139	0.000205726	1139	0.000411452	1139	3.6124e-07	3.59641e-07
		0.5676	6121	66	6055	132	6187	0.0213351	0.0213316		1	1140	0.000205922	1140	0.000411843	1140	3.61266e-07	3.59641e-07
		0.5663	6122	66	6056	132	6188	0.0213316	0.0213316		1	1141	0.000206117	1141	0.000412235	1141	3.61293e-07	3.59641e-07
		0.5658	6122	67	6055	134	6189	0.0216513	0.0215399		1	1142	0.000206314	1142	0.000412627	1142	3.6132e-07	3.59641e-07
		0.5657	6123	67	6056	134	6190	0.0216478	0.0215399		1	1143	0.00020651	1143	0.00041302	1143	3.61347e-07	3.59641e-07
		0.5654	6124	67	6057	134	6191	0.0216443	0.0215399		1	1144	0.000206706	1144	0.000413413	1144	3.61375e-07	3.59641e-07
		0.5651	6125	67	6058	134	6192	0.0216408	0.0215399		1	1145	0.000206903	1145	0.000413807	1145	3.61403e-07	3.59641e-07
		0.5647	6127	67	6060	134	6194	0.0216338	0.0215399		1	1146	0.0002071	1146	0.000414201	1146	3.61432e-07	3.59641e-07
		0.5639	6128	67	6061	134	6195	0.0216303	0.0215399		1	1147	0.000207298	1147	0.000414596	1147	3.61461e-07	3.59641e-07
		0.5633	6129	67	6062	134	6196	0.0216269	0.0215399		1	1148	0.000207495	1148	0.000414991	1148	3.6149e-07	3.59641e-07
		0.5616	6130	67	6063	134	6197	0.0216234	0.0215399		1	1149	0.000207693	1149	0.000415387	1149	3.6152e-07	3.59641e-07
		0.5612	6135	67	6068	134	6202	0.0216059	0.0215399		1	1150	0.000207892	1150	0.000415783	1150	3.6155e-07	3.59641e-07
		0.5609	6136	67	6069	134	6203	0.0216025	0.0215399		1	1151	0.00020809	1151	0.00041618	1151	3.61581e-07	3.59641e-07
		0.5607	6137	67	6070	134	6204	0.021599	0.0215399		1	1152	0.000208289	1152	0.000416577	1152	3.61612e-07	3.59641e-07
		0.5605	6138	67	6071	134	6205	0.0215955	0.0215399		1	1153	0.000208488	1153	0.000416975	1153	3.61644e-07	3.59641e-07
		0.5597	6139	67	6072	134	6206	0.021592	0.0215399		1	1154	0.000208687	1154	0.000417374	1154	3.61676e-07	3.59641e-07
		0.5592	6140	67	6073	134	6207	0.0215885	0.0215399		1	1155	0.000208887	1155	0.000417773	1155	3.61708e-07	3.59641e-07
		0.559	6141	67	6074	134	6208	0.0215851	0.0215399		1	1156	0.000209087	1156	0.000418173	1156	3.61741e-07	3.59641e-07
		0.5584	6142	67	6075	134	6209	0.0215816	0.0215399		1	1157	0.000209287	1157	0.000418573	1157	3.61775e-07	3.59641e-07
		0.5565	6144	67	6077	134	6211	0.0215746	0.0215399		1	1158	0.000209487	1158	0.000418974	1158	3.61809e-07	3.59641e-07
		0.5562	6145	67	6078	134	6212	0.0215712	0.0215399		1	1159	0.000209688	1159	0.000419376	1159	3.61843e-07	3.59641e-07
		0.5549	6146	67	6079	134	6213	0.0215677	0.0215399		1	1160	0.000209889	1160	0.000419778	1160	3.61878e-07	3.59641e-07
		0.5548	6147	67	6080	134	6214	0.0215642	0.0215399		1	1161	0.000210091	1161	0.000420181	1161	3.61913e-07	3.59641e-07
		0.5544	6149	67	6082	134	6216	0.0215573	0.0215399		1	1162	0.000210292	1162	0.000420585	1162	3.61949e-07	3.59641e-07
		0.5535	6150	67	6083	134	6217	0.0215538	0.0215399		1	1163	0.000210494	1163	0.000420989	1163	3.61985e-07	3.59641e-07
		0.5534	6151	67	6084	134	6218	0.0215503	0.0215399		1	1164	0.000210697	1164	0.000421394	1164	3.62022e-07	3.59641e-07
		0.5532	6152	67	6085	134	6219	0.0215469	0.0215399		1	1165	0.0002109	1165	0.000421799	1165	3.62059e-07	3.59641e-07
		0.5527	6153	67	6086	134	6220	0.0215434	0.0215399		1	1166	0.000211103	1166	0.000422205	1166	3.62097e-07	3.59641e-07
		0.5526	6154	67	6087	134	6221	0.0215399	0.0215399		1	1167	0.000211306	1167	0.000422612	1167	3.62136e-07	3.59641e-07
		0.5524	6155	68	6087	136	6223	0.0218544	0.0218509		1	1168	0.00021151	1168	0.00042302	1168	3.62174e-07	3.59641e-07
		0.5516	6156	68	6088	136	6224	0.0218509	0.0218509		1	1169	0.000211714	1169	0.000423428	1169	3.62214e-07	3.59641e-07
		0.5506	6160	69	6091	138	6229	0.0221544	0.0221509		1	1170	0.000211918	1170	0.000423837	1170	3.62254e-07	3.59641e-07
		0.5505	6161	69	6092	138	6230	0.0221509	0.0221509		1	1171	0.000212123	1171	0.000424247	1171	3.62294e-07	3.59641e-07
		0.5503	6161	70	6091	140	6231	0.0224683	0.0224036		1	1172	0.000212328	1172	0.000424657	1172	3.62335e-07	3.59641e-07
		0.5495	6162	70	6092	140	6232	0.0224647	0.0224036		1	1173	0.000212534	1173	0.000425068	1173	3.62377e-07	3.59641e-07
		0.5486	6163	70	6093	140	6233	0.0224611	0.0224036		1	1174	0.00021274	1174	0.00042548	1174	3.62419e-07	3.59641e-07
		0.5472	6164	70	6094	140	6234	0.0224575	0.0224036		1	1175	0.000212946	1175	0.000425893	1175	3.62462e-07	3.59641e-07
		0.5467	6166	70	6096	140	6236	0.0224503	0.0224036		1	1176	0.000213153	1176	0.000426306	1176	3.62505e-07	3.59641e-07
		0.5465	6168	70	6098	140	6238	0.0224431	0.0224036		1	1177	0.00021336	1177	0.00042672	1177	3.62549e-07	3.59641e-07
		0.5464	6169	70	6099	140	6239	0.0224395	0.0224036		1	1178	0.000213568	1178	0.000427135	1178	3.62593e-07	3.59641e-07
		0.5455	6170	70	6100	140	6240	0.0224359	0.0224036		1	1179	0.000213775	1179	0.000427551	1179	3.62639e-07	3.59641e-07
		0.5448	6171	70	6101	140	6241	0.0224323	0.0224036		1	1180	0.000213984	1180	0.000427967	1180	3.62684e-07	3.59641e-07
		0.5444	6173	70	6103	140	6243	0.0224251	0.0224036		1	1181	0.000214192	1181	0.000428385	1181	3.62731e-07	3.59641e-07
		0.5442	6174	70	6104	140	6244	0.0224215	0.0224036		1	1182	0.000214401	1182	0.000428803	1182	3.62777e-07	3.59641e-07
		0.5435	6175	70	6105	140	6245	0.0224179	0.0224036		1	1183	0.000214611	1183	0.000429222	1183	3.62825e-07	3.59641e-07
		0.5429	6176	70	6106	140	6246	0.0224143	0.0224036		1	1184	0.000214821	1184	0.000429642	1184	3.62873e-07	3.59641e-07
		0.5428	6177	70	6107	140	6247	0.0224108	0.0224036		1	1185	0.000215031	1185	0.000430063	1185	3.62922e-07	3.59641e-07
		0.5426	6178	70	6108	140	6248	0.0224072	0.0224036		1	1186	0.000215242	1186	0.000430484	1186	3.62971e-07	3.59641e-07
		0.5424	6179	70	6109	140	6249	0.0224036	0.0224036		1	1187	0.000215453	1187	0.000430907	1187	3.63022e-07	3.59641e-07
		0.5413	6179	72	6107	144	6251	0.0230363	0.0230142		1	1188	0.000215665	1188	0.00043133	1188	3.63072e-07	3.59641e-07
		0.5394	6180	72	6108	144	6252	0.0230326	0.0230142		1	1189	0.000215877	1189	0.000431754	1189	3.63124e-07	3.59641e-07
		0.5388	6181	72	6109	144	6253	0.0230289	0.0230142		1	1190	0.00021609	1190	0.000432179	1190	3.63176e-07	3.59641e-07
		0.5384	6182	72	6110	144	6254	0.0230253	0.0230142		1	1191	0.000216303	1191	0.000432605	1191	3.63229e-07	3.59641e-07
		0.5383	6183	72	6111	144	6255	0.0230216	0.0230142		1	1192	0.000216516	1192	0.000433033	1192	3.63282e-07	3.59641e-07
		0.5382	6184	72	6112	144	6256	0.0230179	0.0230142		1	1193	0.00021673	1193	0.00043346	1193	3.63337e-07	3.59641e-07
		0.5381	6185	72	6113	144	6257	0.0230142	0.0230142		1	1194	0.000216945	1194	0.000433889	1194	3.63391e-07	3.59641e-07
		0.5375	6185	73	6112	146	6258	0.0233301	0.0232336		1	1195	0.00021716	1195	0.000434319	1195	3.63447e-07	3.59641e-07
		0.5374	6186	73	6113	146	6259	0.0233264	0.0232336		1	1196	0.000217375	1196	0.00043475	1196	3.63503e-07	3.59641e-07
		0.537	6187	73	6114	146	6260	0.0233227	0.0232336		1	1197	0.000217591	1197	0.000435182	1197	3.63561e-07	3.59641e-07
		0.5348	6188	73	6115	146	6261	0.023319	0.0232336		1	1198	0.000217807	1198	0.000435615	1198	3.63618e-07	3.59641e-07
		0.5345	6189	73	6116	146	6262	0.0233152	0.0232336		1	1199	0.000218024	1199	0.000436049	1199	3.63677e-07	3.59641e-07
		0.5343	6190	73	6117	146	6263	0.0233115	0.0232336		1	1200	0.000218242	1200	0.000436484	1200	3.63736e-07	3.59641e-07
		0.5342	6192	73	6119	146	6265	0.0233041	0.0232336		1	1201	0.00021846	1201	0.00043692	1201	3.63797e-07	3.59641e-07
		0.5339	6193	73	6120	146	6266	0.0233004	0.0232336		1	1202	0.000218678	1202	0.000437357	1202	3.63857e-07	3.59641e-07
		0.5335	6194	73	6121	146	6267	0.0232966	0.0232336		1	1203	0.000218897	1203	0.000437795	1203	3.63919e-07	3.59641e-07
		0.5328	6195	73	6122	146	6268	0.0232929	0.0232336		1	1204	0.000219117	1204	0.000438234	1204	3.63982e-07	3.59641e-07
		0.5313	6197	73	6124	146	6270	0.0232855	0.0232336		1	1205	0.000219337	1205	0.000438674	1205	3.64045e-07	3.59641e-07
		0.5305	6198	73	6125	146	6271	0.0232818	0.0232336		1	1206	0.000219558	1206	0.000439115	1206	3.64109e-07	3.59641e-07
		0.5303	6199	73	6126	146	6272	0.0232781	0.0232336		1	1207	0.000219779	1207	0.000439558	1207	3.64174e-07	3.59641e-07
		0.53	6200	73	6127	146	6273	0.0232744	0.0232336		1	1208	0.000220001	1208	0.000440002	1208	3.6424e-07	3.59641e-07
		0.5297	6202	73	6129	146	6275	0.0232669	0.0232336		1	1209	0.000220223	1209	0.000440446	1209	3.64306e-07	3.59641e-07
		0.5296	6205	73	6132	146	6278	0.0232558	0.0232336		1	1210	0.000220446	1210	0.000440892	1210	3.64374e-07	3.59641e-07
		0.5295	6206	73	6133	146	6279	0.0232521	0.0232336		1	1211	0.00022067	1211	0.000441339	1211	3.64442e-07	3.59641e-07
		0.5287	6207	73	6134	146	6280	0.0232484	0.0232336		1	1212	0.000220894	1212	0.000441787	1212	3.64511e-07	3.59641e-07
		0.5283	6208	73	6135	146	6281	0.0232447	0.0232336		1	1213	0.000221118	1213	0.000442237	1213	3.64581e-07	3.59641e-07
		0.5282	6209	73	6136	146	6282	0.023241	0.0232336		1	1214	0.000221344	1214	0.000442688	1214	3.64652e-07	3.59641e-07
		0.5267	6211	73	6138	146	6284	0.0232336	0.0232336		1	1215	0.00022157	1215	0.00044314	1215	3.64724e-07	3.59641e-07
		0.5263	6211	74	6137	148	6285	0.0235481	0.0235107		1	1216	0.000221796	1216	0.000443593	1216	3.64797e-07	3.59641e-07
		0.526	6212	74	6138	148	6286	0.0235444	0.0235107		1	1217	0.000222024	1217	0.000444047	1217	3.6487e-07	3.59641e-07
		0.5257	6213	74	6139	148	6287	0.0235406	0.0235107		1	1218	0.000222251	1218	0.000444503	1218	3.64945e-07	3.59641e-07
		0.5254	6214	74	6140	148	6288	0.0235369	0.0235107		1	1219	0.00022248	1219	0.00044496	1219	3.6502e-07	3.59641e-07
		0.524	6215	74	6141	148	6289	0.0235332	0.0235107		1	1220	0.000222709	1220	0.000445418	1220	3.65097e-07	3.59641e-07
		0.5237	6216	74	6142	148	6290	0.0235294	0.0235107		1	1221	0.000222939	1221	0.000445878	1221	3.65174e-07	3.59641e-07
		0.5223	6217	74	6143	148	6291	0.0235257	0.0235107		1	1222	0.000223169	1222	0.000446338	1222	3.65252e-07	3.59641e-07
		0.5216	6218	74	6144	148	6292	0.0235219	0.0235107		1	1223	0.0002234	1223	0.000446801	1223	3.65332e-07	3.59641e-07
		0.5213	6220	74	6146	148	6294	0.0235145	0.0235107		1	1224	0.000223632	1224	0.000447264	1224	3.65412e-07	3.59641e-07
		0.5207	6221	74	6147	148	6295	0.0235107	0.0235107		1	1225	0.000223865	1225	0.000447729	1225	3.65493e-07	3.59641e-07
		0.5195	6221	75	6146	150	6296	0.0238247	0.023802		1	1226	0.000224098	1226	0.000448196	1226	3.65576e-07	3.59641e-07
		0.5193	6222	75	6147	150	6297	0.0238209	0.023802		1	1227	0.000224332	1227	0.000448664	1227	3.65659e-07	3.59641e-07
		0.5189	6223	75	6148	150	6298	0.0238171	0.023802		1	1228	0.000224566	1228	0.000449133	1228	3.65743e-07	3.59641e-07
		0.5183	6224	75	6149	150	6299	0.0238133	0.023802		1	1229	0.000224802	1229	0.000449604	1229	3.65829e-07	3.59641e-07
		0.5182	6225	75	6150	150	6300	0.0238095	0.023802		1	1230	0.000225038	1230	0.000450076	1230	3.65915e-07	3.59641e-07
		0.5181	6226	75	6151	150	6301	0.0238057	0.023802		1	1231	0.000225275	1231	0.000450549	1231	3.66003e-07	3.59641e-07
		0.5176	6227	75	6152	150	6302	0.023802	0.023802		1	1232	0.000225512	1232	0.000451025	1232	3.66091e-07	3.59641e-07
		0.5172	6228	76	6152	152	6304	0.0241117	0.0241117		1	1233	0.000225751	1233	0.000451501	1233	3.66181e-07	3.59641e-07
		0.5169	6228	77	6151	154	6305	0.0244251	0.0244251		1	1234	0.00022599	1234	0.000451979	1234	3.66272e-07	3.59641e-07
		0.5167	6228	78	6150	156	6306	0.0247383	0.0246875		1	1235	0.00022623	1235	0.000452459	1235	3.66364e-07	3.59641e-07
		0.5144	6229	78	6151	156	6307	0.0247344	0.0246875		1	1236	0.00022647	1236	0.00045294	1236	3.66457e-07	3.59641e-07
		0.514	6230	78	6152	156	6308	0.0247305	0.0246875		1	1237	0.000226712	1237	0.000453423	1237	3.66551e-07	3.59641e-07
		0.5137	6231	78	6153	156	6309	0.0247266	0.0246875		1	1238	0.000226954	1238	0.000453908	1238	3.66646e-07	3.59641e-07
		0.5132	6233	78	6155	156	6311	0.0247187	0.0246875		1	1239	0.000227197	1239	0.000454394	1239	3.66742e-07	3.59641e-07
		0.513	6234	78	6156	156	6312	0.0247148	0.0246875		1	1240	0.000227441	1240	0.000454882	1240	3.6684e-07	3.59641e-07
		0.5128	6236	78	6158	156	6314	0.024707	0.0246875		1	1241	0.000227685	1241	0.000455371	1241	3.66939e-07	3.59641e-07
		0.5122	6237	78	6159	156	6315	0.0247031	0.0246875		1	1242	0.000227931	1242	0.000455862	1242	3.67039e-07	3.59641e-07
		0.5119	6238	78	6160	156	6316	0.0246992	0.0246875		1	1243	0.000228177	1243	0.000456355	1243	3.6714e-07	3.59641e-07
		0.5114	6239	78	6161	156	6317	0.0246953	0.0246875		1	1244	0.000228425	1244	0.000456849	1244	3.67242e-07	3.59641e-07
		0.5102	6240	78	6162	156	6318	0.0246914	0.0246875		1	1245	0.000228673	1245	0.000457345	1245	3.67346e-07	3.59641e-07
		0.5095	6241	78	6163	156	6319	0.0246875	0.0246875		1	1246	0.000228922	1246	0.000457843	1246	3.67451e-07	3.59641e-07
		0.5093	6241	79	6162	158	6320	0.025	0.0249566		1	1247	0.000229172	1247	0.000458343	1247	3.67557e-07	3.59641e-07
		0.5088	6242	79	6163	158	6321	0.024996	0.0249566		1	1248	0.000229422	1248	0.000458845	1248	3.67664e-07	3.59641e-07
		0.5083	6243	79	6164	158	6322	0.0249921	0.0249566		1	1249	0.000229674	1249	0.000459348	1249	3.67773e-07	3.59641e-07
		0.5082	6244	79	6165	158	6323	0.0249881	0.0249566		1	1250	0.000229927	1250	0.000459853	1250	3.67882e-07	3.59641e-07
		0.5076	6245	79	6166	158	6324	0.0249842	0.0249566		1	1251	0.00023018	1251	0.00046036	1251	3.67994e-07	3.59641e-07
		0.5073	6246	79	6167	158	6325	0.0249802	0.0249566		1	1252	0.000230434	1252	0.000460869	1252	3.68106e-07	3.59641e-07
		0.5059	6247	79	6168	158	6326	0.0249763	0.0249566		1	1253	0.00023069	1253	0.00046138	1253	3.6822e-07	3.59641e-07
		0.5058	6248	79	6169	158	6327	0.0249723	0.0249566		1	1254	0.000230946	1254	0.000461892	1254	3.68335e-07	3.59641e-07
		0.5056	6249	79	6170	158	6328	0.0249684	0.0249566		1	1255	0.000231204	1255	0.000462407	1255	3.68452e-07	3.59641e-07
		0.5055	6250	79	6171	158	6329	0.0249644	0.0249566		1	1256	0.000231462	1256	0.000462924	1256	3.6857e-07	3.59641e-07
		0.5047	6252	79	6173	158	6331	0.0249566	0.0249566		1	1257	0.000231721	1257	0.000463442	1257	3.68689e-07	3.59641e-07
		0.5038	6252	80	6172	160	6332	0.0252685	0.0252088		1	1258	0.000231981	1258	0.000463963	1258	3.6881e-07	3.59641e-07
		0.5025	6254	80	6174	160	6334	0.0252605	0.0252088		1	1259	0.000232243	1259	0.000464485	1259	3.68932e-07	3.59641e-07
		0.5023	6255	80	6175	160	6335	0.0252565	0.0252088		1	1260	0.000232505	1260	0.00046501	1260	3.69055e-07	3.59641e-07
		0.5017	6256	80	6176	160	6336	0.0252525	0.0252088		1	1261	0.000232768	1261	0.000465536	1261	3.6918e-07	3.59641e-07
		0.5014	6257	80	6177	160	6337	0.0252485	0.0252088		1	1262	0.000233033	1262	0.000466065	1262	3.69307e-07	3.59641e-07
		0.5	6258	80	6178	160	6338	0.0252446	0.0252088		1	1263	0.000233298	1263	0.000466596	1263	3.69435e-07	3.59641e-07
		0.4999	6259	80	6179	160	6339	0.0252406	0.0252088		1	1264	0.000233565	1264	0.000467129	1264	3.69564e-07	3.59641e-07
		0.4991	6260	80	6180	160	6340	0.0252366	0.0252088		1	1265	0.000233832	1265	0.000467664	1265	3.69695e-07	3.59641e-07
		0.499	6261	80	6181	160	6341	0.0252326	0.0252088		1	1266	0.000234101	1266	0.000468201	1266	3.69827e-07	3.59641e-07
		0.4989	6262	80	6182	160	6342	0.0252286	0.0252088		1	1267	0.00023437	1267	0.000468741	1267	3.69961e-07	3.59641e-07
		0.4988	6264	80	6184	160	6344	0.0252207	0.0252088		1	1268	0.000234641	1268	0.000469283	1268	3.70097e-07	3.59641e-07
		0.4979	6265	80	6185	160	6345	0.0252167	0.0252088		1	1269	0.000234913	1269	0.000469827	1269	3.70234e-07	3.59641e-07
		0.4977	6266	80	6186	160	6346	0.0252127	0.0252088		1	1270	0.000235186	1270	0.000470373	1270	3.70372e-07	3.59641e-07
		0.4967	6267	80	6187	160	6347	0.0252088	0.0252088		1	1271	0.000235461	1271	0.000470922	1271	3.70513e-07	3.59641e-07
		0.4965	6267	81	6186	162	6348	0.0255198	0.0255158		1	1272	0.000235736	1272	0.000471472	1272	3.70654e-07	3.59641e-07
		0.4964	6268	81	6187	162	6349	0.0255158	0.0255158		1	1273	0.000236013	1273	0.000472026	1273	3.70798e-07	3.59641e-07
		0.4954	6268	82	6186	164	6350	0.0258268	0.0258268		1	1274	0.000236291	1274	0.000472581	1274	3.70943e-07	3.59641e-07
		0.4951	6268	83	6185	166	6351	0.0261376	0.0261376		1	1275	0.00023657	1275	0.000473139	1275	3.7109e-07	3.59641e-07
		0.4945	6268	84	6184	168	6352	0.0264484	0.0263571		1	1276	0.00023685	1276	0.0004737	1276	3.71238e-07	3.59641e-07
		0.4941	6271	84	6187	168	6355	0.0264359	0.0263571		1	1277	0.000237131	1277	0.000474262	1277	3.71388e-07	3.59641e-07
		0.4926	6272	84	6188	168	6356	0.0264317	0.0263571		1	1278	0.000237414	1278	0.000474828	1278	3.7154e-07	3.59641e-07
		0.4923	6275	84	6191	168	6359	0.0264192	0.0263571		1	1279	0.000237698	1279	0.000475396	1279	3.71693e-07	3.59641e-07
		0.4922	6276	84	6192	168	6360	0.0264151	0.0263571		1	1280	0.000237983	1280	0.000475966	1280	3.71848e-07	3.59641e-07
		0.4921	6277	84	6193	168	6361	0.0264109	0.0263571		1	1281	0.000238269	1281	0.000476539	1281	3.72005e-07	3.59641e-07
		0.4915	6278	84	6194	168	6362	0.0264068	0.0263571		1	1282	0.000238557	1282	0.000477114	1282	3.72164e-07	3.59641e-07
		0.4911	6281	84	6197	168	6365	0.0263943	0.0263571		1	1283	0.000238846	1283	0.000477692	1283	3.72325e-07	3.59641e-07
		0.491	6282	84	6198	168	6366	0.0263902	0.0263571		1	1284	0.000239137	1284	0.000478273	1284	3.72487e-07	3.59641e-07
		0.4902	6283	84	6199	168	6367	0.0263861	0.0263571		1	1285	0.000239428	1285	0.000478856	1285	3.72651e-07	3.59641e-07
		0.4899	6284	84	6200	168	6368	0.0263819	0.0263571		1	1286	0.000239721	1286	0.000479443	1286	3.72817e-07	3.59641e-07
		0.4888	6285	84	6201	168	6369	0.0263778	0.0263571		1	1287	0.000240016	1287	0.000480031	1287	3.72985e-07	3.59641e-07
		0.4882	6286	84	6202	168	6370	0.0263736	0.0263571		1	1288	0.000240311	1288	0.000480623	1288	3.73154e-07	3.59641e-07
		0.4879	6287	84	6203	168	6371	0.0263695	0.0263571		1	1289	0.000240609	1289	0.000481217	1289	3.73326e-07	3.59641e-07
		0.4877	6288	84	6204	168	6372	0.0263653	0.0263571		1	1290	0.000240907	1290	0.000481814	1290	3.73499e-07	3.59641e-07
		0.4874	6289	84	6205	168	6373	0.0263612	0.0263571		1	1291	0.000241207	1291	0.000482414	1291	3.73675e-07	3.59641e-07
		0.4867	6290	84	6206	168	6374	0.0263571	0.0263571		1	1292	0.000241508	1292	0.000483017	1292	3.73852e-07	3.59641e-07
		0.4866	6290	85	6205	170	6375	0.0266667	0.0266124		1	1293	0.000241811	1293	0.000483623	1293	3.74031e-07	3.59641e-07
		0.4863	6291	85	6206	170	6376	0.0266625	0.0266124		1	1294	0.000242116	1294	0.000484231	1294	3.74213e-07	3.59641e-07
		0.4861	6292	85	6207	170	6377	0.0266583	0.0266124		1	1295	0.000242421	1295	0.000484843	1295	3.74396e-07	3.59641e-07
		0.485	6293	85	6208	170	6378	0.0266541	0.0266124		1	1296	0.000242729	1296	0.000485457	1296	3.74581e-07	3.59641e-07
		0.4845	6296	85	6211	170	6381	0.0266416	0.0266124		1	1297	0.000243037	1297	0.000486075	1297	3.74768e-07	3.59641e-07
		0.4824	6298	85	6213	170	6383	0.0266332	0.0266124		1	1298	0.000243348	1298	0.000486695	1298	3.74958e-07	3.59641e-07
		0.481	6302	85	6217	170	6387	0.0266166	0.0266124		1	1299	0.000243659	1299	0.000487319	1299	3.75149e-07	3.59641e-07
		0.4807	6303	85	6218	170	6388	0.0266124	0.0266124		1	1300	0.000243973	1300	0.000487946	1300	3.75343e-07	3.59641e-07
		0.4803	6308	86	6222	172	6394	0.0269002	0.0268414		1	1301	0.000244288	1301	0.000488575	1301	3.75538e-07	3.59641e-07
		0.4801	6309	86	6223	172	6395	0.026896	0.0268414		1	1302	0.000244604	1302	0.000489208	1302	3.75736e-07	3.59641e-07
		0.4799	6310	86	6224	172	6396	0.0268918	0.0268414		0.9999	1303	0.000244922	1303	0.000489845	1303	3.75936e-07	4.03384e-06
		0.4793	6311	86	6225	172	6397	0.0268876	0.0268414		0.9999	1304	0.000245242	1304	0.000490484	1304	3.76138e-07	4.03384e-06
		0.4786	6312	86	6226	172	6398	0.0268834	0.0268414		0.9999	1305	0.000245563	1305	0.000491127	1305	3.76342e-07	4.03384e-06
		0.4782	6313	86	6227	172	6399	0.0268792	0.0268414		0.9999	1306	0.000245886	1306	0.000491773	1306	3.76549e-07	4.03384e-06
		0.4772	6314	86	6228	172	6400	0.026875	0.0268414		0.9999	1307	0.000246211	1307	0.000492422	1307	3.76757e-07	4.03384e-06
		0.4761	6315	86	6229	172	6401	0.0268708	0.0268414		0.9999	1308	0.000246537	1308	0.000493075	1308	3.76968e-07	4.03384e-06
		0.4751	6317	86	6231	172	6403	0.0268624	0.0268414		0.9999	1309	0.000246865	1309	0.000493731	1309	3.77182e-07	4.03384e-06
		0.4742	6318	86	6232	172	6404	0.0268582	0.0268414		0.9999	1310	0.000247195	1310	0.00049439	1310	3.77397e-07	4.03384e-06
		0.4741	6320	86	6234	172	6406	0.0268498	0.0268414		0.9999	1311	0.000247527	1311	0.000495053	1311	3.77615e-07	4.03384e-06
		0.4731	6321	86	6235	172	6407	0.0268456	0.0268414		0.9999	1312	0.00024786	1312	0.00049572	1312	3.77835e-07	4.03384e-06
		0.472	6322	86	6236	172	6408	0.0268414	0.0268414		0.9999	1313	0.000248195	1313	0.00049639	1313	3.78058e-07	4.03384e-06
		0.4711	6323	88	6235	176	6411	0.0274528	0.0273462		0.9999	1314	0.000248532	1314	0.000497063	1314	3.78282e-07	4.03384e-06
		0.47	6324	88	6236	176	6412	0.0274485	0.0273462		0.9999	1315	0.00024887	1315	0.00049774	1315	3.7851e-07	4.03384e-06
		0.4691	6325	88	6237	176	6413	0.0274443	0.0273462		0.9999	1316	0.000249211	1316	0.000498421	1316	3.78739e-07	4.03384e-06
		0.4681	6326	88	6238	176	6414	0.02744	0.0273462		0.9999	1317	0.000249553	1317	0.000499106	1317	3.78972e-07	4.03384e-06
		0.468	6328	88	6240	176	6416	0.0274314	0.0273462		0.9999	1318	0.000249897	1318	0.000499794	1318	3.79206e-07	4.03384e-06
		0.4679	6329	88	6241	176	6417	0.0274271	0.0273462		0.9999	1319	0.000250243	1319	0.000500486	1319	3.79443e-07	4.03384e-06
		0.4676	6330	88	6242	176	6418	0.0274229	0.0273462		0.9999	1320	0.000250591	1320	0.000501181	1320	3.79683e-07	4.03384e-06
		0.4671	6331	88	6243	176	6419	0.0274186	0.0273462		0.9999	1321	0.00025094	1321	0.000501881	1321	3.79925e-07	4.03384e-06
		0.467	6333	88	6245	176	6421	0.0274101	0.0273462		0.9999	1322	0.000251292	1322	0.000502584	1322	3.8017e-07	4.03384e-06
		0.466	6334	88	6246	176	6422	0.0274058	0.0273462		0.9999	1323	0.000251646	1323	0.000503291	1323	3.80417e-07	4.03384e-06
		0.4657	6335	88	6247	176	6423	0.0274015	0.0273462		0.9999	1324	0.000252001	1324	0.000504003	1324	3.80667e-07	4.03384e-06
		0.4651	6336	88	6248	176	6424	0.0273973	0.0273462		0.9999	1325	0.000252359	1325	0.000504718	1325	3.80919e-07	4.03384e-06
[truncated: 7,814 more rows]

## Sheet: Spectral Level Data
Spectral Level Data		Confidence Threshold	Forward	Reverse	Correct	Incorrect	Total	Global FDR	q-value		Fit Confidence Threshold	Fit Forward	Fit Reverse	Fit Correct	Fit Incorrect	Fit Total	Fit Global FDR	Fit Local FDR
[truncated: 12,313 more rows]

[truncated: 16 more sheets: SAMPLE, Search Summary, Advanced Metadata, Speed and Distribution Analysis, Single Results Table, Protein FDR Summary, Distinct Peptide FDR Summary, Spectrum FDR Summary, PDST Controls, Protein Summary, Interpretation Protein Summary, Peptide Summary, Interpretation Peptide Summary, Distinct Peptide Summary, Feature Summary, Single Column Summary]
