# Supplementary material for: Data for the identification of proteins and post-translational modifications of proteins associated to histones H3 and H4 in S. cerevisiae, using tandem affinity purification coupled with mass spectrometry
Source: Data Brief. 2016 Feb 5;6:965–9. doi: 10.1016/j.dib.2016.01.068 (PMC4758224; doi:10.1016/j.dib.2016.01.068)
Supplement: Supplementary file 2 — Supplementary material [file mmc2.zip › Supplementary Tables_DiB/S4.xlsx]

## Sheet: Metadata
_RESULTS_version	5
RESULTS_SEARCH_STAT_search_begin_time_clock	2015-01-27 09:48:55
RESULTS_SEARCH_STAT_search_end_time_clock	2015-01-27 11:42:30
RESULTS_SEARCH_STAT_search_time_duration	#VALUE!
RESULTS_SEARCH_STAT_stage_signal_processing_begin_time_clock	2015-01-27 09:48:55
RESULTS_SEARCH_STAT_stage_signal_processing_end_time_clock	2015-01-27 11:15:39
RESULTS_SEARCH_STAT_stage_signal_processing_time_duration	#VALUE!
RESULTS_SEARCH_STAT_stage_waiting_begin_time_clock	2015-01-27 11:15:39
RESULTS_SEARCH_STAT_stage_waiting_end_time_clock	2015-01-27 11:15:40
RESULTS_SEARCH_STAT_stage_waiting_time_duration	1903-05-16
RESULTS_SEARCH_STAT_stage_searching_begin_time_clock	2015-01-27 11:15:40
RESULTS_SEARCH_STAT_stage_searching_end_time_clock	2015-01-27 11:41:28
RESULTS_SEARCH_STAT_stage_searching_time_duration	6136-06-15
RESULTS_SEARCH_STAT_stage_fdr_begin_time_clock	2015-01-27 11:41:30
RESULTS_SEARCH_STAT_stage_fdr_end_time_clock	2015-01-27 11:42:30
RESULTS_SEARCH_STAT_stage_fdr_time_duration	2062-09-22
RESULTS_SEARCH_STAT_task_fraglet_exe_begin_time_clock	2015-01-27 11:15:44
RESULTS_SEARCH_STAT_task_fraglet_exe_end_time_clock	2015-01-27 11:17:01
RESULTS_SEARCH_STAT_task_fraglet_exe_time_duration	76346
RESULTS_SEARCH_STAT_task_fraglet_exe_time_cpu	3592-09-12
RESULTS_SEARCH_STAT_task_taglet_exe_begin_time_clock	2015-01-27 11:19:13
RESULTS_SEARCH_STAT_task_taglet_exe_end_time_clock	2015-01-27 11:36:38
RESULTS_SEARCH_STAT_task_taglet_exe_time_duration	1045435
RESULTS_SEARCH_STAT_task_taglet_exe_time_cpu	#VALUE!
RESULTS_SEARCH_STAT_task_progroup_begin_time_clock	2015-01-27 11:36:38
RESULTS_SEARCH_STAT_task_progroup_end_time_clock	2015-01-27 11:41:27
RESULTS_SEARCH_STAT_task_progroup_time_duration	288990
RESULTS_SEARCH_STAT_task_progroup_time_cpu	2761-06-12
RESULTS_SEARCH_STAT_task_focusing_begin_time_clock	2015-01-27 11:17:01
RESULTS_SEARCH_STAT_task_focusing_end_time_clock	2015-01-27 11:19:13
RESULTS_SEARCH_STAT_task_focusing_time_duration	132475
RESULTS_SEARCH_STAT_task_focusing_time_cpu	178355
RESULTS_SEARCH_STAT_computer_memory	12285
RESULTS_SEARCH_STAT_computer_name	T55002
RESULTS_SEARCH_STAT_num_proteins	13246
RESULTS_SEARCH_STAT_num_residues	6026640
RESULTS_SEARCH_STAT_number_cores	12
RESULTS_SEARCH_STAT_number_licensed_tasks	16
RESULTS_SEARCH_STAT_number_processors	12
RESULTS_SEARCH_STAT_os	Windows 7 Professional Service Pack 1 (6.1.7601)
RESULTS_SEARCH_1_time_cpu	34382
RESULTS_SEARCH_1_time_duration	38282
RESULTS_SEARCH_1_version	5.0.0.4767
RESULTS_SEARCH_1_xml:id	SEARCH:1:635579489352229500_0
RESULTS_SEARCH_1_PARAMETERS_chemical_data_edited	FALSE
RESULTS_SEARCH_1_PARAMETERS_do_multiprecursor_search	TRUE
RESULTS_SEARCH_1_PARAMETERS_do_reverse_search	TRUE
RESULTS_SEARCH_1_PARAMETERS_max_quant_labels	35
RESULTS_SEARCH_1_PARAMETERS_maxresults	15
RESULTS_SEARCH_1_PARAMETERS_separate_searches	FALSE
RESULTS_SEARCH_1_PARAMETERS_MSTOLERANCE_type	dalton
RESULTS_SEARCH_1_PARAMETERS_MSTOLERANCE_value	0.05
RESULTS_SEARCH_1_PARAMETERS_MSMSTOLERANCE_type	dalton
RESULTS_SEARCH_1_PARAMETERS_MSMSTOLERANCE_value	0.1
RESULTS_SEARCH_1_PARAMETERS_MS_STANDARD_DEVIATION_type	dalton
RESULTS_SEARCH_1_PARAMETERS_MS_STANDARD_DEVIATION_value	0.0011
RESULTS_SEARCH_1_PARAMETERS_MSMS_STANDARD_DEVIATION_type	dalton
RESULTS_SEARCH_1_PARAMETERS_MSMS_STANDARD_DEVIATION_value	0.01
RESULTS_SEARCH_1_PARAMETERS_FASTA_filename	C:\AB SCIEX\ProteinPilot Data\SearchDatabases\SwissProt_140703.fasta
RESULTS_SEARCH_1_PARAMETERS_AUTO_CALIBRATION_ms	TRUE
RESULTS_SEARCH_1_PARAMETERS_AUTO_CALIBRATION_msexport	FALSE
RESULTS_SEARCH_1_PARAMETERS_AUTO_CALIBRATION_msms	TRUE
RESULTS_SEARCH_1_PARAMETERS_AUTO_CALIBRATION_msmstolsdratio	2.75
RESULTS_SEARCH_1_PARAMETERS_AUTO_CALIBRATION_mstolsdratio	7
RESULTS_SEARCH_1_PARAMETERS_AUTO_CALIBRATION_squareroot	TRUE
RESULTS_SEARCH_1_PARAMETERS_AUTO_CALIBRATION_type	dalton
RESULTS_SEARCH_1_PARAMETERS_AUTO_CALIBRATION_MCP_d_s_s_f	0.0666667
RESULTS_SEARCH_1_PARAMETERS_AUTO_CALIBRATION_MCP_d_s_w_f	3
RESULTS_SEARCH_1_PARAMETERS_AUTO_CALIBRATION_MCP_m_f_r_mbc	200
RESULTS_SEARCH_1_PARAMETERS_AUTO_CALIBRATION_MCP_m_m_c	10
RESULTS_SEARCH_1_PARAMETERS_AUTO_CALIBRATION_MCP_m_m_f_s	0.25
RESULTS_SEARCH_1_PARAMETERS_AUTO_CALIBRATION_MCP_m_m_p_f	0.33
RESULTS_SEARCH_1_PARAMETERS_AUTO_CALIBRATION_MCP_m_m_p_rms_f	1
RESULTS_SEARCH_1_PARAMETERS_AUTO_CALIBRATION_MCP_m_p_t_f	1
RESULTS_SEARCH_1_PARAMETERS_AUTO_CALIBRATION_MCP_m_r_h_n_b	15
RESULTS_SEARCH_1_PARAMETERS_AUTO_CALIBRATION_MCP_m_z_n_s	99
RESULTS_SEARCH_1_PARAMETERS_AUTO_CALIBRATION_MCP_m_z_s_mn_f_r	0.0666667
RESULTS_SEARCH_1_PARAMETERS_AUTO_CALIBRATION_MCP_m_z_s_mx_f_r	0.1
RESULTS_SEARCH_1_PARAMETERS_MS_AUTO_CALIBRATION_OUT_avres	-5.84597e-09
RESULTS_SEARCH_1_PARAMETERS_MS_AUTO_CALIBRATION_OUT_c0	7.09539e-05
RESULTS_SEARCH_1_PARAMETERS_MS_AUTO_CALIBRATION_OUT_c1minus1	-2.88804e-06
RESULTS_SEARCH_1_PARAMETERS_MS_AUTO_CALIBRATION_OUT_c2	0
RESULTS_SEARCH_1_PARAMETERS_MS_AUTO_CALIBRATION_OUT_file	1
RESULTS_SEARCH_1_PARAMETERS_MS_AUTO_CALIBRATION_OUT_partnumber	1
RESULTS_SEARCH_1_PARAMETERS_MS_AUTO_CALIBRATION_OUT_polyorder	1
RESULTS_SEARCH_1_PARAMETERS_MS_AUTO_CALIBRATION_OUT_sample	1
RESULTS_SEARCH_1_PARAMETERS_MS_AUTO_CALIBRATION_OUT_squareroot	TRUE
RESULTS_SEARCH_1_PARAMETERS_MSMS_AUTO_CALIBRATION_OUT_avres	-5.40384e-08
RESULTS_SEARCH_1_PARAMETERS_MSMS_AUTO_CALIBRATION_OUT_c0	-5.84659e-05
RESULTS_SEARCH_1_PARAMETERS_MSMS_AUTO_CALIBRATION_OUT_c1minus1	-1.84394e-07
RESULTS_SEARCH_1_PARAMETERS_MSMS_AUTO_CALIBRATION_OUT_c2	0
RESULTS_SEARCH_1_PARAMETERS_MSMS_AUTO_CALIBRATION_OUT_file	1
RESULTS_SEARCH_1_PARAMETERS_MSMS_AUTO_CALIBRATION_OUT_partnumber	1
RESULTS_SEARCH_1_PARAMETERS_MSMS_AUTO_CALIBRATION_OUT_polyorder	1
RESULTS_SEARCH_1_PARAMETERS_MSMS_AUTO_CALIBRATION_OUT_sample	1
RESULTS_SEARCH_1_PARAMETERS_MSMS_AUTO_CALIBRATION_OUT_squareroot	TRUE
RESULTS_SEARCH_1_PARAMETERS_MAX_PRECURSORS_FRAGLET	5
RESULTS_SEARCH_1_PARAMETERS_MAX_PRECURSORS_TAGLET	1
RESULTS_SEARCH_1_PARAMETERS_PRECURSORS_DR_FRAGLET	10
RESULTS_SEARCH_1_PARAMETERS_PRECURSORS_DR_TAGLET	3
RESULTS_SEARCH_1_PARAMETERS_DEFAULT_CHARGE_STATE_1_charge	2
RESULTS_SEARCH_1_PARAMETERS_DEFAULT_CHARGE_STATE_1_probability	1
RESULTS_SEARCH_1_PARAMETERS_DEFAULT_CHARGE_STATE_2_charge	3
RESULTS_SEARCH_1_PARAMETERS_DEFAULT_CHARGE_STATE_2_probability	1
RESULTS_SEARCH_1_PARAMETERS_DEFAULT_CHARGE_STATE_3_charge	4
RESULTS_SEARCH_1_PARAMETERS_DEFAULT_CHARGE_STATE_3_probability	1
RESULTS_SEARCH_1_PARAMETERS_VERSION	5.0.0.0, 4769
RESULTS_SEARCH_1_PARAMETERS_PARAGON_VERSION	5.0.0.0, 4767
RESULTS_SEARCH_1_PARAMETERS_APPLICATION	ProteinPilot(tm) Software
RESULTS_SEARCH_1_PARAMETERS_PROGROUP_alternativedispositionmaximumfoldprobabilitydrop	100
RESULTS_SEARCH_1_PARAMETERS_PROGROUP_alternativedispositionmaximumfoldscoredrop	2
RESULTS_SEARCH_1_PARAMETERS_PROGROUP_autodiscordantpeptidethreshold	0.3
RESULTS_SEARCH_1_PARAMETERS_PROGROUP_bayesconfidencecalclulation	TRUE
RESULTS_SEARCH_1_PARAMETERS_PROGROUP_calibrateconfidence	TRUE
RESULTS_SEARCH_1_PARAMETERS_PROGROUP_compresspeptides	FALSE
RESULTS_SEARCH_1_PARAMETERS_PROGROUP_confidencepercentthresholdforexcludingothersfromquant	15
RESULTS_SEARCH_1_PARAMETERS_PROGROUP_confidencepercentthresholdforincludingselfinquant	15
RESULTS_SEARCH_1_PARAMETERS_PROGROUP_donotstoremspeaklists	FALSE
RESULTS_SEARCH_1_PARAMETERS_PROGROUP_fasta	C:\AB SCIEX\ProteinPilot Data\SearchDatabases\SwissProt_140703.fasta
RESULTS_SEARCH_1_PARAMETERS_PROGROUP_featuregroupminpepconf	0.66
RESULTS_SEARCH_1_PARAMETERS_PROGROUP_featuregroupminups	0.47
RESULTS_SEARCH_1_PARAMETERS_PROGROUP_focusingintersection	4
RESULTS_SEARCH_1_PARAMETERS_PROGROUP_focusingminimummatchconfidence	0.1
RESULTS_SEARCH_1_PARAMETERS_PROGROUP_focusingminunusedprotscore	0.1
RESULTS_SEARCH_1_PARAMETERS_PROGROUP_focusingsubsetcutoff	6
RESULTS_SEARCH_1_PARAMETERS_PROGROUP_intersection	1.3
RESULTS_SEARCH_1_PARAMETERS_PROGROUP_minimummatchconfidencecutoff	0.001
RESULTS_SEARCH_1_PARAMETERS_PROGROUP_minunusedprotscore	0.0458
RESULTS_SEARCH_1_PARAMETERS_PROGROUP_subsetcutoff	2
RESULTS_SEARCH_1_PARAMETERS_PROGROUP_unusedprotscorethresholdforexcludingothersfromquant	1.3
RESULTS_SEARCH_1_PARAMETERS_PEAKLIST_count	1910-08-13
RESULTS_SEARCH_1_PARAMETERS_PEAKLIST_filenumber	1
RESULTS_SEARCH_1_PARAMETERS_PEAKLIST_original_count	3878
RESULTS_SEARCH_1_PARAMETERS_PEAKLIST_originalfilename	C:\Users\T55002\Desktop\5600 data\MP\MP_121205.3.wiff
RESULTS_SEARCH_1_PARAMETERS_PEAKLIST_partnumber	1
RESULTS_SEARCH_1_PARAMETERS_QUANT_TYPE_background_correction	FALSE
RESULTS_SEARCH_1_PARAMETERS_QUANT_TYPE_bias_correction	TRUE
RESULTS_SEARCH_1_PARAMETERS_QUANT_TYPE_keep_extreme_peptides_over_fraction	0
RESULTS_SEARCH_1_PARAMETERS_QUANT_TYPE_low_confidence_check	TRUE
RESULTS_SEARCH_1_PARAMETERS_QUANT_TYPE_low_intensity_check	TRUE
RESULTS_SEARCH_1_PARAMETERS_QUANT_TYPE_median_statistic	TRUE
RESULTS_SEARCH_1_PARAMETERS_QUANT_TYPE_mod_check	TRUE
RESULTS_SEARCH_1_PARAMETERS_QUANT_TYPE_quant_threshold	-1
RESULTS_SEARCH_1_PARAMETERS_QUANT_TYPE_quant_threshold_sn	9
RESULTS_SEARCH_1_PARAMETERS_QUANT_TYPE_separate_searches	FALSE
RESULTS_SEARCH_1_PARAMETERS_QUANT_TYPE_shared_msms_check	TRUE
RESULTS_SEARCH_1_PARAMETERS_PARAGON_METHOD_SETTINGS_UI_SAMPLE_TYPE	Identification
RESULTS_SEARCH_1_PARAMETERS_PARAGON_METHOD_SETTINGS_UI_CYS_ALKYLATION	Iodoacetamide
RESULTS_SEARCH_1_PARAMETERS_PARAGON_METHOD_SETTINGS_UI_DIGESTION	Trypsin
RESULTS_SEARCH_1_PARAMETERS_PARAGON_METHOD_SETTINGS_UI_INSTRUMENT	TripleTOF 5600
RESULTS_SEARCH_1_PARAMETERS_PARAGON_METHOD_SETTINGS_UI_SPECIES	Saccharomyces cerevisiae
RESULTS_SEARCH_1_PARAMETERS_PARAGON_METHOD_SETTINGS_UI_SEARCH_EFFORT	Thorough
RESULTS_SEARCH_1_PARAMETERS_PARAGON_METHOD_SETTINGS_UI_ID_FOCUS	Biological modifications
RESULTS_SEARCH_1_PARAMETERS_PARAGON_METHOD_SETTINGS_UI_USER_NAME	T55002\T55002
RESULTS_SEARCH_1_PARAMETERS_PARAGON_METHOD_SETTINGS_UI_MACHINE_NAME	T55002
RESULTS_SEARCH_1_PARAMETERS_PARAGON_METHOD_SETTINGS_UI_SEARCH_ID	#VALUE!
RESULTS_SEARCH_1_PARAMETERS_PARAGON_METHOD_SETTINGS_UI_START_TIME	2015-01-27 09:48:55
RESULTS_SEARCH_1_PARAMETERS_PARAGON_METHOD_SETTINGS_UI_MIN_UNUSED_PROTSCORE	01:05:57.120000
RESULTS_SEARCH_1_PARAMETERS_PARAGON_METHOD_SETTINGS_UI_PSPEP	TRUE
RESULTS_SEARCH_2_time_cpu	291565
RESULTS_SEARCH_2_time_duration	292282
RESULTS_SEARCH_2_version	5.0.0.4767
RESULTS_SEARCH_2_xml:id	SEARCH:2:635579489352229500_0
RESULTS_SEARCH_2_PARAMETERS_chemical_data_edited	FALSE
RESULTS_SEARCH_2_PARAMETERS_do_multiprecursor_search	TRUE
RESULTS_SEARCH_2_PARAMETERS_do_reverse_search	TRUE
RESULTS_SEARCH_2_PARAMETERS_max_quant_labels	35
RESULTS_SEARCH_2_PARAMETERS_maxresults	15
RESULTS_SEARCH_2_PARAMETERS_separate_searches	FALSE
RESULTS_SEARCH_2_PARAMETERS_MSTOLERANCE_type	dalton
RESULTS_SEARCH_2_PARAMETERS_MSTOLERANCE_value	0.05
RESULTS_SEARCH_2_PARAMETERS_MSMSTOLERANCE_type	dalton
RESULTS_SEARCH_2_PARAMETERS_MSMSTOLERANCE_value	0.1
RESULTS_SEARCH_2_PARAMETERS_MS_STANDARD_DEVIATION_type	dalton
RESULTS_SEARCH_2_PARAMETERS_MS_STANDARD_DEVIATION_value	0.0011
RESULTS_SEARCH_2_PARAMETERS_MSMS_STANDARD_DEVIATION_type	dalton
RESULTS_SEARCH_2_PARAMETERS_MSMS_STANDARD_DEVIATION_value	0.01
RESULTS_SEARCH_2_PARAMETERS_FASTA_filename	C:\AB SCIEX\ProteinPilot Data\SearchDatabases\SwissProt_140703.fasta
RESULTS_SEARCH_2_PARAMETERS_AUTO_CALIBRATION_ms	TRUE
RESULTS_SEARCH_2_PARAMETERS_AUTO_CALIBRATION_msexport	FALSE
RESULTS_SEARCH_2_PARAMETERS_AUTO_CALIBRATION_msms	TRUE
RESULTS_SEARCH_2_PARAMETERS_AUTO_CALIBRATION_msmstolsdratio	2.75
RESULTS_SEARCH_2_PARAMETERS_AUTO_CALIBRATION_mstolsdratio	7
RESULTS_SEARCH_2_PARAMETERS_AUTO_CALIBRATION_squareroot	TRUE
RESULTS_SEARCH_2_PARAMETERS_AUTO_CALIBRATION_type	dalton
RESULTS_SEARCH_2_PARAMETERS_AUTO_CALIBRATION_MCP_d_s_s_f	0.0666667
RESULTS_SEARCH_2_PARAMETERS_AUTO_CALIBRATION_MCP_d_s_w_f	3
RESULTS_SEARCH_2_PARAMETERS_AUTO_CALIBRATION_MCP_m_f_r_mbc	200
RESULTS_SEARCH_2_PARAMETERS_AUTO_CALIBRATION_MCP_m_m_c	10
RESULTS_SEARCH_2_PARAMETERS_AUTO_CALIBRATION_MCP_m_m_f_s	0.25
RESULTS_SEARCH_2_PARAMETERS_AUTO_CALIBRATION_MCP_m_m_p_f	0.33
RESULTS_SEARCH_2_PARAMETERS_AUTO_CALIBRATION_MCP_m_m_p_rms_f	1
RESULTS_SEARCH_2_PARAMETERS_AUTO_CALIBRATION_MCP_m_p_t_f	1
RESULTS_SEARCH_2_PARAMETERS_AUTO_CALIBRATION_MCP_m_r_h_n_b	15
RESULTS_SEARCH_2_PARAMETERS_AUTO_CALIBRATION_MCP_m_z_n_s	99
RESULTS_SEARCH_2_PARAMETERS_AUTO_CALIBRATION_MCP_m_z_s_mn_f_r	0.0666667
RESULTS_SEARCH_2_PARAMETERS_AUTO_CALIBRATION_MCP_m_z_s_mx_f_r	0.1
RESULTS_SEARCH_2_PARAMETERS_MS_AUTO_CALIBRATION_OUT_avres	-5.84597e-09
RESULTS_SEARCH_2_PARAMETERS_MS_AUTO_CALIBRATION_OUT_c0	7.09539e-05
RESULTS_SEARCH_2_PARAMETERS_MS_AUTO_CALIBRATION_OUT_c1minus1	-2.88804e-06
RESULTS_SEARCH_2_PARAMETERS_MS_AUTO_CALIBRATION_OUT_c2	0
RESULTS_SEARCH_2_PARAMETERS_MS_AUTO_CALIBRATION_OUT_file	1900-01-01
RESULTS_SEARCH_2_PARAMETERS_MS_AUTO_CALIBRATION_OUT_partnumber	1
RESULTS_SEARCH_2_PARAMETERS_MS_AUTO_CALIBRATION_OUT_polyorder	1
RESULTS_SEARCH_2_PARAMETERS_MS_AUTO_CALIBRATION_OUT_sample	1
RESULTS_SEARCH_2_PARAMETERS_MS_AUTO_CALIBRATION_OUT_squareroot	TRUE
RESULTS_SEARCH_2_PARAMETERS_MSMS_AUTO_CALIBRATION_OUT_avres	-5.40384e-08
RESULTS_SEARCH_2_PARAMETERS_MSMS_AUTO_CALIBRATION_OUT_c0	-5.84659e-05
RESULTS_SEARCH_2_PARAMETERS_MSMS_AUTO_CALIBRATION_OUT_c1minus1	-1.84394e-07
RESULTS_SEARCH_2_PARAMETERS_MSMS_AUTO_CALIBRATION_OUT_c2	0
RESULTS_SEARCH_2_PARAMETERS_MSMS_AUTO_CALIBRATION_OUT_file	1
RESULTS_SEARCH_2_PARAMETERS_MSMS_AUTO_CALIBRATION_OUT_partnumber	1
RESULTS_SEARCH_2_PARAMETERS_MSMS_AUTO_CALIBRATION_OUT_polyorder	1
RESULTS_SEARCH_2_PARAMETERS_MSMS_AUTO_CALIBRATION_OUT_sample	1
RESULTS_SEARCH_2_PARAMETERS_MSMS_AUTO_CALIBRATION_OUT_squareroot	TRUE
RESULTS_SEARCH_2_PARAMETERS_MAX_PRECURSORS_FRAGLET	5
RESULTS_SEARCH_2_PARAMETERS_MAX_PRECURSORS_TAGLET	1
RESULTS_SEARCH_2_PARAMETERS_PRECURSORS_DR_FRAGLET	10
RESULTS_SEARCH_2_PARAMETERS_PRECURSORS_DR_TAGLET	3
RESULTS_SEARCH_2_PARAMETERS_DEFAULT_CHARGE_STATE_1_charge	2
RESULTS_SEARCH_2_PARAMETERS_DEFAULT_CHARGE_STATE_1_probability	1
RESULTS_SEARCH_2_PARAMETERS_DEFAULT_CHARGE_STATE_2_charge	3
RESULTS_SEARCH_2_PARAMETERS_DEFAULT_CHARGE_STATE_2_probability	1
RESULTS_SEARCH_2_PARAMETERS_DEFAULT_CHARGE_STATE_3_charge	4
RESULTS_SEARCH_2_PARAMETERS_DEFAULT_CHARGE_STATE_3_probability	1
RESULTS_SEARCH_2_PARAMETERS_VERSION	5.0.0.0, 4769
RESULTS_SEARCH_2_PARAMETERS_PARAGON_VERSION	5.0.0.0, 4767
RESULTS_SEARCH_2_PARAMETERS_APPLICATION	ProteinPilot(tm) Software
RESULTS_SEARCH_2_PARAMETERS_PROGROUP_alternativedispositionmaximumfoldprobabilitydrop	100
RESULTS_SEARCH_2_PARAMETERS_PROGROUP_alternativedispositionmaximumfoldscoredrop	2
RESULTS_SEARCH_2_PARAMETERS_PROGROUP_autodiscordantpeptidethreshold	0.3
RESULTS_SEARCH_2_PARAMETERS_PROGROUP_bayesconfidencecalclulation	TRUE
RESULTS_SEARCH_2_PARAMETERS_PROGROUP_calibrateconfidence	TRUE
RESULTS_SEARCH_2_PARAMETERS_PROGROUP_compresspeptides	FALSE
RESULTS_SEARCH_2_PARAMETERS_PROGROUP_confidencepercentthresholdforexcludingothersfromquant	15
RESULTS_SEARCH_2_PARAMETERS_PROGROUP_confidencepercentthresholdforincludingselfinquant	15
RESULTS_SEARCH_2_PARAMETERS_PROGROUP_donotstoremspeaklists	FALSE
RESULTS_SEARCH_2_PARAMETERS_PROGROUP_fasta	C:\AB SCIEX\ProteinPilot Data\SearchDatabases\SwissProt_140703.fasta
RESULTS_SEARCH_2_PARAMETERS_PROGROUP_featuregroupminpepconf	0.66
RESULTS_SEARCH_2_PARAMETERS_PROGROUP_featuregroupminups	0.47
RESULTS_SEARCH_2_PARAMETERS_PROGROUP_focusingintersection	4
RESULTS_SEARCH_2_PARAMETERS_PROGROUP_focusingminimummatchconfidence	0.1
RESULTS_SEARCH_2_PARAMETERS_PROGROUP_focusingminunusedprotscore	0.1
RESULTS_SEARCH_2_PARAMETERS_PROGROUP_focusingsubsetcutoff	6
RESULTS_SEARCH_2_PARAMETERS_PROGROUP_intersection	1.3
RESULTS_SEARCH_2_PARAMETERS_PROGROUP_minimummatchconfidencecutoff	0.001
RESULTS_SEARCH_2_PARAMETERS_PROGROUP_minunusedprotscore	0.0458
RESULTS_SEARCH_2_PARAMETERS_PROGROUP_subsetcutoff	2
RESULTS_SEARCH_2_PARAMETERS_PROGROUP_unusedprotscorethresholdforexcludingothersfromquant	1.3
RESULTS_SEARCH_2_PARAMETERS_PEAKLIST_count	3878
RESULTS_SEARCH_2_PARAMETERS_PEAKLIST_filenumber	1
RESULTS_SEARCH_2_PARAMETERS_PEAKLIST_original_count	3878
RESULTS_SEARCH_2_PARAMETERS_PEAKLIST_originalfilename	C:\Users\T55002\Desktop\5600 data\MP\MP_121205.3.wiff
RESULTS_SEARCH_2_PARAMETERS_PEAKLIST_partnumber	1
RESULTS_SEARCH_2_PARAMETERS_QUANT_TYPE_background_correction	FALSE
RESULTS_SEARCH_2_PARAMETERS_QUANT_TYPE_bias_correction	TRUE
RESULTS_SEARCH_2_PARAMETERS_QUANT_TYPE_keep_extreme_peptides_over_fraction	0
RESULTS_SEARCH_2_PARAMETERS_QUANT_TYPE_low_confidence_check	TRUE
RESULTS_SEARCH_2_PARAMETERS_QUANT_TYPE_low_intensity_check	TRUE
RESULTS_SEARCH_2_PARAMETERS_QUANT_TYPE_median_statistic	TRUE
RESULTS_SEARCH_2_PARAMETERS_QUANT_TYPE_mod_check	TRUE
RESULTS_SEARCH_2_PARAMETERS_QUANT_TYPE_quant_threshold	-1
RESULTS_SEARCH_2_PARAMETERS_QUANT_TYPE_quant_threshold_sn	9
RESULTS_SEARCH_2_PARAMETERS_QUANT_TYPE_separate_searches	FALSE
RESULTS_SEARCH_2_PARAMETERS_QUANT_TYPE_shared_msms_check	TRUE
RESULTS_SEARCH_2_PARAMETERS_PARAGON_METHOD_SETTINGS_UI_SAMPLE_TYPE	Identification
RESULTS_SEARCH_2_PARAMETERS_PARAGON_METHOD_SETTINGS_UI_CYS_ALKYLATION	Iodoacetamide
RESULTS_SEARCH_2_PARAMETERS_PARAGON_METHOD_SETTINGS_UI_DIGESTION	Trypsin
RESULTS_SEARCH_2_PARAMETERS_PARAGON_METHOD_SETTINGS_UI_INSTRUMENT	TripleTOF 5600
RESULTS_SEARCH_2_PARAMETERS_PARAGON_METHOD_SETTINGS_UI_SPECIES	Saccharomyces cerevisiae
RESULTS_SEARCH_2_PARAMETERS_PARAGON_METHOD_SETTINGS_UI_SEARCH_EFFORT	Thorough
RESULTS_SEARCH_2_PARAMETERS_PARAGON_METHOD_SETTINGS_UI_ID_FOCUS	Biological modifications
RESULTS_SEARCH_2_PARAMETERS_PARAGON_METHOD_SETTINGS_UI_USER_NAME	T55002\T55002
RESULTS_SEARCH_2_PARAMETERS_PARAGON_METHOD_SETTINGS_UI_MACHINE_NAME	T55002
RESULTS_SEARCH_2_PARAMETERS_PARAGON_METHOD_SETTINGS_UI_SEARCH_ID	6.35579e+17
RESULTS_SEARCH_2_PARAMETERS_PARAGON_METHOD_SETTINGS_UI_START_TIME	2015-01-27 09:48:55
RESULTS_SEARCH_2_PARAMETERS_PARAGON_METHOD_SETTINGS_UI_MIN_UNUSED_PROTSCORE	0.0458
RESULTS_SEARCH_2_PARAMETERS_PARAGON_METHOD_SETTINGS_UI_PSPEP	TRUE
RESULTS_SEARCH_3_time_cpu	35552
RESULTS_SEARCH_3_time_duration	41745
RESULTS_SEARCH_3_version	5.0.0.4767
RESULTS_SEARCH_3_xml:id	SEARCH:1:635579489352229500_1
RESULTS_SEARCH_3_PARAMETERS_chemical_data_edited	FALSE
RESULTS_SEARCH_3_PARAMETERS_do_multiprecursor_search	TRUE
RESULTS_SEARCH_3_PARAMETERS_do_reverse_search	TRUE
RESULTS_SEARCH_3_PARAMETERS_max_quant_labels	35
RESULTS_SEARCH_3_PARAMETERS_maxresults	15
RESULTS_SEARCH_3_PARAMETERS_separate_searches	FALSE
RESULTS_SEARCH_3_PARAMETERS_MSTOLERANCE_type	dalton
RESULTS_SEARCH_3_PARAMETERS_MSTOLERANCE_value	0.05
RESULTS_SEARCH_3_PARAMETERS_MSMSTOLERANCE_type	dalton
RESULTS_SEARCH_3_PARAMETERS_MSMSTOLERANCE_value	0.1
RESULTS_SEARCH_3_PARAMETERS_MS_STANDARD_DEVIATION_type	dalton
RESULTS_SEARCH_3_PARAMETERS_MS_STANDARD_DEVIATION_value	0.0011
RESULTS_SEARCH_3_PARAMETERS_MSMS_STANDARD_DEVIATION_type	dalton
RESULTS_SEARCH_3_PARAMETERS_MSMS_STANDARD_DEVIATION_value	0.01
RESULTS_SEARCH_3_PARAMETERS_FASTA_filename	C:\AB SCIEX\ProteinPilot Data\SearchDatabases\SwissProt_140703.fasta
RESULTS_SEARCH_3_PARAMETERS_AUTO_CALIBRATION_ms	TRUE
RESULTS_SEARCH_3_PARAMETERS_AUTO_CALIBRATION_msexport	FALSE
RESULTS_SEARCH_3_PARAMETERS_AUTO_CALIBRATION_msms	TRUE
RESULTS_SEARCH_3_PARAMETERS_AUTO_CALIBRATION_msmstolsdratio	2.75
RESULTS_SEARCH_3_PARAMETERS_AUTO_CALIBRATION_mstolsdratio	7
RESULTS_SEARCH_3_PARAMETERS_AUTO_CALIBRATION_squareroot	TRUE
RESULTS_SEARCH_3_PARAMETERS_AUTO_CALIBRATION_type	dalton
RESULTS_SEARCH_3_PARAMETERS_AUTO_CALIBRATION_MCP_d_s_s_f	0.0666667
RESULTS_SEARCH_3_PARAMETERS_AUTO_CALIBRATION_MCP_d_s_w_f	3
RESULTS_SEARCH_3_PARAMETERS_AUTO_CALIBRATION_MCP_m_f_r_mbc	200
RESULTS_SEARCH_3_PARAMETERS_AUTO_CALIBRATION_MCP_m_m_c	10
RESULTS_SEARCH_3_PARAMETERS_AUTO_CALIBRATION_MCP_m_m_f_s	0.25
RESULTS_SEARCH_3_PARAMETERS_AUTO_CALIBRATION_MCP_m_m_p_f	0.33
RESULTS_SEARCH_3_PARAMETERS_AUTO_CALIBRATION_MCP_m_m_p_rms_f	1
RESULTS_SEARCH_3_PARAMETERS_AUTO_CALIBRATION_MCP_m_p_t_f	1
RESULTS_SEARCH_3_PARAMETERS_AUTO_CALIBRATION_MCP_m_r_h_n_b	15
RESULTS_SEARCH_3_PARAMETERS_AUTO_CALIBRATION_MCP_m_z_n_s	99
RESULTS_SEARCH_3_PARAMETERS_AUTO_CALIBRATION_MCP_m_z_s_mn_f_r	0.0666667
RESULTS_SEARCH_3_PARAMETERS_AUTO_CALIBRATION_MCP_m_z_s_mx_f_r	0.1
RESULTS_SEARCH_3_PARAMETERS_MS_AUTO_CALIBRATION_OUT_avres	-4.40404e-08
RESULTS_SEARCH_3_PARAMETERS_MS_AUTO_CALIBRATION_OUT_c0	7.61209e-05
RESULTS_SEARCH_3_PARAMETERS_MS_AUTO_CALIBRATION_OUT_c1minus1	-3.30336e-06
RESULTS_SEARCH_3_PARAMETERS_MS_AUTO_CALIBRATION_OUT_c2	0
RESULTS_SEARCH_3_PARAMETERS_MS_AUTO_CALIBRATION_OUT_file	1
RESULTS_SEARCH_3_PARAMETERS_MS_AUTO_CALIBRATION_OUT_partnumber	2
RESULTS_SEARCH_3_PARAMETERS_MS_AUTO_CALIBRATION_OUT_polyorder	1
RESULTS_SEARCH_3_PARAMETERS_MS_AUTO_CALIBRATION_OUT_sample	1
RESULTS_SEARCH_3_PARAMETERS_MS_AUTO_CALIBRATION_OUT_squareroot	TRUE
RESULTS_SEARCH_3_PARAMETERS_MSMS_AUTO_CALIBRATION_OUT_avres	-1.62818e-07
RESULTS_SEARCH_3_PARAMETERS_MSMS_AUTO_CALIBRATION_OUT_c0	-2.79368e-05
RESULTS_SEARCH_3_PARAMETERS_MSMS_AUTO_CALIBRATION_OUT_c1minus1	-1.97206e-06
RESULTS_SEARCH_3_PARAMETERS_MSMS_AUTO_CALIBRATION_OUT_c2	0
RESULTS_SEARCH_3_PARAMETERS_MSMS_AUTO_CALIBRATION_OUT_file	1
RESULTS_SEARCH_3_PARAMETERS_MSMS_AUTO_CALIBRATION_OUT_partnumber	2
RESULTS_SEARCH_3_PARAMETERS_MSMS_AUTO_CALIBRATION_OUT_polyorder	1
RESULTS_SEARCH_3_PARAMETERS_MSMS_AUTO_CALIBRATION_OUT_sample	1900-01-01
RESULTS_SEARCH_3_PARAMETERS_MSMS_AUTO_CALIBRATION_OUT_squareroot	TRUE
RESULTS_SEARCH_3_PARAMETERS_MAX_PRECURSORS_FRAGLET	5
RESULTS_SEARCH_3_PARAMETERS_MAX_PRECURSORS_TAGLET	1
RESULTS_SEARCH_3_PARAMETERS_PRECURSORS_DR_FRAGLET	10
RESULTS_SEARCH_3_PARAMETERS_PRECURSORS_DR_TAGLET	3
RESULTS_SEARCH_3_PARAMETERS_DEFAULT_CHARGE_STATE_1_charge	2
RESULTS_SEARCH_3_PARAMETERS_DEFAULT_CHARGE_STATE_1_probability	1
RESULTS_SEARCH_3_PARAMETERS_DEFAULT_CHARGE_STATE_2_charge	3
RESULTS_SEARCH_3_PARAMETERS_DEFAULT_CHARGE_STATE_2_probability	1
RESULTS_SEARCH_3_PARAMETERS_DEFAULT_CHARGE_STATE_3_charge	4
RESULTS_SEARCH_3_PARAMETERS_DEFAULT_CHARGE_STATE_3_probability	1
RESULTS_SEARCH_3_PARAMETERS_VERSION	5.0.0.0, 4769
RESULTS_SEARCH_3_PARAMETERS_PARAGON_VERSION	5.0.0.0, 4767
RESULTS_SEARCH_3_PARAMETERS_APPLICATION	ProteinPilot(tm) Software
RESULTS_SEARCH_3_PARAMETERS_PROGROUP_alternativedispositionmaximumfoldprobabilitydrop	100
RESULTS_SEARCH_3_PARAMETERS_PROGROUP_alternativedispositionmaximumfoldscoredrop	2
RESULTS_SEARCH_3_PARAMETERS_PROGROUP_autodiscordantpeptidethreshold	0.3
RESULTS_SEARCH_3_PARAMETERS_PROGROUP_bayesconfidencecalclulation	TRUE
RESULTS_SEARCH_3_PARAMETERS_PROGROUP_calibrateconfidence	TRUE
RESULTS_SEARCH_3_PARAMETERS_PROGROUP_compresspeptides	FALSE
RESULTS_SEARCH_3_PARAMETERS_PROGROUP_confidencepercentthresholdforexcludingothersfromquant	15
RESULTS_SEARCH_3_PARAMETERS_PROGROUP_confidencepercentthresholdforincludingselfinquant	15
RESULTS_SEARCH_3_PARAMETERS_PROGROUP_donotstoremspeaklists	FALSE
RESULTS_SEARCH_3_PARAMETERS_PROGROUP_fasta	C:\AB SCIEX\ProteinPilot Data\SearchDatabases\SwissProt_140703.fasta
RESULTS_SEARCH_3_PARAMETERS_PROGROUP_featuregroupminpepconf	0.66
RESULTS_SEARCH_3_PARAMETERS_PROGROUP_featuregroupminups	0.47
RESULTS_SEARCH_3_PARAMETERS_PROGROUP_focusingintersection	4
RESULTS_SEARCH_3_PARAMETERS_PROGROUP_focusingminimummatchconfidence	0.1
RESULTS_SEARCH_3_PARAMETERS_PROGROUP_focusingminunusedprotscore	0.1
RESULTS_SEARCH_3_PARAMETERS_PROGROUP_focusingsubsetcutoff	6
RESULTS_SEARCH_3_PARAMETERS_PROGROUP_intersection	1.3
RESULTS_SEARCH_3_PARAMETERS_PROGROUP_minimummatchconfidencecutoff	0.001
RESULTS_SEARCH_3_PARAMETERS_PROGROUP_minunusedprotscore	01:05:57.120000
RESULTS_SEARCH_3_PARAMETERS_PROGROUP_subsetcutoff	2
RESULTS_SEARCH_3_PARAMETERS_PROGROUP_unusedprotscorethresholdforexcludingothersfromquant	1.3
RESULTS_SEARCH_3_PARAMETERS_PEAKLIST_count	3857
RESULTS_SEARCH_3_PARAMETERS_PEAKLIST_filenumber	1
RESULTS_SEARCH_3_PARAMETERS_PEAKLIST_original_count	3857
RESULTS_SEARCH_3_PARAMETERS_PEAKLIST_originalfilename	C:\Users\T55002\Desktop\5600 data\MP\MP_121205.3.wiff
RESULTS_SEARCH_3_PARAMETERS_PEAKLIST_partnumber	2
RESULTS_SEARCH_3_PARAMETERS_QUANT_TYPE_background_correction	FALSE
RESULTS_SEARCH_3_PARAMETERS_QUANT_TYPE_bias_correction	TRUE
RESULTS_SEARCH_3_PARAMETERS_QUANT_TYPE_keep_extreme_peptides_over_fraction	0
RESULTS_SEARCH_3_PARAMETERS_QUANT_TYPE_low_confidence_check	TRUE
RESULTS_SEARCH_3_PARAMETERS_QUANT_TYPE_low_intensity_check	TRUE
RESULTS_SEARCH_3_PARAMETERS_QUANT_TYPE_median_statistic	TRUE
RESULTS_SEARCH_3_PARAMETERS_QUANT_TYPE_mod_check	TRUE
RESULTS_SEARCH_3_PARAMETERS_QUANT_TYPE_quant_threshold	-1
RESULTS_SEARCH_3_PARAMETERS_QUANT_TYPE_quant_threshold_sn	9
RESULTS_SEARCH_3_PARAMETERS_QUANT_TYPE_separate_searches	FALSE
RESULTS_SEARCH_3_PARAMETERS_QUANT_TYPE_shared_msms_check	TRUE
RESULTS_SEARCH_3_PARAMETERS_PARAGON_METHOD_SETTINGS_UI_SAMPLE_TYPE	Identification
RESULTS_SEARCH_3_PARAMETERS_PARAGON_METHOD_SETTINGS_UI_CYS_ALKYLATION	Iodoacetamide
RESULTS_SEARCH_3_PARAMETERS_PARAGON_METHOD_SETTINGS_UI_DIGESTION	Trypsin
RESULTS_SEARCH_3_PARAMETERS_PARAGON_METHOD_SETTINGS_UI_INSTRUMENT	TripleTOF 5600
RESULTS_SEARCH_3_PARAMETERS_PARAGON_METHOD_SETTINGS_UI_SPECIES	Saccharomyces cerevisiae
RESULTS_SEARCH_3_PARAMETERS_PARAGON_METHOD_SETTINGS_UI_SEARCH_EFFORT	Thorough
RESULTS_SEARCH_3_PARAMETERS_PARAGON_METHOD_SETTINGS_UI_ID_FOCUS	Biological modifications
RESULTS_SEARCH_3_PARAMETERS_PARAGON_METHOD_SETTINGS_UI_USER_NAME	T55002\T55002
RESULTS_SEARCH_3_PARAMETERS_PARAGON_METHOD_SETTINGS_UI_MACHINE_NAME	T55002
RESULTS_SEARCH_3_PARAMETERS_PARAGON_METHOD_SETTINGS_UI_SEARCH_ID	6.35579e+17
RESULTS_SEARCH_3_PARAMETERS_PARAGON_METHOD_SETTINGS_UI_START_TIME	2015-01-27 09:48:55
RESULTS_SEARCH_3_PARAMETERS_PARAGON_METHOD_SETTINGS_UI_MIN_UNUSED_PROTSCORE	0.0458
RESULTS_SEARCH_3_PARAMETERS_PARAGON_METHOD_SETTINGS_UI_PSPEP	TRUE
RESULTS_SEARCH_4_time_cpu	2802-09-30
RESULTS_SEARCH_4_time_duration	335306
RESULTS_SEARCH_4_version	5.0.0.4767
RESULTS_SEARCH_4_xml:id	SEARCH:2:635579489352229500_1
RESULTS_SEARCH_4_PARAMETERS_chemical_data_edited	FALSE
RESULTS_SEARCH_4_PARAMETERS_do_multiprecursor_search	TRUE
RESULTS_SEARCH_4_PARAMETERS_do_reverse_search	TRUE
RESULTS_SEARCH_4_PARAMETERS_max_quant_labels	35
RESULTS_SEARCH_4_PARAMETERS_maxresults	15
RESULTS_SEARCH_4_PARAMETERS_separate_searches	FALSE
RESULTS_SEARCH_4_PARAMETERS_MSTOLERANCE_type	dalton
RESULTS_SEARCH_4_PARAMETERS_MSTOLERANCE_value	0.05
RESULTS_SEARCH_4_PARAMETERS_MSMSTOLERANCE_type	dalton
RESULTS_SEARCH_4_PARAMETERS_MSMSTOLERANCE_value	0.1
RESULTS_SEARCH_4_PARAMETERS_MS_STANDARD_DEVIATION_type	dalton
RESULTS_SEARCH_4_PARAMETERS_MS_STANDARD_DEVIATION_value	0.0011
RESULTS_SEARCH_4_PARAMETERS_MSMS_STANDARD_DEVIATION_type	dalton
RESULTS_SEARCH_4_PARAMETERS_MSMS_STANDARD_DEVIATION_value	0.01
RESULTS_SEARCH_4_PARAMETERS_FASTA_filename	C:\AB SCIEX\ProteinPilot Data\SearchDatabases\SwissProt_140703.fasta
RESULTS_SEARCH_4_PARAMETERS_AUTO_CALIBRATION_ms	TRUE
RESULTS_SEARCH_4_PARAMETERS_AUTO_CALIBRATION_msexport	FALSE
RESULTS_SEARCH_4_PARAMETERS_AUTO_CALIBRATION_msms	TRUE
RESULTS_SEARCH_4_PARAMETERS_AUTO_CALIBRATION_msmstolsdratio	2.75
RESULTS_SEARCH_4_PARAMETERS_AUTO_CALIBRATION_mstolsdratio	7
RESULTS_SEARCH_4_PARAMETERS_AUTO_CALIBRATION_squareroot	TRUE
RESULTS_SEARCH_4_PARAMETERS_AUTO_CALIBRATION_type	dalton
RESULTS_SEARCH_4_PARAMETERS_AUTO_CALIBRATION_MCP_d_s_s_f	0.0666667
RESULTS_SEARCH_4_PARAMETERS_AUTO_CALIBRATION_MCP_d_s_w_f	3
RESULTS_SEARCH_4_PARAMETERS_AUTO_CALIBRATION_MCP_m_f_r_mbc	200
RESULTS_SEARCH_4_PARAMETERS_AUTO_CALIBRATION_MCP_m_m_c	10
RESULTS_SEARCH_4_PARAMETERS_AUTO_CALIBRATION_MCP_m_m_f_s	0.25
RESULTS_SEARCH_4_PARAMETERS_AUTO_CALIBRATION_MCP_m_m_p_f	0.33
RESULTS_SEARCH_4_PARAMETERS_AUTO_CALIBRATION_MCP_m_m_p_rms_f	1
RESULTS_SEARCH_4_PARAMETERS_AUTO_CALIBRATION_MCP_m_p_t_f	1
RESULTS_SEARCH_4_PARAMETERS_AUTO_CALIBRATION_MCP_m_r_h_n_b	15
RESULTS_SEARCH_4_PARAMETERS_AUTO_CALIBRATION_MCP_m_z_n_s	99
RESULTS_SEARCH_4_PARAMETERS_AUTO_CALIBRATION_MCP_m_z_s_mn_f_r	0.0666667
RESULTS_SEARCH_4_PARAMETERS_AUTO_CALIBRATION_MCP_m_z_s_mx_f_r	0.1
RESULTS_SEARCH_4_PARAMETERS_MS_AUTO_CALIBRATION_OUT_avres	-4.40404e-08
RESULTS_SEARCH_4_PARAMETERS_MS_AUTO_CALIBRATION_OUT_c0	7.61209e-05
RESULTS_SEARCH_4_PARAMETERS_MS_AUTO_CALIBRATION_OUT_c1minus1	-3.30336e-06
RESULTS_SEARCH_4_PARAMETERS_MS_AUTO_CALIBRATION_OUT_c2	0
RESULTS_SEARCH_4_PARAMETERS_MS_AUTO_CALIBRATION_OUT_file	1
RESULTS_SEARCH_4_PARAMETERS_MS_AUTO_CALIBRATION_OUT_partnumber	2
RESULTS_SEARCH_4_PARAMETERS_MS_AUTO_CALIBRATION_OUT_polyorder	1
RESULTS_SEARCH_4_PARAMETERS_MS_AUTO_CALIBRATION_OUT_sample	1
RESULTS_SEARCH_4_PARAMETERS_MS_AUTO_CALIBRATION_OUT_squareroot	TRUE
RESULTS_SEARCH_4_PARAMETERS_MSMS_AUTO_CALIBRATION_OUT_avres	-1.62818e-07
RESULTS_SEARCH_4_PARAMETERS_MSMS_AUTO_CALIBRATION_OUT_c0	-2.79368e-05
RESULTS_SEARCH_4_PARAMETERS_MSMS_AUTO_CALIBRATION_OUT_c1minus1	-1.97206e-06
RESULTS_SEARCH_4_PARAMETERS_MSMS_AUTO_CALIBRATION_OUT_c2	0
RESULTS_SEARCH_4_PARAMETERS_MSMS_AUTO_CALIBRATION_OUT_file	1
RESULTS_SEARCH_4_PARAMETERS_MSMS_AUTO_CALIBRATION_OUT_partnumber	2
RESULTS_SEARCH_4_PARAMETERS_MSMS_AUTO_CALIBRATION_OUT_polyorder	1
RESULTS_SEARCH_4_PARAMETERS_MSMS_AUTO_CALIBRATION_OUT_sample	1
RESULTS_SEARCH_4_PARAMETERS_MSMS_AUTO_CALIBRATION_OUT_squareroot	TRUE
RESULTS_SEARCH_4_PARAMETERS_MAX_PRECURSORS_FRAGLET	5
RESULTS_SEARCH_4_PARAMETERS_MAX_PRECURSORS_TAGLET	1
RESULTS_SEARCH_4_PARAMETERS_PRECURSORS_DR_FRAGLET	10
RESULTS_SEARCH_4_PARAMETERS_PRECURSORS_DR_TAGLET	3
RESULTS_SEARCH_4_PARAMETERS_DEFAULT_CHARGE_STATE_1_charge	2
RESULTS_SEARCH_4_PARAMETERS_DEFAULT_CHARGE_STATE_1_probability	1
RESULTS_SEARCH_4_PARAMETERS_DEFAULT_CHARGE_STATE_2_charge	3
RESULTS_SEARCH_4_PARAMETERS_DEFAULT_CHARGE_STATE_2_probability	1
RESULTS_SEARCH_4_PARAMETERS_DEFAULT_CHARGE_STATE_3_charge	4
RESULTS_SEARCH_4_PARAMETERS_DEFAULT_CHARGE_STATE_3_probability	1
RESULTS_SEARCH_4_PARAMETERS_VERSION	5.0.0.0, 4769
RESULTS_SEARCH_4_PARAMETERS_PARAGON_VERSION	5.0.0.0, 4767
RESULTS_SEARCH_4_PARAMETERS_APPLICATION	ProteinPilot(tm) Software
RESULTS_SEARCH_4_PARAMETERS_PROGROUP_alternativedispositionmaximumfoldprobabilitydrop	100
RESULTS_SEARCH_4_PARAMETERS_PROGROUP_alternativedispositionmaximumfoldscoredrop	2
RESULTS_SEARCH_4_PARAMETERS_PROGROUP_autodiscordantpeptidethreshold	0.3
RESULTS_SEARCH_4_PARAMETERS_PROGROUP_bayesconfidencecalclulation	TRUE
RESULTS_SEARCH_4_PARAMETERS_PROGROUP_calibrateconfidence	TRUE
RESULTS_SEARCH_4_PARAMETERS_PROGROUP_compresspeptides	FALSE
RESULTS_SEARCH_4_PARAMETERS_PROGROUP_confidencepercentthresholdforexcludingothersfromquant	15
RESULTS_SEARCH_4_PARAMETERS_PROGROUP_confidencepercentthresholdforincludingselfinquant	15
RESULTS_SEARCH_4_PARAMETERS_PROGROUP_donotstoremspeaklists	FALSE
RESULTS_SEARCH_4_PARAMETERS_PROGROUP_fasta	C:\AB SCIEX\ProteinPilot Data\SearchDatabases\SwissProt_140703.fasta
RESULTS_SEARCH_4_PARAMETERS_PROGROUP_featuregroupminpepconf	0.66
RESULTS_SEARCH_4_PARAMETERS_PROGROUP_featuregroupminups	0.47
RESULTS_SEARCH_4_PARAMETERS_PROGROUP_focusingintersection	4
RESULTS_SEARCH_4_PARAMETERS_PROGROUP_focusingminimummatchconfidence	0.1
RESULTS_SEARCH_4_PARAMETERS_PROGROUP_focusingminunusedprotscore	0.1
RESULTS_SEARCH_4_PARAMETERS_PROGROUP_focusingsubsetcutoff	6
RESULTS_SEARCH_4_PARAMETERS_PROGROUP_intersection	1.3
RESULTS_SEARCH_4_PARAMETERS_PROGROUP_minimummatchconfidencecutoff	0.001
RESULTS_SEARCH_4_PARAMETERS_PROGROUP_minunusedprotscore	0.0458
RESULTS_SEARCH_4_PARAMETERS_PROGROUP_subsetcutoff	2
RESULTS_SEARCH_4_PARAMETERS_PROGROUP_unusedprotscorethresholdforexcludingothersfromquant	1.3
RESULTS_SEARCH_4_PARAMETERS_PEAKLIST_count	3857
RESULTS_SEARCH_4_PARAMETERS_PEAKLIST_filenumber	1
RESULTS_SEARCH_4_PARAMETERS_PEAKLIST_original_count	3857
RESULTS_SEARCH_4_PARAMETERS_PEAKLIST_originalfilename	C:\Users\T55002\Desktop\5600 data\MP\MP_121205.3.wiff
RESULTS_SEARCH_4_PARAMETERS_PEAKLIST_partnumber	2
RESULTS_SEARCH_4_PARAMETERS_QUANT_TYPE_background_correction	FALSE
RESULTS_SEARCH_4_PARAMETERS_QUANT_TYPE_bias_correction	TRUE
RESULTS_SEARCH_4_PARAMETERS_QUANT_TYPE_keep_extreme_peptides_over_fraction	0
RESULTS_SEARCH_4_PARAMETERS_QUANT_TYPE_low_confidence_check	TRUE
RESULTS_SEARCH_4_PARAMETERS_QUANT_TYPE_low_intensity_check	TRUE
RESULTS_SEARCH_4_PARAMETERS_QUANT_TYPE_median_statistic	TRUE
RESULTS_SEARCH_4_PARAMETERS_QUANT_TYPE_mod_check	TRUE
RESULTS_SEARCH_4_PARAMETERS_QUANT_TYPE_quant_threshold	-1
RESULTS_SEARCH_4_PARAMETERS_QUANT_TYPE_quant_threshold_sn	9
RESULTS_SEARCH_4_PARAMETERS_QUANT_TYPE_separate_searches	FALSE
RESULTS_SEARCH_4_PARAMETERS_QUANT_TYPE_shared_msms_check	TRUE
RESULTS_SEARCH_4_PARAMETERS_PARAGON_METHOD_SETTINGS_UI_SAMPLE_TYPE	Identification
RESULTS_SEARCH_4_PARAMETERS_PARAGON_METHOD_SETTINGS_UI_CYS_ALKYLATION	Iodoacetamide
RESULTS_SEARCH_4_PARAMETERS_PARAGON_METHOD_SETTINGS_UI_DIGESTION	Trypsin
RESULTS_SEARCH_4_PARAMETERS_PARAGON_METHOD_SETTINGS_UI_INSTRUMENT	TripleTOF 5600
RESULTS_SEARCH_4_PARAMETERS_PARAGON_METHOD_SETTINGS_UI_SPECIES	Saccharomyces cerevisiae
RESULTS_SEARCH_4_PARAMETERS_PARAGON_METHOD_SETTINGS_UI_SEARCH_EFFORT	Thorough
RESULTS_SEARCH_4_PARAMETERS_PARAGON_METHOD_SETTINGS_UI_ID_FOCUS	Biological modifications
RESULTS_SEARCH_4_PARAMETERS_PARAGON_METHOD_SETTINGS_UI_USER_NAME	T55002\T55002
RESULTS_SEARCH_4_PARAMETERS_PARAGON_METHOD_SETTINGS_UI_MACHINE_NAME	T55002
RESULTS_SEARCH_4_PARAMETERS_PARAGON_METHOD_SETTINGS_UI_SEARCH_ID	6.35579e+17
RESULTS_SEARCH_4_PARAMETERS_PARAGON_METHOD_SETTINGS_UI_START_TIME	2015-01-27 09:48:55
RESULTS_SEARCH_4_PARAMETERS_PARAGON_METHOD_SETTINGS_UI_MIN_UNUSED_PROTSCORE	0.0458
RESULTS_SEARCH_4_PARAMETERS_PARAGON_METHOD_SETTINGS_UI_PSPEP	TRUE
RESULTS_SEARCH_5_time_cpu	36863
RESULTS_SEARCH_5_time_duration	2014-05-17
RESULTS_SEARCH_5_version	5.0.0.4767
RESULTS_SEARCH_5_xml:id	SEARCH:1:635579489352229500_2
RESULTS_SEARCH_5_PARAMETERS_chemical_data_edited	FALSE
RESULTS_SEARCH_5_PARAMETERS_do_multiprecursor_search	TRUE
RESULTS_SEARCH_5_PARAMETERS_do_reverse_search	TRUE
RESULTS_SEARCH_5_PARAMETERS_max_quant_labels	35
RESULTS_SEARCH_5_PARAMETERS_maxresults	15
RESULTS_SEARCH_5_PARAMETERS_separate_searches	FALSE
RESULTS_SEARCH_5_PARAMETERS_MSTOLERANCE_type	dalton
RESULTS_SEARCH_5_PARAMETERS_MSTOLERANCE_value	0.05
RESULTS_SEARCH_5_PARAMETERS_MSMSTOLERANCE_type	dalton
RESULTS_SEARCH_5_PARAMETERS_MSMSTOLERANCE_value	0.1
RESULTS_SEARCH_5_PARAMETERS_MS_STANDARD_DEVIATION_type	dalton
RESULTS_SEARCH_5_PARAMETERS_MS_STANDARD_DEVIATION_value	0.0011
RESULTS_SEARCH_5_PARAMETERS_MSMS_STANDARD_DEVIATION_type	dalton
RESULTS_SEARCH_5_PARAMETERS_MSMS_STANDARD_DEVIATION_value	0.01
RESULTS_SEARCH_5_PARAMETERS_FASTA_filename	C:\AB SCIEX\ProteinPilot Data\SearchDatabases\SwissProt_140703.fasta
RESULTS_SEARCH_5_PARAMETERS_AUTO_CALIBRATION_ms	TRUE
RESULTS_SEARCH_5_PARAMETERS_AUTO_CALIBRATION_msexport	FALSE
RESULTS_SEARCH_5_PARAMETERS_AUTO_CALIBRATION_msms	TRUE
RESULTS_SEARCH_5_PARAMETERS_AUTO_CALIBRATION_msmstolsdratio	2.75
RESULTS_SEARCH_5_PARAMETERS_AUTO_CALIBRATION_mstolsdratio	7
RESULTS_SEARCH_5_PARAMETERS_AUTO_CALIBRATION_squareroot	TRUE
RESULTS_SEARCH_5_PARAMETERS_AUTO_CALIBRATION_type	dalton
RESULTS_SEARCH_5_PARAMETERS_AUTO_CALIBRATION_MCP_d_s_s_f	0.0666667
RESULTS_SEARCH_5_PARAMETERS_AUTO_CALIBRATION_MCP_d_s_w_f	3
RESULTS_SEARCH_5_PARAMETERS_AUTO_CALIBRATION_MCP_m_f_r_mbc	200
RESULTS_SEARCH_5_PARAMETERS_AUTO_CALIBRATION_MCP_m_m_c	10
RESULTS_SEARCH_5_PARAMETERS_AUTO_CALIBRATION_MCP_m_m_f_s	0.25
RESULTS_SEARCH_5_PARAMETERS_AUTO_CALIBRATION_MCP_m_m_p_f	0.33
RESULTS_SEARCH_5_PARAMETERS_AUTO_CALIBRATION_MCP_m_m_p_rms_f	1
RESULTS_SEARCH_5_PARAMETERS_AUTO_CALIBRATION_MCP_m_p_t_f	1
RESULTS_SEARCH_5_PARAMETERS_AUTO_CALIBRATION_MCP_m_r_h_n_b	15
RESULTS_SEARCH_5_PARAMETERS_AUTO_CALIBRATION_MCP_m_z_n_s	99
RESULTS_SEARCH_5_PARAMETERS_AUTO_CALIBRATION_MCP_m_z_s_mn_f_r	0.0666667
RESULTS_SEARCH_5_PARAMETERS_AUTO_CALIBRATION_MCP_m_z_s_mx_f_r	0.1
RESULTS_SEARCH_5_PARAMETERS_MS_AUTO_CALIBRATION_OUT_avres	1.4292e-08
RESULTS_SEARCH_5_PARAMETERS_MS_AUTO_CALIBRATION_OUT_c0	3.83854e-05
RESULTS_SEARCH_5_PARAMETERS_MS_AUTO_CALIBRATION_OUT_c1minus1	-1.59974e-06
RESULTS_SEARCH_5_PARAMETERS_MS_AUTO_CALIBRATION_OUT_c2	0
RESULTS_SEARCH_5_PARAMETERS_MS_AUTO_CALIBRATION_OUT_file	1
RESULTS_SEARCH_5_PARAMETERS_MS_AUTO_CALIBRATION_OUT_partnumber	3
RESULTS_SEARCH_5_PARAMETERS_MS_AUTO_CALIBRATION_OUT_polyorder	1
RESULTS_SEARCH_5_PARAMETERS_MS_AUTO_CALIBRATION_OUT_sample	1
RESULTS_SEARCH_5_PARAMETERS_MS_AUTO_CALIBRATION_OUT_squareroot	TRUE
RESULTS_SEARCH_5_PARAMETERS_MSMS_AUTO_CALIBRATION_OUT_avres	-6.75078e-08
RESULTS_SEARCH_5_PARAMETERS_MSMS_AUTO_CALIBRATION_OUT_c0	-7.15035e-05
RESULTS_SEARCH_5_PARAMETERS_MSMS_AUTO_CALIBRATION_OUT_c1minus1	1.14678e-07
RESULTS_SEARCH_5_PARAMETERS_MSMS_AUTO_CALIBRATION_OUT_c2	0
RESULTS_SEARCH_5_PARAMETERS_MSMS_AUTO_CALIBRATION_OUT_file	1
RESULTS_SEARCH_5_PARAMETERS_MSMS_AUTO_CALIBRATION_OUT_partnumber	3
RESULTS_SEARCH_5_PARAMETERS_MSMS_AUTO_CALIBRATION_OUT_polyorder	1
RESULTS_SEARCH_5_PARAMETERS_MSMS_AUTO_CALIBRATION_OUT_sample	1
RESULTS_SEARCH_5_PARAMETERS_MSMS_AUTO_CALIBRATION_OUT_squareroot	TRUE
RESULTS_SEARCH_5_PARAMETERS_MAX_PRECURSORS_FRAGLET	5
RESULTS_SEARCH_5_PARAMETERS_MAX_PRECURSORS_TAGLET	1
RESULTS_SEARCH_5_PARAMETERS_PRECURSORS_DR_FRAGLET	10
RESULTS_SEARCH_5_PARAMETERS_PRECURSORS_DR_TAGLET	3
RESULTS_SEARCH_5_PARAMETERS_DEFAULT_CHARGE_STATE_1_charge	2
RESULTS_SEARCH_5_PARAMETERS_DEFAULT_CHARGE_STATE_1_probability	1
RESULTS_SEARCH_5_PARAMETERS_DEFAULT_CHARGE_STATE_2_charge	3
RESULTS_SEARCH_5_PARAMETERS_DEFAULT_CHARGE_STATE_2_probability	1
RESULTS_SEARCH_5_PARAMETERS_DEFAULT_CHARGE_STATE_3_charge	4
RESULTS_SEARCH_5_PARAMETERS_DEFAULT_CHARGE_STATE_3_probability	1
RESULTS_SEARCH_5_PARAMETERS_VERSION	5.0.0.0, 4769
RESULTS_SEARCH_5_PARAMETERS_PARAGON_VERSION	5.0.0.0, 4767
RESULTS_SEARCH_5_PARAMETERS_APPLICATION	ProteinPilot(tm) Software
RESULTS_SEARCH_5_PARAMETERS_PROGROUP_alternativedispositionmaximumfoldprobabilitydrop	100
RESULTS_SEARCH_5_PARAMETERS_PROGROUP_alternativedispositionmaximumfoldscoredrop	2
RESULTS_SEARCH_5_PARAMETERS_PROGROUP_autodiscordantpeptidethreshold	0.3
RESULTS_SEARCH_5_PARAMETERS_PROGROUP_bayesconfidencecalclulation	TRUE
RESULTS_SEARCH_5_PARAMETERS_PROGROUP_calibrateconfidence	TRUE
RESULTS_SEARCH_5_PARAMETERS_PROGROUP_compresspeptides	FALSE
RESULTS_SEARCH_5_PARAMETERS_PROGROUP_confidencepercentthresholdforexcludingothersfromquant	15
RESULTS_SEARCH_5_PARAMETERS_PROGROUP_confidencepercentthresholdforincludingselfinquant	15
RESULTS_SEARCH_5_PARAMETERS_PROGROUP_donotstoremspeaklists	FALSE
RESULTS_SEARCH_5_PARAMETERS_PROGROUP_fasta	C:\AB SCIEX\ProteinPilot Data\SearchDatabases\SwissProt_140703.fasta
RESULTS_SEARCH_5_PARAMETERS_PROGROUP_featuregroupminpepconf	0.66
RESULTS_SEARCH_5_PARAMETERS_PROGROUP_featuregroupminups	0.47
RESULTS_SEARCH_5_PARAMETERS_PROGROUP_focusingintersection	4
RESULTS_SEARCH_5_PARAMETERS_PROGROUP_focusingminimummatchconfidence	0.1
RESULTS_SEARCH_5_PARAMETERS_PROGROUP_focusingminunusedprotscore	0.1
RESULTS_SEARCH_5_PARAMETERS_PROGROUP_focusingsubsetcutoff	6
RESULTS_SEARCH_5_PARAMETERS_PROGROUP_intersection	1.3
RESULTS_SEARCH_5_PARAMETERS_PROGROUP_minimummatchconfidencecutoff	0.001
RESULTS_SEARCH_5_PARAMETERS_PROGROUP_minunusedprotscore	0.0458
RESULTS_SEARCH_5_PARAMETERS_PROGROUP_subsetcutoff	2
RESULTS_SEARCH_5_PARAMETERS_PROGROUP_unusedprotscorethresholdforexcludingothersfromquant	1.3
RESULTS_SEARCH_5_PARAMETERS_PEAKLIST_count	3850
RESULTS_SEARCH_5_PARAMETERS_PEAKLIST_filenumber	1
RESULTS_SEARCH_5_PARAMETERS_PEAKLIST_original_count	3850
RESULTS_SEARCH_5_PARAMETERS_PEAKLIST_originalfilename	C:\Users\T55002\Desktop\5600 data\MP\MP_121205.3.wiff
RESULTS_SEARCH_5_PARAMETERS_PEAKLIST_partnumber	3
RESULTS_SEARCH_5_PARAMETERS_QUANT_TYPE_background_correction	FALSE
RESULTS_SEARCH_5_PARAMETERS_QUANT_TYPE_bias_correction	TRUE
RESULTS_SEARCH_5_PARAMETERS_QUANT_TYPE_keep_extreme_peptides_over_fraction	0
RESULTS_SEARCH_5_PARAMETERS_QUANT_TYPE_low_confidence_check	TRUE
RESULTS_SEARCH_5_PARAMETERS_QUANT_TYPE_low_intensity_check	TRUE
RESULTS_SEARCH_5_PARAMETERS_QUANT_TYPE_median_statistic	TRUE
RESULTS_SEARCH_5_PARAMETERS_QUANT_TYPE_mod_check	TRUE
RESULTS_SEARCH_5_PARAMETERS_QUANT_TYPE_quant_threshold	-1
RESULTS_SEARCH_5_PARAMETERS_QUANT_TYPE_quant_threshold_sn	9
RESULTS_SEARCH_5_PARAMETERS_QUANT_TYPE_separate_searches	FALSE
RESULTS_SEARCH_5_PARAMETERS_QUANT_TYPE_shared_msms_check	TRUE
RESULTS_SEARCH_5_PARAMETERS_PARAGON_METHOD_SETTINGS_UI_SAMPLE_TYPE	Identification
RESULTS_SEARCH_5_PARAMETERS_PARAGON_METHOD_SETTINGS_UI_CYS_ALKYLATION	Iodoacetamide
RESULTS_SEARCH_5_PARAMETERS_PARAGON_METHOD_SETTINGS_UI_DIGESTION	Trypsin
RESULTS_SEARCH_5_PARAMETERS_PARAGON_METHOD_SETTINGS_UI_INSTRUMENT	TripleTOF 5600
RESULTS_SEARCH_5_PARAMETERS_PARAGON_METHOD_SETTINGS_UI_SPECIES	Saccharomyces cerevisiae
RESULTS_SEARCH_5_PARAMETERS_PARAGON_METHOD_SETTINGS_UI_SEARCH_EFFORT	Thorough
RESULTS_SEARCH_5_PARAMETERS_PARAGON_METHOD_SETTINGS_UI_ID_FOCUS	Biological modifications
RESULTS_SEARCH_5_PARAMETERS_PARAGON_METHOD_SETTINGS_UI_USER_NAME	T55002\T55002
RESULTS_SEARCH_5_PARAMETERS_PARAGON_METHOD_SETTINGS_UI_MACHINE_NAME	T55002
RESULTS_SEARCH_5_PARAMETERS_PARAGON_METHOD_SETTINGS_UI_SEARCH_ID	6.35579e+17
RESULTS_SEARCH_5_PARAMETERS_PARAGON_METHOD_SETTINGS_UI_START_TIME	2015-01-27 09:48:55
RESULTS_SEARCH_5_PARAMETERS_PARAGON_METHOD_SETTINGS_UI_MIN_UNUSED_PROTSCORE	0.0458
RESULTS_SEARCH_5_PARAMETERS_PARAGON_METHOD_SETTINGS_UI_PSPEP	TRUE
RESULTS_SEARCH_6_time_cpu	2819-04-27
RESULTS_SEARCH_6_time_duration	336461
RESULTS_SEARCH_6_version	5.0.0.4767
RESULTS_SEARCH_6_xml:id	SEARCH:2:635579489352229500_2
RESULTS_SEARCH_6_PARAMETERS_chemical_data_edited	FALSE
RESULTS_SEARCH_6_PARAMETERS_do_multiprecursor_search	TRUE
RESULTS_SEARCH_6_PARAMETERS_do_reverse_search	TRUE
RESULTS_SEARCH_6_PARAMETERS_max_quant_labels	35
RESULTS_SEARCH_6_PARAMETERS_maxresults	15
RESULTS_SEARCH_6_PARAMETERS_separate_searches	FALSE
RESULTS_SEARCH_6_PARAMETERS_MSTOLERANCE_type	dalton
RESULTS_SEARCH_6_PARAMETERS_MSTOLERANCE_value	0.05
RESULTS_SEARCH_6_PARAMETERS_MSMSTOLERANCE_type	dalton
RESULTS_SEARCH_6_PARAMETERS_MSMSTOLERANCE_value	0.1
RESULTS_SEARCH_6_PARAMETERS_MS_STANDARD_DEVIATION_type	dalton
RESULTS_SEARCH_6_PARAMETERS_MS_STANDARD_DEVIATION_value	0.0011
RESULTS_SEARCH_6_PARAMETERS_MSMS_STANDARD_DEVIATION_type	dalton
RESULTS_SEARCH_6_PARAMETERS_MSMS_STANDARD_DEVIATION_value	0.01
RESULTS_SEARCH_6_PARAMETERS_FASTA_filename	C:\AB SCIEX\ProteinPilot Data\SearchDatabases\SwissProt_140703.fasta
RESULTS_SEARCH_6_PARAMETERS_AUTO_CALIBRATION_ms	TRUE
RESULTS_SEARCH_6_PARAMETERS_AUTO_CALIBRATION_msexport	FALSE
RESULTS_SEARCH_6_PARAMETERS_AUTO_CALIBRATION_msms	TRUE
RESULTS_SEARCH_6_PARAMETERS_AUTO_CALIBRATION_msmstolsdratio	2.75
RESULTS_SEARCH_6_PARAMETERS_AUTO_CALIBRATION_mstolsdratio	7
RESULTS_SEARCH_6_PARAMETERS_AUTO_CALIBRATION_squareroot	TRUE
RESULTS_SEARCH_6_PARAMETERS_AUTO_CALIBRATION_type	dalton
RESULTS_SEARCH_6_PARAMETERS_AUTO_CALIBRATION_MCP_d_s_s_f	0.0666667
RESULTS_SEARCH_6_PARAMETERS_AUTO_CALIBRATION_MCP_d_s_w_f	3
RESULTS_SEARCH_6_PARAMETERS_AUTO_CALIBRATION_MCP_m_f_r_mbc	200
RESULTS_SEARCH_6_PARAMETERS_AUTO_CALIBRATION_MCP_m_m_c	10
RESULTS_SEARCH_6_PARAMETERS_AUTO_CALIBRATION_MCP_m_m_f_s	0.25
RESULTS_SEARCH_6_PARAMETERS_AUTO_CALIBRATION_MCP_m_m_p_f	0.33
RESULTS_SEARCH_6_PARAMETERS_AUTO_CALIBRATION_MCP_m_m_p_rms_f	1
RESULTS_SEARCH_6_PARAMETERS_AUTO_CALIBRATION_MCP_m_p_t_f	1
RESULTS_SEARCH_6_PARAMETERS_AUTO_CALIBRATION_MCP_m_r_h_n_b	15
RESULTS_SEARCH_6_PARAMETERS_AUTO_CALIBRATION_MCP_m_z_n_s	99
RESULTS_SEARCH_6_PARAMETERS_AUTO_CALIBRATION_MCP_m_z_s_mn_f_r	0.0666667
RESULTS_SEARCH_6_PARAMETERS_AUTO_CALIBRATION_MCP_m_z_s_mx_f_r	0.1
RESULTS_SEARCH_6_PARAMETERS_MS_AUTO_CALIBRATION_OUT_avres	1.4292e-08
RESULTS_SEARCH_6_PARAMETERS_MS_AUTO_CALIBRATION_OUT_c0	3.83854e-05
RESULTS_SEARCH_6_PARAMETERS_MS_AUTO_CALIBRATION_OUT_c1minus1	-1.59974e-06
RESULTS_SEARCH_6_PARAMETERS_MS_AUTO_CALIBRATION_OUT_c2	0
RESULTS_SEARCH_6_PARAMETERS_MS_AUTO_CALIBRATION_OUT_file	1
RESULTS_SEARCH_6_PARAMETERS_MS_AUTO_CALIBRATION_OUT_partnumber	3
RESULTS_SEARCH_6_PARAMETERS_MS_AUTO_CALIBRATION_OUT_polyorder	1
RESULTS_SEARCH_6_PARAMETERS_MS_AUTO_CALIBRATION_OUT_sample	1
RESULTS_SEARCH_6_PARAMETERS_MS_AUTO_CALIBRATION_OUT_squareroot	TRUE
RESULTS_SEARCH_6_PARAMETERS_MSMS_AUTO_CALIBRATION_OUT_avres	-6.75078e-08
RESULTS_SEARCH_6_PARAMETERS_MSMS_AUTO_CALIBRATION_OUT_c0	-7.15035e-05
RESULTS_SEARCH_6_PARAMETERS_MSMS_AUTO_CALIBRATION_OUT_c1minus1	1.14678e-07
RESULTS_SEARCH_6_PARAMETERS_MSMS_AUTO_CALIBRATION_OUT_c2	0
RESULTS_SEARCH_6_PARAMETERS_MSMS_AUTO_CALIBRATION_OUT_file	1
RESULTS_SEARCH_6_PARAMETERS_MSMS_AUTO_CALIBRATION_OUT_partnumber	3
RESULTS_SEARCH_6_PARAMETERS_MSMS_AUTO_CALIBRATION_OUT_polyorder	1
RESULTS_SEARCH_6_PARAMETERS_MSMS_AUTO_CALIBRATION_OUT_sample	1
RESULTS_SEARCH_6_PARAMETERS_MSMS_AUTO_CALIBRATION_OUT_squareroot	TRUE
RESULTS_SEARCH_6_PARAMETERS_MAX_PRECURSORS_FRAGLET	5
RESULTS_SEARCH_6_PARAMETERS_MAX_PRECURSORS_TAGLET	1
RESULTS_SEARCH_6_PARAMETERS_PRECURSORS_DR_FRAGLET	1900-01-10
RESULTS_SEARCH_6_PARAMETERS_PRECURSORS_DR_TAGLET	3
RESULTS_SEARCH_6_PARAMETERS_DEFAULT_CHARGE_STATE_1_charge	2
RESULTS_SEARCH_6_PARAMETERS_DEFAULT_CHARGE_STATE_1_probability	1
RESULTS_SEARCH_6_PARAMETERS_DEFAULT_CHARGE_STATE_2_charge	3
RESULTS_SEARCH_6_PARAMETERS_DEFAULT_CHARGE_STATE_2_probability	1
RESULTS_SEARCH_6_PARAMETERS_DEFAULT_CHARGE_STATE_3_charge	4
RESULTS_SEARCH_6_PARAMETERS_DEFAULT_CHARGE_STATE_3_probability	1
RESULTS_SEARCH_6_PARAMETERS_VERSION	5.0.0.0, 4769
RESULTS_SEARCH_6_PARAMETERS_PARAGON_VERSION	5.0.0.0, 4767
RESULTS_SEARCH_6_PARAMETERS_APPLICATION	ProteinPilot(tm) Software
RESULTS_SEARCH_6_PARAMETERS_PROGROUP_alternativedispositionmaximumfoldprobabilitydrop	100
RESULTS_SEARCH_6_PARAMETERS_PROGROUP_alternativedispositionmaximumfoldscoredrop	2
RESULTS_SEARCH_6_PARAMETERS_PROGROUP_autodiscordantpeptidethreshold	0.3
RESULTS_SEARCH_6_PARAMETERS_PROGROUP_bayesconfidencecalclulation	TRUE
RESULTS_SEARCH_6_PARAMETERS_PROGROUP_calibrateconfidence	TRUE
RESULTS_SEARCH_6_PARAMETERS_PROGROUP_compresspeptides	FALSE
RESULTS_SEARCH_6_PARAMETERS_PROGROUP_confidencepercentthresholdforexcludingothersfromquant	15
RESULTS_SEARCH_6_PARAMETERS_PROGROUP_confidencepercentthresholdforincludingselfinquant	15
RESULTS_SEARCH_6_PARAMETERS_PROGROUP_donotstoremspeaklists	FALSE
RESULTS_SEARCH_6_PARAMETERS_PROGROUP_fasta	C:\AB SCIEX\ProteinPilot Data\SearchDatabases\SwissProt_140703.fasta
RESULTS_SEARCH_6_PARAMETERS_PROGROUP_featuregroupminpepconf	0.66
RESULTS_SEARCH_6_PARAMETERS_PROGROUP_featuregroupminups	0.47
RESULTS_SEARCH_6_PARAMETERS_PROGROUP_focusingintersection	4
RESULTS_SEARCH_6_PARAMETERS_PROGROUP_focusingminimummatchconfidence	0.1
RESULTS_SEARCH_6_PARAMETERS_PROGROUP_focusingminunusedprotscore	0.1
RESULTS_SEARCH_6_PARAMETERS_PROGROUP_focusingsubsetcutoff	6
RESULTS_SEARCH_6_PARAMETERS_PROGROUP_intersection	1.3
RESULTS_SEARCH_6_PARAMETERS_PROGROUP_minimummatchconfidencecutoff	0.001
RESULTS_SEARCH_6_PARAMETERS_PROGROUP_minunusedprotscore	0.0458
RESULTS_SEARCH_6_PARAMETERS_PROGROUP_subsetcutoff	2
RESULTS_SEARCH_6_PARAMETERS_PROGROUP_unusedprotscorethresholdforexcludingothersfromquant	1.3
RESULTS_SEARCH_6_PARAMETERS_PEAKLIST_count	3850
RESULTS_SEARCH_6_PARAMETERS_PEAKLIST_filenumber	1
RESULTS_SEARCH_6_PARAMETERS_PEAKLIST_original_count	3850
RESULTS_SEARCH_6_PARAMETERS_PEAKLIST_originalfilename	C:\Users\T55002\Desktop\5600 data\MP\MP_121205.3.wiff
RESULTS_SEARCH_6_PARAMETERS_PEAKLIST_partnumber	3
RESULTS_SEARCH_6_PARAMETERS_QUANT_TYPE_background_correction	FALSE
RESULTS_SEARCH_6_PARAMETERS_QUANT_TYPE_bias_correction	TRUE
RESULTS_SEARCH_6_PARAMETERS_QUANT_TYPE_keep_extreme_peptides_over_fraction	0
RESULTS_SEARCH_6_PARAMETERS_QUANT_TYPE_low_confidence_check	TRUE
RESULTS_SEARCH_6_PARAMETERS_QUANT_TYPE_low_intensity_check	TRUE
RESULTS_SEARCH_6_PARAMETERS_QUANT_TYPE_median_statistic	TRUE
RESULTS_SEARCH_6_PARAMETERS_QUANT_TYPE_mod_check	TRUE
RESULTS_SEARCH_6_PARAMETERS_QUANT_TYPE_quant_threshold	-1
RESULTS_SEARCH_6_PARAMETERS_QUANT_TYPE_quant_threshold_sn	9
RESULTS_SEARCH_6_PARAMETERS_QUANT_TYPE_separate_searches	FALSE
RESULTS_SEARCH_6_PARAMETERS_QUANT_TYPE_shared_msms_check	TRUE
RESULTS_SEARCH_6_PARAMETERS_PARAGON_METHOD_SETTINGS_UI_SAMPLE_TYPE	Identification
RESULTS_SEARCH_6_PARAMETERS_PARAGON_METHOD_SETTINGS_UI_CYS_ALKYLATION	Iodoacetamide
RESULTS_SEARCH_6_PARAMETERS_PARAGON_METHOD_SETTINGS_UI_DIGESTION	Trypsin
RESULTS_SEARCH_6_PARAMETERS_PARAGON_METHOD_SETTINGS_UI_INSTRUMENT	TripleTOF 5600
RESULTS_SEARCH_6_PARAMETERS_PARAGON_METHOD_SETTINGS_UI_SPECIES	Saccharomyces cerevisiae
RESULTS_SEARCH_6_PARAMETERS_PARAGON_METHOD_SETTINGS_UI_SEARCH_EFFORT	Thorough
RESULTS_SEARCH_6_PARAMETERS_PARAGON_METHOD_SETTINGS_UI_ID_FOCUS	Biological modifications
RESULTS_SEARCH_6_PARAMETERS_PARAGON_METHOD_SETTINGS_UI_USER_NAME	T55002\T55002
RESULTS_SEARCH_6_PARAMETERS_PARAGON_METHOD_SETTINGS_UI_MACHINE_NAME	T55002
RESULTS_SEARCH_6_PARAMETERS_PARAGON_METHOD_SETTINGS_UI_SEARCH_ID	6.35579e+17
RESULTS_SEARCH_6_PARAMETERS_PARAGON_METHOD_SETTINGS_UI_START_TIME	2015-01-27 09:48:55
RESULTS_SEARCH_6_PARAMETERS_PARAGON_METHOD_SETTINGS_UI_MIN_UNUSED_PROTSCORE	0.0458
RESULTS_SEARCH_6_PARAMETERS_PARAGON_METHOD_SETTINGS_UI_PSPEP	TRUE
RESULTS_SEARCH_7_time_cpu	38251
RESULTS_SEARCH_7_time_duration	42666
RESULTS_SEARCH_7_version	5.0.0.4767
RESULTS_SEARCH_7_xml:id	SEARCH:1:635579489352229500_3
RESULTS_SEARCH_7_PARAMETERS_chemical_data_edited	FALSE
RESULTS_SEARCH_7_PARAMETERS_do_multiprecursor_search	TRUE
RESULTS_SEARCH_7_PARAMETERS_do_reverse_search	TRUE
RESULTS_SEARCH_7_PARAMETERS_max_quant_labels	35
RESULTS_SEARCH_7_PARAMETERS_maxresults	15
RESULTS_SEARCH_7_PARAMETERS_separate_searches	FALSE
RESULTS_SEARCH_7_PARAMETERS_MSTOLERANCE_type	dalton
RESULTS_SEARCH_7_PARAMETERS_MSTOLERANCE_value	0.05
RESULTS_SEARCH_7_PARAMETERS_MSMSTOLERANCE_type	dalton
RESULTS_SEARCH_7_PARAMETERS_MSMSTOLERANCE_value	0.1
RESULTS_SEARCH_7_PARAMETERS_MS_STANDARD_DEVIATION_type	dalton
RESULTS_SEARCH_7_PARAMETERS_MS_STANDARD_DEVIATION_value	0.0011
RESULTS_SEARCH_7_PARAMETERS_MSMS_STANDARD_DEVIATION_type	dalton
RESULTS_SEARCH_7_PARAMETERS_MSMS_STANDARD_DEVIATION_value	0.01
RESULTS_SEARCH_7_PARAMETERS_FASTA_filename	C:\AB SCIEX\ProteinPilot Data\SearchDatabases\SwissProt_140703.fasta
RESULTS_SEARCH_7_PARAMETERS_AUTO_CALIBRATION_ms	TRUE
RESULTS_SEARCH_7_PARAMETERS_AUTO_CALIBRATION_msexport	FALSE
RESULTS_SEARCH_7_PARAMETERS_AUTO_CALIBRATION_msms	TRUE
RESULTS_SEARCH_7_PARAMETERS_AUTO_CALIBRATION_msmstolsdratio	2.75
RESULTS_SEARCH_7_PARAMETERS_AUTO_CALIBRATION_mstolsdratio	7
RESULTS_SEARCH_7_PARAMETERS_AUTO_CALIBRATION_squareroot	TRUE
RESULTS_SEARCH_7_PARAMETERS_AUTO_CALIBRATION_type	dalton
RESULTS_SEARCH_7_PARAMETERS_AUTO_CALIBRATION_MCP_d_s_s_f	0.0666667
RESULTS_SEARCH_7_PARAMETERS_AUTO_CALIBRATION_MCP_d_s_w_f	3
RESULTS_SEARCH_7_PARAMETERS_AUTO_CALIBRATION_MCP_m_f_r_mbc	200
RESULTS_SEARCH_7_PARAMETERS_AUTO_CALIBRATION_MCP_m_m_c	10
RESULTS_SEARCH_7_PARAMETERS_AUTO_CALIBRATION_MCP_m_m_f_s	0.25
RESULTS_SEARCH_7_PARAMETERS_AUTO_CALIBRATION_MCP_m_m_p_f	0.33
RESULTS_SEARCH_7_PARAMETERS_AUTO_CALIBRATION_MCP_m_m_p_rms_f	1
RESULTS_SEARCH_7_PARAMETERS_AUTO_CALIBRATION_MCP_m_p_t_f	1
RESULTS_SEARCH_7_PARAMETERS_AUTO_CALIBRATION_MCP_m_r_h_n_b	15
RESULTS_SEARCH_7_PARAMETERS_AUTO_CALIBRATION_MCP_m_z_n_s	99
RESULTS_SEARCH_7_PARAMETERS_AUTO_CALIBRATION_MCP_m_z_s_mn_f_r	0.0666667
RESULTS_SEARCH_7_PARAMETERS_AUTO_CALIBRATION_MCP_m_z_s_mx_f_r	0.1
RESULTS_SEARCH_7_PARAMETERS_MS_AUTO_CALIBRATION_OUT_avres	-1.9644e-10
RESULTS_SEARCH_7_PARAMETERS_MS_AUTO_CALIBRATION_OUT_c0	8.07101e-05
RESULTS_SEARCH_7_PARAMETERS_MS_AUTO_CALIBRATION_OUT_c1minus1	-3.40989e-06
RESULTS_SEARCH_7_PARAMETERS_MS_AUTO_CALIBRATION_OUT_c2	0
RESULTS_SEARCH_7_PARAMETERS_MS_AUTO_CALIBRATION_OUT_file	1
RESULTS_SEARCH_7_PARAMETERS_MS_AUTO_CALIBRATION_OUT_partnumber	4
RESULTS_SEARCH_7_PARAMETERS_MS_AUTO_CALIBRATION_OUT_polyorder	1
RESULTS_SEARCH_7_PARAMETERS_MS_AUTO_CALIBRATION_OUT_sample	1
RESULTS_SEARCH_7_PARAMETERS_MS_AUTO_CALIBRATION_OUT_squareroot	TRUE
RESULTS_SEARCH_7_PARAMETERS_MSMS_AUTO_CALIBRATION_OUT_avres	-4.54424e-08
RESULTS_SEARCH_7_PARAMETERS_MSMS_AUTO_CALIBRATION_OUT_c0	-7.12208e-05
RESULTS_SEARCH_7_PARAMETERS_MSMS_AUTO_CALIBRATION_OUT_c1minus1	-9.34863e-08
RESULTS_SEARCH_7_PARAMETERS_MSMS_AUTO_CALIBRATION_OUT_c2	0
RESULTS_SEARCH_7_PARAMETERS_MSMS_AUTO_CALIBRATION_OUT_file	1
RESULTS_SEARCH_7_PARAMETERS_MSMS_AUTO_CALIBRATION_OUT_partnumber	4
RESULTS_SEARCH_7_PARAMETERS_MSMS_AUTO_CALIBRATION_OUT_polyorder	1
RESULTS_SEARCH_7_PARAMETERS_MSMS_AUTO_CALIBRATION_OUT_sample	1
RESULTS_SEARCH_7_PARAMETERS_MSMS_AUTO_CALIBRATION_OUT_squareroot	TRUE
RESULTS_SEARCH_7_PARAMETERS_MAX_PRECURSORS_FRAGLET	5
RESULTS_SEARCH_7_PARAMETERS_MAX_PRECURSORS_TAGLET	1
RESULTS_SEARCH_7_PARAMETERS_PRECURSORS_DR_FRAGLET	10
RESULTS_SEARCH_7_PARAMETERS_PRECURSORS_DR_TAGLET	3
RESULTS_SEARCH_7_PARAMETERS_DEFAULT_CHARGE_STATE_1_charge	2
RESULTS_SEARCH_7_PARAMETERS_DEFAULT_CHARGE_STATE_1_probability	1
RESULTS_SEARCH_7_PARAMETERS_DEFAULT_CHARGE_STATE_2_charge	3
RESULTS_SEARCH_7_PARAMETERS_DEFAULT_CHARGE_STATE_2_probability	1
RESULTS_SEARCH_7_PARAMETERS_DEFAULT_CHARGE_STATE_3_charge	4
RESULTS_SEARCH_7_PARAMETERS_DEFAULT_CHARGE_STATE_3_probability	1
RESULTS_SEARCH_7_PARAMETERS_VERSION	5.0.0.0, 4769
RESULTS_SEARCH_7_PARAMETERS_PARAGON_VERSION	5.0.0.0, 4767
RESULTS_SEARCH_7_PARAMETERS_APPLICATION	ProteinPilot(tm) Software
RESULTS_SEARCH_7_PARAMETERS_PROGROUP_alternativedispositionmaximumfoldprobabilitydrop	100
RESULTS_SEARCH_7_PARAMETERS_PROGROUP_alternativedispositionmaximumfoldscoredrop	2
RESULTS_SEARCH_7_PARAMETERS_PROGROUP_autodiscordantpeptidethreshold	0.3
RESULTS_SEARCH_7_PARAMETERS_PROGROUP_bayesconfidencecalclulation	TRUE
RESULTS_SEARCH_7_PARAMETERS_PROGROUP_calibrateconfidence	TRUE
RESULTS_SEARCH_7_PARAMETERS_PROGROUP_compresspeptides	FALSE
RESULTS_SEARCH_7_PARAMETERS_PROGROUP_confidencepercentthresholdforexcludingothersfromquant	15
RESULTS_SEARCH_7_PARAMETERS_PROGROUP_confidencepercentthresholdforincludingselfinquant	15
RESULTS_SEARCH_7_PARAMETERS_PROGROUP_donotstoremspeaklists	FALSE
RESULTS_SEARCH_7_PARAMETERS_PROGROUP_fasta	C:\AB SCIEX\ProteinPilot Data\SearchDatabases\SwissProt_140703.fasta
RESULTS_SEARCH_7_PARAMETERS_PROGROUP_featuregroupminpepconf	0.66
RESULTS_SEARCH_7_PARAMETERS_PROGROUP_featuregroupminups	0.47
RESULTS_SEARCH_7_PARAMETERS_PROGROUP_focusingintersection	4
RESULTS_SEARCH_7_PARAMETERS_PROGROUP_focusingminimummatchconfidence	0.1
RESULTS_SEARCH_7_PARAMETERS_PROGROUP_focusingminunusedprotscore	0.1
RESULTS_SEARCH_7_PARAMETERS_PROGROUP_focusingsubsetcutoff	6
RESULTS_SEARCH_7_PARAMETERS_PROGROUP_intersection	1.3
RESULTS_SEARCH_7_PARAMETERS_PROGROUP_minimummatchconfidencecutoff	0.001
RESULTS_SEARCH_7_PARAMETERS_PROGROUP_minunusedprotscore	0.0458
RESULTS_SEARCH_7_PARAMETERS_PROGROUP_subsetcutoff	2
RESULTS_SEARCH_7_PARAMETERS_PROGROUP_unusedprotscorethresholdforexcludingothersfromquant	1.3
RESULTS_SEARCH_7_PARAMETERS_PEAKLIST_count	3901
RESULTS_SEARCH_7_PARAMETERS_PEAKLIST_filenumber	1
RESULTS_SEARCH_7_PARAMETERS_PEAKLIST_original_count	3901
RESULTS_SEARCH_7_PARAMETERS_PEAKLIST_originalfilename	C:\Users\T55002\Desktop\5600 data\MP\MP_121205.3.wiff
RESULTS_SEARCH_7_PARAMETERS_PEAKLIST_partnumber	4
RESULTS_SEARCH_7_PARAMETERS_QUANT_TYPE_background_correction	FALSE
RESULTS_SEARCH_7_PARAMETERS_QUANT_TYPE_bias_correction	TRUE
RESULTS_SEARCH_7_PARAMETERS_QUANT_TYPE_keep_extreme_peptides_over_fraction	0
RESULTS_SEARCH_7_PARAMETERS_QUANT_TYPE_low_confidence_check	TRUE
RESULTS_SEARCH_7_PARAMETERS_QUANT_TYPE_low_intensity_check	TRUE
RESULTS_SEARCH_7_PARAMETERS_QUANT_TYPE_median_statistic	TRUE
RESULTS_SEARCH_7_PARAMETERS_QUANT_TYPE_mod_check	TRUE
RESULTS_SEARCH_7_PARAMETERS_QUANT_TYPE_quant_threshold	-1
RESULTS_SEARCH_7_PARAMETERS_QUANT_TYPE_quant_threshold_sn	1900-01-09
RESULTS_SEARCH_7_PARAMETERS_QUANT_TYPE_separate_searches	FALSE
RESULTS_SEARCH_7_PARAMETERS_QUANT_TYPE_shared_msms_check	TRUE
RESULTS_SEARCH_7_PARAMETERS_PARAGON_METHOD_SETTINGS_UI_SAMPLE_TYPE	Identification
RESULTS_SEARCH_7_PARAMETERS_PARAGON_METHOD_SETTINGS_UI_CYS_ALKYLATION	Iodoacetamide
RESULTS_SEARCH_7_PARAMETERS_PARAGON_METHOD_SETTINGS_UI_DIGESTION	Trypsin
RESULTS_SEARCH_7_PARAMETERS_PARAGON_METHOD_SETTINGS_UI_INSTRUMENT	TripleTOF 5600
RESULTS_SEARCH_7_PARAMETERS_PARAGON_METHOD_SETTINGS_UI_SPECIES	Saccharomyces cerevisiae
RESULTS_SEARCH_7_PARAMETERS_PARAGON_METHOD_SETTINGS_UI_SEARCH_EFFORT	Thorough
RESULTS_SEARCH_7_PARAMETERS_PARAGON_METHOD_SETTINGS_UI_ID_FOCUS	Biological modifications
RESULTS_SEARCH_7_PARAMETERS_PARAGON_METHOD_SETTINGS_UI_USER_NAME	T55002\T55002
RESULTS_SEARCH_7_PARAMETERS_PARAGON_METHOD_SETTINGS_UI_MACHINE_NAME	T55002
RESULTS_SEARCH_7_PARAMETERS_PARAGON_METHOD_SETTINGS_UI_SEARCH_ID	6.35579e+17
RESULTS_SEARCH_7_PARAMETERS_PARAGON_METHOD_SETTINGS_UI_START_TIME	2015-01-27 09:48:55
RESULTS_SEARCH_7_PARAMETERS_PARAGON_METHOD_SETTINGS_UI_MIN_UNUSED_PROTSCORE	0.0458
RESULTS_SEARCH_7_PARAMETERS_PARAGON_METHOD_SETTINGS_UI_PSPEP	TRUE
RESULTS_SEARCH_8_time_cpu	346634
RESULTS_SEARCH_8_time_duration	347256
RESULTS_SEARCH_8_version	5.0.0.4767
RESULTS_SEARCH_8_xml:id	SEARCH:2:635579489352229500_3
RESULTS_SEARCH_8_PARAMETERS_chemical_data_edited	FALSE
RESULTS_SEARCH_8_PARAMETERS_do_multiprecursor_search	TRUE
RESULTS_SEARCH_8_PARAMETERS_do_reverse_search	TRUE
RESULTS_SEARCH_8_PARAMETERS_max_quant_labels	35
RESULTS_SEARCH_8_PARAMETERS_maxresults	15
RESULTS_SEARCH_8_PARAMETERS_separate_searches	FALSE
RESULTS_SEARCH_8_PARAMETERS_MSTOLERANCE_type	dalton
RESULTS_SEARCH_8_PARAMETERS_MSTOLERANCE_value	0.05
RESULTS_SEARCH_8_PARAMETERS_MSMSTOLERANCE_type	dalton
RESULTS_SEARCH_8_PARAMETERS_MSMSTOLERANCE_value	0.1
RESULTS_SEARCH_8_PARAMETERS_MS_STANDARD_DEVIATION_type	dalton
RESULTS_SEARCH_8_PARAMETERS_MS_STANDARD_DEVIATION_value	0.0011
RESULTS_SEARCH_8_PARAMETERS_MSMS_STANDARD_DEVIATION_type	dalton
RESULTS_SEARCH_8_PARAMETERS_MSMS_STANDARD_DEVIATION_value	0.01
RESULTS_SEARCH_8_PARAMETERS_FASTA_filename	C:\AB SCIEX\ProteinPilot Data\SearchDatabases\SwissProt_140703.fasta
RESULTS_SEARCH_8_PARAMETERS_AUTO_CALIBRATION_ms	TRUE
RESULTS_SEARCH_8_PARAMETERS_AUTO_CALIBRATION_msexport	FALSE
RESULTS_SEARCH_8_PARAMETERS_AUTO_CALIBRATION_msms	TRUE
RESULTS_SEARCH_8_PARAMETERS_AUTO_CALIBRATION_msmstolsdratio	2.75
RESULTS_SEARCH_8_PARAMETERS_AUTO_CALIBRATION_mstolsdratio	7
RESULTS_SEARCH_8_PARAMETERS_AUTO_CALIBRATION_squareroot	TRUE
RESULTS_SEARCH_8_PARAMETERS_AUTO_CALIBRATION_type	dalton
RESULTS_SEARCH_8_PARAMETERS_AUTO_CALIBRATION_MCP_d_s_s_f	0.0666667
RESULTS_SEARCH_8_PARAMETERS_AUTO_CALIBRATION_MCP_d_s_w_f	3
RESULTS_SEARCH_8_PARAMETERS_AUTO_CALIBRATION_MCP_m_f_r_mbc	200
RESULTS_SEARCH_8_PARAMETERS_AUTO_CALIBRATION_MCP_m_m_c	10
RESULTS_SEARCH_8_PARAMETERS_AUTO_CALIBRATION_MCP_m_m_f_s	0.25
RESULTS_SEARCH_8_PARAMETERS_AUTO_CALIBRATION_MCP_m_m_p_f	0.33
RESULTS_SEARCH_8_PARAMETERS_AUTO_CALIBRATION_MCP_m_m_p_rms_f	1
RESULTS_SEARCH_8_PARAMETERS_AUTO_CALIBRATION_MCP_m_p_t_f	1
RESULTS_SEARCH_8_PARAMETERS_AUTO_CALIBRATION_MCP_m_r_h_n_b	15
RESULTS_SEARCH_8_PARAMETERS_AUTO_CALIBRATION_MCP_m_z_n_s	99
RESULTS_SEARCH_8_PARAMETERS_AUTO_CALIBRATION_MCP_m_z_s_mn_f_r	0.0666667
RESULTS_SEARCH_8_PARAMETERS_AUTO_CALIBRATION_MCP_m_z_s_mx_f_r	0.1
RESULTS_SEARCH_8_PARAMETERS_MS_AUTO_CALIBRATION_OUT_avres	-1.9644e-10
RESULTS_SEARCH_8_PARAMETERS_MS_AUTO_CALIBRATION_OUT_c0	8.07101e-05
RESULTS_SEARCH_8_PARAMETERS_MS_AUTO_CALIBRATION_OUT_c1minus1	-3.40989e-06
RESULTS_SEARCH_8_PARAMETERS_MS_AUTO_CALIBRATION_OUT_c2	0
RESULTS_SEARCH_8_PARAMETERS_MS_AUTO_CALIBRATION_OUT_file	1
RESULTS_SEARCH_8_PARAMETERS_MS_AUTO_CALIBRATION_OUT_partnumber	4
RESULTS_SEARCH_8_PARAMETERS_MS_AUTO_CALIBRATION_OUT_polyorder	1
RESULTS_SEARCH_8_PARAMETERS_MS_AUTO_CALIBRATION_OUT_sample	1
RESULTS_SEARCH_8_PARAMETERS_MS_AUTO_CALIBRATION_OUT_squareroot	TRUE
RESULTS_SEARCH_8_PARAMETERS_MSMS_AUTO_CALIBRATION_OUT_avres	-4.54424e-08
RESULTS_SEARCH_8_PARAMETERS_MSMS_AUTO_CALIBRATION_OUT_c0	-7.12208e-05
RESULTS_SEARCH_8_PARAMETERS_MSMS_AUTO_CALIBRATION_OUT_c1minus1	-9.34863e-08
RESULTS_SEARCH_8_PARAMETERS_MSMS_AUTO_CALIBRATION_OUT_c2	0
RESULTS_SEARCH_8_PARAMETERS_MSMS_AUTO_CALIBRATION_OUT_file	1
RESULTS_SEARCH_8_PARAMETERS_MSMS_AUTO_CALIBRATION_OUT_partnumber	4
RESULTS_SEARCH_8_PARAMETERS_MSMS_AUTO_CALIBRATION_OUT_polyorder	1
RESULTS_SEARCH_8_PARAMETERS_MSMS_AUTO_CALIBRATION_OUT_sample	1
RESULTS_SEARCH_8_PARAMETERS_MSMS_AUTO_CALIBRATION_OUT_squareroot	TRUE
RESULTS_SEARCH_8_PARAMETERS_MAX_PRECURSORS_FRAGLET	1900-01-05
RESULTS_SEARCH_8_PARAMETERS_MAX_PRECURSORS_TAGLET	1
RESULTS_SEARCH_8_PARAMETERS_PRECURSORS_DR_FRAGLET	10
RESULTS_SEARCH_8_PARAMETERS_PRECURSORS_DR_TAGLET	3
RESULTS_SEARCH_8_PARAMETERS_DEFAULT_CHARGE_STATE_1_charge	1900-01-02
RESULTS_SEARCH_8_PARAMETERS_DEFAULT_CHARGE_STATE_1_probability	1
RESULTS_SEARCH_8_PARAMETERS_DEFAULT_CHARGE_STATE_2_charge	3
RESULTS_SEARCH_8_PARAMETERS_DEFAULT_CHARGE_STATE_2_probability	1
RESULTS_SEARCH_8_PARAMETERS_DEFAULT_CHARGE_STATE_3_charge	4
RESULTS_SEARCH_8_PARAMETERS_DEFAULT_CHARGE_STATE_3_probability	1
RESULTS_SEARCH_8_PARAMETERS_VERSION	5.0.0.0, 4769
RESULTS_SEARCH_8_PARAMETERS_PARAGON_VERSION	5.0.0.0, 4767
RESULTS_SEARCH_8_PARAMETERS_APPLICATION	ProteinPilot(tm) Software
RESULTS_SEARCH_8_PARAMETERS_PROGROUP_alternativedispositionmaximumfoldprobabilitydrop	100
RESULTS_SEARCH_8_PARAMETERS_PROGROUP_alternativedispositionmaximumfoldscoredrop	2
RESULTS_SEARCH_8_PARAMETERS_PROGROUP_autodiscordantpeptidethreshold	0.3
RESULTS_SEARCH_8_PARAMETERS_PROGROUP_bayesconfidencecalclulation	TRUE
RESULTS_SEARCH_8_PARAMETERS_PROGROUP_calibrateconfidence	TRUE
RESULTS_SEARCH_8_PARAMETERS_PROGROUP_compresspeptides	FALSE
RESULTS_SEARCH_8_PARAMETERS_PROGROUP_confidencepercentthresholdforexcludingothersfromquant	15
RESULTS_SEARCH_8_PARAMETERS_PROGROUP_confidencepercentthresholdforincludingselfinquant	15
RESULTS_SEARCH_8_PARAMETERS_PROGROUP_donotstoremspeaklists	FALSE
RESULTS_SEARCH_8_PARAMETERS_PROGROUP_fasta	C:\AB SCIEX\ProteinPilot Data\SearchDatabases\SwissProt_140703.fasta
RESULTS_SEARCH_8_PARAMETERS_PROGROUP_featuregroupminpepconf	0.66
RESULTS_SEARCH_8_PARAMETERS_PROGROUP_featuregroupminups	0.47
RESULTS_SEARCH_8_PARAMETERS_PROGROUP_focusingintersection	4
RESULTS_SEARCH_8_PARAMETERS_PROGROUP_focusingminimummatchconfidence	0.1
RESULTS_SEARCH_8_PARAMETERS_PROGROUP_focusingminunusedprotscore	0.1
RESULTS_SEARCH_8_PARAMETERS_PROGROUP_focusingsubsetcutoff	6
RESULTS_SEARCH_8_PARAMETERS_PROGROUP_intersection	1.3
RESULTS_SEARCH_8_PARAMETERS_PROGROUP_minimummatchconfidencecutoff	0.001
RESULTS_SEARCH_8_PARAMETERS_PROGROUP_minunusedprotscore	0.0458
RESULTS_SEARCH_8_PARAMETERS_PROGROUP_subsetcutoff	2
RESULTS_SEARCH_8_PARAMETERS_PROGROUP_unusedprotscorethresholdforexcludingothersfromquant	1.3
RESULTS_SEARCH_8_PARAMETERS_PEAKLIST_count	3901
RESULTS_SEARCH_8_PARAMETERS_PEAKLIST_filenumber	1
RESULTS_SEARCH_8_PARAMETERS_PEAKLIST_original_count	3901
RESULTS_SEARCH_8_PARAMETERS_PEAKLIST_originalfilename	C:\Users\T55002\Desktop\5600 data\MP\MP_121205.3.wiff
RESULTS_SEARCH_8_PARAMETERS_PEAKLIST_partnumber	4
RESULTS_SEARCH_8_PARAMETERS_QUANT_TYPE_background_correction	FALSE
RESULTS_SEARCH_8_PARAMETERS_QUANT_TYPE_bias_correction	TRUE
RESULTS_SEARCH_8_PARAMETERS_QUANT_TYPE_keep_extreme_peptides_over_fraction	0
RESULTS_SEARCH_8_PARAMETERS_QUANT_TYPE_low_confidence_check	TRUE
RESULTS_SEARCH_8_PARAMETERS_QUANT_TYPE_low_intensity_check	TRUE
RESULTS_SEARCH_8_PARAMETERS_QUANT_TYPE_median_statistic	TRUE
RESULTS_SEARCH_8_PARAMETERS_QUANT_TYPE_mod_check	TRUE
RESULTS_SEARCH_8_PARAMETERS_QUANT_TYPE_quant_threshold	-1
RESULTS_SEARCH_8_PARAMETERS_QUANT_TYPE_quant_threshold_sn	9
RESULTS_SEARCH_8_PARAMETERS_QUANT_TYPE_separate_searches	FALSE
RESULTS_SEARCH_8_PARAMETERS_QUANT_TYPE_shared_msms_check	TRUE
RESULTS_SEARCH_8_PARAMETERS_PARAGON_METHOD_SETTINGS_UI_SAMPLE_TYPE	Identification
RESULTS_SEARCH_8_PARAMETERS_PARAGON_METHOD_SETTINGS_UI_CYS_ALKYLATION	Iodoacetamide
RESULTS_SEARCH_8_PARAMETERS_PARAGON_METHOD_SETTINGS_UI_DIGESTION	Trypsin
RESULTS_SEARCH_8_PARAMETERS_PARAGON_METHOD_SETTINGS_UI_INSTRUMENT	TripleTOF 5600
RESULTS_SEARCH_8_PARAMETERS_PARAGON_METHOD_SETTINGS_UI_SPECIES	Saccharomyces cerevisiae
RESULTS_SEARCH_8_PARAMETERS_PARAGON_METHOD_SETTINGS_UI_SEARCH_EFFORT	Thorough
RESULTS_SEARCH_8_PARAMETERS_PARAGON_METHOD_SETTINGS_UI_ID_FOCUS	Biological modifications
RESULTS_SEARCH_8_PARAMETERS_PARAGON_METHOD_SETTINGS_UI_USER_NAME	T55002\T55002
RESULTS_SEARCH_8_PARAMETERS_PARAGON_METHOD_SETTINGS_UI_MACHINE_NAME	T55002
RESULTS_SEARCH_8_PARAMETERS_PARAGON_METHOD_SETTINGS_UI_SEARCH_ID	6.35579e+17
RESULTS_SEARCH_8_PARAMETERS_PARAGON_METHOD_SETTINGS_UI_START_TIME	2015-01-27 09:48:55
RESULTS_SEARCH_8_PARAMETERS_PARAGON_METHOD_SETTINGS_UI_MIN_UNUSED_PROTSCORE	0.0458
RESULTS_SEARCH_8_PARAMETERS_PARAGON_METHOD_SETTINGS_UI_PSPEP	TRUE
RESULTS_SEARCH_9_time_cpu	39390
RESULTS_SEARCH_9_time_duration	2016-04-18
RESULTS_SEARCH_9_version	5.0.0.4767
RESULTS_SEARCH_9_xml:id	SEARCH:1:635579489352229500_4
RESULTS_SEARCH_9_PARAMETERS_chemical_data_edited	FALSE
RESULTS_SEARCH_9_PARAMETERS_do_multiprecursor_search	TRUE
RESULTS_SEARCH_9_PARAMETERS_do_reverse_search	TRUE
RESULTS_SEARCH_9_PARAMETERS_max_quant_labels	35
RESULTS_SEARCH_9_PARAMETERS_maxresults	15
RESULTS_SEARCH_9_PARAMETERS_separate_searches	FALSE
RESULTS_SEARCH_9_PARAMETERS_MSTOLERANCE_type	dalton
RESULTS_SEARCH_9_PARAMETERS_MSTOLERANCE_value	0.05
RESULTS_SEARCH_9_PARAMETERS_MSMSTOLERANCE_type	dalton
RESULTS_SEARCH_9_PARAMETERS_MSMSTOLERANCE_value	0.1
RESULTS_SEARCH_9_PARAMETERS_MS_STANDARD_DEVIATION_type	dalton
RESULTS_SEARCH_9_PARAMETERS_MS_STANDARD_DEVIATION_value	0.0011
RESULTS_SEARCH_9_PARAMETERS_MSMS_STANDARD_DEVIATION_type	dalton
RESULTS_SEARCH_9_PARAMETERS_MSMS_STANDARD_DEVIATION_value	0.01
RESULTS_SEARCH_9_PARAMETERS_FASTA_filename	C:\AB SCIEX\ProteinPilot Data\SearchDatabases\SwissProt_140703.fasta
RESULTS_SEARCH_9_PARAMETERS_AUTO_CALIBRATION_ms	TRUE
RESULTS_SEARCH_9_PARAMETERS_AUTO_CALIBRATION_msexport	FALSE
RESULTS_SEARCH_9_PARAMETERS_AUTO_CALIBRATION_msms	TRUE
RESULTS_SEARCH_9_PARAMETERS_AUTO_CALIBRATION_msmstolsdratio	2.75
RESULTS_SEARCH_9_PARAMETERS_AUTO_CALIBRATION_mstolsdratio	7
RESULTS_SEARCH_9_PARAMETERS_AUTO_CALIBRATION_squareroot	TRUE
RESULTS_SEARCH_9_PARAMETERS_AUTO_CALIBRATION_type	dalton
RESULTS_SEARCH_9_PARAMETERS_AUTO_CALIBRATION_MCP_d_s_s_f	0.0666667
RESULTS_SEARCH_9_PARAMETERS_AUTO_CALIBRATION_MCP_d_s_w_f	3
RESULTS_SEARCH_9_PARAMETERS_AUTO_CALIBRATION_MCP_m_f_r_mbc	200
RESULTS_SEARCH_9_PARAMETERS_AUTO_CALIBRATION_MCP_m_m_c	1900-01-10
RESULTS_SEARCH_9_PARAMETERS_AUTO_CALIBRATION_MCP_m_m_f_s	0.25
RESULTS_SEARCH_9_PARAMETERS_AUTO_CALIBRATION_MCP_m_m_p_f	0.33
RESULTS_SEARCH_9_PARAMETERS_AUTO_CALIBRATION_MCP_m_m_p_rms_f	1
RESULTS_SEARCH_9_PARAMETERS_AUTO_CALIBRATION_MCP_m_p_t_f	1
RESULTS_SEARCH_9_PARAMETERS_AUTO_CALIBRATION_MCP_m_r_h_n_b	15
RESULTS_SEARCH_9_PARAMETERS_AUTO_CALIBRATION_MCP_m_z_n_s	99
RESULTS_SEARCH_9_PARAMETERS_AUTO_CALIBRATION_MCP_m_z_s_mn_f_r	0.0666667
RESULTS_SEARCH_9_PARAMETERS_AUTO_CALIBRATION_MCP_m_z_s_mx_f_r	0.1
RESULTS_SEARCH_9_PARAMETERS_MS_AUTO_CALIBRATION_OUT_avres	-4.60201e-11
RESULTS_SEARCH_9_PARAMETERS_MS_AUTO_CALIBRATION_OUT_c0	3.96683e-05
RESULTS_SEARCH_9_PARAMETERS_MS_AUTO_CALIBRATION_OUT_c1minus1	-2.19892e-06
RESULTS_SEARCH_9_PARAMETERS_MS_AUTO_CALIBRATION_OUT_c2	0
RESULTS_SEARCH_9_PARAMETERS_MS_AUTO_CALIBRATION_OUT_file	1
RESULTS_SEARCH_9_PARAMETERS_MS_AUTO_CALIBRATION_OUT_partnumber	5
RESULTS_SEARCH_9_PARAMETERS_MS_AUTO_CALIBRATION_OUT_polyorder	1
RESULTS_SEARCH_9_PARAMETERS_MS_AUTO_CALIBRATION_OUT_sample	1
RESULTS_SEARCH_9_PARAMETERS_MS_AUTO_CALIBRATION_OUT_squareroot	TRUE
RESULTS_SEARCH_9_PARAMETERS_MSMS_AUTO_CALIBRATION_OUT_avres	-1.05565e-07
RESULTS_SEARCH_9_PARAMETERS_MSMS_AUTO_CALIBRATION_OUT_c0	-6.6215e-05
RESULTS_SEARCH_9_PARAMETERS_MSMS_AUTO_CALIBRATION_OUT_c1minus1	-6.98746e-07
RESULTS_SEARCH_9_PARAMETERS_MSMS_AUTO_CALIBRATION_OUT_c2	0
RESULTS_SEARCH_9_PARAMETERS_MSMS_AUTO_CALIBRATION_OUT_file	1
RESULTS_SEARCH_9_PARAMETERS_MSMS_AUTO_CALIBRATION_OUT_partnumber	5
RESULTS_SEARCH_9_PARAMETERS_MSMS_AUTO_CALIBRATION_OUT_polyorder	1
RESULTS_SEARCH_9_PARAMETERS_MSMS_AUTO_CALIBRATION_OUT_sample	1
RESULTS_SEARCH_9_PARAMETERS_MSMS_AUTO_CALIBRATION_OUT_squareroot	TRUE
RESULTS_SEARCH_9_PARAMETERS_MAX_PRECURSORS_FRAGLET	5
RESULTS_SEARCH_9_PARAMETERS_MAX_PRECURSORS_TAGLET	1
RESULTS_SEARCH_9_PARAMETERS_PRECURSORS_DR_FRAGLET	10
RESULTS_SEARCH_9_PARAMETERS_PRECURSORS_DR_TAGLET	3
RESULTS_SEARCH_9_PARAMETERS_DEFAULT_CHARGE_STATE_1_charge	2
RESULTS_SEARCH_9_PARAMETERS_DEFAULT_CHARGE_STATE_1_probability	1
RESULTS_SEARCH_9_PARAMETERS_DEFAULT_CHARGE_STATE_2_charge	3
RESULTS_SEARCH_9_PARAMETERS_DEFAULT_CHARGE_STATE_2_probability	1
RESULTS_SEARCH_9_PARAMETERS_DEFAULT_CHARGE_STATE_3_charge	4
RESULTS_SEARCH_9_PARAMETERS_DEFAULT_CHARGE_STATE_3_probability	1
RESULTS_SEARCH_9_PARAMETERS_VERSION	5.0.0.0, 4769
RESULTS_SEARCH_9_PARAMETERS_PARAGON_VERSION	5.0.0.0, 4767
RESULTS_SEARCH_9_PARAMETERS_APPLICATION	ProteinPilot(tm) Software
RESULTS_SEARCH_9_PARAMETERS_PROGROUP_alternativedispositionmaximumfoldprobabilitydrop	100
RESULTS_SEARCH_9_PARAMETERS_PROGROUP_alternativedispositionmaximumfoldscoredrop	2
RESULTS_SEARCH_9_PARAMETERS_PROGROUP_autodiscordantpeptidethreshold	0.3
RESULTS_SEARCH_9_PARAMETERS_PROGROUP_bayesconfidencecalclulation	TRUE
RESULTS_SEARCH_9_PARAMETERS_PROGROUP_calibrateconfidence	TRUE
RESULTS_SEARCH_9_PARAMETERS_PROGROUP_compresspeptides	FALSE
RESULTS_SEARCH_9_PARAMETERS_PROGROUP_confidencepercentthresholdforexcludingothersfromquant	1900-01-15
RESULTS_SEARCH_9_PARAMETERS_PROGROUP_confidencepercentthresholdforincludingselfinquant	15
RESULTS_SEARCH_9_PARAMETERS_PROGROUP_donotstoremspeaklists	FALSE
RESULTS_SEARCH_9_PARAMETERS_PROGROUP_fasta	C:\AB SCIEX\ProteinPilot Data\SearchDatabases\SwissProt_140703.fasta
RESULTS_SEARCH_9_PARAMETERS_PROGROUP_featuregroupminpepconf	0.66
RESULTS_SEARCH_9_PARAMETERS_PROGROUP_featuregroupminups	0.47
RESULTS_SEARCH_9_PARAMETERS_PROGROUP_focusingintersection	4
RESULTS_SEARCH_9_PARAMETERS_PROGROUP_focusingminimummatchconfidence	0.1
RESULTS_SEARCH_9_PARAMETERS_PROGROUP_focusingminunusedprotscore	0.1
RESULTS_SEARCH_9_PARAMETERS_PROGROUP_focusingsubsetcutoff	6
RESULTS_SEARCH_9_PARAMETERS_PROGROUP_intersection	1.3
RESULTS_SEARCH_9_PARAMETERS_PROGROUP_minimummatchconfidencecutoff	0.001
RESULTS_SEARCH_9_PARAMETERS_PROGROUP_minunusedprotscore	0.0458
RESULTS_SEARCH_9_PARAMETERS_PROGROUP_subsetcutoff	2
RESULTS_SEARCH_9_PARAMETERS_PROGROUP_unusedprotscorethresholdforexcludingothersfromquant	1.3
RESULTS_SEARCH_9_PARAMETERS_PEAKLIST_count	3856
RESULTS_SEARCH_9_PARAMETERS_PEAKLIST_filenumber	1
RESULTS_SEARCH_9_PARAMETERS_PEAKLIST_original_count	3856
RESULTS_SEARCH_9_PARAMETERS_PEAKLIST_originalfilename	C:\Users\T55002\Desktop\5600 data\MP\MP_121205.3.wiff
RESULTS_SEARCH_9_PARAMETERS_PEAKLIST_partnumber	5
RESULTS_SEARCH_9_PARAMETERS_QUANT_TYPE_background_correction	FALSE
RESULTS_SEARCH_9_PARAMETERS_QUANT_TYPE_bias_correction	TRUE
RESULTS_SEARCH_9_PARAMETERS_QUANT_TYPE_keep_extreme_peptides_over_fraction	0
RESULTS_SEARCH_9_PARAMETERS_QUANT_TYPE_low_confidence_check	TRUE
RESULTS_SEARCH_9_PARAMETERS_QUANT_TYPE_low_intensity_check	TRUE
RESULTS_SEARCH_9_PARAMETERS_QUANT_TYPE_median_statistic	TRUE
RESULTS_SEARCH_9_PARAMETERS_QUANT_TYPE_mod_check	TRUE
RESULTS_SEARCH_9_PARAMETERS_QUANT_TYPE_quant_threshold	-1
RESULTS_SEARCH_9_PARAMETERS_QUANT_TYPE_quant_threshold_sn	9
RESULTS_SEARCH_9_PARAMETERS_QUANT_TYPE_separate_searches	FALSE
RESULTS_SEARCH_9_PARAMETERS_QUANT_TYPE_shared_msms_check	TRUE
RESULTS_SEARCH_9_PARAMETERS_PARAGON_METHOD_SETTINGS_UI_SAMPLE_TYPE	Identification
RESULTS_SEARCH_9_PARAMETERS_PARAGON_METHOD_SETTINGS_UI_CYS_ALKYLATION	Iodoacetamide
RESULTS_SEARCH_9_PARAMETERS_PARAGON_METHOD_SETTINGS_UI_DIGESTION	Trypsin
RESULTS_SEARCH_9_PARAMETERS_PARAGON_METHOD_SETTINGS_UI_INSTRUMENT	TripleTOF 5600
RESULTS_SEARCH_9_PARAMETERS_PARAGON_METHOD_SETTINGS_UI_SPECIES	Saccharomyces cerevisiae
RESULTS_SEARCH_9_PARAMETERS_PARAGON_METHOD_SETTINGS_UI_SEARCH_EFFORT	Thorough
RESULTS_SEARCH_9_PARAMETERS_PARAGON_METHOD_SETTINGS_UI_ID_FOCUS	Biological modifications
RESULTS_SEARCH_9_PARAMETERS_PARAGON_METHOD_SETTINGS_UI_USER_NAME	T55002\T55002
RESULTS_SEARCH_9_PARAMETERS_PARAGON_METHOD_SETTINGS_UI_MACHINE_NAME	T55002
RESULTS_SEARCH_9_PARAMETERS_PARAGON_METHOD_SETTINGS_UI_SEARCH_ID	6.35579e+17
RESULTS_SEARCH_9_PARAMETERS_PARAGON_METHOD_SETTINGS_UI_START_TIME	2015-01-27 09:48:55
RESULTS_SEARCH_9_PARAMETERS_PARAGON_METHOD_SETTINGS_UI_MIN_UNUSED_PROTSCORE	0.0458
RESULTS_SEARCH_9_PARAMETERS_PARAGON_METHOD_SETTINGS_UI_PSPEP	TRUE
RESULTS_SEARCH_10_time_cpu	392576
RESULTS_SEARCH_10_time_duration	393838
RESULTS_SEARCH_10_version	5.0.0.4767
RESULTS_SEARCH_10_xml:id	SEARCH:2:635579489352229500_4
RESULTS_SEARCH_10_PARAMETERS_chemical_data_edited	FALSE
RESULTS_SEARCH_10_PARAMETERS_do_multiprecursor_search	TRUE
RESULTS_SEARCH_10_PARAMETERS_do_reverse_search	TRUE
RESULTS_SEARCH_10_PARAMETERS_max_quant_labels	35
RESULTS_SEARCH_10_PARAMETERS_maxresults	15
RESULTS_SEARCH_10_PARAMETERS_separate_searches	FALSE
RESULTS_SEARCH_10_PARAMETERS_MSTOLERANCE_type	dalton
RESULTS_SEARCH_10_PARAMETERS_MSTOLERANCE_value	0.05
RESULTS_SEARCH_10_PARAMETERS_MSMSTOLERANCE_type	dalton
RESULTS_SEARCH_10_PARAMETERS_MSMSTOLERANCE_value	0.1
RESULTS_SEARCH_10_PARAMETERS_MS_STANDARD_DEVIATION_type	dalton
RESULTS_SEARCH_10_PARAMETERS_MS_STANDARD_DEVIATION_value	0.0011
RESULTS_SEARCH_10_PARAMETERS_MSMS_STANDARD_DEVIATION_type	dalton
RESULTS_SEARCH_10_PARAMETERS_MSMS_STANDARD_DEVIATION_value	0.01
RESULTS_SEARCH_10_PARAMETERS_FASTA_filename	C:\AB SCIEX\ProteinPilot Data\SearchDatabases\SwissProt_140703.fasta
RESULTS_SEARCH_10_PARAMETERS_AUTO_CALIBRATION_ms	TRUE
RESULTS_SEARCH_10_PARAMETERS_AUTO_CALIBRATION_msexport	FALSE
RESULTS_SEARCH_10_PARAMETERS_AUTO_CALIBRATION_msms	TRUE
RESULTS_SEARCH_10_PARAMETERS_AUTO_CALIBRATION_msmstolsdratio	2.75
RESULTS_SEARCH_10_PARAMETERS_AUTO_CALIBRATION_mstolsdratio	7
RESULTS_SEARCH_10_PARAMETERS_AUTO_CALIBRATION_squareroot	TRUE
RESULTS_SEARCH_10_PARAMETERS_AUTO_CALIBRATION_type	dalton
RESULTS_SEARCH_10_PARAMETERS_AUTO_CALIBRATION_MCP_d_s_s_f	0.0666667
RESULTS_SEARCH_10_PARAMETERS_AUTO_CALIBRATION_MCP_d_s_w_f	3
RESULTS_SEARCH_10_PARAMETERS_AUTO_CALIBRATION_MCP_m_f_r_mbc	200
RESULTS_SEARCH_10_PARAMETERS_AUTO_CALIBRATION_MCP_m_m_c	10
RESULTS_SEARCH_10_PARAMETERS_AUTO_CALIBRATION_MCP_m_m_f_s	0.25
RESULTS_SEARCH_10_PARAMETERS_AUTO_CALIBRATION_MCP_m_m_p_f	0.33
RESULTS_SEARCH_10_PARAMETERS_AUTO_CALIBRATION_MCP_m_m_p_rms_f	1
RESULTS_SEARCH_10_PARAMETERS_AUTO_CALIBRATION_MCP_m_p_t_f	1
RESULTS_SEARCH_10_PARAMETERS_AUTO_CALIBRATION_MCP_m_r_h_n_b	15
RESULTS_SEARCH_10_PARAMETERS_AUTO_CALIBRATION_MCP_m_z_n_s	99
RESULTS_SEARCH_10_PARAMETERS_AUTO_CALIBRATION_MCP_m_z_s_mn_f_r	0.0666667
RESULTS_SEARCH_10_PARAMETERS_AUTO_CALIBRATION_MCP_m_z_s_mx_f_r	0.1
RESULTS_SEARCH_10_PARAMETERS_MS_AUTO_CALIBRATION_OUT_avres	-4.60201e-11
RESULTS_SEARCH_10_PARAMETERS_MS_AUTO_CALIBRATION_OUT_c0	3.96683e-05
RESULTS_SEARCH_10_PARAMETERS_MS_AUTO_CALIBRATION_OUT_c1minus1	-2.19892e-06
RESULTS_SEARCH_10_PARAMETERS_MS_AUTO_CALIBRATION_OUT_c2	0
RESULTS_SEARCH_10_PARAMETERS_MS_AUTO_CALIBRATION_OUT_file	1
RESULTS_SEARCH_10_PARAMETERS_MS_AUTO_CALIBRATION_OUT_partnumber	5
RESULTS_SEARCH_10_PARAMETERS_MS_AUTO_CALIBRATION_OUT_polyorder	1
RESULTS_SEARCH_10_PARAMETERS_MS_AUTO_CALIBRATION_OUT_sample	1
RESULTS_SEARCH_10_PARAMETERS_MS_AUTO_CALIBRATION_OUT_squareroot	TRUE
RESULTS_SEARCH_10_PARAMETERS_MSMS_AUTO_CALIBRATION_OUT_avres	-1.05565e-07
RESULTS_SEARCH_10_PARAMETERS_MSMS_AUTO_CALIBRATION_OUT_c0	-6.6215e-05
RESULTS_SEARCH_10_PARAMETERS_MSMS_AUTO_CALIBRATION_OUT_c1minus1	-6.98746e-07
RESULTS_SEARCH_10_PARAMETERS_MSMS_AUTO_CALIBRATION_OUT_c2	0
RESULTS_SEARCH_10_PARAMETERS_MSMS_AUTO_CALIBRATION_OUT_file	1
RESULTS_SEARCH_10_PARAMETERS_MSMS_AUTO_CALIBRATION_OUT_partnumber	5
RESULTS_SEARCH_10_PARAMETERS_MSMS_AUTO_CALIBRATION_OUT_polyorder	1
RESULTS_SEARCH_10_PARAMETERS_MSMS_AUTO_CALIBRATION_OUT_sample	1
RESULTS_SEARCH_10_PARAMETERS_MSMS_AUTO_CALIBRATION_OUT_squareroot	TRUE
RESULTS_SEARCH_10_PARAMETERS_MAX_PRECURSORS_FRAGLET	5
RESULTS_SEARCH_10_PARAMETERS_MAX_PRECURSORS_TAGLET	1
RESULTS_SEARCH_10_PARAMETERS_PRECURSORS_DR_FRAGLET	10
RESULTS_SEARCH_10_PARAMETERS_PRECURSORS_DR_TAGLET	1900-01-03
RESULTS_SEARCH_10_PARAMETERS_DEFAULT_CHARGE_STATE_1_charge	2
RESULTS_SEARCH_10_PARAMETERS_DEFAULT_CHARGE_STATE_1_probability	1
RESULTS_SEARCH_10_PARAMETERS_DEFAULT_CHARGE_STATE_2_charge	3
RESULTS_SEARCH_10_PARAMETERS_DEFAULT_CHARGE_STATE_2_probability	1
RESULTS_SEARCH_10_PARAMETERS_DEFAULT_CHARGE_STATE_3_charge	4
RESULTS_SEARCH_10_PARAMETERS_DEFAULT_CHARGE_STATE_3_probability	1
RESULTS_SEARCH_10_PARAMETERS_VERSION	5.0.0.0, 4769
RESULTS_SEARCH_10_PARAMETERS_PARAGON_VERSION	5.0.0.0, 4767
RESULTS_SEARCH_10_PARAMETERS_APPLICATION	ProteinPilot(tm) Software
RESULTS_SEARCH_10_PARAMETERS_PROGROUP_alternativedispositionmaximumfoldprobabilitydrop	100
RESULTS_SEARCH_10_PARAMETERS_PROGROUP_alternativedispositionmaximumfoldscoredrop	2
RESULTS_SEARCH_10_PARAMETERS_PROGROUP_autodiscordantpeptidethreshold	0.3
RESULTS_SEARCH_10_PARAMETERS_PROGROUP_bayesconfidencecalclulation	TRUE
RESULTS_SEARCH_10_PARAMETERS_PROGROUP_calibrateconfidence	TRUE
RESULTS_SEARCH_10_PARAMETERS_PROGROUP_compresspeptides	FALSE
RESULTS_SEARCH_10_PARAMETERS_PROGROUP_confidencepercentthresholdforexcludingothersfromquant	15
RESULTS_SEARCH_10_PARAMETERS_PROGROUP_confidencepercentthresholdforincludingselfinquant	15
RESULTS_SEARCH_10_PARAMETERS_PROGROUP_donotstoremspeaklists	FALSE
RESULTS_SEARCH_10_PARAMETERS_PROGROUP_fasta	C:\AB SCIEX\ProteinPilot Data\SearchDatabases\SwissProt_140703.fasta
RESULTS_SEARCH_10_PARAMETERS_PROGROUP_featuregroupminpepconf	0.66
RESULTS_SEARCH_10_PARAMETERS_PROGROUP_featuregroupminups	0.47
RESULTS_SEARCH_10_PARAMETERS_PROGROUP_focusingintersection	4
RESULTS_SEARCH_10_PARAMETERS_PROGROUP_focusingminimummatchconfidence	0.1
RESULTS_SEARCH_10_PARAMETERS_PROGROUP_focusingminunusedprotscore	0.1
RESULTS_SEARCH_10_PARAMETERS_PROGROUP_focusingsubsetcutoff	6
RESULTS_SEARCH_10_PARAMETERS_PROGROUP_intersection	1.3
RESULTS_SEARCH_10_PARAMETERS_PROGROUP_minimummatchconfidencecutoff	0.001
RESULTS_SEARCH_10_PARAMETERS_PROGROUP_minunusedprotscore	0.0458
RESULTS_SEARCH_10_PARAMETERS_PROGROUP_subsetcutoff	2
RESULTS_SEARCH_10_PARAMETERS_PROGROUP_unusedprotscorethresholdforexcludingothersfromquant	1.3
RESULTS_SEARCH_10_PARAMETERS_PEAKLIST_count	3856
RESULTS_SEARCH_10_PARAMETERS_PEAKLIST_filenumber	1
RESULTS_SEARCH_10_PARAMETERS_PEAKLIST_original_count	3856
RESULTS_SEARCH_10_PARAMETERS_PEAKLIST_originalfilename	C:\Users\T55002\Desktop\5600 data\MP\MP_121205.3.wiff
RESULTS_SEARCH_10_PARAMETERS_PEAKLIST_partnumber	5
RESULTS_SEARCH_10_PARAMETERS_QUANT_TYPE_background_correction	FALSE
RESULTS_SEARCH_10_PARAMETERS_QUANT_TYPE_bias_correction	TRUE
RESULTS_SEARCH_10_PARAMETERS_QUANT_TYPE_keep_extreme_peptides_over_fraction	0
RESULTS_SEARCH_10_PARAMETERS_QUANT_TYPE_low_confidence_check	TRUE
RESULTS_SEARCH_10_PARAMETERS_QUANT_TYPE_low_intensity_check	TRUE
RESULTS_SEARCH_10_PARAMETERS_QUANT_TYPE_median_statistic	TRUE
RESULTS_SEARCH_10_PARAMETERS_QUANT_TYPE_mod_check	TRUE
RESULTS_SEARCH_10_PARAMETERS_QUANT_TYPE_quant_threshold	-1
RESULTS_SEARCH_10_PARAMETERS_QUANT_TYPE_quant_threshold_sn	9
RESULTS_SEARCH_10_PARAMETERS_QUANT_TYPE_separate_searches	FALSE
RESULTS_SEARCH_10_PARAMETERS_QUANT_TYPE_shared_msms_check	TRUE
RESULTS_SEARCH_10_PARAMETERS_PARAGON_METHOD_SETTINGS_UI_SAMPLE_TYPE	Identification
RESULTS_SEARCH_10_PARAMETERS_PARAGON_METHOD_SETTINGS_UI_CYS_ALKYLATION	Iodoacetamide
RESULTS_SEARCH_10_PARAMETERS_PARAGON_METHOD_SETTINGS_UI_DIGESTION	Trypsin
RESULTS_SEARCH_10_PARAMETERS_PARAGON_METHOD_SETTINGS_UI_INSTRUMENT	TripleTOF 5600
RESULTS_SEARCH_10_PARAMETERS_PARAGON_METHOD_SETTINGS_UI_SPECIES	Saccharomyces cerevisiae
RESULTS_SEARCH_10_PARAMETERS_PARAGON_METHOD_SETTINGS_UI_SEARCH_EFFORT	Thorough
RESULTS_SEARCH_10_PARAMETERS_PARAGON_METHOD_SETTINGS_UI_ID_FOCUS	Biological modifications
RESULTS_SEARCH_10_PARAMETERS_PARAGON_METHOD_SETTINGS_UI_USER_NAME	T55002\T55002
RESULTS_SEARCH_10_PARAMETERS_PARAGON_METHOD_SETTINGS_UI_MACHINE_NAME	T55002
RESULTS_SEARCH_10_PARAMETERS_PARAGON_METHOD_SETTINGS_UI_SEARCH_ID	6.35579e+17
RESULTS_SEARCH_10_PARAMETERS_PARAGON_METHOD_SETTINGS_UI_START_TIME	2015-01-27 09:48:55
RESULTS_SEARCH_10_PARAMETERS_PARAGON_METHOD_SETTINGS_UI_MIN_UNUSED_PROTSCORE	0.0458
RESULTS_SEARCH_10_PARAMETERS_PARAGON_METHOD_SETTINGS_UI_PSPEP	TRUE
RESULTS_SEARCH_11_time_cpu	37721
RESULTS_SEARCH_11_time_duration	41527
RESULTS_SEARCH_11_version	5.0.0.4767
RESULTS_SEARCH_11_xml:id	SEARCH:1:635579489352229500_5
RESULTS_SEARCH_11_PARAMETERS_chemical_data_edited	FALSE
RESULTS_SEARCH_11_PARAMETERS_do_multiprecursor_search	TRUE
RESULTS_SEARCH_11_PARAMETERS_do_reverse_search	TRUE
RESULTS_SEARCH_11_PARAMETERS_max_quant_labels	35
RESULTS_SEARCH_11_PARAMETERS_maxresults	15
RESULTS_SEARCH_11_PARAMETERS_separate_searches	FALSE
RESULTS_SEARCH_11_PARAMETERS_MSTOLERANCE_type	dalton
RESULTS_SEARCH_11_PARAMETERS_MSTOLERANCE_value	0.05
RESULTS_SEARCH_11_PARAMETERS_MSMSTOLERANCE_type	dalton
RESULTS_SEARCH_11_PARAMETERS_MSMSTOLERANCE_value	0.1
RESULTS_SEARCH_11_PARAMETERS_MS_STANDARD_DEVIATION_type	dalton
RESULTS_SEARCH_11_PARAMETERS_MS_STANDARD_DEVIATION_value	0.0011
RESULTS_SEARCH_11_PARAMETERS_MSMS_STANDARD_DEVIATION_type	dalton
RESULTS_SEARCH_11_PARAMETERS_MSMS_STANDARD_DEVIATION_value	0.01
RESULTS_SEARCH_11_PARAMETERS_FASTA_filename	C:\AB SCIEX\ProteinPilot Data\SearchDatabases\SwissProt_140703.fasta
RESULTS_SEARCH_11_PARAMETERS_AUTO_CALIBRATION_ms	TRUE
RESULTS_SEARCH_11_PARAMETERS_AUTO_CALIBRATION_msexport	FALSE
RESULTS_SEARCH_11_PARAMETERS_AUTO_CALIBRATION_msms	TRUE
RESULTS_SEARCH_11_PARAMETERS_AUTO_CALIBRATION_msmstolsdratio	2.75
RESULTS_SEARCH_11_PARAMETERS_AUTO_CALIBRATION_mstolsdratio	7
RESULTS_SEARCH_11_PARAMETERS_AUTO_CALIBRATION_squareroot	TRUE
RESULTS_SEARCH_11_PARAMETERS_AUTO_CALIBRATION_type	dalton
RESULTS_SEARCH_11_PARAMETERS_AUTO_CALIBRATION_MCP_d_s_s_f	0.0666667
RESULTS_SEARCH_11_PARAMETERS_AUTO_CALIBRATION_MCP_d_s_w_f	3
RESULTS_SEARCH_11_PARAMETERS_AUTO_CALIBRATION_MCP_m_f_r_mbc	200
RESULTS_SEARCH_11_PARAMETERS_AUTO_CALIBRATION_MCP_m_m_c	10
RESULTS_SEARCH_11_PARAMETERS_AUTO_CALIBRATION_MCP_m_m_f_s	0.25
RESULTS_SEARCH_11_PARAMETERS_AUTO_CALIBRATION_MCP_m_m_p_f	0.33
RESULTS_SEARCH_11_PARAMETERS_AUTO_CALIBRATION_MCP_m_m_p_rms_f	1
RESULTS_SEARCH_11_PARAMETERS_AUTO_CALIBRATION_MCP_m_p_t_f	1
RESULTS_SEARCH_11_PARAMETERS_AUTO_CALIBRATION_MCP_m_r_h_n_b	15
RESULTS_SEARCH_11_PARAMETERS_AUTO_CALIBRATION_MCP_m_z_n_s	99
RESULTS_SEARCH_11_PARAMETERS_AUTO_CALIBRATION_MCP_m_z_s_mn_f_r	0.0666667
RESULTS_SEARCH_11_PARAMETERS_AUTO_CALIBRATION_MCP_m_z_s_mx_f_r	0.1
RESULTS_SEARCH_11_PARAMETERS_MS_AUTO_CALIBRATION_OUT_avres	-4.40248e-11
RESULTS_SEARCH_11_PARAMETERS_MS_AUTO_CALIBRATION_OUT_c0	4.8057e-05
RESULTS_SEARCH_11_PARAMETERS_MS_AUTO_CALIBRATION_OUT_c1minus1	-2.53679e-06
RESULTS_SEARCH_11_PARAMETERS_MS_AUTO_CALIBRATION_OUT_c2	0
RESULTS_SEARCH_11_PARAMETERS_MS_AUTO_CALIBRATION_OUT_file	1
RESULTS_SEARCH_11_PARAMETERS_MS_AUTO_CALIBRATION_OUT_partnumber	1900-01-06
RESULTS_SEARCH_11_PARAMETERS_MS_AUTO_CALIBRATION_OUT_polyorder	1
RESULTS_SEARCH_11_PARAMETERS_MS_AUTO_CALIBRATION_OUT_sample	1
RESULTS_SEARCH_11_PARAMETERS_MS_AUTO_CALIBRATION_OUT_squareroot	TRUE
RESULTS_SEARCH_11_PARAMETERS_MSMS_AUTO_CALIBRATION_OUT_avres	-6.93438e-08
RESULTS_SEARCH_11_PARAMETERS_MSMS_AUTO_CALIBRATION_OUT_c0	-2.63657e-05
RESULTS_SEARCH_11_PARAMETERS_MSMS_AUTO_CALIBRATION_OUT_c1minus1	-2.08199e-06
RESULTS_SEARCH_11_PARAMETERS_MSMS_AUTO_CALIBRATION_OUT_c2	0
RESULTS_SEARCH_11_PARAMETERS_MSMS_AUTO_CALIBRATION_OUT_file	1
RESULTS_SEARCH_11_PARAMETERS_MSMS_AUTO_CALIBRATION_OUT_partnumber	6
RESULTS_SEARCH_11_PARAMETERS_MSMS_AUTO_CALIBRATION_OUT_polyorder	1
RESULTS_SEARCH_11_PARAMETERS_MSMS_AUTO_CALIBRATION_OUT_sample	1
RESULTS_SEARCH_11_PARAMETERS_MSMS_AUTO_CALIBRATION_OUT_squareroot	TRUE
RESULTS_SEARCH_11_PARAMETERS_MAX_PRECURSORS_FRAGLET	5
RESULTS_SEARCH_11_PARAMETERS_MAX_PRECURSORS_TAGLET	1
RESULTS_SEARCH_11_PARAMETERS_PRECURSORS_DR_FRAGLET	10
RESULTS_SEARCH_11_PARAMETERS_PRECURSORS_DR_TAGLET	3
RESULTS_SEARCH_11_PARAMETERS_DEFAULT_CHARGE_STATE_1_charge	2
RESULTS_SEARCH_11_PARAMETERS_DEFAULT_CHARGE_STATE_1_probability	1
RESULTS_SEARCH_11_PARAMETERS_DEFAULT_CHARGE_STATE_2_charge	3
RESULTS_SEARCH_11_PARAMETERS_DEFAULT_CHARGE_STATE_2_probability	1
RESULTS_SEARCH_11_PARAMETERS_DEFAULT_CHARGE_STATE_3_charge	4
RESULTS_SEARCH_11_PARAMETERS_DEFAULT_CHARGE_STATE_3_probability	1
RESULTS_SEARCH_11_PARAMETERS_VERSION	5.0.0.0, 4769
RESULTS_SEARCH_11_PARAMETERS_PARAGON_VERSION	5.0.0.0, 4767
RESULTS_SEARCH_11_PARAMETERS_APPLICATION	ProteinPilot(tm) Software
RESULTS_SEARCH_11_PARAMETERS_PROGROUP_alternativedispositionmaximumfoldprobabilitydrop	100
RESULTS_SEARCH_11_PARAMETERS_PROGROUP_alternativedispositionmaximumfoldscoredrop	2
RESULTS_SEARCH_11_PARAMETERS_PROGROUP_autodiscordantpeptidethreshold	0.3
RESULTS_SEARCH_11_PARAMETERS_PROGROUP_bayesconfidencecalclulation	TRUE
RESULTS_SEARCH_11_PARAMETERS_PROGROUP_calibrateconfidence	TRUE
RESULTS_SEARCH_11_PARAMETERS_PROGROUP_compresspeptides	FALSE
RESULTS_SEARCH_11_PARAMETERS_PROGROUP_confidencepercentthresholdforexcludingothersfromquant	1900-01-15
RESULTS_SEARCH_11_PARAMETERS_PROGROUP_confidencepercentthresholdforincludingselfinquant	15
RESULTS_SEARCH_11_PARAMETERS_PROGROUP_donotstoremspeaklists	FALSE
RESULTS_SEARCH_11_PARAMETERS_PROGROUP_fasta	C:\AB SCIEX\ProteinPilot Data\SearchDatabases\SwissProt_140703.fasta
RESULTS_SEARCH_11_PARAMETERS_PROGROUP_featuregroupminpepconf	0.66
RESULTS_SEARCH_11_PARAMETERS_PROGROUP_featuregroupminups	0.47
RESULTS_SEARCH_11_PARAMETERS_PROGROUP_focusingintersection	4
RESULTS_SEARCH_11_PARAMETERS_PROGROUP_focusingminimummatchconfidence	0.1
RESULTS_SEARCH_11_PARAMETERS_PROGROUP_focusingminunusedprotscore	0.1
RESULTS_SEARCH_11_PARAMETERS_PROGROUP_focusingsubsetcutoff	6
RESULTS_SEARCH_11_PARAMETERS_PROGROUP_intersection	1.3
RESULTS_SEARCH_11_PARAMETERS_PROGROUP_minimummatchconfidencecutoff	0.001
RESULTS_SEARCH_11_PARAMETERS_PROGROUP_minunusedprotscore	0.0458
RESULTS_SEARCH_11_PARAMETERS_PROGROUP_subsetcutoff	2
RESULTS_SEARCH_11_PARAMETERS_PROGROUP_unusedprotscorethresholdforexcludingothersfromquant	1.3
RESULTS_SEARCH_11_PARAMETERS_PEAKLIST_count	3846
RESULTS_SEARCH_11_PARAMETERS_PEAKLIST_filenumber	1
RESULTS_SEARCH_11_PARAMETERS_PEAKLIST_original_count	3846
RESULTS_SEARCH_11_PARAMETERS_PEAKLIST_originalfilename	C:\Users\T55002\Desktop\5600 data\MP\MP_121205.3.wiff
RESULTS_SEARCH_11_PARAMETERS_PEAKLIST_partnumber	1900-01-06
RESULTS_SEARCH_11_PARAMETERS_QUANT_TYPE_background_correction	FALSE
RESULTS_SEARCH_11_PARAMETERS_QUANT_TYPE_bias_correction	TRUE
RESULTS_SEARCH_11_PARAMETERS_QUANT_TYPE_keep_extreme_peptides_over_fraction	0
RESULTS_SEARCH_11_PARAMETERS_QUANT_TYPE_low_confidence_check	TRUE
RESULTS_SEARCH_11_PARAMETERS_QUANT_TYPE_low_intensity_check	TRUE
RESULTS_SEARCH_11_PARAMETERS_QUANT_TYPE_median_statistic	TRUE
RESULTS_SEARCH_11_PARAMETERS_QUANT_TYPE_mod_check	TRUE
RESULTS_SEARCH_11_PARAMETERS_QUANT_TYPE_quant_threshold	-1
RESULTS_SEARCH_11_PARAMETERS_QUANT_TYPE_quant_threshold_sn	9
RESULTS_SEARCH_11_PARAMETERS_QUANT_TYPE_separate_searches	FALSE
RESULTS_SEARCH_11_PARAMETERS_QUANT_TYPE_shared_msms_check	TRUE
RESULTS_SEARCH_11_PARAMETERS_PARAGON_METHOD_SETTINGS_UI_SAMPLE_TYPE	Identification
RESULTS_SEARCH_11_PARAMETERS_PARAGON_METHOD_SETTINGS_UI_CYS_ALKYLATION	Iodoacetamide
RESULTS_SEARCH_11_PARAMETERS_PARAGON_METHOD_SETTINGS_UI_DIGESTION	Trypsin
RESULTS_SEARCH_11_PARAMETERS_PARAGON_METHOD_SETTINGS_UI_INSTRUMENT	TripleTOF 5600
RESULTS_SEARCH_11_PARAMETERS_PARAGON_METHOD_SETTINGS_UI_SPECIES	Saccharomyces cerevisiae
RESULTS_SEARCH_11_PARAMETERS_PARAGON_METHOD_SETTINGS_UI_SEARCH_EFFORT	Thorough
RESULTS_SEARCH_11_PARAMETERS_PARAGON_METHOD_SETTINGS_UI_ID_FOCUS	Biological modifications
RESULTS_SEARCH_11_PARAMETERS_PARAGON_METHOD_SETTINGS_UI_USER_NAME	T55002\T55002
RESULTS_SEARCH_11_PARAMETERS_PARAGON_METHOD_SETTINGS_UI_MACHINE_NAME	T55002
RESULTS_SEARCH_11_PARAMETERS_PARAGON_METHOD_SETTINGS_UI_SEARCH_ID	6.35579e+17
RESULTS_SEARCH_11_PARAMETERS_PARAGON_METHOD_SETTINGS_UI_START_TIME	2015-01-27 09:48:55
RESULTS_SEARCH_11_PARAMETERS_PARAGON_METHOD_SETTINGS_UI_MIN_UNUSED_PROTSCORE	0.0458
RESULTS_SEARCH_11_PARAMETERS_PARAGON_METHOD_SETTINGS_UI_PSPEP	TRUE
RESULTS_SEARCH_12_time_cpu	2977-11-27
RESULTS_SEARCH_12_time_duration	394415
RESULTS_SEARCH_12_version	5.0.0.4767
RESULTS_SEARCH_12_xml:id	SEARCH:2:635579489352229500_5
RESULTS_SEARCH_12_PARAMETERS_chemical_data_edited	FALSE
RESULTS_SEARCH_12_PARAMETERS_do_multiprecursor_search	TRUE
RESULTS_SEARCH_12_PARAMETERS_do_reverse_search	TRUE
RESULTS_SEARCH_12_PARAMETERS_max_quant_labels	35
RESULTS_SEARCH_12_PARAMETERS_maxresults	15
RESULTS_SEARCH_12_PARAMETERS_separate_searches	FALSE
RESULTS_SEARCH_12_PARAMETERS_MSTOLERANCE_type	dalton
RESULTS_SEARCH_12_PARAMETERS_MSTOLERANCE_value	0.05
RESULTS_SEARCH_12_PARAMETERS_MSMSTOLERANCE_type	dalton
RESULTS_SEARCH_12_PARAMETERS_MSMSTOLERANCE_value	0.1
RESULTS_SEARCH_12_PARAMETERS_MS_STANDARD_DEVIATION_type	dalton
RESULTS_SEARCH_12_PARAMETERS_MS_STANDARD_DEVIATION_value	0.0011
RESULTS_SEARCH_12_PARAMETERS_MSMS_STANDARD_DEVIATION_type	dalton
RESULTS_SEARCH_12_PARAMETERS_MSMS_STANDARD_DEVIATION_value	0.01
RESULTS_SEARCH_12_PARAMETERS_FASTA_filename	C:\AB SCIEX\ProteinPilot Data\SearchDatabases\SwissProt_140703.fasta
RESULTS_SEARCH_12_PARAMETERS_AUTO_CALIBRATION_ms	TRUE
RESULTS_SEARCH_12_PARAMETERS_AUTO_CALIBRATION_msexport	FALSE
RESULTS_SEARCH_12_PARAMETERS_AUTO_CALIBRATION_msms	TRUE
RESULTS_SEARCH_12_PARAMETERS_AUTO_CALIBRATION_msmstolsdratio	2.75
RESULTS_SEARCH_12_PARAMETERS_AUTO_CALIBRATION_mstolsdratio	7
RESULTS_SEARCH_12_PARAMETERS_AUTO_CALIBRATION_squareroot	TRUE
RESULTS_SEARCH_12_PARAMETERS_AUTO_CALIBRATION_type	dalton
RESULTS_SEARCH_12_PARAMETERS_AUTO_CALIBRATION_MCP_d_s_s_f	0.0666667
RESULTS_SEARCH_12_PARAMETERS_AUTO_CALIBRATION_MCP_d_s_w_f	3
RESULTS_SEARCH_12_PARAMETERS_AUTO_CALIBRATION_MCP_m_f_r_mbc	200
RESULTS_SEARCH_12_PARAMETERS_AUTO_CALIBRATION_MCP_m_m_c	10
RESULTS_SEARCH_12_PARAMETERS_AUTO_CALIBRATION_MCP_m_m_f_s	0.25
RESULTS_SEARCH_12_PARAMETERS_AUTO_CALIBRATION_MCP_m_m_p_f	0.33
RESULTS_SEARCH_12_PARAMETERS_AUTO_CALIBRATION_MCP_m_m_p_rms_f	1
RESULTS_SEARCH_12_PARAMETERS_AUTO_CALIBRATION_MCP_m_p_t_f	1
RESULTS_SEARCH_12_PARAMETERS_AUTO_CALIBRATION_MCP_m_r_h_n_b	15
RESULTS_SEARCH_12_PARAMETERS_AUTO_CALIBRATION_MCP_m_z_n_s	99
RESULTS_SEARCH_12_PARAMETERS_AUTO_CALIBRATION_MCP_m_z_s_mn_f_r	0.0666667
RESULTS_SEARCH_12_PARAMETERS_AUTO_CALIBRATION_MCP_m_z_s_mx_f_r	0.1
RESULTS_SEARCH_12_PARAMETERS_MS_AUTO_CALIBRATION_OUT_avres	-4.40248e-11
RESULTS_SEARCH_12_PARAMETERS_MS_AUTO_CALIBRATION_OUT_c0	4.8057e-05
RESULTS_SEARCH_12_PARAMETERS_MS_AUTO_CALIBRATION_OUT_c1minus1	-2.53679e-06
RESULTS_SEARCH_12_PARAMETERS_MS_AUTO_CALIBRATION_OUT_c2	0
RESULTS_SEARCH_12_PARAMETERS_MS_AUTO_CALIBRATION_OUT_file	1
RESULTS_SEARCH_12_PARAMETERS_MS_AUTO_CALIBRATION_OUT_partnumber	6
RESULTS_SEARCH_12_PARAMETERS_MS_AUTO_CALIBRATION_OUT_polyorder	1
RESULTS_SEARCH_12_PARAMETERS_MS_AUTO_CALIBRATION_OUT_sample	1
RESULTS_SEARCH_12_PARAMETERS_MS_AUTO_CALIBRATION_OUT_squareroot	TRUE
RESULTS_SEARCH_12_PARAMETERS_MSMS_AUTO_CALIBRATION_OUT_avres	-6.93438e-08
RESULTS_SEARCH_12_PARAMETERS_MSMS_AUTO_CALIBRATION_OUT_c0	-2.63657e-05
RESULTS_SEARCH_12_PARAMETERS_MSMS_AUTO_CALIBRATION_OUT_c1minus1	-2.08199e-06
RESULTS_SEARCH_12_PARAMETERS_MSMS_AUTO_CALIBRATION_OUT_c2	0
RESULTS_SEARCH_12_PARAMETERS_MSMS_AUTO_CALIBRATION_OUT_file	1
RESULTS_SEARCH_12_PARAMETERS_MSMS_AUTO_CALIBRATION_OUT_partnumber	6
RESULTS_SEARCH_12_PARAMETERS_MSMS_AUTO_CALIBRATION_OUT_polyorder	1
RESULTS_SEARCH_12_PARAMETERS_MSMS_AUTO_CALIBRATION_OUT_sample	1
RESULTS_SEARCH_12_PARAMETERS_MSMS_AUTO_CALIBRATION_OUT_squareroot	TRUE
RESULTS_SEARCH_12_PARAMETERS_MAX_PRECURSORS_FRAGLET	5
RESULTS_SEARCH_12_PARAMETERS_MAX_PRECURSORS_TAGLET	1
RESULTS_SEARCH_12_PARAMETERS_PRECURSORS_DR_FRAGLET	10
RESULTS_SEARCH_12_PARAMETERS_PRECURSORS_DR_TAGLET	3
RESULTS_SEARCH_12_PARAMETERS_DEFAULT_CHARGE_STATE_1_charge	2
RESULTS_SEARCH_12_PARAMETERS_DEFAULT_CHARGE_STATE_1_probability	1
RESULTS_SEARCH_12_PARAMETERS_DEFAULT_CHARGE_STATE_2_charge	3
RESULTS_SEARCH_12_PARAMETERS_DEFAULT_CHARGE_STATE_2_probability	1
RESULTS_SEARCH_12_PARAMETERS_DEFAULT_CHARGE_STATE_3_charge	1900-01-04
RESULTS_SEARCH_12_PARAMETERS_DEFAULT_CHARGE_STATE_3_probability	1
RESULTS_SEARCH_12_PARAMETERS_VERSION	5.0.0.0, 4769
RESULTS_SEARCH_12_PARAMETERS_PARAGON_VERSION	5.0.0.0, 4767
RESULTS_SEARCH_12_PARAMETERS_APPLICATION	ProteinPilot(tm) Software
RESULTS_SEARCH_12_PARAMETERS_PROGROUP_alternativedispositionmaximumfoldprobabilitydrop	100
RESULTS_SEARCH_12_PARAMETERS_PROGROUP_alternativedispositionmaximumfoldscoredrop	2
RESULTS_SEARCH_12_PARAMETERS_PROGROUP_autodiscordantpeptidethreshold	0.3
RESULTS_SEARCH_12_PARAMETERS_PROGROUP_bayesconfidencecalclulation	TRUE
RESULTS_SEARCH_12_PARAMETERS_PROGROUP_calibrateconfidence	TRUE
RESULTS_SEARCH_12_PARAMETERS_PROGROUP_compresspeptides	FALSE
RESULTS_SEARCH_12_PARAMETERS_PROGROUP_confidencepercentthresholdforexcludingothersfromquant	15
RESULTS_SEARCH_12_PARAMETERS_PROGROUP_confidencepercentthresholdforincludingselfinquant	15
RESULTS_SEARCH_12_PARAMETERS_PROGROUP_donotstoremspeaklists	FALSE
RESULTS_SEARCH_12_PARAMETERS_PROGROUP_fasta	C:\AB SCIEX\ProteinPilot Data\SearchDatabases\SwissProt_140703.fasta
RESULTS_SEARCH_12_PARAMETERS_PROGROUP_featuregroupminpepconf	0.66
RESULTS_SEARCH_12_PARAMETERS_PROGROUP_featuregroupminups	0.47
RESULTS_SEARCH_12_PARAMETERS_PROGROUP_focusingintersection	4
RESULTS_SEARCH_12_PARAMETERS_PROGROUP_focusingminimummatchconfidence	0.1
RESULTS_SEARCH_12_PARAMETERS_PROGROUP_focusingminunusedprotscore	0.1
RESULTS_SEARCH_12_PARAMETERS_PROGROUP_focusingsubsetcutoff	6
RESULTS_SEARCH_12_PARAMETERS_PROGROUP_intersection	1.3
RESULTS_SEARCH_12_PARAMETERS_PROGROUP_minimummatchconfidencecutoff	0.001
RESULTS_SEARCH_12_PARAMETERS_PROGROUP_minunusedprotscore	0.0458
RESULTS_SEARCH_12_PARAMETERS_PROGROUP_subsetcutoff	2
RESULTS_SEARCH_12_PARAMETERS_PROGROUP_unusedprotscorethresholdforexcludingothersfromquant	1.3
RESULTS_SEARCH_12_PARAMETERS_PEAKLIST_count	3846
RESULTS_SEARCH_12_PARAMETERS_PEAKLIST_filenumber	1
RESULTS_SEARCH_12_PARAMETERS_PEAKLIST_original_count	1910-07-12
RESULTS_SEARCH_12_PARAMETERS_PEAKLIST_originalfilename	C:\Users\T55002\Desktop\5600 data\MP\MP_121205.3.wiff
RESULTS_SEARCH_12_PARAMETERS_PEAKLIST_partnumber	6
RESULTS_SEARCH_12_PARAMETERS_QUANT_TYPE_background_correction	FALSE
RESULTS_SEARCH_12_PARAMETERS_QUANT_TYPE_bias_correction	TRUE
RESULTS_SEARCH_12_PARAMETERS_QUANT_TYPE_keep_extreme_peptides_over_fraction	0
RESULTS_SEARCH_12_PARAMETERS_QUANT_TYPE_low_confidence_check	TRUE
RESULTS_SEARCH_12_PARAMETERS_QUANT_TYPE_low_intensity_check	TRUE
RESULTS_SEARCH_12_PARAMETERS_QUANT_TYPE_median_statistic	TRUE
RESULTS_SEARCH_12_PARAMETERS_QUANT_TYPE_mod_check	TRUE
RESULTS_SEARCH_12_PARAMETERS_QUANT_TYPE_quant_threshold	-1
RESULTS_SEARCH_12_PARAMETERS_QUANT_TYPE_quant_threshold_sn	9
RESULTS_SEARCH_12_PARAMETERS_QUANT_TYPE_separate_searches	FALSE
RESULTS_SEARCH_12_PARAMETERS_QUANT_TYPE_shared_msms_check	TRUE
RESULTS_SEARCH_12_PARAMETERS_PARAGON_METHOD_SETTINGS_UI_SAMPLE_TYPE	Identification
RESULTS_SEARCH_12_PARAMETERS_PARAGON_METHOD_SETTINGS_UI_CYS_ALKYLATION	Iodoacetamide
RESULTS_SEARCH_12_PARAMETERS_PARAGON_METHOD_SETTINGS_UI_DIGESTION	Trypsin
RESULTS_SEARCH_12_PARAMETERS_PARAGON_METHOD_SETTINGS_UI_INSTRUMENT	TripleTOF 5600
RESULTS_SEARCH_12_PARAMETERS_PARAGON_METHOD_SETTINGS_UI_SPECIES	Saccharomyces cerevisiae
RESULTS_SEARCH_12_PARAMETERS_PARAGON_METHOD_SETTINGS_UI_SEARCH_EFFORT	Thorough
RESULTS_SEARCH_12_PARAMETERS_PARAGON_METHOD_SETTINGS_UI_ID_FOCUS	Biological modifications
RESULTS_SEARCH_12_PARAMETERS_PARAGON_METHOD_SETTINGS_UI_USER_NAME	T55002\T55002
RESULTS_SEARCH_12_PARAMETERS_PARAGON_METHOD_SETTINGS_UI_MACHINE_NAME	T55002
RESULTS_SEARCH_12_PARAMETERS_PARAGON_METHOD_SETTINGS_UI_SEARCH_ID	6.35579e+17
RESULTS_SEARCH_12_PARAMETERS_PARAGON_METHOD_SETTINGS_UI_START_TIME	2015-01-27 09:48:55
RESULTS_SEARCH_12_PARAMETERS_PARAGON_METHOD_SETTINGS_UI_MIN_UNUSED_PROTSCORE	0.0458
RESULTS_SEARCH_12_PARAMETERS_PARAGON_METHOD_SETTINGS_UI_PSPEP	TRUE
RESULTS_SEARCH_13_time_cpu	36317
RESULTS_SEARCH_13_time_duration	41137
RESULTS_SEARCH_13_version	5.0.0.4767
RESULTS_SEARCH_13_xml:id	SEARCH:1:635579489352229500_6
RESULTS_SEARCH_13_PARAMETERS_chemical_data_edited	FALSE
RESULTS_SEARCH_13_PARAMETERS_do_multiprecursor_search	TRUE
RESULTS_SEARCH_13_PARAMETERS_do_reverse_search	TRUE
RESULTS_SEARCH_13_PARAMETERS_max_quant_labels	35
RESULTS_SEARCH_13_PARAMETERS_maxresults	15
RESULTS_SEARCH_13_PARAMETERS_separate_searches	FALSE
RESULTS_SEARCH_13_PARAMETERS_MSTOLERANCE_type	dalton
RESULTS_SEARCH_13_PARAMETERS_MSTOLERANCE_value	0.05
RESULTS_SEARCH_13_PARAMETERS_MSMSTOLERANCE_type	dalton
RESULTS_SEARCH_13_PARAMETERS_MSMSTOLERANCE_value	0.1
RESULTS_SEARCH_13_PARAMETERS_MS_STANDARD_DEVIATION_type	dalton
RESULTS_SEARCH_13_PARAMETERS_MS_STANDARD_DEVIATION_value	0.0011
RESULTS_SEARCH_13_PARAMETERS_MSMS_STANDARD_DEVIATION_type	dalton
RESULTS_SEARCH_13_PARAMETERS_MSMS_STANDARD_DEVIATION_value	0.01
RESULTS_SEARCH_13_PARAMETERS_FASTA_filename	C:\AB SCIEX\ProteinPilot Data\SearchDatabases\SwissProt_140703.fasta
RESULTS_SEARCH_13_PARAMETERS_AUTO_CALIBRATION_ms	TRUE
RESULTS_SEARCH_13_PARAMETERS_AUTO_CALIBRATION_msexport	FALSE
RESULTS_SEARCH_13_PARAMETERS_AUTO_CALIBRATION_msms	TRUE
RESULTS_SEARCH_13_PARAMETERS_AUTO_CALIBRATION_msmstolsdratio	2.75
RESULTS_SEARCH_13_PARAMETERS_AUTO_CALIBRATION_mstolsdratio	7
RESULTS_SEARCH_13_PARAMETERS_AUTO_CALIBRATION_squareroot	TRUE
RESULTS_SEARCH_13_PARAMETERS_AUTO_CALIBRATION_type	dalton
RESULTS_SEARCH_13_PARAMETERS_AUTO_CALIBRATION_MCP_d_s_s_f	0.0666667
RESULTS_SEARCH_13_PARAMETERS_AUTO_CALIBRATION_MCP_d_s_w_f	3
RESULTS_SEARCH_13_PARAMETERS_AUTO_CALIBRATION_MCP_m_f_r_mbc	200
RESULTS_SEARCH_13_PARAMETERS_AUTO_CALIBRATION_MCP_m_m_c	10
RESULTS_SEARCH_13_PARAMETERS_AUTO_CALIBRATION_MCP_m_m_f_s	0.25
RESULTS_SEARCH_13_PARAMETERS_AUTO_CALIBRATION_MCP_m_m_p_f	0.33
RESULTS_SEARCH_13_PARAMETERS_AUTO_CALIBRATION_MCP_m_m_p_rms_f	1
RESULTS_SEARCH_13_PARAMETERS_AUTO_CALIBRATION_MCP_m_p_t_f	1
RESULTS_SEARCH_13_PARAMETERS_AUTO_CALIBRATION_MCP_m_r_h_n_b	15
RESULTS_SEARCH_13_PARAMETERS_AUTO_CALIBRATION_MCP_m_z_n_s	99
RESULTS_SEARCH_13_PARAMETERS_AUTO_CALIBRATION_MCP_m_z_s_mn_f_r	0.0666667
RESULTS_SEARCH_13_PARAMETERS_AUTO_CALIBRATION_MCP_m_z_s_mx_f_r	0.1
RESULTS_SEARCH_13_PARAMETERS_MS_AUTO_CALIBRATION_OUT_avres	-3.83901e-11
RESULTS_SEARCH_13_PARAMETERS_MS_AUTO_CALIBRATION_OUT_c0	5.71172e-05
RESULTS_SEARCH_13_PARAMETERS_MS_AUTO_CALIBRATION_OUT_c1minus1	-2.77448e-06
RESULTS_SEARCH_13_PARAMETERS_MS_AUTO_CALIBRATION_OUT_c2	0
RESULTS_SEARCH_13_PARAMETERS_MS_AUTO_CALIBRATION_OUT_file	1
RESULTS_SEARCH_13_PARAMETERS_MS_AUTO_CALIBRATION_OUT_partnumber	7
RESULTS_SEARCH_13_PARAMETERS_MS_AUTO_CALIBRATION_OUT_polyorder	1
RESULTS_SEARCH_13_PARAMETERS_MS_AUTO_CALIBRATION_OUT_sample	1
RESULTS_SEARCH_13_PARAMETERS_MS_AUTO_CALIBRATION_OUT_squareroot	TRUE
RESULTS_SEARCH_13_PARAMETERS_MSMS_AUTO_CALIBRATION_OUT_avres	-7.28413e-08
RESULTS_SEARCH_13_PARAMETERS_MSMS_AUTO_CALIBRATION_OUT_c0	-2.8783e-05
RESULTS_SEARCH_13_PARAMETERS_MSMS_AUTO_CALIBRATION_OUT_c1minus1	-2.07722e-06
RESULTS_SEARCH_13_PARAMETERS_MSMS_AUTO_CALIBRATION_OUT_c2	0
RESULTS_SEARCH_13_PARAMETERS_MSMS_AUTO_CALIBRATION_OUT_file	1
RESULTS_SEARCH_13_PARAMETERS_MSMS_AUTO_CALIBRATION_OUT_partnumber	7
RESULTS_SEARCH_13_PARAMETERS_MSMS_AUTO_CALIBRATION_OUT_polyorder	1
RESULTS_SEARCH_13_PARAMETERS_MSMS_AUTO_CALIBRATION_OUT_sample	1
RESULTS_SEARCH_13_PARAMETERS_MSMS_AUTO_CALIBRATION_OUT_squareroot	TRUE
RESULTS_SEARCH_13_PARAMETERS_MAX_PRECURSORS_FRAGLET	5
RESULTS_SEARCH_13_PARAMETERS_MAX_PRECURSORS_TAGLET	1
RESULTS_SEARCH_13_PARAMETERS_PRECURSORS_DR_FRAGLET	10
RESULTS_SEARCH_13_PARAMETERS_PRECURSORS_DR_TAGLET	3
RESULTS_SEARCH_13_PARAMETERS_DEFAULT_CHARGE_STATE_1_charge	2
RESULTS_SEARCH_13_PARAMETERS_DEFAULT_CHARGE_STATE_1_probability	1
RESULTS_SEARCH_13_PARAMETERS_DEFAULT_CHARGE_STATE_2_charge	3
RESULTS_SEARCH_13_PARAMETERS_DEFAULT_CHARGE_STATE_2_probability	1
RESULTS_SEARCH_13_PARAMETERS_DEFAULT_CHARGE_STATE_3_charge	4
RESULTS_SEARCH_13_PARAMETERS_DEFAULT_CHARGE_STATE_3_probability	1
RESULTS_SEARCH_13_PARAMETERS_VERSION	5.0.0.0, 4769
RESULTS_SEARCH_13_PARAMETERS_PARAGON_VERSION	5.0.0.0, 4767
RESULTS_SEARCH_13_PARAMETERS_APPLICATION	ProteinPilot(tm) Software
RESULTS_SEARCH_13_PARAMETERS_PROGROUP_alternativedispositionmaximumfoldprobabilitydrop	100
RESULTS_SEARCH_13_PARAMETERS_PROGROUP_alternativedispositionmaximumfoldscoredrop	2
RESULTS_SEARCH_13_PARAMETERS_PROGROUP_autodiscordantpeptidethreshold	0.3
RESULTS_SEARCH_13_PARAMETERS_PROGROUP_bayesconfidencecalclulation	TRUE
RESULTS_SEARCH_13_PARAMETERS_PROGROUP_calibrateconfidence	TRUE
RESULTS_SEARCH_13_PARAMETERS_PROGROUP_compresspeptides	FALSE
RESULTS_SEARCH_13_PARAMETERS_PROGROUP_confidencepercentthresholdforexcludingothersfromquant	15
RESULTS_SEARCH_13_PARAMETERS_PROGROUP_confidencepercentthresholdforincludingselfinquant	15
RESULTS_SEARCH_13_PARAMETERS_PROGROUP_donotstoremspeaklists	FALSE
RESULTS_SEARCH_13_PARAMETERS_PROGROUP_fasta	C:\AB SCIEX\ProteinPilot Data\SearchDatabases\SwissProt_140703.fasta
RESULTS_SEARCH_13_PARAMETERS_PROGROUP_featuregroupminpepconf	0.66
RESULTS_SEARCH_13_PARAMETERS_PROGROUP_featuregroupminups	0.47
RESULTS_SEARCH_13_PARAMETERS_PROGROUP_focusingintersection	4
RESULTS_SEARCH_13_PARAMETERS_PROGROUP_focusingminimummatchconfidence	0.1
RESULTS_SEARCH_13_PARAMETERS_PROGROUP_focusingminunusedprotscore	0.1
RESULTS_SEARCH_13_PARAMETERS_PROGROUP_focusingsubsetcutoff	6
RESULTS_SEARCH_13_PARAMETERS_PROGROUP_intersection	1900-01-01 07:12:00
RESULTS_SEARCH_13_PARAMETERS_PROGROUP_minimummatchconfidencecutoff	0.001
RESULTS_SEARCH_13_PARAMETERS_PROGROUP_minunusedprotscore	0.0458
RESULTS_SEARCH_13_PARAMETERS_PROGROUP_subsetcutoff	2
RESULTS_SEARCH_13_PARAMETERS_PROGROUP_unusedprotscorethresholdforexcludingothersfromquant	1.3
RESULTS_SEARCH_13_PARAMETERS_PEAKLIST_count	1910-08-20
RESULTS_SEARCH_13_PARAMETERS_PEAKLIST_filenumber	1
RESULTS_SEARCH_13_PARAMETERS_PEAKLIST_original_count	3885
RESULTS_SEARCH_13_PARAMETERS_PEAKLIST_originalfilename	C:\Users\T55002\Desktop\5600 data\MP\MP_121205.3.wiff
RESULTS_SEARCH_13_PARAMETERS_PEAKLIST_partnumber	7
RESULTS_SEARCH_13_PARAMETERS_QUANT_TYPE_background_correction	FALSE
RESULTS_SEARCH_13_PARAMETERS_QUANT_TYPE_bias_correction	TRUE
RESULTS_SEARCH_13_PARAMETERS_QUANT_TYPE_keep_extreme_peptides_over_fraction	0
RESULTS_SEARCH_13_PARAMETERS_QUANT_TYPE_low_confidence_check	TRUE
RESULTS_SEARCH_13_PARAMETERS_QUANT_TYPE_low_intensity_check	TRUE
RESULTS_SEARCH_13_PARAMETERS_QUANT_TYPE_median_statistic	TRUE
RESULTS_SEARCH_13_PARAMETERS_QUANT_TYPE_mod_check	TRUE
RESULTS_SEARCH_13_PARAMETERS_QUANT_TYPE_quant_threshold	-1
RESULTS_SEARCH_13_PARAMETERS_QUANT_TYPE_quant_threshold_sn	9
RESULTS_SEARCH_13_PARAMETERS_QUANT_TYPE_separate_searches	FALSE
RESULTS_SEARCH_13_PARAMETERS_QUANT_TYPE_shared_msms_check	TRUE
RESULTS_SEARCH_13_PARAMETERS_PARAGON_METHOD_SETTINGS_UI_SAMPLE_TYPE	Identification
RESULTS_SEARCH_13_PARAMETERS_PARAGON_METHOD_SETTINGS_UI_CYS_ALKYLATION	Iodoacetamide
RESULTS_SEARCH_13_PARAMETERS_PARAGON_METHOD_SETTINGS_UI_DIGESTION	Trypsin
RESULTS_SEARCH_13_PARAMETERS_PARAGON_METHOD_SETTINGS_UI_INSTRUMENT	TripleTOF 5600
RESULTS_SEARCH_13_PARAMETERS_PARAGON_METHOD_SETTINGS_UI_SPECIES	Saccharomyces cerevisiae
RESULTS_SEARCH_13_PARAMETERS_PARAGON_METHOD_SETTINGS_UI_SEARCH_EFFORT	Thorough
RESULTS_SEARCH_13_PARAMETERS_PARAGON_METHOD_SETTINGS_UI_ID_FOCUS	Biological modifications
RESULTS_SEARCH_13_PARAMETERS_PARAGON_METHOD_SETTINGS_UI_USER_NAME	T55002\T55002
RESULTS_SEARCH_13_PARAMETERS_PARAGON_METHOD_SETTINGS_UI_MACHINE_NAME	T55002
RESULTS_SEARCH_13_PARAMETERS_PARAGON_METHOD_SETTINGS_UI_SEARCH_ID	6.35579e+17
RESULTS_SEARCH_13_PARAMETERS_PARAGON_METHOD_SETTINGS_UI_START_TIME	2015-01-27 09:48:55
RESULTS_SEARCH_13_PARAMETERS_PARAGON_METHOD_SETTINGS_UI_MIN_UNUSED_PROTSCORE	0.0458
RESULTS_SEARCH_13_PARAMETERS_PARAGON_METHOD_SETTINGS_UI_PSPEP	TRUE
RESULTS_SEARCH_14_time_cpu	412419
RESULTS_SEARCH_14_time_duration	413775
RESULTS_SEARCH_14_version	5.0.0.4767
RESULTS_SEARCH_14_xml:id	SEARCH:2:635579489352229500_6
RESULTS_SEARCH_14_PARAMETERS_chemical_data_edited	FALSE
RESULTS_SEARCH_14_PARAMETERS_do_multiprecursor_search	TRUE
RESULTS_SEARCH_14_PARAMETERS_do_reverse_search	TRUE
RESULTS_SEARCH_14_PARAMETERS_max_quant_labels	35
RESULTS_SEARCH_14_PARAMETERS_maxresults	15
RESULTS_SEARCH_14_PARAMETERS_separate_searches	FALSE
RESULTS_SEARCH_14_PARAMETERS_MSTOLERANCE_type	dalton
RESULTS_SEARCH_14_PARAMETERS_MSTOLERANCE_value	0.05
RESULTS_SEARCH_14_PARAMETERS_MSMSTOLERANCE_type	dalton
RESULTS_SEARCH_14_PARAMETERS_MSMSTOLERANCE_value	0.1
RESULTS_SEARCH_14_PARAMETERS_MS_STANDARD_DEVIATION_type	dalton
RESULTS_SEARCH_14_PARAMETERS_MS_STANDARD_DEVIATION_value	0.0011
RESULTS_SEARCH_14_PARAMETERS_MSMS_STANDARD_DEVIATION_type	dalton
RESULTS_SEARCH_14_PARAMETERS_MSMS_STANDARD_DEVIATION_value	0.01
RESULTS_SEARCH_14_PARAMETERS_FASTA_filename	C:\AB SCIEX\ProteinPilot Data\SearchDatabases\SwissProt_140703.fasta
RESULTS_SEARCH_14_PARAMETERS_AUTO_CALIBRATION_ms	TRUE
RESULTS_SEARCH_14_PARAMETERS_AUTO_CALIBRATION_msexport	FALSE
RESULTS_SEARCH_14_PARAMETERS_AUTO_CALIBRATION_msms	TRUE
RESULTS_SEARCH_14_PARAMETERS_AUTO_CALIBRATION_msmstolsdratio	2.75
RESULTS_SEARCH_14_PARAMETERS_AUTO_CALIBRATION_mstolsdratio	7
RESULTS_SEARCH_14_PARAMETERS_AUTO_CALIBRATION_squareroot	TRUE
RESULTS_SEARCH_14_PARAMETERS_AUTO_CALIBRATION_type	dalton
RESULTS_SEARCH_14_PARAMETERS_AUTO_CALIBRATION_MCP_d_s_s_f	0.0666667
RESULTS_SEARCH_14_PARAMETERS_AUTO_CALIBRATION_MCP_d_s_w_f	3
RESULTS_SEARCH_14_PARAMETERS_AUTO_CALIBRATION_MCP_m_f_r_mbc	200
RESULTS_SEARCH_14_PARAMETERS_AUTO_CALIBRATION_MCP_m_m_c	10
RESULTS_SEARCH_14_PARAMETERS_AUTO_CALIBRATION_MCP_m_m_f_s	0.25
RESULTS_SEARCH_14_PARAMETERS_AUTO_CALIBRATION_MCP_m_m_p_f	0.33
RESULTS_SEARCH_14_PARAMETERS_AUTO_CALIBRATION_MCP_m_m_p_rms_f	1
RESULTS_SEARCH_14_PARAMETERS_AUTO_CALIBRATION_MCP_m_p_t_f	1
RESULTS_SEARCH_14_PARAMETERS_AUTO_CALIBRATION_MCP_m_r_h_n_b	15
RESULTS_SEARCH_14_PARAMETERS_AUTO_CALIBRATION_MCP_m_z_n_s	99
RESULTS_SEARCH_14_PARAMETERS_AUTO_CALIBRATION_MCP_m_z_s_mn_f_r	0.0666667
RESULTS_SEARCH_14_PARAMETERS_AUTO_CALIBRATION_MCP_m_z_s_mx_f_r	0.1
RESULTS_SEARCH_14_PARAMETERS_MS_AUTO_CALIBRATION_OUT_avres	-3.83901e-11
RESULTS_SEARCH_14_PARAMETERS_MS_AUTO_CALIBRATION_OUT_c0	5.71172e-05
RESULTS_SEARCH_14_PARAMETERS_MS_AUTO_CALIBRATION_OUT_c1minus1	-2.77448e-06
RESULTS_SEARCH_14_PARAMETERS_MS_AUTO_CALIBRATION_OUT_c2	0
RESULTS_SEARCH_14_PARAMETERS_MS_AUTO_CALIBRATION_OUT_file	1
RESULTS_SEARCH_14_PARAMETERS_MS_AUTO_CALIBRATION_OUT_partnumber	7
RESULTS_SEARCH_14_PARAMETERS_MS_AUTO_CALIBRATION_OUT_polyorder	1
RESULTS_SEARCH_14_PARAMETERS_MS_AUTO_CALIBRATION_OUT_sample	1
RESULTS_SEARCH_14_PARAMETERS_MS_AUTO_CALIBRATION_OUT_squareroot	TRUE
RESULTS_SEARCH_14_PARAMETERS_MSMS_AUTO_CALIBRATION_OUT_avres	-7.28413e-08
RESULTS_SEARCH_14_PARAMETERS_MSMS_AUTO_CALIBRATION_OUT_c0	-2.8783e-05
RESULTS_SEARCH_14_PARAMETERS_MSMS_AUTO_CALIBRATION_OUT_c1minus1	-2.07722e-06
RESULTS_SEARCH_14_PARAMETERS_MSMS_AUTO_CALIBRATION_OUT_c2	0
RESULTS_SEARCH_14_PARAMETERS_MSMS_AUTO_CALIBRATION_OUT_file	1
RESULTS_SEARCH_14_PARAMETERS_MSMS_AUTO_CALIBRATION_OUT_partnumber	7
RESULTS_SEARCH_14_PARAMETERS_MSMS_AUTO_CALIBRATION_OUT_polyorder	1
RESULTS_SEARCH_14_PARAMETERS_MSMS_AUTO_CALIBRATION_OUT_sample	1
RESULTS_SEARCH_14_PARAMETERS_MSMS_AUTO_CALIBRATION_OUT_squareroot	TRUE
RESULTS_SEARCH_14_PARAMETERS_MAX_PRECURSORS_FRAGLET	5
RESULTS_SEARCH_14_PARAMETERS_MAX_PRECURSORS_TAGLET	1
RESULTS_SEARCH_14_PARAMETERS_PRECURSORS_DR_FRAGLET	10
RESULTS_SEARCH_14_PARAMETERS_PRECURSORS_DR_TAGLET	3
RESULTS_SEARCH_14_PARAMETERS_DEFAULT_CHARGE_STATE_1_charge	2
RESULTS_SEARCH_14_PARAMETERS_DEFAULT_CHARGE_STATE_1_probability	1
RESULTS_SEARCH_14_PARAMETERS_DEFAULT_CHARGE_STATE_2_charge	3
RESULTS_SEARCH_14_PARAMETERS_DEFAULT_CHARGE_STATE_2_probability	1
RESULTS_SEARCH_14_PARAMETERS_DEFAULT_CHARGE_STATE_3_charge	4
RESULTS_SEARCH_14_PARAMETERS_DEFAULT_CHARGE_STATE_3_probability	1
RESULTS_SEARCH_14_PARAMETERS_VERSION	5.0.0.0, 4769
RESULTS_SEARCH_14_PARAMETERS_PARAGON_VERSION	5.0.0.0, 4767
RESULTS_SEARCH_14_PARAMETERS_APPLICATION	ProteinPilot(tm) Software
RESULTS_SEARCH_14_PARAMETERS_PROGROUP_alternativedispositionmaximumfoldprobabilitydrop	100
RESULTS_SEARCH_14_PARAMETERS_PROGROUP_alternativedispositionmaximumfoldscoredrop	2
RESULTS_SEARCH_14_PARAMETERS_PROGROUP_autodiscordantpeptidethreshold	0.3
RESULTS_SEARCH_14_PARAMETERS_PROGROUP_bayesconfidencecalclulation	TRUE
RESULTS_SEARCH_14_PARAMETERS_PROGROUP_calibrateconfidence	TRUE
RESULTS_SEARCH_14_PARAMETERS_PROGROUP_compresspeptides	FALSE
RESULTS_SEARCH_14_PARAMETERS_PROGROUP_confidencepercentthresholdforexcludingothersfromquant	15
RESULTS_SEARCH_14_PARAMETERS_PROGROUP_confidencepercentthresholdforincludingselfinquant	15
RESULTS_SEARCH_14_PARAMETERS_PROGROUP_donotstoremspeaklists	FALSE
RESULTS_SEARCH_14_PARAMETERS_PROGROUP_fasta	C:\AB SCIEX\ProteinPilot Data\SearchDatabases\SwissProt_140703.fasta
RESULTS_SEARCH_14_PARAMETERS_PROGROUP_featuregroupminpepconf	0.66
RESULTS_SEARCH_14_PARAMETERS_PROGROUP_featuregroupminups	0.47
RESULTS_SEARCH_14_PARAMETERS_PROGROUP_focusingintersection	4
RESULTS_SEARCH_14_PARAMETERS_PROGROUP_focusingminimummatchconfidence	0.1
RESULTS_SEARCH_14_PARAMETERS_PROGROUP_focusingminunusedprotscore	0.1
RESULTS_SEARCH_14_PARAMETERS_PROGROUP_focusingsubsetcutoff	1900-01-06
RESULTS_SEARCH_14_PARAMETERS_PROGROUP_intersection	1.3
RESULTS_SEARCH_14_PARAMETERS_PROGROUP_minimummatchconfidencecutoff	0.001
RESULTS_SEARCH_14_PARAMETERS_PROGROUP_minunusedprotscore	0.0458
RESULTS_SEARCH_14_PARAMETERS_PROGROUP_subsetcutoff	1900-01-02
RESULTS_SEARCH_14_PARAMETERS_PROGROUP_unusedprotscorethresholdforexcludingothersfromquant	1.3
RESULTS_SEARCH_14_PARAMETERS_PEAKLIST_count	3885
RESULTS_SEARCH_14_PARAMETERS_PEAKLIST_filenumber	1
RESULTS_SEARCH_14_PARAMETERS_PEAKLIST_original_count	3885
RESULTS_SEARCH_14_PARAMETERS_PEAKLIST_originalfilename	C:\Users\T55002\Desktop\5600 data\MP\MP_121205.3.wiff
RESULTS_SEARCH_14_PARAMETERS_PEAKLIST_partnumber	1900-01-07
RESULTS_SEARCH_14_PARAMETERS_QUANT_TYPE_background_correction	FALSE
RESULTS_SEARCH_14_PARAMETERS_QUANT_TYPE_bias_correction	TRUE
RESULTS_SEARCH_14_PARAMETERS_QUANT_TYPE_keep_extreme_peptides_over_fraction	0
RESULTS_SEARCH_14_PARAMETERS_QUANT_TYPE_low_confidence_check	TRUE
RESULTS_SEARCH_14_PARAMETERS_QUANT_TYPE_low_intensity_check	TRUE
RESULTS_SEARCH_14_PARAMETERS_QUANT_TYPE_median_statistic	TRUE
RESULTS_SEARCH_14_PARAMETERS_QUANT_TYPE_mod_check	TRUE
RESULTS_SEARCH_14_PARAMETERS_QUANT_TYPE_quant_threshold	-1
RESULTS_SEARCH_14_PARAMETERS_QUANT_TYPE_quant_threshold_sn	9
RESULTS_SEARCH_14_PARAMETERS_QUANT_TYPE_separate_searches	FALSE
RESULTS_SEARCH_14_PARAMETERS_QUANT_TYPE_shared_msms_check	TRUE
RESULTS_SEARCH_14_PARAMETERS_PARAGON_METHOD_SETTINGS_UI_SAMPLE_TYPE	Identification
RESULTS_SEARCH_14_PARAMETERS_PARAGON_METHOD_SETTINGS_UI_CYS_ALKYLATION	Iodoacetamide
RESULTS_SEARCH_14_PARAMETERS_PARAGON_METHOD_SETTINGS_UI_DIGESTION	Trypsin
RESULTS_SEARCH_14_PARAMETERS_PARAGON_METHOD_SETTINGS_UI_INSTRUMENT	TripleTOF 5600
RESULTS_SEARCH_14_PARAMETERS_PARAGON_METHOD_SETTINGS_UI_SPECIES	Saccharomyces cerevisiae
RESULTS_SEARCH_14_PARAMETERS_PARAGON_METHOD_SETTINGS_UI_SEARCH_EFFORT	Thorough
RESULTS_SEARCH_14_PARAMETERS_PARAGON_METHOD_SETTINGS_UI_ID_FOCUS	Biological modifications
RESULTS_SEARCH_14_PARAMETERS_PARAGON_METHOD_SETTINGS_UI_USER_NAME	T55002\T55002
RESULTS_SEARCH_14_PARAMETERS_PARAGON_METHOD_SETTINGS_UI_MACHINE_NAME	T55002
RESULTS_SEARCH_14_PARAMETERS_PARAGON_METHOD_SETTINGS_UI_SEARCH_ID	6.35579e+17
RESULTS_SEARCH_14_PARAMETERS_PARAGON_METHOD_SETTINGS_UI_START_TIME	2015-01-27 09:48:55
RESULTS_SEARCH_14_PARAMETERS_PARAGON_METHOD_SETTINGS_UI_MIN_UNUSED_PROTSCORE	0.0458
RESULTS_SEARCH_14_PARAMETERS_PARAGON_METHOD_SETTINGS_UI_PSPEP	TRUE
RESULTS_SEARCH_15_time_cpu	36519
RESULTS_SEARCH_15_time_duration	39499
RESULTS_SEARCH_15_version	5.0.0.4767
RESULTS_SEARCH_15_xml:id	SEARCH:1:635579489352229500_7
RESULTS_SEARCH_15_PARAMETERS_chemical_data_edited	FALSE
RESULTS_SEARCH_15_PARAMETERS_do_multiprecursor_search	TRUE
RESULTS_SEARCH_15_PARAMETERS_do_reverse_search	TRUE
RESULTS_SEARCH_15_PARAMETERS_max_quant_labels	35
RESULTS_SEARCH_15_PARAMETERS_maxresults	15
RESULTS_SEARCH_15_PARAMETERS_separate_searches	FALSE
RESULTS_SEARCH_15_PARAMETERS_MSTOLERANCE_type	dalton
RESULTS_SEARCH_15_PARAMETERS_MSTOLERANCE_value	0.05
RESULTS_SEARCH_15_PARAMETERS_MSMSTOLERANCE_type	dalton
RESULTS_SEARCH_15_PARAMETERS_MSMSTOLERANCE_value	0.1
RESULTS_SEARCH_15_PARAMETERS_MS_STANDARD_DEVIATION_type	dalton
RESULTS_SEARCH_15_PARAMETERS_MS_STANDARD_DEVIATION_value	0.0011
RESULTS_SEARCH_15_PARAMETERS_MSMS_STANDARD_DEVIATION_type	dalton
RESULTS_SEARCH_15_PARAMETERS_MSMS_STANDARD_DEVIATION_value	0.01
RESULTS_SEARCH_15_PARAMETERS_FASTA_filename	C:\AB SCIEX\ProteinPilot Data\SearchDatabases\SwissProt_140703.fasta
RESULTS_SEARCH_15_PARAMETERS_AUTO_CALIBRATION_ms	TRUE
RESULTS_SEARCH_15_PARAMETERS_AUTO_CALIBRATION_msexport	FALSE
RESULTS_SEARCH_15_PARAMETERS_AUTO_CALIBRATION_msms	TRUE
RESULTS_SEARCH_15_PARAMETERS_AUTO_CALIBRATION_msmstolsdratio	2.75
RESULTS_SEARCH_15_PARAMETERS_AUTO_CALIBRATION_mstolsdratio	7
RESULTS_SEARCH_15_PARAMETERS_AUTO_CALIBRATION_squareroot	TRUE
RESULTS_SEARCH_15_PARAMETERS_AUTO_CALIBRATION_type	dalton
RESULTS_SEARCH_15_PARAMETERS_AUTO_CALIBRATION_MCP_d_s_s_f	0.0666667
RESULTS_SEARCH_15_PARAMETERS_AUTO_CALIBRATION_MCP_d_s_w_f	3
RESULTS_SEARCH_15_PARAMETERS_AUTO_CALIBRATION_MCP_m_f_r_mbc	200
RESULTS_SEARCH_15_PARAMETERS_AUTO_CALIBRATION_MCP_m_m_c	10
RESULTS_SEARCH_15_PARAMETERS_AUTO_CALIBRATION_MCP_m_m_f_s	0.25
RESULTS_SEARCH_15_PARAMETERS_AUTO_CALIBRATION_MCP_m_m_p_f	0.33
RESULTS_SEARCH_15_PARAMETERS_AUTO_CALIBRATION_MCP_m_m_p_rms_f	1
RESULTS_SEARCH_15_PARAMETERS_AUTO_CALIBRATION_MCP_m_p_t_f	1
RESULTS_SEARCH_15_PARAMETERS_AUTO_CALIBRATION_MCP_m_r_h_n_b	15
RESULTS_SEARCH_15_PARAMETERS_AUTO_CALIBRATION_MCP_m_z_n_s	99
RESULTS_SEARCH_15_PARAMETERS_AUTO_CALIBRATION_MCP_m_z_s_mn_f_r	0.0666667
RESULTS_SEARCH_15_PARAMETERS_AUTO_CALIBRATION_MCP_m_z_s_mx_f_r	0.1
RESULTS_SEARCH_15_PARAMETERS_MS_AUTO_CALIBRATION_OUT_avres	-1.35987e-10
RESULTS_SEARCH_15_PARAMETERS_MS_AUTO_CALIBRATION_OUT_c0	0.000109089
RESULTS_SEARCH_15_PARAMETERS_MS_AUTO_CALIBRATION_OUT_c1minus1	-5.3798e-06
RESULTS_SEARCH_15_PARAMETERS_MS_AUTO_CALIBRATION_OUT_c2	0
RESULTS_SEARCH_15_PARAMETERS_MS_AUTO_CALIBRATION_OUT_file	1
RESULTS_SEARCH_15_PARAMETERS_MS_AUTO_CALIBRATION_OUT_partnumber	8
RESULTS_SEARCH_15_PARAMETERS_MS_AUTO_CALIBRATION_OUT_polyorder	1
RESULTS_SEARCH_15_PARAMETERS_MS_AUTO_CALIBRATION_OUT_sample	1
RESULTS_SEARCH_15_PARAMETERS_MS_AUTO_CALIBRATION_OUT_squareroot	TRUE
RESULTS_SEARCH_15_PARAMETERS_MSMS_AUTO_CALIBRATION_OUT_avres	-3.1159e-08
RESULTS_SEARCH_15_PARAMETERS_MSMS_AUTO_CALIBRATION_OUT_c0	-1.12765e-05
RESULTS_SEARCH_15_PARAMETERS_MSMS_AUTO_CALIBRATION_OUT_c1minus1	-3.19439e-06
RESULTS_SEARCH_15_PARAMETERS_MSMS_AUTO_CALIBRATION_OUT_c2	0
RESULTS_SEARCH_15_PARAMETERS_MSMS_AUTO_CALIBRATION_OUT_file	1
RESULTS_SEARCH_15_PARAMETERS_MSMS_AUTO_CALIBRATION_OUT_partnumber	8
RESULTS_SEARCH_15_PARAMETERS_MSMS_AUTO_CALIBRATION_OUT_polyorder	1
RESULTS_SEARCH_15_PARAMETERS_MSMS_AUTO_CALIBRATION_OUT_sample	1
RESULTS_SEARCH_15_PARAMETERS_MSMS_AUTO_CALIBRATION_OUT_squareroot	TRUE
RESULTS_SEARCH_15_PARAMETERS_MAX_PRECURSORS_FRAGLET	5
RESULTS_SEARCH_15_PARAMETERS_MAX_PRECURSORS_TAGLET	1
RESULTS_SEARCH_15_PARAMETERS_PRECURSORS_DR_FRAGLET	10
RESULTS_SEARCH_15_PARAMETERS_PRECURSORS_DR_TAGLET	3
RESULTS_SEARCH_15_PARAMETERS_DEFAULT_CHARGE_STATE_1_charge	2
RESULTS_SEARCH_15_PARAMETERS_DEFAULT_CHARGE_STATE_1_probability	1
RESULTS_SEARCH_15_PARAMETERS_DEFAULT_CHARGE_STATE_2_charge	3
RESULTS_SEARCH_15_PARAMETERS_DEFAULT_CHARGE_STATE_2_probability	1
RESULTS_SEARCH_15_PARAMETERS_DEFAULT_CHARGE_STATE_3_charge	4
RESULTS_SEARCH_15_PARAMETERS_DEFAULT_CHARGE_STATE_3_probability	1
RESULTS_SEARCH_15_PARAMETERS_VERSION	5.0.0.0, 4769
RESULTS_SEARCH_15_PARAMETERS_PARAGON_VERSION	5.0.0.0, 4767
RESULTS_SEARCH_15_PARAMETERS_APPLICATION	ProteinPilot(tm) Software
RESULTS_SEARCH_15_PARAMETERS_PROGROUP_alternativedispositionmaximumfoldprobabilitydrop	100
RESULTS_SEARCH_15_PARAMETERS_PROGROUP_alternativedispositionmaximumfoldscoredrop	2
RESULTS_SEARCH_15_PARAMETERS_PROGROUP_autodiscordantpeptidethreshold	0.3
RESULTS_SEARCH_15_PARAMETERS_PROGROUP_bayesconfidencecalclulation	TRUE
RESULTS_SEARCH_15_PARAMETERS_PROGROUP_calibrateconfidence	TRUE
RESULTS_SEARCH_15_PARAMETERS_PROGROUP_compresspeptides	FALSE
RESULTS_SEARCH_15_PARAMETERS_PROGROUP_confidencepercentthresholdforexcludingothersfromquant	15
RESULTS_SEARCH_15_PARAMETERS_PROGROUP_confidencepercentthresholdforincludingselfinquant	15
RESULTS_SEARCH_15_PARAMETERS_PROGROUP_donotstoremspeaklists	FALSE
RESULTS_SEARCH_15_PARAMETERS_PROGROUP_fasta	C:\AB SCIEX\ProteinPilot Data\SearchDatabases\SwissProt_140703.fasta
RESULTS_SEARCH_15_PARAMETERS_PROGROUP_featuregroupminpepconf	0.66
RESULTS_SEARCH_15_PARAMETERS_PROGROUP_featuregroupminups	0.47
RESULTS_SEARCH_15_PARAMETERS_PROGROUP_focusingintersection	4
RESULTS_SEARCH_15_PARAMETERS_PROGROUP_focusingminimummatchconfidence	0.1
RESULTS_SEARCH_15_PARAMETERS_PROGROUP_focusingminunusedprotscore	0.1
RESULTS_SEARCH_15_PARAMETERS_PROGROUP_focusingsubsetcutoff	6
RESULTS_SEARCH_15_PARAMETERS_PROGROUP_intersection	1.3
RESULTS_SEARCH_15_PARAMETERS_PROGROUP_minimummatchconfidencecutoff	00:01:26.400000
RESULTS_SEARCH_15_PARAMETERS_PROGROUP_minunusedprotscore	0.0458
RESULTS_SEARCH_15_PARAMETERS_PROGROUP_subsetcutoff	2
RESULTS_SEARCH_15_PARAMETERS_PROGROUP_unusedprotscorethresholdforexcludingothersfromquant	1.3
RESULTS_SEARCH_15_PARAMETERS_PEAKLIST_count	3852
RESULTS_SEARCH_15_PARAMETERS_PEAKLIST_filenumber	1
RESULTS_SEARCH_15_PARAMETERS_PEAKLIST_original_count	3852
RESULTS_SEARCH_15_PARAMETERS_PEAKLIST_originalfilename	C:\Users\T55002\Desktop\5600 data\MP\MP_121205.3.wiff
RESULTS_SEARCH_15_PARAMETERS_PEAKLIST_partnumber	8
RESULTS_SEARCH_15_PARAMETERS_QUANT_TYPE_background_correction	FALSE
RESULTS_SEARCH_15_PARAMETERS_QUANT_TYPE_bias_correction	TRUE
RESULTS_SEARCH_15_PARAMETERS_QUANT_TYPE_keep_extreme_peptides_over_fraction	0
RESULTS_SEARCH_15_PARAMETERS_QUANT_TYPE_low_confidence_check	TRUE
RESULTS_SEARCH_15_PARAMETERS_QUANT_TYPE_low_intensity_check	TRUE
RESULTS_SEARCH_15_PARAMETERS_QUANT_TYPE_median_statistic	TRUE
RESULTS_SEARCH_15_PARAMETERS_QUANT_TYPE_mod_check	TRUE
RESULTS_SEARCH_15_PARAMETERS_QUANT_TYPE_quant_threshold	-1
RESULTS_SEARCH_15_PARAMETERS_QUANT_TYPE_quant_threshold_sn	9
RESULTS_SEARCH_15_PARAMETERS_QUANT_TYPE_separate_searches	FALSE
RESULTS_SEARCH_15_PARAMETERS_QUANT_TYPE_shared_msms_check	TRUE
RESULTS_SEARCH_15_PARAMETERS_PARAGON_METHOD_SETTINGS_UI_SAMPLE_TYPE	Identification
RESULTS_SEARCH_15_PARAMETERS_PARAGON_METHOD_SETTINGS_UI_CYS_ALKYLATION	Iodoacetamide
RESULTS_SEARCH_15_PARAMETERS_PARAGON_METHOD_SETTINGS_UI_DIGESTION	Trypsin
RESULTS_SEARCH_15_PARAMETERS_PARAGON_METHOD_SETTINGS_UI_INSTRUMENT	TripleTOF 5600
RESULTS_SEARCH_15_PARAMETERS_PARAGON_METHOD_SETTINGS_UI_SPECIES	Saccharomyces cerevisiae
RESULTS_SEARCH_15_PARAMETERS_PARAGON_METHOD_SETTINGS_UI_SEARCH_EFFORT	Thorough
RESULTS_SEARCH_15_PARAMETERS_PARAGON_METHOD_SETTINGS_UI_ID_FOCUS	Biological modifications
RESULTS_SEARCH_15_PARAMETERS_PARAGON_METHOD_SETTINGS_UI_USER_NAME	T55002\T55002
RESULTS_SEARCH_15_PARAMETERS_PARAGON_METHOD_SETTINGS_UI_MACHINE_NAME	T55002
RESULTS_SEARCH_15_PARAMETERS_PARAGON_METHOD_SETTINGS_UI_SEARCH_ID	6.35579e+17
RESULTS_SEARCH_15_PARAMETERS_PARAGON_METHOD_SETTINGS_UI_START_TIME	2015-01-27 09:48:55
RESULTS_SEARCH_15_PARAMETERS_PARAGON_METHOD_SETTINGS_UI_MIN_UNUSED_PROTSCORE	0.0458
RESULTS_SEARCH_15_PARAMETERS_PARAGON_METHOD_SETTINGS_UI_PSPEP	TRUE
RESULTS_SEARCH_16_time_cpu	393933
RESULTS_SEARCH_16_time_duration	394789
RESULTS_SEARCH_16_version	5.0.0.4767
RESULTS_SEARCH_16_xml:id	SEARCH:2:635579489352229500_7
RESULTS_SEARCH_16_PARAMETERS_chemical_data_edited	FALSE
RESULTS_SEARCH_16_PARAMETERS_do_multiprecursor_search	TRUE
RESULTS_SEARCH_16_PARAMETERS_do_reverse_search	TRUE
RESULTS_SEARCH_16_PARAMETERS_max_quant_labels	35
RESULTS_SEARCH_16_PARAMETERS_maxresults	1900-01-15
RESULTS_SEARCH_16_PARAMETERS_separate_searches	FALSE
RESULTS_SEARCH_16_PARAMETERS_MSTOLERANCE_type	dalton
RESULTS_SEARCH_16_PARAMETERS_MSTOLERANCE_value	0.05
RESULTS_SEARCH_16_PARAMETERS_MSMSTOLERANCE_type	dalton
RESULTS_SEARCH_16_PARAMETERS_MSMSTOLERANCE_value	0.1
RESULTS_SEARCH_16_PARAMETERS_MS_STANDARD_DEVIATION_type	dalton
RESULTS_SEARCH_16_PARAMETERS_MS_STANDARD_DEVIATION_value	0.0011
RESULTS_SEARCH_16_PARAMETERS_MSMS_STANDARD_DEVIATION_type	dalton
RESULTS_SEARCH_16_PARAMETERS_MSMS_STANDARD_DEVIATION_value	0.01
RESULTS_SEARCH_16_PARAMETERS_FASTA_filename	C:\AB SCIEX\ProteinPilot Data\SearchDatabases\SwissProt_140703.fasta
RESULTS_SEARCH_16_PARAMETERS_AUTO_CALIBRATION_ms	TRUE
RESULTS_SEARCH_16_PARAMETERS_AUTO_CALIBRATION_msexport	FALSE
RESULTS_SEARCH_16_PARAMETERS_AUTO_CALIBRATION_msms	TRUE
RESULTS_SEARCH_16_PARAMETERS_AUTO_CALIBRATION_msmstolsdratio	2.75
RESULTS_SEARCH_16_PARAMETERS_AUTO_CALIBRATION_mstolsdratio	7
RESULTS_SEARCH_16_PARAMETERS_AUTO_CALIBRATION_squareroot	TRUE
RESULTS_SEARCH_16_PARAMETERS_AUTO_CALIBRATION_type	dalton
RESULTS_SEARCH_16_PARAMETERS_AUTO_CALIBRATION_MCP_d_s_s_f	0.0666667
RESULTS_SEARCH_16_PARAMETERS_AUTO_CALIBRATION_MCP_d_s_w_f	3
RESULTS_SEARCH_16_PARAMETERS_AUTO_CALIBRATION_MCP_m_f_r_mbc	200
RESULTS_SEARCH_16_PARAMETERS_AUTO_CALIBRATION_MCP_m_m_c	10
RESULTS_SEARCH_16_PARAMETERS_AUTO_CALIBRATION_MCP_m_m_f_s	0.25
RESULTS_SEARCH_16_PARAMETERS_AUTO_CALIBRATION_MCP_m_m_p_f	0.33
RESULTS_SEARCH_16_PARAMETERS_AUTO_CALIBRATION_MCP_m_m_p_rms_f	1
RESULTS_SEARCH_16_PARAMETERS_AUTO_CALIBRATION_MCP_m_p_t_f	1
RESULTS_SEARCH_16_PARAMETERS_AUTO_CALIBRATION_MCP_m_r_h_n_b	15
RESULTS_SEARCH_16_PARAMETERS_AUTO_CALIBRATION_MCP_m_z_n_s	99
RESULTS_SEARCH_16_PARAMETERS_AUTO_CALIBRATION_MCP_m_z_s_mn_f_r	0.0666667
RESULTS_SEARCH_16_PARAMETERS_AUTO_CALIBRATION_MCP_m_z_s_mx_f_r	0.1
RESULTS_SEARCH_16_PARAMETERS_MS_AUTO_CALIBRATION_OUT_avres	-1.35987e-10
RESULTS_SEARCH_16_PARAMETERS_MS_AUTO_CALIBRATION_OUT_c0	0.000109089
RESULTS_SEARCH_16_PARAMETERS_MS_AUTO_CALIBRATION_OUT_c1minus1	-5.3798e-06
RESULTS_SEARCH_16_PARAMETERS_MS_AUTO_CALIBRATION_OUT_c2	0
RESULTS_SEARCH_16_PARAMETERS_MS_AUTO_CALIBRATION_OUT_file	1
RESULTS_SEARCH_16_PARAMETERS_MS_AUTO_CALIBRATION_OUT_partnumber	1900-01-08
RESULTS_SEARCH_16_PARAMETERS_MS_AUTO_CALIBRATION_OUT_polyorder	1900-01-01
RESULTS_SEARCH_16_PARAMETERS_MS_AUTO_CALIBRATION_OUT_sample	1
RESULTS_SEARCH_16_PARAMETERS_MS_AUTO_CALIBRATION_OUT_squareroot	TRUE
RESULTS_SEARCH_16_PARAMETERS_MSMS_AUTO_CALIBRATION_OUT_avres	-3.1159e-08
RESULTS_SEARCH_16_PARAMETERS_MSMS_AUTO_CALIBRATION_OUT_c0	-1.12765e-05
RESULTS_SEARCH_16_PARAMETERS_MSMS_AUTO_CALIBRATION_OUT_c1minus1	-3.19439e-06
RESULTS_SEARCH_16_PARAMETERS_MSMS_AUTO_CALIBRATION_OUT_c2	0
RESULTS_SEARCH_16_PARAMETERS_MSMS_AUTO_CALIBRATION_OUT_file	1
RESULTS_SEARCH_16_PARAMETERS_MSMS_AUTO_CALIBRATION_OUT_partnumber	8
RESULTS_SEARCH_16_PARAMETERS_MSMS_AUTO_CALIBRATION_OUT_polyorder	1900-01-01
RESULTS_SEARCH_16_PARAMETERS_MSMS_AUTO_CALIBRATION_OUT_sample	1
RESULTS_SEARCH_16_PARAMETERS_MSMS_AUTO_CALIBRATION_OUT_squareroot	TRUE
RESULTS_SEARCH_16_PARAMETERS_MAX_PRECURSORS_FRAGLET	5
RESULTS_SEARCH_16_PARAMETERS_MAX_PRECURSORS_TAGLET	1
RESULTS_SEARCH_16_PARAMETERS_PRECURSORS_DR_FRAGLET	10
RESULTS_SEARCH_16_PARAMETERS_PRECURSORS_DR_TAGLET	3
RESULTS_SEARCH_16_PARAMETERS_DEFAULT_CHARGE_STATE_1_charge	2
RESULTS_SEARCH_16_PARAMETERS_DEFAULT_CHARGE_STATE_1_probability	1
RESULTS_SEARCH_16_PARAMETERS_DEFAULT_CHARGE_STATE_2_charge	3
RESULTS_SEARCH_16_PARAMETERS_DEFAULT_CHARGE_STATE_2_probability	1
RESULTS_SEARCH_16_PARAMETERS_DEFAULT_CHARGE_STATE_3_charge	4
RESULTS_SEARCH_16_PARAMETERS_DEFAULT_CHARGE_STATE_3_probability	1
RESULTS_SEARCH_16_PARAMETERS_VERSION	5.0.0.0, 4769
RESULTS_SEARCH_16_PARAMETERS_PARAGON_VERSION	5.0.0.0, 4767
RESULTS_SEARCH_16_PARAMETERS_APPLICATION	ProteinPilot(tm) Software
RESULTS_SEARCH_16_PARAMETERS_PROGROUP_alternativedispositionmaximumfoldprobabilitydrop	100
RESULTS_SEARCH_16_PARAMETERS_PROGROUP_alternativedispositionmaximumfoldscoredrop	2
RESULTS_SEARCH_16_PARAMETERS_PROGROUP_autodiscordantpeptidethreshold	0.3
RESULTS_SEARCH_16_PARAMETERS_PROGROUP_bayesconfidencecalclulation	TRUE
RESULTS_SEARCH_16_PARAMETERS_PROGROUP_calibrateconfidence	TRUE
RESULTS_SEARCH_16_PARAMETERS_PROGROUP_compresspeptides	FALSE
RESULTS_SEARCH_16_PARAMETERS_PROGROUP_confidencepercentthresholdforexcludingothersfromquant	15
RESULTS_SEARCH_16_PARAMETERS_PROGROUP_confidencepercentthresholdforincludingselfinquant	15
RESULTS_SEARCH_16_PARAMETERS_PROGROUP_donotstoremspeaklists	FALSE
RESULTS_SEARCH_16_PARAMETERS_PROGROUP_fasta	C:\AB SCIEX\ProteinPilot Data\SearchDatabases\SwissProt_140703.fasta
RESULTS_SEARCH_16_PARAMETERS_PROGROUP_featuregroupminpepconf	0.66
RESULTS_SEARCH_16_PARAMETERS_PROGROUP_featuregroupminups	0.47
RESULTS_SEARCH_16_PARAMETERS_PROGROUP_focusingintersection	4
RESULTS_SEARCH_16_PARAMETERS_PROGROUP_focusingminimummatchconfidence	0.1
RESULTS_SEARCH_16_PARAMETERS_PROGROUP_focusingminunusedprotscore	0.1
RESULTS_SEARCH_16_PARAMETERS_PROGROUP_focusingsubsetcutoff	1900-01-06
RESULTS_SEARCH_16_PARAMETERS_PROGROUP_intersection	1.3
RESULTS_SEARCH_16_PARAMETERS_PROGROUP_minimummatchconfidencecutoff	0.001
RESULTS_SEARCH_16_PARAMETERS_PROGROUP_minunusedprotscore	0.0458
RESULTS_SEARCH_16_PARAMETERS_PROGROUP_subsetcutoff	2
RESULTS_SEARCH_16_PARAMETERS_PROGROUP_unusedprotscorethresholdforexcludingothersfromquant	1.3
RESULTS_SEARCH_16_PARAMETERS_PEAKLIST_count	3852
RESULTS_SEARCH_16_PARAMETERS_PEAKLIST_filenumber	1
RESULTS_SEARCH_16_PARAMETERS_PEAKLIST_original_count	3852
RESULTS_SEARCH_16_PARAMETERS_PEAKLIST_originalfilename	C:\Users\T55002\Desktop\5600 data\MP\MP_121205.3.wiff
RESULTS_SEARCH_16_PARAMETERS_PEAKLIST_partnumber	8
RESULTS_SEARCH_16_PARAMETERS_QUANT_TYPE_background_correction	FALSE
RESULTS_SEARCH_16_PARAMETERS_QUANT_TYPE_bias_correction	TRUE
RESULTS_SEARCH_16_PARAMETERS_QUANT_TYPE_keep_extreme_peptides_over_fraction	0
RESULTS_SEARCH_16_PARAMETERS_QUANT_TYPE_low_confidence_check	TRUE
RESULTS_SEARCH_16_PARAMETERS_QUANT_TYPE_low_intensity_check	TRUE
RESULTS_SEARCH_16_PARAMETERS_QUANT_TYPE_median_statistic	TRUE
RESULTS_SEARCH_16_PARAMETERS_QUANT_TYPE_mod_check	TRUE
RESULTS_SEARCH_16_PARAMETERS_QUANT_TYPE_quant_threshold	-1
RESULTS_SEARCH_16_PARAMETERS_QUANT_TYPE_quant_threshold_sn	9
RESULTS_SEARCH_16_PARAMETERS_QUANT_TYPE_separate_searches	FALSE
RESULTS_SEARCH_16_PARAMETERS_QUANT_TYPE_shared_msms_check	TRUE
RESULTS_SEARCH_16_PARAMETERS_PARAGON_METHOD_SETTINGS_UI_SAMPLE_TYPE	Identification
RESULTS_SEARCH_16_PARAMETERS_PARAGON_METHOD_SETTINGS_UI_CYS_ALKYLATION	Iodoacetamide
RESULTS_SEARCH_16_PARAMETERS_PARAGON_METHOD_SETTINGS_UI_DIGESTION	Trypsin
RESULTS_SEARCH_16_PARAMETERS_PARAGON_METHOD_SETTINGS_UI_INSTRUMENT	TripleTOF 5600
RESULTS_SEARCH_16_PARAMETERS_PARAGON_METHOD_SETTINGS_UI_SPECIES	Saccharomyces cerevisiae
RESULTS_SEARCH_16_PARAMETERS_PARAGON_METHOD_SETTINGS_UI_SEARCH_EFFORT	Thorough
RESULTS_SEARCH_16_PARAMETERS_PARAGON_METHOD_SETTINGS_UI_ID_FOCUS	Biological modifications
RESULTS_SEARCH_16_PARAMETERS_PARAGON_METHOD_SETTINGS_UI_USER_NAME	T55002\T55002
RESULTS_SEARCH_16_PARAMETERS_PARAGON_METHOD_SETTINGS_UI_MACHINE_NAME	T55002
RESULTS_SEARCH_16_PARAMETERS_PARAGON_METHOD_SETTINGS_UI_SEARCH_ID	6.35579e+17
RESULTS_SEARCH_16_PARAMETERS_PARAGON_METHOD_SETTINGS_UI_START_TIME	2015-01-27 09:48:55
RESULTS_SEARCH_16_PARAMETERS_PARAGON_METHOD_SETTINGS_UI_MIN_UNUSED_PROTSCORE	0.0458
RESULTS_SEARCH_16_PARAMETERS_PARAGON_METHOD_SETTINGS_UI_PSPEP	TRUE
RESULTS_SEARCH_17_time_cpu	34320
RESULTS_SEARCH_17_time_duration	39873
RESULTS_SEARCH_17_version	5.0.0.4767
RESULTS_SEARCH_17_xml:id	SEARCH:1:635579489352229500_8
RESULTS_SEARCH_17_PARAMETERS_chemical_data_edited	FALSE
RESULTS_SEARCH_17_PARAMETERS_do_multiprecursor_search	TRUE
RESULTS_SEARCH_17_PARAMETERS_do_reverse_search	TRUE
RESULTS_SEARCH_17_PARAMETERS_max_quant_labels	35
RESULTS_SEARCH_17_PARAMETERS_maxresults	15
RESULTS_SEARCH_17_PARAMETERS_separate_searches	FALSE
RESULTS_SEARCH_17_PARAMETERS_MSTOLERANCE_type	dalton
RESULTS_SEARCH_17_PARAMETERS_MSTOLERANCE_value	0.05
RESULTS_SEARCH_17_PARAMETERS_MSMSTOLERANCE_type	dalton
RESULTS_SEARCH_17_PARAMETERS_MSMSTOLERANCE_value	0.1
RESULTS_SEARCH_17_PARAMETERS_MS_STANDARD_DEVIATION_type	dalton
RESULTS_SEARCH_17_PARAMETERS_MS_STANDARD_DEVIATION_value	0.0011
RESULTS_SEARCH_17_PARAMETERS_MSMS_STANDARD_DEVIATION_type	dalton
RESULTS_SEARCH_17_PARAMETERS_MSMS_STANDARD_DEVIATION_value	0.01
RESULTS_SEARCH_17_PARAMETERS_FASTA_filename	C:\AB SCIEX\ProteinPilot Data\SearchDatabases\SwissProt_140703.fasta
RESULTS_SEARCH_17_PARAMETERS_AUTO_CALIBRATION_ms	TRUE
RESULTS_SEARCH_17_PARAMETERS_AUTO_CALIBRATION_msexport	FALSE
RESULTS_SEARCH_17_PARAMETERS_AUTO_CALIBRATION_msms	TRUE
RESULTS_SEARCH_17_PARAMETERS_AUTO_CALIBRATION_msmstolsdratio	2.75
RESULTS_SEARCH_17_PARAMETERS_AUTO_CALIBRATION_mstolsdratio	7
RESULTS_SEARCH_17_PARAMETERS_AUTO_CALIBRATION_squareroot	TRUE
RESULTS_SEARCH_17_PARAMETERS_AUTO_CALIBRATION_type	dalton
RESULTS_SEARCH_17_PARAMETERS_AUTO_CALIBRATION_MCP_d_s_s_f	0.0666667
RESULTS_SEARCH_17_PARAMETERS_AUTO_CALIBRATION_MCP_d_s_w_f	3
RESULTS_SEARCH_17_PARAMETERS_AUTO_CALIBRATION_MCP_m_f_r_mbc	200
RESULTS_SEARCH_17_PARAMETERS_AUTO_CALIBRATION_MCP_m_m_c	1900-01-10
RESULTS_SEARCH_17_PARAMETERS_AUTO_CALIBRATION_MCP_m_m_f_s	0.25
RESULTS_SEARCH_17_PARAMETERS_AUTO_CALIBRATION_MCP_m_m_p_f	0.33
RESULTS_SEARCH_17_PARAMETERS_AUTO_CALIBRATION_MCP_m_m_p_rms_f	1
RESULTS_SEARCH_17_PARAMETERS_AUTO_CALIBRATION_MCP_m_p_t_f	1
RESULTS_SEARCH_17_PARAMETERS_AUTO_CALIBRATION_MCP_m_r_h_n_b	15
RESULTS_SEARCH_17_PARAMETERS_AUTO_CALIBRATION_MCP_m_z_n_s	99
RESULTS_SEARCH_17_PARAMETERS_AUTO_CALIBRATION_MCP_m_z_s_mn_f_r	0.0666667
RESULTS_SEARCH_17_PARAMETERS_AUTO_CALIBRATION_MCP_m_z_s_mx_f_r	0.1
RESULTS_SEARCH_17_PARAMETERS_MS_AUTO_CALIBRATION_OUT_avres	-9.06305e-11
RESULTS_SEARCH_17_PARAMETERS_MS_AUTO_CALIBRATION_OUT_c0	0.000134157
RESULTS_SEARCH_17_PARAMETERS_MS_AUTO_CALIBRATION_OUT_c1minus1	-6.17382e-06
RESULTS_SEARCH_17_PARAMETERS_MS_AUTO_CALIBRATION_OUT_c2	0
RESULTS_SEARCH_17_PARAMETERS_MS_AUTO_CALIBRATION_OUT_file	1
RESULTS_SEARCH_17_PARAMETERS_MS_AUTO_CALIBRATION_OUT_partnumber	9
RESULTS_SEARCH_17_PARAMETERS_MS_AUTO_CALIBRATION_OUT_polyorder	1
RESULTS_SEARCH_17_PARAMETERS_MS_AUTO_CALIBRATION_OUT_sample	1
RESULTS_SEARCH_17_PARAMETERS_MS_AUTO_CALIBRATION_OUT_squareroot	TRUE
RESULTS_SEARCH_17_PARAMETERS_MSMS_AUTO_CALIBRATION_OUT_avres	-1.07623e-07
RESULTS_SEARCH_17_PARAMETERS_MSMS_AUTO_CALIBRATION_OUT_c0	4.35763e-06
RESULTS_SEARCH_17_PARAMETERS_MSMS_AUTO_CALIBRATION_OUT_c1minus1	-3.54998e-06
RESULTS_SEARCH_17_PARAMETERS_MSMS_AUTO_CALIBRATION_OUT_c2	0
RESULTS_SEARCH_17_PARAMETERS_MSMS_AUTO_CALIBRATION_OUT_file	1
RESULTS_SEARCH_17_PARAMETERS_MSMS_AUTO_CALIBRATION_OUT_partnumber	9
RESULTS_SEARCH_17_PARAMETERS_MSMS_AUTO_CALIBRATION_OUT_polyorder	1
RESULTS_SEARCH_17_PARAMETERS_MSMS_AUTO_CALIBRATION_OUT_sample	1
RESULTS_SEARCH_17_PARAMETERS_MSMS_AUTO_CALIBRATION_OUT_squareroot	TRUE
[truncated: 2,106 more rows]

## Sheet: Metadata Calculations
	Subsearch	Search string	present		File index down	Part number	Spectra - 'original'	Spectra 'count' - non-empty?	max original Spectra for part	Max non-empty spectra for part	File Index for first only
	1	RESULTS_SEARCH_1_PARAMETERS_PEAKLIST_rawdatafilename		C:\Users\T55002\Desktop\5600 data\MP\MP_121205.3.wiff	1	1	3878	3878	3878	3878	1
	2	RESULTS_SEARCH_2_PARAMETERS_PEAKLIST_rawdatafilename		C:\Users\T55002\Desktop\5600 data\MP\MP_121205.3.wiff	1	1	3878	3878
	3	RESULTS_SEARCH_3_PARAMETERS_PEAKLIST_rawdatafilename		C:\Users\T55002\Desktop\5600 data\MP\MP_121205.3.wiff	1	2	3857	3857	3857	3857
1 if Rapid, 2 if Thor	4	RESULTS_SEARCH_4_PARAMETERS_PEAKLIST_rawdatafilename		C:\Users\T55002\Desktop\5600 data\MP\MP_121205.3.wiff	1	2	3857	3857
2	5	RESULTS_SEARCH_5_PARAMETERS_PEAKLIST_rawdatafilename		C:\Users\T55002\Desktop\5600 data\MP\MP_121205.3.wiff	1	3	3850	3850	3850	3850
	6	RESULTS_SEARCH_6_PARAMETERS_PEAKLIST_rawdatafilename		C:\Users\T55002\Desktop\5600 data\MP\MP_121205.3.wiff	1	3	3850	3850
# Segments	7	RESULTS_SEARCH_7_PARAMETERS_PEAKLIST_rawdatafilename		C:\Users\T55002\Desktop\5600 data\MP\MP_121205.3.wiff	1	4	3901	3901	3901	3901
34	8	RESULTS_SEARCH_8_PARAMETERS_PEAKLIST_rawdatafilename		C:\Users\T55002\Desktop\5600 data\MP\MP_121205.3.wiff	1	4	3901	3901
(max is 1000 segments)	9	RESULTS_SEARCH_9_PARAMETERS_PEAKLIST_rawdatafilename		C:\Users\T55002\Desktop\5600 data\MP\MP_121205.3.wiff	1	5	3856	3856	3856	3856
	10	RESULTS_SEARCH_10_PARAMETERS_PEAKLIST_rawdatafilename		C:\Users\T55002\Desktop\5600 data\MP\MP_121205.3.wiff	1	5	3856	3856
	11	RESULTS_SEARCH_11_PARAMETERS_PEAKLIST_rawdatafilename		C:\Users\T55002\Desktop\5600 data\MP\MP_121205.3.wiff	1	6	3846	3846	3846	3846
	12	RESULTS_SEARCH_12_PARAMETERS_PEAKLIST_rawdatafilename		C:\Users\T55002\Desktop\5600 data\MP\MP_121205.3.wiff	1	6	3846	3846
	13	RESULTS_SEARCH_13_PARAMETERS_PEAKLIST_rawdatafilename		C:\Users\T55002\Desktop\5600 data\MP\MP_121205.3.wiff	1	7	3885	3885	3885	3885
	14	RESULTS_SEARCH_14_PARAMETERS_PEAKLIST_rawdatafilename		C:\Users\T55002\Desktop\5600 data\MP\MP_121205.3.wiff	1	7	3885	3885
	15	RESULTS_SEARCH_15_PARAMETERS_PEAKLIST_rawdatafilename		C:\Users\T55002\Desktop\5600 data\MP\MP_121205.3.wiff	1	8	3852	3852	3852	3852
	16	RESULTS_SEARCH_16_PARAMETERS_PEAKLIST_rawdatafilename		C:\Users\T55002\Desktop\5600 data\MP\MP_121205.3.wiff	1	8	3852	3852
	17	RESULTS_SEARCH_17_PARAMETERS_PEAKLIST_rawdatafilename		C:\Users\T55002\Desktop\5600 data\MP\MP_121205.3.wiff	1	9	3836	3836	3836	3836
	18	RESULTS_SEARCH_18_PARAMETERS_PEAKLIST_rawdatafilename		C:\Users\T55002\Desktop\5600 data\MP\MP_121205.3.wiff	1	9	3836	3836
	19	RESULTS_SEARCH_19_PARAMETERS_PEAKLIST_rawdatafilename		C:\Users\T55002\Desktop\5600 data\MP\MP_121205.3.wiff	1	10	3880	3880	3880	3880
	20	RESULTS_SEARCH_20_PARAMETERS_PEAKLIST_rawdatafilename		C:\Users\T55002\Desktop\5600 data\MP\MP_121205.3.wiff	1	10	3880	3880
	21	RESULTS_SEARCH_21_PARAMETERS_PEAKLIST_rawdatafilename		C:\Users\T55002\Desktop\5600 data\MP\MP_121205.3.wiff	1	11	3845	3845	3845	3845
	22	RESULTS_SEARCH_22_PARAMETERS_PEAKLIST_rawdatafilename		C:\Users\T55002\Desktop\5600 data\MP\MP_121205.3.wiff	1	11	3845	3845
	23	RESULTS_SEARCH_23_PARAMETERS_PEAKLIST_rawdatafilename		C:\Users\T55002\Desktop\5600 data\MP\MP_121205.3.wiff	1	12	3895	3895	3895	3895
	24	RESULTS_SEARCH_24_PARAMETERS_PEAKLIST_rawdatafilename		C:\Users\T55002\Desktop\5600 data\MP\MP_121205.3.wiff	1	12	3895	3895
	25	RESULTS_SEARCH_25_PARAMETERS_PEAKLIST_rawdatafilename		C:\Users\T55002\Desktop\5600 data\MP\MP_121205.3.wiff	1	13	3820	3820	3820	3820
	26	RESULTS_SEARCH_26_PARAMETERS_PEAKLIST_rawdatafilename		C:\Users\T55002\Desktop\5600 data\MP\MP_121205.3.wiff	1	13	3820	3820
	27	RESULTS_SEARCH_27_PARAMETERS_PEAKLIST_rawdatafilename		C:\Users\T55002\Desktop\5600 data\MP\MP_121205.3.wiff	1	14	3880	3880	3880	3880
	28	RESULTS_SEARCH_28_PARAMETERS_PEAKLIST_rawdatafilename		C:\Users\T55002\Desktop\5600 data\MP\MP_121205.3.wiff	1	14	3880	3880
	29	RESULTS_SEARCH_29_PARAMETERS_PEAKLIST_rawdatafilename		C:\Users\T55002\Desktop\5600 data\MP\MP_121205.3.wiff	1	15	3841	3841	3841	3841
	30	RESULTS_SEARCH_30_PARAMETERS_PEAKLIST_rawdatafilename		C:\Users\T55002\Desktop\5600 data\MP\MP_121205.3.wiff	1	15	3841	3841
	31	RESULTS_SEARCH_31_PARAMETERS_PEAKLIST_rawdatafilename		C:\Users\T55002\Desktop\5600 data\MP\MP_121205.3.wiff	1	16	3859	3859	3859	3859
	32	RESULTS_SEARCH_32_PARAMETERS_PEAKLIST_rawdatafilename		C:\Users\T55002\Desktop\5600 data\MP\MP_121205.3.wiff	1	16	3859	3859
	33	RESULTS_SEARCH_33_PARAMETERS_PEAKLIST_rawdatafilename		C:\Users\T55002\Desktop\5600 data\MP\MP_121205.3.wiff	1	17	3846	3845	3846	3845
	34	RESULTS_SEARCH_34_PARAMETERS_PEAKLIST_rawdatafilename		C:\Users\T55002\Desktop\5600 data\MP\MP_121205.3.wiff	1	17	3846	3845

## Sheet: Curated Metadata
Group file metadata term	Metadata Description (of raw extracted item)	Use Partial Match	Term in Stream	Derived (Calculated)	Value	Validation check/comments	Conversion type, if done	Conversion factor		Metadata Category	Metadata Description of Final Metadata Item (converted manually, if applicable)	Value
	Group filename			1						Attributes - General	Group filename	S4_H4-TAP_BufferA.group
RESULTS_SEARCH_1_PARAMETERS_PARAGON_METHOD_SETTINGS_UI_START_TIME	Start date		1		2015-01-27 09:48:55					Attributes - General	Start date	2015-01-27 09:48:55
RESULTS_SEARCH_STAT_search_begin_time_clock	Start time		1		2015-01-27 09:48:55					Attributes - General	Start time	2015-01-27 09:48:55
RESULTS_SEARCH_1_PARAMETERS_PARAGON_METHOD_SETTINGS_UI_USER_NAME	User name		1		T55002\T55002					Attributes - General	User name	T55002\T55002
RESULTS_SEARCH_1_xml:id	Internal search identifier number		1	1						Attributes - General	Internal search identifier number
PARAMETERS_PEAKLIST_original_count				1						Attributes - Input data	Number of spectra in search	65627
PARAMETERS_PEAKLIST_count				1						Attributes - Input data	Number of non-empty spectra in search	65626
PARAMETERS_PEAKLIST_filenumber	Number of input files	1	1	1	1					Attributes - Input data	Number of input files	1
RESULTS_SEARCH_1_PARAMETERS_PARAGON_METHOD_SETTINGS_UI_SAMPLE_TYPE	Sample Type		1		Identification					Parameters - User settings	Sample Type	Identification
RESULTS_SEARCH_1_PARAMETERS_PARAGON_METHOD_SETTINGS_UI_CYS_ALKYLATION	Cysteine Alkylation		1		Iodoacetamide					Parameters - User settings	Cysteine Alkylation	Iodoacetamide
RESULTS_SEARCH_1_PARAMETERS_PARAGON_METHOD_SETTINGS_UI_DIGESTION	Digestion		1		Trypsin					Parameters - User settings	Digestion	Trypsin
RESULTS_SEARCH_1_PARAMETERS_PARAGON_METHOD_SETTINGS_UI_SPECIAL_FACTOR	Special Factors									Parameters - User settings	Special Factors
RESULTS_SEARCH_1_PARAMETERS_PARAGON_METHOD_SETTINGS_UI_INSTRUMENT	Instrument		1		TripleTOF 5600					Parameters - User settings	Instrument	TripleTOF 5600
RESULTS_SEARCH_1_PARAMETERS_PARAGON_METHOD_SETTINGS_UI_SPECIES	Species		1		Saccharomyces cerevisiae					Parameters - User settings	Species	Saccharomyces cerevisiae
RESULTS_SEARCH_1_PARAMETERS_PARAGON_METHOD_SETTINGS_UI_SEARCH_EFFORT	Search Effort		1		Thorough					Parameters - User settings	Search Effort	Thorough
RESULTS_SEARCH_1_PARAMETERS_PARAGON_METHOD_SETTINGS_UI_ID_FOCUS	ID Focus		1		Biological modifications					Parameters - User settings	ID Focus	Biological modifications
RESULTS_SEARCH_1_PARAMETERS_PARAGON_METHOD_SETTINGS_UI_MIN_UNUSED_PROTSCORE	Minimum Unused ProtScore		1		0.0458					Parameters - User settings	Minimum Unused ProtScore	0.0458
RESULTS_SEARCH_1_PARAMETERS_PARAGON_METHOD_SETTINGS_UI_PSPEP	FDR Analysis		1		TRUE		Logical to English			Parameters - User settings	FDR Analysis	Yes
	Quantitation						Logical to English			Parameters - User settings	Quantitation
RESULTS_SEARCH_1_PARAMETERS_QUANT_TYPE_background_correction	Background Correction		1		FALSE		Logical to English			Parameters - User settings	Background Correction	No
RESULTS_SEARCH_1_PARAMETERS_QUANT_TYPE_bias_correction	Bias Correction		1		TRUE		Logical to English			Parameters - User settings	Bias Correction	Yes
	Channel to use as denominator in ratios									Parameters - User settings	Channel to use as denominator in ratios
RESULTS_SEARCH_1_PARAMETERS_chemical_data_edited	Modified Data Dictionary or Parameter Translation		1		FALSE		Logical to English			Parameters - User settings	Modified Data Dictionary or Parameter Translation	No
RESULTS_SEARCH_1_PARAMETERS_FASTA_filename	Database filename		1		C:\AB SCIEX\ProteinPilot Data\SearchDatabases\SwissProt_140703.fasta					Attributes - Search database	Database filename	C:\AB SCIEX\ProteinPilot Data\SearchDatabases\SwissProt_140703.fasta
				1						Attributes - Search database	Number of Proteins in Database	6623
RESULTS_SEARCH_STAT_num_proteins	Number of proteins searched		1		13246					Attributes - Search database	Number of proteins searched	13246
				1						Attributes - Search database	Number of Residues in Database	3013320
RESULTS_SEARCH_STAT_num_residues	Number of residues searched		1		6026640					Attributes - Search database	Number of residues searched	6026640
RESULTS_SEARCH_STAT_computer_memory	RAM (MB)		1		12285					Attributes - Hardware	RAM (MB)	12285
RESULTS_SEARCH_STAT_computer_name	Computer name		1		T55002					Attributes - Hardware	Computer name	T55002
RESULTS_SEARCH_STAT_number_cores	Number of cores in computer		1		12					Attributes - Hardware	Number of cores in computer	12
RESULTS_SEARCH_STAT_number_processors	Number of threads (double cores if hyperthreading on)		1		12					Attributes - Hardware	Number of threads (double cores if hyperthreading on)	12
RESULTS_SEARCH_STAT_number_licensed_tasks	Number of cores licensed to use		1		16					Attributes - Software environment	Number of cores licensed to use	16
RESULTS_SEARCH_STAT_os	Operating system		1		Windows 7 Professional Service Pack 1 (6.1.7601)					Attributes - Software environment	Operating system	Windows 7 Professional Service Pack 1 (6.1.7601)
RESULTS_SEARCH_1_PARAMETERS_VERSION	ProteinPilot Software Version		1		5.0.0.0, 4769					Attributes - Software environment	ProteinPilot Software Version	5.0.0.0, 4769
RESULTS_SEARCH_1_PARAMETERS_PARAGON_VERSION	Paragon Algorithm Version		1		5.0.0.0, 4767					Attributes - Software environment	Paragon Algorithm Version	5.0.0.0, 4767
RESULTS_SEARCH_1_PARAMETERS_APPLICATION	Application name		1		ProteinPilot(tm) Software					Attributes - Software environment	Application name	ProteinPilot(tm) Software
RESULTS_GROUPRESULTSUMMARY_1_confidence	Confidence of first row in summary statistics ID statistics		1		0.99		Fraction to %	100		Statistics - Protein Summary Table	Percent Confidence of first row in Summary Statistics ID Statistics	99
RESULTS_GROUPRESULTSUMMARY_1_distinctpeptides	Distinct peptides associated with 99% confidence proteins		1		7249					Statistics - Protein Summary Table	Distinct peptides associated with 99% confidence proteins	7249
RESULTS_GROUPRESULTSUMMARY_1_proteinsbeforegroupping	Proteins before grouping (99% confidence)		1		525					Statistics - Protein Summary Table	Proteins before grouping (99% confidence)	525
RESULTS_GROUPRESULTSUMMARY_1_proteinsidentified	Proteins detected (99% confidence)		1		371					Statistics - Protein Summary Table	Proteins detected (99% confidence)	371
RESULTS_GROUPRESULTSUMMARY_1_spectraidentified	Spectra associated with 99% confidence proteins		1		18876					Statistics - Protein Summary Table	Spectra associated with 99% confidence proteins	18876
RESULTS_GROUPRESULTSUMMARY_2_confidence	Confidence of second row in Summary Statistics ID statistics		1		0.95		Fraction to %	100		Statistics - Protein Summary Table	Percent Confidence of first row in Summary Statistics ID Statistics	95
RESULTS_GROUPRESULTSUMMARY_2_distinctpeptides	Distinct peptides associated with 95% confidence proteins		1		7396					Statistics - Protein Summary Table	Distinct peptides associated with 95% confidence proteins	7396
RESULTS_GROUPRESULTSUMMARY_2_proteinsbeforegroupping	Proteins before grouping (95% confidence)		1		611					Statistics - Protein Summary Table	Proteins before grouping (95% confidence)	611
RESULTS_GROUPRESULTSUMMARY_2_proteinsidentified	Proteins detected (95% confidence)		1		437					Statistics - Protein Summary Table	Proteins detected (95% confidence)	437
RESULTS_GROUPRESULTSUMMARY_2_spectraidentified	Spectra associated with 95% confidence proteins		1		19095					Statistics - Protein Summary Table	Spectra associated with 95% confidence proteins	19095
RESULTS_GROUPRESULTSUMMARY_3_confidence	Confidence of third row in summary statistics ID statistics		1		0.66		Fraction to %	100		Statistics - Protein Summary Table	Percent Confidence of first row in Summary Statistics ID Statistics	66
RESULTS_GROUPRESULTSUMMARY_3_distinctpeptides	Distinct peptides associated with 66% confidence proteins		1		7517					Statistics - Protein Summary Table	Distinct peptides associated with 66% confidence proteins	7517
RESULTS_GROUPRESULTSUMMARY_3_proteinsbeforegroupping	Proteins before grouping (66% confidence)		1		668					Statistics - Protein Summary Table	Proteins before grouping (66% confidence)	668
RESULTS_GROUPRESULTSUMMARY_3_proteinsidentified	Proteins detected (66% confidence)		1		484					Statistics - Protein Summary Table	Proteins detected (66% confidence)	484
RESULTS_GROUPRESULTSUMMARY_3_spectraidentified	Spectra associated with 66% confidence proteins		1		19262					Statistics - Protein Summary Table	Spectra associated with 66% confidence proteins	19262
RESULTS_GROUPRESULTSUMMARY_4_confidence	Confidence of fourth row in Summary Statistics ID statistics		1		0.100088		Fraction to %	100		Statistics - Protein Summary Table	Percent Confidence of first row in Summary Statistics ID Statistics	10.0088
RESULTS_GROUPRESULTSUMMARY_4_distinctpeptides	Distinct peptides associated with 10% confidence proteins		1		7747					Statistics - Protein Summary Table	Distinct peptides associated with 10% confidence proteins	7747
RESULTS_GROUPRESULTSUMMARY_4_proteinsbeforegroupping	Proteins before grouping (10% confidence)		1		875					Statistics - Protein Summary Table	Proteins before grouping (10% confidence)	875
RESULTS_GROUPRESULTSUMMARY_4_proteinsidentified	Proteins detected (10% confidence)		1		623					Statistics - Protein Summary Table	Proteins detected (10% confidence)	623
RESULTS_GROUPRESULTSUMMARY_4_spectraidentified	Spectra associated with 10% confidence proteins		1		19609					Statistics - Protein Summary Table	Spectra associated with 10% confidence proteins	19609
PARAMETERS_PEAKLIST_partnumber	Number of segments the input data are broken into	1	1	1	17					Parameters - Search Dimension Factors	Number of segments the input data are broken into	17
				1						Parameters - Search Dimension Factors	Number of searches per segment (2 for Thorough, 1 for Rapid)	2
				1						Parameters - Search Dimension Factors	Number of apparent sub-searches in group file	34
RESULTS_SEARCH_1_PARAMETERS_do_reverse_search	Do reversed search		1		TRUE					Parameters - Search Dimension Factors	Do reversed search	TRUE
RESULTS_SEARCH_1_PARAMETERS_QUANT_TYPE_separate_searches	Do separate searches for each plex in MS1 quantitation		1		FALSE					Parameters - Search Dimension Factors	Do separate searches for each plex in MS1 quantitation	FALSE
RESULTS_SEARCH_1_PARAMETERS_maxresults	Maximum number of hypotheses to keep per spectrum		1		15					Parameters - Search Dimension Factors	Maximum number of hypotheses to keep per spectrum	15
RESULTS_SEARCH_1_PARAMETERS_MSTOLERANCE_type	MS1 initial mass error tolerance type		1		dalton					Parameters - Identification - Mass accuracy	MS1 initial mass error tolerance type	dalton
RESULTS_SEARCH_1_PARAMETERS_MSTOLERANCE_value	MS1 initial mass error tolerance value		1		0.05					Parameters - Identification - Mass accuracy	MS1 initial mass error tolerance value	0.05
RESULTS_SEARCH_1_PARAMETERS_MSMSTOLERANCE_type	MS2 initial mass error tolerance type		1		dalton					Parameters - Identification - Mass accuracy	MS2 initial mass error tolerance type	dalton
RESULTS_SEARCH_1_PARAMETERS_MSMSTOLERANCE_value	MS2 initial mass error tolerance value		1		0.1					Parameters - Identification - Mass accuracy	MS2 initial mass error tolerance value	0.1
RESULTS_SEARCH_1_PARAMETERS_MS_STANDARD_DEVIATION_type	MS1 final mass error standard deviation type		1		dalton					Parameters - Identification - Mass accuracy	MS1 final mass error standard deviation type	dalton
RESULTS_SEARCH_1_PARAMETERS_MS_STANDARD_DEVIATION_value	MS1 final mass error standard deviation value		1		0.0011					Parameters - Identification - Mass accuracy	MS1 final mass error standard deviation value	0.0011
RESULTS_SEARCH_1_PARAMETERS_MSMS_STANDARD_DEVIATION_type	MS2 final mass error standard deviation type		1		dalton					Parameters - Identification - Mass accuracy	MS2 final mass error standard deviation type	dalton
RESULTS_SEARCH_1_PARAMETERS_MSMS_STANDARD_DEVIATION_value	MS2 final mass error standard deviation value		1		0.01					Parameters - Identification - Mass accuracy	MS2 final mass error standard deviation value	0.01
RESULTS_SEARCH_1_PARAMETERS_do_multiprecursor_search	Use multi-precursor search function		1		TRUE					Parameters - Identification - Multi-precursor search	Use multi-precursor search function	TRUE
RESULTS_SEARCH_1_PARAMETERS_MAX_PRECURSORS_FRAGLET	Maximum number of different precursor masses to try to match to in the Fraglet stage when doing multi-precursor search		1		5					Parameters - Identification - Multi-precursor search	Maximum number of different precursor masses to try to match to in the Fraglet stage when doing multi-precursor search	5
RESULTS_SEARCH_1_PARAMETERS_PRECURSORS_DR_FRAGLET	Maximum dynamic range gap of secondary precursors vs primary precursor in the Fraglet stage when doing multi-precursor search		1		10					Parameters - Identification - Multi-precursor search	Maximum dynamic range gap of secondary precursors vs primary precursor in the Fraglet stage when doing multi-precursor search	10
RESULTS_SEARCH_1_PARAMETERS_MAX_PRECURSORS_TAGLET	Maximum number of different precursor masses to try to match to in the Taglet stage when doing multi-precursor search		1		1					Parameters - Identification - Multi-precursor search	Maximum number of different precursor masses to try to match to in the Taglet stage when doing multi-precursor search	1
RESULTS_SEARCH_1_PARAMETERS_PRECURSORS_DR_TAGLET	Maximum dynamic range gap of secondary precursors vs primary precursor in the Taglet stage when doing multi-precursor search		1		3					Parameters - Identification - Multi-precursor search	Maximum dynamic range gap of secondary precursors vs primary precursor in the Taglet stage when doing multi-precursor search	3
RESULTS_SEARCH_1_PARAMETERS_DEFAULT_CHARGE_STATE_1_charge	First charge state to consider when precursor z is not determined		1		2					Parameters - Identification - Charge ambiguity	First charge state to consider when precursor z is not determined	2
RESULTS_SEARCH_1_PARAMETERS_DEFAULT_CHARGE_STATE_1_probability	Probability of first charge state to consider when precursor z is not determined		1		1					Parameters - Identification - Charge ambiguity	Probability of first charge state to consider when precursor z is not determined	1
RESULTS_SEARCH_1_PARAMETERS_DEFAULT_CHARGE_STATE_2_charge	Second charge state to consider when precursor z is not determined		1		3					Parameters - Identification - Charge ambiguity	Second charge state to consider when precursor z is not determined	3
RESULTS_SEARCH_1_PARAMETERS_DEFAULT_CHARGE_STATE_2_probability	Probability of second charge state to consider when precursor z is not determined		1		1					Parameters - Identification - Charge ambiguity	Probability of second charge state to consider when precursor z is not determined	1
RESULTS_SEARCH_1_PARAMETERS_DEFAULT_CHARGE_STATE_3_charge	Third charge state to consider when precursor z is not determined		1		4					Parameters - Identification - Charge ambiguity	Third charge state to consider when precursor z is not determined	4
RESULTS_SEARCH_1_PARAMETERS_DEFAULT_CHARGE_STATE_3_probability	Probability of third charge state to consider when precursor z is not determined		1		1					Parameters - Identification - Charge ambiguity	Probability of third charge state to consider when precursor z is not determined	1
RESULTS_SEARCH_1_PARAMETERS_DEFAULT_CHARGE_STATE_4_charge	Fourth charge state to consider when precursor z is not determined									Parameters - Identification - Charge ambiguity	Fourth charge state to consider when precursor z is not determined
RESULTS_SEARCH_1_PARAMETERS_DEFAULT_CHARGE_STATE_4_probability	Probability of fourth charge state to consider when precursor z is not determined									Parameters - Identification - Charge ambiguity	Probability of fourth charge state to consider when precursor z is not determined
RESULTS_SEARCH_1_PARAMETERS_PROGROUP_bayesconfidencecalclulation	Use Bayesian protein confidence calculation		1		TRUE					Parameters - Protein Grouping	Use Bayesian protein confidence calculation	TRUE
RESULTS_SEARCH_1_PARAMETERS_PROGROUP_calibrateconfidence	Use peptide FDR analysis to recalibrate peptide confidences		1		TRUE					Parameters - Protein Grouping	Use peptide FDR analysis to recalibrate peptide confidences	TRUE
RESULTS_SEARCH_1_PARAMETERS_PROGROUP_focusingintersection	In mid-Pro Group, minimum Intersection ProtScore to be in Same Group		1		4					Parameters - Protein Grouping	In mid-Pro Group, minimum Intersection ProtScore to be in Same Group	4
RESULTS_SEARCH_1_PARAMETERS_PROGROUP_focusingminunusedprotscore	In mid-Pro Group, minimum Unused ProtScore to keep a Group		1		0.1					Parameters - Protein Grouping	In mid-Pro Group, minimum Unused ProtScore to keep a Group	0.1
RESULTS_SEARCH_1_PARAMETERS_PROGROUP_focusingsubsetcutoff	In mid-Pro Group, keep competitor proteins with ProtScore units from winner		1		6					Parameters - Protein Grouping	In mid-Pro Group, keep competitor proteins with ProtScore units from winner	6
RESULTS_SEARCH_1_PARAMETERS_PROGROUP_intersection	In final Pro Group, minimum Intersection ProtScore to be in same group		1		1.3					Parameters - Protein Grouping	In final Pro Group, minimum Intersection ProtScore to be in same group	1.3
RESULTS_SEARCH_1_PARAMETERS_PROGROUP_minunusedprotscore	In final Pro Group, minimum Unused ProtScore to keep a group		1		0.0458					Parameters - Protein Grouping	In final Pro Group, minimum Unused ProtScore to keep a group	0.0458
RESULTS_SEARCH_1_PARAMETERS_PROGROUP_subsetcutoff	In final Pro Group, keep competitor proteins with ProtScore units from winner		1		2					Parameters - Protein Grouping	In final Pro Group, keep competitor proteins with ProtScore units from winner	2
RESULTS_SEARCH_1_PARAMETERS_QUANT_TYPE_background_correction	Do isobaric quant background correction algorithm		1		FALSE					Parameters - Quantitation - processing	Do isobaric quant background correction algorithm	FALSE
RESULTS_SEARCH_1_PARAMETERS_QUANT_TYPE_bias_correction	Normalize the central tendency of protein ratios to be unity		1		TRUE					Parameters - Quantitation - processing	Normalize the central tendency of protein ratios to be unity	TRUE
RESULTS_SEARCH_1_PARAMETERS_QUANT_TYPE_median_statistic	Compute protein-level ratios from the median of peptide ratios		1		TRUE					Parameters - Quantitation - processing	Compute protein-level ratios from the median of peptide ratios	TRUE
RESULTS_SEARCH_1_PARAMETERS_QUANT_TYPE_quant_threshold	Quant threshold setting no longer used		1		-1					Parameters - Quantitation - processing	Quant threshold setting no longer used	-1
RESULTS_SEARCH_1_PARAMETERS_QUANT_TYPE_quant_threshold_sn	Use measures for quantitation if signal to noise is greater than		1		9					Parameters - Quantitation - processing	Use measures for quantitation if signal to noise is greater than	9
RESULTS_SEARCH_1_PARAMETERS_max_quant_labels	Maximum number of labels allowed on a peptide for it to be used for quantitation		1		35					Parameters - Quantitation - curation	Maximum number of labels allowed on a peptide for it to be used for quantitation	35
RESULTS_SEARCH_1_PARAMETERS_QUANT_TYPE_keep_extreme_peptides_over_fraction	Include extreme ratios in the protein ratio calculation if the fraction of peptides from a protein having extreme ratios is greater than		1		0					Parameters - Quantitation - curation	Include extreme ratios in the protein ratio calculation if the fraction of peptides from a protein having extreme ratios is greater than	0
RESULTS_SEARCH_1_PARAMETERS_QUANT_TYPE_low_confidence_check	Exclude quantitation data if identification confidence does not pass a threshold value		1		TRUE					Parameters - Quantitation - curation	Exclude quantitation data if identification confidence does not pass a threshold value	TRUE
RESULTS_SEARCH_1_PARAMETERS_QUANT_TYPE_low_intensity_check	Exclude quantitation data if a minimum intensity is not passed		1		TRUE					Parameters - Quantitation - curation	Exclude quantitation data if a minimum intensity is not passed	TRUE
RESULTS_SEARCH_1_PARAMETERS_QUANT_TYPE_mod_check	Exclude quantitation data based on discordant peptide logic		1		TRUE					Parameters - Quantitation - curation	Exclude quantitation data based on discordant peptide logic	TRUE
RESULTS_SEARCH_1_PARAMETERS_QUANT_TYPE_shared_msms_check	Exclude quantitation data using sharing logic		1		TRUE					Parameters - Quantitation - curation	Exclude quantitation data using sharing logic	TRUE
RESULTS_SEARCH_1_PARAMETERS_PROGROUP_unusedprotscorethresholdforexcludingothersfromquant	Minimum protein confidence to consider a protein confident and capable of excluding spectra as shared		1		1.3					Parameters - Quantitation - curation	Minimum protein confidence to consider a protein confident and capable of excluding spectra as shared	1.3
RESULTS_SEARCH_1_PARAMETERS_PROGROUP_confidencepercentthresholdforexcludingothersfromquant	Minimum peptide percent confidence from a confident protein to consider a spectrum shared		1		15					Parameters - Quantitation - curation	Minimum peptide percent confidence from a confident protein to consider a spectrum shared	15
RESULTS_SEARCH_1_PARAMETERS_PROGROUP_confidencepercentthresholdforincludingselfinquant	Minimum peptide confidence to be used for quantitation		1		15					Parameters - Quantitation - curation	Minimum peptide confidence to be used for quantitation	15
RESULTS_SEARCH_1_PARAMETERS_PROGROUP_autodiscordantpeptidethreshold	Consider a peptide discordant if joint feature probability less than		1		0.3					Parameters - Quantitation - curation	Consider a peptide discordant if joint feature probability less than	0.3
RESULTS_SEARCH_1_PARAMETERS_PROGROUP_compresspeptides	Show results only for distinct peptides, suppressing redundancy		1		FALSE					Parameters - Non-functional	Show results only for distinct peptides, suppressing redundancy	FALSE
RESULTS_SEARCH_1_PARAMETERS_PROGROUP_donotstoremspeaklists	Do not store MS1 level data		1		FALSE					Parameters - Non-functional	Do not store MS1 level data	FALSE
RESULTS_SEARCH_STAT_search_begin_time_clock	Start time - Search		1		2015-01-27 09:48:55					Statistics - Processing Times - Start&Stop Clock Times	Start time - Search	2015-01-27 09:48:55
RESULTS_SEARCH_STAT_search_end_time_clock	End time - Search		1		2015-01-27 11:42:30					Statistics - Processing Times - Start&Stop Clock Times	End time - Search	2015-01-27 11:42:30
RESULTS_SEARCH_STAT_stage_searching_begin_time_clock	Start time - Identification algorithm stages		1		2015-01-27 11:15:40					Statistics - Processing Times - Start&Stop Clock Times	Start time - Identification algorithm stages	2015-01-27 11:15:40
RESULTS_SEARCH_STAT_stage_searching_end_time_clock	End time - Identification algorithm stages		1		2015-01-27 11:41:28					Statistics - Processing Times - Start&Stop Clock Times	End time - Identification algorithm stages	2015-01-27 11:41:28
RESULTS_SEARCH_STAT_stage_signal_processing_begin_time_clock	Start time - Signal processing stage		1		2015-01-27 09:48:55					Statistics - Processing Times - Start&Stop Clock Times	Start time - Signal processing stage	2015-01-27 09:48:55
RESULTS_SEARCH_STAT_stage_signal_processing_end_time_clock	End time - Signal processing stage		1		2015-01-27 11:15:39					Statistics - Processing Times - Start&Stop Clock Times	End time - Signal processing stage	2015-01-27 11:15:39
RESULTS_SEARCH_STAT_stage_waiting_begin_time_clock	Start time - Waiting stage		1		2015-01-27 11:15:39					Statistics - Processing Times - Start&Stop Clock Times	Start time - Waiting stage	2015-01-27 11:15:39
RESULTS_SEARCH_STAT_stage_waiting_end_time_clock	End time - Waiting stage		1		2015-01-27 11:15:40					Statistics - Processing Times - Start&Stop Clock Times	End time - Waiting stage	2015-01-27 11:15:40
RESULTS_SEARCH_STAT_task_fraglet_exe_begin_time_clock	Start time - Fraglet Algorithm search stage		1		2015-01-27 11:15:44					Statistics - Processing Times - Start&Stop Clock Times	Start time - Fraglet Algorithm search stage	2015-01-27 11:15:44
RESULTS_SEARCH_STAT_task_fraglet_exe_end_time_clock	End time - Fraglet Algorithm search stage		1		2015-01-27 11:17:01					Statistics - Processing Times - Start&Stop Clock Times	End time - Fraglet Algorithm search stage	2015-01-27 11:17:01
RESULTS_SEARCH_STAT_task_focusing_begin_time_clock	Start time - Mid-Pro Group Algorithm stage		1		2015-01-27 11:17:01					Statistics - Processing Times - Start&Stop Clock Times	Start time - Mid-Pro Group Algorithm stage	2015-01-27 11:17:01
RESULTS_SEARCH_STAT_task_focusing_end_time_clock	End time - Mid-Pro Group Algorithm stage		1		2015-01-27 11:19:13					Statistics - Processing Times - Start&Stop Clock Times	End time - Mid-Pro Group Algorithm stage	2015-01-27 11:19:13
RESULTS_SEARCH_STAT_task_taglet_exe_begin_time_clock	Start time - Taglet Algorithm search stage		1		2015-01-27 11:19:13					Statistics - Processing Times - Start&Stop Clock Times	Start time - Taglet Algorithm search stage	2015-01-27 11:19:13
RESULTS_SEARCH_STAT_task_taglet_exe_end_time_clock	End time - Taglet Algorithm search stage		1		2015-01-27 11:36:38					Statistics - Processing Times - Start&Stop Clock Times	End time - Taglet Algorithm search stage	2015-01-27 11:36:38
RESULTS_SEARCH_STAT_task_progroup_begin_time_clock	Start time - Final Pro Group Algorithm stage		1		2015-01-27 11:36:38					Statistics - Processing Times - Start&Stop Clock Times	Start time - Final Pro Group Algorithm stage	2015-01-27 11:36:38
RESULTS_SEARCH_STAT_task_progroup_end_time_clock	End time - Final Pro Group Algorithm stage		1		2015-01-27 11:41:27					Statistics - Processing Times - Start&Stop Clock Times	End time - Final Pro Group Algorithm stage	2015-01-27 11:41:27
RESULTS_SEARCH_STAT_stage_fdr_begin_time_clock	Start time - FDR analysis stage		1		2015-01-27 11:41:30					Statistics - Processing Times - Start&Stop Clock Times	Start time - FDR analysis stage	2015-01-27 11:41:30
RESULTS_SEARCH_STAT_stage_fdr_end_time_clock	End time - FDR analysis stage		1		2015-01-27 11:42:30					Statistics - Processing Times - Start&Stop Clock Times	End time - FDR analysis stage	2015-01-27 11:42:30
RESULTS_SEARCH_STAT_search_time_duration	Clock Time Duration for Full Search (ms)		1		6814860		msec to min	1.66667e-05		Statistics - Processing Times - Duration in Real Clock Times	Clock time duration - Full search (min)	113.581
RESULTS_SEARCH_STAT_stage_searching_time_duration	Clock Time Duration for Identification Algorithm Stages (ms)		1		1547335		msec to min	1.66667e-05		Statistics - Processing Times - Duration in Real Clock Times	Clock time duration - Identification algorithm stages (min)	25.7889
RESULTS_SEARCH_STAT_stage_signal_processing_time_duration	Clock Time Duration for Waiting Stage (ms)		1		5204001		msec to min	1.66667e-05		Statistics - Processing Times - Duration in Real Clock Times	Clock time duration - Signal processing stage (min)	86.7334
RESULTS_SEARCH_STAT_stage_waiting_time_duration	Clock Time Duration for Signal Processing Stage (ms)		1		1232		msec to min	1.66667e-05		Statistics - Processing Times - Duration in Real Clock Times	Clock time duration - Waiting stage (min)	0.0205333
RESULTS_SEARCH_STAT_task_fraglet_exe_time_duration	Clock Time Duration for Fraglet Algorithm Stage (ms)		1		76346		msec to min	1.66667e-05		Statistics - Processing Times - Duration in Real Clock Times	Clock time duration - Fraglet Algorithm stage (min)	1.27243
RESULTS_SEARCH_STAT_task_focusing_time_duration	Clock Time Duration for Mid-Pro Group Algorithm Stage (ms)		1		132475		msec to min	1.66667e-05		Statistics - Processing Times - Duration in Real Clock Times	Clock time duration - Mid-Pro Group Algorithm stage (min)	2.20792
RESULTS_SEARCH_STAT_task_taglet_exe_time_duration	Clock Time Duration for Taglet Algorithm Stage (ms)		1		1045435		msec to min	1.66667e-05		Statistics - Processing Times - Duration in Real Clock Times	Clock time duration - Taglet Algorithm stage (min)	17.4239
RESULTS_SEARCH_STAT_task_progroup_time_duration	Clock Time Duration for Pro Group Algorithm Stage (ms)		1		288990		msec to min	1.66667e-05		Statistics - Processing Times - Duration in Real Clock Times	Clock time duration - Pro Group Algorithm stage (min)	4.8165
RESULTS_SEARCH_STAT_stage_fdr_time_duration	Clock Time Duration for FDR Analysis (ms)		1		59436		msec to min	1.66667e-05		Statistics - Processing Times - Duration in Real Clock Times	Clock time duration - FDR Analysis (min)	0.9906
				1						Statistics - Processing Times - Duration in Real Clock Times	Clock time not accounted for in measured stages	0.11575
	CPU Time Duration for Signal Processing Stage (ms)						msec to min	1.66667e-05		Statistics - Processing Times - Duration in CPU Time	CPU time duration - Signal Processing stage (min)
RESULTS_SEARCH_STAT_task_fraglet_exe_time_cpu	CPU Time Duration for Fraglet Algorithm Stage (ms)		1		618247		msec to min	1.66667e-05		Statistics - Processing Times - Duration in CPU Time	CPU time duration - Fraglet Algorithm stage (min)	10.3041
RESULTS_SEARCH_STAT_task_focusing_time_cpu	CPU Time Duration for Mid-Pro Group Algorithm Stage (ms)		1		178355		msec to min	1.66667e-05		Statistics - Processing Times - Duration in CPU Time	CPU time duration - Mid-Pro Group Algorithm stage (min)	2.97258
RESULTS_SEARCH_STAT_task_taglet_exe_time_cpu	CPU Time Duration for Taglet Algorithm Stage (ms)		1		7247728		msec to min	1.66667e-05		Statistics - Processing Times - Duration in CPU Time	CPU time duration - Taglet Algorithm stage (min)	120.795
RESULTS_SEARCH_STAT_task_progroup_time_cpu	CPU Time Duration for Pro Group Algorithm Stage (ms)		1		314638		msec to min	1.66667e-05		Statistics - Processing Times - Duration in CPU Time	CPU time duration - Pro Group Algorithm stage (min)	5.24397
				1						Statistics - Processing Times - Percent by Stage	Percent of clock time - Identification Algorithm stages	0.227053
				1						Statistics - Processing Times - Percent by Stage	Percent of clock time - Signal Processing stage	0.763626
				1						Statistics - Processing Times - Percent by Stage	Percent of clock time - Waiting stage	0.000180781
				1						Statistics - Processing Times - Percent by Stage	Percent of clock time - Fraglet Algorithm stage	0.0112029
				1						Statistics - Processing Times - Percent by Stage	Percent of clock time - Mid-Pro Group Algorithm stage	0.0194391
				1						Statistics - Processing Times - Percent by Stage	Percent of clock time - Taglet Algorithm stage	0.153405
				1						Statistics - Processing Times - Percent by Stage	Percent of clock time - Pro Group Algorithm stage	0.0424059
				1						Statistics - Processing Times - Percent by Stage	Percent of clock time - FDR Analysis	0.00872153
				1						Statistics - Processing Rate - Clock (Sec/Spectrum)	Clock time rate (sec/spect) - Full Search	0.103842
				1						Statistics - Processing Rate - Clock (Sec/Spectrum)	Clock time rate (sec/spect) - Identification Algorithm stages	0.0235777
				1						Statistics - Processing Rate - Clock (Sec/Spectrum)	Clock time rate (sec/spect) - Signal processing stage	0.0792966
				1						Statistics - Processing Rate - Clock (Sec/Spectrum)	Clock time rate (sec/spect) - Waiting stage	1.87728e-05
				1						Statistics - Processing Rate - Clock (Sec/Spectrum)	Clock time rate (sec/spect) - Fraglet Algorithm stage	0.00116333
				1						Statistics - Processing Rate - Clock (Sec/Spectrum)	Clock time rate (sec/spect) - Mid-Pro Group Algorithm stage	0.00201861
				1						Statistics - Processing Rate - Clock (Sec/Spectrum)	Clock time rate (sec/spect) - Taglet Algorithm stage	0.01593
				1						Statistics - Processing Rate - Clock (Sec/Spectrum)	Clock time rate (sec/spect) - Pro Group Algorithm stage	0.00440352
				1						Statistics - Processing Rate - Clock (Sec/Spectrum)	Clock time rate (sec/spect) - FDR Analysis	0.000905664
				1						Statistics - Processing Rate - CPU (Sec/Spectrum)	CPU time rate (sec/spect) - Signal processing stage
				1						Statistics - Processing Rate - CPU (Sec/Spectrum)	CPU time rate (sec/spect) - Fraglet Algorithm stage	0.00942062
				1						Statistics - Processing Rate - CPU (Sec/Spectrum)	CPU time rate (sec/spect) - Mid-Pro Group Algorithm stage	0.00271771
				1						Statistics - Processing Rate - CPU (Sec/Spectrum)	CPU time rate (sec/spect) - Taglet Algorithm stage	0.110438
				1						Statistics - Processing Rate - CPU (Sec/Spectrum)	CPU time rate (sec/spect) - Pro Group Algorithm stage	0.00479434
				1						Statistics - Processing Rate - Clock (Sec/Spectrum/DB Protein)	Clock time rate (sec/spect/DB protein) - Full search	7.83952e-06
				1						Statistics - Processing Rate - Clock (Sec/Spectrum/DB Protein)	Clock time rate (sec/spect/DB protein) - Identification algorithm stages	1.77999e-06
				1						Statistics - Processing Rate - Clock (Sec/Spectrum/DB Protein)	Clock time rate (sec/spect/DB protein) - Signal processing stage	5.98646e-06
				1						Statistics - Processing Rate - Clock (Sec/Spectrum/DB Protein)	Clock time rate (sec/spect/DB protein) - Waiting stage	1.41724e-09
				1						Statistics - Processing Rate - Clock (Sec/Spectrum/DB Protein)	Clock time rate (sec/spect/DB protein) - Fraglet Algorithm stage	8.78252e-08
				1						Statistics - Processing Rate - Clock (Sec/Spectrum/DB Protein)	Clock time rate (sec/spect/DB protein) - Mid-Pro Group Algorithm stage	1.52394e-07
				1						Statistics - Processing Rate - Clock (Sec/Spectrum/DB Protein)	Clock time rate (sec/spect/DB protein) - Taglet Algorithm stage	1.20262e-06
				1						Statistics - Processing Rate - Clock (Sec/Spectrum/DB Protein)	Clock time rate (sec/spect/DB protein) - Pro Group Algorithm stage	3.32442e-07
				1						Statistics - Processing Rate - Clock (Sec/Spectrum/DB Protein)	Clock time rate (sec/spect/DB protein) - FDR Analysis	6.83726e-08
				1						Statistics - Processing Rate - CPU (Sec/Spectrum/DB Protein)	CPU time rate (sec/spect/DB protein) - Signal processing stage
				1						Statistics - Processing Rate - CPU (Sec/Spectrum/DB Protein)	CPU time rate (sec/spect/DB protein) - Fraglet Algorithm stage	7.11205e-07
				1						Statistics - Processing Rate - CPU (Sec/Spectrum/DB Protein)	CPU time rate (sec/spect/DB protein) - Mid-Pro Group Algorithm stage	2.05172e-07
				1						Statistics - Processing Rate - CPU (Sec/Spectrum/DB Protein)	CPU time rate (sec/spect/DB protein) - Taglet Algorithm stage	8.33748e-06
				1						Statistics - Processing Rate - CPU (Sec/Spectrum/DB Protein)	CPU time rate (sec/spect/DB protein) - Pro Group Algorithm stage	3.61946e-07
				1						Statistics - Extent of Distribution - Fundamental	Distribution factor - CPU vs. clock time - Signal processing stage
				1						Statistics - Extent of Distribution - Fundamental	Distribution factor - CPU vs. clock time - Fraglet Algorithm stage	8.09796
				1						Statistics - Extent of Distribution - Fundamental	Distribution factor - CPU vs. clock time - Mid-Pro Group Algorithm stage	1.34633
				1						Statistics - Extent of Distribution - Fundamental	Distribution factor - CPU vs. clock time - Taglet Algorithm stage	6.93274
				1						Statistics - Extent of Distribution - Fundamental	Distribution factor - CPU vs. clock time - Pro Group Algorithm stage	1.08875
				1						Statistics - Extent of Distribution - vs Segments	Ratio of distribution factor to number of search segments - Signal processing stage
				1						Statistics - Extent of Distribution - vs Segments	Ratio of distribution factor to number of search segments - Fraglet Algorithm stage	0.476351
				1						Statistics - Extent of Distribution - vs Segments	Ratio of distribution factor to number of search segments - Mid-Pro Group Algorithm stage	0.0791959
				1						Statistics - Extent of Distribution - vs Segments	Ratio of distribution factor to number of search segments - Taglet Algorithm stage	0.407808
				1						Statistics - Extent of Distribution - vs Segments	Ratio of distribution factor to number of search segments - Pro Group Algorithm stage	0.0640441
				1						Statistics - Extent of Distribution - vs Licensed Cores	Ratio of distribution factor to number of licensed cores - Signal processing stage
				1						Statistics - Extent of Distribution - vs Licensed Cores	Ratio of distribution factor to number of licensed cores - Fraglet Algorithm stage	0.506123
				1						Statistics - Extent of Distribution - vs Licensed Cores	Ratio of distribution factor to number of licensed cores - Mid-Pro Group Algorithm stage	0.0841456
				1						Statistics - Extent of Distribution - vs Licensed Cores	Ratio of distribution factor to number of licensed cores - Taglet Algorithm stage	0.433296
				1						Statistics - Extent of Distribution - vs Licensed Cores	Ratio of distribution factor to number of licensed cores - Pro Group Algorithm stage	0.0680469
PARAMETERS_PEAKLIST_original_count	Average number of spectra per segment	1	1	1	3860.41					Statistics - Search Segmentation	Average number of spectra per segment	3860.41
PARAMETERS_PEAKLIST_original_count	Standard deviation of number of spectra per segment	1	1	1	22.0139					Statistics - Search Segmentation	Standard deviation of number of spectra per segment	22.0139
PARAMETERS_PEAKLIST_original_count	Maximum number of spectra per segment	1	1	1	3901					Statistics - Search Segmentation	Maximum number of spectra per segment	3901
PARAMETERS_PEAKLIST_original_count	Minimum number of spectra per segment	1	1	1	3820					Statistics - Search Segmentation	Minimum number of spectra per segment	3820
										Attributes - Input data filenames	Filename of Input File 1	C:\Users\T55002\Desktop\5600 data\MP\MP_121205.3.wiff
										Attributes - Input data filenames	Filename of Input File 2
										Attributes - Input data filenames	Filename of Input File 3
										Attributes - Input data filenames	Filename of Input File 4
										Attributes - Input data filenames	Filename of Input File 5
										Attributes - Input data filenames	Filename of Input File 6
										Attributes - Input data filenames	Filename of Input File 7
										Attributes - Input data filenames	Filename of Input File 8
										Attributes - Input data filenames	Filename of Input File 9
										Attributes - Input data filenames	Filename of Input File 10
										Attributes - Input data filenames	Filename of Input File 11
										Attributes - Input data filenames	Filename of Input File 12
										Attributes - Input data filenames	Filename of Input File 13
										Attributes - Input data filenames	Filename of Input File 14
										Attributes - Input data filenames	Filename of Input File 15
										Attributes - Input data filenames	Filename of Input File 16
										Attributes - Input data filenames	Filename of Input File 17
										Attributes - Input data filenames	Filename of Input File 18
										Attributes - Input data filenames	Filename of Input File 19
										Attributes - Input data filenames	Filename of Input File 20
										Attributes - Input data filenames	Filename of Input File 21
										Attributes - Input data filenames	Filename of Input File 22
										Attributes - Input data filenames	Filename of Input File 23
										Attributes - Input data filenames	Filename of Input File 24
										Attributes - Input data filenames	Filename of Input File 25
										Attributes - Input data filenames	Filename of Input File 26
										Attributes - Input data filenames	Filename of Input File 27
										Attributes - Input data filenames	Filename of Input File 28
										Attributes - Input data filenames	Filename of Input File 29
										Attributes - Input data filenames	Filename of Input File 30
										Attributes - Input data filenames	Filename of Input File 31
										Attributes - Input data filenames	Filename of Input File 32
										Attributes - Input data filenames	Filename of Input File 33
										Attributes - Input data filenames	Filename of Input File 34
										Attributes - Input data filenames	Filename of Input File 35
										Attributes - Input data filenames	Filename of Input File 36
										Attributes - Input data filenames	Filename of Input File 37
										Attributes - Input data filenames	Filename of Input File 38
										Attributes - Input data filenames	Filename of Input File 39
										Attributes - Input data filenames	Filename of Input File 40
										Attributes - Input data filenames	Filename of Input File 41
										Attributes - Input data filenames	Filename of Input File 42
										Attributes - Input data filenames	Filename of Input File 43
										Attributes - Input data filenames	Filename of Input File 44
										Attributes - Input data filenames	Filename of Input File 45
										Attributes - Input data filenames	Filename of Input File 46
										Attributes - Input data filenames	Filename of Input File 47
										Attributes - Input data filenames	Filename of Input File 48
										Attributes - Input data filenames	Filename of Input File 49
										Attributes - Input data filenames	Filename of Input File 50
										Attributes - Input data filenames	Filename of Input File 51
										Attributes - Input data filenames	Filename of Input File 52
										Attributes - Input data filenames	Filename of Input File 53
										Attributes - Input data filenames	Filename of Input File 54
										Attributes - Input data filenames	Filename of Input File 55
										Attributes - Input data filenames	Filename of Input File 56
										Attributes - Input data filenames	Filename of Input File 57
										Attributes - Input data filenames	Filename of Input File 58
										Attributes - Input data filenames	Filename of Input File 59
										Attributes - Input data filenames	Filename of Input File 60
										Attributes - Input data filenames	Filename of Input File 61
										Attributes - Input data filenames	Filename of Input File 62
										Attributes - Input data filenames	Filename of Input File 63
										Attributes - Input data filenames	Filename of Input File 64
										Attributes - Input data filenames	Filename of Input File 65
										Attributes - Input data filenames	Filename of Input File 66
										Attributes - Input data filenames	Filename of Input File 67
										Attributes - Input data filenames	Filename of Input File 68
										Attributes - Input data filenames	Filename of Input File 69
										Attributes - Input data filenames	Filename of Input File 70
										Attributes - Input data filenames	Filename of Input File 71
										Attributes - Input data filenames	Filename of Input File 72
										Attributes - Input data filenames	Filename of Input File 73
										Attributes - Input data filenames	Filename of Input File 74
										Attributes - Input data filenames	Filename of Input File 75
										Attributes - Input data filenames	Filename of Input File 76
										Attributes - Input data filenames	Filename of Input File 77
										Attributes - Input data filenames	Filename of Input File 78
										Attributes - Input data filenames	Filename of Input File 79
										Attributes - Input data filenames	Filename of Input File 80
										Attributes - Input data filenames	Filename of Input File 81
										Attributes - Input data filenames	Filename of Input File 82
										Attributes - Input data filenames	Filename of Input File 83
										Attributes - Input data filenames	Filename of Input File 84
										Attributes - Input data filenames	Filename of Input File 85
										Attributes - Input data filenames	Filename of Input File 86
										Attributes - Input data filenames	Filename of Input File 87
										Attributes - Input data filenames	Filename of Input File 88
										Attributes - Input data filenames	Filename of Input File 89
										Attributes - Input data filenames	Filename of Input File 90
										Attributes - Input data filenames	Filename of Input File 91
										Attributes - Input data filenames	Filename of Input File 92
										Attributes - Input data filenames	Filename of Input File 93
										Attributes - Input data filenames	Filename of Input File 94
										Attributes - Input data filenames	Filename of Input File 95
										Attributes - Input data filenames	Filename of Input File 96
										Attributes - Input data filenames	Filename of Input File 97
										Attributes - Input data filenames	Filename of Input File 98
										Attributes - Input data filenames	Filename of Input File 99
										Attributes - Input data filenames	Filename of Input File 100
										Attributes - Input data filenames	Filename of Input File 101
										Attributes - Input data filenames	Filename of Input File 102
										Attributes - Input data filenames	Filename of Input File 103
										Attributes - Input data filenames	Filename of Input File 104
										Attributes - Input data filenames	Filename of Input File 105
										Attributes - Input data filenames	Filename of Input File 106
										Attributes - Input data filenames	Filename of Input File 107
										Attributes - Input data filenames	Filename of Input File 108
										Attributes - Input data filenames	Filename of Input File 109
										Attributes - Input data filenames	Filename of Input File 110
										Attributes - Input data filenames	Filename of Input File 111
										Attributes - Input data filenames	Filename of Input File 112
										Attributes - Input data filenames	Filename of Input File 113
										Attributes - Input data filenames	Filename of Input File 114
										Attributes - Input data filenames	Filename of Input File 115
										Attributes - Input data filenames	Filename of Input File 116
										Attributes - Input data filenames	Filename of Input File 117
										Attributes - Input data filenames	Filename of Input File 118
										Attributes - Input data filenames	Filename of Input File 119
										Attributes - Input data filenames	Filename of Input File 120
										Attributes - Input data filenames	Filename of Input File 121
										Attributes - Input data filenames	Filename of Input File 122
										Attributes - Input data filenames	Filename of Input File 123
										Attributes - Input data filenames	Filename of Input File 124
										Attributes - Input data filenames	Filename of Input File 125
										Attributes - Input data filenames	Filename of Input File 126
										Attributes - Input data filenames	Filename of Input File 127
										Attributes - Input data filenames	Filename of Input File 128
										Attributes - Input data filenames	Filename of Input File 129
										Attributes - Input data filenames	Filename of Input File 130
										Attributes - Input data filenames	Filename of Input File 131
										Attributes - Input data filenames	Filename of Input File 132
										Attributes - Input data filenames	Filename of Input File 133
										Attributes - Input data filenames	Filename of Input File 134
										Attributes - Input data filenames	Filename of Input File 135
										Attributes - Input data filenames	Filename of Input File 136
										Attributes - Input data filenames	Filename of Input File 137
										Attributes - Input data filenames	Filename of Input File 138
										Attributes - Input data filenames	Filename of Input File 139
										Attributes - Input data filenames	Filename of Input File 140
										Attributes - Input data filenames	Filename of Input File 141
										Attributes - Input data filenames	Filename of Input File 142
										Attributes - Input data filenames	Filename of Input File 143
										Attributes - Input data filenames	Filename of Input File 144
										Attributes - Input data filenames	Filename of Input File 145
										Attributes - Input data filenames	Filename of Input File 146
										Attributes - Input data filenames	Filename of Input File 147
										Attributes - Input data filenames	Filename of Input File 148
										Attributes - Input data filenames	Filename of Input File 149
										Attributes - Input data filenames	Filename of Input File 150
										Attributes - Input data filenames	Filename of Input File 151
										Attributes - Input data filenames	Filename of Input File 152
										Attributes - Input data filenames	Filename of Input File 153
										Attributes - Input data filenames	Filename of Input File 154
										Attributes - Input data filenames	Filename of Input File 155
										Attributes - Input data filenames	Filename of Input File 156
										Attributes - Input data filenames	Filename of Input File 157
										Attributes - Input data filenames	Filename of Input File 158
										Attributes - Input data filenames	Filename of Input File 159
										Attributes - Input data filenames	Filename of Input File 160
										Attributes - Input data filenames	Filename of Input File 161
										Attributes - Input data filenames	Filename of Input File 162
										Attributes - Input data filenames	Filename of Input File 163
										Attributes - Input data filenames	Filename of Input File 164
										Attributes - Input data filenames	Filename of Input File 165
										Attributes - Input data filenames	Filename of Input File 166
										Attributes - Input data filenames	Filename of Input File 167
										Attributes - Input data filenames	Filename of Input File 168
										Attributes - Input data filenames	Filename of Input File 169
										Attributes - Input data filenames	Filename of Input File 170
										Attributes - Input data filenames	Filename of Input File 171
										Attributes - Input data filenames	Filename of Input File 172
										Attributes - Input data filenames	Filename of Input File 173
										Attributes - Input data filenames	Filename of Input File 174
										Attributes - Input data filenames	Filename of Input File 175
										Attributes - Input data filenames	Filename of Input File 176
										Attributes - Input data filenames	Filename of Input File 177
										Attributes - Input data filenames	Filename of Input File 178
										Attributes - Input data filenames	Filename of Input File 179
										Attributes - Input data filenames	Filename of Input File 180
										Attributes - Input data filenames	Filename of Input File 181
										Attributes - Input data filenames	Filename of Input File 182
										Attributes - Input data filenames	Filename of Input File 183
										Attributes - Input data filenames	Filename of Input File 184
										Attributes - Input data filenames	Filename of Input File 185
										Attributes - Input data filenames	Filename of Input File 186
										Attributes - Input data filenames	Filename of Input File 187
										Attributes - Input data filenames	Filename of Input File 188
										Attributes - Input data filenames	Filename of Input File 189
										Attributes - Input data filenames	Filename of Input File 190
										Attributes - Input data filenames	Filename of Input File 191
										Attributes - Input data filenames	Filename of Input File 192
										Attributes - Input data filenames	Filename of Input File 193
										Attributes - Input data filenames	Filename of Input File 194
										Attributes - Input data filenames	Filename of Input File 195
										Attributes - Input data filenames	Filename of Input File 196
										Attributes - Input data filenames	Filename of Input File 197
										Attributes - Input data filenames	Filename of Input File 198
										Attributes - Input data filenames	Filename of Input File 199
										Attributes - Input data filenames	Filename of Input File 200

## Sheet: Protein Level Data
Protein Level Data	Unused ProtScore Threshold	Confidence Threshold	Forward	Reverse	Correct	Incorrect	Total	Global FDR	q-value	Fit Unused ProtScore Threshold	Fit Confidence Threshold	Fit Forward	Fit Reverse	Fit Correct	Fit Incorrect	Fit Total	Fit Global FDR	Fit Local FDR
	98.13	1	1	0	1	0	1	0	0	98.13	1	0.999991	9.1727e-06	0.999982	1.83454e-05	1	1.83454e-05	1.83458e-05
	72.62	1	2	0	2	0	2	0	0	72.62	1	1.99998	1.83458e-05	1.99996	3.66917e-05	2	1.83458e-05	1.83463e-05
	70.56	1	3	0	3	0	3	0	0	70.56	1	2.99997	2.75194e-05	2.99994	5.50389e-05	3	1.83463e-05	1.83472e-05
	68.14	1	4	0	4	0	4	0	0	68.14	1	3.99996	3.66935e-05	3.99993	7.33869e-05	4	1.83467e-05	1.83481e-05
	66.98	1	5	0	5	0	5	0	0	66.98	1	4.99995	4.58679e-05	4.99991	9.17359e-05	5	1.83472e-05	1.8349e-05
	66.3	1	6	0	6	0	6	0	0	66.3	1	5.99994	5.50429e-05	5.99989	0.000110086	6	1.83476e-05	1.83498e-05
	61.44	1	7	0	7	0	7	0	0	61.44	1	6.99994	6.42182e-05	6.99987	0.000128436	7	1.83481e-05	1.83507e-05
	60.58	1	8	0	8	0	8	0	0	60.58	1	7.99993	7.3394e-05	7.99985	0.000146788	8	1.83485e-05	1.83516e-05
	56.21	1	9	0	9	0	9	0	0	56.21	1	8.99992	8.25703e-05	8.99983	0.000165141	9	1.8349e-05	1.83525e-05
	55.59	1	10	0	10	0	10	0	0	55.59	1	9.99991	9.1747e-05	9.99982	0.000183494	10	1.83494e-05	1.83534e-05
	54.17	1	11	0	11	0	11	0	0	54.17	1	10.9999	0.000100924	10.9998	0.000201848	11	1.83498e-05	1.83543e-05
	53.64	1	12	0	12	0	12	0	0	53.64	1	11.9999	0.000110102	11.9998	0.000220203	12	1.83503e-05	1.83552e-05
	50.48	1	13	0	13	0	13	0	0	50.48	1	12.9999	0.00011928	12.9998	0.00023856	13	1.83507e-05	1.83561e-05
	50.45	1	14	0	14	0	14	0	0	50.45	1	13.9999	0.000128458	13.9997	0.000256916	14	1.83512e-05	1.8357e-05
	45.61	1	15	0	15	0	15	0	0	45.61	1	14.9999	0.000137637	14.9997	0.000275274	15	1.83516e-05	1.83578e-05
	43.1	1	16	0	16	0	16	0	0	43.1	1	15.9999	0.000146817	15.9997	0.000293633	16	1.83521e-05	1.83587e-05
	41.37	1	17	0	17	0	17	0	0	41.37	1	16.9998	0.000155996	16.9997	0.000311993	17	1.83525e-05	1.83596e-05
	39.63	1	18	0	18	0	18	0	0	39.63	1	17.9998	0.000165177	17.9997	0.000330353	18	1.8353e-05	1.83605e-05
	39.33	1	19	0	19	0	19	0	0	39.33	1	18.9998	0.000174357	18.9997	0.000348715	19	1.83534e-05	1.83614e-05
	39.19	1	20	0	20	0	20	0	0	39.19	1	19.9998	0.000183538	19.9996	0.000367077	20	1.83538e-05	1.83623e-05
	38.65	1	21	0	21	0	21	0	0	38.65	1	20.9998	0.00019272	20.9996	0.00038544	21	1.83543e-05	1.83632e-05
	38.44	1	22	0	22	0	22	0	0	38.44	1	21.9998	0.000201902	21.9996	0.000403804	22	1.83547e-05	1.83641e-05
	35.98	1	23	0	23	0	23	0	0	35.98	1	22.9998	0.000211085	22.9996	0.000422169	23	1.83552e-05	1.8365e-05
	35.85	1	24	0	24	0	24	0	0	35.85	1	23.9998	0.000220267	23.9996	0.000440535	24	1.83556e-05	1.83659e-05
	34.53	1	25	0	25	0	25	0	0	34.53	1	24.9998	0.000229451	24.9995	0.000458902	25	1.83561e-05	1.83667e-05
	34.46	1	26	0	26	0	26	0	0	34.46	1	25.9998	0.000238635	25.9995	0.000477269	26	1.83565e-05	1.83676e-05
	34.33	1	27	0	27	0	27	0	0	34.33	1	26.9998	0.000247819	26.9995	0.000495638	27	1.8357e-05	1.83685e-05
	34.1	1	28	0	28	0	28	0	0	34.1	1	27.9997	0.000257004	27.9995	0.000514007	28	1.83574e-05	1.83694e-05
	33.67	1	29	0	29	0	29	0	0	33.67	1	28.9997	0.000266189	28.9995	0.000532378	29	1.83578e-05	1.83703e-05
	33.42	1	30	0	30	0	30	0	0	33.42	1	29.9997	0.000275374	29.9994	0.000550749	30	1.83583e-05	1.83712e-05
	33.28	1	31	0	31	0	31	0	0	33.28	1	30.9997	0.00028456	30.9994	0.000569121	31	1.83587e-05	1.83721e-05
	32.49	1	32	0	32	0	32	0	0	32.49	1	31.9997	0.000293747	31.9994	0.000587494	32	1.83592e-05	1.8373e-05
	32.26	1	33	0	33	0	33	0	0	32.26	1	32.9997	0.000302934	32.9994	0.000605868	33	1.83596e-05	1.83739e-05
	31.19	1	34	0	34	0	34	0	0	31.19	1	33.9997	0.000312121	33.9994	0.000624242	34	1.83601e-05	1.83748e-05
	30.94	1	35	0	35	0	35	0	0	30.94	1	34.9997	0.000321309	34.9994	0.000642618	35	1.83605e-05	1.83756e-05
	30.79	1	36	0	36	0	36	0	0	30.79	1	35.9997	0.000330497	35.9993	0.000660995	36	1.8361e-05	1.83765e-05
	30.71	1	37	0	37	0	37	0	0	30.71	1	36.9997	0.000339686	36.9993	0.000679372	37	1.83614e-05	1.83774e-05
	29.73	1	38	0	38	0	38	0	0	29.73	1	37.9997	0.000348875	37.9993	0.00069775	38	1.83619e-05	1.83783e-05
	29.04	1	39	0	39	0	39	0	0	29.04	1	38.9996	0.000358065	38.9993	0.00071613	39	1.83623e-05	1.83792e-05
	28	1	40	0	40	0	40	0	0	28	1	39.9996	0.000367255	39.9993	0.00073451	40	1.83627e-05	1.83801e-05
	27.99	1	41	0	41	0	41	0	0	27.99	1	40.9996	0.000376445	40.9992	0.000752891	41	1.83632e-05	1.8381e-05
	27.27	1	42	0	42	0	42	0	0	27.27	1	41.9996	0.000385636	41.9992	0.000771272	42	1.83636e-05	1.83819e-05
	27.24	1	43	0	43	0	43	0	0	27.24	1	42.9996	0.000394828	42.9992	0.000789655	43	1.83641e-05	1.83828e-05
	27.13	1	44	0	44	0	44	0	0	27.13	1	43.9996	0.000404019	43.9992	0.000808039	44	1.83645e-05	1.83837e-05
	26.61	1	45	0	45	0	45	0	0	26.61	1	44.9996	0.000413212	44.9992	0.000826423	45	1.8365e-05	1.83845e-05
	26.08	1	46	0	46	0	46	0	0	26.08	1	45.9996	0.000422404	45.9992	0.000844809	46	1.83654e-05	1.83854e-05
	25.93	1	47	0	47	0	47	0	0	25.93	1	46.9996	0.000431598	46.9991	0.000863195	47	1.83659e-05	1.83863e-05
	25.39	1	48	0	48	0	48	0	0	25.39	1	47.9996	0.000440791	47.9991	0.000881582	48	1.83663e-05	1.83872e-05
	24.58	1	49	0	49	0	49	0	0	24.58	1	48.9996	0.000449985	48.9991	0.000899971	49	1.83667e-05	1.83881e-05
	24.36	1	50	0	50	0	50	0	0	24.36	1	49.9995	0.00045918	49.9991	0.00091836	50	1.83672e-05	1.8389e-05
	24.3	1	51	0	51	0	51	0	0	24.3	1	50.9995	0.000468375	50.9991	0.000936749	51	1.83676e-05	1.83899e-05
	24.24	1	52	0	52	0	52	0	0	24.24	1	51.9995	0.00047757	51.999	0.00095514	52	1.83681e-05	1.83908e-05
	23.95	1	53	0	53	0	53	0	0	23.95	1	52.9995	0.000486766	52.999	0.000973532	53	1.83685e-05	1.83917e-05
	23.57	1	54	0	54	0	54	0	0	23.57	1	53.9995	0.000495962	53.999	0.000991924	54	1.8369e-05	1.83926e-05
	23.43	1	55	0	55	0	55	0	0	23.43	1	54.9995	0.000505159	54.999	0.00101032	55	1.83694e-05	1.83935e-05
	23.13	1	56	0	56	0	56	0	0	23.13	1	55.9995	0.000514356	55.999	0.00102871	56	1.83699e-05	1.83943e-05
	23	1	57	0	57	0	57	0	0	23	1	56.9995	0.000523554	56.999	0.00104711	57	1.83703e-05	1.83952e-05
	22.95	1	58	0	58	0	58	0	0	22.95	1	57.9995	0.000532752	57.9989	0.0010655	58	1.83708e-05	1.83961e-05
	22.5	1	59	0	59	0	59	0	0	22.5	1	58.9995	0.00054195	58.9989	0.0010839	59	1.83712e-05	1.8397e-05
	22.38	1	60	0	60	0	60	0	0	22.38	1	59.9994	0.000551149	59.9989	0.0011023	60	1.83716e-05	1.83979e-05
	22.11	1	61	0	61	0	61	0	0	22.11	1	60.9994	0.000560349	60.9989	0.0011207	61	1.83721e-05	1.83988e-05
	21.93	1	62	0	62	0	62	0	0	21.93	1	61.9994	0.000569549	61.9989	0.0011391	62	1.83725e-05	1.83997e-05
	21.9	1	63	0	63	0	63	0	0	21.9	1	62.9994	0.000578749	62.9988	0.0011575	63	1.8373e-05	1.84006e-05
	21.31	1	64	0	64	0	64	0	0	21.31	1	63.9994	0.00058795	63.9988	0.0011759	64	1.83734e-05	1.84015e-05
	20.79	1	65	0	65	0	65	0	0	20.79	1	64.9994	0.000597151	64.9988	0.0011943	65	1.83739e-05	1.84025e-05
	20.58	1	66	0	66	0	66	0	0	20.58	1	65.9994	0.000606353	65.9988	0.00121271	66	1.83743e-05	1.84034e-05
	20.11	1	67	0	67	0	67	0	0	20.11	1	66.9994	0.000615555	66.9988	0.00123111	67	1.83748e-05	1.84043e-05
	20.04	1	68	0	68	0	68	0	0	20.04	1	67.9994	0.000624757	67.9988	0.00124951	68	1.83752e-05	1.84053e-05
	19.93	1	69	0	69	0	69	0	0	19.93	1	68.9994	0.000633961	68.9987	0.00126792	69	1.83757e-05	1.84063e-05
	19.9	1	70	0	70	0	70	0	0	19.9	1	69.9994	0.000643164	69.9987	0.00128633	70	1.83761e-05	1.84073e-05
	19.8	1	71	0	71	0	71	0	0	19.8	1	70.9993	0.000652368	70.9987	0.00130474	71	1.83766e-05	1.84084e-05
	19.6	1	72	0	72	0	72	0	0	19.6	1	71.9993	0.000661573	71.9987	0.00132315	72	1.8377e-05	1.84095e-05
	19.56	1	73	0	73	0	73	0	0	19.56	1	72.9993	0.000670778	72.9987	0.00134156	73	1.83775e-05	1.84106e-05
	19.43	1	74	0	74	0	74	0	0	19.43	1	73.9993	0.000679984	73.9986	0.00135997	74	1.8378e-05	1.84119e-05
	19.2	1	75	0	75	0	75	0	0	19.2	1	74.9993	0.000689191	74.9986	0.00137838	75	1.83784e-05	1.84132e-05
	18.93	1	76	0	76	0	76	0	0	18.93	1	75.9993	0.000698398	75.9986	0.0013968	76	1.83789e-05	1.84146e-05
	18.92	1	77	0	77	0	77	0	0	18.92	1	76.9993	0.000707606	76.9986	0.00141521	77	1.83794e-05	1.84161e-05
	18.83	1	78	0	78	0	78	0	0	18.83	1	77.9993	0.000716815	77.9986	0.00143363	78	1.83799e-05	1.84178e-05
	18.41	1	79	0	79	0	79	0	0	18.41	1	78.9993	0.000726025	78.9985	0.00145205	79	1.83804e-05	1.84197e-05
	18.27	1	80	0	80	0	80	0	0	18.27	1	79.9993	0.000735236	79.9985	0.00147047	80	1.83809e-05	1.84218e-05
	18.14	1	81	0	81	0	81	0	0	18.14	1	80.9993	0.000744448	80.9985	0.0014889	81	1.83814e-05	1.84241e-05
	18.06	1	82	0	82	0	82	0	0	18.06	1	81.9992	0.000753661	81.9985	0.00150732	82	1.8382e-05	1.84268e-05
	18	1	83	0	83	0	83	0	0	18	1	82.9992	0.000762876	82.9985	0.00152575	83	1.83826e-05	1.84297e-05
	17.96	1	84	0	84	0	84	0	0	17.96	1	83.9992	0.000772093	83.9985	0.00154419	84	1.83832e-05	1.84331e-05
	17.55	1	85	0	85	0	85	0	0	17.55	1	84.9992	0.000781311	84.9984	0.00156262	85	1.83838e-05	1.8437e-05
	17.42	1	86	0	86	0	86	0	0	17.42	1	85.9992	0.000790532	85.9984	0.00158106	86	1.83845e-05	1.84414e-05
	17.39	1	87	0	87	0	87	0	0	17.39	1	86.9992	0.000799755	86.9984	0.00159951	87	1.83852e-05	1.84464e-05
	17.35	1	88	0	88	0	88	0	0	17.35	1	87.9992	0.000808981	87.9984	0.00161796	88	1.83859e-05	1.84521e-05
	17.19	1	89	0	89	0	89	0	0	17.19	1	88.9992	0.000818211	88.9984	0.00163642	89	1.83868e-05	1.84586e-05
	17.17	1	90	0	90	0	90	0	0	17.17	1	89.9992	0.000827444	89.9983	0.00165489	90	1.83876e-05	1.84661e-05
	17.15	1	91	0	91	0	91	0	0	17.15	1	90.9992	0.000836681	90.9983	0.00167336	91	1.83886e-05	1.84746e-05
	17.06	1	92	0	92	0	92	0	0	17.06	1	91.9992	0.000845923	91.9983	0.00169185	92	1.83896e-05	1.84842e-05
	16.74	1	93	0	93	0	93	0	0	16.74	1	92.9991	0.000855171	92.9983	0.00171034	93	1.83908e-05	1.84952e-05
	16.66	1	94	0	94	0	94	0	0	16.66	1	93.9991	0.000864425	93.9983	0.00172885	94	1.8392e-05	1.85077e-05
	16.58	1	95	0	95	0	95	0	0	16.58	1	94.9991	0.000873686	94.9983	0.00174737	95	1.83934e-05	1.85218e-05
	16.54	1	96	0	96	0	96	0	0	16.54	1	95.9991	0.000882955	95.9982	0.00176591	96	1.83949e-05	1.85377e-05
	16.37	1	97	0	97	0	97	0	0	16.37	1	96.9991	0.000892233	96.9982	0.00178447	97	1.83965e-05	1.85558e-05
	16.14	1	98	0	98	0	98	0	0	16.14	1	97.9991	0.000901521	97.9982	0.00180304	98	1.83984e-05	1.8576e-05
	15.88	1	99	0	99	0	99	0	0	15.88	1	98.9991	0.00091082	98.9982	0.00182164	99	1.84004e-05	1.85988e-05
	15.86	1	100	0	100	0	100	0	0	15.86	1	99.9991	0.000920132	99.9982	0.00184026	100	1.84026e-05	1.86244e-05
	15.68	1	101	0	101	0	101	0	0	15.68	1	100.999	0.000929459	100.998	0.00185892	101	1.84051e-05	1.86529e-05
	15.64	1	102	0	102	0	102	0	0	15.64	1	101.999	0.000938801	101.998	0.0018776	102	1.84079e-05	1.86848e-05
	15.5	1	103	0	103	0	103	0	0	15.5	1	102.999	0.000948162	102.998	0.00189632	103	1.84109e-05	1.87204e-05
	15.27	1	104	0	104	0	104	0	0	15.27	1	103.999	0.000957542	103.998	0.00191508	104	1.84143e-05	1.87599e-05
	15.21	1	105	0	105	0	105	0	0	15.21	1	104.999	0.000966944	104.998	0.00193389	105	1.8418e-05	1.88038e-05
	15.18	1	106	0	106	0	106	0	0	15.18	1	105.999	0.00097637	105.998	0.00195274	106	1.84221e-05	1.88524e-05
	14.73	1	107	0	107	0	107	0	0	14.73	1	106.999	0.000985823	106.998	0.00197165	107	1.84266e-05	1.8906e-05
	14.71	1	108	0	108	0	108	0	0	14.71	1	107.999	0.000995306	107.998	0.00199061	108	1.84316e-05	1.89652e-05
	14.65	1	109	0	109	0	109	0	0	14.65	1	108.999	0.00100482	108.998	0.00200964	109	1.84371e-05	1.90304e-05
	14.46	1	110	0	110	0	110	0	0	14.46	1	109.999	0.00101437	109.998	0.00202874	110	1.84431e-05	1.9102e-05
	14.31	1	111	0	111	0	111	0	0	14.31	1	110.999	0.00102396	110.998	0.00204793	111	1.84498e-05	1.91805e-05
	14.15	1	112	0	112	0	112	0	0	14.15	1	111.999	0.0010336	111.998	0.00206719	112	1.84571e-05	1.92665e-05
	14	1	113	0	113	0	113	0	0	14	1	112.999	0.00104328	112.998	0.00208655	113	1.84651e-05	1.93604e-05
	13.8	1	114	0	114	0	114	0	0	13.8	1	113.999	0.00105301	113.998	0.00210602	114	1.84738e-05	1.94629e-05
	13.76	1	115	0	115	0	115	0	0	13.76	1	114.999	0.0010628	114.998	0.00212559	115	1.84834e-05	1.95745e-05
	13.65	1	116	0	116	0	116	0	0	13.65	1	115.999	0.00107264	115.998	0.00214529	116	1.84939e-05	1.96958e-05
	13.58	1	117	0	117	0	117	0	0	13.58	1	116.999	0.00108256	116.998	0.00216512	117	1.85053e-05	1.98276e-05
	13.41	1	118	0	118	0	118	0	0	13.41	1	117.999	0.00109254	117.998	0.00218509	118	1.85177e-05	1.99703e-05
	13.32	1	119	0	119	0	119	0	0	13.32	1	118.999	0.00110261	118.998	0.00220521	119	1.85312e-05	2.01248e-05
	13.25	1	120	0	120	0	120	0	0	13.25	1	119.999	0.00111275	119.998	0.0022255	120	1.85459e-05	2.02917e-05
	13.13	1	121	0	121	0	121	0	0	13.13	1	120.999	0.00112299	120.998	0.00224598	121	1.85618e-05	2.04718e-05
	13.11	1	122	0	122	0	122	0	0	13.11	1	121.999	0.00113332	121.998	0.00226664	122	1.8579e-05	2.06659e-05
	13.03	1	123	0	123	0	123	0	0	13.03	1	122.999	0.00114376	122.998	0.00228752	123	1.85977e-05	2.08746e-05
	12.9	1	124	0	124	0	124	0	0	12.9	1	123.999	0.00115431	123.998	0.00230862	124	1.86179e-05	2.10989e-05
	12.8	1	125	0	125	0	125	0	0	12.8	1	124.999	0.00116498	124.998	0.00232996	125	1.86397e-05	2.13396e-05
	12.78	1	126	0	126	0	126	0	0	12.78	1	125.999	0.00117578	125.998	0.00235156	126	1.86631e-05	2.15975e-05
	12.74	1	127	0	127	0	127	0	0	12.74	1	126.999	0.00118672	126.998	0.00237343	127	1.86884e-05	2.18735e-05
	12.65	1	128	0	128	0	128	0	0	12.65	1	127.999	0.0011978	127.998	0.0023956	128	1.87156e-05	2.21686e-05
	12.45	1	129	0	129	0	129	0	0	12.45	1	128.999	0.00120904	128.998	0.00241808	129	1.87448e-05	2.24836e-05
	12.39	1	130	0	130	0	130	0	0	12.39	1	129.999	0.00122045	129.998	0.0024409	130	1.87762e-05	2.28195e-05
	12.24	1	131	0	131	0	131	0	0	12.24	1	130.999	0.00123204	130.998	0.00246408	131	1.88098e-05	2.31773e-05
	12.07	1	132	0	132	0	132	0	0	12.07	1	131.999	0.00124382	131.998	0.00248764	132	1.88458e-05	2.3558e-05
	12.02	1	133	0	133	0	133	0	0	12.02	1	132.999	0.0012558	132.997	0.00251161	133	1.88843e-05	2.39626e-05
	11.89	1	134	0	134	0	134	0	0	11.89	1	133.999	0.001268	133.997	0.002536	134	1.89254e-05	2.43922e-05
	11.56	1	135	0	135	0	135	0	0	11.56	1	134.999	0.00128042	134.997	0.00256085	135	1.89692e-05	2.48477e-05
	11.51	1	136	0	136	0	136	0	0	11.51	1	135.999	0.00129309	135.997	0.00258618	136	1.9016e-05	2.53303e-05
	11.38	1	137	0	137	0	137	0	0	11.38	1	136.999	0.00130601	136.997	0.00261202	137	1.90659e-05	2.58412e-05
	11.31	1	138	0	138	0	138	0	0	11.31	1	137.999	0.0013192	137.997	0.0026384	138	1.91189e-05	2.63813e-05
	11.11	1	139	0	139	0	139	0	0	11.11	1	138.999	0.00133268	138.997	0.00266536	139	1.91752e-05	2.69519e-05
	11.09	1	140	0	140	0	140	0	0	11.09	1	139.999	0.00134646	139.997	0.00269291	140	1.92351e-05	2.75541e-05
	10.99	1	141	0	141	0	141	0	0	10.99	1	140.999	0.00136055	140.997	0.0027211	141	1.92986e-05	2.8189e-05
	10.93	1	142	0	142	0	142	0	0	10.93	1	141.999	0.00137498	141.997	0.00274996	142	1.93659e-05	2.8858e-05
	10.91	1	143	0	143	0	143	0	0	10.91	1	142.999	0.00138976	142.997	0.00277953	143	1.94372e-05	2.95621e-05
	10.88	1	144	0	144	0	144	0	0	10.88	1	143.999	0.00140492	143.997	0.00280983	144	1.95127e-05	3.03026e-05
	10.83	1	145	0	145	0	145	0	0	10.83	1	144.999	0.00142046	144.997	0.00284091	145	1.95925e-05	3.10807e-05
	10.71	1	146	0	146	0	146	0	0	10.71	1	145.999	0.00143641	145.997	0.00287281	146	1.96768e-05	3.18977e-05
	10.67	1	147	0	147	0	147	0	0	10.67	1	146.999	0.00145278	146.997	0.00290557	147	1.97658e-05	3.27548e-05
	10.49	1	148	0	148	0	148	0	0	10.49	1	147.999	0.00146961	147.997	0.00293922	148	1.98596e-05	3.36534e-05
	10.26	1	149	0	149	0	149	0	0	10.26	1	148.999	0.00148691	148.997	0.00297382	149	1.99585e-05	3.45947e-05
	10.07	1	150	0	150	0	150	0	0	10.07	1	149.998	0.0015047	149.997	0.0030094	150	2.00627e-05	3.558e-05
	9.96	1	151	0	151	0	151	0	0	9.96	1	150.998	0.00152301	150.997	0.00304601	151	2.01723e-05	3.66106e-05
	9.93	1	152	0	152	0	152	0	0	9.93	1	151.998	0.00154185	151.997	0.0030837	152	2.02875e-05	3.76878e-05
	9.89	1	153	0	153	0	153	0	0	9.89	1	152.998	0.00156126	152.997	0.00312252	153	2.04086e-05	3.88131e-05
	9.59	1	155	0	155	0	155	0	0	9.59	1	153.998	0.00158125	153.997	0.00316251	154	2.05358e-05	4.05939e-05
	9.5	1	156	0	156	0	156	0	0	9.59	1	154.998	0.00160186	154.997	0.00320372	155	2.06692e-05	4.05939e-05
	9.38	1	157	0	157	0	157	0	0	9.5	1	155.998	0.00162311	155.997	0.00324622	156	2.08091e-05	4.24902e-05
	9.34	1	158	0	158	0	158	0	0	9.38	1	156.998	0.00164502	156.997	0.00329004	157	2.09557e-05	4.38209e-05
	9.3	1	159	0	159	0	159	0	0	9.34	1	157.998	0.00166762	157.997	0.00333525	158	2.11092e-05	4.52063e-05
	9.26	1	160	0	160	0	160	0	0	9.3	1	158.998	0.00169095	158.997	0.0033819	159	2.12698e-05	4.6648e-05
	9.22	1	161	0	161	0	161	0	0	9.26	1	159.998	0.00171502	159.997	0.00343005	160	2.14378e-05	4.81472e-05
	9.21	1	162	0	162	0	162	0	0	9.22	1	160.998	0.00173988	160.997	0.00347976	161	2.16134e-05	4.97054e-05
	9.15	1	163	0	163	0	163	0	0	9.21	1	161.998	0.00176554	161.996	0.00353108	162	2.17968e-05	5.13239e-05
	9.11	1	164	0	164	0	164	0	0	9.15	1	162.998	0.00179205	162.996	0.00358409	163	2.19883e-05	5.30042e-05
	9.09	1	165	0	165	0	165	0	0	9.11	1	163.998	0.00181942	163.996	0.00363884	164	2.21881e-05	5.47477e-05
	9	1	166	0	166	0	166	0	0	9.09	1	164.998	0.0018477	164.996	0.0036954	165	2.23964e-05	5.65558e-05
	8.97	1	167	0	167	0	167	0	0	9	1	165.998	0.00187692	165.996	0.00375383	166	2.26134e-05	5.84299e-05
	8.93	1	168	0	168	0	168	0	0	8.97	1	166.998	0.0019071	166.996	0.00381421	167	2.28396e-05	6.03715e-05
	8.89	1	170	0	170	0	170	0	0	8.93	1	167.998	0.0019383	167.996	0.00387659	168	2.30749e-05	6.23821e-05
	8.85	1	171	0	171	0	171	0	0	8.89	1	168.998	0.00197053	168.996	0.00394106	169	2.33199e-05	6.55302e-05
	8.78	1	172	0	172	0	172	0	0	8.89	1	169.998	0.00200384	169.996	0.00400768	170	2.35746e-05	6.55302e-05
	8.74	1	173	0	173	0	173	0	0	8.85	1	170.998	0.00203826	170.996	0.00407652	171	2.38393e-05	6.88415e-05
	8.69	1	174	0	174	0	174	0	0	8.78	1	171.998	0.00207383	171.996	0.00414767	172	2.41143e-05	7.11421e-05
	8.68	1	175	0	175	0	175	0	0	8.74	1	172.998	0.00211059	172.996	0.00422119	173	2.43999e-05	7.35189e-05
	8.47	1	176	0	176	0	176	0	0	8.69	1	173.998	0.00214858	173.996	0.00429716	174	2.46963e-05	7.59733e-05
	8.46	1	177	0	177	0	177	0	0	8.68	1	174.998	0.00218784	174.996	0.00437567	175	2.50039e-05	7.85068e-05
	8.33	1	178	0	178	0	178	0	0	8.47	1	175.998	0.0022284	175.996	0.0044568	176	2.53227e-05	8.11209e-05
	8.3	1	179	0	179	0	179	0	0	8.46	1	176.998	0.00227031	176.995	0.00454062	177	2.56532e-05	8.3817e-05
	8.27	1	180	0	180	0	180	0	0	8.33	1	177.998	0.00231361	177.995	0.00462722	178	2.59956e-05	8.65967e-05
	8.24	1	181	0	181	0	181	0	0	8.3	1	178.998	0.00235834	178.995	0.00471668	179	2.63502e-05	8.94614e-05
	8.09	1	182	0	182	0	182	0	0	8.27	1	179.998	0.00240455	179.995	0.0048091	180	2.67172e-05	9.24126e-05
	8.05	1	183	0	183	0	183	0	0	8.24	1	180.998	0.00245228	180.995	0.00490456	181	2.7097e-05	9.54518e-05
	8.04	1	184	0	184	0	184	0	0	8.09	1	181.997	0.00250157	181.995	0.00500314	182	2.74898e-05	9.85806e-05
	8.03	1	185	0	185	0	185	0	0	8.05	1	182.997	0.00255247	182.995	0.00510495	183	2.78959e-05	0.0001018
	7.97	1	186	0	186	0	186	0	0	8.04	1	183.997	0.00260503	183.995	0.00521006	184	2.83156e-05	0.000105113
	7.93	1	187	0	187	0	187	0	0	8.03	1	184.997	0.00265929	184.995	0.00531859	185	2.87491e-05	0.000108519
	7.86	1	188	0	188	0	188	0	0	7.97	1	185.997	0.00271531	185.995	0.00543061	186	2.91968e-05	0.000112022
	7.82	1	189	0	189	0	189	0	0	7.93	1	186.997	0.00277312	186.994	0.00554624	187	2.9659e-05	0.000115621
	7.73	1	190	0	190	0	190	0	0	7.86	1	187.997	0.00283278	187.994	0.00566556	188	3.0136e-05	0.000119319
	7.65	1	191	0	191	0	191	0	0	7.82	1	188.997	0.00289434	188.994	0.00578868	189	3.06279e-05	0.000123118
	7.59	1	192	0	192	0	192	0	0	7.73	1	189.997	0.00295785	189.994	0.0059157	190	3.11353e-05	0.000127018
	7.5	1	193	0	193	0	193	0	0	7.65	1	190.997	0.00302337	190.994	0.00604673	191	3.16583e-05	0.000131022
	7.21	1	194	0	194	0	194	0	0	7.59	1	191.997	0.00309093	191.994	0.00618187	192	3.21972e-05	0.000135131
	7.19	1	195	0	195	0	195	0	0	7.5	1	192.997	0.00316061	192.994	0.00632122	193	3.27524e-05	0.000139347
	7.17	1	196	0	196	0	196	0	0	7.21	1	193.997	0.00323245	193.994	0.00646489	194	3.33242e-05	0.000143671
	7.1	1	197	0	197	0	197	0	0	7.19	1	194.997	0.0033065	194.993	0.006613	195	3.39128e-05	0.000148105
	7.01	1	198	0	198	0	198	0	0	7.17	1	195.997	0.00338283	195.993	0.00676566	196	3.45187e-05	0.000152651
	6.88	1	199	0	199	0	199	0	0	7.1	1	196.997	0.00346149	196.993	0.00692297	197	3.5142e-05	0.00015731
	6.78	1	200	0	200	0	200	0	0	7.01	1	197.996	0.00354253	197.993	0.00708506	198	3.57831e-05	0.000162084
	6.75	1	201	0	201	0	201	0	0	6.88	1	198.996	0.00362602	198.993	0.00725204	199	3.64424e-05	0.000166975
	6.66	1	202	0	202	0	202	0	0	6.78	1	199.996	0.00371202	199.993	0.00742403	200	3.71202e-05	0.000171985
	6.65	1	203	0	203	0	203	0	0	6.75	1	200.996	0.00380058	200.992	0.00760115	201	3.78167e-05	0.000177115
	6.51	1	204	0	204	0	204	0	0	6.66	1	201.996	0.00389176	201.992	0.00778352	202	3.85323e-05	0.000182366
	6.47	1	205	0	205	0	205	0	0	6.65	1	202.996	0.00398564	202.992	0.00797127	203	3.92673e-05	0.000187742
	6.41	1	206	0	206	0	206	0	0	6.51	1	203.996	0.00408226	203.992	0.00816452	204	4.00222e-05	0.000193244
	6.37	1	207	0	207	0	207	0	0	6.47	1	204.996	0.0041817	204.992	0.0083634	205	4.07971e-05	0.000198873
	6.25	0.999999	208	0	208	0	208	0	0	6.41	1	205.996	0.00428402	205.991	0.00856803	206	4.15924e-05	0.000204631
	6.2	0.999999	209	0	209	0	209	0	0	6.37	1	206.996	0.00438928	206.991	0.00877856	207	4.24085e-05	0.000210521
	6.16	0.999999	210	0	210	0	210	0	0	6.25	0.999999	207.996	0.00449756	207.991	0.00899511	208	4.32457e-05	0.000216544
	6.11	0.999999	211	0	211	0	211	0	0	6.2	0.999999	208.995	0.00460891	208.991	0.00921782	209	4.41044e-05	0.000222702
	6.08	0.999999	212	0	212	0	212	0	0	6.16	0.999999	209.995	0.00472341	209.991	0.00944682	210	4.49849e-05	0.000228998
	6.06	0.999999	213	0	213	0	213	0	0	6.11	0.999999	210.995	0.00484113	210.99	0.00968226	211	4.58875e-05	0.000235433
	6.02	0.999999	214	0	214	0	214	0	0	6.08	0.999999	211.995	0.00496214	211.99	0.00992428	212	4.68126e-05	0.000242009
	6	0.999999	215	0	215	0	215	0	0	6.06	0.999999	212.995	0.00508651	212.99	0.010173	213	4.77606e-05	0.000248729
	5.96	0.999999	216	0	216	0	216	0	0	6.02	0.999999	213.995	0.00521431	213.99	0.0104286	214	4.87318e-05	0.000255595
	5.93	0.999999	217	0	217	0	217	0	0	6	0.999999	214.995	0.00534561	214.989	0.0106912	215	4.97266e-05	0.000262609
	5.9	0.999999	218	0	218	0	218	0	0	5.96	0.999999	215.995	0.0054805	215.989	0.010961	216	5.07454e-05	0.000269773
	5.83	0.999999	219	0	219	0	219	0	0	5.93	0.999999	216.994	0.00561905	216.989	0.0112381	217	5.17885e-05	0.000277089
	5.8	0.999998	220	0	220	0	220	0	0	5.9	0.999999	217.994	0.00576133	217.988	0.0115227	218	5.28563e-05	0.00028456
	5.77	0.999998	221	0	221	0	221	0	0	5.83	0.999999	218.994	0.00590743	218.988	0.0118149	219	5.39491e-05	0.000292188
	5.75	0.999998	222	0	222	0	222	0	0	5.8	0.999998	219.994	0.00605742	219.988	0.0121148	220	5.50675e-05	0.000299976
	5.67	0.999998	223	0	223	0	223	0	0	5.77	0.999998	220.994	0.00621139	220.988	0.0124228	221	5.62117e-05	0.000307926
	5.53	0.999997	224	0	224	0	224	0	0	5.75	0.999998	221.994	0.00636941	221.987	0.0127388	222	5.73821e-05	0.00031604
	5.5	0.999997	225	0	225	0	225	0	0	5.67	0.999998	222.993	0.00653158	222.987	0.0130632	223	5.85792e-05	0.000324322
	5.43	0.999996	226	0	226	0	226	0	0	5.53	0.999997	223.993	0.00669797	223.987	0.0133959	224	5.98033e-05	0.000332774
	5.36	0.999996	227	0	227	0	227	0	0	5.5	0.999997	224.993	0.00686867	224.986	0.0137373	225	6.10549e-05	0.000341398
	5.33	0.999995	229	0	229	0	229	0	0	5.43	0.999996	225.993	0.00704377	225.986	0.0140875	226	6.23343e-05	0.000350198
	5.31	0.999995	230	0	230	0	230	0	0	5.36	0.999996	226.993	0.00722337	226.986	0.0144467	227	6.3642e-05	0.000359176
	5.28	0.999995	231	0	231	0	231	0	0	5.33	0.999995	227.993	0.00740754	227.985	0.0148151	228	6.49784e-05	0.000372984
	5.26	0.999995	232	0	232	0	232	0	0	5.33	0.999995	228.992	0.00759638	228.985	0.0151928	229	6.63439e-05	0.000372984
	5.16	0.999993	233	0	233	0	233	0	0	5.31	0.999995	229.992	0.00778999	229.984	0.01558	230	6.7739e-05	0.00038721
	5.15	0.999993	234	0	234	0	234	0	0	5.28	0.999995	230.992	0.00798846	230.984	0.0159769	231	6.91642e-05	0.000396932
	5.12	0.999992	235	0	235	0	235	0	0	5.26	0.999995	231.992	0.00819189	231.984	0.0163838	232	7.06197e-05	0.000406847
	5.11	0.999992	236	0	236	0	236	0	0	5.16	0.999993	232.992	0.00840037	232.983	0.0168007	233	7.21062e-05	0.000416959
	5.09	0.999992	237	0	237	0	237	0	0	5.15	0.999993	233.991	0.00861401	233.983	0.017228	234	7.3624e-05	0.000427272
	5.05	0.999991	238	0	238	0	238	0	0	5.12	0.999992	234.991	0.00883291	234.982	0.0176658	235	7.51737e-05	0.000437788
	5	0.99999	239	0	239	0	239	0	0	5.11	0.999992	235.991	0.00905717	235.982	0.0181143	236	7.67557e-05	0.000448512
	4.97	0.999989	240	0	240	0	240	0	0	5.09	0.999992	236.991	0.0092869	236.981	0.0185738	237	7.83704e-05	0.000459447
	4.88	0.999987	241	0	241	0	241	0	0	5.05	0.999991	237.99	0.0095222	237.981	0.0190444	238	8.00185e-05	0.000470597
	4.83	0.999985	242	0	242	0	242	0	0	5	0.99999	238.99	0.00976319	238.98	0.0195264	239	8.17003e-05	0.000481965
	4.82	0.999985	243	0	243	0	243	0	0	4.97	0.999989	239.99	0.01001	239.98	0.0200199	240	8.34164e-05	0.000493556
	4.79	0.999984	244	0	244	0	244	0	0	4.88	0.999987	240.99	0.0102627	240.979	0.0205253	241	8.51673e-05	0.000505374
	4.75	0.999982	245	0	245	0	245	0	0	4.83	0.999985	241.989	0.0105214	241.979	0.0210428	242	8.69535e-05	0.000517423
	4.67	0.999979	246	0	246	0	246	0	0	4.82	0.999985	242.989	0.0107862	242.978	0.0215725	243	8.87756e-05	0.000529707
	4.64	0.999977	247	0	247	0	247	0	0	4.79	0.999984	243.989	0.0110574	243.978	0.0221147	244	9.06341e-05	0.000542231
	4.58	0.999974	248	0	248	0	248	0	0	4.75	0.999982	244.989	0.0113349	244.977	0.0226697	245	9.25295e-05	0.000554999
	4.57	0.999973	249	0	249	0	249	0	0	4.67	0.999979	245.988	0.0116189	245.977	0.0232378	246	9.44624e-05	0.000568016
	4.51	0.999969	250	0	250	0	250	0	0	4.64	0.999977	246.988	0.0119095	246.976	0.023819	247	9.64334e-05	0.000581286
	4.46	0.999965	251	0	251	0	251	0	0	4.58	0.999974	247.988	0.0122069	247.976	0.0244139	248	9.8443e-05	0.000594815
	4.42	0.999962	252	0	252	0	252	0	0	4.57	0.999973	248.987	0.0125112	248.975	0.0250225	249	0.000100492	0.000608607
	4.37	0.999957	254	0	254	0	254	0	0	4.51	0.999969	249.987	0.0128226	249.974	0.0256452	250	0.000102581	0.000622668
	4.31	0.999951	255	0	255	0	255	0	0	4.46	0.999965	250.987	0.0131411	250.974	0.0262822	251	0.00010471	0.000637003
	4.29	0.999949	256	0	256	0	256	0	0	4.42	0.999962	251.987	0.0134669	251.973	0.0269338	252	0.00010688	0.000651618
	4.27	0.999946	257	0	257	0	257	0	0	4.37	0.999957	252.986	0.0138002	252.972	0.0276003	253	0.000109092	0.000674077
	4.2	0.999937	258	0	258	0	258	0	0	4.37	0.999957	253.986	0.014141	253.972	0.0282821	254	0.000111347	0.000674077
	4.19	0.999935	259	0	259	0	259	0	0	4.31	0.999951	254.986	0.0144896	254.971	0.0289793	255	0.000113644	0.000697196
	4.15	0.999929	260	0	260	0	260	0	0	4.29	0.999949	255.985	0.0148461	255.97	0.0296923	256	0.000115985	0.000712987
	4.14	0.999928	262	0	262	0	262	0	0	4.27	0.999946	256.985	0.0152107	256.97	0.0304214	257	0.000118371	0.000729087
	4.12	0.999924	263	0	263	0	263	0	0	4.2	0.999937	257.984	0.0155834	257.969	0.0311669	258	0.000120802	0.000745503
	4.08	0.999917	264	0	264	0	264	0	0	4.19	0.999935	258.984	0.0159646	258.968	0.0319292	259	0.000123279	0.000762242
	4.05	0.999911	267	0	267	0	267	0	0	4.15	0.999929	259.984	0.0163542	259.967	0.0327085	260	0.000125802	0.000779309
	4.04	0.999909	268	0	268	0	268	0	0	4.14	0.999928	260.983	0.0167526	260.966	0.0335052	261	0.000128372	0.000805544
	4.03	0.999907	269	0	269	0	269	0	0	4.14	0.999928	261.983	0.0171598	261.966	0.0343197	262	0.000130991	0.000805544
	4	0.9999	275	0	275	0	275	0	0	4.12	0.999924	262.982	0.0175761	262.965	0.0351523	263	0.000133659	0.00083256
	3.98	0.999895	276	0	276	0	276	0	0	4.08	0.999917	263.982	0.0180016	263.964	0.0360033	264	0.000136376	0.000851017
	3.96	0.99989	277	0	277	0	277	0	0	4.05	0.999911	264.982	0.0184366	264.963	0.0368731	265	0.000139144	0.000889039
	3.94	0.999885	278	0	278	0	278	0	0	4.05	0.999911	265.981	0.0188811	265.962	0.0377622	266	0.000141963	0.000889039
	3.89	0.999871	279	0	279	0	279	0	0	4.05	0.999911	266.981	0.0193354	266.961	0.0386708	267	0.000144835	0.000889039
	3.81	0.999845	280	0	280	0	280	0	0	4.04	0.999909	267.98	0.0197997	267.96	0.0395994	268	0.000147759	0.000928594
	3.8	0.999842	281	0	281	0	281	0	0	4.03	0.999907	268.98	0.0202742	268.959	0.0405484	269	0.000150738	0.000948967
	3.77	0.99983	283	0	283	0	283	0	0	4	0.9999	269.979	0.0207591	269.958	0.0415182	270	0.000153771	0.00102356
	3.75	0.999822	284	0	284	0	284	0	0	4	0.9999	270.979	0.0212546	270.957	0.0425092	271	0.00015686	0.00102356
	3.71	0.999805	285	0	285	0	285	0	0	4	0.9999	271.978	0.0217609	271.956	0.0435218	272	0.000160006	0.00102356
	3.67	0.999786	286	0	286	0	286	0	0	4	0.9999	272.978	0.0222782	272.955	0.0445564	273	0.00016321	0.00102356
	3.62	0.99976	287	0	287	0	287	0	0	4	0.9999	273.977	0.0228068	273.954	0.0456136	274	0.000166473	0.00102356
	3.59	0.999743	288	0	288	0	288	0	0	4	0.9999	274.977	0.0233469	274.953	0.0466938	275	0.000169796	0.00102356
	3.43	0.999628	289	0	289	0	289	0	0	3.98	0.999895	275.976	0.0238987	275.952	0.0477974	276	0.000173179	0.00110359
	3.4	0.999602	290	0	290	0	290	0	0	3.96	0.99989	276.976	0.0244625	276.951	0.0489249	277	0.000176624	0.00112752
	3.38	0.999583	291	0	291	0	291	0	0	3.94	0.999885	277.975	0.0250384	277.95	0.0500769	278	0.000180133	0.00115193
	3.36	0.999563	292	0	292	0	292	0	0	3.89	0.999871	278.974	0.0256269	278.949	0.0512538	279	0.000183705	0.00117686
	3.35	0.999553	293	0	293	0	293	0	0	3.81	0.999845	279.974	0.026228	279.948	0.0524561	280	0.000187343	0.0012023
	3.34	0.999543	294	0	294	0	294	0	0	3.8	0.999842	280.973	0.0268422	280.946	0.0536844	281	0.000191048	0.00122826
	3.33	0.999532	295	0	295	0	295	0	0	3.77	0.99983	281.973	0.0274696	281.945	0.0549392	282	0.00019482	0.00126823
	3.28	0.999475	296	0	296	0	296	0	0	3.77	0.99983	282.972	0.0281105	282.944	0.056221	283	0.000198661	0.00126823
	3.21	0.999383	297	0	297	0	297	0	0	3.75	0.999822	283.971	0.0287653	283.942	0.0575305	284	0.000202572	0.00130946
	3.2	0.999369	298	0	298	0	298	0	0	3.71	0.999805	284.971	0.0294341	284.941	0.0588682	285	0.000206555	0.00133768
	3.15	0.999292	299	0	299	0	299	0	0	3.67	0.999786	285.97	0.0301174	285.94	0.0602347	286	0.000210611	0.00136649
	3.05	0.999109	300	0	300	0	300	0	0	3.62	0.99976	286.969	0.0308153	286.938	0.0616307	287	0.000214741	0.00139591
	3	0.999	301	0	301	0	301	0	0	3.59	0.999743	287.968	0.0315283	287.937	0.0630566	288	0.000218947	0.00142595
	2.98	0.998953	302	0	302	0	302	0	0	3.43	0.999628	288.968	0.0322567	288.935	0.0645133	289	0.000223229	0.00145664
	2.94	0.998852	303	0	303	0	303	0	0	3.4	0.999602	289.967	0.0330007	289.934	0.0660013	290	0.000227591	0.00148799
	2.87	0.998651	304	0	304	0	304	0	0	3.38	0.999583	290.966	0.0337607	290.932	0.0675214	291	0.000232032	0.00152001
	2.86	0.99862	306	0	306	0	306	0	0	3.36	0.999563	291.965	0.0345371	291.931	0.0690741	292	0.000236555	0.00155273
	2.83	0.998521	307	0	307	0	307	0	0	3.35	0.999553	292.965	0.0353302	292.929	0.0706603	293	0.000241161	0.00158615
	2.77	0.998302	308	0	308	0	308	0	0	3.34	0.999543	293.964	0.0361403	293.928	0.0722806	294	0.000245853	0.0016203
	2.75	0.998222	309	0	309	0	309	0	0	3.33	0.999532	294.963	0.0369679	294.926	0.0739359	295	0.00025063	0.0016552
	2.7	0.998005	310	0	310	0	310	0	0	3.28	0.999475	295.962	0.0378134	295.924	0.0756268	296	0.000255496	0.00169086
	2.65	0.997761	311	0	311	0	311	0	0	3.21	0.999383	296.961	0.0386771	296.923	0.0773541	297	0.000260452	0.00172731
	2.55	0.997182	312	0	312	0	312	0	0	3.2	0.999369	297.96	0.0395594	297.921	0.0791187	298	0.000265499	0.00176457
	2.53	0.997049	313	0	313	0	313	0	0	3.15	0.999292	298.96	0.0404607	298.919	0.0809214	299	0.00027064	0.00180265
	2.52	0.99698	314	0	314	0	314	0	0	3.05	0.999109	299.959	0.0413815	299.917	0.082763	300	0.000275877	0.00184158
	2.5	0.996838	315	0	315	0	315	0	0	3	0.999	300.958	0.0423222	300.915	0.0846445	301	0.000281211	0.00188139
	2.49	0.996764	316	0	316	0	316	0	0	2.98	0.998953	301.957	0.0432833	301.913	0.0865666	302	0.000286644	0.00192208
	2.48	0.996689	317	0	317	0	317	0	0	2.94	0.998852	302.956	0.0442652	302.911	0.0885303	303	0.000292179	0.0019637
	2.44	0.996369	318	0	318	0	318	0	0	2.87	0.998651	303.955	0.0452683	303.909	0.0905366	304	0.000297818	0.00200626
	2.43	0.996285	319	0	319	0	319	0	0	2.86	0.99862	304.954	0.0462932	304.907	0.0925864	305	0.000303562	0.00207192
	2.41	0.99611	320	0	320	0	320	0	0	2.86	0.99862	305.953	0.0473404	305.905	0.0946808	306	0.000309414	0.00207192
	2.4	0.996019	321	0	321	0	321	0	0	2.83	0.998521	306.952	0.0484103	306.903	0.0968207	307	0.000315377	0.00213984
	2.38	0.995831	322	0	322	0	322	0	0	2.77	0.998302	307.95	0.0495036	307.901	0.0990071	308	0.000321452	0.00218643
	2.36	0.995635	323	0	323	0	323	0	0	2.75	0.998222	308.949	0.0506206	308.899	0.101241	309	0.000327642	0.00223409
	2.31	0.995102	324	0	324	0	324	0	0	2.7	0.998005	309.948	0.0517621	309.896	0.103524	310	0.000333949	0.00228286
	2.29	0.994871	326	0	326	0	326	0	0	2.65	0.997761	310.947	0.0529285	310.894	0.105857	311	0.000340376	0.00233277
	2.28	0.994752	327	0	327	0	327	0	0	2.55	0.997182	311.946	0.0541204	311.892	0.108241	312	0.000346926	0.00238384
	2.25	0.994377	328	0	328	0	328	0	0	2.53	0.997049	312.945	0.0553385	312.889	0.110677	313	0.000353601	0.00243611
	2.23	0.994112	330	0	330	0	330	0	0	2.52	0.99698	313.943	0.0565834	313.887	0.113167	314	0.000360404	0.00248961
	2.22	0.993974	331	0	331	0	331	0	0	2.5	0.996838	314.942	0.0578556	314.884	0.115711	315	0.000367337	0.00254438
	2.21	0.993834	334	0	334	0	334	0	0	2.49	0.996764	315.941	0.0591558	315.882	0.118312	316	0.000374404	0.00260045
	2.2	0.99369	336	0	336	0	336	0	0	2.48	0.996689	316.94	0.0604848	316.879	0.12097	317	0.000381607	0.00265786
	2.19	0.993543	339	0	339	0	339	0	0	2.44	0.996369	317.938	0.0618431	317.876	0.123686	318	0.00038895	0.00271664
	2.18	0.993393	340	0	340	0	340	0	0	2.43	0.996285	318.937	0.0632316	318.874	0.126463	319	0.000396436	0.00277683
	2.16	0.993082	341	0	341	0	341	0	0	2.41	0.99611	319.935	0.0646508	319.871	0.129302	320	0.000404068	0.00283848
	2.15	0.992921	342	0	342	0	342	0	0	2.4	0.996019	320.934	0.0661017	320.868	0.132203	321	0.000411849	0.00290162
	2.12	0.992414	344	0	344	0	344	0	0	2.38	0.995831	321.932	0.0675849	321.865	0.13517	322	0.000419782	0.0029663
	2.11	0.992238	345	0	345	0	345	0	0	2.36	0.995635	322.931	0.0691012	322.862	0.138202	323	0.000427871	0.00303256
	2.09	0.991872	346	0	346	0	346	0	0	2.31	0.995102	323.929	0.0706514	323.859	0.141303	324	0.00043612	0.00310045
	2.08	0.991682	349	0	349	0	349	0	0	2.29	0.994871	324.928	0.0722365	324.856	0.144473	325	0.000444532	0.00320542
	2.07	0.991489	350	0	350	0	350	0	0	2.29	0.994871	325.926	0.0738572	325.852	0.147714	326	0.000453111	0.00320542
	2.06	0.99129	353	0	353	0	353	0	0	2.28	0.994752	326.924	0.0755144	326.849	0.151029	327	0.000461861	0.00331432
	2.05	0.991087	356	0	356	0	356	0	0	2.25	0.994377	327.923	0.077209	327.846	0.154418	328	0.000470786	0.00338918
	2.03	0.990667	361	0	361	0	361	0	0	2.23	0.994112	328.921	0.078942	328.842	0.157884	329	0.00047989	0.003505
	2.02	0.99045	364	0	364	0	364	0	0	2.23	0.994112	329.919	0.0807143	329.839	0.161429	330	0.000489178	0.003505
	2.01	0.990228	370	1	369	2	371	0.00539084	0.00539084	2.22	0.993974	330.917	0.082527	330.835	0.165054	331	0.000498652	0.00362522
	2	0.99	399	2	397	4	401	0.00997506	0.00824742	2.21	0.993834	331.916	0.0843809	331.831	0.168762	332	0.000508319	0.00379268
	1.94	0.988518	400	2	398	4	402	0.00995025	0.00824742	2.21	0.993834	332.914	0.0862773	332.827	0.172555	333	0.000518182	0.00379268
	1.92	0.987977	401	2	399	4	403	0.00992556	0.00824742	2.21	0.993834	333.912	0.0882172	333.824	0.176434	334	0.000528247	0.00379268
	1.91	0.987697	402	2	400	4	404	0.00990099	0.00824742	2.2	0.99369	334.91	0.0902016	334.82	0.180403	335	0.000538517	0.00401423
	1.88	0.986817	403	2	401	4	405	0.00987654	0.00824742	2.2	0.99369	335.908	0.0922318	335.816	0.184464	336	0.000548999	0.00401423
	1.87	0.98651	404	2	402	4	406	0.00985222	0.00824742	2.19	0.993543	336.906	0.0943089	336.811	0.188618	337	0.000559697	0.0042503
	1.85	0.985875	406	2	404	4	408	0.00980392	0.00824742	2.19	0.993543	337.904	0.0964341	337.807	0.192868	338	0.000570616	0.0042503
	1.81	0.984512	407	2	405	4	409	0.00977995	0.00824742	2.19	0.993543	338.901	0.0986087	338.803	0.197217	339	0.000581762	0.0042503
	1.79	0.983782	408	2	406	4	410	0.0097561	0.00824742	2.18	0.993393	339.899	0.100834	339.798	0.201668	340	0.000593141	0.00445036
	1.77	0.983018	409	2	407	4	411	0.00973236	0.00824742	2.16	0.993082	340.897	0.103111	340.794	0.206222	341	0.000604757	0.00455432
	1.76	0.982622	410	2	408	4	412	0.00970874	0.00824742	2.15	0.992921	341.895	0.105442	341.789	0.210883	342	0.000616618	0.00466102
	1.75	0.982217	411	2	409	4	413	0.00968523	0.00824742	2.12	0.992414	342.892	0.107827	342.784	0.215654	343	0.000628729	0.00482636
	1.74	0.981803	412	2	410	4	414	0.00966184	0.00824742	2.12	0.992414	343.89	0.110269	343.779	0.220537	344	0.000641096	0.00482636
	1.73	0.981379	413	2	411	4	415	0.00963855	0.00824742	2.11	0.992238	344.887	0.112768	344.774	0.225536	345	0.000653726	0.00499832
	1.72	0.980945	414	2	412	4	416	0.00961538	0.00824742	2.09	0.991872	345.885	0.115326	345.769	0.230652	346	0.000666625	0.00511678
	1.71	0.980502	415	2	413	4	417	0.00959233	0.00824742	2.08	0.991682	346.882	0.117945	346.764	0.235891	347	0.000679801	0.00536329
	1.66	0.978122	416	2	414	4	418	0.00956938	0.00824742	2.08	0.991682	347.879	0.120627	347.759	0.241254	348	0.00069326	0.00536329
	1.65	0.977613	417	2	415	4	419	0.00954654	0.00824742	2.08	0.991682	348.877	0.123373	348.753	0.246746	349	0.000707009	0.00536329
	1.64	0.977091	418	2	416	4	420	0.00952381	0.00824742	2.07	0.991489	349.874	0.126185	349.748	0.25237	350	0.000721056	0.00562326
	1.63	0.976558	419	2	417	4	421	0.00950119	0.00824742	2.06	0.99129	350.871	0.129064	350.742	0.258128	351	0.000735408	0.00589752
	1.6	0.974881	421	2	419	4	423	0.00945626	0.00824742	2.06	0.99129	351.868	0.132013	351.736	0.264026	352	0.000750074	0.00589752
	1.55	0.971816	423	2	421	4	425	0.00941176	0.00824742	2.06	0.99129	352.865	0.135033	352.73	0.270066	353	0.00076506	0.00589752
	1.54	0.97116	424	2	422	4	426	0.00938967	0.00824742	2.05	0.991087	353.862	0.138127	353.724	0.276253	354	0.000780377	0.00633765
	1.53	0.970488	425	2	423	4	427	0.00936768	0.00824742	2.05	0.991087	354.859	0.141296	354.717	0.282591	355	0.000796032	0.00633765
	1.51	0.969097	426	2	424	4	428	0.00934579	0.00824742	2.05	0.991087	355.855	0.144542	355.711	0.289084	356	0.000812034	0.00633765
	1.5	0.968377	428	2	426	4	430	0.00930233	0.00824742	2.03	0.990667	356.852	0.147868	356.704	0.295736	357	0.000828392	0.00698332
	1.48	0.966887	429	2	427	4	431	0.00928074	0.00824742	2.03	0.990667	357.849	0.151276	357.697	0.302551	358	0.000845115	0.00698332
	1.47	0.966116	430	2	428	4	432	0.00925926	0.00824742	2.03	0.990667	358.845	0.154767	358.69	0.309535	359	0.000862214	0.00698332
	1.43	0.962846	431	2	429	4	433	0.00923788	0.00824742	2.03	0.990667	359.842	0.158346	359.683	0.316691	360	0.000879697	0.00698332
	1.41	0.961095	432	2	430	4	434	0.00921659	0.00824742	2.03	0.990667	360.838	0.162013	360.676	0.324025	361	0.000897576	0.00698332
	1.37	0.957342	434	2	432	4	436	0.00917431	0.00824742	2.02	0.99045	361.834	0.165771	361.668	0.331542	362	0.000915861	0.00770421
	1.34	0.954291	435	2	433	4	437	0.00915332	0.00824742	2.02	0.99045	362.83	0.169623	362.661	0.339246	363	0.000934562	0.00770421
	1.27	0.946297	436	2	434	4	438	0.00913242	0.00824742	2.02	0.99045	363.826	0.173572	363.653	0.347144	364	0.000953691	0.00770421
	1.25	0.943766	437	2	435	4	439	0.00911162	0.00824742	2.01	0.990228	364.822	0.17762	364.645	0.35524	365	0.00097326	0.0087263
	1.22	0.939744	438	2	436	4	440	0.00909091	0.00824742	2.01	0.990228	365.818	0.18177	365.636	0.36354	366	0.000993279	0.0087263
	1.21	0.938341	440	2	438	4	442	0.00904977	0.00824742	2.01	0.990228	366.814	0.186025	366.628	0.372051	367	0.00101376	0.0087263
	1.18	0.933931	441	2	439	4	443	0.00902935	0.00824742	2.01	0.990228	367.81	0.190389	367.619	0.380777	368	0.00103472	0.0087263
	1.14	0.927556	442	2	440	4	444	0.00900901	0.00824742	2.01	0.990228	368.805	0.194863	368.61	0.389726	369	0.00105617	0.0087263
	1.12	0.924142	444	2	442	4	446	0.00896861	0.00824742	2.01	0.990228	369.801	0.199452	369.601	0.398904	370	0.00107812	0.0087263
	1.11	0.922375	445	2	443	4	447	0.00894855	0.00824742	2.01	0.990228	370.796	0.204158	370.592	0.408316	371	0.00110058	0.0087263
	1.1	0.920567	446	2	444	4	448	0.00892857	0.00824742	2	0.99	371.791	0.208986	371.582	0.417971	372	0.00112358	0.0140817
	1.08	0.916824	447	2	445	4	449	0.00890869	0.00824742	2	0.99	372.786	0.213938	372.572	0.427876	373	0.00114712	0.0140817
	1.07	0.914886	449	2	447	4	451	0.00886918	0.00824742	2	0.99	373.781	0.219018	373.562	0.438036	374	0.00117122	0.0140817
	1.04	0.908799	450	2	448	4	452	0.00884956	0.00824742	2	0.99	374.776	0.22423	374.552	0.448461	375	0.00119589	0.0140817
	1.03	0.906675	451	2	449	4	453	0.00883002	0.00824742	2	0.99	375.77	0.229578	375.541	0.459157	376	0.00122116	0.0140817
	1.01	0.902276	452	2	450	4	454	0.00881057	0.00824742	2	0.99	376.765	0.235066	376.53	0.470132	377	0.00124704	0.0140817
	0.98	0.895287	453	2	451	4	455	0.00879121	0.00824742	2	0.99	377.759	0.240698	377.519	0.481396	378	0.00127353	0.0140817
	0.94	0.885185	455	2	453	4	457	0.00875274	0.00824742	2	0.99	378.754	0.246478	378.507	0.492956	379	0.00130067	0.0140817
	0.9	0.874107	456	2	454	4	458	0.00873362	0.00824742	2	0.99	379.748	0.25241	379.495	0.504821	380	0.00132848	0.0140817
	0.87	0.865104	457	2	455	4	459	0.0087146	0.00824742	2	0.99	380.742	0.2585	380.483	0.517	381	0.00135695	0.0140817
	0.86	0.861962	459	2	457	4	461	0.00867679	0.00824742	2	0.99	381.735	0.264751	381.47	0.529502	382	0.00138613	0.0140817
	0.85	0.858746	460	2	458	4	462	0.00865801	0.00824742	2	0.99	382.729	0.271169	382.458	0.542338	383	0.00141603	0.0140817
	0.82	0.848644	462	2	460	4	464	0.00862069	0.00824742	2	0.99	383.722	0.277758	383.444	0.555517	384	0.00144666	0.0140817
	0.81	0.845118	463	2	461	4	465	0.00860215	0.00824742	2	0.99	384.715	0.284524	384.431	0.569049	385	0.00147805	0.0140817
	0.78	0.834041	466	2	464	4	468	0.00854701	0.00824742	2	0.99	385.709	0.291472	385.417	0.582945	386	0.00151022	0.0140817
	0.75	0.822172	467	2	465	4	469	0.00852878	0.00824742	2	0.99	386.701	0.298608	386.403	0.597216	387	0.00154319	0.0140817
	0.73	0.813791	468	2	466	4	470	0.00851064	0.00824742	2	0.99	387.694	0.305936	387.388	0.611873	388	0.00157699	0.0140817
	0.71	0.805016	469	2	467	4	471	0.00849257	0.00824742	2	0.99	388.687	0.313464	388.373	0.626928	389	0.00161164	0.0140817
	0.65	0.776128	471	2	469	4	473	0.00845666	0.00824742	2	0.99	389.679	0.321196	389.358	0.642393	390	0.00164716	0.0140817
	0.63	0.765577	473	2	471	4	475	0.00842105	0.00824742	2	0.99	390.671	0.32914	390.342	0.65828	391	0.00168358	0.0140817
	0.61	0.754529	474	2	472	4	476	0.00840336	0.00824742	2	0.99	391.663	0.337301	391.325	0.674603	392	0.00172093	0.0140817
	0.59	0.74296	475	2	473	4	477	0.00838574	0.00824742	2	0.99	392.654	0.345687	392.309	0.691374	393	0.00175922	0.0140817
	0.58	0.736973	476	2	474	4	478	0.0083682	0.00824742	2	0.99	393.646	0.354303	393.291	0.708606	394	0.00179849	0.0140817
	0.56	0.724577	477	2	475	4	479	0.00835073	0.00824742	2	0.99	394.637	0.363158	394.274	0.726316	395	0.00183877	0.0140817
	0.55	0.718162	478	2	476	4	480	0.00833333	0.00824742	2	0.99	395.628	0.372258	395.255	0.744515	396	0.00188009	0.0140817
	0.53	0.704879	479	2	477	4	481	0.00831601	0.00824742	2	0.99	396.618	0.381611	396.237	0.763221	397	0.00192247	0.0140817
	0.51	0.69097	480	2	478	4	482	0.00829876	0.00824742	2	0.99	397.609	0.391224	397.218	0.782448	398	0.00196595	0.0140817
	0.5	0.683772	481	2	479	4	483	0.00828157	0.00824742	2	0.99	398.599	0.401106	398.198	0.802212	399	0.00201056	0.0140817
	0.48	0.668869	482	2	480	4	484	0.00826446	0.00824742	2	0.99	399.589	0.411265	399.177	0.82253	400	0.00205633	0.0140817
	0.46	0.653263	483	2	481	4	485	0.00824742	0.00824742	2	0.99	400.578	0.42171	400.157	0.843419	401	0.00210329	0.0140817
	0.44	0.636922	483	3	480	6	486	0.0123457	0.0123457	1.94	0.988518	401.568	0.432448	401.135	0.864897	402	0.00215148	0.0214768
	0.43	0.628465	485	4	481	8	489	0.0163599	0.0163599	1.92	0.987977	402.557	0.443491	402.113	0.886981	403	0.00220095	0.0220834
	0.42	0.619811	485	5	480	10	490	0.0204082	0.0199203	1.91	0.987697	403.545	0.454845	403.09	0.909691	404	0.00225171	0.0227088
	0.41	0.610955	487	5	482	10	492	0.0203252	0.0199203	1.88	0.986817	404.533	0.466523	404.067	0.933045	405	0.00230381	0.0233536
	0.4	0.601893	489	5	484	10	494	0.0202429	0.0199203	1.87	0.98651	405.521	0.478532	405.043	0.957064	406	0.0023573	0.0240183
	0.39	0.59262	490	5	485	10	495	0.020202	0.0199203	1.85	0.985875	406.509	0.490884	406.018	0.981769	407	0.00241221	0.0250542
	0.38	0.583131	491	5	486	10	496	0.0201613	0.0199203	1.85	0.985875	407.496	0.50359	406.993	1.00718	408	0.00246858	0.0250542
	0.37	0.57342	492	5	487	10	497	0.0201207	0.0199203	1.81	0.984512	408.483	0.51666	407.967	1.03332	409	0.00252645	0.0261386
	0.36	0.563484	493	5	488	10	498	0.0200803	0.0199203	1.79	0.983782	409.47	0.530105	408.94	1.06021	410	0.00258588	0.0268896
	0.33	0.532265	497	5	492	10	502	0.0199203	0.0199203	1.77	0.983018	410.456	0.543937	409.912	1.08787	411	0.0026469	0.027664
	0.32	0.52137	497	6	491	12	503	0.0238569	0.0238569	1.76	0.982622	411.442	0.558169	410.884	1.11634	412	0.00270956	0.0284624
	0.31	0.510221	498	7	491	14	505	0.0277228	0.0277228	1.75	0.982217	412.427	0.572813	411.854	1.14563	413	0.00277391	0.0292856
	0.28	0.475193	500	8	492	16	508	0.0314961	0.0311891	1.74	0.981803	413.412	0.58788	412.824	1.17576	414	0.00284	0.0301344
	0.27	0.462968	501	8	493	16	509	0.0314342	0.0311891	1.73	0.981379	414.397	0.603386	413.793	1.20677	415	0.00290788	0.0310095
	0.26	0.450459	503	8	495	16	511	0.0313112	0.0311891	1.72	0.980945	415.381	0.619342	414.761	1.23868	416	0.00297761	0.0319118
	0.25	0.437659	504	8	496	16	512	0.03125	0.0311891	1.71	0.980502	416.364	0.635764	415.728	1.27153	417	0.00304923	0.0328421
	0.24	0.42456	505	8	497	16	513	0.0311891	0.0311891	1.66	0.978122	417.347	0.652665	416.695	1.30533	418	0.0031228	0.0338012
	0.23	0.411156	506	9	497	18	515	0.0349515	0.034749	1.65	0.977613	418.33	0.670061	417.66	1.34012	419	0.00319838	0.03479
	0.22	0.39744	509	9	500	18	518	0.034749	0.034749	1.64	0.977091	419.312	0.687966	418.624	1.37593	420	0.00327603	0.0358094
	0.21	0.383405	509	11	498	22	520	0.0423077	0.0423077	1.63	0.976558	420.294	0.706397	419.587	1.41279	421	0.0033558	0.0368604
	0.2	0.369043	510	13	497	26	523	0.0497132	0.0497132	1.6	0.974881	421.275	0.725369	420.549	1.45074	422	0.00343777	0.038498
	0.18	0.339307	510	14	496	28	524	0.0534351	0.0531309	1.6	0.974881	422.255	0.7449	421.51	1.4898	423	0.00352199	0.038498
	0.17	0.323917	513	14	499	28	527	0.0531309	0.0531309	1.55	0.971816	423.235	0.765007	422.47	1.53001	424	0.00360852	0.0408008
	0.16	0.308169	518	15	503	30	533	0.0562852	0.0560748	1.55	0.971816	424.214	0.785707	423.429	1.57141	425	0.00369745	0.0408008
	0.15	0.292054	520	15	505	30	535	0.0560748	0.0560748	1.54	0.97116	425.193	0.807019	424.386	1.61404	426	0.00378882	0.0426217
	0.14	0.275564	524	17	507	34	541	0.0628466	0.0628466	1.53	0.970488	426.171	0.828961	425.342	1.65792	427	0.00388272	0.0438823
	0.13	0.25869	527	18	509	36	545	0.066055	0.066055	1.51	0.969097	427.148	0.851552	426.297	1.7031	428	0.00397922	0.0451815
	0.12	0.241422	534	19	515	38	553	0.0687161	0.0687161	1.5	0.968377	428.125	0.874813	427.25	1.74963	429	0.00407838	0.0472048
	0.11	0.223753	538	20	518	40	558	0.0716846	0.0716846	1.5	0.968377	429.101	0.898764	428.202	1.79753	430	0.0041803	0.0472048
	0.1	0.205672	545	23	522	46	568	0.0809859	0.0809859	1.48	0.966887	430.077	0.923426	429.153	1.84685	431	0.00428504	0.0493211
	0.09	0.187169	550	24	526	48	574	0.0836237	0.0836237	1.47	0.966116	431.051	0.948819	430.102	1.89764	432	0.00439268	0.0507854
	0.08	0.168236	557	25	532	50	582	0.0859107	0.0859107	1.43	0.962846	432.025	0.974967	431.05	1.94993	433	0.00450331	0.052294
	0.07	0.148862	564	28	536	56	592	0.0945946	0.0945946	1.41	0.961095	432.998	1.00189	431.996	2.00378	434	0.00461701	0.0538478
	0.06	0.129036	571	36	535	72	607	0.118616	0.118616	1.37	0.957342	433.97	1.02962	432.941	2.05923	435	0.00473387	0.0562662
	0.05	0.108749	582	41	541	82	623	0.131621	0.131621	1.37	0.957342	434.942	1.05817	433.884	2.11633	436	0.00485397	0.0562662
										1.34	0.954291	435.912	1.08756	434.825	2.17513	437	0.00497741	0.0587933
										1.27	0.946297	436.882	1.11784	435.764	2.23567	438	0.00510427	0.0605405
										1.25	0.943766	437.851	1.14901	436.702	2.29801	439	0.00523465	0.0623391
										1.22	0.939744	438.819	1.1811	437.638	2.3622	440	0.00536865	0.0641904
										1.21	0.938341	439.786	1.21415	438.572	2.4283	441	0.00550635	0.0670687
										1.21	0.938341	440.752	1.24818	439.504	2.49636	442	0.00564787	0.0670687
										1.18	0.933931	441.717	1.28322	440.434	2.56644	443	0.00579331	0.0700727
										1.14	0.927556	442.681	1.31929	441.361	2.63858	444	0.00594276	0.0721471
										1.12	0.924142	443.644	1.35643	442.287	2.71287	445	0.00609633	0.0753697
										1.12	0.924142	444.605	1.39467	443.211	2.78934	446	0.00625414	0.0753697
										1.11	0.922375	445.566	1.43404	444.132	2.86808	447	0.00641628	0.0787292
										1.1	0.920567	446.525	1.47456	445.051	2.94913	448	0.00658287	0.0810469
										1.08	0.916824	447.484	1.51628	445.967	3.03256	449	0.00675402	0.0834285
										1.07	0.914886	448.441	1.55922	446.882	3.11843	450	0.00692986	0.0871233
										1.07	0.914886	449.397	1.60341	447.793	3.20683	451	0.00711048	0.0871233
										1.04	0.908799	450.351	1.6489	448.702	3.2978	452	0.00729601	0.0909685
										1.03	0.906675	451.304	1.69571	449.609	3.39142	453	0.00748657	0.0936174
										1.01	0.902276	452.256	1.74388	450.512	3.48776	454	0.00768228	0.096336
										0.98	0.895287	453.207	1.79344	451.413	3.58688	455	0.00788326	0.0991252
										0.94	0.885185	454.156	1.84444	452.311	3.68887	456	0.00808964	0.103444
										0.94	0.885185	455.103	1.8969	453.206	3.7938	457	0.00830152	0.103444
										0.9	0.874107	456.049	1.95086	454.098	3.90173	458	0.00851905	0.107927
										0.87	0.865104	456.994	2.00637	454.987	4.01274	459	0.00874235	0.111009
										0.86	0.861962	457.937	2.06345	455.873	4.12691	460	0.00897154	0.115772
										0.86	0.861962	458.878	2.12215	456.756	4.24431	461	0.00920674	0.115772
										0.85	0.858746	459.817	2.18251	457.635	4.36502	462	0.0094481	0.120708
										0.82	0.848644	460.755	2.24456	458.511	4.48912	463	0.00969572	0.125817
										0.82	0.848644	461.692	2.30834	459.383	4.61668	464	0.00994974	0.125817
										0.81	0.845118	462.626	2.37389	460.252	4.74778	465	0.0102103	0.131101
										0.78	0.834041	463.559	2.44126	461.117	4.88251	466	0.0104775	0.138422
										0.78	0.834041	464.49	2.51047	461.979	5.02094	467	0.0107515	0.138422
										0.78	0.834041	465.418	2.58157	462.837	5.16314	468	0.0110323	0.138422
										0.75	0.822172	466.345	2.6546	463.691	5.3092	469	0.0113203	0.146058
										0.73	0.813791	467.27	2.7296	464.541	5.4592	470	0.0116153	0.149994
										0.71	0.805016	468.193	2.8066	465.387	5.61321	471	0.0119176	0.154008
										0.65	0.776128	469.114	2.88566	466.229	5.77131	472	0.0122274	0.160176
										0.65	0.776128	470.033	2.96679	467.066	5.93359	473	0.0125446	0.160176
										0.63	0.765577	470.95	3.05005	467.9	6.10011	474	0.0128694	0.168671
										0.63	0.765577	471.865	3.13548	468.729	6.27095	475	0.013202	0.168671
										0.61	0.754529	472.777	3.2231	469.554	6.4462	476	0.0135424	0.175242
										0.59	0.74296	473.687	3.31296	470.374	6.62592	477	0.0138908	0.179716
										0.58	0.736973	474.595	3.40509	471.19	6.81019	478	0.0142473	0.184264
										0.56	0.724577	475.5	3.49954	472.001	6.99907	479	0.0146118	0.188884
										0.55	0.718162	476.404	3.59632	472.807	7.19265	480	0.0149847	0.193574
										0.53	0.704879	477.305	3.69549	473.609	7.39099	481	0.0153659	0.198334
										0.51	0.69097	478.203	3.79708	474.406	7.59415	482	0.0157555	0.203162
										0.5	0.683772	479.099	3.9011	475.198	7.80221	483	0.0161536	0.208055
										0.48	0.668869	479.992	4.00761	475.985	8.01522	484	0.0165604	0.213012
										0.46	0.653263	480.883	4.11663	476.767	8.23326	485	0.0169758	0.21803
										0.44	0.636922	481.772	4.22818	477.544	8.45637	486	0.0173999	0.223108
										0.43	0.628465	482.658	4.34231	478.315	8.68461	487	0.0178329	0.233433
										0.43	0.628465	483.541	4.45902	479.082	8.91805	488	0.0182747	0.233433
										0.43	0.628465	484.422	4.57836	479.843	9.15672	489	0.0187254	0.233433
										0.42	0.619811	485.3	4.70035	480.599	9.40069	490	0.0191851	0.243965
										0.41	0.610955	486.175	4.825	481.35	9.64999	491	0.0196538	0.251987
										0.41	0.610955	487.048	4.95234	482.095	9.90468	492	0.0201315	0.251987
										0.4	0.601893	487.918	5.08239	482.835	10.1648	493	0.0206182	0.262828
										0.4	0.601893	488.785	5.21517	483.57	10.4303	494	0.0211141	0.262828
										0.39	0.59262	489.649	5.3507	484.299	10.7014	495	0.021619	0.271053
										0.38	0.583131	490.511	5.48899	485.022	10.978	496	0.022133	0.276576
										0.37	0.57342	491.37	5.63005	485.74	11.2601	497	0.0226561	0.282126
										0.36	0.563484	492.226	5.7739	486.452	11.5478	498	0.0231884	0.2877
										0.33	0.532265	493.079	5.92055	487.159	11.8411	499	0.0237297	0.301716
										0.33	0.532265	493.93	6.07	487.86	12.14	500	0.02428	0.301716
										0.33	0.532265	494.778	6.22227	488.555	12.4445	501	0.0248394	0.301716
										0.33	0.532265	495.623	6.37735	489.245	12.7547	502	0.0254078	0.301716
										0.32	0.52137	496.465	6.53525	489.929	13.0705	503	0.0259851	0.315806
										0.31	0.510221	497.304	6.69598	490.608	13.392	504	0.0265713	0.324272
										0.31	0.510221	498.14	6.85953	491.281	13.7191	505	0.0271664	0.324272
										0.28	0.475193	498.974	7.02589	491.948	14.0518	506	0.0277703	0.338366
										0.28	0.475193	499.805	7.19507	492.61	14.3901	507	0.0283829	0.338366
										0.28	0.475193	500.633	7.36707	493.266	14.7341	508	0.0290042	0.338366
										0.27	0.462968	501.458	7.54186	493.916	15.0837	509	0.029634	0.349595
										0.26	0.450459	502.281	7.71946	494.561	15.4389	510	0.0302724	0.357973
										0.26	0.450459	503.1	7.89983	495.2	15.7997	511	0.0309191	0.357973
										0.25	0.437659	503.917	8.08298	495.834	16.166	512	0.0315742	0.366301
										0.24	0.42456	504.731	8.26889	496.462	16.5378	513	0.0322374	0.371821
										0.23	0.411156	505.542	8.45755	497.085	16.9151	514	0.0329088	0.380045
										0.23	0.411156	506.351	8.64893	497.702	17.2979	515	0.0335881	0.380045
										0.22	0.39744	507.157	8.84303	498.314	17.6861	516	0.0342753	0.39358
										0.22	0.39744	507.96	9.03982	498.92	18.0796	517	0.0349703	0.39358
										0.22	0.39744	508.761	9.23928	499.521	18.4786	518	0.0356729	0.39358
										0.21	0.383405	509.559	9.4414	500.117	18.8828	519	0.036383	0.406868
										0.21	0.383405	510.354	9.64614	500.708	19.2923	520	0.0371005	0.406868
										0.2	0.369043	511.147	9.8535	501.293	19.707	521	0.0378253	0.419875
										0.2	0.369043	511.937	10.0634	501.873	20.1269	522	0.0385572	0.419875
										0.2	0.369043	512.724	10.2759	502.448	20.5519	523	0.0392961	0.419875
										0.18	0.339307	513.509	10.491	503.018	20.9819	524	0.0400418	0.430059
										0.17	0.323917	514.292	10.7085	503.583	21.417	525	0.0407943	0.440032
										0.17	0.323917	515.071	10.9285	504.143	21.857	526	0.0415533	0.440032
										0.17	0.323917	515.849	11.151	504.698	22.3019	527	0.0423187	0.440032
										0.16	0.308169	516.624	11.3759	505.248	22.7517	528	0.0430904	0.461653
										0.16	0.308169	517.397	11.6031	505.794	23.2063	529	0.0438682	0.461653
										0.16	0.308169	518.167	11.8328	506.334	23.6656	530	0.0446521	0.461653
										0.16	0.308169	518.935	12.0648	506.87	24.1296	531	0.0454418	0.461653
										0.16	0.308169	519.701	12.2991	507.402	24.5982	532	0.0462372	0.461653
										0.16	0.308169	520.464	12.5357	507.929	25.0713	533	0.0470381	0.461653
										0.15	0.292054	521.226	12.7745	508.451	25.549	534	0.0478445	0.479875
										0.15	0.292054	521.984	13.0155	508.969	26.0311	535	0.0486562	0.479875
										0.14	0.275564	522.741	13.2588	509.482	26.5175	536	0.049473	0.497138
										0.14	0.275564	523.496	13.5041	509.992	27.0083	537	0.0502948	0.497138
										0.14	0.275564	524.248	13.7517	510.497	27.5033	538	0.0511214	0.497138
										0.14	0.275564	524.999	14.0013	510.997	28.0026	539	0.0519528	0.497138
										0.14	0.275564	525.747	14.253	511.494	28.5059	540	0.0527887	0.497138
										0.14	0.275564	526.493	14.5067	511.987	29.0134	541	0.0536291	0.497138
										0.13	0.25869	527.238	14.7624	512.475	29.5248	542	0.0544738	0.51738
										0.13	0.25869	527.98	15.0201	512.96	30.0402	543	0.0553227	0.51738
										0.13	0.25869	528.72	15.2798	513.44	30.5596	544	0.0561756	0.51738
										0.13	0.25869	529.459	15.5414	513.917	31.0827	545	0.0570325	0.51738
										0.12	0.241422	530.195	15.8048	514.39	31.6097	546	0.0578932	0.539796
										0.12	0.241422	530.93	16.0702	514.86	32.1404	547	0.0587575	0.539796
										0.12	0.241422	531.663	16.3374	515.325	32.6747	548	0.0596254	0.539796
										0.12	0.241422	532.394	16.6064	515.787	33.2127	549	0.0604968	0.539796
										0.12	0.241422	533.123	16.8772	516.246	33.7543	550	0.0613715	0.539796
										0.12	0.241422	533.85	17.1497	516.701	34.2994	551	0.0622494	0.539796
										0.12	0.241422	534.576	17.424	517.152	34.848	552	0.0631304	0.539796
										0.12	0.241422	535.3	17.7	517.6	35.4	553	0.0640144	0.539796
										0.11	0.223753	536.022	17.9777	518.045	35.9553	554	0.0649013	0.561962
										0.11	0.223753	536.743	18.257	518.486	36.514	555	0.065791	0.561962
										0.11	0.223753	537.462	18.538	518.924	37.076	556	0.0666834	0.561962
										0.11	0.223753	538.179	18.8206	519.359	37.6412	557	0.0675784	0.561962
										0.11	0.223753	538.895	19.1048	519.79	38.2095	558	0.0684759	0.561962
										0.1	0.205672	539.609	19.3905	520.219	38.7811	559	0.0693758	0.585153
										0.1	0.205672	540.322	19.6778	520.644	39.3557	560	0.070278	0.585153
										0.1	0.205672	541.033	19.9667	521.067	39.9334	561	0.0711825	0.585153
										0.1	0.205672	541.743	20.257	521.486	40.5141	562	0.0720891	0.585153
										0.1	0.205672	542.451	20.5489	521.902	41.0977	563	0.0729978	0.585153
										0.1	0.205672	543.158	20.8422	522.316	41.6843	564	0.0739084	0.585153
										0.1	0.205672	543.863	21.1369	522.726	42.2739	565	0.074821	0.585153
										0.1	0.205672	544.567	21.4331	523.134	42.8663	566	0.0757354	0.585153
										0.1	0.205672	545.269	21.7307	523.539	43.4615	567	0.0766516	0.585153
										0.1	0.205672	545.97	22.0297	523.941	44.0595	568	0.0775695	0.585153
										0.09	0.187169	546.67	22.3301	524.34	44.6603	569	0.078489	0.607551
										0.09	0.187169	547.368	22.6319	524.736	45.2638	570	0.0794101	0.607551
										0.09	0.187169	548.065	22.935	525.13	45.87	571	0.0803327	0.607551
										0.09	0.187169	548.761	23.2394	525.521	46.4789	572	0.0812568	0.607551
										0.09	0.187169	549.455	23.5452	525.91	47.0904	573	0.0821822	0.607551
										0.09	0.187169	550.148	23.8523	526.295	47.7045	574	0.0831089	0.607551
										0.08	0.168236	550.839	24.1606	526.679	48.3212	575	0.0840369	0.625561
										0.08	0.168236	551.53	24.4703	527.059	48.9405	576	0.0849662	0.625561
										0.08	0.168236	552.219	24.7812	527.438	49.5623	577	0.0858966	0.625561
										0.08	0.168236	552.907	25.0933	527.813	50.1866	578	0.0868281	0.625561
										0.08	0.168236	553.593	25.4067	528.187	50.8134	579	0.0877607	0.625561
										0.08	0.168236	554.279	25.7214	528.557	51.4427	580	0.0886943	0.625561
										0.08	0.168236	554.963	26.0372	528.926	52.0744	581	0.0896289	0.625561
										0.08	0.168236	555.646	26.3543	529.291	52.7085	582	0.0905644	0.625561
										0.07	0.148862	556.327	26.6725	529.655	53.345	583	0.0915009	0.647039
										0.07	0.148862	557.008	26.9919	530.016	53.9839	584	0.0924382	0.647039
										0.07	0.148862	557.687	27.3126	530.375	54.6251	585	0.0933763	0.647039
										0.07	0.148862	558.366	27.6343	530.731	55.2687	586	0.0943152	0.647039
										0.07	0.148862	559.043	27.9573	531.085	55.9146	587	0.0952548	0.647039
										0.07	0.148862	559.719	28.2814	531.437	56.5628	588	0.0961952	0.647039
										0.07	0.148862	560.393	28.6066	531.787	57.2132	589	0.0971362	0.647039
										0.07	0.148862	561.067	28.933	532.134	57.866	590	0.0980779	0.647039
										0.07	0.148862	561.74	29.2605	532.479	58.521	591	0.0990202	0.647039
										0.07	0.148862	562.411	29.5891	532.822	59.1782	592	0.0999631	0.647039
										0.06	0.129036	563.081	29.9188	533.162	59.8376	593	0.100907	0.674605
										0.06	0.129036	563.75	30.2496	533.501	60.4993	594	0.101851	0.674605
										0.06	0.129036	564.418	30.5815	533.837	61.1631	595	0.102795	0.674605
										0.06	0.129036	565.085	30.9146	534.171	61.8291	596	0.10374	0.674605
										0.06	0.129036	565.751	31.2486	534.503	62.4973	597	0.104686	0.674605
										0.06	0.129036	566.416	31.5838	534.832	63.1676	598	0.105631	0.674605
										0.06	0.129036	567.08	31.92	535.16	63.8401	599	0.106578	0.674605
										0.06	0.129036	567.743	32.2574	535.485	64.5147	600	0.107525	0.674605
										0.06	0.129036	568.404	32.5957	535.809	65.1914	601	0.108472	0.674605
										0.06	0.129036	569.065	32.9351	536.13	65.8703	602	0.109419	0.674605
										0.06	0.129036	569.724	33.2756	536.449	66.5512	603	0.110367	0.674605
										0.06	0.129036	570.383	33.6171	536.766	67.2342	604	0.111315	0.674605
										0.06	0.129036	571.04	33.9597	537.081	67.9193	605	0.112263	0.674605
										0.06	0.129036	571.697	34.3032	537.394	68.6065	606	0.113212	0.674605
										0.06	0.129036	572.352	34.6478	537.704	69.2957	607	0.114161	0.674605
										0.05	0.108749	573.007	34.9935	538.013	69.987	608	0.11511	0.706413
										0.05	0.108749	573.66	35.3401	538.32	70.6803	609	0.11606	0.706413
										0.05	0.108749	574.312	35.6878	538.624	71.3756	610	0.117009	0.706413
										0.05	0.108749	574.963	36.0365	538.927	72.073	611	0.117959	0.706413
										0.05	0.108749	575.614	36.3862	539.228	72.7724	612	0.118909	0.706413
										0.05	0.108749	576.263	36.7369	539.526	73.4738	613	0.119859	0.706413
										0.05	0.108749	576.911	37.0886	539.823	74.1773	614	0.12081	0.706413
										0.05	0.108749	577.559	37.4413	540.117	74.8827	615	0.12176	0.706413
										0.05	0.108749	578.205	37.795	540.41	75.5901	616	0.122711	0.706413
										0.05	0.108749	578.85	38.1497	540.701	76.2995	617	0.123662	0.706413
										0.05	0.108749	579.495	38.5054	540.989	77.0108	618	0.124613	0.706413
										0.05	0.108749	580.138	38.8621	541.276	77.7242	619	0.125564	0.706413
										0.05	0.108749	580.78	39.2197	541.561	78.4395	620	0.126515	0.706413
										0.05	0.108749	581.422	39.5784	541.843	79.1568	621	0.127467	0.706413
										0.05	0.108749	582.062	39.938	542.124	79.876	622	0.128418	0.706413
										0.05	0.108749	582.701	40.2986	542.403	80.5972	623	0.129369	0.706413

## Sheet: Distinct Peptide Level Data
Distinct Peptide Level Data		Confidence Threshold	Forward	Reverse	Correct	Incorrect	Total	Global FDR	q-value		Fit Confidence Threshold	Fit Forward	Fit Reverse	Fit Correct	Fit Incorrect	Fit Total	Fit Global FDR	Fit Local FDR
		1	934	2	932	4	936	0.0042735	0.00110558		1	0.999999	5.08455e-07	0.999999	1.01691e-06	1	1.01691e-06	1.23293e-05
		0.9999	1618	2	1616	4	1620	0.00246914	0.00110558		1	2	1.01691e-06	2	2.03382e-06	2	1.01691e-06	1.23293e-05
		0.9998	1811	2	1809	4	1813	0.00220629	0.00110558		1	3	1.52536e-06	3	3.05073e-06	3	1.01691e-06	1.23293e-05
		0.9997	1964	2	1962	4	1966	0.00203459	0.00110558		1	4	2.03382e-06	4	4.06764e-06	4	1.01691e-06	1.23293e-05
		0.9996	2057	2	2055	4	2059	0.00194269	0.00110558		1	5	2.54228e-06	4.99999	5.08455e-06	5	1.01691e-06	1.23293e-05
		0.9995	2113	2	2111	4	2115	0.00189125	0.00110558		1	6	3.05073e-06	5.99999	6.10146e-06	6	1.01691e-06	1.23293e-05
		0.9994	2218	2	2216	4	2220	0.0018018	0.00110558		1	7	3.55919e-06	6.99999	7.11837e-06	7	1.01691e-06	1.23293e-05
		0.9993	2318	2	2316	4	2320	0.00172414	0.00110558		1	8	4.06764e-06	7.99999	8.13529e-06	8	1.01691e-06	1.23293e-05
		0.9992	2368	2	2366	4	2370	0.00168776	0.00110558		1	9	4.5761e-06	8.99999	9.1522e-06	9	1.01691e-06	1.23293e-05
		0.9991	2401	2	2399	4	2403	0.00166459	0.00110558		1	9.99999	5.08456e-06	9.99999	1.01691e-05	10	1.01691e-06	1.23293e-05
		0.999	2463	2	2461	4	2465	0.00162272	0.00110558		1	11	5.59301e-06	11	1.1186e-05	11	1.01691e-06	1.23293e-05
		0.9989	2520	2	2518	4	2522	0.00158604	0.00110558		1	12	6.10147e-06	12	1.22029e-05	12	1.01691e-06	1.23293e-05
		0.9988	2563	2	2561	4	2565	0.00155945	0.00110558		1	13	6.60993e-06	13	1.32199e-05	13	1.01691e-06	1.23293e-05
		0.9987	2648	2	2646	4	2650	0.00150943	0.00110558		1	14	7.11839e-06	14	1.42368e-05	14	1.01691e-06	1.23293e-05
		0.9986	2681	2	2679	4	2683	0.00149087	0.00110558		1	15	7.62684e-06	15	1.52537e-05	15	1.01691e-06	1.23293e-05
		0.9985	2713	2	2711	4	2715	0.0014733	0.00110558		1	16	8.1353e-06	16	1.62706e-05	16	1.01691e-06	1.23293e-05
		0.9984	2742	2	2740	4	2744	0.00145773	0.00110558		1	17	8.64376e-06	17	1.72875e-05	17	1.01691e-06	1.23293e-05
		0.9983	2785	2	2783	4	2787	0.00143524	0.00110558		1	18	9.15222e-06	18	1.83044e-05	18	1.01691e-06	1.23293e-05
		0.9982	2798	2	2796	4	2800	0.00142857	0.00110558		1	19	9.66068e-06	19	1.93214e-05	19	1.01691e-06	1.23293e-05
		0.9981	2833	2	2831	4	2835	0.00141093	0.00110558		1	20	1.01691e-05	20	2.03383e-05	20	1.01691e-06	1.23293e-05
		0.998	2861	2	2859	4	2863	0.00139714	0.00110558		1	21	1.06776e-05	21	2.13552e-05	21	1.01691e-06	1.23293e-05
		0.9979	2891	2	2889	4	2893	0.00138265	0.00110558		1	22	1.11861e-05	22	2.23721e-05	22	1.01691e-06	1.23293e-05
		0.9978	2915	2	2913	4	2917	0.00137127	0.00110558		1	23	1.16945e-05	23	2.3389e-05	23	1.01691e-06	1.23293e-05
		0.9977	2936	2	2934	4	2938	0.00136147	0.00110558		1	24	1.2203e-05	24	2.4406e-05	24	1.01691e-06	1.23293e-05
		0.9976	2962	2	2960	4	2964	0.00134953	0.00110558		1	25	1.27114e-05	25	2.54229e-05	25	1.01692e-06	1.23293e-05
		0.9975	2981	2	2979	4	2983	0.00134093	0.00110558		1	26	1.32199e-05	26	2.64398e-05	26	1.01692e-06	1.23293e-05
		0.9974	3009	2	3007	4	3011	0.00132846	0.00110558		1	27	1.37284e-05	27	2.74567e-05	27	1.01692e-06	1.23293e-05
		0.9973	3027	2	3025	4	3029	0.00132057	0.00110558		1	28	1.42368e-05	28	2.84736e-05	28	1.01692e-06	1.23293e-05
		0.9972	3055	2	3053	4	3057	0.00130847	0.00110558		1	29	1.47453e-05	29	2.94906e-05	29	1.01692e-06	1.23293e-05
		0.9971	3069	2	3067	4	3071	0.00130251	0.00110558		1	30	1.52537e-05	30	3.05075e-05	30	1.01692e-06	1.23293e-05
		0.997	3091	2	3089	4	3093	0.00129324	0.00110558		1	31	1.57622e-05	31	3.15244e-05	31	1.01692e-06	1.23293e-05
		0.9969	3118	2	3116	4	3120	0.00128205	0.00110558		1	32	1.62707e-05	32	3.25413e-05	32	1.01692e-06	1.23293e-05
		0.9968	3134	2	3132	4	3136	0.00127551	0.00110558		1	33	1.67791e-05	33	3.35583e-05	33	1.01692e-06	1.23293e-05
		0.9967	3146	2	3144	4	3148	0.00127065	0.00110558		1	34	1.72876e-05	34	3.45752e-05	34	1.01692e-06	1.23293e-05
		0.9966	3164	2	3162	4	3166	0.00126342	0.00110558		1	35	1.77961e-05	35	3.55921e-05	35	1.01692e-06	1.23293e-05
		0.9965	3184	2	3182	4	3186	0.00125549	0.00110558		1	36	1.83045e-05	36	3.6609e-05	36	1.01692e-06	1.23293e-05
		0.9964	3196	2	3194	4	3198	0.00125078	0.00110558		1	37	1.8813e-05	37	3.7626e-05	37	1.01692e-06	1.23293e-05
		0.9963	3218	2	3216	4	3220	0.00124224	0.00110558		1	38	1.93215e-05	38	3.86429e-05	38	1.01692e-06	1.23293e-05
		0.9962	3230	2	3228	4	3232	0.00123762	0.00110558		1	39	1.98299e-05	39	3.96598e-05	39	1.01692e-06	1.23293e-05
		0.9961	3254	2	3252	4	3256	0.0012285	0.00110558		1	40	2.03384e-05	40	4.06768e-05	40	1.01692e-06	1.23293e-05
		0.996	3271	2	3269	4	3273	0.00122212	0.00110558		1	41	2.08468e-05	41	4.16937e-05	41	1.01692e-06	1.23293e-05
		0.9959	3280	2	3278	4	3282	0.00121877	0.00110558		1	42	2.13553e-05	42	4.27106e-05	42	1.01692e-06	1.23293e-05
		0.9958	3288	2	3286	4	3290	0.00121581	0.00110558		1	43	2.18638e-05	43	4.37275e-05	43	1.01692e-06	1.23293e-05
		0.9957	3315	2	3313	4	3317	0.00120591	0.00110558		1	44	2.23722e-05	44	4.47445e-05	44	1.01692e-06	1.23293e-05
		0.9956	3324	2	3322	4	3326	0.00120265	0.00110558		1	45	2.28807e-05	45	4.57614e-05	45	1.01692e-06	1.23293e-05
		0.9955	3348	2	3346	4	3350	0.00119403	0.00110558		1	46	2.33892e-05	46	4.67783e-05	46	1.01692e-06	1.23293e-05
		0.9954	3353	2	3351	4	3355	0.00119225	0.00110558		1	47	2.38976e-05	47	4.77953e-05	47	1.01692e-06	1.23293e-05
		0.9953	3363	2	3361	4	3365	0.00118871	0.00110558		1	48	2.44061e-05	48	4.88122e-05	48	1.01692e-06	1.23293e-05
		0.9952	3381	2	3379	4	3383	0.00118238	0.00110558		1	49	2.49146e-05	49	4.98291e-05	49	1.01692e-06	1.23293e-05
		0.9951	3407	2	3405	4	3409	0.00117336	0.00110558		1	50	2.5423e-05	49.9999	5.08461e-05	50	1.01692e-06	1.23293e-05
		0.995	3434	2	3432	4	3436	0.00116414	0.00110558		1	51	2.59315e-05	50.9999	5.1863e-05	51	1.01692e-06	1.23293e-05
		0.9949	3450	2	3448	4	3452	0.00115875	0.00110558		1	52	2.644e-05	51.9999	5.28799e-05	52	1.01692e-06	1.23293e-05
		0.9948	3459	2	3457	4	3461	0.00115574	0.00110558		1	53	2.69484e-05	52.9999	5.38969e-05	53	1.01692e-06	1.23293e-05
		0.9947	3478	2	3476	4	3480	0.00114943	0.00110558		1	54	2.74569e-05	53.9999	5.49138e-05	54	1.01692e-06	1.23293e-05
		0.9946	3492	2	3490	4	3494	0.00114482	0.00110558		1	55	2.79654e-05	54.9999	5.59308e-05	55	1.01692e-06	1.23293e-05
		0.9945	3499	2	3497	4	3501	0.00114253	0.00110558		1	56	2.84738e-05	55.9999	5.69477e-05	56	1.01692e-06	1.23293e-05
		0.9944	3516	2	3514	4	3518	0.00113701	0.00110558		1	57	2.89823e-05	56.9999	5.79646e-05	57	1.01692e-06	1.23293e-05
		0.9943	3525	2	3523	4	3527	0.00113411	0.00110558		1	58	2.94908e-05	57.9999	5.89816e-05	58	1.01692e-06	1.23293e-05
		0.9942	3531	2	3529	4	3533	0.00113218	0.00110558		1	59	2.99993e-05	58.9999	5.99985e-05	59	1.01692e-06	1.23293e-05
		0.9941	3547	2	3545	4	3549	0.00112708	0.00110558		1	60	3.05077e-05	59.9999	6.10154e-05	60	1.01692e-06	1.23293e-05
		0.994	3558	2	3556	4	3560	0.0011236	0.00110558		1	61	3.10162e-05	60.9999	6.20324e-05	61	1.01692e-06	1.23293e-05
		0.9939	3567	2	3565	4	3569	0.00112076	0.00110558		1	62	3.15247e-05	61.9999	6.30493e-05	62	1.01692e-06	1.23293e-05
		0.9938	3577	2	3575	4	3579	0.00111763	0.00110558		1	63	3.20331e-05	62.9999	6.40663e-05	63	1.01692e-06	1.23293e-05
		0.9937	3588	2	3586	4	3590	0.00111421	0.00110558		1	64	3.25416e-05	63.9999	6.50832e-05	64	1.01693e-06	1.23293e-05
		0.9936	3599	2	3597	4	3601	0.0011108	0.00110558		1	65	3.30501e-05	64.9999	6.61001e-05	65	1.01693e-06	1.23293e-05
		0.9935	3611	2	3609	4	3613	0.00110711	0.00110558		1	66	3.35585e-05	65.9999	6.71171e-05	66	1.01693e-06	1.23293e-05
		0.9934	3616	2	3614	4	3618	0.00110558	0.00110558		1	67	3.4067e-05	66.9999	6.8134e-05	67	1.01693e-06	1.23293e-05
		0.9933	3627	3	3624	6	3630	0.00165289	0.00138217		1	68	3.45755e-05	67.9999	6.9151e-05	68	1.01693e-06	1.23293e-05
		0.9932	3645	3	3642	6	3648	0.00164474	0.00138217		1	69	3.5084e-05	68.9999	7.01679e-05	69	1.01693e-06	1.23293e-05
		0.9931	3651	3	3648	6	3654	0.00164204	0.00138217		1	70	3.55924e-05	69.9999	7.11849e-05	70	1.01693e-06	1.23293e-05
		0.993	3667	3	3664	6	3670	0.00163488	0.00138217		1	71	3.61009e-05	70.9999	7.22018e-05	71	1.01693e-06	1.23293e-05
		0.9929	3674	3	3671	6	3677	0.00163177	0.00138217		1	72	3.66094e-05	71.9999	7.32188e-05	72	1.01693e-06	1.23293e-05
		0.9928	3681	3	3678	6	3684	0.00162866	0.00138217		1	73	3.71178e-05	72.9999	7.42357e-05	73	1.01693e-06	1.23293e-05
		0.9927	3698	3	3695	6	3701	0.00162118	0.00138217		1	74	3.76263e-05	73.9999	7.52526e-05	74	1.01693e-06	1.23293e-05
		0.9926	3711	3	3708	6	3714	0.00161551	0.00138217		1	75	3.81348e-05	74.9999	7.62696e-05	75	1.01693e-06	1.23293e-05
		0.9925	3721	3	3718	6	3724	0.00161117	0.00138217		1	76	3.86433e-05	75.9999	7.72865e-05	76	1.01693e-06	1.23293e-05
		0.9924	3726	3	3723	6	3729	0.00160901	0.00138217		1	77	3.91517e-05	76.9999	7.83035e-05	77	1.01693e-06	1.23293e-05
		0.9923	3727	3	3724	6	3730	0.00160858	0.00138217		1	78	3.96602e-05	77.9999	7.93204e-05	78	1.01693e-06	1.23293e-05
		0.9922	3738	3	3735	6	3741	0.00160385	0.00138217		1	79	4.01687e-05	78.9999	8.03374e-05	79	1.01693e-06	1.23293e-05
		0.9921	3741	3	3738	6	3744	0.00160256	0.00138217		1	80	4.06772e-05	79.9999	8.13543e-05	80	1.01693e-06	1.23293e-05
		0.992	3745	3	3742	6	3748	0.00160085	0.00138217		1	81	4.11856e-05	80.9999	8.23713e-05	81	1.01693e-06	1.23293e-05
		0.9919	3753	3	3750	6	3756	0.00159744	0.00138217		1	82	4.16941e-05	81.9999	8.33882e-05	82	1.01693e-06	1.23293e-05
		0.9918	3759	3	3756	6	3762	0.0015949	0.00138217		1	83	4.22026e-05	82.9999	8.44052e-05	83	1.01693e-06	1.23293e-05
		0.9917	3762	3	3759	6	3765	0.00159363	0.00138217		1	84	4.27111e-05	83.9999	8.54221e-05	84	1.01693e-06	1.23293e-05
		0.9916	3780	3	3777	6	3783	0.00158604	0.00138217		1	85	4.32195e-05	84.9999	8.64391e-05	85	1.01693e-06	1.23293e-05
		0.9915	3782	3	3779	6	3785	0.0015852	0.00138217		1	86	4.3728e-05	85.9999	8.7456e-05	86	1.01693e-06	1.23293e-05
		0.9914	3790	3	3787	6	3793	0.00158186	0.00138217		1	87	4.42365e-05	86.9999	8.8473e-05	87	1.01693e-06	1.23293e-05
		0.9913	3803	3	3800	6	3806	0.00157646	0.00138217		1	88	4.4745e-05	87.9999	8.94899e-05	88	1.01693e-06	1.23293e-05
		0.9912	3812	3	3809	6	3815	0.00157274	0.00138217		1	89	4.52534e-05	88.9999	9.05069e-05	89	1.01693e-06	1.23293e-05
		0.9911	3819	3	3816	6	3822	0.00156986	0.00138217		1	90	4.57619e-05	89.9999	9.15239e-05	90	1.01693e-06	1.23293e-05
		0.991	3824	3	3821	6	3827	0.00156781	0.00138217		1	91	4.62704e-05	90.9999	9.25408e-05	91	1.01693e-06	1.23293e-05
		0.9909	3829	3	3826	6	3832	0.00156576	0.00138217		1	92	4.67789e-05	91.9999	9.35578e-05	92	1.01693e-06	1.23293e-05
		0.9908	3831	3	3828	6	3834	0.00156495	0.00138217		1	93	4.72874e-05	92.9999	9.45747e-05	93	1.01693e-06	1.23293e-05
		0.9907	3840	3	3837	6	3843	0.00156128	0.00138217		1	94	4.77958e-05	93.9999	9.55917e-05	94	1.01693e-06	1.23293e-05
		0.9906	3846	3	3843	6	3849	0.00155885	0.00138217		1	95	4.83043e-05	94.9999	9.66086e-05	95	1.01693e-06	1.23293e-05
		0.9905	3851	3	3848	6	3854	0.00155682	0.00138217		1	96	4.88128e-05	95.9999	9.76256e-05	96	1.01693e-06	1.23293e-05
		0.9904	3860	3	3857	6	3863	0.0015532	0.00138217		1	97	4.93213e-05	96.9999	9.86425e-05	97	1.01693e-06	1.23293e-05
		0.9903	3872	3	3869	6	3875	0.00154839	0.00138217		1	98	4.98298e-05	97.9999	9.96595e-05	98	1.01693e-06	1.23293e-05
		0.9902	3875	3	3872	6	3878	0.00154719	0.00138217		1	98.9999	5.03382e-05	98.9999	0.000100676	99	1.01693e-06	1.23293e-05
		0.9901	3881	3	3878	6	3884	0.0015448	0.00138217		1	99.9999	5.08467e-05	99.9999	0.000101693	100	1.01693e-06	1.23293e-05
		0.99	3891	3	3888	6	3894	0.00154083	0.00138217		1	101	5.13552e-05	101	0.00010271	101	1.01693e-06	1.23293e-05
		0.9899	3894	3	3891	6	3897	0.00153965	0.00138217		1	102	5.18637e-05	102	0.000103727	102	1.01693e-06	1.23293e-05
		0.9898	3905	3	3902	6	3908	0.00153531	0.00138217		1	103	5.23722e-05	103	0.000104744	103	1.01694e-06	1.23293e-05
		0.9897	3912	3	3909	6	3915	0.00153257	0.00138217		1	104	5.28806e-05	104	0.000105761	104	1.01694e-06	1.23293e-05
		0.9896	3917	3	3914	6	3920	0.00153061	0.00138217		1	105	5.33891e-05	105	0.000106778	105	1.01694e-06	1.23293e-05
		0.9895	3919	3	3916	6	3922	0.00152983	0.00138217		1	106	5.38976e-05	106	0.000107795	106	1.01694e-06	1.23293e-05
		0.9894	3928	3	3925	6	3931	0.00152633	0.00138217		1	107	5.44061e-05	107	0.000108812	107	1.01694e-06	1.23293e-05
		0.9893	3931	3	3928	6	3934	0.00152517	0.00138217		1	108	5.49146e-05	108	0.000109829	108	1.01694e-06	1.23293e-05
		0.9892	3939	3	3936	6	3942	0.00152207	0.00138217		1	109	5.5423e-05	109	0.000110846	109	1.01694e-06	1.23293e-05
		0.9891	3942	3	3939	6	3945	0.00152091	0.00138217		1	110	5.59315e-05	110	0.000111863	110	1.01694e-06	1.23293e-05
		0.989	3946	3	3943	6	3949	0.00151937	0.00138217		1	111	5.644e-05	111	0.00011288	111	1.01694e-06	1.23293e-05
		0.9889	3950	3	3947	6	3953	0.00151783	0.00138217		1	112	5.69485e-05	112	0.000113897	112	1.01694e-06	1.23293e-05
		0.9888	3955	3	3952	6	3958	0.00151592	0.00138217		1	113	5.7457e-05	113	0.000114914	113	1.01694e-06	1.23293e-05
		0.9887	3958	3	3955	6	3961	0.00151477	0.00138217		1	114	5.79655e-05	114	0.000115931	114	1.01694e-06	1.23293e-05
		0.9886	3961	3	3958	6	3964	0.00151362	0.00138217		1	115	5.84739e-05	115	0.000116948	115	1.01694e-06	1.23293e-05
		0.9885	3964	3	3961	6	3967	0.00151248	0.00138217		1	116	5.89824e-05	116	0.000117965	116	1.01694e-06	1.23293e-05
		0.9884	3971	3	3968	6	3974	0.00150981	0.00138217		1	117	5.94909e-05	117	0.000118982	117	1.01694e-06	1.23293e-05
		0.9883	3979	3	3976	6	3982	0.00150678	0.00138217		1	118	5.99994e-05	118	0.000119999	118	1.01694e-06	1.23293e-05
		0.9882	3982	3	3979	6	3985	0.00150565	0.00138217		1	119	6.05079e-05	119	0.000121016	119	1.01694e-06	1.23293e-05
		0.9881	3983	3	3980	6	3986	0.00150527	0.00138217		1	120	6.10164e-05	120	0.000122033	120	1.01694e-06	1.23293e-05
		0.988	3988	3	3985	6	3991	0.00150338	0.00138217		1	121	6.15249e-05	121	0.00012305	121	1.01694e-06	1.23293e-05
		0.9879	3992	3	3989	6	3995	0.00150188	0.00138217		1	122	6.20334e-05	122	0.000124067	122	1.01694e-06	1.23293e-05
		0.9878	3997	3	3994	6	4000	0.0015	0.00138217		1	123	6.25418e-05	123	0.000125084	123	1.01694e-06	1.23293e-05
		0.9877	4003	3	4000	6	4006	0.00149775	0.00138217		1	124	6.30503e-05	124	0.000126101	124	1.01694e-06	1.23293e-05
		0.9876	4004	3	4001	6	4007	0.00149738	0.00138217		1	125	6.35588e-05	125	0.000127118	125	1.01694e-06	1.23293e-05
		0.9875	4014	3	4011	6	4017	0.00149365	0.00138217		1	126	6.40673e-05	126	0.000128135	126	1.01694e-06	1.23293e-05
		0.9874	4017	3	4014	6	4020	0.00149254	0.00138217		1	127	6.45758e-05	127	0.000129152	127	1.01694e-06	1.23293e-05
		0.9872	4018	3	4015	6	4021	0.00149217	0.00138217		1	128	6.50843e-05	128	0.000130169	128	1.01694e-06	1.23293e-05
		0.9871	4028	3	4025	6	4031	0.00148846	0.00138217		1	129	6.55928e-05	129	0.000131186	129	1.01694e-06	1.23293e-05
		0.987	4031	3	4028	6	4034	0.00148736	0.00138217		1	130	6.61013e-05	130	0.000132203	130	1.01694e-06	1.23293e-05
		0.9869	4032	3	4029	6	4035	0.00148699	0.00138217		1	131	6.66098e-05	131	0.00013322	131	1.01694e-06	1.23293e-05
		0.9868	4033	3	4030	6	4036	0.00148662	0.00138217		1	132	6.71183e-05	132	0.000134237	132	1.01694e-06	1.23293e-05
		0.9867	4034	3	4031	6	4037	0.00148625	0.00138217		1	133	6.76268e-05	133	0.000135254	133	1.01694e-06	1.23293e-05
		0.9866	4038	3	4035	6	4041	0.00148478	0.00138217		1	134	6.81353e-05	134	0.000136271	134	1.01695e-06	1.23293e-05
		0.9865	4050	3	4047	6	4053	0.00148038	0.00138217		1	135	6.86439e-05	135	0.000137288	135	1.01695e-06	1.23293e-05
		0.9864	4052	3	4049	6	4055	0.00147965	0.00138217		1	136	6.91524e-05	136	0.000138305	136	1.01695e-06	1.23293e-05
		0.9863	4054	3	4051	6	4057	0.00147893	0.00138217		1	137	6.96609e-05	137	0.000139322	137	1.01695e-06	1.23293e-05
		0.9862	4057	3	4054	6	4060	0.00147783	0.00138217		1	138	7.01694e-05	138	0.000140339	138	1.01695e-06	1.23293e-05
		0.986	4059	3	4056	6	4062	0.0014771	0.00138217		1	139	7.0678e-05	139	0.000141356	139	1.01695e-06	1.23293e-05
		0.9859	4060	3	4057	6	4063	0.00147674	0.00138217		1	140	7.11865e-05	140	0.000142373	140	1.01695e-06	1.23293e-05
		0.9858	4061	3	4058	6	4064	0.00147638	0.00138217		1	141	7.16951e-05	141	0.00014339	141	1.01695e-06	1.23293e-05
		0.9857	4064	3	4061	6	4067	0.00147529	0.00138217		1	142	7.22036e-05	142	0.000144407	142	1.01695e-06	1.23293e-05
		0.9855	4069	3	4066	6	4072	0.00147348	0.00138217		1	143	7.27122e-05	143	0.000145424	143	1.01695e-06	1.23293e-05
		0.9854	4075	3	4072	6	4078	0.00147131	0.00138217		1	144	7.32208e-05	144	0.000146442	144	1.01696e-06	1.23293e-05
		0.9853	4079	3	4076	6	4082	0.00146987	0.00138217		1	145	7.37293e-05	145	0.000147459	145	1.01696e-06	1.23293e-05
		0.9852	4082	3	4079	6	4085	0.00146879	0.00138217		1	146	7.42379e-05	146	0.000148476	146	1.01696e-06	1.23293e-05
		0.9851	4083	3	4080	6	4086	0.00146843	0.00138217		1	147	7.47466e-05	147	0.000149493	147	1.01696e-06	1.23293e-05
		0.985	4085	3	4082	6	4088	0.00146771	0.00138217		1	148	7.52552e-05	148	0.00015051	148	1.01696e-06	1.23293e-05
		0.9849	4087	3	4084	6	4090	0.00146699	0.00138217		1	149	7.57638e-05	149	0.000151528	149	1.01696e-06	1.23293e-05
		0.9848	4088	3	4085	6	4091	0.00146663	0.00138217		1	150	7.62725e-05	150	0.000152545	150	1.01697e-06	1.23293e-05
		0.9847	4090	3	4087	6	4093	0.00146592	0.00138217		1	151	7.67811e-05	151	0.000153562	151	1.01697e-06	1.23293e-05
		0.9846	4095	3	4092	6	4098	0.00146413	0.00138217		1	152	7.72898e-05	152	0.00015458	152	1.01697e-06	1.23293e-05
		0.9845	4097	3	4094	6	4100	0.00146341	0.00138217		1	153	7.77986e-05	153	0.000155597	153	1.01697e-06	1.23293e-05
		0.9844	4101	3	4098	6	4104	0.00146199	0.00138217		1	154	7.83073e-05	154	0.000156615	154	1.01698e-06	1.23293e-05
		0.9843	4117	3	4114	6	4120	0.00145631	0.00138217		1	155	7.88161e-05	155	0.000157632	155	1.01698e-06	1.23293e-05
		0.9842	4118	3	4115	6	4121	0.00145596	0.00138217		1	156	7.93249e-05	156	0.00015865	156	1.01699e-06	1.23293e-05
		0.9841	4120	3	4117	6	4123	0.00145525	0.00138217		1	157	7.98337e-05	157	0.000159667	157	1.01699e-06	1.23293e-05
		0.984	4122	3	4119	6	4125	0.00145455	0.00138217		1	158	8.03425e-05	158	0.000160685	158	1.01699e-06	1.23293e-05
		0.9839	4126	3	4123	6	4129	0.00145314	0.00138217		1	159	8.08514e-05	159	0.000161703	159	1.017e-06	1.23293e-05
		0.9838	4129	3	4126	6	4132	0.00145208	0.00138217		1	160	8.13604e-05	160	0.000162721	160	1.017e-06	1.23293e-05
		0.9837	4135	3	4132	6	4138	0.00144998	0.00138217		1	161	8.18693e-05	161	0.000163739	161	1.01701e-06	1.23293e-05
		0.9836	4138	3	4135	6	4141	0.00144893	0.00138217		1	162	8.23784e-05	162	0.000164757	162	1.01702e-06	1.23293e-05
		0.9835	4142	3	4139	6	4145	0.00144753	0.00138217		1	163	8.28874e-05	163	0.000165775	163	1.01702e-06	1.23293e-05
		0.9834	4145	3	4142	6	4148	0.00144648	0.00138217		1	164	8.33966e-05	164	0.000166793	164	1.01703e-06	1.23293e-05
		0.9833	4146	3	4143	6	4149	0.00144613	0.00138217		1	165	8.39058e-05	165	0.000167812	165	1.01704e-06	1.23293e-05
		0.9832	4150	3	4147	6	4153	0.00144474	0.00138217		1	166	8.4415e-05	166	0.00016883	166	1.01705e-06	1.23293e-05
		0.9831	4153	3	4150	6	4156	0.0014437	0.00138217		1	167	8.49243e-05	167	0.000169849	167	1.01706e-06	1.23293e-05
		0.983	4155	3	4152	6	4158	0.001443	0.00138217		1	168	8.54337e-05	168	0.000170867	168	1.01707e-06	1.23293e-05
		0.9829	4159	3	4156	6	4162	0.00144161	0.00138217		1	169	8.59432e-05	169	0.000171886	169	1.01708e-06	1.23293e-05
		0.9828	4161	3	4158	6	4164	0.00144092	0.00138217		1	170	8.64528e-05	170	0.000172906	170	1.01709e-06	1.23293e-05
		0.9827	4162	3	4159	6	4165	0.00144058	0.00138217		1	171	8.69624e-05	171	0.000173925	171	1.0171e-06	1.23293e-05
		0.9826	4163	3	4160	6	4166	0.00144023	0.00138217		1	172	8.74721e-05	172	0.000174944	172	1.01712e-06	1.23293e-05
		0.9825	4164	3	4161	6	4167	0.00143988	0.00138217		1	173	8.7982e-05	173	0.000175964	173	1.01713e-06	1.23293e-05
		0.9824	4165	3	4162	6	4168	0.00143954	0.00138217		1	174	8.8492e-05	174	0.000176984	174	1.01715e-06	1.23293e-05
		0.9823	4167	3	4164	6	4170	0.00143885	0.00138217		1	175	8.9002e-05	175	0.000178004	175	1.01717e-06	1.23293e-05
		0.9822	4173	3	4170	6	4176	0.00143678	0.00138217		1	176	8.95122e-05	176	0.000179024	176	1.01718e-06	1.23293e-05
		0.9821	4176	3	4173	6	4179	0.00143575	0.00138217		1	177	9.00226e-05	177	0.000180045	177	1.0172e-06	1.23293e-05
		0.982	4177	3	4174	6	4180	0.00143541	0.00138217		1	178	9.05331e-05	178	0.000181066	178	1.01723e-06	1.23293e-05
		0.9819	4180	3	4177	6	4183	0.00143438	0.00138217		1	179	9.10437e-05	179	0.000182087	179	1.01725e-06	1.23293e-05
		0.9818	4186	3	4183	6	4189	0.00143232	0.00138217		1	180	9.15545e-05	180	0.000183109	180	1.01727e-06	1.23293e-05
		0.9817	4191	3	4188	6	4194	0.00143062	0.00138217		1	181	9.20655e-05	181	0.000184131	181	1.0173e-06	1.23293e-05
		0.9816	4193	3	4190	6	4196	0.00142993	0.00138217		1	182	9.25766e-05	182	0.000185153	182	1.01733e-06	1.23293e-05
		0.9815	4197	3	4194	6	4200	0.00142857	0.00138217		1	183	9.3088e-05	183	0.000186176	183	1.01735e-06	1.23293e-05
		0.9814	4199	3	4196	6	4202	0.00142789	0.00138217		1	184	9.35995e-05	184	0.000187199	184	1.01739e-06	1.23293e-05
		0.9813	4202	3	4199	6	4205	0.00142687	0.00138217		1	185	9.41113e-05	185	0.000188223	185	1.01742e-06	1.23293e-05
		0.9811	4204	3	4201	6	4207	0.00142619	0.00138217		1	186	9.46233e-05	186	0.000189247	186	1.01745e-06	1.23293e-05
		0.9809	4207	3	4204	6	4210	0.00142518	0.00138217		1	187	9.51356e-05	187	0.000190271	187	1.01749e-06	1.23293e-05
		0.9808	4209	3	4206	6	4212	0.0014245	0.00138217		1	188	9.56481e-05	188	0.000191296	188	1.01753e-06	1.23293e-05
		0.9807	4213	3	4210	6	4216	0.00142315	0.00138217		1	189	9.61609e-05	189	0.000192322	189	1.01758e-06	1.23293e-05
		0.9806	4218	3	4215	6	4221	0.00142146	0.00138217		1	190	9.6674e-05	190	0.000193348	190	1.01762e-06	1.23293e-05
		0.9805	4220	3	4217	6	4223	0.00142079	0.00138217		1	191	9.71874e-05	191	0.000194375	191	1.01767e-06	1.23293e-05
		0.9804	4221	3	4218	6	4224	0.00142045	0.00138217		1	192	9.77011e-05	192	0.000195402	192	1.01772e-06	1.23293e-05
		0.9803	4225	3	4222	6	4228	0.00141911	0.00138217		1	193	9.82152e-05	193	0.00019643	193	1.01777e-06	1.23293e-05
		0.9801	4228	3	4225	6	4231	0.0014181	0.00138217		1	194	9.87296e-05	194	0.000197459	194	1.01783e-06	1.23293e-05
		0.9799	4231	3	4228	6	4234	0.0014171	0.00138217		1	195	9.92444e-05	195	0.000198489	195	1.01789e-06	1.23293e-05
		0.9798	4232	3	4229	6	4235	0.00141677	0.00138217		1	196	9.97596e-05	196	0.000199519	196	1.01796e-06	1.23293e-05
		0.9797	4237	3	4234	6	4240	0.00141509	0.00138217		1	197	0.000100275	197	0.00020055	197	1.01802e-06	1.23293e-05
		0.9796	4238	3	4235	6	4241	0.00141476	0.00138217		1	198	0.000100791	198	0.000201583	198	1.01809e-06	1.23293e-05
		0.9795	4242	3	4239	6	4245	0.00141343	0.00138217		1	199	0.000101308	199	0.000202616	199	1.01817e-06	1.23293e-05
		0.9794	4244	3	4241	6	4247	0.00141276	0.00138217		1	200	0.000101825	200	0.00020365	200	1.01825e-06	1.23293e-05
		0.9793	4245	3	4242	6	4248	0.00141243	0.00138217		1	201	0.000102342	201	0.000204685	201	1.01833e-06	1.23293e-05
		0.9792	4247	3	4244	6	4250	0.00141176	0.00138217		1	202	0.00010286	202	0.000205721	202	1.01842e-06	1.23293e-05
		0.9791	4252	3	4249	6	4255	0.00141011	0.00138217		1	203	0.000103379	203	0.000206758	203	1.01851e-06	1.23293e-05
		0.979	4253	3	4250	6	4256	0.00140977	0.00138217		1	204	0.000103898	204	0.000207797	204	1.01861e-06	1.23293e-05
		0.9789	4255	3	4252	6	4258	0.00140911	0.00138217		1	205	0.000104418	205	0.000208836	205	1.01871e-06	1.23293e-05
		0.9788	4260	3	4257	6	4263	0.00140746	0.00138217		1	206	0.000104939	206	0.000209877	206	1.01882e-06	1.23293e-05
		0.9787	4263	3	4260	6	4266	0.00140647	0.00138217		1	207	0.00010546	207	0.00021092	207	1.01894e-06	1.23293e-05
		0.9785	4266	3	4263	6	4269	0.00140548	0.00138217		1	208	0.000105982	208	0.000211963	208	1.01906e-06	1.23293e-05
		0.9784	4267	3	4264	6	4270	0.00140515	0.00138217		1	209	0.000106504	209	0.000213009	209	1.01918e-06	1.23293e-05
		0.9782	4270	3	4267	6	4273	0.00140417	0.00138217		1	210	0.000107028	210	0.000214056	210	1.01931e-06	1.23293e-05
		0.9781	4277	3	4274	6	4280	0.00140187	0.00138217		1	211	0.000107552	211	0.000215104	211	1.01945e-06	1.23293e-05
		0.978	4279	3	4276	6	4282	0.00140121	0.00138217		1	212	0.000108077	212	0.000216154	212	1.01959e-06	1.23293e-05
		0.9779	4280	3	4277	6	4283	0.00140089	0.00138217		1	213	0.000108603	213	0.000217206	213	1.01975e-06	1.23293e-05
		0.9778	4298	3	4295	6	4301	0.00139502	0.00138217		1	214	0.00010913	214	0.00021826	214	1.0199e-06	1.23293e-05
		0.9777	4301	3	4298	6	4304	0.00139405	0.00138217		1	215	0.000109658	215	0.000219315	215	1.02007e-06	1.23293e-05
		0.9775	4304	3	4301	6	4307	0.00139308	0.00138217		1	216	0.000110186	216	0.000220373	216	1.02024e-06	1.23293e-05
		0.9773	4307	3	4304	6	4310	0.00139211	0.00138217		1	217	0.000110716	217	0.000221432	217	1.02043e-06	1.23293e-05
		0.9772	4312	3	4309	6	4315	0.0013905	0.00138217		1	218	0.000111247	218	0.000222494	218	1.02062e-06	1.23293e-05
		0.9771	4314	3	4311	6	4317	0.00138985	0.00138217		1	219	0.000111779	219	0.000223558	219	1.02081e-06	1.23293e-05
		0.977	4315	3	4312	6	4318	0.00138953	0.00138217		1	220	0.000112312	220	0.000224625	220	1.02102e-06	1.23293e-05
		0.9769	4316	3	4313	6	4319	0.00138921	0.00138217		1	221	0.000112847	221	0.000225693	221	1.02124e-06	1.23293e-05
		0.9768	4318	3	4315	6	4321	0.00138857	0.00138217		1	222	0.000113382	222	0.000226765	222	1.02146e-06	1.23293e-05
		0.9767	4320	3	4317	6	4323	0.00138793	0.00138217		1	223	0.000113919	223	0.000227839	223	1.0217e-06	1.23293e-05
		0.9766	4321	3	4318	6	4324	0.0013876	0.00138217		1	224	0.000114458	224	0.000228915	224	1.02194e-06	1.23293e-05
		0.9765	4322	3	4319	6	4325	0.00138728	0.00138217		1	225	0.000114997	225	0.000229995	225	1.0222e-06	1.23293e-05
		0.9764	4324	3	4321	6	4327	0.00138664	0.00138217		1	226	0.000115539	226	0.000231077	226	1.02247e-06	1.23293e-05
		0.9763	4327	3	4324	6	4330	0.00138568	0.00138217		1	227	0.000116081	227	0.000232163	227	1.02274e-06	1.23293e-05
		0.9762	4330	3	4327	6	4333	0.00138472	0.00138217		1	228	0.000116626	228	0.000233251	228	1.02303e-06	1.23293e-05
		0.9761	4332	3	4329	6	4335	0.00138408	0.00138217		1	229	0.000117171	229	0.000234343	229	1.02333e-06	1.23293e-05
		0.976	4333	3	4330	6	4336	0.00138376	0.00138217		1	230	0.000117719	230	0.000235438	230	1.02364e-06	1.23293e-05
		0.9758	4335	3	4332	6	4338	0.00138313	0.00138217		1	231	0.000118268	231	0.000236537	231	1.02397e-06	1.23293e-05
		0.9757	4338	3	4335	6	4341	0.00138217	0.00138217		1	232	0.00011882	232	0.000237639	232	1.02431e-06	1.23293e-05
		0.9754	4339	4	4335	8	4343	0.00184204	0.0018244		1	233	0.000119373	233	0.000238745	233	1.02466e-06	1.23293e-05
		0.9753	4343	4	4339	8	4347	0.00184035	0.0018244		1	234	0.000119928	234	0.000239855	234	1.02502e-06	1.23293e-05
		0.9752	4345	4	4341	8	4349	0.0018395	0.0018244		1	235	0.000120485	235	0.000240969	235	1.0254e-06	1.23293e-05
		0.9751	4346	4	4342	8	4350	0.00183908	0.0018244		1	236	0.000121044	236	0.000242087	236	1.02579e-06	1.23293e-05
		0.975	4349	4	4345	8	4353	0.00183781	0.0018244		1	237	0.000121605	237	0.000243209	237	1.0262e-06	1.23293e-05
		0.9749	4350	4	4346	8	4354	0.00183739	0.0018244		1	238	0.000122168	238	0.000244336	238	1.02662e-06	1.23293e-05
		0.9748	4353	4	4349	8	4357	0.00183613	0.0018244		1	239	0.000122734	239	0.000245467	239	1.02706e-06	1.23293e-05
		0.9746	4357	4	4353	8	4361	0.00183444	0.0018244		1	240	0.000123302	240	0.000246603	240	1.02751e-06	1.23293e-05
		0.9745	4368	4	4364	8	4372	0.00182983	0.0018244		1	241	0.000123872	241	0.000247744	241	1.02798e-06	1.23293e-05
		0.9744	4370	4	4366	8	4374	0.00182899	0.0018244		1	242	0.000124445	242	0.00024889	242	1.02847e-06	1.23293e-05
		0.9743	4371	4	4367	8	4375	0.00182857	0.0018244		1	243	0.000125021	243	0.000250041	243	1.02898e-06	1.23293e-05
		0.9742	4377	4	4373	8	4381	0.00182607	0.0018244		1	244	0.000125599	244	0.000251197	244	1.0295e-06	1.23293e-05
		0.9739	4378	4	4374	8	4382	0.00182565	0.0018244		1	245	0.00012618	245	0.000252359	245	1.03004e-06	1.23293e-05
		0.9738	4379	4	4375	8	4383	0.00182523	0.0018244		1	246	0.000126763	246	0.000253527	246	1.0306e-06	1.23293e-05
		0.9737	4381	4	4377	8	4385	0.0018244	0.0018244		1	247	0.00012735	247	0.0002547	247	1.03117e-06	1.23293e-05
		0.9734	4387	5	4382	10	4392	0.00227687	0.0022748		1	248	0.00012794	248	0.000255879	248	1.03177e-06	1.23293e-05
		0.9732	4390	5	4385	10	4395	0.00227531	0.0022748		1	249	0.000128532	249	0.000257065	249	1.03239e-06	1.23293e-05
		0.9731	4391	5	4386	10	4396	0.0022748	0.0022748		1	250	0.000129128	250	0.000258257	250	1.03303e-06	1.23293e-05
		0.973	4391	6	4385	12	4397	0.00272913	0.0026936		1	251	0.000129727	251	0.000259455	251	1.03368e-06	1.23293e-05
		0.9729	4395	6	4389	12	4401	0.00272665	0.0026936		1	252	0.00013033	252	0.00026066	252	1.03437e-06	1.23293e-05
		0.9727	4401	6	4395	12	4407	0.00272294	0.0026936		1	253	0.000130936	253	0.000261872	253	1.03507e-06	1.23293e-05
		0.9726	4403	6	4397	12	4409	0.00272171	0.0026936		1	254	0.000131546	254	0.000263091	254	1.03579e-06	1.23293e-05
		0.9725	4404	6	4398	12	4410	0.00272109	0.0026936		1	255	0.000132159	255	0.000264317	255	1.03654e-06	1.23293e-05
		0.9724	4405	6	4399	12	4411	0.00272047	0.0026936		1	256	0.000132776	256	0.000265551	256	1.03731e-06	1.23293e-05
		0.9722	4406	6	4400	12	4412	0.00271985	0.0026936		1	257	0.000133397	257	0.000266793	257	1.03811e-06	1.23293e-05
		0.9721	4408	6	4402	12	4414	0.00271862	0.0026936		1	258	0.000134021	258	0.000268043	258	1.03892e-06	1.23293e-05
		0.972	4410	6	4404	12	4416	0.00271739	0.0026936		1	259	0.00013465	259	0.0002693	259	1.03977e-06	1.23293e-05
		0.9719	4411	6	4405	12	4417	0.00271678	0.0026936		1	260	0.000135283	260	0.000270566	260	1.04064e-06	1.23293e-05
		0.9717	4413	6	4407	12	4419	0.00271555	0.0026936		1	261	0.00013592	261	0.000271841	261	1.04154e-06	1.23293e-05
		0.9716	4414	6	4408	12	4420	0.00271493	0.0026936		1	262	0.000136562	262	0.000273124	262	1.04246e-06	1.23293e-05
		0.9715	4418	6	4412	12	4424	0.00271248	0.0026936		1	263	0.000137208	263	0.000274417	263	1.04341e-06	1.23293e-05
		0.9714	4420	6	4414	12	4426	0.00271125	0.0026936		1	264	0.000137859	264	0.000275718	264	1.04439e-06	1.23293e-05
		0.9713	4423	6	4417	12	4429	0.00270942	0.0026936		1	265	0.000138515	265	0.000277029	265	1.04539e-06	1.23293e-05
		0.9712	4425	6	4419	12	4431	0.00270819	0.0026936		1	266	0.000139175	266	0.00027835	266	1.04643e-06	1.23293e-05
		0.971	4426	6	4420	12	4432	0.00270758	0.0026936		1	267	0.000139841	267	0.000279681	267	1.04749e-06	1.23293e-05
		0.9708	4431	6	4425	12	4437	0.00270453	0.0026936		1	268	0.000140511	268	0.000281022	268	1.04859e-06	1.23293e-05
		0.9706	4432	6	4426	12	4438	0.00270392	0.0026936		1	269	0.000141187	269	0.000282373	269	1.04972e-06	1.23293e-05
		0.9704	4436	6	4430	12	4442	0.00270149	0.0026936		1	270	0.000141868	270	0.000283736	270	1.05087e-06	1.23293e-05
		0.9703	4437	6	4431	12	4443	0.00270088	0.0026936		1	271	0.000142554	271	0.000285109	271	1.05206e-06	1.23293e-05
		0.9702	4441	6	4435	12	4447	0.00269845	0.0026936		1	272	0.000143247	272	0.000286493	272	1.05328e-06	1.23293e-05
		0.9701	4442	6	4436	12	4448	0.00269784	0.0026936		1	273	0.000143944	273	0.000287889	273	1.05454e-06	1.23293e-05
		0.97	4443	6	4437	12	4449	0.00269724	0.0026936		1	274	0.000144648	274	0.000289296	274	1.05583e-06	1.23293e-05
		0.9699	4446	6	4440	12	4452	0.00269542	0.0026936		1	275	0.000145358	275	0.000290716	275	1.05715e-06	1.23293e-05
		0.9698	4448	6	4442	12	4454	0.00269421	0.0026936		1	276	0.000146074	276	0.000292148	276	1.05851e-06	1.23293e-05
		0.9697	4449	6	4443	12	4455	0.0026936	0.0026936		1	277	0.000146796	277	0.000293592	277	1.0599e-06	1.23293e-05
		0.9694	4450	7	4443	14	4457	0.00314113	0.00313129		1	278	0.000147525	278	0.000295049	278	1.06133e-06	1.23293e-05
		0.9693	4452	7	4445	14	4459	0.00313972	0.00313129		1	279	0.00014826	279	0.00029652	279	1.06279e-06	1.23293e-05
		0.9692	4453	7	4446	14	4460	0.00313901	0.00313129		1	280	0.000149002	280	0.000298004	280	1.0643e-06	1.23293e-05
		0.9691	4457	7	4450	14	4464	0.0031362	0.00313129		1	281	0.000149751	281	0.000299501	281	1.06584e-06	1.23293e-05
		0.969	4458	7	4451	14	4465	0.0031355	0.00313129		1	282	0.000150506	282	0.000301013	282	1.06742e-06	1.23293e-05
		0.9689	4459	7	4452	14	4466	0.0031348	0.00313129		1	283	0.000151269	283	0.000302538	283	1.06904e-06	1.23293e-05
		0.9688	4460	7	4453	14	4467	0.00313409	0.00313129		1	284	0.000152039	284	0.000304079	284	1.0707e-06	1.23293e-05
		0.9687	4461	7	4454	14	4468	0.00313339	0.00313129		1	285	0.000152817	285	0.000305634	285	1.0724e-06	1.23293e-05
		0.9686	4462	7	4455	14	4469	0.00313269	0.00313129		1	286	0.000153602	286	0.000307205	286	1.07414e-06	1.23293e-05
		0.9685	4464	7	4457	14	4471	0.00313129	0.00313129		1	287	0.000154396	287	0.000308791	287	1.07593e-06	1.23293e-05
		0.9683	4464	8	4456	16	4472	0.00357782	0.00357223		1	288	0.000155197	288	0.000310393	288	1.07775e-06	1.23293e-05
		0.9682	4465	8	4457	16	4473	0.00357702	0.00357223		1	289	0.000156006	289	0.000312011	289	1.07962e-06	1.23293e-05
		0.9681	4467	8	4459	16	4475	0.00357542	0.00357223		1	290	0.000156823	290	0.000313646	290	1.08154e-06	1.23293e-05
		0.9679	4469	8	4461	16	4477	0.00357382	0.00357223		1	291	0.000157649	291	0.000315298	291	1.0835e-06	1.23293e-05
		0.9677	4471	8	4463	16	4479	0.00357223	0.00357223		1	292	0.000158483	292	0.000316966	292	1.0855e-06	1.23293e-05
		0.9675	4472	9	4463	18	4481	0.00401696	0.00398318		1	293	0.000159326	293	0.000318653	293	1.08755e-06	1.23293e-05
		0.9673	4475	9	4466	18	4484	0.00401427	0.00398318		1	294	0.000160178	294	0.000320357	294	1.08965e-06	1.23293e-05
		0.9671	4479	9	4470	18	4488	0.0040107	0.00398318		1	295	0.000161039	295	0.000322079	295	1.09179e-06	1.23293e-05
		0.9667	4481	9	4472	18	4490	0.00400891	0.00398318		1	296	0.00016191	296	0.00032382	296	1.09399e-06	1.23293e-05
		0.9665	4487	9	4478	18	4496	0.00400356	0.00398318		1	297	0.00016279	297	0.000325579	297	1.09623e-06	1.23293e-05
		0.9663	4489	9	4480	18	4498	0.00400178	0.00398318		1	298	0.000163679	298	0.000327358	298	1.09852e-06	1.23293e-05
		0.9662	4491	9	4482	18	4500	0.004	0.00398318		1	299	0.000164579	299	0.000329157	299	1.10086e-06	1.23293e-05
		0.9661	4492	9	4483	18	4501	0.00399911	0.00398318		1	300	0.000165488	300	0.000330976	300	1.10325e-06	1.23293e-05
		0.966	4493	9	4484	18	4502	0.00399822	0.00398318		1	301	0.000166407	301	0.000332814	301	1.1057e-06	1.23293e-05
		0.9659	4494	9	4485	18	4503	0.00399734	0.00398318		1	302	0.000167337	302	0.000334674	302	1.10819e-06	1.23293e-05
		0.9658	4495	9	4486	18	4504	0.00399645	0.00398318		1	303	0.000168277	303	0.000336555	303	1.11074e-06	1.23293e-05
		0.9656	4496	9	4487	18	4505	0.00399556	0.00398318		1	304	0.000169228	304	0.000338457	304	1.11334e-06	1.23293e-05
		0.9655	4497	9	4488	18	4506	0.00399467	0.00398318		1	305	0.00017019	305	0.000340381	305	1.116e-06	1.23293e-05
		0.9654	4500	9	4491	18	4509	0.00399202	0.00398318		1	306	0.000171163	306	0.000342327	306	1.11871e-06	1.23293e-05
		0.9653	4501	9	4492	18	4510	0.00399113	0.00398318		1	307	0.000172148	307	0.000344295	307	1.12148e-06	1.23293e-05
		0.9652	4502	9	4493	18	4511	0.00399025	0.00398318		1	308	0.000173144	308	0.000346287	308	1.12431e-06	1.23293e-05
		0.9651	4503	9	4494	18	4512	0.00398936	0.00398318		1	309	0.000174151	309	0.000348302	309	1.12719e-06	1.23293e-05
		0.965	4506	9	4497	18	4515	0.00398671	0.00398318		1	310	0.00017517	310	0.000350341	310	1.13013e-06	1.23293e-05
		0.9648	4507	9	4498	18	4516	0.00398583	0.00398318		1	311	0.000176202	311	0.000352404	311	1.13313e-06	1.23293e-05
		0.9647	4510	9	4501	18	4519	0.00398318	0.00398318		1	312	0.000177246	312	0.000354491	312	1.13619e-06	1.23293e-05
		0.9646	4510	10	4500	20	4520	0.00442478	0.00433839		1	313	0.000178302	313	0.000356604	313	1.13931e-06	1.23293e-05
		0.9645	4511	10	4501	20	4521	0.0044238	0.00433839		1	314	0.000179371	314	0.000358742	314	1.14249e-06	1.23293e-05
		0.9644	4512	10	4502	20	4522	0.00442282	0.00433839		1	315	0.000180453	315	0.000360906	315	1.14573e-06	1.23293e-05
		0.9643	4513	10	4503	20	4523	0.00442184	0.00433839		1	316	0.000181548	316	0.000363096	316	1.14904e-06	1.23293e-05
		0.9642	4515	10	4505	20	4525	0.00441989	0.00433839		1	317	0.000182656	317	0.000365312	317	1.1524e-06	1.23293e-05
		0.9641	4522	10	4512	20	4532	0.00441306	0.00433839		1	318	0.000183778	318	0.000367556	318	1.15584e-06	1.23293e-05
		0.964	4524	10	4514	20	4534	0.00441112	0.00433839		1	319	0.000184913	319	0.000369827	319	1.15933e-06	1.23293e-05
		0.9639	4528	10	4518	20	4538	0.00440723	0.00433839		1	320	0.000186063	320	0.000372126	320	1.16289e-06	1.23293e-05
		0.9638	4529	10	4519	20	4539	0.00440626	0.00433839		1	321	0.000187227	321	0.000374453	321	1.16652e-06	1.23293e-05
		0.9637	4531	10	4521	20	4541	0.00440432	0.00433839		1	322	0.000188405	322	0.000376809	322	1.17021e-06	1.23293e-05
		0.9633	4534	10	4524	20	4544	0.00440141	0.00433839		1	323	0.000189597	323	0.000379195	323	1.17398e-06	1.23293e-05
		0.9631	4536	10	4526	20	4546	0.00439947	0.00433839		1	324	0.000190805	324	0.000381609	324	1.17781e-06	1.23293e-05
		0.9627	4537	10	4527	20	4547	0.0043985	0.00433839		1	325	0.000192027	325	0.000384054	325	1.18171e-06	1.23293e-05
		0.9626	4538	10	4528	20	4548	0.00439754	0.00433839		1	326	0.000193265	326	0.00038653	326	1.18568e-06	1.23293e-05
		0.9623	4540	10	4530	20	4550	0.0043956	0.00433839		1	327	0.000194518	327	0.000389037	327	1.18971e-06	1.23293e-05
		0.9622	4542	10	4532	20	4552	0.00439367	0.00433839		1	328	0.000195787	328	0.000391575	328	1.19383e-06	1.23293e-05
		0.9621	4544	10	4534	20	4554	0.00439174	0.00433839		1	329	0.000197072	329	0.000394145	329	1.19801e-06	1.23293e-05
		0.9619	4546	10	4536	20	4556	0.00438982	0.00433839		1	330	0.000198373	330	0.000396747	330	1.20226e-06	1.23293e-05
		0.9618	4547	10	4537	20	4557	0.00438885	0.00433839		1	331	0.000199691	331	0.000399382	331	1.20659e-06	1.23293e-05
		0.9616	4551	10	4541	20	4561	0.004385	0.00433839		1	332	0.000201025	332	0.00040205	332	1.21099e-06	1.23293e-05
		0.9615	4553	10	4543	20	4563	0.00438308	0.00433839		1	333	0.000202376	333	0.000404752	333	1.21547e-06	1.23293e-05
		0.9614	4554	10	4544	20	4564	0.00438212	0.00433839		1	334	0.000203744	334	0.000407488	334	1.22003e-06	1.23293e-05
		0.9612	4560	10	4550	20	4570	0.00437637	0.00433839		1	335	0.00020513	335	0.000410259	335	1.22466e-06	1.23293e-05
		0.9611	4562	10	4552	20	4572	0.00437445	0.00433839		1	336	0.000206533	336	0.000413066	336	1.22936e-06	1.23293e-05
		0.9608	4566	10	4556	20	4576	0.00437063	0.00433839		1	337	0.000207954	337	0.000415907	337	1.23415e-06	1.23293e-05
		0.9607	4568	10	4558	20	4578	0.00436872	0.00433839		1	338	0.000209393	338	0.000418785	338	1.23901e-06	1.23293e-05
		0.9605	4571	10	4561	20	4581	0.00436586	0.00433839		1	339	0.00021085	339	0.0004217	339	1.24395e-06	1.23293e-05
		0.9602	4572	10	4562	20	4582	0.00436491	0.00433839		1	340	0.000212326	340	0.000424651	340	1.24897e-06	1.23293e-05
		0.96	4573	10	4563	20	4583	0.00436395	0.00433839		1	341	0.00021382	341	0.00042764	341	1.25408e-06	1.23293e-05
		0.9598	4576	10	4566	20	4586	0.0043611	0.00433839		1	342	0.000215334	342	0.000430668	342	1.25926e-06	1.23293e-05
		0.9595	4581	10	4571	20	4591	0.00435635	0.00433839		1	343	0.000216867	343	0.000433733	343	1.26453e-06	1.23293e-05
		0.9593	4582	10	4572	20	4592	0.0043554	0.00433839		1	344	0.000218419	344	0.000436838	344	1.26988e-06	1.23293e-05
		0.9592	4588	10	4578	20	4598	0.00434972	0.00433839		1	345	0.000219991	345	0.000439982	345	1.27531e-06	1.23293e-05
		0.9591	4589	10	4579	20	4599	0.00434877	0.00433839		1	346	0.000221583	346	0.000443167	346	1.28083e-06	1.23293e-05
		0.9589	4591	10	4581	20	4601	0.00434688	0.00433839		1	347	0.000223196	347	0.000446392	347	1.28643e-06	1.23293e-05
		0.9586	4592	10	4582	20	4602	0.00434594	0.00433839		1	348	0.000224829	348	0.000449658	348	1.29212e-06	1.23293e-05
		0.9584	4594	10	4584	20	4604	0.00434405	0.00433839		1	349	0.000226483	349	0.000452965	349	1.29789e-06	1.23293e-05
		0.9583	4595	10	4585	20	4605	0.00434311	0.00433839		1	350	0.000228157	350	0.000456315	350	1.30376e-06	1.23293e-05
		0.9582	4596	10	4586	20	4606	0.00434216	0.00433839		1	351	0.000229853	351	0.000459707	351	1.30971e-06	1.23293e-05
		0.9581	4597	10	4587	20	4607	0.00434122	0.00433839		1	352	0.000231571	352	0.000463142	352	1.31574e-06	1.23293e-05
		0.9578	4598	10	4588	20	4608	0.00434028	0.00433839		1	353	0.000233311	353	0.000466621	353	1.32187e-06	1.23293e-05
		0.9577	4600	10	4590	20	4610	0.00433839	0.00433839		1	354	0.000235072	354	0.000470144	354	1.32809e-06	1.23293e-05
		0.9576	4601	11	4590	22	4612	0.00477016	0.00468085		1	355	0.000236856	355	0.000473712	355	1.3344e-06	1.23293e-05
		0.9575	4603	11	4592	22	4614	0.0047681	0.00468085		1	356	0.000238662	356	0.000477325	356	1.3408e-06	1.23293e-05
		0.9574	4604	11	4593	22	4615	0.00476706	0.00468085		1	357	0.000240492	357	0.000480983	357	1.34729e-06	1.23293e-05
		0.9571	4606	11	4595	22	4617	0.004765	0.00468085		1	358	0.000242344	358	0.000484688	358	1.35388e-06	1.23293e-05
		0.9568	4607	11	4596	22	4618	0.00476397	0.00468085		1	359	0.00024422	359	0.000488439	359	1.36056e-06	1.23293e-05
		0.9567	4610	11	4599	22	4621	0.00476087	0.00468085		1	360	0.000246119	360	0.000492238	360	1.36733e-06	1.23293e-05
		0.9566	4611	11	4600	22	4622	0.00475984	0.00468085		1	361	0.000248042	361	0.000496085	361	1.3742e-06	1.23293e-05
		0.9565	4613	11	4602	22	4624	0.00475779	0.00468085		1	362	0.00024999	362	0.00049998	362	1.38116e-06	1.23293e-05
		0.9562	4615	11	4604	22	4626	0.00475573	0.00468085		1	363	0.000251962	362.999	0.000503924	363	1.38822e-06	1.23293e-05
		0.9561	4617	11	4606	22	4628	0.00475367	0.00468085		1	364	0.000253958	363.999	0.000507917	364	1.39538e-06	1.23293e-05
		0.956	4619	11	4608	22	4630	0.00475162	0.00468085		1	365	0.00025598	364.999	0.00051196	365	1.40263e-06	1.23293e-05
		0.9559	4620	11	4609	22	4631	0.00475059	0.00468085		1	366	0.000258027	365.999	0.000516054	366	1.40998e-06	1.23293e-05
		0.9558	4621	11	4610	22	4632	0.00474957	0.00468085		1	367	0.000260099	366.999	0.000520199	367	1.41743e-06	1.23293e-05
		0.9554	4624	11	4613	22	4635	0.00474649	0.00468085		1	368	0.000262197	367.999	0.000524395	368	1.42499e-06	1.23293e-05
		0.9552	4627	11	4616	22	4638	0.00474342	0.00468085		1	369	0.000264322	368.999	0.000528643	369	1.43264e-06	1.23293e-05
		0.9551	4628	11	4617	22	4639	0.0047424	0.00468085		1	370	0.000266472	369.999	0.000532945	370	1.44039e-06	1.23293e-05
		0.955	4629	11	4618	22	4640	0.00474138	0.00468085		1	371	0.00026865	370.999	0.000537299	371	1.44825e-06	1.23293e-05
		0.9548	4630	11	4619	22	4641	0.00474036	0.00468085		1	372	0.000270854	371.999	0.000541707	372	1.4562e-06	1.23293e-05
		0.9544	4631	11	4620	22	4642	0.00473934	0.00468085		1	373	0.000273085	372.999	0.00054617	373	1.46426e-06	1.23293e-05
		0.9543	4635	11	4624	22	4646	0.00473526	0.00468085		1	374	0.000275344	373.999	0.000550687	374	1.47243e-06	1.23293e-05
		0.9541	4643	11	4632	22	4654	0.00472712	0.00468085		1	375	0.00027763	374.999	0.00055526	375	1.48069e-06	1.23293e-05
		0.954	4653	11	4642	22	4664	0.00471698	0.00468085		1	376	0.000279945	375.999	0.000559889	376	1.48907e-06	1.23293e-05
		0.9534	4654	11	4643	22	4665	0.00471597	0.00468085		1	377	0.000282287	376.999	0.000564575	377	1.49755e-06	1.23293e-05
		0.9533	4657	11	4646	22	4668	0.00471294	0.00468085		1	378	0.000284659	377.999	0.000569317	378	1.50613e-06	1.23293e-05
		0.9531	4658	11	4647	22	4669	0.00471193	0.00468085		1	379	0.000287059	378.999	0.000574118	379	1.51482e-06	1.23293e-05
		0.953	4659	11	4648	22	4670	0.00471092	0.00468085		1	380	0.000289488	379.999	0.000578976	380	1.52362e-06	1.23293e-05
		0.9527	4661	11	4650	22	4672	0.0047089	0.00468085		1	381	0.000291947	380.999	0.000583894	381	1.53253e-06	1.23293e-05
		0.9526	4662	11	4651	22	4673	0.0047079	0.00468085		1	382	0.000294435	381.999	0.000588871	382	1.54155e-06	1.23293e-05
		0.9524	4663	11	4652	22	4674	0.00470689	0.00468085		1	383	0.000296954	382.999	0.000593907	383	1.55067e-06	1.23293e-05
		0.9523	4664	11	4653	22	4675	0.00470588	0.00468085		1	384	0.000299502	383.999	0.000599005	384	1.55991e-06	1.23293e-05
		0.952	4665	11	4654	22	4676	0.00470488	0.00468085		1	385	0.000302082	384.999	0.000604163	385	1.56925e-06	1.23293e-05
		0.9518	4666	11	4655	22	4677	0.00470387	0.00468085		1	386	0.000304692	385.999	0.000609383	386	1.57871e-06	1.23293e-05
		0.9517	4667	11	4656	22	4678	0.00470286	0.00468085		1	387	0.000307333	386.999	0.000614666	387	1.58828e-06	1.23293e-05
		0.9515	4668	11	4657	22	4679	0.00470186	0.00468085		1	388	0.000310005	387.999	0.000620011	388	1.59797e-06	1.23293e-05
		0.9513	4669	11	4658	22	4680	0.00470085	0.00468085		1	389	0.00031271	388.999	0.000625419	389	1.60776e-06	1.23293e-05
		0.951	4670	11	4659	22	4681	0.00469985	0.00468085		1	390	0.000315446	389.999	0.000630892	390	1.61767e-06	1.23293e-05
		0.9509	4671	11	4660	22	4682	0.00469885	0.00468085		1	391	0.000318214	390.999	0.000636429	391	1.62769e-06	1.23293e-05
		0.9508	4672	11	4661	22	4683	0.00469784	0.00468085		1	392	0.000321015	391.999	0.000642031	392	1.63783e-06	1.23293e-05
		0.9505	4673	11	4662	22	4684	0.00469684	0.00468085		1	393	0.000323849	392.999	0.000647699	393	1.64809e-06	1.23293e-05
		0.9503	4674	11	4663	22	4685	0.00469584	0.00468085		1	394	0.000326716	393.999	0.000653433	394	1.65846e-06	1.23293e-05
		0.9502	4676	11	4665	22	4687	0.00469383	0.00468085		1	395	0.000329617	394.999	0.000659234	395	1.66895e-06	1.23293e-05
		0.95	4678	11	4667	22	4689	0.00469183	0.00468085		1	396	0.000332551	395.999	0.000665102	396	1.67955e-06	1.23293e-05
		0.9497	4686	11	4675	22	4697	0.00468384	0.00468085		1	397	0.000335519	396.999	0.000671038	397	1.69027e-06	1.23293e-05
		0.9496	4687	11	4676	22	4698	0.00468284	0.00468085		1	398	0.000338522	397.999	0.000677043	398	1.70111e-06	1.23293e-05
		0.9495	4689	11	4678	22	4700	0.00468085	0.00468085		1	399	0.000341559	398.999	0.000683117	399	1.71207e-06	1.23293e-05
		0.9494	4689	12	4677	24	4701	0.0051053	0.00499584		1	400	0.000344631	399.999	0.000689261	400	1.72315e-06	1.23293e-05
		0.9492	4690	12	4678	24	4702	0.00510421	0.00499584		1	401	0.000347738	400.999	0.000695476	401	1.73435e-06	1.23293e-05
		0.9491	4697	12	4685	24	4709	0.00509662	0.00499584		1	402	0.00035088	401.999	0.000701761	402	1.74567e-06	1.23293e-05
		0.949	4699	12	4687	24	4711	0.00509446	0.00499584		1	403	0.000354059	402.999	0.000708118	403	1.75712e-06	1.23293e-05
		0.9486	4701	12	4689	24	4713	0.0050923	0.00499584		1	404	0.000357273	403.999	0.000714546	404	1.76868e-06	1.23293e-05
		0.9485	4702	12	4690	24	4714	0.00509122	0.00499584		1	405	0.000360524	404.999	0.000721048	405	1.78037e-06	1.23293e-05
		0.9484	4704	12	4692	24	4716	0.00508906	0.00499584		1	406	0.000363811	405.999	0.000727623	406	1.79217e-06	1.23293e-05
		0.9483	4708	12	4696	24	4720	0.00508475	0.00499584		1	407	0.000367136	406.999	0.000734271	407	1.80411e-06	1.23293e-05
		0.9482	4710	12	4698	24	4722	0.00508259	0.00499584		1	408	0.000370497	407.999	0.000740995	408	1.81616e-06	1.23293e-05
		0.9481	4714	12	4702	24	4726	0.00507829	0.00499584		1	409	0.000373896	408.999	0.000747793	409	1.82834e-06	1.23293e-05
		0.948	4716	12	4704	24	4728	0.00507614	0.00499584		1	410	0.000377333	409.999	0.000754667	410	1.84065e-06	1.23293e-05
		0.9475	4717	12	4705	24	4729	0.00507507	0.00499584		1	411	0.000380808	410.999	0.000761617	411	1.85308e-06	1.23293e-05
		0.9473	4718	12	4706	24	4730	0.005074	0.00499584		1	412	0.000384322	411.999	0.000768644	412	1.86564e-06	1.23293e-05
		0.9472	4719	12	4707	24	4731	0.00507292	0.00499584		1	413	0.000387874	412.999	0.000775748	413	1.87832e-06	1.23293e-05
		0.9471	4720	12	4708	24	4732	0.00507185	0.00499584		1	414	0.000391465	413.999	0.00078293	414	1.89114e-06	1.23293e-05
		0.9467	4725	12	4713	24	4737	0.0050665	0.00499584		1	415	0.000395096	414.999	0.000790191	415	1.90408e-06	1.23293e-05
		0.9463	4726	12	4714	24	4738	0.00506543	0.00499584		1	416	0.000398766	415.999	0.000797531	416	1.91714e-06	1.23293e-05
		0.9462	4727	12	4715	24	4739	0.00506436	0.00499584		1	417	0.000402476	416.999	0.000804951	417	1.93034e-06	1.23293e-05
		0.9459	4728	12	4716	24	4740	0.00506329	0.00499584		1	418	0.000406226	417.999	0.000812451	418	1.94366e-06	1.23293e-05
		0.9458	4729	12	4717	24	4741	0.00506222	0.00499584		1	419	0.000410016	418.999	0.000820033	419	1.95712e-06	1.23293e-05
		0.9457	4731	12	4719	24	4743	0.00506009	0.00499584		1	420	0.000413848	419.999	0.000827696	420	1.9707e-06	1.23293e-05
		0.9454	4732	12	4720	24	4744	0.00505902	0.00499584		1	421	0.00041772	420.999	0.00083544	421	1.98442e-06	1.23293e-05
		0.9453	4733	12	4721	24	4745	0.00505796	0.00499584		1	422	0.000421634	421.999	0.000843268	422	1.99827e-06	1.23293e-05
		0.9452	4735	12	4723	24	4747	0.00505582	0.00499584		1	423	0.00042559	422.999	0.000851179	423	2.01224e-06	1.23293e-05
		0.9446	4736	12	4724	24	4748	0.00505476	0.00499584		1	424	0.000429587	423.999	0.000859174	424	2.02635e-06	1.23293e-05
		0.9445	4738	12	4726	24	4750	0.00505263	0.00499584		1	425	0.000433627	424.999	0.000867254	425	2.0406e-06	1.23293e-05
		0.9443	4740	12	4728	24	4752	0.00505051	0.00499584		1	426	0.000437709	425.999	0.000875418	426	2.05497e-06	1.23293e-05
		0.9442	4742	12	4730	24	4754	0.00504838	0.00499584		1	427	0.000441834	426.999	0.000883669	427	2.06948e-06	1.23293e-05
		0.944	4743	12	4731	24	4755	0.00504732	0.00499584		1	428	0.000446003	427.999	0.000892005	428	2.08412e-06	1.23293e-05
		0.9437	4745	12	4733	24	4757	0.0050452	0.00499584		1	429	0.000450214	428.999	0.000900429	429	2.0989e-06	1.23293e-05
		0.9436	4746	12	4734	24	4758	0.00504414	0.00499584		1	430	0.00045447	429.999	0.00090894	430	2.11381e-06	1.23293e-05
		0.9433	4748	12	4736	24	4760	0.00504202	0.00499584		1	431	0.00045877	430.999	0.000917539	431	2.12886e-06	1.23293e-05
		0.9431	4750	12	4738	24	4762	0.0050399	0.00499584		1	432	0.000463114	431.999	0.000926227	432	2.14404e-06	1.23293e-05
		0.943	4751	12	4739	24	4763	0.00503884	0.00499584		1	433	0.000467502	432.999	0.000935004	433	2.15936e-06	1.23293e-05
		0.9426	4752	12	4740	24	4764	0.00503778	0.00499584		1	434	0.000471936	433.999	0.000943871	434	2.17482e-06	1.23293e-05
		0.9425	4753	12	4741	24	4765	0.00503673	0.00499584		1	435	0.000476414	434.999	0.000952829	435	2.19041e-06	1.23293e-05
		0.9424	4754	12	4742	24	4766	0.00503567	0.00499584		1	436	0.000480939	435.999	0.000961877	436	2.20614e-06	1.23293e-05
		0.9423	4755	12	4743	24	4767	0.00503461	0.00499584		1	437	0.000485509	436.999	0.000971018	437	2.22201e-06	1.23293e-05
		0.9422	4756	12	4744	24	4768	0.00503356	0.00499584		1	438	0.000490125	437.999	0.00098025	438	2.23801e-06	1.23293e-05
		0.942	4757	12	4745	24	4769	0.0050325	0.00499584		1	439	0.000494788	438.999	0.000989576	439	2.25416e-06	1.23293e-05
		0.9418	4758	12	4746	24	4770	0.00503145	0.00499584		1	440	0.000499497	439.999	0.000998994	440	2.27044e-06	1.23293e-05
		0.9416	4759	12	4747	24	4771	0.00503039	0.00499584		1	440.999	0.000504254	440.999	0.00100851	441	2.28686e-06	1.23293e-05
		0.9415	4760	12	4748	24	4772	0.00502934	0.00499584		1	441.999	0.000509057	441.999	0.00101811	442	2.30343e-06	1.23293e-05
		0.9412	4761	12	4749	24	4773	0.00502828	0.00499584		1	442.999	0.000513909	442.999	0.00102782	443	2.32013e-06	1.23293e-05
		0.9411	4763	12	4751	24	4775	0.00502618	0.00499584		1	443.999	0.000518808	443.999	0.00103762	444	2.33697e-06	1.23293e-05
		0.941	4764	12	4752	24	4776	0.00502513	0.00499584		1	444.999	0.000523755	444.999	0.00104751	445	2.35396e-06	1.23293e-05
		0.9409	4765	12	4753	24	4777	0.00502407	0.00499584		1	445.999	0.000528751	445.999	0.0010575	446	2.37108e-06	1.23293e-05
		0.9408	4768	12	4756	24	4780	0.00502092	0.00499584		1	446.999	0.000533796	446.999	0.00106759	447	2.38835e-06	1.23293e-05
		0.9403	4769	12	4757	24	4781	0.00501987	0.00499584		1	447.999	0.00053889	447.999	0.00107778	448	2.40576e-06	1.23293e-05
		0.9401	4771	12	4759	24	4783	0.00501777	0.00499584		1	448.999	0.000544033	448.999	0.00108807	449	2.42331e-06	1.23293e-05
		0.9399	4772	12	4760	24	4784	0.00501672	0.00499584		1	449.999	0.000549226	449.999	0.00109845	450	2.441e-06	1.23293e-05
		0.9397	4774	12	4762	24	4786	0.00501463	0.00499584		1	450.999	0.000554469	450.999	0.00110894	451	2.45884e-06	1.23293e-05
		0.9395	4781	12	4769	24	4793	0.0050073	0.00499584		1	451.999	0.000559762	451.999	0.00111952	452	2.47682e-06	1.23293e-05
		0.9394	4783	12	4771	24	4795	0.00500521	0.00499584		1	452.999	0.000565105	452.999	0.00113021	453	2.49495e-06	1.23293e-05
		0.9392	4787	12	4775	24	4799	0.00500104	0.00499584		1	453.999	0.0005705	453.999	0.001141	454	2.51322e-06	1.23293e-05
		0.9391	4788	12	4776	24	4800	0.005	0.00499584		1	454.999	0.000575945	454.999	0.00115189	455	2.53163e-06	1.23293e-05
		0.939	4789	12	4777	24	4801	0.00499896	0.00499584		1	455.999	0.000581443	455.999	0.00116289	456	2.55019e-06	1.23293e-05
		0.9388	4790	12	4778	24	4802	0.00499792	0.00499584		1	456.999	0.000586991	456.999	0.00117398	457	2.56889e-06	1.23293e-05
		0.9386	4792	12	4780	24	4804	0.00499584	0.00499584		1	457.999	0.000592592	457.999	0.00118518	458	2.58774e-06	1.23293e-05
		0.9385	4793	13	4780	26	4806	0.0054099	0.00540091		1	458.999	0.000598245	458.999	0.00119649	459	2.60673e-06	1.23293e-05
		0.9383	4794	13	4781	26	4807	0.00540878	0.00540091		1	459.999	0.000603951	459.999	0.0012079	460	2.62587e-06	1.23293e-05
		0.9382	4795	13	4782	26	4808	0.00540765	0.00540091		1	460.999	0.00060971	460.999	0.00121942	461	2.64516e-06	1.23293e-05
		0.9379	4796	13	4783	26	4809	0.00540653	0.00540091		1	461.999	0.000615522	461.999	0.00123104	462	2.6646e-06	1.23293e-05
		0.9373	4797	13	4784	26	4810	0.00540541	0.00540091		1	462.999	0.000621387	462.999	0.00124277	463	2.68418e-06	1.23293e-05
		0.9372	4798	13	4785	26	4811	0.00540428	0.00540091		1	463.999	0.000627306	463.999	0.00125461	464	2.70391e-06	1.23293e-05
		0.9371	4801	13	4788	26	4814	0.00540091	0.00540091		1	464.999	0.000633279	464.999	0.00126656	465	2.72378e-06	1.23293e-05
		0.9368	4801	14	4787	28	4815	0.00581516	0.00581516		1	465.999	0.000639307	465.999	0.00127861	466	2.74381e-06	1.23293e-05
		0.9365	4802	15	4787	30	4817	0.00622794	0.00613748		1	466.999	0.000645389	466.999	0.00129078	467	2.76398e-06	1.23293e-05
		0.9363	4805	15	4790	30	4820	0.00622407	0.00613748		1	467.999	0.000651526	467.999	0.00130305	468	2.7843e-06	1.23293e-05
		0.936	4806	15	4791	30	4821	0.00622278	0.00613748		1	468.999	0.000657718	468.999	0.00131544	469	2.80477e-06	1.23293e-05
		0.9359	4807	15	4792	30	4822	0.00622148	0.00613748		1	469.999	0.000663966	469.999	0.00132793	470	2.82539e-06	1.23293e-05
		0.9356	4809	15	4794	30	4824	0.00621891	0.00613748		1	470.999	0.00067027	470.999	0.00134054	471	2.84616e-06	1.23293e-05
		0.9355	4810	15	4795	30	4825	0.00621762	0.00613748		1	471.999	0.00067663	471.999	0.00135326	472	2.86707e-06	1.23293e-05
		0.9352	4811	15	4796	30	4826	0.00621633	0.00613748		1	472.999	0.000683046	472.999	0.00136609	473	2.88814e-06	1.23293e-05
		0.9348	4818	15	4803	30	4833	0.00620732	0.00613748		1	473.999	0.000689518	473.999	0.00137904	474	2.90936e-06	1.23293e-05
		0.9343	4820	15	4805	30	4835	0.00620476	0.00613748		1	474.999	0.000696048	474.999	0.0013921	475	2.93073e-06	1.23293e-05
		0.9342	4821	15	4806	30	4836	0.00620347	0.00613748		1	475.999	0.000702635	475.999	0.00140527	476	2.95225e-06	1.23293e-05
		0.9341	4824	15	4809	30	4839	0.00619963	0.00613748		1	476.999	0.000709279	476.999	0.00141856	477	2.97392e-06	1.23293e-05
		0.934	4826	15	4811	30	4841	0.00619707	0.00613748		1	477.999	0.000715982	477.999	0.00143196	478	2.99574e-06	1.23293e-05
		0.9335	4829	15	4814	30	4844	0.00619323	0.00613748		1	478.999	0.000722742	478.999	0.00144548	479	3.01771e-06	1.23293e-05
		0.9334	4832	15	4817	30	4847	0.0061894	0.00613748		1	479.999	0.000729561	479.999	0.00145912	480	3.03984e-06	1.23293e-05
		0.9333	4835	15	4820	30	4850	0.00618557	0.00613748		1	480.999	0.000736438	480.999	0.00147288	481	3.06211e-06	1.23293e-05
		0.9331	4836	15	4821	30	4851	0.00618429	0.00613748		1	481.999	0.000743374	481.999	0.00148675	482	3.08454e-06	1.23293e-05
		0.9327	4837	15	4822	30	4852	0.00618302	0.00613748		1	482.999	0.00075037	482.998	0.00150074	483	3.10712e-06	1.23293e-05
		0.9324	4839	15	4824	30	4854	0.00618047	0.00613748		1	483.999	0.000757425	483.998	0.00151485	484	3.12985e-06	1.23293e-05
		0.9323	4842	15	4827	30	4857	0.00617665	0.00613748		1	484.999	0.00076454	484.998	0.00152908	485	3.15274e-06	1.23293e-05
		0.9322	4843	15	4828	30	4858	0.00617538	0.00613748		1	485.999	0.000771715	485.998	0.00154343	486	3.17578e-06	1.23293e-05
		0.932	4845	15	4830	30	4860	0.00617284	0.00613748		1	486.999	0.00077895	486.998	0.0015579	487	3.19897e-06	1.23293e-05
		0.9319	4846	15	4831	30	4861	0.00617157	0.00613748		1	487.999	0.000786246	487.998	0.00157249	488	3.22232e-06	1.23293e-05
		0.9317	4847	15	4832	30	4862	0.0061703	0.00613748		1	488.999	0.000793602	488.998	0.0015872	489	3.24582e-06	1.23293e-05
		0.9315	4848	15	4833	30	4863	0.00616903	0.00613748		1	489.999	0.00080102	489.998	0.00160204	490	3.26947e-06	1.23293e-05
		0.9309	4850	15	4835	30	4865	0.0061665	0.00613748		1	490.999	0.0008085	490.998	0.001617	491	3.29328e-06	1.23293e-05
		0.9305	4851	15	4836	30	4866	0.00616523	0.00613748		1	491.999	0.000816041	491.998	0.00163208	492	3.31724e-06	1.23293e-05
		0.9299	4852	15	4837	30	4867	0.00616396	0.00613748		1	492.999	0.000823644	492.998	0.00164729	493	3.34136e-06	1.23293e-05
		0.9298	4862	15	4847	30	4877	0.00615132	0.00613748		1	493.999	0.00083131	493.998	0.00166262	494	3.36563e-06	1.23293e-05
		0.9297	4863	15	4848	30	4878	0.00615006	0.00613748		1	494.999	0.000839038	494.998	0.00167808	495	3.39005e-06	1.23293e-05
		0.9296	4865	15	4850	30	4880	0.00614754	0.00613748		1	495.999	0.000846829	495.998	0.00169366	496	3.41463e-06	1.23293e-05
		0.9295	4866	15	4851	30	4881	0.00614628	0.00613748		1	496.999	0.000854683	496.998	0.00170937	497	3.43937e-06	1.23293e-05
		0.9292	4869	15	4854	30	4884	0.00614251	0.00613748		1	497.999	0.0008626	497.998	0.0017252	498	3.46426e-06	1.23293e-05
		0.9286	4870	15	4855	30	4885	0.00614125	0.00613748		1	498.999	0.000870581	498.998	0.00174116	499	3.4893e-06	1.23293e-05
		0.9283	4871	15	4856	30	4886	0.00613999	0.00613748		1	499.999	0.000878626	499.998	0.00175725	500	3.51451e-06	1.23293e-05
		0.9282	4872	15	4857	30	4887	0.00613874	0.00613748		1	500.999	0.000886736	500.998	0.00177347	501	3.53986e-06	1.23293e-05
		0.9274	4873	15	4858	30	4888	0.00613748	0.00613748		1	501.999	0.00089491	501.998	0.00178982	502	3.56538e-06	1.23293e-05
		0.9273	4873	16	4857	32	4889	0.00654531	0.00652928		1	502.999	0.000903148	502.998	0.0018063	503	3.59105e-06	1.23293e-05
		0.9272	4875	16	4859	32	4891	0.00654263	0.00652928		1	503.999	0.000911452	503.998	0.0018229	504	3.61687e-06	1.23293e-05
		0.927	4876	16	4860	32	4892	0.00654129	0.00652928		1	504.999	0.000919821	504.998	0.00183964	505	3.64285e-06	1.23293e-05
		0.9267	4877	16	4861	32	4893	0.00653996	0.00652928		1	505.999	0.000928255	505.998	0.00185651	506	3.66899e-06	1.23293e-05
		0.9266	4879	16	4863	32	4895	0.00653728	0.00652928		1	506.999	0.000936756	506.998	0.00187351	507	3.69529e-06	1.23293e-05
		0.9263	4880	16	4864	32	4896	0.00653595	0.00652928		1	507.999	0.000945322	507.998	0.00189064	508	3.72174e-06	1.23293e-05
		0.9262	4884	16	4868	32	4900	0.00653061	0.00652928		1	508.999	0.000953955	508.998	0.00190791	509	3.74835e-06	1.23293e-05
		0.9255	4885	16	4869	32	4901	0.00652928	0.00652928		1	509.999	0.000962655	509.998	0.00192531	510	3.77512e-06	1.23293e-05
		0.9252	4885	17	4868	34	4902	0.00693594	0.00693594		1	510.999	0.000971421	510.998	0.00194284	511	3.80204e-06	1.23293e-05
		0.9251	4886	18	4868	36	4904	0.00734095	0.00731856		1	511.999	0.000980255	511.998	0.00196051	512	3.82912e-06	1.23293e-05
		0.925	4888	18	4870	36	4906	0.00733795	0.00731856		1	512.999	0.000989156	512.998	0.00197831	513	3.85636e-06	1.23293e-05
		0.9247	4892	18	4874	36	4910	0.00733198	0.00731856		1	513.999	0.000998125	513.998	0.00199625	514	3.88376e-06	1.23293e-05
		0.924	4897	18	4879	36	4915	0.00732452	0.00731856		1	514.999	0.00100716	514.998	0.00201432	515	3.91131e-06	1.23293e-05
		0.9238	4898	18	4880	36	4916	0.00732303	0.00731856		1	515.999	0.00101627	515.998	0.00203253	516	3.93902e-06	1.23293e-05
		0.9236	4899	18	4881	36	4917	0.00732154	0.00731856		1	516.999	0.00102544	516.998	0.00205088	517	3.96689e-06	1.23293e-05
		0.9234	4900	18	4882	36	4918	0.00732005	0.00731856		1	517.999	0.00103468	517.998	0.00206937	518	3.99492e-06	1.23293e-05
		0.923	4901	18	4883	36	4919	0.00731856	0.00731856		1	518.999	0.001044	518.998	0.00208799	519	4.0231e-06	1.23293e-05
		0.9225	4901	19	4882	38	4920	0.00772358	0.00768919		1	519.999	0.00105338	519.998	0.00210675	520	4.05145e-06	1.23293e-05
		0.9224	4902	19	4883	38	4921	0.00772201	0.00768919		1	520.999	0.00106283	520.998	0.00212565	521	4.07995e-06	1.23293e-05
		0.9223	4903	19	4884	38	4922	0.00772044	0.00768919		1	521.999	0.00107235	521.998	0.00214469	522	4.10861e-06	1.23293e-05
		0.9221	4904	19	4885	38	4923	0.00771887	0.00768919		1	522.999	0.00108194	522.998	0.00216387	523	4.13743e-06	1.23293e-05
		0.9219	4905	19	4886	38	4924	0.0077173	0.00768919		1	523.999	0.0010916	523.998	0.0021832	524	4.1664e-06	1.23293e-05
		0.9217	4906	19	4887	38	4925	0.00771574	0.00768919		1	524.999	0.00110133	524.998	0.00220266	525	4.19554e-06	1.23293e-05
		0.9214	4907	19	4888	38	4926	0.00771417	0.00768919		1	525.999	0.00111113	525.998	0.00222226	526	4.22483e-06	1.23293e-05
		0.9211	4912	19	4893	38	4931	0.00770635	0.00768919		1	526.999	0.001121	526.998	0.00224201	527	4.25429e-06	1.23293e-05
		0.921	4913	19	4894	38	4932	0.00770479	0.00768919		1	527.999	0.00113095	527.998	0.0022619	528	4.2839e-06	1.23293e-05
		0.9208	4915	19	4896	38	4934	0.00770166	0.00768919		1	528.999	0.00114097	528.998	0.00228193	529	4.31367e-06	1.23293e-05
		0.9205	4916	19	4897	38	4935	0.0077001	0.00768919		1	529.999	0.00115105	529.998	0.00230211	530	4.3436e-06	1.23293e-05
		0.9203	4917	19	4898	38	4936	0.00769854	0.00768919		1	530.999	0.00116121	530.998	0.00232243	531	4.37369e-06	1.23293e-05
		0.9202	4918	19	4899	38	4937	0.00769698	0.00768919		1	531.999	0.00117145	531.998	0.0023429	532	4.40394e-06	1.23293e-05
		0.9201	4919	19	4900	38	4938	0.00769542	0.00768919		1	532.999	0.00118175	532.998	0.00236351	533	4.43435e-06	1.23293e-05
		0.9196	4920	19	4901	38	4939	0.00769387	0.00768919		1	533.999	0.00119213	533.998	0.00238426	534	4.46491e-06	1.23293e-05
		0.9188	4921	19	4902	38	4940	0.00769231	0.00768919		1	534.999	0.00120258	534.998	0.00240517	535	4.49564e-06	1.23293e-05
		0.9184	4922	19	4903	38	4941	0.00769075	0.00768919		1	535.999	0.00121311	535.998	0.00242622	536	4.52652e-06	1.23293e-05
		0.9182	4923	19	4904	38	4942	0.00768919	0.00768919		1	536.999	0.00122371	536.998	0.00244741	537	4.55757e-06	1.23293e-05
		0.9181	4923	20	4903	40	4943	0.00809225	0.00802568		1	537.999	0.00123438	537.998	0.00246876	538	4.58877e-06	1.23293e-05
		0.918	4924	20	4904	40	4944	0.00809061	0.00802568		1	538.999	0.00124513	538.998	0.00249025	539	4.62014e-06	1.23293e-05
		0.9175	4925	20	4905	40	4945	0.00808898	0.00802568		1	539.999	0.00125595	539.997	0.0025119	540	4.65166e-06	1.23293e-05
		0.9174	4926	20	4906	40	4946	0.00808734	0.00802568		1	540.999	0.00126684	540.997	0.00253369	541	4.68334e-06	1.23293e-05
		0.9173	4928	20	4908	40	4948	0.00808407	0.00802568		1	541.999	0.00127782	541.997	0.00255563	542	4.71518e-06	1.23293e-05
		0.9172	4929	20	4909	40	4949	0.00808244	0.00802568		1	542.999	0.00128886	542.997	0.00257772	543	4.74719e-06	1.23293e-05
		0.9167	4930	20	4910	40	4950	0.00808081	0.00802568		1	543.999	0.00129998	543.997	0.00259997	544	4.77935e-06	1.23293e-05
		0.9166	4932	20	4912	40	4952	0.00807754	0.00802568		1	544.999	0.00131118	544.997	0.00262236	545	4.81167e-06	1.23293e-05
		0.9165	4933	20	4913	40	4953	0.00807591	0.00802568		1	545.999	0.00132245	545.997	0.00264491	546	4.84415e-06	1.23293e-05
		0.9163	4934	20	4914	40	4954	0.00807428	0.00802568		1	546.999	0.0013338	546.997	0.0026676	547	4.87679e-06	1.23293e-05
		0.9162	4935	20	4915	40	4955	0.00807265	0.00802568		1	547.999	0.00134523	547.997	0.00269046	548	4.90959e-06	1.23293e-05
		0.9161	4936	20	4916	40	4956	0.00807103	0.00802568		1	548.999	0.00135673	548.997	0.00271346	549	4.94255e-06	1.23293e-05
		0.9159	4938	20	4918	40	4958	0.00806777	0.00802568		1	549.999	0.00136831	549.997	0.00273662	550	4.97567e-06	1.23293e-05
		0.9151	4939	20	4919	40	4959	0.00806614	0.00802568		1	550.999	0.00137997	550.997	0.00275993	551	5.00895e-06	1.23293e-05
		0.9148	4946	20	4926	40	4966	0.00805477	0.00802568		1	551.999	0.0013917	551.997	0.0027834	552	5.04239e-06	1.23293e-05
		0.9146	4947	20	4927	40	4967	0.00805315	0.00802568		1	552.999	0.00140351	552.997	0.00280702	553	5.07599e-06	1.23293e-05
		0.9139	4948	20	4928	40	4968	0.00805153	0.00802568		1	553.999	0.0014154	553.997	0.0028308	554	5.10974e-06	1.23293e-05
		0.9135	4949	20	4929	40	4969	0.00804991	0.00802568		1	554.999	0.00142737	554.997	0.00285473	555	5.14366e-06	1.23293e-05
		0.9133	4950	20	4930	40	4970	0.00804829	0.00802568		1	555.999	0.00143941	555.997	0.00287882	556	5.17774e-06	1.23293e-05
		0.913	4952	20	4932	40	4972	0.00804505	0.00802568		1	556.999	0.00145154	556.997	0.00290307	557	5.21198e-06	1.23293e-05
		0.9129	4953	20	4933	40	4973	0.00804343	0.00802568		1	557.999	0.00146374	557.997	0.00292748	558	5.24637e-06	1.23293e-05
		0.9128	4954	20	4934	40	4974	0.00804182	0.00802568		1	558.999	0.00147602	558.997	0.00295204	559	5.28093e-06	1.23293e-05
		0.9123	4955	20	4935	40	4975	0.0080402	0.00802568		1	559.999	0.00148838	559.997	0.00297676	560	5.31565e-06	1.23293e-05
		0.9119	4956	20	4936	40	4976	0.00803859	0.00802568		1	560.998	0.00150082	560.997	0.00300164	561	5.35052e-06	1.23293e-05
		0.9118	4958	20	4938	40	4978	0.00803536	0.00802568		1	561.998	0.00151334	561.997	0.00302668	562	5.38556e-06	1.23293e-05
		0.9116	4959	20	4939	40	4979	0.00803374	0.00802568		1	562.998	0.00152594	562.997	0.00305189	563	5.42076e-06	1.23293e-05
		0.9115	4960	20	4940	40	4980	0.00803213	0.00802568		1	563.998	0.00153862	563.997	0.00307725	564	5.45611e-06	1.23293e-05
		0.9114	4962	20	4942	40	4982	0.0080289	0.00802568		1	564.998	0.00155138	564.997	0.00310277	565	5.49163e-06	1.23293e-05
		0.9111	4963	20	4943	40	4983	0.00802729	0.00802568		1	565.998	0.00156423	565.997	0.00312845	566	5.5273e-06	1.23293e-05
		0.9108	4964	20	4944	40	4984	0.00802568	0.00802568		1	566.998	0.00157715	566.997	0.0031543	567	5.56313e-06	1.23293e-05
		0.9102	4964	21	4943	42	4985	0.00842528	0.00832178		1	567.998	0.00159015	567.997	0.0031803	568	5.59913e-06	1.23293e-05
		0.91	4965	21	4944	42	4986	0.00842359	0.00832178		1	568.998	0.00160324	568.997	0.00320647	569	5.63528e-06	1.23293e-05
		0.9099	4966	21	4945	42	4987	0.0084219	0.00832178		1	569.998	0.0016164	569.997	0.00323281	570	5.67159e-06	1.23293e-05
		0.9098	4967	21	4946	42	4988	0.00842021	0.00832178		1	570.998	0.00162965	570.997	0.0032593	571	5.70806e-06	1.23293e-05
		0.9096	4970	21	4949	42	4991	0.00841515	0.00832178		1	571.998	0.00164298	571.997	0.00328597	572	5.7447e-06	1.23293e-05
		0.9093	4972	21	4951	42	4993	0.00841178	0.00832178		1	572.998	0.0016564	572.997	0.00331279	573	5.78149e-06	1.23293e-05
		0.9089	4973	21	4952	42	4994	0.00841009	0.00832178		1	573.998	0.00166989	573.997	0.00333978	574	5.81844e-06	1.23293e-05
		0.9087	4974	21	4953	42	4995	0.00840841	0.00832178		1	574.998	0.00168347	574.997	0.00336694	575	5.85554e-06	1.23293e-05
		0.9085	4975	21	4954	42	4996	0.00840673	0.00832178		1	575.998	0.00169713	575.997	0.00339426	576	5.89281e-06	1.23293e-05
		0.9083	4980	21	4959	42	5001	0.00839832	0.00832178		1	576.998	0.00171087	576.997	0.00342175	577	5.93024e-06	1.23293e-05
		0.9082	4982	21	4961	42	5003	0.00839496	0.00832178		1	577.998	0.0017247	577.997	0.0034494	578	5.96783e-06	1.23293e-05
		0.9078	4983	21	4962	42	5004	0.00839329	0.00832178		1	578.998	0.00173861	578.997	0.00347723	579	6.00557e-06	1.23293e-05
		0.9076	4984	21	4963	42	5005	0.00839161	0.00832178		1	579.998	0.00175261	579.996	0.00350522	580	6.04348e-06	1.23293e-05
		0.9073	4986	21	4965	42	5007	0.00838826	0.00832178		1	580.998	0.00176669	580.996	0.00353337	581	6.08154e-06	1.23293e-05
		0.9072	4987	21	4966	42	5008	0.00838658	0.00832178		1	581.998	0.00178085	581.996	0.0035617	582	6.11976e-06	1.23293e-05
		0.907	4988	21	4967	42	5009	0.00838491	0.00832178		1	582.998	0.0017951	582.996	0.0035902	583	6.15814e-06	1.23293e-05
		0.9067	4990	21	4969	42	5011	0.00838156	0.00832178		1	583.998	0.00180943	583.996	0.00361886	584	6.19668e-06	1.23293e-05
		0.9066	4994	21	4973	42	5015	0.00837488	0.00832178		1	584.998	0.00182385	584.996	0.0036477	585	6.23538e-06	1.23293e-05
		0.9065	4995	21	4974	42	5016	0.00837321	0.00832178		1	585.998	0.00183835	585.996	0.0036767	586	6.27424e-06	1.23293e-05
		0.9059	4996	21	4975	42	5017	0.00837154	0.00832178		1	586.998	0.00185294	586.996	0.00370588	587	6.31325e-06	1.23293e-05
		0.9054	4997	21	4976	42	5018	0.00836987	0.00832178		1	587.998	0.00186761	587.996	0.00373523	588	6.35242e-06	1.23293e-05
		0.9053	4998	21	4977	42	5019	0.0083682	0.00832178		1	588.998	0.00188237	588.996	0.00376474	589	6.39176e-06	1.23293e-05
		0.9049	4999	21	4978	42	5020	0.00836653	0.00832178		1	589.998	0.00189722	589.996	0.00379444	590	6.43125e-06	1.23293e-05
		0.9048	5003	21	4982	42	5024	0.00835987	0.00832178		1	590.998	0.00191215	590.996	0.0038243	591	6.4709e-06	1.23293e-05
		0.9047	5004	21	4983	42	5025	0.00835821	0.00832178		1	591.998	0.00192717	591.996	0.00385434	592	6.5107e-06	1.23293e-05
		0.9036	5005	21	4984	42	5026	0.00835655	0.00832178		1	592.998	0.00194227	592.996	0.00388455	593	6.55067e-06	1.23293e-05
		0.9033	5007	21	4986	42	5028	0.00835322	0.00832178		1	593.998	0.00195746	593.996	0.00391493	594	6.59079e-06	1.23293e-05
		0.9032	5009	21	4988	42	5030	0.0083499	0.00832178		1	594.998	0.00197274	594.996	0.00394549	595	6.63107e-06	1.23293e-05
		0.903	5011	21	4990	42	5032	0.00834658	0.00832178		1	595.998	0.00198811	595.996	0.00397622	596	6.67151e-06	1.23293e-05
		0.9029	5016	21	4995	42	5037	0.0083383	0.00832178		1	596.998	0.00200356	596.996	0.00400713	597	6.7121e-06	1.23293e-05
		0.9022	5017	21	4996	42	5038	0.00833664	0.00832178		1	597.998	0.0020191	597.996	0.00403821	598	6.75286e-06	1.23293e-05
		0.9019	5018	21	4997	42	5039	0.00833499	0.00832178		1	598.998	0.00203473	598.996	0.00406947	599	6.79377e-06	1.23293e-05
		0.9018	5019	21	4998	42	5040	0.00833333	0.00832178		1	599.998	0.00205045	599.996	0.0041009	600	6.83484e-06	1.23293e-05
		0.9015	5020	21	4999	42	5041	0.00833168	0.00832178		1	600.998	0.00206626	600.996	0.00413251	601	6.87606e-06	1.23293e-05
		0.9014	5021	21	5000	42	5042	0.00833003	0.00832178		1	601.998	0.00208215	601.996	0.0041643	602	6.91745e-06	1.23293e-05
		0.9013	5022	21	5001	42	5043	0.00832838	0.00832178		1	602.998	0.00209813	602.996	0.00419627	603	6.95899e-06	1.23293e-05
		0.9012	5024	21	5003	42	5045	0.00832507	0.00832178		1	603.998	0.00211421	603.996	0.00422841	604	7.00069e-06	1.23293e-05
		0.9	5025	21	5004	42	5046	0.00832342	0.00832178		1	604.998	0.00213037	604.996	0.00426074	605	7.04254e-06	1.23293e-05
		0.8999	5026	21	5005	42	5047	0.00832178	0.00832178		1	605.998	0.00214662	605.996	0.00429324	606	7.08455e-06	1.23293e-05
		0.8994	5027	22	5005	44	5049	0.0087146	0.00869909		1	606.998	0.00216296	606.996	0.00432592	607	7.12672e-06	1.23293e-05
		0.8991	5028	22	5006	44	5050	0.00871287	0.00869909		1	607.998	0.00217939	607.996	0.00435878	608	7.16904e-06	1.23293e-05
		0.8987	5029	22	5007	44	5051	0.00871115	0.00869909		1	608.998	0.00219591	608.996	0.00439182	609	7.21153e-06	1.23293e-05
		0.8983	5031	22	5009	44	5053	0.0087077	0.00869909		1	609.998	0.00221252	609.996	0.00442504	610	7.25416e-06	1.23293e-05
		0.8982	5032	22	5010	44	5054	0.00870598	0.00869909		1	610.998	0.00222922	610.996	0.00445844	611	7.29696e-06	1.23293e-05
		0.8981	5033	22	5011	44	5055	0.00870425	0.00869909		1	611.998	0.00224601	611.996	0.00449202	612	7.33991e-06	1.23293e-05
		0.8975	5034	22	5012	44	5056	0.00870253	0.00869909		1	612.998	0.00226289	612.995	0.00452579	613	7.38302e-06	1.23293e-05
		0.8971	5035	22	5013	44	5057	0.00870081	0.00869909		1	613.998	0.00227987	613.995	0.00455973	614	7.42628e-06	1.23293e-05
		0.8965	5036	22	5014	44	5058	0.00869909	0.00869909		1	614.998	0.00229693	614.995	0.00459386	615	7.4697e-06	1.23293e-05
		0.8964	5036	23	5013	46	5059	0.00909271	0.00904799		1	615.998	0.00231409	615.995	0.00462817	616	7.51327e-06	1.23293e-05
		0.8961	5038	23	5015	46	5061	0.00908911	0.00904799		1	616.998	0.00233133	616.995	0.00466267	617	7.557e-06	1.23293e-05
		0.8959	5040	23	5017	46	5063	0.00908552	0.00904799		1	617.998	0.00234867	617.995	0.00469735	618	7.60089e-06	1.23293e-05
		0.8956	5041	23	5018	46	5064	0.00908373	0.00904799		1	618.998	0.0023661	618.995	0.00473221	619	7.64493e-06	1.23293e-05
		0.8955	5042	23	5019	46	5065	0.00908193	0.00904799		1	619.998	0.00238363	619.995	0.00476726	620	7.68912e-06	1.23293e-05
		0.8954	5045	23	5022	46	5068	0.00907656	0.00904799		1	620.998	0.00240124	620.995	0.00480249	621	7.73347e-06	1.23293e-05
		0.8947	5047	23	5024	46	5070	0.00907298	0.00904799		1	621.998	0.00241895	621.995	0.0048379	622	7.77798e-06	1.23293e-05
		0.8946	5049	23	5026	46	5072	0.0090694	0.00904799		1	622.998	0.00243675	622.995	0.00487351	623	7.82264e-06	1.23293e-05
		0.8941	5053	23	5030	46	5076	0.00906225	0.00904799		1	623.998	0.00245465	623.995	0.00490929	624	7.86746e-06	1.23293e-05
		0.8937	5054	23	5031	46	5077	0.00906047	0.00904799		1	624.998	0.00247263	624.995	0.00494527	625	7.91243e-06	1.23293e-05
		0.8934	5055	23	5032	46	5078	0.00905868	0.00904799		1	625.998	0.00249071	625.995	0.00498143	626	7.95756e-06	1.23293e-05
		0.8928	5057	23	5034	46	5080	0.00905512	0.00904799		1	626.997	0.00250889	626.995	0.00501778	627	8.00284e-06	1.23293e-05
		0.8926	5058	23	5035	46	5081	0.00905334	0.00904799		1	627.997	0.00252716	627.995	0.00505431	628	8.04827e-06	1.23293e-05
		0.8917	5059	23	5036	46	5082	0.00905155	0.00904799		1	628.997	0.00254552	628.995	0.00509104	629	8.09386e-06	1.23293e-05
		0.8916	5060	23	5037	46	5083	0.00904977	0.00904799		1	629.997	0.00256397	629.995	0.00512795	630	8.1396e-06	1.23293e-05
		0.8913	5061	23	5038	46	5084	0.00904799	0.00904799		1	630.997	0.00258252	630.995	0.00516505	631	8.1855e-06	1.23293e-05
		0.8912	5061	24	5037	48	5085	0.00943953	0.00934761		1	631.997	0.00260117	631.995	0.00520234	632	8.23155e-06	1.23293e-05
		0.8908	5062	24	5038	48	5086	0.00943767	0.00934761		1	632.997	0.00261991	632.995	0.00523982	633	8.27775e-06	1.23293e-05
		0.8905	5065	24	5041	48	5089	0.00943211	0.00934761		1	633.997	0.00263874	633.995	0.00527749	634	8.32411e-06	1.23293e-05
		0.8898	5066	24	5042	48	5090	0.00943026	0.00934761		1	634.997	0.00265767	634.995	0.00531534	635	8.37062e-06	1.23293e-05
		0.8897	5067	24	5043	48	5091	0.0094284	0.00934761		1	635.997	0.0026767	635.995	0.00535339	636	8.41728e-06	1.23293e-05
		0.8896	5068	24	5044	48	5092	0.00942655	0.00934761		1	636.997	0.00269582	636.995	0.00539163	637	8.4641e-06	1.23293e-05
		0.8891	5069	24	5045	48	5093	0.0094247	0.00934761		1	637.997	0.00271503	637.995	0.00543006	638	8.51107e-06	1.23293e-05
		0.8888	5070	24	5046	48	5094	0.00942285	0.00934761		1	638.997	0.00273434	638.995	0.00546869	639	8.55819e-06	1.23293e-05
		0.8885	5071	24	5047	48	5095	0.009421	0.00934761		1	639.997	0.00275375	639.994	0.0055075	640	8.60547e-06	1.23293e-05
		0.8883	5073	24	5049	48	5097	0.0094173	0.00934761		1	640.997	0.00277325	640.994	0.00554651	641	8.6529e-06	1.23293e-05
		0.8877	5074	24	5050	48	5098	0.00941546	0.00934761		1	641.997	0.00279285	641.994	0.00558571	642	8.70048e-06	1.23293e-05
		0.8873	5076	24	5052	48	5100	0.00941176	0.00934761		1	642.997	0.00281255	642.994	0.0056251	643	8.74821e-06	1.23293e-05
		0.8872	5077	24	5053	48	5101	0.00940992	0.00934761		1	643.997	0.00283234	643.994	0.00566469	644	8.7961e-06	1.23293e-05
		0.887	5078	24	5054	48	5102	0.00940808	0.00934761		1	644.997	0.00285223	644.994	0.00570447	645	8.84413e-06	1.23293e-05
		0.8868	5079	24	5055	48	5103	0.00940623	0.00934761		1	645.997	0.00287222	645.994	0.00574444	646	8.89232e-06	1.23293e-05
		0.8854	5080	24	5056	48	5104	0.00940439	0.00934761		1	646.997	0.0028923	646.994	0.00578461	647	8.94066e-06	1.23293e-05
		0.8853	5082	24	5058	48	5106	0.00940071	0.00934761		1	647.997	0.00291249	647.994	0.00582497	648	8.98915e-06	1.23293e-05
		0.8849	5084	24	5060	48	5108	0.00939702	0.00934761		1	648.997	0.00293277	648.994	0.00586553	649	9.0378e-06	1.23293e-05
		0.8843	5085	24	5061	48	5109	0.00939518	0.00934761		1	649.997	0.00295314	649.994	0.00590628	650	9.08659e-06	1.23293e-05
		0.8842	5088	24	5064	48	5112	0.00938967	0.00934761		1	650.997	0.00297362	650.994	0.00594723	651	9.13554e-06	1.23293e-05
		0.8839	5089	24	5065	48	5113	0.00938783	0.00934761		1	651.997	0.00299419	651.994	0.00598838	652	9.18463e-06	1.23293e-05
		0.8837	5091	24	5067	48	5115	0.00938416	0.00934761		1	652.997	0.00301486	652.994	0.00602972	653	9.23388e-06	1.23293e-05
		0.8836	5093	24	5069	48	5117	0.0093805	0.00934761		1	653.997	0.00303563	653.994	0.00607126	654	9.28328e-06	1.23293e-05
		0.8833	5094	24	5070	48	5118	0.00937866	0.00934761		1	654.997	0.0030565	654.994	0.006113	655	9.33283e-06	1.23293e-05
		0.883	5095	24	5071	48	5119	0.00937683	0.00934761		1	655.997	0.00307747	655.994	0.00615494	656	9.38253e-06	1.23293e-05
		0.8828	5096	24	5072	48	5120	0.009375	0.00934761		1	656.997	0.00309853	656.994	0.00619707	657	9.43237e-06	1.23293e-05
		0.8827	5097	24	5073	48	5121	0.00937317	0.00934761		1	657.997	0.0031197	657.994	0.0062394	658	9.48237e-06	1.23293e-05
		0.8821	5098	24	5074	48	5122	0.00937134	0.00934761		1	658.997	0.00314097	658.994	0.00628193	659	9.53252e-06	1.23293e-05
		0.8814	5099	24	5075	48	5123	0.00936951	0.00934761		1	659.997	0.00316233	659.994	0.00632466	660	9.58282e-06	1.23293e-05
		0.8812	5100	24	5076	48	5124	0.00936768	0.00934761		1	660.997	0.0031838	660.994	0.00636759	661	9.63327e-06	1.23293e-05
		0.8809	5101	24	5077	48	5125	0.00936585	0.00934761		1	661.997	0.00320536	661.994	0.00641072	662	9.68386e-06	1.23293e-05
		0.8805	5103	24	5079	48	5127	0.0093622	0.00934761		1	662.997	0.00322702	662.994	0.00645405	663	9.73461e-06	1.23293e-05
		0.8804	5107	24	5083	48	5131	0.0093549	0.00934761		1	663.997	0.00324879	663.994	0.00649758	664	9.78551e-06	1.23293e-05
		0.8803	5108	24	5084	48	5132	0.00935308	0.00934761		1	664.997	0.00327065	664.993	0.00654131	665	9.83655e-06	1.23293e-05
		0.88	5109	24	5085	48	5133	0.00935126	0.00934761		1	665.997	0.00329262	665.993	0.00658524	666	9.88774e-06	1.23293e-05
		0.8794	5111	24	5087	48	5135	0.00934761	0.00934761		1	666.997	0.00331469	666.993	0.00662937	667	9.93909e-06	1.23293e-05
		0.8793	5111	25	5086	50	5136	0.0097352	0.0096302		1	667.997	0.00333685	667.993	0.0066737	668	9.99058e-06	1.23293e-05
		0.8789	5112	25	5087	50	5137	0.00973331	0.0096302		1	668.997	0.00335912	668.993	0.00671824	669	1.00422e-05	1.23293e-05
		0.8788	5114	25	5089	50	5139	0.00972952	0.0096302		1	669.997	0.00338149	669.993	0.00676298	670	1.0094e-05	1.23293e-05
		0.8786	5115	25	5090	50	5140	0.00972763	0.0096302		1	670.997	0.00340396	670.993	0.00680792	671	1.01459e-05	1.23293e-05
		0.8783	5116	25	5091	50	5141	0.00972573	0.0096302		1	671.997	0.00342653	671.993	0.00685307	672	1.0198e-05	1.23293e-05
		0.8781	5117	25	5092	50	5142	0.00972384	0.0096302		1	672.997	0.00344921	672.993	0.00689842	673	1.02502e-05	1.23293e-05
		0.8776	5118	25	5093	50	5143	0.00972195	0.0096302		1	673.997	0.00347198	673.993	0.00694397	674	1.03026e-05	1.23293e-05
		0.8775	5119	25	5094	50	5144	0.00972006	0.0096302		1	674.997	0.00349486	674.993	0.00698972	675	1.03551e-05	1.23293e-05
		0.8773	5120	25	5095	50	5145	0.00971817	0.0096302		1	675.996	0.00351784	675.993	0.00703569	676	1.04078e-05	1.23293e-05
		0.8772	5122	25	5097	50	5147	0.0097144	0.0096302		1	676.996	0.00354093	676.993	0.00708185	677	1.04606e-05	1.23293e-05
		0.8763	5123	25	5098	50	5148	0.00971251	0.0096302		1	677.996	0.00356411	677.993	0.00712822	678	1.05136e-05	1.23293e-05
		0.8762	5124	25	5099	50	5149	0.00971062	0.0096302		1	678.996	0.0035874	678.993	0.0071748	679	1.05667e-05	1.23293e-05
		0.8757	5125	25	5100	50	5150	0.00970874	0.0096302		1	679.996	0.00361079	679.993	0.00722158	680	1.062e-05	1.23293e-05
		0.8754	5126	25	5101	50	5151	0.00970685	0.0096302		1	680.996	0.00363428	680.993	0.00726857	681	1.06734e-05	1.23293e-05
		0.8752	5129	25	5104	50	5154	0.0097012	0.0096302		1	681.996	0.00365788	681.993	0.00731576	682	1.07269e-05	1.23293e-05
		0.875	5130	25	5105	50	5155	0.00969932	0.0096302		1	682.996	0.00368158	682.993	0.00736316	683	1.07806e-05	1.23293e-05
		0.8747	5131	25	5106	50	5156	0.00969744	0.0096302		1	683.996	0.00370539	683.993	0.00741077	684	1.08345e-05	1.23293e-05
		0.8745	5132	25	5107	50	5157	0.00969556	0.0096302		1	684.996	0.00372929	684.993	0.00745859	685	1.08885e-05	1.23293e-05
		0.8742	5133	25	5108	50	5158	0.00969368	0.0096302		1	685.996	0.00375331	685.992	0.00750661	686	1.09426e-05	1.23293e-05
		0.8738	5134	25	5109	50	5159	0.0096918	0.0096302		1	686.996	0.00377742	686.992	0.00755484	687	1.09969e-05	1.23293e-05
		0.8737	5136	25	5111	50	5161	0.00968804	0.0096302		1	687.996	0.00380164	687.992	0.00760328	688	1.10513e-05	1.23293e-05
		0.8736	5137	25	5112	50	5162	0.00968617	0.0096302		1	688.996	0.00382597	688.992	0.00765193	689	1.11059e-05	1.23293e-05
		0.8731	5138	25	5113	50	5163	0.00968429	0.0096302		1	689.996	0.00385039	689.992	0.00770079	690	1.11606e-05	1.23293e-05
		0.8727	5141	25	5116	50	5166	0.00967867	0.0096302		1	690.996	0.00387493	690.992	0.00774986	691	1.12154e-05	1.23293e-05
		0.8725	5142	25	5117	50	5167	0.0096768	0.0096302		1	691.996	0.00389957	691.992	0.00779913	692	1.12704e-05	1.23293e-05
		0.8718	5143	25	5118	50	5168	0.00967492	0.0096302		1	692.996	0.00392431	692.992	0.00784862	693	1.13256e-05	1.23293e-05
		0.8717	5144	25	5119	50	5169	0.00967305	0.0096302		1	693.996	0.00394916	693.992	0.00789832	694	1.13809e-05	1.23293e-05
		0.8713	5145	25	5120	50	5170	0.00967118	0.0096302		1	694.996	0.00397411	694.992	0.00794822	695	1.14363e-05	1.23293e-05
		0.8712	5146	25	5121	50	5171	0.00966931	0.0096302		1	695.996	0.00399917	695.992	0.00799834	696	1.14919e-05	1.23293e-05
		0.8711	5147	25	5122	50	5172	0.00966744	0.0096302		1	696.996	0.00402434	696.992	0.00804867	697	1.15476e-05	1.23293e-05
		0.8698	5148	25	5123	50	5173	0.00966557	0.0096302		1	697.996	0.00404961	697.992	0.00809921	698	1.16035e-05	1.23293e-05
		0.8689	5149	25	5124	50	5174	0.0096637	0.0096302		1	698.996	0.00407498	698.992	0.00814996	699	1.16595e-05	1.23293e-05
		0.8687	5150	25	5125	50	5175	0.00966184	0.0096302		1	699.996	0.00410046	699.992	0.00820093	700	1.17156e-05	1.23293e-05
		0.8686	5151	25	5126	50	5176	0.00965997	0.0096302		1	700.996	0.00412605	700.992	0.00825211	701	1.17719e-05	1.23293e-05
		0.8684	5152	25	5127	50	5177	0.0096581	0.0096302		1	701.996	0.00415175	701.992	0.0083035	702	1.18283e-05	1.23293e-05
		0.8682	5153	25	5128	50	5178	0.00965624	0.0096302		1	702.996	0.00417755	702.992	0.0083551	703	1.18849e-05	1.23293e-05
		0.8681	5154	25	5129	50	5179	0.00965437	0.0096302		1	703.996	0.00420346	703.992	0.00840691	704	1.19416e-05	1.23293e-05
		0.8675	5155	25	5130	50	5180	0.00965251	0.0096302		1	704.996	0.00422947	704.992	0.00845894	705	1.19985e-05	1.23293e-05
		0.8674	5156	25	5131	50	5181	0.00965065	0.0096302		1	705.996	0.00425559	705.991	0.00851119	706	1.20555e-05	1.23293e-05
		0.8673	5157	25	5132	50	5182	0.00964878	0.0096302		1	706.996	0.00428182	706.991	0.00856365	707	1.21127e-05	1.23293e-05
		0.8666	5158	25	5133	50	5183	0.00964692	0.0096302		1	707.996	0.00430816	707.991	0.00861632	708	1.21699e-05	1.23293e-05
		0.8665	5159	25	5134	50	5184	0.00964506	0.0096302		1	708.996	0.0043346	708.991	0.00866921	709	1.22274e-05	1.23293e-05
		0.866	5161	25	5136	50	5186	0.00964134	0.0096302		1	709.996	0.00436115	709.991	0.00872231	710	1.22849e-05	1.23293e-05
		0.8659	5162	25	5137	50	5187	0.00963948	0.0096302		1	710.996	0.00438781	710.991	0.00877563	711	1.23427e-05	1.23293e-05
		0.8658	5164	25	5139	50	5189	0.00963577	0.0096302		1	711.996	0.00441458	711.991	0.00882916	712	1.24005e-05	1.23293e-05
		0.8652	5165	25	5140	50	5190	0.00963391	0.0096302		1	712.996	0.00444145	712.991	0.00888291	713	1.24585e-05	1.23293e-05
		0.865	5166	25	5141	50	5191	0.00963206	0.0096302		1	713.996	0.00446844	713.991	0.00893687	714	1.25166e-05	1.23293e-05
		0.8647	5167	25	5142	50	5192	0.0096302	0.0096302		1	714.996	0.00449553	714.991	0.00899106	715	1.25749e-05	1.23293e-05
		0.8645	5167	26	5141	52	5193	0.0100135	0.00998464		1	715.995	0.00452273	715.991	0.00904546	716	1.26333e-05	1.23293e-05
		0.8639	5168	26	5142	52	5194	0.0100116	0.00998464		1	716.995	0.00455004	716.991	0.00910007	717	1.26919e-05	1.23293e-05
		0.8637	5169	26	5143	52	5195	0.0100096	0.00998464		1	717.995	0.00457745	717.991	0.00915491	718	1.27506e-05	1.23293e-05
		0.8634	5170	26	5144	52	5196	0.0100077	0.00998464		1	718.995	0.00460498	718.991	0.00920996	719	1.28094e-05	1.23293e-05
		0.8627	5171	26	5145	52	5197	0.0100058	0.00998464		1	719.995	0.00463261	719.991	0.00926523	720	1.28684e-05	1.23293e-05
		0.8619	5172	26	5146	52	5198	0.0100038	0.00998464		1	720.995	0.00466036	720.991	0.00932071	721	1.29275e-05	1.23293e-05
		0.8611	5173	26	5147	52	5199	0.0100019	0.00998464		1	721.995	0.00468821	721.991	0.00937642	722	1.29867e-05	1.23293e-05
		0.8606	5174	26	5148	52	5200	0.01	0.00998464		1	722.995	0.00471617	722.991	0.00943235	723	1.30461e-05	1.23293e-05
		0.8605	5180	26	5154	52	5206	0.00998847	0.00998464		1	723.995	0.00474425	723.991	0.00948849	724	1.31057e-05	1.23293e-05
		0.8599	5181	26	5155	52	5207	0.00998656	0.00998464		1	724.995	0.00477243	724.99	0.00954486	725	1.31653e-05	1.23293e-05
		0.8598	5182	26	5156	52	5208	0.00998464	0.00998464		1	725.995	0.00480072	725.99	0.00960144	726	1.32251e-05	1.23293e-05
		0.8596	5182	27	5155	54	5209	0.0103667	0.0102877		1	726.995	0.00482912	726.99	0.00965824	727	1.32851e-05	1.23293e-05
		0.8592	5183	27	5156	54	5210	0.0103647	0.0102877		1	727.995	0.00485763	727.99	0.00971527	728	1.33452e-05	1.23293e-05
		0.8589	5193	27	5166	54	5220	0.0103448	0.0102877		1	728.995	0.00488626	728.99	0.00977251	729	1.34054e-05	1.23293e-05
		0.8586	5194	27	5167	54	5221	0.0103428	0.0102877		1	729.995	0.00491499	729.99	0.00982998	730	1.34657e-05	1.23293e-05
		0.8581	5195	27	5168	54	5222	0.0103409	0.0102877		1	730.995	0.00494383	730.99	0.00988767	731	1.35262e-05	1.23293e-05
		0.8579	5202	27	5175	54	5229	0.010327	0.0102877		1	731.995	0.00497279	731.99	0.00994558	732	1.35869e-05	1.23293e-05
		0.8576	5208	27	5181	54	5235	0.0103152	0.0102877		1	732.995	0.00500185	732.99	0.0100037	733	1.36476e-05	1.23293e-05
		0.8572	5209	27	5182	54	5236	0.0103132	0.0102877		1	733.995	0.00503103	733.99	0.0100621	734	1.37085e-05	1.23293e-05
		0.8566	5213	27	5186	54	5240	0.0103053	0.0102877		1	734.995	0.00506032	734.99	0.0101206	735	1.37696e-05	1.23293e-05
		0.8562	5214	27	5187	54	5241	0.0103034	0.0102877		1	735.995	0.00508972	735.99	0.0101794	736	1.38308e-05	1.23293e-05
		0.8556	5215	27	5188	54	5242	0.0103014	0.0102877		1	736.995	0.00511923	736.99	0.0102385	737	1.38921e-05	1.23293e-05
		0.8554	5216	27	5189	54	5243	0.0102994	0.0102877		1	737.995	0.00514885	737.99	0.0102977	738	1.39535e-05	1.23293e-05
		0.8552	5217	27	5190	54	5244	0.0102975	0.0102877		1	738.995	0.00517858	738.99	0.0103572	739	1.40151e-05	1.23293e-05
		0.855	5218	27	5191	54	5245	0.0102955	0.0102877		1	739.995	0.00520843	739.99	0.0104169	740	1.40768e-05	1.23293e-05
		0.8548	5219	27	5192	54	5246	0.0102936	0.0102877		1	740.995	0.00523839	740.99	0.0104768	741	1.41387e-05	1.23293e-05
		0.8543	5220	27	5193	54	5247	0.0102916	0.0102877		1	741.995	0.00526845	741.989	0.0105369	742	1.42007e-05	1.23293e-05
		0.8538	5221	27	5194	54	5248	0.0102896	0.0102877		1	742.995	0.00529864	742.989	0.0105973	743	1.42628e-05	1.23293e-05
		0.8534	5222	27	5195	54	5249	0.0102877	0.0102877		1	743.995	0.00532893	743.989	0.0106579	744	1.43251e-05	1.23293e-05
		0.8533	5222	28	5194	56	5250	0.0106667	0.0106646		1	744.995	0.00535934	744.989	0.0107187	745	1.43875e-05	1.23293e-05
		0.8527	5223	28	5195	56	5251	0.0106646	0.0106646		1	745.995	0.00538986	745.989	0.0107797	746	1.445e-05	1.23293e-05
		0.8522	5223	29	5194	58	5252	0.0110434	0.0110203		1	746.995	0.00542049	746.989	0.010841	747	1.45127e-05	1.23293e-05
		0.8516	5225	29	5196	58	5254	0.0110392	0.0110203		1	747.995	0.00545123	747.989	0.0109025	748	1.45755e-05	1.23293e-05
		0.8511	5226	29	5197	58	5255	0.0110371	0.0110203		1	748.995	0.00548209	748.989	0.0109642	749	1.46384e-05	1.23293e-05
		0.8509	5232	29	5203	58	5261	0.0110245	0.0110203		1	749.994	0.00551306	749.989	0.0110261	750	1.47015e-05	1.23293e-05
		0.8506	5234	29	5205	58	5263	0.0110203	0.0110203		1	750.994	0.00554415	750.989	0.0110883	751	1.47647e-05	1.23293e-05
		0.8505	5235	30	5205	60	5265	0.011396	0.0113679		1	751.994	0.00557535	751.989	0.0111507	752	1.48281e-05	1.23293e-05
		0.8502	5237	30	5207	60	5267	0.0113917	0.0113679		1	752.994	0.00560666	752.989	0.0112133	753	1.48915e-05	1.23293e-05
		0.8494	5238	30	5208	60	5268	0.0113895	0.0113679		1	753.994	0.00563809	753.989	0.0112762	754	1.49551e-05	1.23293e-05
		0.8493	5239	30	5209	60	5269	0.0113874	0.0113679		1	754.994	0.00566963	754.989	0.0113393	755	1.50189e-05	1.23293e-05
		0.8489	5240	30	5210	60	5270	0.0113852	0.0113679		1	755.994	0.00570128	755.989	0.0114026	756	1.50828e-05	1.23293e-05
		0.8482	5242	30	5212	60	5272	0.0113809	0.0113679		1	756.994	0.00573305	756.989	0.0114661	757	1.51468e-05	1.23293e-05
		0.8468	5243	30	5213	60	5273	0.0113787	0.0113679		1	757.994	0.00576493	757.988	0.0115299	758	1.52109e-05	1.23293e-05
		0.8464	5244	30	5214	60	5274	0.0113766	0.0113679		1	758.994	0.00579693	758.988	0.0115939	759	1.52752e-05	1.23293e-05
		0.846	5245	30	5215	60	5275	0.0113744	0.0113679		1	759.994	0.00582904	759.988	0.0116581	760	1.53396e-05	1.23293e-05
		0.8459	5246	30	5216	60	5276	0.0113723	0.0113679		1	760.994	0.00586126	760.988	0.0117225	761	1.54041e-05	1.23293e-05
		0.8454	5247	30	5217	60	5277	0.0113701	0.0113679		1	761.994	0.00589361	761.988	0.0117872	762	1.54688e-05	1.23293e-05
		0.8452	5248	30	5218	60	5278	0.0113679	0.0113679		1	762.994	0.00592606	762.988	0.0118521	763	1.55336e-05	1.23293e-05
		0.8451	5248	31	5217	62	5279	0.0117446	0.0116761		1	763.994	0.00595863	763.988	0.0119173	764	1.55985e-05	1.23293e-05
		0.8446	5249	31	5218	62	5280	0.0117424	0.0116761		1	764.994	0.00599132	764.988	0.0119826	765	1.56636e-05	1.23293e-05
		0.8436	5251	31	5220	62	5282	0.011738	0.0116761		1	765.994	0.00602412	765.988	0.0120482	766	1.57288e-05	1.23293e-05
		0.8435	5252	31	5221	62	5283	0.0117358	0.0116761		1	766.994	0.00605704	766.988	0.0121141	767	1.57941e-05	1.23293e-05
		0.8434	5253	31	5222	62	5284	0.0117335	0.0116761		1	767.994	0.00609007	767.988	0.0121801	768	1.58596e-05	1.23293e-05
		0.8431	5255	31	5224	62	5286	0.0117291	0.0116761		1	768.994	0.00612322	768.988	0.0122464	769	1.59251e-05	1.23293e-05
		0.842	5256	31	5225	62	5287	0.0117269	0.0116761		1	769.994	0.00615648	769.988	0.012313	770	1.59909e-05	1.23293e-05
		0.8417	5257	31	5226	62	5288	0.0117247	0.0116761		1	770.994	0.00618986	770.988	0.0123797	771	1.60567e-05	1.23293e-05
		0.8412	5258	31	5227	62	5289	0.0117224	0.0116761		1	771.994	0.00622336	771.988	0.0124467	772	1.61227e-05	1.23293e-05
		0.841	5262	31	5231	62	5293	0.0117136	0.0116761		1	772.994	0.00625697	772.987	0.0125139	773	1.61888e-05	1.23293e-05
		0.8407	5264	31	5233	62	5295	0.0117092	0.0116761		1	773.994	0.0062907	773.987	0.0125814	774	1.6255e-05	1.23293e-05
		0.8406	5265	31	5234	62	5296	0.0117069	0.0116761		1	774.994	0.00632455	774.987	0.0126491	775	1.63214e-05	1.23293e-05
		0.8404	5266	31	5235	62	5297	0.0117047	0.0116761		1	775.994	0.00635851	775.987	0.012717	776	1.63879e-05	1.23293e-05
		0.8401	5267	31	5236	62	5298	0.0117025	0.0116761		1	776.994	0.00639259	776.987	0.0127852	777	1.64545e-05	1.23293e-05
		0.84	5268	31	5237	62	5299	0.0117003	0.0116761		1	777.994	0.00642678	777.987	0.0128536	778	1.65213e-05	1.23293e-05
		0.8399	5271	31	5240	62	5302	0.0116937	0.0116761		1	778.994	0.0064611	778.987	0.0129222	779	1.65882e-05	1.23293e-05
		0.8394	5273	31	5242	62	5304	0.0116893	0.0116761		1	779.994	0.00649553	779.987	0.0129911	780	1.66552e-05	1.23293e-05
		0.8391	5276	31	5245	62	5307	0.0116827	0.0116761		1	780.993	0.00653007	780.987	0.0130601	781	1.67223e-05	1.23293e-05
		0.8389	5279	31	5248	62	5310	0.0116761	0.0116761		1	781.993	0.00656474	781.987	0.0131295	782	1.67896e-05	1.23293e-05
		0.8381	5279	32	5247	64	5311	0.0120505	0.0120233		1	782.993	0.00659952	782.987	0.013199	783	1.6857e-05	1.23293e-05
		0.8369	5280	32	5248	64	5312	0.0120482	0.0120233		1	783.993	0.00663442	783.987	0.0132688	784	1.69245e-05	1.23293e-05
		0.8368	5281	32	5249	64	5313	0.0120459	0.0120233		1	784.993	0.00666944	784.987	0.0133389	785	1.69922e-05	1.23293e-05
		0.8359	5282	32	5250	64	5314	0.0120437	0.0120233		1	785.993	0.00670457	785.987	0.0134091	786	1.706e-05	1.23293e-05
		0.8355	5283	32	5251	64	5315	0.0120414	0.0120233		1	786.993	0.00673983	786.987	0.0134797	787	1.71279e-05	1.23293e-05
		0.8354	5284	32	5252	64	5316	0.0120391	0.0120233		1	787.993	0.0067752	787.986	0.0135504	788	1.71959e-05	1.23293e-05
		0.8352	5285	32	5253	64	5317	0.0120369	0.0120233		1	788.993	0.00681069	788.986	0.0136214	789	1.72641e-05	1.23293e-05
		0.8349	5286	32	5254	64	5318	0.0120346	0.0120233		1	789.993	0.0068463	789.986	0.0136926	790	1.73324e-05	1.23293e-05
		0.8347	5288	32	5256	64	5320	0.0120301	0.0120233		1	790.993	0.00688203	790.986	0.0137641	791	1.74008e-05	1.23293e-05
		0.8346	5291	32	5259	64	5323	0.0120233	0.0120233		1	791.993	0.00691787	791.986	0.0138357	792	1.74694e-05	1.23293e-05
		0.8341	5291	33	5258	66	5324	0.0123967	0.0123944		1	792.993	0.00695384	792.986	0.0139077	793	1.7538e-05	1.23293e-05
		0.833	5292	33	5259	66	5325	0.0123944	0.0123944		1	793.993	0.00698992	793.986	0.0139798	794	1.76068e-05	1.23293e-05
		0.8329	5292	34	5258	68	5326	0.0127676	0.0127222		1	794.993	0.00702612	794.986	0.0140522	795	1.76758e-05	1.23293e-05
		0.8324	5293	34	5259	68	5327	0.0127652	0.0127222		1	795.993	0.00706244	795.986	0.0141249	796	1.77448e-05	1.23293e-05
		0.8313	5294	34	5260	68	5328	0.0127628	0.0127222		1	796.993	0.00709888	796.986	0.0141978	797	1.7814e-05	1.23293e-05
		0.8303	5295	34	5261	68	5329	0.0127604	0.0127222		1	797.993	0.00713545	797.986	0.0142709	798	1.78833e-05	1.23293e-05
		0.8301	5296	34	5262	68	5330	0.012758	0.0127222		1	798.993	0.00717213	798.986	0.0143443	799	1.79528e-05	1.23293e-05
		0.8299	5297	34	5263	68	5331	0.0127556	0.0127222		1	799.993	0.00720893	799.986	0.0144179	800	1.80223e-05	1.23293e-05
		0.8296	5298	34	5264	68	5332	0.0127532	0.0127222		1	800.993	0.00724584	800.986	0.0144917	801	1.8092e-05	1.23293e-05
		0.8295	5302	34	5268	68	5336	0.0127436	0.0127222		1	801.993	0.00728288	801.985	0.0145658	802	1.81618e-05	1.23293e-05
		0.8291	5303	34	5269	68	5337	0.0127412	0.0127222		1	802.993	0.00732004	802.985	0.0146401	803	1.82317e-05	1.23293e-05
		0.8289	5304	34	5270	68	5338	0.0127389	0.0127222		1	803.993	0.00735732	803.985	0.0147146	804	1.83018e-05	1.23293e-05
		0.8287	5307	34	5273	68	5341	0.0127317	0.0127222		1	804.993	0.00739472	804.985	0.0147894	805	1.8372e-05	1.23293e-05
		0.828	5309	34	5275	68	5343	0.0127269	0.0127222		1	805.993	0.00743224	805.985	0.0148645	806	1.84423e-05	1.23293e-05
		0.8279	5310	34	5276	68	5344	0.0127246	0.0127222		1	806.993	0.00746988	806.985	0.0149398	807	1.85127e-05	1.23293e-05
		0.8276	5311	34	5277	68	5345	0.0127222	0.0127222		1	807.992	0.00750765	807.985	0.0150153	808	1.85833e-05	1.23293e-05
		0.8272	5311	35	5276	70	5346	0.0130939	0.012975		1	808.992	0.00754553	808.985	0.0150911	809	1.8654e-05	1.23293e-05
		0.8268	5315	35	5280	70	5350	0.0130841	0.012975		1	809.992	0.00758353	809.985	0.0151671	810	1.87248e-05	1.23293e-05
		0.8267	5317	35	5282	70	5352	0.0130792	0.012975		1	810.992	0.00762166	810.985	0.0152433	811	1.87957e-05	1.23293e-05
		0.8264	5318	35	5283	70	5353	0.0130768	0.012975		1	811.992	0.0076599	811.985	0.0153198	812	1.88668e-05	1.23293e-05
		0.8257	5319	35	5284	70	5354	0.0130743	0.012975		1	812.992	0.00769827	812.985	0.0153965	813	1.89379e-05	1.23293e-05
		0.825	5320	35	5285	70	5355	0.0130719	0.012975		1	813.992	0.00773676	813.985	0.0154735	814	1.90092e-05	1.23293e-05
		0.8247	5321	35	5286	70	5356	0.0130695	0.012975		1	814.992	0.00777536	814.984	0.0155507	815	1.90806e-05	1.23293e-05
		0.8242	5322	35	5287	70	5357	0.013067	0.012975		1	815.992	0.0078141	815.984	0.0156282	816	1.91522e-05	1.23293e-05
		0.8237	5323	35	5288	70	5358	0.0130646	0.012975		1	816.992	0.00785295	816.984	0.0157059	817	1.92239e-05	1.23293e-05
		0.8234	5324	35	5289	70	5359	0.0130621	0.012975		1	817.992	0.00789192	817.984	0.0157838	818	1.92957e-05	1.23293e-05
		0.8232	5325	35	5290	70	5360	0.0130597	0.012975		1	818.992	0.00793102	818.984	0.015862	819	1.93676e-05	1.23293e-05
		0.8223	5326	35	5291	70	5361	0.0130573	0.012975		1	819.992	0.00797024	819.984	0.0159405	820	1.94396e-05	1.23293e-05
		0.822	5328	35	5293	70	5363	0.0130524	0.012975		1	820.992	0.00800958	820.984	0.0160192	821	1.95118e-05	1.23293e-05
		0.8215	5329	35	5294	70	5364	0.01305	0.012975		1	821.992	0.00804904	821.984	0.0160981	822	1.9584e-05	1.23293e-05
		0.8212	5335	35	5300	70	5370	0.0130354	0.012975		1	822.992	0.00808863	822.984	0.0161773	823	1.96564e-05	1.23293e-05
		0.8211	5336	35	5301	70	5371	0.013033	0.012975		1	823.992	0.00812834	823.984	0.0162567	824	1.9729e-05	1.23293e-05
		0.8199	5337	35	5302	70	5372	0.0130305	0.012975		1	824.992	0.00816817	824.984	0.0163363	825	1.98016e-05	1.23293e-05
		0.8197	5338	35	5303	70	5373	0.0130281	0.012975		1	825.992	0.00820812	825.984	0.0164162	826	1.98744e-05	1.23293e-05
		0.8192	5339	35	5304	70	5374	0.0130257	0.012975		1	826.992	0.0082482	826.984	0.0164964	827	1.99473e-05	1.23293e-05
		0.8188	5340	35	5305	70	5375	0.0130233	0.012975		1	827.992	0.0082884	827.983	0.0165768	828	2.00203e-05	1.23293e-05
		0.8186	5343	35	5308	70	5378	0.013016	0.012975		1	828.992	0.00832872	828.983	0.0166574	829	2.00934e-05	1.23293e-05
		0.8183	5344	35	5309	70	5379	0.0130136	0.012975		1	829.992	0.00836917	829.983	0.0167383	830	2.01667e-05	1.23293e-05
		0.8181	5348	35	5313	70	5383	0.0130039	0.012975		1	830.992	0.00840974	830.983	0.0168195	831	2.024e-05	1.23293e-05
		0.8176	5349	35	5314	70	5384	0.0130015	0.012975		1	831.992	0.00845043	831.983	0.0169009	832	2.03135e-05	1.23293e-05
		0.8175	5350	35	5315	70	5385	0.0129991	0.012975		1	832.992	0.00849125	832.983	0.0169825	833	2.03871e-05	1.23293e-05
		0.817	5351	35	5316	70	5386	0.0129967	0.012975		1	833.991	0.00853219	833.983	0.0170644	834	2.04609e-05	1.23293e-05
		0.8168	5352	35	5317	70	5387	0.0129942	0.012975		1	834.991	0.00857325	834.983	0.0171465	835	2.05347e-05	1.23293e-05
		0.8164	5353	35	5318	70	5388	0.0129918	0.012975		1	835.991	0.00861444	835.983	0.0172289	836	2.06087e-05	1.23293e-05
		0.8159	5355	35	5320	70	5390	0.012987	0.012975		1	836.991	0.00865575	836.983	0.0173115	837	2.06828e-05	1.23293e-05
		0.8158	5356	35	5321	70	5391	0.0129846	0.012975		1	837.991	0.00869719	837.983	0.0173944	838	2.0757e-05	1.23293e-05
		0.8156	5358	35	5323	70	5393	0.0129798	0.012975		1	838.991	0.00873875	838.983	0.0174775	839	2.08314e-05	1.23293e-05
		0.8149	5359	35	5324	70	5394	0.0129774	0.012975		1	839.991	0.00878044	839.982	0.0175609	840	2.09058e-05	1.23293e-05
		0.8144	5360	35	5325	70	5395	0.012975	0.012975		1	840.991	0.00882225	840.982	0.0176445	841	2.09804e-05	1.23293e-05
		0.8143	5360	36	5324	72	5396	0.0133432	0.0133358		1	841.991	0.00886418	841.982	0.0177284	842	2.10551e-05	1.23293e-05
		0.814	5361	36	5325	72	5397	0.0133407	0.0133358		1	842.991	0.00890624	842.982	0.0178125	843	2.11299e-05	1.23293e-05
		0.8138	5362	36	5326	72	5398	0.0133383	0.0133358		1	843.991	0.00894843	843.982	0.0178969	844	2.12048e-05	1.23293e-05
		0.8136	5363	36	5327	72	5399	0.0133358	0.0133358		1	844.991	0.00899074	844.982	0.0179815	845	2.12799e-05	1.23293e-05
		0.8135	5363	37	5326	74	5400	0.0137037	0.0136255		1	845.991	0.00903317	845.982	0.0180663	846	2.1355e-05	1.23293e-05
		0.8129	5365	37	5328	74	5402	0.0136986	0.0136255		1	846.991	0.00907573	846.982	0.0181515	847	2.14303e-05	1.23293e-05
		0.8121	5366	37	5329	74	5403	0.0136961	0.0136255		1	847.991	0.00911842	847.982	0.0182368	848	2.15057e-05	1.23293e-05
		0.8118	5367	37	5330	74	5404	0.0136936	0.0136255		1	848.991	0.00916123	848.982	0.0183225	849	2.15812e-05	1.23293e-05
		0.8117	5368	37	5331	74	5405	0.013691	0.0136255		1	849.991	0.00920417	849.982	0.0184083	850	2.16569e-05	1.23293e-05
		0.8116	5371	37	5334	74	5408	0.0136834	0.0136255		1	850.991	0.00924723	850.982	0.0184945	851	2.17326e-05	1.23293e-05
		0.8107	5372	37	5335	74	5409	0.0136809	0.0136255		1	851.991	0.00929042	851.981	0.0185808	852	2.18085e-05	1.23293e-05
		0.8106	5373	37	5336	74	5410	0.0136784	0.0136255		1	852.991	0.00933373	852.981	0.0186675	853	2.18845e-05	1.23293e-05
		0.8105	5374	37	5337	74	5411	0.0136758	0.0136255		1	853.991	0.00937717	853.981	0.0187543	854	2.19606e-05	1.23293e-05
		0.8095	5375	37	5338	74	5412	0.0136733	0.0136255		1	854.991	0.00942074	854.981	0.0188415	855	2.20368e-05	1.23293e-05
		0.8092	5376	37	5339	74	5413	0.0136708	0.0136255		1	855.991	0.00946443	855.981	0.0189289	856	2.21132e-05	1.23293e-05
		0.809	5377	37	5340	74	5414	0.0136683	0.0136255		1	856.99	0.00950825	856.981	0.0190165	857	2.21896e-05	1.23293e-05
		0.8089	5378	37	5341	74	5415	0.0136657	0.0136255		1	857.99	0.0095522	857.981	0.0191044	858	2.22662e-05	1.23293e-05
		0.8085	5379	37	5342	74	5416	0.0136632	0.0136255		1	858.99	0.00959627	858.981	0.0191925	859	2.23429e-05	1.23293e-05
		0.8083	5381	37	5344	74	5418	0.0136582	0.0136255		1	859.99	0.00964047	859.981	0.0192809	860	2.24197e-05	1.23293e-05
		0.8081	5382	37	5345	74	5419	0.0136557	0.0136255		1	860.99	0.0096848	860.981	0.0193696	861	2.24966e-05	1.23293e-05
		0.808	5383	37	5346	74	5420	0.0136531	0.0136255		1	861.99	0.00972926	861.981	0.0194585	862	2.25737e-05	1.23293e-05
		0.8079	5384	37	5347	74	5421	0.0136506	0.0136255		1	862.99	0.00977384	862.98	0.0195477	863	2.26508e-05	1.23293e-05
		0.8077	5386	37	5349	74	5423	0.0136456	0.0136255		1	863.99	0.00981854	863.98	0.0196371	864	2.27281e-05	1.23293e-05
		0.8067	5388	37	5351	74	5425	0.0136406	0.0136255		1	864.99	0.00986338	864.98	0.0197268	865	2.28055e-05	1.23293e-05
		0.8066	5389	37	5352	74	5426	0.013638	0.0136255		1	865.99	0.00990834	865.98	0.0198167	866	2.2883e-05	1.23293e-05
		0.8062	5390	37	5353	74	5427	0.0136355	0.0136255		1	866.99	0.00995344	866.98	0.0199069	867	2.29606e-05	1.23293e-05
		0.8059	5391	37	5354	74	5428	0.013633	0.0136255		1	867.99	0.00999865	867.98	0.0199973	868	2.30384e-05	1.23293e-05
		0.8054	5392	37	5355	74	5429	0.0136305	0.0136255		1	868.99	0.010044	868.98	0.020088	869	2.31162e-05	1.23293e-05
		0.8043	5393	37	5356	74	5430	0.013628	0.0136255		1	869.99	0.0100895	869.98	0.020179	870	2.31942e-05	1.23293e-05
		0.8034	5394	37	5357	74	5431	0.0136255	0.0136255		1	870.99	0.0101351	870.98	0.0202702	871	2.32723e-05	1.23293e-05
		0.8032	5394	38	5356	76	5432	0.0139912	0.0139912		1	871.99	0.0101808	871.98	0.0203616	872	2.33505e-05	1.23293e-05
		0.8027	5394	39	5355	78	5433	0.0143567	0.0143356		1	872.99	0.0102267	872.98	0.0204533	873	2.34288e-05	1.23293e-05
		0.8023	5396	39	5357	78	5435	0.0143514	0.0143356		1	873.99	0.0102727	873.979	0.0205453	874	2.35072e-05	1.23293e-05
		0.8018	5398	39	5359	78	5437	0.0143461	0.0143356		1	874.99	0.0103188	874.979	0.0206375	875	2.35858e-05	1.23293e-05
		0.8012	5399	39	5360	78	5438	0.0143435	0.0143356		1	875.99	0.010365	875.979	0.02073	876	2.36644e-05	1.23293e-05
		0.8007	5400	39	5361	78	5439	0.0143409	0.0143356		1	876.99	0.0104114	876.979	0.0208228	877	2.37432e-05	1.23293e-05
		0.8005	5401	39	5362	78	5440	0.0143382	0.0143356		1	877.99	0.0104579	877.979	0.0209158	878	2.38221e-05	1.23293e-05
		0.8003	5402	39	5363	78	5441	0.0143356	0.0143356		1	878.989	0.0105045	878.979	0.0210091	879	2.39011e-05	1.23293e-05
		0.7999	5402	40	5362	80	5442	0.0147005	0.0146654		1	879.989	0.0105513	879.979	0.0211026	880	2.39802e-05	1.23293e-05
		0.7997	5404	40	5364	80	5444	0.0146951	0.0146654		1	880.989	0.0105982	880.979	0.0211964	881	2.40594e-05	1.23293e-05
		0.7994	5405	40	5365	80	5445	0.0146924	0.0146654		1	881.989	0.0106452	881.979	0.0212904	882	2.41388e-05	1.23293e-05
		0.7991	5407	40	5367	80	5447	0.014687	0.0146654		1	882.989	0.0106923	882.979	0.0213847	883	2.42182e-05	1.23293e-05
		0.798	5408	40	5368	80	5448	0.0146843	0.0146654		1	883.989	0.0107396	883.979	0.0214792	884	2.42978e-05	1.23293e-05
		0.7966	5409	40	5369	80	5449	0.0146816	0.0146654		1	884.989	0.010787	884.978	0.0215741	885	2.43775e-05	1.23293e-05
		0.7957	5410	40	5370	80	5450	0.0146789	0.0146654		1	885.989	0.0108346	885.978	0.0216691	886	2.44573e-05	1.23293e-05
		0.7954	5411	40	5371	80	5451	0.0146762	0.0146654		1	886.989	0.0108822	886.978	0.0217645	887	2.45372e-05	1.23293e-05
		0.7952	5413	40	5373	80	5453	0.0146708	0.0146654		1	887.989	0.01093	887.978	0.0218601	888	2.46172e-05	1.23293e-05
		0.7946	5415	40	5375	80	5455	0.0146654	0.0146654		1	888.989	0.010978	888.978	0.0219559	889	2.46973e-05	1.23293e-05
		0.7945	5415	41	5374	82	5456	0.0150293	0.0150156		1	889.989	0.011026	889.978	0.022052	890	2.47776e-05	1.23293e-05
		0.7942	5416	41	5375	82	5457	0.0150266	0.0150156		1	890.989	0.0110742	890.978	0.0221484	891	2.48579e-05	1.23293e-05
		0.7938	5420	41	5379	82	5461	0.0150156	0.0150156		1	891.989	0.0111225	891.978	0.0222451	892	2.49384e-05	1.23293e-05
		0.7927	5420	42	5378	84	5462	0.015379	0.0150998		1	892.989	0.011171	892.978	0.022342	893	2.5019e-05	1.23293e-05
		0.7925	5421	42	5379	84	5463	0.0153762	0.0150998		1	893.989	0.0112196	893.978	0.0224391	894	2.50997e-05	1.23293e-05
		0.7923	5422	42	5380	84	5464	0.0153734	0.0150998		1	894.989	0.0112683	894.977	0.0225365	895	2.51805e-05	1.23293e-05
		0.7914	5423	42	5381	84	5465	0.0153705	0.0150998		1	895.989	0.0113171	895.977	0.0226342	896	2.52614e-05	1.23293e-05
		0.7912	5425	42	5383	84	5467	0.0153649	0.0150998		1	896.989	0.0113661	896.977	0.0227322	897	2.53425e-05	1.23293e-05
		0.7909	5426	42	5384	84	5468	0.0153621	0.0150998		1	897.989	0.0114152	897.977	0.0228304	898	2.54236e-05	1.23293e-05
		0.79	5427	42	5385	84	5469	0.0153593	0.0150998		1	898.989	0.0114644	898.977	0.0229289	899	2.55049e-05	1.23293e-05
		0.7889	5428	42	5386	84	5470	0.0153565	0.0150998		1	899.988	0.0115138	899.977	0.0230276	900	2.55862e-05	1.23293e-05
		0.788	5429	42	5387	84	5471	0.0153537	0.0150998		1	900.988	0.0115633	900.977	0.0231266	901	2.56677e-05	1.23293e-05
		0.7875	5430	42	5388	84	5472	0.0153509	0.0150998		1	901.988	0.0116129	901.977	0.0232259	902	2.57493e-05	1.23293e-05
		0.787	5431	42	5389	84	5473	0.0153481	0.0150998		1	902.988	0.0116627	902.977	0.0233254	903	2.5831e-05	1.23293e-05
		0.7869	5433	42	5391	84	5475	0.0153425	0.0150998		1	903.988	0.0117126	903.977	0.0234252	904	2.59128e-05	1.23293e-05
		0.7868	5437	42	5395	84	5479	0.0153313	0.0150998		1	904.988	0.0117626	904.976	0.0235252	905	2.59947e-05	1.23293e-05
		0.7861	5438	42	5396	84	5480	0.0153285	0.0150998		1	905.988	0.0118128	905.976	0.0236256	906	2.60768e-05	1.23293e-05
		0.7859	5439	42	5397	84	5481	0.0153257	0.0150998		1	906.988	0.0118631	906.976	0.0237261	907	2.61589e-05	1.23293e-05
		0.7845	5440	42	5398	84	5482	0.0153229	0.0150998		1	907.988	0.0119135	907.976	0.023827	908	2.62412e-05	1.23293e-05
		0.7841	5441	42	5399	84	5483	0.0153201	0.0150998		1	908.988	0.011964	908.976	0.0239281	909	2.63235e-05	1.23293e-05
		0.7836	5442	42	5400	84	5484	0.0153173	0.0150998		1	909.988	0.0120147	909.976	0.0240295	910	2.6406e-05	1.23293e-05
		0.7832	5443	42	5401	84	5485	0.0153145	0.0150998		1	910.988	0.0120656	910.976	0.0241311	911	2.64886e-05	1.23293e-05
		0.7828	5445	42	5403	84	5487	0.0153089	0.0150998		1	911.988	0.0121165	911.976	0.024233	912	2.65713e-05	1.23293e-05
		0.7827	5447	42	5405	84	5489	0.0153033	0.0150998		1	912.988	0.0121676	912.976	0.0243352	913	2.66541e-05	1.23293e-05
		0.7826	5448	42	5406	84	5490	0.0153005	0.0150998		1	913.988	0.0122188	913.976	0.0244376	914	2.6737e-05	1.23293e-05
		0.7821	5450	42	5408	84	5492	0.015295	0.0150998		1	914.988	0.0122702	914.975	0.0245404	915	2.68201e-05	1.23293e-05
		0.782	5454	42	5412	84	5496	0.0152838	0.0150998		1	915.988	0.0123217	915.975	0.0246433	916	2.69032e-05	1.23293e-05
		0.7813	5455	42	5413	84	5497	0.0152811	0.0150998		1	916.988	0.0123733	916.975	0.0247466	917	2.69864e-05	1.23293e-05
		0.7811	5458	42	5416	84	5500	0.0152727	0.0150998		1	917.988	0.012425	917.975	0.0248501	918	2.70698e-05	1.23293e-05
		0.7809	5459	42	5417	84	5501	0.01527	0.0150998		1	918.988	0.0124769	918.975	0.0249539	919	2.71533e-05	1.23293e-05
		0.7801	5460	42	5418	84	5502	0.0152672	0.0150998		1	919.987	0.0125289	919.975	0.0250579	920	2.72368e-05	1.23293e-05
		0.7799	5461	42	5419	84	5503	0.0152644	0.0150998		1	920.987	0.0125811	920.975	0.0251622	921	2.73205e-05	1.23293e-05
		0.7797	5462	42	5420	84	5504	0.0152616	0.0150998		1	921.987	0.0126334	921.975	0.0252668	922	2.74043e-05	1.23293e-05
		0.7794	5463	42	5421	84	5505	0.0152589	0.0150998		1	922.987	0.0126858	922.975	0.0253716	923	2.74882e-05	1.23293e-05
		0.7785	5468	42	5426	84	5510	0.015245	0.0150998		1	923.987	0.0127384	923.975	0.0254767	924	2.75722e-05	1.23293e-05
		0.7781	5469	42	5427	84	5511	0.0152422	0.0150998		1	924.987	0.0127911	924.974	0.0255821	925	2.76564e-05	1.23293e-05
		0.7773	5471	42	5429	84	5513	0.0152367	0.0150998		1	925.987	0.0128439	925.974	0.0256878	926	2.77406e-05	1.23293e-05
		0.7771	5472	42	5430	84	5514	0.0152339	0.0150998		1	926.987	0.0128969	926.974	0.0257937	927	2.78249e-05	1.23293e-05
		0.777	5473	42	5431	84	5515	0.0152312	0.0150998		1	927.987	0.0129499	927.974	0.0258999	928	2.79094e-05	1.23293e-05
		0.7767	5474	42	5432	84	5516	0.0152284	0.0150998		1	928.987	0.0130032	928.974	0.0260064	929	2.79939e-05	1.23293e-05
		0.7762	5476	42	5434	84	5518	0.0152229	0.0150998		1	929.987	0.0130565	929.974	0.0261131	930	2.80786e-05	1.23293e-05
		0.7761	5477	42	5435	84	5519	0.0152201	0.0150998		1	930.987	0.01311	930.974	0.0262201	931	2.81634e-05	1.23293e-05
		0.776	5480	42	5438	84	5522	0.0152119	0.0150998		1	931.987	0.0131637	931.974	0.0263274	932	2.82482e-05	1.23293e-05
		0.7757	5481	42	5439	84	5523	0.0152091	0.0150998		1	932.987	0.0132175	932.974	0.0264349	933	2.83332e-05	1.23293e-05
		0.7746	5482	42	5440	84	5524	0.0152064	0.0150998		1	933.987	0.0132714	933.973	0.0265427	934	2.84183e-05	1.23293e-05
		0.7744	5483	42	5441	84	5525	0.0152036	0.0150998		1	934.987	0.0133254	934.973	0.0266508	935	2.85035e-05	1.23293e-05
		0.7733	5484	42	5442	84	5526	0.0152009	0.0150998		1	935.987	0.0133796	935.973	0.0267592	936	2.85888e-05	1.23293e-05
		0.7729	5485	42	5443	84	5527	0.0151981	0.0150998		0.9999	936.987	0.0134339	936.973	0.0268678	937	2.86743e-05	0.000217332
		0.7726	5486	42	5444	84	5528	0.0151954	0.0150998		0.9999	937.987	0.0134883	937.973	0.0269767	938	2.87598e-05	0.000217332
		0.7725	5487	42	5445	84	5529	0.0151926	0.0150998		0.9999	938.986	0.0135429	938.973	0.0270859	939	2.88454e-05	0.000217332
		0.7704	5489	42	5447	84	5531	0.0151871	0.0150998		0.9999	939.986	0.0135977	939.973	0.0271953	940	2.89312e-05	0.000217332
		0.7701	5492	42	5450	84	5534	0.0151789	0.0150998		0.9999	940.986	0.0136525	940.973	0.027305	941	2.9017e-05	0.000217332
		0.7698	5495	42	5453	84	5537	0.0151707	0.0150998		0.9999	941.986	0.0137075	941.973	0.027415	942	2.9103e-05	0.000217332
		0.7691	5496	42	5454	84	5538	0.0151679	0.0150998		0.9999	942.986	0.0137626	942.972	0.0275253	943	2.9189e-05	0.000217332
		0.7686	5497	42	5455	84	5539	0.0151652	0.0150998		0.9999	943.986	0.0138179	943.972	0.0276358	944	2.92752e-05	0.000217332
		0.7682	5498	42	5456	84	5540	0.0151625	0.0150998		0.9999	944.986	0.0138733	944.972	0.0277466	945	2.93615e-05	0.000217332
		0.768	5499	42	5457	84	5541	0.0151597	0.0150998		0.9999	945.986	0.0139288	945.972	0.0278577	946	2.94479e-05	0.000217332
		0.7679	5500	42	5458	84	5542	0.015157	0.0150998		0.9999	946.986	0.0139845	946.972	0.027969	947	2.95344e-05	0.000217332
		0.767	5501	42	5459	84	5543	0.0151542	0.0150998		0.9999	947.986	0.0140403	947.972	0.0280807	948	2.9621e-05	0.000217332
		0.7664	5502	42	5460	84	5544	0.0151515	0.0150998		0.9999	948.986	0.0140963	948.972	0.0281926	949	2.97077e-05	0.000217332
		0.7663	5503	42	5461	84	5545	0.0151488	0.0150998		0.9999	949.986	0.0141524	949.972	0.0283048	950	2.97945e-05	0.000217332
		0.7659	5504	42	5462	84	5546	0.0151461	0.0150998		0.9999	950.986	0.0142086	950.972	0.0284172	951	2.98814e-05	0.000217332
		0.7656	5505	42	5463	84	5547	0.0151433	0.0150998		0.9999	951.986	0.014265	951.971	0.0285299	952	2.99684e-05	0.000217332
		0.7648	5506	42	5464	84	5548	0.0151406	0.0150998		0.9999	952.986	0.0143215	952.971	0.0286429	953	3.00556e-05	0.000217332
		0.7642	5508	42	5466	84	5550	0.0151351	0.0150998		0.9999	953.986	0.0143781	953.971	0.0287562	954	3.01428e-05	0.000217332
		0.7639	5509	42	5467	84	5551	0.0151324	0.0150998		0.9999	954.986	0.0144349	954.971	0.0288698	955	3.02301e-05	0.000217332
		0.7638	5510	42	5468	84	5552	0.0151297	0.0150998		0.9999	955.986	0.0144918	955.971	0.0289836	956	3.03176e-05	0.000217332
		0.7634	5511	42	5469	84	5553	0.015127	0.0150998		0.9999	956.985	0.0145489	956.971	0.0290977	957	3.04051e-05	0.000217332
		0.7629	5512	42	5470	84	5554	0.0151242	0.0150998		0.9999	957.985	0.0146061	957.971	0.0292121	958	3.04928e-05	0.000217332
		0.7622	5513	42	5471	84	5555	0.0151215	0.0150998		0.9999	958.985	0.0146634	958.971	0.0293268	959	3.05806e-05	0.000217332
		0.7619	5514	42	5472	84	5556	0.0151188	0.0150998		0.9999	959.985	0.0147209	959.971	0.0294417	960	3.06684e-05	0.000217332
		0.7617	5515	42	5473	84	5557	0.0151161	0.0150998		0.9999	960.985	0.0147785	960.97	0.0295569	961	3.07564e-05	0.000217332
		0.7613	5516	42	5474	84	5558	0.0151134	0.0150998		0.9999	961.985	0.0148362	961.97	0.0296724	962	3.08445e-05	0.000217332
		0.7612	5517	42	5475	84	5559	0.0151106	0.0150998		0.9999	962.985	0.0148941	962.97	0.0297882	963	3.09327e-05	0.000217332
		0.761	5520	42	5478	84	5562	0.0151025	0.0150998		0.9999	963.985	0.0149521	963.97	0.0299042	964	3.1021e-05	0.000217332
		0.7602	5521	42	5479	84	5563	0.0150998	0.0150998		0.9999	964.985	0.0150103	964.97	0.0300206	965	3.11094e-05	0.000217332
		0.7598	5521	43	5478	86	5564	0.0154565	0.0154537		0.9999	965.985	0.0150686	965.97	0.0301372	966	3.11979e-05	0.000217332
		0.7594	5522	43	5479	86	5565	0.0154537	0.0154537		0.9999	966.985	0.015127	966.97	0.030254	967	3.12865e-05	0.000217332
		0.7588	5523	44	5479	88	5567	0.0158074	0.0157933		0.9999	967.985	0.0151856	967.97	0.0303712	968	3.13752e-05	0.000217332
		0.7585	5524	44	5480	88	5568	0.0158046	0.0157933		0.9999	968.985	0.0152443	968.97	0.0304886	969	3.1464e-05	0.000217332
		0.7584	5526	44	5482	88	5570	0.0157989	0.0157933		0.9999	969.985	0.0153032	969.969	0.0306064	970	3.1553e-05	0.000217332
		0.7577	5527	44	5483	88	5571	0.0157961	0.0157933		0.9999	970.985	0.0153622	970.969	0.0307244	971	3.1642e-05	0.000217332
		0.7571	5528	44	5484	88	5572	0.0157933	0.0157933		0.9999	971.985	0.0154213	971.969	0.0308426	972	3.17311e-05	0.000217332
		0.7566	5528	45	5483	90	5573	0.0161493	0.0161059		0.9999	972.985	0.0154806	972.969	0.0309612	973	3.18204e-05	0.000217332
		0.756	5529	45	5484	90	5574	0.0161464	0.0161059		0.9999	973.984	0.01554	973.969	0.0310801	974	3.19097e-05	0.000217332
		0.7559	5530	45	5485	90	5575	0.0161435	0.0161059		0.9999	974.984	0.0155996	974.969	0.0311992	975	3.19992e-05	0.000217332
		0.7557	5531	45	5486	90	5576	0.0161406	0.0161059		0.9999	975.984	0.0156593	975.969	0.0313186	976	3.20887e-05	0.000217332
		0.7555	5532	45	5487	90	5577	0.0161377	0.0161059		0.9999	976.984	0.0157191	976.969	0.0314383	977	3.21784e-05	0.000217332
		0.7549	5534	45	5489	90	5579	0.0161319	0.0161059		0.9999	977.984	0.0157791	977.968	0.0315582	978	3.22681e-05	0.000217332
		0.7546	5535	45	5490	90	5580	0.016129	0.0161059		0.9999	978.984	0.0158392	978.968	0.0316785	979	3.2358e-05	0.000217332
		0.7545	5537	45	5492	90	5582	0.0161233	0.0161059		0.9999	979.984	0.0158995	979.968	0.031799	980	3.2448e-05	0.000217332
		0.7533	5539	45	5494	90	5584	0.0161175	0.0161059		0.9999	980.984	0.0159599	980.968	0.0319198	981	3.2538e-05	0.000217332
		0.7531	5542	45	5497	90	5587	0.0161088	0.0161059		0.9999	981.984	0.0160204	981.968	0.0320409	982	3.26282e-05	0.000217332
		0.7523	5543	45	5498	90	5588	0.0161059	0.0161059		0.9999	982.984	0.0160811	982.968	0.0321623	983	3.27185e-05	0.000217332
		0.7514	5543	46	5497	92	5589	0.0164609	0.016455		0.9999	983.984	0.016142	983.968	0.0322839	984	3.28089e-05	0.000217332
		0.7513	5544	46	5498	92	5590	0.016458	0.016455		0.9999	984.984	0.0162029	984.968	0.0324059	985	3.28994e-05	0.000217332
		0.751	5545	46	5499	92	5591	0.016455	0.016455		0.9999	985.984	0.016264	985.967	0.0325281	986	3.299e-05	0.000217332
		0.7507	5545	47	5498	94	5592	0.0168097	0.0167977		0.9999	986.984	0.0163253	986.967	0.0326506	987	3.30807e-05	0.000217332
		0.7503	5546	47	5499	94	5593	0.0168067	0.0167977		0.9999	987.984	0.0163867	987.967	0.0327734	988	3.31715e-05	0.000217332
		0.7496	5549	47	5502	94	5596	0.0167977	0.0167977		0.9999	988.984	0.0164482	988.967	0.0328965	989	3.32624e-05	0.000217332
		0.7491	5549	48	5501	96	5597	0.017152	0.0171184		0.9999	989.983	0.0165099	989.967	0.0330198	990	3.33534e-05	0.000217332
		0.7473	5550	48	5502	96	5598	0.017149	0.0171184		0.9999	990.983	0.0165717	990.967	0.0331435	991	3.34445e-05	0.000217332
		0.7466	5552	48	5504	96	5600	0.0171429	0.0171184		0.9999	991.983	0.0166337	991.967	0.0332674	992	3.35357e-05	0.000217332
		0.7461	5557	48	5509	96	5605	0.0171276	0.0171184		0.9999	992.983	0.0166958	992.967	0.0333916	993	3.3627e-05	0.000217332
		0.745	5559	48	5511	96	5607	0.0171215	0.0171184		0.9999	993.983	0.0167581	993.966	0.0335161	994	3.37184e-05	0.000217332
		0.744	5560	48	5512	96	5608	0.0171184	0.0171184		0.9999	994.983	0.0168204	994.966	0.0336409	995	3.38099e-05	0.000217332
		0.7436	5560	49	5511	98	5609	0.0174719	0.0174098		0.9999	995.983	0.016883	995.966	0.033766	996	3.39016e-05	0.000217332
		0.7431	5561	49	5512	98	5610	0.0174688	0.0174098		0.9999	996.983	0.0169457	996.966	0.0338913	997	3.39933e-05	0.000217332
		0.7429	5562	49	5513	98	5611	0.0174657	0.0174098		0.9999	997.983	0.0170085	997.966	0.034017	998	3.40851e-05	0.000217332
		0.7425	5563	49	5514	98	5612	0.0174626	0.0174098		0.9999	998.983	0.0170714	998.966	0.0341429	999	3.41771e-05	0.000217332
		0.7421	5564	49	5515	98	5613	0.0174595	0.0174098		0.9999	999.983	0.0171346	999.966	0.0342691	1000	3.42691e-05	0.000217332
		0.742	5565	49	5516	98	5614	0.0174564	0.0174098		0.9999	1000.98	0.0171978	1000.97	0.0343956	1001	3.43613e-05	0.000217332
		0.7417	5566	49	5517	98	5615	0.0174533	0.0174098		0.9999	1001.98	0.0172612	1001.97	0.0345224	1002	3.44535e-05	0.000217332
		0.7416	5567	49	5518	98	5616	0.0174501	0.0174098		0.9999	1002.98	0.0173247	1002.97	0.0346495	1003	3.45458e-05	0.000217332
		0.7403	5568	49	5519	98	5617	0.017447	0.0174098		0.9999	1003.98	0.0173884	1003.97	0.0347768	1004	3.46383e-05	0.000217332
		0.7402	5569	49	5520	98	5618	0.0174439	0.0174098		0.9999	1004.98	0.0174522	1004.97	0.0349045	1005	3.47308e-05	0.000217332
		0.7389	5571	49	5522	98	5620	0.0174377	0.0174098		0.9999	1005.98	0.0175162	1005.96	0.0350324	1006	3.48235e-05	0.000217332
		0.7376	5574	49	5525	98	5623	0.0174284	0.0174098		0.9999	1006.98	0.0175803	1006.96	0.0351607	1007	3.49163e-05	0.000217332
		0.7375	5575	49	5526	98	5624	0.0174253	0.0174098		0.9999	1007.98	0.0176446	1007.96	0.0352892	1008	3.50091e-05	0.000217332
		0.7374	5580	49	5531	98	5629	0.0174098	0.0174098		0.9999	1008.98	0.017709	1008.96	0.035418	1009	3.51021e-05	0.000217332
		0.7365	5580	50	5530	100	5630	0.017762	0.0177085		0.9999	1009.98	0.0177735	1009.96	0.0355471	1010	3.51951e-05	0.000217332
		0.736	5581	50	5531	100	5631	0.0177588	0.0177085		0.9999	1010.98	0.0178382	1010.96	0.0356765	1011	3.52883e-05	0.000217332
		0.7358	5583	50	5533	100	5633	0.0177525	0.0177085		0.9999	1011.98	0.0179031	1011.96	0.0358062	1012	3.53816e-05	0.000217332
		0.7356	5584	50	5534	100	5634	0.0177494	0.0177085		0.9999	1012.98	0.0179681	1012.96	0.0359361	1013	3.54749e-05	0.000217332
		0.7353	5585	50	5535	100	5635	0.0177462	0.0177085		0.9999	1013.98	0.0180332	1013.96	0.0360664	1014	3.55684e-05	0.000217332
		0.7337	5586	50	5536	100	5636	0.0177431	0.0177085		0.9999	1014.98	0.0180985	1014.96	0.0361969	1015	3.5662e-05	0.000217332
		0.7333	5587	50	5537	100	5637	0.0177399	0.0177085		0.9999	1015.98	0.0181639	1015.96	0.0363278	1016	3.57557e-05	0.000217332
		0.7331	5588	50	5538	100	5638	0.0177368	0.0177085		0.9999	1016.98	0.0182294	1016.96	0.0364589	1017	3.58494e-05	0.000217332
		0.733	5589	50	5539	100	5639	0.0177336	0.0177085		0.9999	1017.98	0.0182952	1017.96	0.0365903	1018	3.59433e-05	0.000217332
		0.7319	5595	50	5545	100	5645	0.0177148	0.0177085		0.9999	1018.98	0.018361	1018.96	0.036722	1019	3.60373e-05	0.000217332
		0.7317	5597	50	5547	100	5647	0.0177085	0.0177085		0.9999	1019.98	0.018427	1019.96	0.036854	1020	3.61314e-05	0.000217332
		0.7312	5597	51	5546	102	5648	0.0180595	0.0180403		0.9999	1020.98	0.0184932	1020.96	0.0369863	1021	3.62256e-05	0.000217332
		0.7303	5598	51	5547	102	5649	0.0180563	0.0180403		0.9999	1021.98	0.0185595	1021.96	0.0371189	1022	3.63199e-05	0.000217332
		0.7302	5599	51	5548	102	5650	0.0180531	0.0180403		0.9999	1022.98	0.0186259	1022.96	0.0372518	1023	3.64143e-05	0.000217332
		0.7298	5600	51	5549	102	5651	0.0180499	0.0180403		0.9999	1023.98	0.0186925	1023.96	0.037385	1024	3.65087e-05	0.000217332
		0.7289	5601	51	5550	102	5652	0.0180467	0.0180403		0.9999	1024.98	0.0187592	1024.96	0.0375184	1025	3.66033e-05	0.000217332
		0.7288	5602	51	5551	102	5653	0.0180435	0.0180403		0.9999	1025.98	0.0188261	1025.96	0.0376522	1026	3.6698e-05	0.000217332
		0.728	5603	51	5552	102	5654	0.0180403	0.0180403		0.9999	1026.98	0.0188931	1026.96	0.0377862	1027	3.67928e-05	0.000217332
		0.7274	5603	52	5551	104	5655	0.0183908	0.0183454		0.9999	1027.98	0.0189603	1027.96	0.0379206	1028	3.68877e-05	0.000217332
		0.7264	5605	52	5553	104	5657	0.0183843	0.0183454		0.9999	1028.98	0.0190276	1028.96	0.0380552	1029	3.69827e-05	0.000217332
		0.7258	5606	52	5554	104	5658	0.0183811	0.0183454		0.9999	1029.98	0.0190951	1029.96	0.0381902	1030	3.70778e-05	0.000217332
		0.7256	5607	52	5555	104	5659	0.0183778	0.0183454		0.9999	1030.98	0.0191627	1030.96	0.0383254	1031	3.7173e-05	0.000217332
		0.7253	5608	52	5556	104	5660	0.0183746	0.0183454		0.9999	1031.98	0.0192305	1031.96	0.0384609	1032	3.72683e-05	0.000217332
		0.7251	5609	52	5557	104	5661	0.0183713	0.0183454		0.9999	1032.98	0.0192984	1032.96	0.0385967	1033	3.73637e-05	0.000217332
		0.7245	5610	52	5558	104	5662	0.0183681	0.0183454		0.9999	1033.98	0.0193664	1033.96	0.0387328	1034	3.74592e-05	0.000217332
		0.7243	5612	52	5560	104	5664	0.0183616	0.0183454		0.9999	1034.98	0.0194346	1034.96	0.0388693	1035	3.75548e-05	0.000217332
		0.7226	5613	52	5561	104	5665	0.0183583	0.0183454		0.9999	1035.98	0.019503	1035.96	0.039006	1036	3.76505e-05	0.000217332
		0.7221	5615	52	5563	104	5667	0.0183519	0.0183454		0.9999	1036.98	0.0195715	1036.96	0.039143	1037	3.77464e-05	0.000217332
		0.7218	5617	52	5565	104	5669	0.0183454	0.0183454		0.9999	1037.98	0.0196401	1037.96	0.0392803	1038	3.78423e-05	0.000217332
		0.7216	5617	53	5564	106	5670	0.0186949	0.0186883		0.9999	1038.98	0.0197089	1038.96	0.0394179	1039	3.79383e-05	0.000217332
		0.7213	5618	53	5565	106	5671	0.0186916	0.0186883		0.9999	1039.98	0.0197779	1039.96	0.0395558	1040	3.80344e-05	0.000217332
		0.7211	5619	53	5566	106	5672	0.0186883	0.0186883		0.9999	1040.98	0.019847	1040.96	0.0396939	1041	3.81306e-05	0.000217332
		0.7205	5619	54	5565	108	5673	0.0190375	0.018944		0.9999	1041.98	0.0199162	1041.96	0.0398324	1042	3.82269e-05	0.000217332
		0.7188	5620	54	5566	108	5674	0.0190342	0.018944		0.9999	1042.98	0.0199856	1042.96	0.0399712	1043	3.83233e-05	0.000217332
		0.7187	5621	54	5567	108	5675	0.0190308	0.018944		0.9999	1043.98	0.0200551	1043.96	0.0401103	1044	3.84198e-05	0.000217332
		0.7186	5623	54	5569	108	5677	0.0190241	0.018944		0.9999	1044.98	0.0201248	1044.96	0.0402497	1045	3.85164e-05	0.000217332
		0.7185	5624	54	5570	108	5678	0.0190208	0.018944		0.9999	1045.98	0.0201947	1045.96	0.0403894	1046	3.86132e-05	0.000217332
		0.7183	5625	54	5571	108	5679	0.0190174	0.018944		0.9999	1046.98	0.0202647	1046.96	0.0405293	1047	3.871e-05	0.000217332
		0.7178	5626	54	5572	108	5680	0.0190141	0.018944		0.9999	1047.98	0.0203348	1047.96	0.0406696	1048	3.88069e-05	0.000217332
		0.7175	5628	54	5574	108	5682	0.0190074	0.018944		0.9999	1048.98	0.0204051	1048.96	0.0408102	1049	3.89039e-05	0.000217332
		0.7169	5629	54	5575	108	5683	0.019004	0.018944		0.9999	1049.98	0.0204755	1049.96	0.0409511	1050	3.9001e-05	0.000217332
		0.7168	5634	54	5580	108	5688	0.0189873	0.018944		0.9999	1050.98	0.0205461	1050.96	0.0410922	1051	3.90982e-05	0.000217332
		0.7158	5635	54	5581	108	5689	0.018984	0.018944		0.9999	1051.98	0.0206169	1051.96	0.0412337	1052	3.91956e-05	0.000217332
		0.7149	5636	54	5582	108	5690	0.0189807	0.018944		0.9999	1052.98	0.0206878	1052.96	0.0413755	1053	3.9293e-05	0.000217332
		0.7138	5638	54	5584	108	5692	0.018974	0.018944		0.9999	1053.98	0.0207588	1053.96	0.0415176	1054	3.93905e-05	0.000217332
		0.7137	5639	54	5585	108	5693	0.0189707	0.018944		0.9999	1054.98	0.02083	1054.96	0.04166	1055	3.94881e-05	0.000217332
		0.7135	5641	54	5587	108	5695	0.018964	0.018944		0.9999	1055.98	0.0209013	1055.96	0.0418026	1056	3.95858e-05	0.000217332
		0.713	5643	54	5589	108	5697	0.0189573	0.018944		0.9999	1056.98	0.0209728	1056.96	0.0419456	1057	3.96837e-05	0.000217332
		0.7126	5644	54	5590	108	5698	0.018954	0.018944		0.9999	1057.98	0.0210445	1057.96	0.0420889	1058	3.97816e-05	0.000217332
		0.7121	5645	54	5591	108	5699	0.0189507	0.018944		0.9999	1058.98	0.0211162	1058.96	0.0422325	1059	3.98796e-05	0.000217332
		0.7119	5646	54	5592	108	5700	0.0189474	0.018944		0.9999	1059.98	0.0211882	1059.96	0.0423764	1060	3.99777e-05	0.000217332
		0.7115	5647	54	5593	108	5701	0.018944	0.018944		0.9999	1060.98	0.0212603	1060.96	0.0425206	1061	4.00759e-05	0.000217332
		0.7101	5647	55	5592	110	5702	0.0192915	0.0192915		0.9999	1061.98	0.0213325	1061.96	0.0426651	1062	4.01743e-05	0.000217332
		0.7098	5648	56	5592	112	5704	0.0196353	0.0196353		0.9999	1062.98	0.0214049	1062.96	0.0428099	1063	4.02727e-05	0.000217332
		0.7095	5648	57	5591	114	5705	0.0199825	0.0199092		0.9999	1063.98	0.0214775	1063.96	0.042955	1064	4.03712e-05	0.000217332
		0.7088	5649	57	5592	114	5706	0.019979	0.0199092		0.9999	1064.98	0.0215502	1064.96	0.0431004	1065	4.04698e-05	0.000217332
		0.7082	5650	57	5593	114	5707	0.0199755	0.0199092		0.9999	1065.98	0.021623	1065.96	0.0432461	1066	4.05685e-05	0.000217332
		0.7072	5651	57	5594	114	5708	0.019972	0.0199092		0.9999	1066.98	0.021696	1066.96	0.0433921	1067	4.06674e-05	0.000217332
		0.7071	5653	57	5596	114	5710	0.019965	0.0199092		0.9999	1067.98	0.0217692	1067.96	0.0435384	1068	4.07663e-05	0.000217332
		0.7069	5654	57	5597	114	5711	0.0199615	0.0199092		0.9999	1068.98	0.0218425	1068.96	0.043685	1069	4.08653e-05	0.000217332
		0.7057	5657	57	5600	114	5714	0.019951	0.0199092		0.9999	1069.98	0.021916	1069.96	0.0438319	1070	4.09644e-05	0.000217332
		0.7056	5658	57	5601	114	5715	0.0199475	0.0199092		0.9999	1070.98	0.0219896	1070.96	0.0439792	1071	4.10637e-05	0.000217332
		0.7055	5659	57	5602	114	5716	0.019944	0.0199092		0.9999	1071.98	0.0220634	1071.96	0.0441267	1072	4.1163e-05	0.000217332
		0.7053	5660	57	5603	114	5717	0.0199405	0.0199092		0.9999	1072.98	0.0221373	1072.96	0.0442746	1073	4.12624e-05	0.000217332
		0.7051	5663	57	5606	114	5720	0.0199301	0.0199092		0.9999	1073.98	0.0222114	1073.96	0.0444227	1074	4.13619e-05	0.000217332
		0.7046	5664	57	5607	114	5721	0.0199266	0.0199092		0.9999	1074.98	0.0222856	1074.96	0.0445712	1075	4.14615e-05	0.000217332
		0.704	5665	57	5608	114	5722	0.0199231	0.0199092		0.9999	1075.98	0.02236	1075.96	0.0447199	1076	4.15613e-05	0.000217332
		0.7038	5666	57	5609	114	5723	0.0199196	0.0199092		0.9999	1076.98	0.0224345	1076.96	0.044869	1077	4.16611e-05	0.000217332
		0.7033	5667	57	5610	114	5724	0.0199161	0.0199092		0.9999	1077.98	0.0225092	1077.95	0.0450184	1078	4.1761e-05	0.000217332
		0.7014	5668	57	5611	114	5725	0.0199127	0.0199092		0.9999	1078.98	0.022584	1078.95	0.045168	1079	4.1861e-05	0.000217332
		0.7004	5669	57	5612	114	5726	0.0199092	0.0199092		0.9999	1079.98	0.022659	1079.95	0.045318	1080	4.19611e-05	0.000217332
		0.6993	5669	58	5611	116	5727	0.0202549	0.0202373		0.9999	1080.98	0.0227342	1080.95	0.0454683	1081	4.20614e-05	0.000217332
		0.6982	5670	58	5612	116	5728	0.0202514	0.0202373		0.9999	1081.98	0.0228095	1081.95	0.0456189	1082	4.21617e-05	0.000217332
		0.6977	5674	58	5616	116	5732	0.0202373	0.0202373		0.9999	1082.98	0.0228849	1082.95	0.0457699	1083	4.22621e-05	0.000217332
		0.6976	5675	59	5616	118	5734	0.020579	0.0205253		0.9999	1083.98	0.0229605	1083.95	0.0459211	1084	4.23626e-05	0.000217332
		0.6971	5681	59	5622	118	5740	0.0205575	0.0205253		0.9999	1084.98	0.0230363	1084.95	0.0460726	1085	4.24632e-05	0.000217332
		0.6956	5682	59	5623	118	5741	0.0205539	0.0205253		0.9999	1085.98	0.0231122	1085.95	0.0462245	1086	4.2564e-05	0.000217332
		0.6954	5683	59	5624	118	5742	0.0205503	0.0205253		0.9999	1086.98	0.0231883	1086.95	0.0463766	1087	4.26648e-05	0.000217332
		0.6951	5684	59	5625	118	5743	0.0205468	0.0205253		0.9999	1087.98	0.0232645	1087.95	0.0465291	1088	4.27657e-05	0.000217332
		0.6942	5687	59	5628	118	5746	0.020536	0.0205253		0.9999	1088.98	0.0233409	1088.95	0.0466819	1089	4.28667e-05	0.000217332
		0.6941	5688	59	5629	118	5747	0.0205325	0.0205253		0.9999	1089.98	0.0234175	1089.95	0.0468349	1090	4.29678e-05	0.000217332
		0.6939	5689	59	5630	118	5748	0.0205289	0.0205253		0.9999	1090.98	0.0234942	1090.95	0.0469883	1091	4.30691e-05	0.000217332
		0.6938	5690	59	5631	118	5749	0.0205253	0.0205253		0.9999	1091.98	0.023571	1091.95	0.047142	1092	4.31704e-05	0.000217332
		0.6937	5690	60	5630	120	5750	0.0208696	0.020772		0.9999	1092.98	0.023648	1092.95	0.0472961	1093	4.32718e-05	0.000217332
		0.6936	5692	60	5632	120	5752	0.0208623	0.020772		0.9999	1093.98	0.0237252	1093.95	0.0474504	1094	4.33733e-05	0.000217332
		0.6927	5693	60	5633	120	5753	0.0208587	0.020772		0.9999	1094.98	0.0238025	1094.95	0.047605	1095	4.34749e-05	0.000217332
		0.6921	5694	60	5634	120	5754	0.0208551	0.020772		0.9999	1095.98	0.02388	1095.95	0.04776	1096	4.35766e-05	0.000217332
		0.6919	5695	60	5635	120	5755	0.0208514	0.020772		0.9999	1096.98	0.0239576	1096.95	0.0479153	1097	4.36784e-05	0.000217332
		0.6907	5696	60	5636	120	5756	0.0208478	0.020772		0.9999	1097.98	0.0240354	1097.95	0.0480708	1098	4.37804e-05	0.000217332
		0.6897	5697	60	5637	120	5757	0.0208442	0.020772		0.9999	1098.98	0.0241134	1098.95	0.0482267	1099	4.38824e-05	0.000217332
		0.6896	5698	60	5638	120	5758	0.0208406	0.020772		0.9999	1099.98	0.0241915	1099.95	0.0483829	1100	4.39845e-05	0.000217332
		0.6873	5699	60	5639	120	5759	0.020837	0.020772		0.9999	1100.98	0.0242697	1100.95	0.0485395	1101	4.40867e-05	0.000217332
		0.6855	5702	60	5642	120	5762	0.0208261	0.020772		0.9999	1101.98	0.0243481	1101.95	0.0486963	1102	4.4189e-05	0.000217332
		0.6853	5703	60	5643	120	5763	0.0208225	0.020772		0.9999	1102.98	0.0244267	1102.95	0.0488534	1103	4.42914e-05	0.000217332
		0.685	5704	60	5644	120	5764	0.0208189	0.020772		0.9999	1103.98	0.0245055	1103.95	0.0490109	1104	4.43939e-05	0.000217332
		0.6844	5705	60	5645	120	5765	0.0208153	0.020772		0.9999	1104.98	0.0245843	1104.95	0.0491687	1105	4.44965e-05	0.000217332
		0.6843	5706	60	5646	120	5766	0.0208117	0.020772		0.9999	1105.98	0.0246634	1105.95	0.0493268	1106	4.45993e-05	0.000217332
		0.6841	5707	60	5647	120	5767	0.020808	0.020772		0.9999	1106.98	0.0247426	1106.95	0.0494852	1107	4.47021e-05	0.000217332
		0.684	5708	60	5648	120	5768	0.0208044	0.020772		0.9999	1107.98	0.024822	1107.95	0.0496439	1108	4.4805e-05	0.000217332
		0.6826	5713	60	5653	120	5773	0.0207864	0.020772		0.9999	1108.98	0.0249015	1108.95	0.049803	1109	4.4908e-05	0.000217332
		0.682	5714	60	5654	120	5774	0.0207828	0.020772		0.9999	1109.98	0.0249812	1109.95	0.0499623	1110	4.50111e-05	0.000217332
		0.6814	5715	60	5655	120	5775	0.0207792	0.020772		0.9999	1110.97	0.025061	1110.95	0.050122	1111	4.51143e-05	0.000217332
		0.6811	5716	60	5656	120	5776	0.0207756	0.020772		0.9999	1111.97	0.025141	1111.95	0.050282	1112	4.52176e-05	0.000217332
		0.6803	5717	60	5657	120	5777	0.020772	0.020772		0.9999	1112.97	0.0252211	1112.95	0.0504423	1113	4.5321e-05	0.000217332
		0.6783	5717	61	5656	122	5778	0.0211146	0.0211109		0.9999	1113.97	0.0253015	1113.95	0.0506029	1114	4.54245e-05	0.000217332
		0.6782	5718	61	5657	122	5779	0.0211109	0.0211109		0.9999	1114.97	0.0253819	1114.95	0.0507639	1115	4.55281e-05	0.000217332
		0.6774	5720	62	5658	124	5782	0.0214459	0.0214199		0.9999	1115.97	0.0254626	1115.95	0.0509251	1116	4.56318e-05	0.000217332
		0.6773	5721	62	5659	124	5783	0.0214422	0.0214199		0.9999	1116.97	0.0255434	1116.95	0.0510867	1117	4.57356e-05	0.000217332
		0.676	5722	62	5660	124	5784	0.0214385	0.0214199		0.9999	1117.97	0.0256243	1117.95	0.0512486	1118	4.58395e-05	0.000217332
		0.6753	5724	62	5662	124	5786	0.021431	0.0214199		0.9999	1118.97	0.0257054	1118.95	0.0514108	1119	4.59435e-05	0.000217332
		0.6748	5726	62	5664	124	5788	0.0214236	0.0214199		0.9999	1119.97	0.0257867	1119.95	0.0515734	1120	4.60476e-05	0.000217332
		0.6745	5727	62	5665	124	5789	0.0214199	0.0214199		0.9999	1120.97	0.0258681	1120.95	0.0517362	1121	4.61518e-05	0.000217332
		0.6744	5727	63	5664	126	5790	0.0217617	0.0217504		0.9999	1121.97	0.0259497	1121.95	0.0518994	1122	4.62561e-05	0.000217332
		0.6737	5728	63	5665	126	5791	0.0217579	0.0217504		0.9999	1122.97	0.0260314	1122.95	0.0520629	1123	4.63605e-05	0.000217332
		0.6733	5729	63	5666	126	5792	0.0217541	0.0217504		0.9999	1123.97	0.0261134	1123.95	0.0522267	1124	4.6465e-05	0.000217332
		0.6724	5730	63	5667	126	5793	0.0217504	0.0217504		0.9999	1124.97	0.0261954	1124.95	0.0523909	1125	4.65696e-05	0.000217332
		0.6718	5730	64	5666	128	5794	0.0220918	0.0220158		0.9999	1125.97	0.0262777	1125.95	0.0525553	1126	4.66743e-05	0.000217332
		0.6713	5731	64	5667	128	5795	0.022088	0.0220158		0.9999	1126.97	0.02636	1126.95	0.0527201	1127	4.67791e-05	0.000217332
		0.671	5732	64	5668	128	5796	0.0220842	0.0220158		0.9999	1127.97	0.0264426	1127.95	0.0528852	1128	4.6884e-05	0.000217332
		0.6695	5733	64	5669	128	5797	0.0220804	0.0220158		0.9999	1128.97	0.0265253	1128.95	0.0530506	1129	4.6989e-05	0.000217332
		0.6694	5734	64	5670	128	5798	0.0220766	0.0220158		0.9999	1129.97	0.0266082	1129.95	0.0532164	1130	4.70941e-05	0.000217332
		0.6691	5737	64	5673	128	5801	0.0220652	0.0220158		0.9999	1130.97	0.0266912	1130.95	0.0533824	1131	4.71993e-05	0.000217332
		0.6689	5738	64	5674	128	5802	0.0220614	0.0220158		0.9999	1131.97	0.0267744	1131.95	0.0535488	1132	4.73046e-05	0.000217332
		0.6681	5740	64	5676	128	5804	0.0220538	0.0220158		0.9999	1132.97	0.0268578	1132.95	0.0537156	1133	4.741e-05	0.000217332
		0.6671	5742	64	5678	128	5806	0.0220462	0.0220158		0.9999	1133.97	0.0269413	1133.95	0.0538826	1134	4.75155e-05	0.000217332
		0.6666	5743	64	5679	128	5807	0.0220424	0.0220158		0.9999	1134.97	0.027025	1134.95	0.05405	1135	4.76211e-05	0.000217332
		0.6656	5744	64	5680	128	5808	0.0220386	0.0220158		0.9999	1135.97	0.0271088	1135.95	0.0542177	1136	4.77268e-05	0.000217332
		0.6653	5745	64	5681	128	5809	0.0220348	0.0220158		0.9999	1136.97	0.0271928	1136.95	0.0543857	1137	4.78326e-05	0.000217332
		0.6652	5746	64	5682	128	5810	0.022031	0.0220158		0.9999	1137.97	0.027277	1137.95	0.054554	1138	4.79385e-05	0.000217332
		0.6651	5747	64	5683	128	5811	0.0220272	0.0220158		0.9999	1138.97	0.0273613	1138.95	0.0547227	1139	4.80445e-05	0.000217332
		0.665	5750	64	5686	128	5814	0.0220158	0.0220158		0.9999	1139.97	0.0274458	1139.95	0.0548917	1140	4.81506e-05	0.000217332
		0.6646	5750	65	5685	130	5815	0.022356	0.022356		0.9999	1140.97	0.0275305	1140.94	0.055061	1141	4.82568e-05	0.000217332
		0.6642	5750	66	5684	132	5816	0.022696	0.022568		0.9999	1141.97	0.0276153	1141.94	0.0552306	1142	4.83631e-05	0.000217332
		0.6637	5751	66	5685	132	5817	0.0226921	0.022568		0.9999	1142.97	0.0277003	1142.94	0.0554006	1143	4.84695e-05	0.000217332
		0.6634	5752	66	5686	132	5818	0.0226882	0.022568		0.9999	1143.97	0.0277854	1143.94	0.0555709	1144	4.85759e-05	0.000217332
		0.6608	5756	66	5690	132	5822	0.0226726	0.022568		0.9999	1144.97	0.0278708	1144.94	0.0557415	1145	4.86825e-05	0.000217332
		0.6606	5757	66	5691	132	5823	0.0226687	0.022568		0.9999	1145.97	0.0279562	1145.94	0.0559125	1146	4.87892e-05	0.000217332
		0.6603	5758	66	5692	132	5824	0.0226648	0.022568		0.9999	1146.97	0.0280419	1146.94	0.0560837	1147	4.8896e-05	0.000217332
		0.6589	5759	66	5693	132	5825	0.0226609	0.022568		0.9999	1147.97	0.0281277	1147.94	0.0562553	1148	4.90029e-05	0.000217332
		0.6583	5760	66	5694	132	5826	0.0226571	0.022568		0.9999	1148.97	0.0282136	1148.94	0.0564273	1149	4.91099e-05	0.000217332
		0.6579	5761	66	5695	132	5827	0.0226532	0.022568		0.9999	1149.97	0.0282998	1149.94	0.0565995	1150	4.9217e-05	0.000217332
		0.6573	5762	66	5696	132	5828	0.0226493	0.022568		0.9999	1150.97	0.0283861	1150.94	0.0567721	1151	4.93242e-05	0.000217332
		0.6571	5763	66	5697	132	5829	0.0226454	0.022568		0.9999	1151.97	0.0284725	1151.94	0.056945	1152	4.94315e-05	0.000217332
		0.6566	5764	66	5698	132	5830	0.0226415	0.022568		0.9999	1152.97	0.0285591	1152.94	0.0571183	1153	4.95388e-05	0.000217332
		0.6565	5766	66	5700	132	5832	0.0226337	0.022568		0.9999	1153.97	0.0286459	1153.94	0.0572919	1154	4.96463e-05	0.000217332
		0.6564	5767	66	5701	132	5833	0.0226299	0.022568		0.9999	1154.97	0.0287329	1154.94	0.0574658	1155	4.97539e-05	0.000217332
		0.656	5768	66	5702	132	5834	0.022626	0.022568		0.9999	1155.97	0.02882	1155.94	0.05764	1156	4.98616e-05	0.000217332
		0.6558	5769	66	5703	132	5835	0.0226221	0.022568		0.9999	1156.97	0.0289073	1156.94	0.0578146	1157	4.99694e-05	0.000217332
		0.6556	5770	66	5704	132	5836	0.0226182	0.022568		0.9999	1157.97	0.0289947	1157.94	0.0579895	1158	5.00773e-05	0.000217332
		0.655	5771	66	5705	132	5837	0.0226144	0.022568		0.9999	1158.97	0.0290824	1158.94	0.0581647	1159	5.01853e-05	0.000217332
		0.6548	5772	66	5706	132	5838	0.0226105	0.022568		0.9999	1159.97	0.0291701	1159.94	0.0583403	1160	5.02934e-05	0.000217332
		0.6545	5773	66	5707	132	5839	0.0226066	0.022568		0.9999	1160.97	0.0292581	1160.94	0.0585162	1161	5.04015e-05	0.000217332
		0.6534	5774	66	5708	132	5840	0.0226027	0.022568		0.9999	1161.97	0.0293462	1161.94	0.0586924	1162	5.05098e-05	0.000217332
		0.6533	5775	66	5709	132	5841	0.0225989	0.022568		0.9999	1162.97	0.0294345	1162.94	0.058869	1163	5.06182e-05	0.000217332
		0.6532	5776	66	5710	132	5842	0.022595	0.022568		0.9999	1163.97	0.0295229	1163.94	0.0590459	1164	5.07267e-05	0.000217332
		0.6521	5777	66	5711	132	5843	0.0225911	0.022568		0.9999	1164.97	0.0296116	1164.94	0.0592231	1165	5.08353e-05	0.000217332
		0.6518	5778	66	5712	132	5844	0.0225873	0.022568		0.9999	1165.97	0.0297003	1165.94	0.0594007	1166	5.0944e-05	0.000217332
		0.6507	5779	66	5713	132	5845	0.0225834	0.022568		0.9999	1166.97	0.0297893	1166.94	0.0595786	1167	5.10528e-05	0.000217332
		0.6499	5780	66	5714	132	5846	0.0225795	0.022568		0.9999	1167.97	0.0298784	1167.94	0.0597568	1168	5.11616e-05	0.000217332
		0.6498	5781	66	5715	132	5847	0.0225757	0.022568		0.9999	1168.97	0.0299677	1168.94	0.0599354	1169	5.12706e-05	0.000217332
		0.6497	5782	66	5716	132	5848	0.0225718	0.022568		0.9999	1169.97	0.0300571	1169.94	0.0601143	1170	5.13797e-05	0.000217332
		0.6495	5783	66	5717	132	5849	0.022568	0.022568		0.9999	1170.97	0.0301467	1170.94	0.0602935	1171	5.14889e-05	0.000217332
		0.6494	5783	67	5716	134	5850	0.022906	0.0228007		0.9999	1171.97	0.0302365	1171.94	0.0604731	1172	5.15982e-05	0.000217332
		0.6493	5784	67	5717	134	5851	0.0229021	0.0228007		0.9999	1172.97	0.0303265	1172.94	0.060653	1173	5.17076e-05	0.000217332
		0.649	5785	67	5718	134	5852	0.0228982	0.0228007		0.9999	1173.97	0.0304166	1173.94	0.0608332	1174	5.18171e-05	0.000217332
		0.6483	5786	67	5719	134	5853	0.0228942	0.0228007		0.9999	1174.97	0.0305069	1174.94	0.0610138	1175	5.19266e-05	0.000217332
		0.6478	5787	67	5720	134	5854	0.0228903	0.0228007		0.9999	1175.97	0.0305974	1175.94	0.0611947	1176	5.20363e-05	0.000217332
		0.6476	5788	67	5721	134	5855	0.0228864	0.0228007		0.9999	1176.97	0.030688	1176.94	0.061376	1177	5.21461e-05	0.000217332
		0.6475	5789	67	5722	134	5856	0.0228825	0.0228007		0.9999	1177.97	0.0307788	1177.94	0.0615576	1178	5.2256e-05	0.000217332
		0.6464	5792	67	5725	134	5859	0.0228708	0.0228007		0.9999	1178.97	0.0308697	1178.94	0.0617395	1179	5.2366e-05	0.000217332
		0.6454	5793	67	5726	134	5860	0.0228669	0.0228007		0.9999	1179.97	0.0309609	1179.94	0.0619218	1180	5.24761e-05	0.000217332
		0.6453	5794	67	5727	134	5861	0.022863	0.0228007		0.9999	1180.97	0.0310522	1180.94	0.0621044	1181	5.25863e-05	0.000217332
		0.6445	5795	67	5728	134	5862	0.0228591	0.0228007		0.9999	1181.97	0.0311437	1181.94	0.0622873	1182	5.26965e-05	0.000217332
		0.6441	5796	67	5729	134	5863	0.0228552	0.0228007		0.9999	1182.97	0.0312353	1182.94	0.0624706	1183	5.28069e-05	0.000217332
		0.6435	5797	67	5730	134	5864	0.0228513	0.0228007		0.9999	1183.97	0.0313271	1183.94	0.0626542	1184	5.29174e-05	0.000217332
		0.6433	5798	67	5731	134	5865	0.0228474	0.0228007		0.9999	1184.97	0.0314191	1184.94	0.0628382	1185	5.3028e-05	0.000217332
		0.6425	5799	67	5732	134	5866	0.0228435	0.0228007		0.9999	1185.97	0.0315113	1185.94	0.0630225	1186	5.31387e-05	0.000217332
		0.6424	5800	67	5733	134	5867	0.0228396	0.0228007		0.9999	1186.97	0.0316036	1186.94	0.0632072	1187	5.32495e-05	0.000217332
		0.6422	5801	67	5734	134	5868	0.0228357	0.0228007		0.9999	1187.97	0.0316961	1187.94	0.0633921	1188	5.33604e-05	0.000217332
		0.642	5803	67	5736	134	5870	0.0228279	0.0228007		0.9999	1188.97	0.0317887	1188.94	0.0635775	1189	5.34714e-05	0.000217332
		0.6412	5804	67	5737	134	5871	0.0228241	0.0228007		0.9999	1189.97	0.0318816	1189.94	0.0637631	1190	5.35825e-05	0.000217332
		0.6407	5805	67	5738	134	5872	0.0228202	0.0228007		0.9999	1190.97	0.0319746	1190.94	0.0639492	1191	5.36937e-05	0.000217332
		0.6406	5806	67	5739	134	5873	0.0228163	0.0228007		0.9999	1191.97	0.0320678	1191.94	0.0641355	1192	5.3805e-05	0.000217332
		0.6399	5807	67	5740	134	5874	0.0228124	0.0228007		0.9999	1192.97	0.0321611	1192.94	0.0643222	1193	5.39164e-05	0.000217332
		0.6394	5808	67	5741	134	5875	0.0228085	0.0228007		0.9999	1193.97	0.0322546	1193.94	0.0645092	1194	5.40278e-05	0.000217332
		0.6391	5809	67	5742	134	5876	0.0228046	0.0228007		0.9999	1194.97	0.0323483	1194.94	0.0646966	1195	5.41394e-05	0.000217332
		0.6382	5810	67	5743	134	5877	0.0228007	0.0228007		0.9999	1195.97	0.0324422	1195.94	0.0648844	1196	5.42511e-05	0.000217332
		0.6377	5810	68	5742	136	5878	0.0231371	0.02309		0.9999	1196.97	0.0325362	1196.93	0.0650724	1197	5.43629e-05	0.000217332
		0.6374	5812	68	5744	136	5880	0.0231293	0.02309		0.9999	1197.97	0.0326304	1197.93	0.0652609	1198	5.44748e-05	0.000217332
		0.637	5813	68	5745	136	5881	0.0231253	0.02309		0.9999	1198.97	0.0327248	1198.93	0.0654496	1199	5.45868e-05	0.000217332
		0.6351	5814	68	5746	136	5882	0.0231214	0.02309		0.9999	1199.97	0.0328194	1199.93	0.0656387	1200	5.46989e-05	0.000217332
		0.6348	5815	68	5747	136	5883	0.0231175	0.02309		0.9999	1200.97	0.0329141	1200.93	0.0658282	1201	5.48111e-05	0.000217332
		0.6341	5816	68	5748	136	5884	0.0231135	0.02309		0.9999	1201.97	0.033009	1201.93	0.066018	1202	5.49234e-05	0.000217332
		0.6328	5817	68	5749	136	5885	0.0231096	0.02309		0.9999	1202.97	0.0331041	1202.93	0.0662081	1203	5.50358e-05	0.000217332
		0.6322	5818	68	5750	136	5886	0.0231057	0.02309		0.9999	1203.97	0.0331993	1203.93	0.0663986	1204	5.51483e-05	0.000217332
		0.632	5819	68	5751	136	5887	0.0231017	0.02309		0.9999	1204.97	0.0332947	1204.93	0.0665894	1205	5.52609e-05	0.000217332
		0.6319	5820	68	5752	136	5888	0.0230978	0.02309		0.9999	1205.97	0.0333903	1205.93	0.0667806	1206	5.53737e-05	0.000217332
		0.6314	5822	68	5754	136	5890	0.02309	0.02309		0.9999	1206.97	0.0334861	1206.93	0.0669722	1207	5.54865e-05	0.000217332
		0.6307	5822	69	5753	138	5891	0.0234256	0.0234216		0.9999	1207.97	0.033582	1207.93	0.067164	1208	5.55994e-05	0.000217332
		0.6291	5823	69	5754	138	5892	0.0234216	0.0234216		0.9999	1208.97	0.0336781	1208.93	0.0673563	1209	5.57124e-05	0.000217332
		0.6276	5823	70	5753	140	5893	0.023757	0.023753		0.9999	1209.97	0.0337744	1209.93	0.0675488	1210	5.58255e-05	0.000217332
		0.6266	5824	70	5754	140	5894	0.023753	0.023753		0.9999	1210.97	0.0338709	1210.93	0.0677418	1211	5.59387e-05	0.000217332
		0.6262	5824	71	5753	142	5895	0.0240882	0.0240515		0.9999	1211.97	0.0339675	1211.93	0.0679351	1212	5.6052e-05	0.000217332
		0.6256	5825	71	5754	142	5896	0.0240841	0.0240515		0.9999	1212.97	0.0340643	1212.93	0.0681287	1213	5.61654e-05	0.000217332
		0.6247	5828	71	5757	142	5899	0.0240719	0.0240515		0.9999	1213.97	0.0341613	1213.93	0.0683227	1214	5.6279e-05	0.000217332
		0.6245	5829	71	5758	142	5900	0.0240678	0.0240515		0.9999	1214.97	0.0342585	1214.93	0.068517	1215	5.63926e-05	0.000217332
		0.6237	5830	71	5759	142	5901	0.0240637	0.0240515		0.9999	1215.97	0.0343558	1215.93	0.0687117	1216	5.65063e-05	0.000217332
		0.6233	5831	71	5760	142	5902	0.0240596	0.0240515		0.9999	1216.97	0.0344533	1216.93	0.0689067	1217	5.66201e-05	0.000217332
		0.6229	5833	71	5762	142	5904	0.0240515	0.0240515		0.9999	1217.97	0.034551	1217.93	0.0691021	1218	5.6734e-05	0.000217332
		0.6225	5833	72	5761	144	5905	0.0243861	0.024382		0.9999	1218.97	0.0346489	1218.93	0.0692978	1219	5.68481e-05	0.000217332
		0.6218	5834	72	5762	144	5906	0.024382	0.024382		0.9999	1219.97	0.0347469	1219.93	0.0694939	1220	5.69622e-05	0.000217332
		0.6204	5834	73	5761	146	5907	0.0247164	0.0246872		0.9999	1220.97	0.0348452	1220.93	0.0696903	1221	5.70764e-05	0.000217332
		0.62	5835	73	5762	146	5908	0.0247123	0.0246872		0.9999	1221.97	0.0349435	1221.93	0.0698871	1222	5.71908e-05	0.000217332
		0.6196	5836	73	5763	146	5909	0.0247081	0.0246872		0.9999	1222.96	0.0350421	1222.93	0.0700842	1223	5.73052e-05	0.000217332
		0.6194	5837	73	5764	146	5910	0.0247039	0.0246872		0.9999	1223.96	0.0351409	1223.93	0.0702817	1224	5.74197e-05	0.000217332
		0.619	5838	73	5765	146	5911	0.0246997	0.0246872		0.9999	1224.96	0.0352398	1224.93	0.0704796	1225	5.75344e-05	0.000217332
		0.6176	5839	73	5766	146	5912	0.0246955	0.0246872		0.9999	1225.96	0.0353389	1225.93	0.0706778	1226	5.76491e-05	0.000217332
		0.6173	5841	73	5768	146	5914	0.0246872	0.0246872		0.9999	1226.96	0.0354382	1226.93	0.0708763	1227	5.77639e-05	0.000217332
		0.6167	5841	74	5767	148	5915	0.0250211	0.0250169		0.9999	1227.96	0.0355376	1227.93	0.0710753	1228	5.78789e-05	0.000217332
		0.6163	5842	74	5768	148	5916	0.0250169	0.0250169		0.9999	1228.96	0.0356373	1228.93	0.0712745	1229	5.79939e-05	0.000217332
		0.6152	5842	75	5767	150	5917	0.0253507	0.0253378		0.9999	1229.96	0.0357371	1229.93	0.0714742	1230	5.81091e-05	0.000217332
		0.6147	5843	75	5768	150	5918	0.0253464	0.0253378		0.9999	1230.96	0.0358371	1230.93	0.0716741	1231	5.82243e-05	0.000217332
		0.6146	5845	75	5770	150	5920	0.0253378	0.0253378		0.9999	1231.96	0.0359372	1231.93	0.0718745	1232	5.83397e-05	0.000217332
		0.6144	5846	76	5770	152	5922	0.025667	0.025667		0.9999	1232.96	0.0360376	1232.93	0.0720752	1233	5.84551e-05	0.000217332
		0.6141	5846	77	5769	154	5923	0.0260003	0.0260003		0.9999	1233.96	0.0361381	1233.93	0.0722762	1234	5.85707e-05	0.000217332
		0.614	5846	78	5768	156	5924	0.0263336	0.0261965		0.9999	1234.96	0.0362388	1234.93	0.0724776	1235	5.86863e-05	0.000217332
		0.6132	5847	78	5769	156	5925	0.0263291	0.0261965		0.9999	1235.96	0.0363397	1235.93	0.0726794	1236	5.88021e-05	0.000217332
		0.6125	5848	78	5770	156	5926	0.0263247	0.0261965		0.9999	1236.96	0.0364408	1236.93	0.0728815	1237	5.8918e-05	0.000217332
		0.6118	5849	78	5771	156	5927	0.0263202	0.0261965		0.9999	1237.96	0.036542	1237.93	0.073084	1238	5.90339e-05	0.000217332
		0.6116	5850	78	5772	156	5928	0.0263158	0.0261965		0.9999	1238.96	0.0366434	1238.93	0.0732868	1239	5.915e-05	0.000217332
		0.6102	5851	78	5773	156	5929	0.0263114	0.0261965		0.9999	1239.96	0.036745	1239.93	0.07349	1240	5.92662e-05	0.000217332
		0.6097	5852	78	5774	156	5930	0.0263069	0.0261965		0.9999	1240.96	0.0368468	1240.93	0.0736936	1241	5.93824e-05	0.000217332
		0.609	5853	78	5775	156	5931	0.0263025	0.0261965		0.9999	1241.96	0.0369488	1241.93	0.0738975	1242	5.94988e-05	0.000217332
[truncated: 7,611 more rows]

## Sheet: Spectral Level Data
Spectral Level Data		Confidence Threshold	Forward	Reverse	Correct	Incorrect	Total	Global FDR	q-value		Fit Confidence Threshold	Fit Forward	Fit Reverse	Fit Correct	Fit Incorrect	Fit Total	Fit Global FDR	Fit Local FDR
[truncated: 10,789 more rows]

[truncated: 16 more sheets: SAMPLE, Search Summary, Advanced Metadata, Speed and Distribution Analysis, Single Results Table, Protein FDR Summary, Distinct Peptide FDR Summary, Spectrum FDR Summary, PDST Controls, Protein Summary, Interpretation Protein Sammary, Peptide Summary, Interpretation peptide summary, Distinct Peptide Summary, Feature Summary, Single Column Summary]
