# Supplementary material for: Data for the identification of proteins and post-translational modifications of proteins associated to histones H3 and H4 in S. cerevisiae, using tandem affinity purification coupled with mass spectrometry
Source: Data Brief. 2016 Feb 5;6:965–9. doi: 10.1016/j.dib.2016.01.068 (PMC4758224; doi:10.1016/j.dib.2016.01.068)
Supplement: Supplementary file 2 — Supplementary material [file mmc2.zip › Supplementary Tables_DiB/S5.xlsx]

## Sheet: Metadata
_RESULTS_version	5
RESULTS_SEARCH_STAT_search_begin_time_clock	2015-09-17 11:44:38
RESULTS_SEARCH_STAT_search_end_time_clock	2015-09-17 12:43:51
RESULTS_SEARCH_STAT_search_time_duration	#VALUE!
RESULTS_SEARCH_STAT_stage_signal_processing_begin_time_clock	2015-09-17 11:44:39
RESULTS_SEARCH_STAT_stage_signal_processing_end_time_clock	2015-09-17 12:13:14
RESULTS_SEARCH_STAT_stage_signal_processing_time_duration	6595-10-27
RESULTS_SEARCH_STAT_stage_waiting_begin_time_clock	2015-09-17 12:13:14
RESULTS_SEARCH_STAT_stage_waiting_end_time_clock	2015-09-17 12:13:15
RESULTS_SEARCH_STAT_stage_waiting_time_duration	1903-01-11
RESULTS_SEARCH_STAT_stage_searching_begin_time_clock	2015-09-17 12:13:15
RESULTS_SEARCH_STAT_stage_searching_end_time_clock	2015-09-17 12:42:46
RESULTS_SEARCH_STAT_stage_searching_time_duration	6747-02-22
RESULTS_SEARCH_STAT_stage_fdr_begin_time_clock	2015-09-17 12:42:47
RESULTS_SEARCH_STAT_stage_fdr_end_time_clock	2015-09-17 12:43:51
RESULTS_SEARCH_STAT_stage_fdr_time_duration	2075-11-02
RESULTS_SEARCH_STAT_task_fraglet_exe_begin_time_clock	2015-09-17 12:13:19
RESULTS_SEARCH_STAT_task_fraglet_exe_end_time_clock	2015-09-17 12:14:41
RESULTS_SEARCH_STAT_task_fraglet_exe_time_duration	82056
RESULTS_SEARCH_STAT_task_fraglet_exe_time_cpu	4115-08-14
RESULTS_SEARCH_STAT_task_taglet_exe_begin_time_clock	2015-09-17 12:17:33
RESULTS_SEARCH_STAT_task_taglet_exe_end_time_clock	2015-09-17 12:36:52
RESULTS_SEARCH_STAT_task_taglet_exe_time_duration	1158692
RESULTS_SEARCH_STAT_task_taglet_exe_time_cpu	#VALUE!
RESULTS_SEARCH_STAT_task_progroup_begin_time_clock	2015-09-17 12:36:52
RESULTS_SEARCH_STAT_task_progroup_end_time_clock	2015-09-17 12:42:45
RESULTS_SEARCH_STAT_task_progroup_time_duration	353449
RESULTS_SEARCH_STAT_task_progroup_time_cpu	2959-10-03
RESULTS_SEARCH_STAT_task_focusing_begin_time_clock	2015-09-17 12:14:41
RESULTS_SEARCH_STAT_task_focusing_end_time_clock	2015-09-17 12:17:33
RESULTS_SEARCH_STAT_task_focusing_time_duration	171834
RESULTS_SEARCH_STAT_task_focusing_time_cpu	232503
RESULTS_SEARCH_STAT_computer_memory	12285
RESULTS_SEARCH_STAT_computer_name	T55002
RESULTS_SEARCH_STAT_num_proteins	13440
RESULTS_SEARCH_STAT_num_residues	6052250
RESULTS_SEARCH_STAT_number_cores	12
RESULTS_SEARCH_STAT_number_licensed_tasks	16
RESULTS_SEARCH_STAT_number_processors	12
RESULTS_SEARCH_STAT_os	Windows 7 Professional Service Pack 1 (6.1.7601)
RESULTS_SEARCH_1_time_cpu	35474
RESULTS_SEARCH_1_time_duration	38017
RESULTS_SEARCH_1_version	5.0.0.4767
RESULTS_SEARCH_1_xml:id	SEARCH:1:635780870788211277_0
RESULTS_SEARCH_1_PARAMETERS_chemical_data_edited	FALSE
RESULTS_SEARCH_1_PARAMETERS_do_multiprecursor_search	TRUE
RESULTS_SEARCH_1_PARAMETERS_do_reverse_search	TRUE
RESULTS_SEARCH_1_PARAMETERS_max_quant_labels	35
RESULTS_SEARCH_1_PARAMETERS_maxresults	15
RESULTS_SEARCH_1_PARAMETERS_separate_searches	FALSE
RESULTS_SEARCH_1_PARAMETERS_MSTOLERANCE_type	dalton
RESULTS_SEARCH_1_PARAMETERS_MSTOLERANCE_value	0.05
RESULTS_SEARCH_1_PARAMETERS_MSMSTOLERANCE_type	dalton
RESULTS_SEARCH_1_PARAMETERS_MSMSTOLERANCE_value	0.1
RESULTS_SEARCH_1_PARAMETERS_MS_STANDARD_DEVIATION_type	dalton
RESULTS_SEARCH_1_PARAMETERS_MS_STANDARD_DEVIATION_value	0.0011
RESULTS_SEARCH_1_PARAMETERS_MSMS_STANDARD_DEVIATION_type	dalton
RESULTS_SEARCH_1_PARAMETERS_MSMS_STANDARD_DEVIATION_value	0.01
RESULTS_SEARCH_1_PARAMETERS_FASTA_filename	C:\AB SCIEX\ProteinPilot Data\SearchDatabases\SwissProt_150730.fasta
RESULTS_SEARCH_1_PARAMETERS_AUTO_CALIBRATION_ms	TRUE
RESULTS_SEARCH_1_PARAMETERS_AUTO_CALIBRATION_msexport	FALSE
RESULTS_SEARCH_1_PARAMETERS_AUTO_CALIBRATION_msms	TRUE
RESULTS_SEARCH_1_PARAMETERS_AUTO_CALIBRATION_msmstolsdratio	2.75
RESULTS_SEARCH_1_PARAMETERS_AUTO_CALIBRATION_mstolsdratio	7
RESULTS_SEARCH_1_PARAMETERS_AUTO_CALIBRATION_squareroot	TRUE
RESULTS_SEARCH_1_PARAMETERS_AUTO_CALIBRATION_type	dalton
RESULTS_SEARCH_1_PARAMETERS_AUTO_CALIBRATION_MCP_d_s_s_f	0.0666667
RESULTS_SEARCH_1_PARAMETERS_AUTO_CALIBRATION_MCP_d_s_w_f	3
RESULTS_SEARCH_1_PARAMETERS_AUTO_CALIBRATION_MCP_m_f_r_mbc	200
RESULTS_SEARCH_1_PARAMETERS_AUTO_CALIBRATION_MCP_m_m_c	10
RESULTS_SEARCH_1_PARAMETERS_AUTO_CALIBRATION_MCP_m_m_f_s	0.25
RESULTS_SEARCH_1_PARAMETERS_AUTO_CALIBRATION_MCP_m_m_p_f	0.33
RESULTS_SEARCH_1_PARAMETERS_AUTO_CALIBRATION_MCP_m_m_p_rms_f	1
RESULTS_SEARCH_1_PARAMETERS_AUTO_CALIBRATION_MCP_m_p_t_f	1
RESULTS_SEARCH_1_PARAMETERS_AUTO_CALIBRATION_MCP_m_r_h_n_b	15
RESULTS_SEARCH_1_PARAMETERS_AUTO_CALIBRATION_MCP_m_z_n_s	99
RESULTS_SEARCH_1_PARAMETERS_AUTO_CALIBRATION_MCP_m_z_s_mn_f_r	0.0666667
RESULTS_SEARCH_1_PARAMETERS_AUTO_CALIBRATION_MCP_m_z_s_mx_f_r	0.1
RESULTS_SEARCH_1_PARAMETERS_MS_AUTO_CALIBRATION_OUT_avres	-6.62616e-09
RESULTS_SEARCH_1_PARAMETERS_MS_AUTO_CALIBRATION_OUT_c0	0.000157175
RESULTS_SEARCH_1_PARAMETERS_MS_AUTO_CALIBRATION_OUT_c1minus1	-5.32676e-06
RESULTS_SEARCH_1_PARAMETERS_MS_AUTO_CALIBRATION_OUT_c2	0
RESULTS_SEARCH_1_PARAMETERS_MS_AUTO_CALIBRATION_OUT_file	1
RESULTS_SEARCH_1_PARAMETERS_MS_AUTO_CALIBRATION_OUT_partnumber	1
RESULTS_SEARCH_1_PARAMETERS_MS_AUTO_CALIBRATION_OUT_polyorder	1
RESULTS_SEARCH_1_PARAMETERS_MS_AUTO_CALIBRATION_OUT_sample	1
RESULTS_SEARCH_1_PARAMETERS_MS_AUTO_CALIBRATION_OUT_squareroot	TRUE
RESULTS_SEARCH_1_PARAMETERS_MSMS_AUTO_CALIBRATION_OUT_avres	-1.61506e-07
RESULTS_SEARCH_1_PARAMETERS_MSMS_AUTO_CALIBRATION_OUT_c0	-3.43751e-05
RESULTS_SEARCH_1_PARAMETERS_MSMS_AUTO_CALIBRATION_OUT_c1minus1	2.9852e-08
RESULTS_SEARCH_1_PARAMETERS_MSMS_AUTO_CALIBRATION_OUT_c2	0
RESULTS_SEARCH_1_PARAMETERS_MSMS_AUTO_CALIBRATION_OUT_file	1
RESULTS_SEARCH_1_PARAMETERS_MSMS_AUTO_CALIBRATION_OUT_partnumber	1
RESULTS_SEARCH_1_PARAMETERS_MSMS_AUTO_CALIBRATION_OUT_polyorder	1
RESULTS_SEARCH_1_PARAMETERS_MSMS_AUTO_CALIBRATION_OUT_sample	1
RESULTS_SEARCH_1_PARAMETERS_MSMS_AUTO_CALIBRATION_OUT_squareroot	TRUE
RESULTS_SEARCH_1_PARAMETERS_MAX_PRECURSORS_FRAGLET	5
RESULTS_SEARCH_1_PARAMETERS_MAX_PRECURSORS_TAGLET	1
RESULTS_SEARCH_1_PARAMETERS_PRECURSORS_DR_FRAGLET	10
RESULTS_SEARCH_1_PARAMETERS_PRECURSORS_DR_TAGLET	3
RESULTS_SEARCH_1_PARAMETERS_DEFAULT_CHARGE_STATE_1_charge	2
RESULTS_SEARCH_1_PARAMETERS_DEFAULT_CHARGE_STATE_1_probability	1
RESULTS_SEARCH_1_PARAMETERS_DEFAULT_CHARGE_STATE_2_charge	3
RESULTS_SEARCH_1_PARAMETERS_DEFAULT_CHARGE_STATE_2_probability	1
RESULTS_SEARCH_1_PARAMETERS_DEFAULT_CHARGE_STATE_3_charge	4
RESULTS_SEARCH_1_PARAMETERS_DEFAULT_CHARGE_STATE_3_probability	1
RESULTS_SEARCH_1_PARAMETERS_VERSION	5.0.0.0, 4769
RESULTS_SEARCH_1_PARAMETERS_PARAGON_VERSION	5.0.0.0, 4767
RESULTS_SEARCH_1_PARAMETERS_APPLICATION	ProteinPilot(tm) Software
RESULTS_SEARCH_1_PARAMETERS_PROGROUP_alternativedispositionmaximumfoldprobabilitydrop	100
RESULTS_SEARCH_1_PARAMETERS_PROGROUP_alternativedispositionmaximumfoldscoredrop	2
RESULTS_SEARCH_1_PARAMETERS_PROGROUP_autodiscordantpeptidethreshold	0.3
RESULTS_SEARCH_1_PARAMETERS_PROGROUP_bayesconfidencecalclulation	TRUE
RESULTS_SEARCH_1_PARAMETERS_PROGROUP_calibrateconfidence	TRUE
RESULTS_SEARCH_1_PARAMETERS_PROGROUP_compresspeptides	FALSE
RESULTS_SEARCH_1_PARAMETERS_PROGROUP_confidencepercentthresholdforexcludingothersfromquant	15
RESULTS_SEARCH_1_PARAMETERS_PROGROUP_confidencepercentthresholdforincludingselfinquant	15
RESULTS_SEARCH_1_PARAMETERS_PROGROUP_donotstoremspeaklists	FALSE
RESULTS_SEARCH_1_PARAMETERS_PROGROUP_fasta	C:\AB SCIEX\ProteinPilot Data\SearchDatabases\SwissProt_150730.fasta
RESULTS_SEARCH_1_PARAMETERS_PROGROUP_featuregroupminpepconf	0.66
RESULTS_SEARCH_1_PARAMETERS_PROGROUP_featuregroupminups	0.47
RESULTS_SEARCH_1_PARAMETERS_PROGROUP_focusingintersection	4
RESULTS_SEARCH_1_PARAMETERS_PROGROUP_focusingminimummatchconfidence	0.1
RESULTS_SEARCH_1_PARAMETERS_PROGROUP_focusingminunusedprotscore	0.1
RESULTS_SEARCH_1_PARAMETERS_PROGROUP_focusingsubsetcutoff	6
RESULTS_SEARCH_1_PARAMETERS_PROGROUP_intersection	1.3
RESULTS_SEARCH_1_PARAMETERS_PROGROUP_minimummatchconfidencecutoff	0.001
RESULTS_SEARCH_1_PARAMETERS_PROGROUP_minunusedprotscore	0.0458
RESULTS_SEARCH_1_PARAMETERS_PROGROUP_subsetcutoff	2
RESULTS_SEARCH_1_PARAMETERS_PROGROUP_unusedprotscorethresholdforexcludingothersfromquant	1.3
RESULTS_SEARCH_1_PARAMETERS_PEAKLIST_count	1910-11-02
RESULTS_SEARCH_1_PARAMETERS_PEAKLIST_filenumber	1
RESULTS_SEARCH_1_PARAMETERS_PEAKLIST_original_count	3959
RESULTS_SEARCH_1_PARAMETERS_PEAKLIST_originalfilename	C:\Users\T55002\Desktop\5600 data\MP_121205.4.wiff
RESULTS_SEARCH_1_PARAMETERS_PEAKLIST_partnumber	1
RESULTS_SEARCH_1_PARAMETERS_QUANT_TYPE_background_correction	FALSE
RESULTS_SEARCH_1_PARAMETERS_QUANT_TYPE_bias_correction	TRUE
RESULTS_SEARCH_1_PARAMETERS_QUANT_TYPE_keep_extreme_peptides_over_fraction	0
RESULTS_SEARCH_1_PARAMETERS_QUANT_TYPE_low_confidence_check	TRUE
RESULTS_SEARCH_1_PARAMETERS_QUANT_TYPE_low_intensity_check	TRUE
RESULTS_SEARCH_1_PARAMETERS_QUANT_TYPE_median_statistic	TRUE
RESULTS_SEARCH_1_PARAMETERS_QUANT_TYPE_mod_check	TRUE
RESULTS_SEARCH_1_PARAMETERS_QUANT_TYPE_quant_threshold	-1
RESULTS_SEARCH_1_PARAMETERS_QUANT_TYPE_quant_threshold_sn	9
RESULTS_SEARCH_1_PARAMETERS_QUANT_TYPE_separate_searches	FALSE
RESULTS_SEARCH_1_PARAMETERS_QUANT_TYPE_shared_msms_check	TRUE
RESULTS_SEARCH_1_PARAMETERS_PARAGON_METHOD_SETTINGS_UI_SAMPLE_TYPE	Identification
RESULTS_SEARCH_1_PARAMETERS_PARAGON_METHOD_SETTINGS_UI_CYS_ALKYLATION	Iodoacetamide
RESULTS_SEARCH_1_PARAMETERS_PARAGON_METHOD_SETTINGS_UI_DIGESTION	Trypsin
RESULTS_SEARCH_1_PARAMETERS_PARAGON_METHOD_SETTINGS_UI_INSTRUMENT	TripleTOF 5600
RESULTS_SEARCH_1_PARAMETERS_PARAGON_METHOD_SETTINGS_UI_SPECIES	Saccharomyces cerevisiae
RESULTS_SEARCH_1_PARAMETERS_PARAGON_METHOD_SETTINGS_UI_SEARCH_EFFORT	Thorough
RESULTS_SEARCH_1_PARAMETERS_PARAGON_METHOD_SETTINGS_UI_ID_FOCUS	Biological modifications
RESULTS_SEARCH_1_PARAMETERS_PARAGON_METHOD_SETTINGS_UI_USER_NAME	T55002\T55002
RESULTS_SEARCH_1_PARAMETERS_PARAGON_METHOD_SETTINGS_UI_MACHINE_NAME	T55002
RESULTS_SEARCH_1_PARAMETERS_PARAGON_METHOD_SETTINGS_UI_SEARCH_ID	#VALUE!
RESULTS_SEARCH_1_PARAMETERS_PARAGON_METHOD_SETTINGS_UI_START_TIME	2015-09-17 11:44:38
RESULTS_SEARCH_1_PARAMETERS_PARAGON_METHOD_SETTINGS_UI_MIN_UNUSED_PROTSCORE	01:05:57.120000
RESULTS_SEARCH_1_PARAMETERS_PARAGON_METHOD_SETTINGS_UI_PSPEP	TRUE
RESULTS_SEARCH_2_time_cpu	313390
RESULTS_SEARCH_2_time_duration	314075
RESULTS_SEARCH_2_version	5.0.0.4767
RESULTS_SEARCH_2_xml:id	SEARCH:2:635780870788211277_0
RESULTS_SEARCH_2_PARAMETERS_chemical_data_edited	FALSE
RESULTS_SEARCH_2_PARAMETERS_do_multiprecursor_search	TRUE
RESULTS_SEARCH_2_PARAMETERS_do_reverse_search	TRUE
RESULTS_SEARCH_2_PARAMETERS_max_quant_labels	35
RESULTS_SEARCH_2_PARAMETERS_maxresults	15
RESULTS_SEARCH_2_PARAMETERS_separate_searches	FALSE
RESULTS_SEARCH_2_PARAMETERS_MSTOLERANCE_type	dalton
RESULTS_SEARCH_2_PARAMETERS_MSTOLERANCE_value	0.05
RESULTS_SEARCH_2_PARAMETERS_MSMSTOLERANCE_type	dalton
RESULTS_SEARCH_2_PARAMETERS_MSMSTOLERANCE_value	0.1
RESULTS_SEARCH_2_PARAMETERS_MS_STANDARD_DEVIATION_type	dalton
RESULTS_SEARCH_2_PARAMETERS_MS_STANDARD_DEVIATION_value	0.0011
RESULTS_SEARCH_2_PARAMETERS_MSMS_STANDARD_DEVIATION_type	dalton
RESULTS_SEARCH_2_PARAMETERS_MSMS_STANDARD_DEVIATION_value	0.01
RESULTS_SEARCH_2_PARAMETERS_FASTA_filename	C:\AB SCIEX\ProteinPilot Data\SearchDatabases\SwissProt_150730.fasta
RESULTS_SEARCH_2_PARAMETERS_AUTO_CALIBRATION_ms	TRUE
RESULTS_SEARCH_2_PARAMETERS_AUTO_CALIBRATION_msexport	FALSE
RESULTS_SEARCH_2_PARAMETERS_AUTO_CALIBRATION_msms	TRUE
RESULTS_SEARCH_2_PARAMETERS_AUTO_CALIBRATION_msmstolsdratio	2.75
RESULTS_SEARCH_2_PARAMETERS_AUTO_CALIBRATION_mstolsdratio	7
RESULTS_SEARCH_2_PARAMETERS_AUTO_CALIBRATION_squareroot	TRUE
RESULTS_SEARCH_2_PARAMETERS_AUTO_CALIBRATION_type	dalton
RESULTS_SEARCH_2_PARAMETERS_AUTO_CALIBRATION_MCP_d_s_s_f	0.0666667
RESULTS_SEARCH_2_PARAMETERS_AUTO_CALIBRATION_MCP_d_s_w_f	3
RESULTS_SEARCH_2_PARAMETERS_AUTO_CALIBRATION_MCP_m_f_r_mbc	200
RESULTS_SEARCH_2_PARAMETERS_AUTO_CALIBRATION_MCP_m_m_c	10
RESULTS_SEARCH_2_PARAMETERS_AUTO_CALIBRATION_MCP_m_m_f_s	0.25
RESULTS_SEARCH_2_PARAMETERS_AUTO_CALIBRATION_MCP_m_m_p_f	0.33
RESULTS_SEARCH_2_PARAMETERS_AUTO_CALIBRATION_MCP_m_m_p_rms_f	1
RESULTS_SEARCH_2_PARAMETERS_AUTO_CALIBRATION_MCP_m_p_t_f	1
RESULTS_SEARCH_2_PARAMETERS_AUTO_CALIBRATION_MCP_m_r_h_n_b	15
RESULTS_SEARCH_2_PARAMETERS_AUTO_CALIBRATION_MCP_m_z_n_s	99
RESULTS_SEARCH_2_PARAMETERS_AUTO_CALIBRATION_MCP_m_z_s_mn_f_r	0.0666667
RESULTS_SEARCH_2_PARAMETERS_AUTO_CALIBRATION_MCP_m_z_s_mx_f_r	0.1
RESULTS_SEARCH_2_PARAMETERS_MS_AUTO_CALIBRATION_OUT_avres	-6.62616e-09
RESULTS_SEARCH_2_PARAMETERS_MS_AUTO_CALIBRATION_OUT_c0	0.000157175
RESULTS_SEARCH_2_PARAMETERS_MS_AUTO_CALIBRATION_OUT_c1minus1	-5.32676e-06
RESULTS_SEARCH_2_PARAMETERS_MS_AUTO_CALIBRATION_OUT_c2	0
RESULTS_SEARCH_2_PARAMETERS_MS_AUTO_CALIBRATION_OUT_file	1900-01-01
RESULTS_SEARCH_2_PARAMETERS_MS_AUTO_CALIBRATION_OUT_partnumber	1
RESULTS_SEARCH_2_PARAMETERS_MS_AUTO_CALIBRATION_OUT_polyorder	1
RESULTS_SEARCH_2_PARAMETERS_MS_AUTO_CALIBRATION_OUT_sample	1
RESULTS_SEARCH_2_PARAMETERS_MS_AUTO_CALIBRATION_OUT_squareroot	TRUE
RESULTS_SEARCH_2_PARAMETERS_MSMS_AUTO_CALIBRATION_OUT_avres	-1.61506e-07
RESULTS_SEARCH_2_PARAMETERS_MSMS_AUTO_CALIBRATION_OUT_c0	-3.43751e-05
RESULTS_SEARCH_2_PARAMETERS_MSMS_AUTO_CALIBRATION_OUT_c1minus1	2.9852e-08
RESULTS_SEARCH_2_PARAMETERS_MSMS_AUTO_CALIBRATION_OUT_c2	0
RESULTS_SEARCH_2_PARAMETERS_MSMS_AUTO_CALIBRATION_OUT_file	1
RESULTS_SEARCH_2_PARAMETERS_MSMS_AUTO_CALIBRATION_OUT_partnumber	1
RESULTS_SEARCH_2_PARAMETERS_MSMS_AUTO_CALIBRATION_OUT_polyorder	1
RESULTS_SEARCH_2_PARAMETERS_MSMS_AUTO_CALIBRATION_OUT_sample	1
RESULTS_SEARCH_2_PARAMETERS_MSMS_AUTO_CALIBRATION_OUT_squareroot	TRUE
RESULTS_SEARCH_2_PARAMETERS_MAX_PRECURSORS_FRAGLET	5
RESULTS_SEARCH_2_PARAMETERS_MAX_PRECURSORS_TAGLET	1
RESULTS_SEARCH_2_PARAMETERS_PRECURSORS_DR_FRAGLET	10
RESULTS_SEARCH_2_PARAMETERS_PRECURSORS_DR_TAGLET	3
RESULTS_SEARCH_2_PARAMETERS_DEFAULT_CHARGE_STATE_1_charge	2
RESULTS_SEARCH_2_PARAMETERS_DEFAULT_CHARGE_STATE_1_probability	1
RESULTS_SEARCH_2_PARAMETERS_DEFAULT_CHARGE_STATE_2_charge	3
RESULTS_SEARCH_2_PARAMETERS_DEFAULT_CHARGE_STATE_2_probability	1
RESULTS_SEARCH_2_PARAMETERS_DEFAULT_CHARGE_STATE_3_charge	4
RESULTS_SEARCH_2_PARAMETERS_DEFAULT_CHARGE_STATE_3_probability	1
RESULTS_SEARCH_2_PARAMETERS_VERSION	5.0.0.0, 4769
RESULTS_SEARCH_2_PARAMETERS_PARAGON_VERSION	5.0.0.0, 4767
RESULTS_SEARCH_2_PARAMETERS_APPLICATION	ProteinPilot(tm) Software
RESULTS_SEARCH_2_PARAMETERS_PROGROUP_alternativedispositionmaximumfoldprobabilitydrop	100
RESULTS_SEARCH_2_PARAMETERS_PROGROUP_alternativedispositionmaximumfoldscoredrop	2
RESULTS_SEARCH_2_PARAMETERS_PROGROUP_autodiscordantpeptidethreshold	0.3
RESULTS_SEARCH_2_PARAMETERS_PROGROUP_bayesconfidencecalclulation	TRUE
RESULTS_SEARCH_2_PARAMETERS_PROGROUP_calibrateconfidence	TRUE
RESULTS_SEARCH_2_PARAMETERS_PROGROUP_compresspeptides	FALSE
RESULTS_SEARCH_2_PARAMETERS_PROGROUP_confidencepercentthresholdforexcludingothersfromquant	15
RESULTS_SEARCH_2_PARAMETERS_PROGROUP_confidencepercentthresholdforincludingselfinquant	15
RESULTS_SEARCH_2_PARAMETERS_PROGROUP_donotstoremspeaklists	FALSE
RESULTS_SEARCH_2_PARAMETERS_PROGROUP_fasta	C:\AB SCIEX\ProteinPilot Data\SearchDatabases\SwissProt_150730.fasta
RESULTS_SEARCH_2_PARAMETERS_PROGROUP_featuregroupminpepconf	0.66
RESULTS_SEARCH_2_PARAMETERS_PROGROUP_featuregroupminups	0.47
RESULTS_SEARCH_2_PARAMETERS_PROGROUP_focusingintersection	4
RESULTS_SEARCH_2_PARAMETERS_PROGROUP_focusingminimummatchconfidence	0.1
RESULTS_SEARCH_2_PARAMETERS_PROGROUP_focusingminunusedprotscore	0.1
RESULTS_SEARCH_2_PARAMETERS_PROGROUP_focusingsubsetcutoff	6
RESULTS_SEARCH_2_PARAMETERS_PROGROUP_intersection	1.3
RESULTS_SEARCH_2_PARAMETERS_PROGROUP_minimummatchconfidencecutoff	0.001
RESULTS_SEARCH_2_PARAMETERS_PROGROUP_minunusedprotscore	0.0458
RESULTS_SEARCH_2_PARAMETERS_PROGROUP_subsetcutoff	2
RESULTS_SEARCH_2_PARAMETERS_PROGROUP_unusedprotscorethresholdforexcludingothersfromquant	1.3
RESULTS_SEARCH_2_PARAMETERS_PEAKLIST_count	3959
RESULTS_SEARCH_2_PARAMETERS_PEAKLIST_filenumber	1
RESULTS_SEARCH_2_PARAMETERS_PEAKLIST_original_count	3959
RESULTS_SEARCH_2_PARAMETERS_PEAKLIST_originalfilename	C:\Users\T55002\Desktop\5600 data\MP_121205.4.wiff
RESULTS_SEARCH_2_PARAMETERS_PEAKLIST_partnumber	1
RESULTS_SEARCH_2_PARAMETERS_QUANT_TYPE_background_correction	FALSE
RESULTS_SEARCH_2_PARAMETERS_QUANT_TYPE_bias_correction	TRUE
RESULTS_SEARCH_2_PARAMETERS_QUANT_TYPE_keep_extreme_peptides_over_fraction	0
RESULTS_SEARCH_2_PARAMETERS_QUANT_TYPE_low_confidence_check	TRUE
RESULTS_SEARCH_2_PARAMETERS_QUANT_TYPE_low_intensity_check	TRUE
RESULTS_SEARCH_2_PARAMETERS_QUANT_TYPE_median_statistic	TRUE
RESULTS_SEARCH_2_PARAMETERS_QUANT_TYPE_mod_check	TRUE
RESULTS_SEARCH_2_PARAMETERS_QUANT_TYPE_quant_threshold	-1
RESULTS_SEARCH_2_PARAMETERS_QUANT_TYPE_quant_threshold_sn	9
RESULTS_SEARCH_2_PARAMETERS_QUANT_TYPE_separate_searches	FALSE
RESULTS_SEARCH_2_PARAMETERS_QUANT_TYPE_shared_msms_check	TRUE
RESULTS_SEARCH_2_PARAMETERS_PARAGON_METHOD_SETTINGS_UI_SAMPLE_TYPE	Identification
RESULTS_SEARCH_2_PARAMETERS_PARAGON_METHOD_SETTINGS_UI_CYS_ALKYLATION	Iodoacetamide
RESULTS_SEARCH_2_PARAMETERS_PARAGON_METHOD_SETTINGS_UI_DIGESTION	Trypsin
RESULTS_SEARCH_2_PARAMETERS_PARAGON_METHOD_SETTINGS_UI_INSTRUMENT	TripleTOF 5600
RESULTS_SEARCH_2_PARAMETERS_PARAGON_METHOD_SETTINGS_UI_SPECIES	Saccharomyces cerevisiae
RESULTS_SEARCH_2_PARAMETERS_PARAGON_METHOD_SETTINGS_UI_SEARCH_EFFORT	Thorough
RESULTS_SEARCH_2_PARAMETERS_PARAGON_METHOD_SETTINGS_UI_ID_FOCUS	Biological modifications
RESULTS_SEARCH_2_PARAMETERS_PARAGON_METHOD_SETTINGS_UI_USER_NAME	T55002\T55002
RESULTS_SEARCH_2_PARAMETERS_PARAGON_METHOD_SETTINGS_UI_MACHINE_NAME	T55002
RESULTS_SEARCH_2_PARAMETERS_PARAGON_METHOD_SETTINGS_UI_SEARCH_ID	6.35781e+17
RESULTS_SEARCH_2_PARAMETERS_PARAGON_METHOD_SETTINGS_UI_START_TIME	2015-09-17 11:44:38
RESULTS_SEARCH_2_PARAMETERS_PARAGON_METHOD_SETTINGS_UI_MIN_UNUSED_PROTSCORE	0.0458
RESULTS_SEARCH_2_PARAMETERS_PARAGON_METHOD_SETTINGS_UI_PSPEP	TRUE
RESULTS_SEARCH_3_time_cpu	38516
RESULTS_SEARCH_3_time_duration	39811
RESULTS_SEARCH_3_version	5.0.0.4767
RESULTS_SEARCH_3_xml:id	SEARCH:1:635780870788211277_1
RESULTS_SEARCH_3_PARAMETERS_chemical_data_edited	FALSE
RESULTS_SEARCH_3_PARAMETERS_do_multiprecursor_search	TRUE
RESULTS_SEARCH_3_PARAMETERS_do_reverse_search	TRUE
RESULTS_SEARCH_3_PARAMETERS_max_quant_labels	35
RESULTS_SEARCH_3_PARAMETERS_maxresults	15
RESULTS_SEARCH_3_PARAMETERS_separate_searches	FALSE
RESULTS_SEARCH_3_PARAMETERS_MSTOLERANCE_type	dalton
RESULTS_SEARCH_3_PARAMETERS_MSTOLERANCE_value	0.05
RESULTS_SEARCH_3_PARAMETERS_MSMSTOLERANCE_type	dalton
RESULTS_SEARCH_3_PARAMETERS_MSMSTOLERANCE_value	0.1
RESULTS_SEARCH_3_PARAMETERS_MS_STANDARD_DEVIATION_type	dalton
RESULTS_SEARCH_3_PARAMETERS_MS_STANDARD_DEVIATION_value	0.0011
RESULTS_SEARCH_3_PARAMETERS_MSMS_STANDARD_DEVIATION_type	dalton
RESULTS_SEARCH_3_PARAMETERS_MSMS_STANDARD_DEVIATION_value	0.01
RESULTS_SEARCH_3_PARAMETERS_FASTA_filename	C:\AB SCIEX\ProteinPilot Data\SearchDatabases\SwissProt_150730.fasta
RESULTS_SEARCH_3_PARAMETERS_AUTO_CALIBRATION_ms	TRUE
RESULTS_SEARCH_3_PARAMETERS_AUTO_CALIBRATION_msexport	FALSE
RESULTS_SEARCH_3_PARAMETERS_AUTO_CALIBRATION_msms	TRUE
RESULTS_SEARCH_3_PARAMETERS_AUTO_CALIBRATION_msmstolsdratio	2.75
RESULTS_SEARCH_3_PARAMETERS_AUTO_CALIBRATION_mstolsdratio	7
RESULTS_SEARCH_3_PARAMETERS_AUTO_CALIBRATION_squareroot	TRUE
RESULTS_SEARCH_3_PARAMETERS_AUTO_CALIBRATION_type	dalton
RESULTS_SEARCH_3_PARAMETERS_AUTO_CALIBRATION_MCP_d_s_s_f	0.0666667
RESULTS_SEARCH_3_PARAMETERS_AUTO_CALIBRATION_MCP_d_s_w_f	3
RESULTS_SEARCH_3_PARAMETERS_AUTO_CALIBRATION_MCP_m_f_r_mbc	200
RESULTS_SEARCH_3_PARAMETERS_AUTO_CALIBRATION_MCP_m_m_c	10
RESULTS_SEARCH_3_PARAMETERS_AUTO_CALIBRATION_MCP_m_m_f_s	0.25
RESULTS_SEARCH_3_PARAMETERS_AUTO_CALIBRATION_MCP_m_m_p_f	0.33
RESULTS_SEARCH_3_PARAMETERS_AUTO_CALIBRATION_MCP_m_m_p_rms_f	1
RESULTS_SEARCH_3_PARAMETERS_AUTO_CALIBRATION_MCP_m_p_t_f	1
RESULTS_SEARCH_3_PARAMETERS_AUTO_CALIBRATION_MCP_m_r_h_n_b	15
RESULTS_SEARCH_3_PARAMETERS_AUTO_CALIBRATION_MCP_m_z_n_s	99
RESULTS_SEARCH_3_PARAMETERS_AUTO_CALIBRATION_MCP_m_z_s_mn_f_r	0.0666667
RESULTS_SEARCH_3_PARAMETERS_AUTO_CALIBRATION_MCP_m_z_s_mx_f_r	0.1
RESULTS_SEARCH_3_PARAMETERS_MS_AUTO_CALIBRATION_OUT_avres	-7.74328e-09
RESULTS_SEARCH_3_PARAMETERS_MS_AUTO_CALIBRATION_OUT_c0	0.000168124
RESULTS_SEARCH_3_PARAMETERS_MS_AUTO_CALIBRATION_OUT_c1minus1	-6.18277e-06
RESULTS_SEARCH_3_PARAMETERS_MS_AUTO_CALIBRATION_OUT_c2	0
RESULTS_SEARCH_3_PARAMETERS_MS_AUTO_CALIBRATION_OUT_file	1
RESULTS_SEARCH_3_PARAMETERS_MS_AUTO_CALIBRATION_OUT_partnumber	2
RESULTS_SEARCH_3_PARAMETERS_MS_AUTO_CALIBRATION_OUT_polyorder	1
RESULTS_SEARCH_3_PARAMETERS_MS_AUTO_CALIBRATION_OUT_sample	1
RESULTS_SEARCH_3_PARAMETERS_MS_AUTO_CALIBRATION_OUT_squareroot	TRUE
RESULTS_SEARCH_3_PARAMETERS_MSMS_AUTO_CALIBRATION_OUT_avres	-6.94733e-08
RESULTS_SEARCH_3_PARAMETERS_MSMS_AUTO_CALIBRATION_OUT_c0	-7.46046e-06
RESULTS_SEARCH_3_PARAMETERS_MSMS_AUTO_CALIBRATION_OUT_c1minus1	-1.3107e-06
RESULTS_SEARCH_3_PARAMETERS_MSMS_AUTO_CALIBRATION_OUT_c2	0
RESULTS_SEARCH_3_PARAMETERS_MSMS_AUTO_CALIBRATION_OUT_file	1
RESULTS_SEARCH_3_PARAMETERS_MSMS_AUTO_CALIBRATION_OUT_partnumber	2
RESULTS_SEARCH_3_PARAMETERS_MSMS_AUTO_CALIBRATION_OUT_polyorder	1
RESULTS_SEARCH_3_PARAMETERS_MSMS_AUTO_CALIBRATION_OUT_sample	1900-01-01
RESULTS_SEARCH_3_PARAMETERS_MSMS_AUTO_CALIBRATION_OUT_squareroot	TRUE
RESULTS_SEARCH_3_PARAMETERS_MAX_PRECURSORS_FRAGLET	5
RESULTS_SEARCH_3_PARAMETERS_MAX_PRECURSORS_TAGLET	1
RESULTS_SEARCH_3_PARAMETERS_PRECURSORS_DR_FRAGLET	10
RESULTS_SEARCH_3_PARAMETERS_PRECURSORS_DR_TAGLET	3
RESULTS_SEARCH_3_PARAMETERS_DEFAULT_CHARGE_STATE_1_charge	2
RESULTS_SEARCH_3_PARAMETERS_DEFAULT_CHARGE_STATE_1_probability	1
RESULTS_SEARCH_3_PARAMETERS_DEFAULT_CHARGE_STATE_2_charge	3
RESULTS_SEARCH_3_PARAMETERS_DEFAULT_CHARGE_STATE_2_probability	1
RESULTS_SEARCH_3_PARAMETERS_DEFAULT_CHARGE_STATE_3_charge	4
RESULTS_SEARCH_3_PARAMETERS_DEFAULT_CHARGE_STATE_3_probability	1
RESULTS_SEARCH_3_PARAMETERS_VERSION	5.0.0.0, 4769
RESULTS_SEARCH_3_PARAMETERS_PARAGON_VERSION	5.0.0.0, 4767
RESULTS_SEARCH_3_PARAMETERS_APPLICATION	ProteinPilot(tm) Software
RESULTS_SEARCH_3_PARAMETERS_PROGROUP_alternativedispositionmaximumfoldprobabilitydrop	100
RESULTS_SEARCH_3_PARAMETERS_PROGROUP_alternativedispositionmaximumfoldscoredrop	2
RESULTS_SEARCH_3_PARAMETERS_PROGROUP_autodiscordantpeptidethreshold	0.3
RESULTS_SEARCH_3_PARAMETERS_PROGROUP_bayesconfidencecalclulation	TRUE
RESULTS_SEARCH_3_PARAMETERS_PROGROUP_calibrateconfidence	TRUE
RESULTS_SEARCH_3_PARAMETERS_PROGROUP_compresspeptides	FALSE
RESULTS_SEARCH_3_PARAMETERS_PROGROUP_confidencepercentthresholdforexcludingothersfromquant	15
RESULTS_SEARCH_3_PARAMETERS_PROGROUP_confidencepercentthresholdforincludingselfinquant	15
RESULTS_SEARCH_3_PARAMETERS_PROGROUP_donotstoremspeaklists	FALSE
RESULTS_SEARCH_3_PARAMETERS_PROGROUP_fasta	C:\AB SCIEX\ProteinPilot Data\SearchDatabases\SwissProt_150730.fasta
RESULTS_SEARCH_3_PARAMETERS_PROGROUP_featuregroupminpepconf	0.66
RESULTS_SEARCH_3_PARAMETERS_PROGROUP_featuregroupminups	0.47
RESULTS_SEARCH_3_PARAMETERS_PROGROUP_focusingintersection	4
RESULTS_SEARCH_3_PARAMETERS_PROGROUP_focusingminimummatchconfidence	0.1
RESULTS_SEARCH_3_PARAMETERS_PROGROUP_focusingminunusedprotscore	0.1
RESULTS_SEARCH_3_PARAMETERS_PROGROUP_focusingsubsetcutoff	6
RESULTS_SEARCH_3_PARAMETERS_PROGROUP_intersection	1.3
RESULTS_SEARCH_3_PARAMETERS_PROGROUP_minimummatchconfidencecutoff	0.001
RESULTS_SEARCH_3_PARAMETERS_PROGROUP_minunusedprotscore	01:05:57.120000
RESULTS_SEARCH_3_PARAMETERS_PROGROUP_subsetcutoff	2
RESULTS_SEARCH_3_PARAMETERS_PROGROUP_unusedprotscorethresholdforexcludingothersfromquant	1.3
RESULTS_SEARCH_3_PARAMETERS_PEAKLIST_count	3878
RESULTS_SEARCH_3_PARAMETERS_PEAKLIST_filenumber	1
RESULTS_SEARCH_3_PARAMETERS_PEAKLIST_original_count	3878
RESULTS_SEARCH_3_PARAMETERS_PEAKLIST_originalfilename	C:\Users\T55002\Desktop\5600 data\MP_121205.4.wiff
RESULTS_SEARCH_3_PARAMETERS_PEAKLIST_partnumber	2
RESULTS_SEARCH_3_PARAMETERS_QUANT_TYPE_background_correction	FALSE
RESULTS_SEARCH_3_PARAMETERS_QUANT_TYPE_bias_correction	TRUE
RESULTS_SEARCH_3_PARAMETERS_QUANT_TYPE_keep_extreme_peptides_over_fraction	0
RESULTS_SEARCH_3_PARAMETERS_QUANT_TYPE_low_confidence_check	TRUE
RESULTS_SEARCH_3_PARAMETERS_QUANT_TYPE_low_intensity_check	TRUE
RESULTS_SEARCH_3_PARAMETERS_QUANT_TYPE_median_statistic	TRUE
RESULTS_SEARCH_3_PARAMETERS_QUANT_TYPE_mod_check	TRUE
RESULTS_SEARCH_3_PARAMETERS_QUANT_TYPE_quant_threshold	-1
RESULTS_SEARCH_3_PARAMETERS_QUANT_TYPE_quant_threshold_sn	9
RESULTS_SEARCH_3_PARAMETERS_QUANT_TYPE_separate_searches	FALSE
RESULTS_SEARCH_3_PARAMETERS_QUANT_TYPE_shared_msms_check	TRUE
RESULTS_SEARCH_3_PARAMETERS_PARAGON_METHOD_SETTINGS_UI_SAMPLE_TYPE	Identification
RESULTS_SEARCH_3_PARAMETERS_PARAGON_METHOD_SETTINGS_UI_CYS_ALKYLATION	Iodoacetamide
RESULTS_SEARCH_3_PARAMETERS_PARAGON_METHOD_SETTINGS_UI_DIGESTION	Trypsin
RESULTS_SEARCH_3_PARAMETERS_PARAGON_METHOD_SETTINGS_UI_INSTRUMENT	TripleTOF 5600
RESULTS_SEARCH_3_PARAMETERS_PARAGON_METHOD_SETTINGS_UI_SPECIES	Saccharomyces cerevisiae
RESULTS_SEARCH_3_PARAMETERS_PARAGON_METHOD_SETTINGS_UI_SEARCH_EFFORT	Thorough
RESULTS_SEARCH_3_PARAMETERS_PARAGON_METHOD_SETTINGS_UI_ID_FOCUS	Biological modifications
RESULTS_SEARCH_3_PARAMETERS_PARAGON_METHOD_SETTINGS_UI_USER_NAME	T55002\T55002
RESULTS_SEARCH_3_PARAMETERS_PARAGON_METHOD_SETTINGS_UI_MACHINE_NAME	T55002
RESULTS_SEARCH_3_PARAMETERS_PARAGON_METHOD_SETTINGS_UI_SEARCH_ID	6.35781e+17
RESULTS_SEARCH_3_PARAMETERS_PARAGON_METHOD_SETTINGS_UI_START_TIME	2015-09-17 11:44:38
RESULTS_SEARCH_3_PARAMETERS_PARAGON_METHOD_SETTINGS_UI_MIN_UNUSED_PROTSCORE	0.0458
RESULTS_SEARCH_3_PARAMETERS_PARAGON_METHOD_SETTINGS_UI_PSPEP	TRUE
RESULTS_SEARCH_4_time_cpu	2871-04-04
RESULTS_SEARCH_4_time_duration	355353
RESULTS_SEARCH_4_version	5.0.0.4767
RESULTS_SEARCH_4_xml:id	SEARCH:2:635780870788211277_1
RESULTS_SEARCH_4_PARAMETERS_chemical_data_edited	FALSE
RESULTS_SEARCH_4_PARAMETERS_do_multiprecursor_search	TRUE
RESULTS_SEARCH_4_PARAMETERS_do_reverse_search	TRUE
RESULTS_SEARCH_4_PARAMETERS_max_quant_labels	35
RESULTS_SEARCH_4_PARAMETERS_maxresults	15
RESULTS_SEARCH_4_PARAMETERS_separate_searches	FALSE
RESULTS_SEARCH_4_PARAMETERS_MSTOLERANCE_type	dalton
RESULTS_SEARCH_4_PARAMETERS_MSTOLERANCE_value	0.05
RESULTS_SEARCH_4_PARAMETERS_MSMSTOLERANCE_type	dalton
RESULTS_SEARCH_4_PARAMETERS_MSMSTOLERANCE_value	0.1
RESULTS_SEARCH_4_PARAMETERS_MS_STANDARD_DEVIATION_type	dalton
RESULTS_SEARCH_4_PARAMETERS_MS_STANDARD_DEVIATION_value	0.0011
RESULTS_SEARCH_4_PARAMETERS_MSMS_STANDARD_DEVIATION_type	dalton
RESULTS_SEARCH_4_PARAMETERS_MSMS_STANDARD_DEVIATION_value	0.01
RESULTS_SEARCH_4_PARAMETERS_FASTA_filename	C:\AB SCIEX\ProteinPilot Data\SearchDatabases\SwissProt_150730.fasta
RESULTS_SEARCH_4_PARAMETERS_AUTO_CALIBRATION_ms	TRUE
RESULTS_SEARCH_4_PARAMETERS_AUTO_CALIBRATION_msexport	FALSE
RESULTS_SEARCH_4_PARAMETERS_AUTO_CALIBRATION_msms	TRUE
RESULTS_SEARCH_4_PARAMETERS_AUTO_CALIBRATION_msmstolsdratio	2.75
RESULTS_SEARCH_4_PARAMETERS_AUTO_CALIBRATION_mstolsdratio	7
RESULTS_SEARCH_4_PARAMETERS_AUTO_CALIBRATION_squareroot	TRUE
RESULTS_SEARCH_4_PARAMETERS_AUTO_CALIBRATION_type	dalton
RESULTS_SEARCH_4_PARAMETERS_AUTO_CALIBRATION_MCP_d_s_s_f	0.0666667
RESULTS_SEARCH_4_PARAMETERS_AUTO_CALIBRATION_MCP_d_s_w_f	3
RESULTS_SEARCH_4_PARAMETERS_AUTO_CALIBRATION_MCP_m_f_r_mbc	200
RESULTS_SEARCH_4_PARAMETERS_AUTO_CALIBRATION_MCP_m_m_c	10
RESULTS_SEARCH_4_PARAMETERS_AUTO_CALIBRATION_MCP_m_m_f_s	0.25
RESULTS_SEARCH_4_PARAMETERS_AUTO_CALIBRATION_MCP_m_m_p_f	0.33
RESULTS_SEARCH_4_PARAMETERS_AUTO_CALIBRATION_MCP_m_m_p_rms_f	1
RESULTS_SEARCH_4_PARAMETERS_AUTO_CALIBRATION_MCP_m_p_t_f	1
RESULTS_SEARCH_4_PARAMETERS_AUTO_CALIBRATION_MCP_m_r_h_n_b	15
RESULTS_SEARCH_4_PARAMETERS_AUTO_CALIBRATION_MCP_m_z_n_s	99
RESULTS_SEARCH_4_PARAMETERS_AUTO_CALIBRATION_MCP_m_z_s_mn_f_r	0.0666667
RESULTS_SEARCH_4_PARAMETERS_AUTO_CALIBRATION_MCP_m_z_s_mx_f_r	0.1
RESULTS_SEARCH_4_PARAMETERS_MS_AUTO_CALIBRATION_OUT_avres	-7.74328e-09
RESULTS_SEARCH_4_PARAMETERS_MS_AUTO_CALIBRATION_OUT_c0	0.000168124
RESULTS_SEARCH_4_PARAMETERS_MS_AUTO_CALIBRATION_OUT_c1minus1	-6.18277e-06
RESULTS_SEARCH_4_PARAMETERS_MS_AUTO_CALIBRATION_OUT_c2	0
RESULTS_SEARCH_4_PARAMETERS_MS_AUTO_CALIBRATION_OUT_file	1
RESULTS_SEARCH_4_PARAMETERS_MS_AUTO_CALIBRATION_OUT_partnumber	2
RESULTS_SEARCH_4_PARAMETERS_MS_AUTO_CALIBRATION_OUT_polyorder	1
RESULTS_SEARCH_4_PARAMETERS_MS_AUTO_CALIBRATION_OUT_sample	1
RESULTS_SEARCH_4_PARAMETERS_MS_AUTO_CALIBRATION_OUT_squareroot	TRUE
RESULTS_SEARCH_4_PARAMETERS_MSMS_AUTO_CALIBRATION_OUT_avres	-6.94733e-08
RESULTS_SEARCH_4_PARAMETERS_MSMS_AUTO_CALIBRATION_OUT_c0	-7.46046e-06
RESULTS_SEARCH_4_PARAMETERS_MSMS_AUTO_CALIBRATION_OUT_c1minus1	-1.3107e-06
RESULTS_SEARCH_4_PARAMETERS_MSMS_AUTO_CALIBRATION_OUT_c2	0
RESULTS_SEARCH_4_PARAMETERS_MSMS_AUTO_CALIBRATION_OUT_file	1
RESULTS_SEARCH_4_PARAMETERS_MSMS_AUTO_CALIBRATION_OUT_partnumber	2
RESULTS_SEARCH_4_PARAMETERS_MSMS_AUTO_CALIBRATION_OUT_polyorder	1
RESULTS_SEARCH_4_PARAMETERS_MSMS_AUTO_CALIBRATION_OUT_sample	1
RESULTS_SEARCH_4_PARAMETERS_MSMS_AUTO_CALIBRATION_OUT_squareroot	TRUE
RESULTS_SEARCH_4_PARAMETERS_MAX_PRECURSORS_FRAGLET	5
RESULTS_SEARCH_4_PARAMETERS_MAX_PRECURSORS_TAGLET	1
RESULTS_SEARCH_4_PARAMETERS_PRECURSORS_DR_FRAGLET	10
RESULTS_SEARCH_4_PARAMETERS_PRECURSORS_DR_TAGLET	3
RESULTS_SEARCH_4_PARAMETERS_DEFAULT_CHARGE_STATE_1_charge	2
RESULTS_SEARCH_4_PARAMETERS_DEFAULT_CHARGE_STATE_1_probability	1
RESULTS_SEARCH_4_PARAMETERS_DEFAULT_CHARGE_STATE_2_charge	3
RESULTS_SEARCH_4_PARAMETERS_DEFAULT_CHARGE_STATE_2_probability	1
RESULTS_SEARCH_4_PARAMETERS_DEFAULT_CHARGE_STATE_3_charge	4
RESULTS_SEARCH_4_PARAMETERS_DEFAULT_CHARGE_STATE_3_probability	1
RESULTS_SEARCH_4_PARAMETERS_VERSION	5.0.0.0, 4769
RESULTS_SEARCH_4_PARAMETERS_PARAGON_VERSION	5.0.0.0, 4767
RESULTS_SEARCH_4_PARAMETERS_APPLICATION	ProteinPilot(tm) Software
RESULTS_SEARCH_4_PARAMETERS_PROGROUP_alternativedispositionmaximumfoldprobabilitydrop	100
RESULTS_SEARCH_4_PARAMETERS_PROGROUP_alternativedispositionmaximumfoldscoredrop	2
RESULTS_SEARCH_4_PARAMETERS_PROGROUP_autodiscordantpeptidethreshold	0.3
RESULTS_SEARCH_4_PARAMETERS_PROGROUP_bayesconfidencecalclulation	TRUE
RESULTS_SEARCH_4_PARAMETERS_PROGROUP_calibrateconfidence	TRUE
RESULTS_SEARCH_4_PARAMETERS_PROGROUP_compresspeptides	FALSE
RESULTS_SEARCH_4_PARAMETERS_PROGROUP_confidencepercentthresholdforexcludingothersfromquant	15
RESULTS_SEARCH_4_PARAMETERS_PROGROUP_confidencepercentthresholdforincludingselfinquant	15
RESULTS_SEARCH_4_PARAMETERS_PROGROUP_donotstoremspeaklists	FALSE
RESULTS_SEARCH_4_PARAMETERS_PROGROUP_fasta	C:\AB SCIEX\ProteinPilot Data\SearchDatabases\SwissProt_150730.fasta
RESULTS_SEARCH_4_PARAMETERS_PROGROUP_featuregroupminpepconf	0.66
RESULTS_SEARCH_4_PARAMETERS_PROGROUP_featuregroupminups	0.47
RESULTS_SEARCH_4_PARAMETERS_PROGROUP_focusingintersection	4
RESULTS_SEARCH_4_PARAMETERS_PROGROUP_focusingminimummatchconfidence	0.1
RESULTS_SEARCH_4_PARAMETERS_PROGROUP_focusingminunusedprotscore	0.1
RESULTS_SEARCH_4_PARAMETERS_PROGROUP_focusingsubsetcutoff	6
RESULTS_SEARCH_4_PARAMETERS_PROGROUP_intersection	1.3
RESULTS_SEARCH_4_PARAMETERS_PROGROUP_minimummatchconfidencecutoff	0.001
RESULTS_SEARCH_4_PARAMETERS_PROGROUP_minunusedprotscore	0.0458
RESULTS_SEARCH_4_PARAMETERS_PROGROUP_subsetcutoff	2
RESULTS_SEARCH_4_PARAMETERS_PROGROUP_unusedprotscorethresholdforexcludingothersfromquant	1.3
RESULTS_SEARCH_4_PARAMETERS_PEAKLIST_count	3878
RESULTS_SEARCH_4_PARAMETERS_PEAKLIST_filenumber	1
RESULTS_SEARCH_4_PARAMETERS_PEAKLIST_original_count	3878
RESULTS_SEARCH_4_PARAMETERS_PEAKLIST_originalfilename	C:\Users\T55002\Desktop\5600 data\MP_121205.4.wiff
RESULTS_SEARCH_4_PARAMETERS_PEAKLIST_partnumber	2
RESULTS_SEARCH_4_PARAMETERS_QUANT_TYPE_background_correction	FALSE
RESULTS_SEARCH_4_PARAMETERS_QUANT_TYPE_bias_correction	TRUE
RESULTS_SEARCH_4_PARAMETERS_QUANT_TYPE_keep_extreme_peptides_over_fraction	0
RESULTS_SEARCH_4_PARAMETERS_QUANT_TYPE_low_confidence_check	TRUE
RESULTS_SEARCH_4_PARAMETERS_QUANT_TYPE_low_intensity_check	TRUE
RESULTS_SEARCH_4_PARAMETERS_QUANT_TYPE_median_statistic	TRUE
RESULTS_SEARCH_4_PARAMETERS_QUANT_TYPE_mod_check	TRUE
RESULTS_SEARCH_4_PARAMETERS_QUANT_TYPE_quant_threshold	-1
RESULTS_SEARCH_4_PARAMETERS_QUANT_TYPE_quant_threshold_sn	9
RESULTS_SEARCH_4_PARAMETERS_QUANT_TYPE_separate_searches	FALSE
RESULTS_SEARCH_4_PARAMETERS_QUANT_TYPE_shared_msms_check	TRUE
RESULTS_SEARCH_4_PARAMETERS_PARAGON_METHOD_SETTINGS_UI_SAMPLE_TYPE	Identification
RESULTS_SEARCH_4_PARAMETERS_PARAGON_METHOD_SETTINGS_UI_CYS_ALKYLATION	Iodoacetamide
RESULTS_SEARCH_4_PARAMETERS_PARAGON_METHOD_SETTINGS_UI_DIGESTION	Trypsin
RESULTS_SEARCH_4_PARAMETERS_PARAGON_METHOD_SETTINGS_UI_INSTRUMENT	TripleTOF 5600
RESULTS_SEARCH_4_PARAMETERS_PARAGON_METHOD_SETTINGS_UI_SPECIES	Saccharomyces cerevisiae
RESULTS_SEARCH_4_PARAMETERS_PARAGON_METHOD_SETTINGS_UI_SEARCH_EFFORT	Thorough
RESULTS_SEARCH_4_PARAMETERS_PARAGON_METHOD_SETTINGS_UI_ID_FOCUS	Biological modifications
RESULTS_SEARCH_4_PARAMETERS_PARAGON_METHOD_SETTINGS_UI_USER_NAME	T55002\T55002
RESULTS_SEARCH_4_PARAMETERS_PARAGON_METHOD_SETTINGS_UI_MACHINE_NAME	T55002
RESULTS_SEARCH_4_PARAMETERS_PARAGON_METHOD_SETTINGS_UI_SEARCH_ID	6.35781e+17
RESULTS_SEARCH_4_PARAMETERS_PARAGON_METHOD_SETTINGS_UI_START_TIME	2015-09-17 11:44:38
RESULTS_SEARCH_4_PARAMETERS_PARAGON_METHOD_SETTINGS_UI_MIN_UNUSED_PROTSCORE	0.0458
RESULTS_SEARCH_4_PARAMETERS_PARAGON_METHOD_SETTINGS_UI_PSPEP	TRUE
RESULTS_SEARCH_5_time_cpu	40419
RESULTS_SEARCH_5_time_duration	2014-06-02
RESULTS_SEARCH_5_version	5.0.0.4767
RESULTS_SEARCH_5_xml:id	SEARCH:1:635780870788211277_2
RESULTS_SEARCH_5_PARAMETERS_chemical_data_edited	FALSE
RESULTS_SEARCH_5_PARAMETERS_do_multiprecursor_search	TRUE
RESULTS_SEARCH_5_PARAMETERS_do_reverse_search	TRUE
RESULTS_SEARCH_5_PARAMETERS_max_quant_labels	35
RESULTS_SEARCH_5_PARAMETERS_maxresults	15
RESULTS_SEARCH_5_PARAMETERS_separate_searches	FALSE
RESULTS_SEARCH_5_PARAMETERS_MSTOLERANCE_type	dalton
RESULTS_SEARCH_5_PARAMETERS_MSTOLERANCE_value	0.05
RESULTS_SEARCH_5_PARAMETERS_MSMSTOLERANCE_type	dalton
RESULTS_SEARCH_5_PARAMETERS_MSMSTOLERANCE_value	0.1
RESULTS_SEARCH_5_PARAMETERS_MS_STANDARD_DEVIATION_type	dalton
RESULTS_SEARCH_5_PARAMETERS_MS_STANDARD_DEVIATION_value	0.0011
RESULTS_SEARCH_5_PARAMETERS_MSMS_STANDARD_DEVIATION_type	dalton
RESULTS_SEARCH_5_PARAMETERS_MSMS_STANDARD_DEVIATION_value	0.01
RESULTS_SEARCH_5_PARAMETERS_FASTA_filename	C:\AB SCIEX\ProteinPilot Data\SearchDatabases\SwissProt_150730.fasta
RESULTS_SEARCH_5_PARAMETERS_AUTO_CALIBRATION_ms	TRUE
RESULTS_SEARCH_5_PARAMETERS_AUTO_CALIBRATION_msexport	FALSE
RESULTS_SEARCH_5_PARAMETERS_AUTO_CALIBRATION_msms	TRUE
RESULTS_SEARCH_5_PARAMETERS_AUTO_CALIBRATION_msmstolsdratio	2.75
RESULTS_SEARCH_5_PARAMETERS_AUTO_CALIBRATION_mstolsdratio	7
RESULTS_SEARCH_5_PARAMETERS_AUTO_CALIBRATION_squareroot	TRUE
RESULTS_SEARCH_5_PARAMETERS_AUTO_CALIBRATION_type	dalton
RESULTS_SEARCH_5_PARAMETERS_AUTO_CALIBRATION_MCP_d_s_s_f	0.0666667
RESULTS_SEARCH_5_PARAMETERS_AUTO_CALIBRATION_MCP_d_s_w_f	3
RESULTS_SEARCH_5_PARAMETERS_AUTO_CALIBRATION_MCP_m_f_r_mbc	200
RESULTS_SEARCH_5_PARAMETERS_AUTO_CALIBRATION_MCP_m_m_c	10
RESULTS_SEARCH_5_PARAMETERS_AUTO_CALIBRATION_MCP_m_m_f_s	0.25
RESULTS_SEARCH_5_PARAMETERS_AUTO_CALIBRATION_MCP_m_m_p_f	0.33
RESULTS_SEARCH_5_PARAMETERS_AUTO_CALIBRATION_MCP_m_m_p_rms_f	1
RESULTS_SEARCH_5_PARAMETERS_AUTO_CALIBRATION_MCP_m_p_t_f	1
RESULTS_SEARCH_5_PARAMETERS_AUTO_CALIBRATION_MCP_m_r_h_n_b	15
RESULTS_SEARCH_5_PARAMETERS_AUTO_CALIBRATION_MCP_m_z_n_s	99
RESULTS_SEARCH_5_PARAMETERS_AUTO_CALIBRATION_MCP_m_z_s_mn_f_r	0.0666667
RESULTS_SEARCH_5_PARAMETERS_AUTO_CALIBRATION_MCP_m_z_s_mx_f_r	0.1
RESULTS_SEARCH_5_PARAMETERS_MS_AUTO_CALIBRATION_OUT_avres	-2.97183e-10
RESULTS_SEARCH_5_PARAMETERS_MS_AUTO_CALIBRATION_OUT_c0	0.000177562
RESULTS_SEARCH_5_PARAMETERS_MS_AUTO_CALIBRATION_OUT_c1minus1	-6.87063e-06
RESULTS_SEARCH_5_PARAMETERS_MS_AUTO_CALIBRATION_OUT_c2	0
RESULTS_SEARCH_5_PARAMETERS_MS_AUTO_CALIBRATION_OUT_file	1
RESULTS_SEARCH_5_PARAMETERS_MS_AUTO_CALIBRATION_OUT_partnumber	3
RESULTS_SEARCH_5_PARAMETERS_MS_AUTO_CALIBRATION_OUT_polyorder	1
RESULTS_SEARCH_5_PARAMETERS_MS_AUTO_CALIBRATION_OUT_sample	1
RESULTS_SEARCH_5_PARAMETERS_MS_AUTO_CALIBRATION_OUT_squareroot	TRUE
RESULTS_SEARCH_5_PARAMETERS_MSMS_AUTO_CALIBRATION_OUT_avres	-9.36269e-08
RESULTS_SEARCH_5_PARAMETERS_MSMS_AUTO_CALIBRATION_OUT_c0	6.05315e-06
RESULTS_SEARCH_5_PARAMETERS_MSMS_AUTO_CALIBRATION_OUT_c1minus1	-2.10969e-06
RESULTS_SEARCH_5_PARAMETERS_MSMS_AUTO_CALIBRATION_OUT_c2	0
RESULTS_SEARCH_5_PARAMETERS_MSMS_AUTO_CALIBRATION_OUT_file	1
RESULTS_SEARCH_5_PARAMETERS_MSMS_AUTO_CALIBRATION_OUT_partnumber	3
RESULTS_SEARCH_5_PARAMETERS_MSMS_AUTO_CALIBRATION_OUT_polyorder	1
RESULTS_SEARCH_5_PARAMETERS_MSMS_AUTO_CALIBRATION_OUT_sample	1
RESULTS_SEARCH_5_PARAMETERS_MSMS_AUTO_CALIBRATION_OUT_squareroot	TRUE
RESULTS_SEARCH_5_PARAMETERS_MAX_PRECURSORS_FRAGLET	5
RESULTS_SEARCH_5_PARAMETERS_MAX_PRECURSORS_TAGLET	1
RESULTS_SEARCH_5_PARAMETERS_PRECURSORS_DR_FRAGLET	10
RESULTS_SEARCH_5_PARAMETERS_PRECURSORS_DR_TAGLET	3
RESULTS_SEARCH_5_PARAMETERS_DEFAULT_CHARGE_STATE_1_charge	2
RESULTS_SEARCH_5_PARAMETERS_DEFAULT_CHARGE_STATE_1_probability	1
RESULTS_SEARCH_5_PARAMETERS_DEFAULT_CHARGE_STATE_2_charge	3
RESULTS_SEARCH_5_PARAMETERS_DEFAULT_CHARGE_STATE_2_probability	1
RESULTS_SEARCH_5_PARAMETERS_DEFAULT_CHARGE_STATE_3_charge	4
RESULTS_SEARCH_5_PARAMETERS_DEFAULT_CHARGE_STATE_3_probability	1
RESULTS_SEARCH_5_PARAMETERS_VERSION	5.0.0.0, 4769
RESULTS_SEARCH_5_PARAMETERS_PARAGON_VERSION	5.0.0.0, 4767
RESULTS_SEARCH_5_PARAMETERS_APPLICATION	ProteinPilot(tm) Software
RESULTS_SEARCH_5_PARAMETERS_PROGROUP_alternativedispositionmaximumfoldprobabilitydrop	100
RESULTS_SEARCH_5_PARAMETERS_PROGROUP_alternativedispositionmaximumfoldscoredrop	2
RESULTS_SEARCH_5_PARAMETERS_PROGROUP_autodiscordantpeptidethreshold	0.3
RESULTS_SEARCH_5_PARAMETERS_PROGROUP_bayesconfidencecalclulation	TRUE
RESULTS_SEARCH_5_PARAMETERS_PROGROUP_calibrateconfidence	TRUE
RESULTS_SEARCH_5_PARAMETERS_PROGROUP_compresspeptides	FALSE
RESULTS_SEARCH_5_PARAMETERS_PROGROUP_confidencepercentthresholdforexcludingothersfromquant	15
RESULTS_SEARCH_5_PARAMETERS_PROGROUP_confidencepercentthresholdforincludingselfinquant	15
RESULTS_SEARCH_5_PARAMETERS_PROGROUP_donotstoremspeaklists	FALSE
RESULTS_SEARCH_5_PARAMETERS_PROGROUP_fasta	C:\AB SCIEX\ProteinPilot Data\SearchDatabases\SwissProt_150730.fasta
RESULTS_SEARCH_5_PARAMETERS_PROGROUP_featuregroupminpepconf	0.66
RESULTS_SEARCH_5_PARAMETERS_PROGROUP_featuregroupminups	0.47
RESULTS_SEARCH_5_PARAMETERS_PROGROUP_focusingintersection	4
RESULTS_SEARCH_5_PARAMETERS_PROGROUP_focusingminimummatchconfidence	0.1
RESULTS_SEARCH_5_PARAMETERS_PROGROUP_focusingminunusedprotscore	0.1
RESULTS_SEARCH_5_PARAMETERS_PROGROUP_focusingsubsetcutoff	6
RESULTS_SEARCH_5_PARAMETERS_PROGROUP_intersection	1.3
RESULTS_SEARCH_5_PARAMETERS_PROGROUP_minimummatchconfidencecutoff	0.001
RESULTS_SEARCH_5_PARAMETERS_PROGROUP_minunusedprotscore	0.0458
RESULTS_SEARCH_5_PARAMETERS_PROGROUP_subsetcutoff	2
RESULTS_SEARCH_5_PARAMETERS_PROGROUP_unusedprotscorethresholdforexcludingothersfromquant	1.3
RESULTS_SEARCH_5_PARAMETERS_PEAKLIST_count	3945
RESULTS_SEARCH_5_PARAMETERS_PEAKLIST_filenumber	1
RESULTS_SEARCH_5_PARAMETERS_PEAKLIST_original_count	3945
RESULTS_SEARCH_5_PARAMETERS_PEAKLIST_originalfilename	C:\Users\T55002\Desktop\5600 data\MP_121205.4.wiff
RESULTS_SEARCH_5_PARAMETERS_PEAKLIST_partnumber	3
RESULTS_SEARCH_5_PARAMETERS_QUANT_TYPE_background_correction	FALSE
RESULTS_SEARCH_5_PARAMETERS_QUANT_TYPE_bias_correction	TRUE
RESULTS_SEARCH_5_PARAMETERS_QUANT_TYPE_keep_extreme_peptides_over_fraction	0
RESULTS_SEARCH_5_PARAMETERS_QUANT_TYPE_low_confidence_check	TRUE
RESULTS_SEARCH_5_PARAMETERS_QUANT_TYPE_low_intensity_check	TRUE
RESULTS_SEARCH_5_PARAMETERS_QUANT_TYPE_median_statistic	TRUE
RESULTS_SEARCH_5_PARAMETERS_QUANT_TYPE_mod_check	TRUE
RESULTS_SEARCH_5_PARAMETERS_QUANT_TYPE_quant_threshold	-1
RESULTS_SEARCH_5_PARAMETERS_QUANT_TYPE_quant_threshold_sn	9
RESULTS_SEARCH_5_PARAMETERS_QUANT_TYPE_separate_searches	FALSE
RESULTS_SEARCH_5_PARAMETERS_QUANT_TYPE_shared_msms_check	TRUE
RESULTS_SEARCH_5_PARAMETERS_PARAGON_METHOD_SETTINGS_UI_SAMPLE_TYPE	Identification
RESULTS_SEARCH_5_PARAMETERS_PARAGON_METHOD_SETTINGS_UI_CYS_ALKYLATION	Iodoacetamide
RESULTS_SEARCH_5_PARAMETERS_PARAGON_METHOD_SETTINGS_UI_DIGESTION	Trypsin
RESULTS_SEARCH_5_PARAMETERS_PARAGON_METHOD_SETTINGS_UI_INSTRUMENT	TripleTOF 5600
RESULTS_SEARCH_5_PARAMETERS_PARAGON_METHOD_SETTINGS_UI_SPECIES	Saccharomyces cerevisiae
RESULTS_SEARCH_5_PARAMETERS_PARAGON_METHOD_SETTINGS_UI_SEARCH_EFFORT	Thorough
RESULTS_SEARCH_5_PARAMETERS_PARAGON_METHOD_SETTINGS_UI_ID_FOCUS	Biological modifications
RESULTS_SEARCH_5_PARAMETERS_PARAGON_METHOD_SETTINGS_UI_USER_NAME	T55002\T55002
RESULTS_SEARCH_5_PARAMETERS_PARAGON_METHOD_SETTINGS_UI_MACHINE_NAME	T55002
RESULTS_SEARCH_5_PARAMETERS_PARAGON_METHOD_SETTINGS_UI_SEARCH_ID	6.35781e+17
RESULTS_SEARCH_5_PARAMETERS_PARAGON_METHOD_SETTINGS_UI_START_TIME	2015-09-17 11:44:38
RESULTS_SEARCH_5_PARAMETERS_PARAGON_METHOD_SETTINGS_UI_MIN_UNUSED_PROTSCORE	0.0458
RESULTS_SEARCH_5_PARAMETERS_PARAGON_METHOD_SETTINGS_UI_PSPEP	TRUE
RESULTS_SEARCH_6_time_cpu	2917-07-07
RESULTS_SEARCH_6_time_duration	372450
RESULTS_SEARCH_6_version	5.0.0.4767
RESULTS_SEARCH_6_xml:id	SEARCH:2:635780870788211277_2
RESULTS_SEARCH_6_PARAMETERS_chemical_data_edited	FALSE
RESULTS_SEARCH_6_PARAMETERS_do_multiprecursor_search	TRUE
RESULTS_SEARCH_6_PARAMETERS_do_reverse_search	TRUE
RESULTS_SEARCH_6_PARAMETERS_max_quant_labels	35
RESULTS_SEARCH_6_PARAMETERS_maxresults	15
RESULTS_SEARCH_6_PARAMETERS_separate_searches	FALSE
RESULTS_SEARCH_6_PARAMETERS_MSTOLERANCE_type	dalton
RESULTS_SEARCH_6_PARAMETERS_MSTOLERANCE_value	0.05
RESULTS_SEARCH_6_PARAMETERS_MSMSTOLERANCE_type	dalton
RESULTS_SEARCH_6_PARAMETERS_MSMSTOLERANCE_value	0.1
RESULTS_SEARCH_6_PARAMETERS_MS_STANDARD_DEVIATION_type	dalton
RESULTS_SEARCH_6_PARAMETERS_MS_STANDARD_DEVIATION_value	0.0011
RESULTS_SEARCH_6_PARAMETERS_MSMS_STANDARD_DEVIATION_type	dalton
RESULTS_SEARCH_6_PARAMETERS_MSMS_STANDARD_DEVIATION_value	0.01
RESULTS_SEARCH_6_PARAMETERS_FASTA_filename	C:\AB SCIEX\ProteinPilot Data\SearchDatabases\SwissProt_150730.fasta
RESULTS_SEARCH_6_PARAMETERS_AUTO_CALIBRATION_ms	TRUE
RESULTS_SEARCH_6_PARAMETERS_AUTO_CALIBRATION_msexport	FALSE
RESULTS_SEARCH_6_PARAMETERS_AUTO_CALIBRATION_msms	TRUE
RESULTS_SEARCH_6_PARAMETERS_AUTO_CALIBRATION_msmstolsdratio	2.75
RESULTS_SEARCH_6_PARAMETERS_AUTO_CALIBRATION_mstolsdratio	7
RESULTS_SEARCH_6_PARAMETERS_AUTO_CALIBRATION_squareroot	TRUE
RESULTS_SEARCH_6_PARAMETERS_AUTO_CALIBRATION_type	dalton
RESULTS_SEARCH_6_PARAMETERS_AUTO_CALIBRATION_MCP_d_s_s_f	0.0666667
RESULTS_SEARCH_6_PARAMETERS_AUTO_CALIBRATION_MCP_d_s_w_f	3
RESULTS_SEARCH_6_PARAMETERS_AUTO_CALIBRATION_MCP_m_f_r_mbc	200
RESULTS_SEARCH_6_PARAMETERS_AUTO_CALIBRATION_MCP_m_m_c	10
RESULTS_SEARCH_6_PARAMETERS_AUTO_CALIBRATION_MCP_m_m_f_s	0.25
RESULTS_SEARCH_6_PARAMETERS_AUTO_CALIBRATION_MCP_m_m_p_f	0.33
RESULTS_SEARCH_6_PARAMETERS_AUTO_CALIBRATION_MCP_m_m_p_rms_f	1
RESULTS_SEARCH_6_PARAMETERS_AUTO_CALIBRATION_MCP_m_p_t_f	1
RESULTS_SEARCH_6_PARAMETERS_AUTO_CALIBRATION_MCP_m_r_h_n_b	15
RESULTS_SEARCH_6_PARAMETERS_AUTO_CALIBRATION_MCP_m_z_n_s	99
RESULTS_SEARCH_6_PARAMETERS_AUTO_CALIBRATION_MCP_m_z_s_mn_f_r	0.0666667
RESULTS_SEARCH_6_PARAMETERS_AUTO_CALIBRATION_MCP_m_z_s_mx_f_r	0.1
RESULTS_SEARCH_6_PARAMETERS_MS_AUTO_CALIBRATION_OUT_avres	-2.97183e-10
RESULTS_SEARCH_6_PARAMETERS_MS_AUTO_CALIBRATION_OUT_c0	0.000177562
RESULTS_SEARCH_6_PARAMETERS_MS_AUTO_CALIBRATION_OUT_c1minus1	-6.87063e-06
RESULTS_SEARCH_6_PARAMETERS_MS_AUTO_CALIBRATION_OUT_c2	0
RESULTS_SEARCH_6_PARAMETERS_MS_AUTO_CALIBRATION_OUT_file	1
RESULTS_SEARCH_6_PARAMETERS_MS_AUTO_CALIBRATION_OUT_partnumber	3
RESULTS_SEARCH_6_PARAMETERS_MS_AUTO_CALIBRATION_OUT_polyorder	1
RESULTS_SEARCH_6_PARAMETERS_MS_AUTO_CALIBRATION_OUT_sample	1
RESULTS_SEARCH_6_PARAMETERS_MS_AUTO_CALIBRATION_OUT_squareroot	TRUE
RESULTS_SEARCH_6_PARAMETERS_MSMS_AUTO_CALIBRATION_OUT_avres	-9.36269e-08
RESULTS_SEARCH_6_PARAMETERS_MSMS_AUTO_CALIBRATION_OUT_c0	6.05315e-06
RESULTS_SEARCH_6_PARAMETERS_MSMS_AUTO_CALIBRATION_OUT_c1minus1	-2.10969e-06
RESULTS_SEARCH_6_PARAMETERS_MSMS_AUTO_CALIBRATION_OUT_c2	0
RESULTS_SEARCH_6_PARAMETERS_MSMS_AUTO_CALIBRATION_OUT_file	1
RESULTS_SEARCH_6_PARAMETERS_MSMS_AUTO_CALIBRATION_OUT_partnumber	3
RESULTS_SEARCH_6_PARAMETERS_MSMS_AUTO_CALIBRATION_OUT_polyorder	1
RESULTS_SEARCH_6_PARAMETERS_MSMS_AUTO_CALIBRATION_OUT_sample	1
RESULTS_SEARCH_6_PARAMETERS_MSMS_AUTO_CALIBRATION_OUT_squareroot	TRUE
RESULTS_SEARCH_6_PARAMETERS_MAX_PRECURSORS_FRAGLET	5
RESULTS_SEARCH_6_PARAMETERS_MAX_PRECURSORS_TAGLET	1
RESULTS_SEARCH_6_PARAMETERS_PRECURSORS_DR_FRAGLET	1900-01-10
RESULTS_SEARCH_6_PARAMETERS_PRECURSORS_DR_TAGLET	3
RESULTS_SEARCH_6_PARAMETERS_DEFAULT_CHARGE_STATE_1_charge	2
RESULTS_SEARCH_6_PARAMETERS_DEFAULT_CHARGE_STATE_1_probability	1
RESULTS_SEARCH_6_PARAMETERS_DEFAULT_CHARGE_STATE_2_charge	3
RESULTS_SEARCH_6_PARAMETERS_DEFAULT_CHARGE_STATE_2_probability	1
RESULTS_SEARCH_6_PARAMETERS_DEFAULT_CHARGE_STATE_3_charge	4
RESULTS_SEARCH_6_PARAMETERS_DEFAULT_CHARGE_STATE_3_probability	1
RESULTS_SEARCH_6_PARAMETERS_VERSION	5.0.0.0, 4769
RESULTS_SEARCH_6_PARAMETERS_PARAGON_VERSION	5.0.0.0, 4767
RESULTS_SEARCH_6_PARAMETERS_APPLICATION	ProteinPilot(tm) Software
RESULTS_SEARCH_6_PARAMETERS_PROGROUP_alternativedispositionmaximumfoldprobabilitydrop	100
RESULTS_SEARCH_6_PARAMETERS_PROGROUP_alternativedispositionmaximumfoldscoredrop	2
RESULTS_SEARCH_6_PARAMETERS_PROGROUP_autodiscordantpeptidethreshold	0.3
RESULTS_SEARCH_6_PARAMETERS_PROGROUP_bayesconfidencecalclulation	TRUE
RESULTS_SEARCH_6_PARAMETERS_PROGROUP_calibrateconfidence	TRUE
RESULTS_SEARCH_6_PARAMETERS_PROGROUP_compresspeptides	FALSE
RESULTS_SEARCH_6_PARAMETERS_PROGROUP_confidencepercentthresholdforexcludingothersfromquant	15
RESULTS_SEARCH_6_PARAMETERS_PROGROUP_confidencepercentthresholdforincludingselfinquant	15
RESULTS_SEARCH_6_PARAMETERS_PROGROUP_donotstoremspeaklists	FALSE
RESULTS_SEARCH_6_PARAMETERS_PROGROUP_fasta	C:\AB SCIEX\ProteinPilot Data\SearchDatabases\SwissProt_150730.fasta
RESULTS_SEARCH_6_PARAMETERS_PROGROUP_featuregroupminpepconf	0.66
RESULTS_SEARCH_6_PARAMETERS_PROGROUP_featuregroupminups	0.47
RESULTS_SEARCH_6_PARAMETERS_PROGROUP_focusingintersection	4
RESULTS_SEARCH_6_PARAMETERS_PROGROUP_focusingminimummatchconfidence	0.1
RESULTS_SEARCH_6_PARAMETERS_PROGROUP_focusingminunusedprotscore	0.1
RESULTS_SEARCH_6_PARAMETERS_PROGROUP_focusingsubsetcutoff	6
RESULTS_SEARCH_6_PARAMETERS_PROGROUP_intersection	1.3
RESULTS_SEARCH_6_PARAMETERS_PROGROUP_minimummatchconfidencecutoff	0.001
RESULTS_SEARCH_6_PARAMETERS_PROGROUP_minunusedprotscore	0.0458
RESULTS_SEARCH_6_PARAMETERS_PROGROUP_subsetcutoff	2
RESULTS_SEARCH_6_PARAMETERS_PROGROUP_unusedprotscorethresholdforexcludingothersfromquant	1.3
RESULTS_SEARCH_6_PARAMETERS_PEAKLIST_count	3945
RESULTS_SEARCH_6_PARAMETERS_PEAKLIST_filenumber	1
RESULTS_SEARCH_6_PARAMETERS_PEAKLIST_original_count	3945
RESULTS_SEARCH_6_PARAMETERS_PEAKLIST_originalfilename	C:\Users\T55002\Desktop\5600 data\MP_121205.4.wiff
RESULTS_SEARCH_6_PARAMETERS_PEAKLIST_partnumber	3
RESULTS_SEARCH_6_PARAMETERS_QUANT_TYPE_background_correction	FALSE
RESULTS_SEARCH_6_PARAMETERS_QUANT_TYPE_bias_correction	TRUE
RESULTS_SEARCH_6_PARAMETERS_QUANT_TYPE_keep_extreme_peptides_over_fraction	0
RESULTS_SEARCH_6_PARAMETERS_QUANT_TYPE_low_confidence_check	TRUE
RESULTS_SEARCH_6_PARAMETERS_QUANT_TYPE_low_intensity_check	TRUE
RESULTS_SEARCH_6_PARAMETERS_QUANT_TYPE_median_statistic	TRUE
RESULTS_SEARCH_6_PARAMETERS_QUANT_TYPE_mod_check	TRUE
RESULTS_SEARCH_6_PARAMETERS_QUANT_TYPE_quant_threshold	-1
RESULTS_SEARCH_6_PARAMETERS_QUANT_TYPE_quant_threshold_sn	9
RESULTS_SEARCH_6_PARAMETERS_QUANT_TYPE_separate_searches	FALSE
RESULTS_SEARCH_6_PARAMETERS_QUANT_TYPE_shared_msms_check	TRUE
RESULTS_SEARCH_6_PARAMETERS_PARAGON_METHOD_SETTINGS_UI_SAMPLE_TYPE	Identification
RESULTS_SEARCH_6_PARAMETERS_PARAGON_METHOD_SETTINGS_UI_CYS_ALKYLATION	Iodoacetamide
RESULTS_SEARCH_6_PARAMETERS_PARAGON_METHOD_SETTINGS_UI_DIGESTION	Trypsin
RESULTS_SEARCH_6_PARAMETERS_PARAGON_METHOD_SETTINGS_UI_INSTRUMENT	TripleTOF 5600
RESULTS_SEARCH_6_PARAMETERS_PARAGON_METHOD_SETTINGS_UI_SPECIES	Saccharomyces cerevisiae
RESULTS_SEARCH_6_PARAMETERS_PARAGON_METHOD_SETTINGS_UI_SEARCH_EFFORT	Thorough
RESULTS_SEARCH_6_PARAMETERS_PARAGON_METHOD_SETTINGS_UI_ID_FOCUS	Biological modifications
RESULTS_SEARCH_6_PARAMETERS_PARAGON_METHOD_SETTINGS_UI_USER_NAME	T55002\T55002
RESULTS_SEARCH_6_PARAMETERS_PARAGON_METHOD_SETTINGS_UI_MACHINE_NAME	T55002
RESULTS_SEARCH_6_PARAMETERS_PARAGON_METHOD_SETTINGS_UI_SEARCH_ID	6.35781e+17
RESULTS_SEARCH_6_PARAMETERS_PARAGON_METHOD_SETTINGS_UI_START_TIME	2015-09-17 11:44:38
RESULTS_SEARCH_6_PARAMETERS_PARAGON_METHOD_SETTINGS_UI_MIN_UNUSED_PROTSCORE	0.0458
RESULTS_SEARCH_6_PARAMETERS_PARAGON_METHOD_SETTINGS_UI_PSPEP	TRUE
RESULTS_SEARCH_7_time_cpu	44709
RESULTS_SEARCH_7_time_duration	45411
RESULTS_SEARCH_7_version	5.0.0.4767
RESULTS_SEARCH_7_xml:id	SEARCH:1:635780870788211277_3
RESULTS_SEARCH_7_PARAMETERS_chemical_data_edited	FALSE
RESULTS_SEARCH_7_PARAMETERS_do_multiprecursor_search	TRUE
RESULTS_SEARCH_7_PARAMETERS_do_reverse_search	TRUE
RESULTS_SEARCH_7_PARAMETERS_max_quant_labels	35
RESULTS_SEARCH_7_PARAMETERS_maxresults	15
RESULTS_SEARCH_7_PARAMETERS_separate_searches	FALSE
RESULTS_SEARCH_7_PARAMETERS_MSTOLERANCE_type	dalton
RESULTS_SEARCH_7_PARAMETERS_MSTOLERANCE_value	0.05
RESULTS_SEARCH_7_PARAMETERS_MSMSTOLERANCE_type	dalton
RESULTS_SEARCH_7_PARAMETERS_MSMSTOLERANCE_value	0.1
RESULTS_SEARCH_7_PARAMETERS_MS_STANDARD_DEVIATION_type	dalton
RESULTS_SEARCH_7_PARAMETERS_MS_STANDARD_DEVIATION_value	0.0011
RESULTS_SEARCH_7_PARAMETERS_MSMS_STANDARD_DEVIATION_type	dalton
RESULTS_SEARCH_7_PARAMETERS_MSMS_STANDARD_DEVIATION_value	0.01
RESULTS_SEARCH_7_PARAMETERS_FASTA_filename	C:\AB SCIEX\ProteinPilot Data\SearchDatabases\SwissProt_150730.fasta
RESULTS_SEARCH_7_PARAMETERS_AUTO_CALIBRATION_ms	TRUE
RESULTS_SEARCH_7_PARAMETERS_AUTO_CALIBRATION_msexport	FALSE
RESULTS_SEARCH_7_PARAMETERS_AUTO_CALIBRATION_msms	TRUE
RESULTS_SEARCH_7_PARAMETERS_AUTO_CALIBRATION_msmstolsdratio	2.75
RESULTS_SEARCH_7_PARAMETERS_AUTO_CALIBRATION_mstolsdratio	7
RESULTS_SEARCH_7_PARAMETERS_AUTO_CALIBRATION_squareroot	TRUE
RESULTS_SEARCH_7_PARAMETERS_AUTO_CALIBRATION_type	dalton
RESULTS_SEARCH_7_PARAMETERS_AUTO_CALIBRATION_MCP_d_s_s_f	0.0666667
RESULTS_SEARCH_7_PARAMETERS_AUTO_CALIBRATION_MCP_d_s_w_f	3
RESULTS_SEARCH_7_PARAMETERS_AUTO_CALIBRATION_MCP_m_f_r_mbc	200
RESULTS_SEARCH_7_PARAMETERS_AUTO_CALIBRATION_MCP_m_m_c	10
RESULTS_SEARCH_7_PARAMETERS_AUTO_CALIBRATION_MCP_m_m_f_s	0.25
RESULTS_SEARCH_7_PARAMETERS_AUTO_CALIBRATION_MCP_m_m_p_f	0.33
RESULTS_SEARCH_7_PARAMETERS_AUTO_CALIBRATION_MCP_m_m_p_rms_f	1
RESULTS_SEARCH_7_PARAMETERS_AUTO_CALIBRATION_MCP_m_p_t_f	1
RESULTS_SEARCH_7_PARAMETERS_AUTO_CALIBRATION_MCP_m_r_h_n_b	15
RESULTS_SEARCH_7_PARAMETERS_AUTO_CALIBRATION_MCP_m_z_n_s	99
RESULTS_SEARCH_7_PARAMETERS_AUTO_CALIBRATION_MCP_m_z_s_mn_f_r	0.0666667
RESULTS_SEARCH_7_PARAMETERS_AUTO_CALIBRATION_MCP_m_z_s_mx_f_r	0.1
RESULTS_SEARCH_7_PARAMETERS_MS_AUTO_CALIBRATION_OUT_avres	-1.13029e-10
RESULTS_SEARCH_7_PARAMETERS_MS_AUTO_CALIBRATION_OUT_c0	0.000150949
RESULTS_SEARCH_7_PARAMETERS_MS_AUTO_CALIBRATION_OUT_c1minus1	-5.77853e-06
RESULTS_SEARCH_7_PARAMETERS_MS_AUTO_CALIBRATION_OUT_c2	0
RESULTS_SEARCH_7_PARAMETERS_MS_AUTO_CALIBRATION_OUT_file	1
RESULTS_SEARCH_7_PARAMETERS_MS_AUTO_CALIBRATION_OUT_partnumber	4
RESULTS_SEARCH_7_PARAMETERS_MS_AUTO_CALIBRATION_OUT_polyorder	1
RESULTS_SEARCH_7_PARAMETERS_MS_AUTO_CALIBRATION_OUT_sample	1
RESULTS_SEARCH_7_PARAMETERS_MS_AUTO_CALIBRATION_OUT_squareroot	TRUE
RESULTS_SEARCH_7_PARAMETERS_MSMS_AUTO_CALIBRATION_OUT_avres	-9.44687e-08
RESULTS_SEARCH_7_PARAMETERS_MSMS_AUTO_CALIBRATION_OUT_c0	-1.35511e-05
RESULTS_SEARCH_7_PARAMETERS_MSMS_AUTO_CALIBRATION_OUT_c1minus1	-1.08711e-06
RESULTS_SEARCH_7_PARAMETERS_MSMS_AUTO_CALIBRATION_OUT_c2	0
RESULTS_SEARCH_7_PARAMETERS_MSMS_AUTO_CALIBRATION_OUT_file	1
RESULTS_SEARCH_7_PARAMETERS_MSMS_AUTO_CALIBRATION_OUT_partnumber	4
RESULTS_SEARCH_7_PARAMETERS_MSMS_AUTO_CALIBRATION_OUT_polyorder	1
RESULTS_SEARCH_7_PARAMETERS_MSMS_AUTO_CALIBRATION_OUT_sample	1
RESULTS_SEARCH_7_PARAMETERS_MSMS_AUTO_CALIBRATION_OUT_squareroot	TRUE
RESULTS_SEARCH_7_PARAMETERS_MAX_PRECURSORS_FRAGLET	5
RESULTS_SEARCH_7_PARAMETERS_MAX_PRECURSORS_TAGLET	1
RESULTS_SEARCH_7_PARAMETERS_PRECURSORS_DR_FRAGLET	10
RESULTS_SEARCH_7_PARAMETERS_PRECURSORS_DR_TAGLET	3
RESULTS_SEARCH_7_PARAMETERS_DEFAULT_CHARGE_STATE_1_charge	2
RESULTS_SEARCH_7_PARAMETERS_DEFAULT_CHARGE_STATE_1_probability	1
RESULTS_SEARCH_7_PARAMETERS_DEFAULT_CHARGE_STATE_2_charge	3
RESULTS_SEARCH_7_PARAMETERS_DEFAULT_CHARGE_STATE_2_probability	1
RESULTS_SEARCH_7_PARAMETERS_DEFAULT_CHARGE_STATE_3_charge	4
RESULTS_SEARCH_7_PARAMETERS_DEFAULT_CHARGE_STATE_3_probability	1
RESULTS_SEARCH_7_PARAMETERS_VERSION	5.0.0.0, 4769
RESULTS_SEARCH_7_PARAMETERS_PARAGON_VERSION	5.0.0.0, 4767
RESULTS_SEARCH_7_PARAMETERS_APPLICATION	ProteinPilot(tm) Software
RESULTS_SEARCH_7_PARAMETERS_PROGROUP_alternativedispositionmaximumfoldprobabilitydrop	100
RESULTS_SEARCH_7_PARAMETERS_PROGROUP_alternativedispositionmaximumfoldscoredrop	2
RESULTS_SEARCH_7_PARAMETERS_PROGROUP_autodiscordantpeptidethreshold	0.3
RESULTS_SEARCH_7_PARAMETERS_PROGROUP_bayesconfidencecalclulation	TRUE
RESULTS_SEARCH_7_PARAMETERS_PROGROUP_calibrateconfidence	TRUE
RESULTS_SEARCH_7_PARAMETERS_PROGROUP_compresspeptides	FALSE
RESULTS_SEARCH_7_PARAMETERS_PROGROUP_confidencepercentthresholdforexcludingothersfromquant	15
RESULTS_SEARCH_7_PARAMETERS_PROGROUP_confidencepercentthresholdforincludingselfinquant	15
RESULTS_SEARCH_7_PARAMETERS_PROGROUP_donotstoremspeaklists	FALSE
RESULTS_SEARCH_7_PARAMETERS_PROGROUP_fasta	C:\AB SCIEX\ProteinPilot Data\SearchDatabases\SwissProt_150730.fasta
RESULTS_SEARCH_7_PARAMETERS_PROGROUP_featuregroupminpepconf	0.66
RESULTS_SEARCH_7_PARAMETERS_PROGROUP_featuregroupminups	0.47
RESULTS_SEARCH_7_PARAMETERS_PROGROUP_focusingintersection	4
RESULTS_SEARCH_7_PARAMETERS_PROGROUP_focusingminimummatchconfidence	0.1
RESULTS_SEARCH_7_PARAMETERS_PROGROUP_focusingminunusedprotscore	0.1
RESULTS_SEARCH_7_PARAMETERS_PROGROUP_focusingsubsetcutoff	6
RESULTS_SEARCH_7_PARAMETERS_PROGROUP_intersection	1.3
RESULTS_SEARCH_7_PARAMETERS_PROGROUP_minimummatchconfidencecutoff	0.001
RESULTS_SEARCH_7_PARAMETERS_PROGROUP_minunusedprotscore	0.0458
RESULTS_SEARCH_7_PARAMETERS_PROGROUP_subsetcutoff	2
RESULTS_SEARCH_7_PARAMETERS_PROGROUP_unusedprotscorethresholdforexcludingothersfromquant	1.3
RESULTS_SEARCH_7_PARAMETERS_PEAKLIST_count	3879
RESULTS_SEARCH_7_PARAMETERS_PEAKLIST_filenumber	1
RESULTS_SEARCH_7_PARAMETERS_PEAKLIST_original_count	3879
RESULTS_SEARCH_7_PARAMETERS_PEAKLIST_originalfilename	C:\Users\T55002\Desktop\5600 data\MP_121205.4.wiff
RESULTS_SEARCH_7_PARAMETERS_PEAKLIST_partnumber	4
RESULTS_SEARCH_7_PARAMETERS_QUANT_TYPE_background_correction	FALSE
RESULTS_SEARCH_7_PARAMETERS_QUANT_TYPE_bias_correction	TRUE
RESULTS_SEARCH_7_PARAMETERS_QUANT_TYPE_keep_extreme_peptides_over_fraction	0
RESULTS_SEARCH_7_PARAMETERS_QUANT_TYPE_low_confidence_check	TRUE
RESULTS_SEARCH_7_PARAMETERS_QUANT_TYPE_low_intensity_check	TRUE
RESULTS_SEARCH_7_PARAMETERS_QUANT_TYPE_median_statistic	TRUE
RESULTS_SEARCH_7_PARAMETERS_QUANT_TYPE_mod_check	TRUE
RESULTS_SEARCH_7_PARAMETERS_QUANT_TYPE_quant_threshold	-1
RESULTS_SEARCH_7_PARAMETERS_QUANT_TYPE_quant_threshold_sn	1900-01-09
RESULTS_SEARCH_7_PARAMETERS_QUANT_TYPE_separate_searches	FALSE
RESULTS_SEARCH_7_PARAMETERS_QUANT_TYPE_shared_msms_check	TRUE
RESULTS_SEARCH_7_PARAMETERS_PARAGON_METHOD_SETTINGS_UI_SAMPLE_TYPE	Identification
RESULTS_SEARCH_7_PARAMETERS_PARAGON_METHOD_SETTINGS_UI_CYS_ALKYLATION	Iodoacetamide
RESULTS_SEARCH_7_PARAMETERS_PARAGON_METHOD_SETTINGS_UI_DIGESTION	Trypsin
RESULTS_SEARCH_7_PARAMETERS_PARAGON_METHOD_SETTINGS_UI_INSTRUMENT	TripleTOF 5600
RESULTS_SEARCH_7_PARAMETERS_PARAGON_METHOD_SETTINGS_UI_SPECIES	Saccharomyces cerevisiae
RESULTS_SEARCH_7_PARAMETERS_PARAGON_METHOD_SETTINGS_UI_SEARCH_EFFORT	Thorough
RESULTS_SEARCH_7_PARAMETERS_PARAGON_METHOD_SETTINGS_UI_ID_FOCUS	Biological modifications
RESULTS_SEARCH_7_PARAMETERS_PARAGON_METHOD_SETTINGS_UI_USER_NAME	T55002\T55002
RESULTS_SEARCH_7_PARAMETERS_PARAGON_METHOD_SETTINGS_UI_MACHINE_NAME	T55002
RESULTS_SEARCH_7_PARAMETERS_PARAGON_METHOD_SETTINGS_UI_SEARCH_ID	6.35781e+17
RESULTS_SEARCH_7_PARAMETERS_PARAGON_METHOD_SETTINGS_UI_START_TIME	2015-09-17 11:44:38
RESULTS_SEARCH_7_PARAMETERS_PARAGON_METHOD_SETTINGS_UI_MIN_UNUSED_PROTSCORE	0.0458
RESULTS_SEARCH_7_PARAMETERS_PARAGON_METHOD_SETTINGS_UI_PSPEP	TRUE
RESULTS_SEARCH_8_time_cpu	393606
RESULTS_SEARCH_8_time_duration	395757
RESULTS_SEARCH_8_version	5.0.0.4767
RESULTS_SEARCH_8_xml:id	SEARCH:2:635780870788211277_3
RESULTS_SEARCH_8_PARAMETERS_chemical_data_edited	FALSE
RESULTS_SEARCH_8_PARAMETERS_do_multiprecursor_search	TRUE
RESULTS_SEARCH_8_PARAMETERS_do_reverse_search	TRUE
RESULTS_SEARCH_8_PARAMETERS_max_quant_labels	35
RESULTS_SEARCH_8_PARAMETERS_maxresults	15
RESULTS_SEARCH_8_PARAMETERS_separate_searches	FALSE
RESULTS_SEARCH_8_PARAMETERS_MSTOLERANCE_type	dalton
RESULTS_SEARCH_8_PARAMETERS_MSTOLERANCE_value	0.05
RESULTS_SEARCH_8_PARAMETERS_MSMSTOLERANCE_type	dalton
RESULTS_SEARCH_8_PARAMETERS_MSMSTOLERANCE_value	0.1
RESULTS_SEARCH_8_PARAMETERS_MS_STANDARD_DEVIATION_type	dalton
RESULTS_SEARCH_8_PARAMETERS_MS_STANDARD_DEVIATION_value	0.0011
RESULTS_SEARCH_8_PARAMETERS_MSMS_STANDARD_DEVIATION_type	dalton
RESULTS_SEARCH_8_PARAMETERS_MSMS_STANDARD_DEVIATION_value	0.01
RESULTS_SEARCH_8_PARAMETERS_FASTA_filename	C:\AB SCIEX\ProteinPilot Data\SearchDatabases\SwissProt_150730.fasta
RESULTS_SEARCH_8_PARAMETERS_AUTO_CALIBRATION_ms	TRUE
RESULTS_SEARCH_8_PARAMETERS_AUTO_CALIBRATION_msexport	FALSE
RESULTS_SEARCH_8_PARAMETERS_AUTO_CALIBRATION_msms	TRUE
RESULTS_SEARCH_8_PARAMETERS_AUTO_CALIBRATION_msmstolsdratio	2.75
RESULTS_SEARCH_8_PARAMETERS_AUTO_CALIBRATION_mstolsdratio	7
RESULTS_SEARCH_8_PARAMETERS_AUTO_CALIBRATION_squareroot	TRUE
RESULTS_SEARCH_8_PARAMETERS_AUTO_CALIBRATION_type	dalton
RESULTS_SEARCH_8_PARAMETERS_AUTO_CALIBRATION_MCP_d_s_s_f	0.0666667
RESULTS_SEARCH_8_PARAMETERS_AUTO_CALIBRATION_MCP_d_s_w_f	3
RESULTS_SEARCH_8_PARAMETERS_AUTO_CALIBRATION_MCP_m_f_r_mbc	200
RESULTS_SEARCH_8_PARAMETERS_AUTO_CALIBRATION_MCP_m_m_c	10
RESULTS_SEARCH_8_PARAMETERS_AUTO_CALIBRATION_MCP_m_m_f_s	0.25
RESULTS_SEARCH_8_PARAMETERS_AUTO_CALIBRATION_MCP_m_m_p_f	0.33
RESULTS_SEARCH_8_PARAMETERS_AUTO_CALIBRATION_MCP_m_m_p_rms_f	1
RESULTS_SEARCH_8_PARAMETERS_AUTO_CALIBRATION_MCP_m_p_t_f	1
RESULTS_SEARCH_8_PARAMETERS_AUTO_CALIBRATION_MCP_m_r_h_n_b	15
RESULTS_SEARCH_8_PARAMETERS_AUTO_CALIBRATION_MCP_m_z_n_s	99
RESULTS_SEARCH_8_PARAMETERS_AUTO_CALIBRATION_MCP_m_z_s_mn_f_r	0.0666667
RESULTS_SEARCH_8_PARAMETERS_AUTO_CALIBRATION_MCP_m_z_s_mx_f_r	0.1
RESULTS_SEARCH_8_PARAMETERS_MS_AUTO_CALIBRATION_OUT_avres	-1.13029e-10
RESULTS_SEARCH_8_PARAMETERS_MS_AUTO_CALIBRATION_OUT_c0	0.000150949
RESULTS_SEARCH_8_PARAMETERS_MS_AUTO_CALIBRATION_OUT_c1minus1	-5.77853e-06
RESULTS_SEARCH_8_PARAMETERS_MS_AUTO_CALIBRATION_OUT_c2	0
RESULTS_SEARCH_8_PARAMETERS_MS_AUTO_CALIBRATION_OUT_file	1
RESULTS_SEARCH_8_PARAMETERS_MS_AUTO_CALIBRATION_OUT_partnumber	4
RESULTS_SEARCH_8_PARAMETERS_MS_AUTO_CALIBRATION_OUT_polyorder	1
RESULTS_SEARCH_8_PARAMETERS_MS_AUTO_CALIBRATION_OUT_sample	1
RESULTS_SEARCH_8_PARAMETERS_MS_AUTO_CALIBRATION_OUT_squareroot	TRUE
RESULTS_SEARCH_8_PARAMETERS_MSMS_AUTO_CALIBRATION_OUT_avres	-9.44687e-08
RESULTS_SEARCH_8_PARAMETERS_MSMS_AUTO_CALIBRATION_OUT_c0	-1.35511e-05
RESULTS_SEARCH_8_PARAMETERS_MSMS_AUTO_CALIBRATION_OUT_c1minus1	-1.08711e-06
RESULTS_SEARCH_8_PARAMETERS_MSMS_AUTO_CALIBRATION_OUT_c2	0
RESULTS_SEARCH_8_PARAMETERS_MSMS_AUTO_CALIBRATION_OUT_file	1
RESULTS_SEARCH_8_PARAMETERS_MSMS_AUTO_CALIBRATION_OUT_partnumber	4
RESULTS_SEARCH_8_PARAMETERS_MSMS_AUTO_CALIBRATION_OUT_polyorder	1
RESULTS_SEARCH_8_PARAMETERS_MSMS_AUTO_CALIBRATION_OUT_sample	1
RESULTS_SEARCH_8_PARAMETERS_MSMS_AUTO_CALIBRATION_OUT_squareroot	TRUE
RESULTS_SEARCH_8_PARAMETERS_MAX_PRECURSORS_FRAGLET	1900-01-05
RESULTS_SEARCH_8_PARAMETERS_MAX_PRECURSORS_TAGLET	1
RESULTS_SEARCH_8_PARAMETERS_PRECURSORS_DR_FRAGLET	10
RESULTS_SEARCH_8_PARAMETERS_PRECURSORS_DR_TAGLET	3
RESULTS_SEARCH_8_PARAMETERS_DEFAULT_CHARGE_STATE_1_charge	1900-01-02
RESULTS_SEARCH_8_PARAMETERS_DEFAULT_CHARGE_STATE_1_probability	1
RESULTS_SEARCH_8_PARAMETERS_DEFAULT_CHARGE_STATE_2_charge	3
RESULTS_SEARCH_8_PARAMETERS_DEFAULT_CHARGE_STATE_2_probability	1
RESULTS_SEARCH_8_PARAMETERS_DEFAULT_CHARGE_STATE_3_charge	4
RESULTS_SEARCH_8_PARAMETERS_DEFAULT_CHARGE_STATE_3_probability	1
RESULTS_SEARCH_8_PARAMETERS_VERSION	5.0.0.0, 4769
RESULTS_SEARCH_8_PARAMETERS_PARAGON_VERSION	5.0.0.0, 4767
RESULTS_SEARCH_8_PARAMETERS_APPLICATION	ProteinPilot(tm) Software
RESULTS_SEARCH_8_PARAMETERS_PROGROUP_alternativedispositionmaximumfoldprobabilitydrop	100
RESULTS_SEARCH_8_PARAMETERS_PROGROUP_alternativedispositionmaximumfoldscoredrop	2
RESULTS_SEARCH_8_PARAMETERS_PROGROUP_autodiscordantpeptidethreshold	0.3
RESULTS_SEARCH_8_PARAMETERS_PROGROUP_bayesconfidencecalclulation	TRUE
RESULTS_SEARCH_8_PARAMETERS_PROGROUP_calibrateconfidence	TRUE
RESULTS_SEARCH_8_PARAMETERS_PROGROUP_compresspeptides	FALSE
RESULTS_SEARCH_8_PARAMETERS_PROGROUP_confidencepercentthresholdforexcludingothersfromquant	15
RESULTS_SEARCH_8_PARAMETERS_PROGROUP_confidencepercentthresholdforincludingselfinquant	15
RESULTS_SEARCH_8_PARAMETERS_PROGROUP_donotstoremspeaklists	FALSE
RESULTS_SEARCH_8_PARAMETERS_PROGROUP_fasta	C:\AB SCIEX\ProteinPilot Data\SearchDatabases\SwissProt_150730.fasta
RESULTS_SEARCH_8_PARAMETERS_PROGROUP_featuregroupminpepconf	0.66
RESULTS_SEARCH_8_PARAMETERS_PROGROUP_featuregroupminups	0.47
RESULTS_SEARCH_8_PARAMETERS_PROGROUP_focusingintersection	4
RESULTS_SEARCH_8_PARAMETERS_PROGROUP_focusingminimummatchconfidence	0.1
RESULTS_SEARCH_8_PARAMETERS_PROGROUP_focusingminunusedprotscore	0.1
RESULTS_SEARCH_8_PARAMETERS_PROGROUP_focusingsubsetcutoff	6
RESULTS_SEARCH_8_PARAMETERS_PROGROUP_intersection	1.3
RESULTS_SEARCH_8_PARAMETERS_PROGROUP_minimummatchconfidencecutoff	0.001
RESULTS_SEARCH_8_PARAMETERS_PROGROUP_minunusedprotscore	0.0458
RESULTS_SEARCH_8_PARAMETERS_PROGROUP_subsetcutoff	2
RESULTS_SEARCH_8_PARAMETERS_PROGROUP_unusedprotscorethresholdforexcludingothersfromquant	1.3
RESULTS_SEARCH_8_PARAMETERS_PEAKLIST_count	3879
RESULTS_SEARCH_8_PARAMETERS_PEAKLIST_filenumber	1
RESULTS_SEARCH_8_PARAMETERS_PEAKLIST_original_count	3879
RESULTS_SEARCH_8_PARAMETERS_PEAKLIST_originalfilename	C:\Users\T55002\Desktop\5600 data\MP_121205.4.wiff
RESULTS_SEARCH_8_PARAMETERS_PEAKLIST_partnumber	4
RESULTS_SEARCH_8_PARAMETERS_QUANT_TYPE_background_correction	FALSE
RESULTS_SEARCH_8_PARAMETERS_QUANT_TYPE_bias_correction	TRUE
RESULTS_SEARCH_8_PARAMETERS_QUANT_TYPE_keep_extreme_peptides_over_fraction	0
RESULTS_SEARCH_8_PARAMETERS_QUANT_TYPE_low_confidence_check	TRUE
RESULTS_SEARCH_8_PARAMETERS_QUANT_TYPE_low_intensity_check	TRUE
RESULTS_SEARCH_8_PARAMETERS_QUANT_TYPE_median_statistic	TRUE
RESULTS_SEARCH_8_PARAMETERS_QUANT_TYPE_mod_check	TRUE
RESULTS_SEARCH_8_PARAMETERS_QUANT_TYPE_quant_threshold	-1
RESULTS_SEARCH_8_PARAMETERS_QUANT_TYPE_quant_threshold_sn	9
RESULTS_SEARCH_8_PARAMETERS_QUANT_TYPE_separate_searches	FALSE
RESULTS_SEARCH_8_PARAMETERS_QUANT_TYPE_shared_msms_check	TRUE
RESULTS_SEARCH_8_PARAMETERS_PARAGON_METHOD_SETTINGS_UI_SAMPLE_TYPE	Identification
RESULTS_SEARCH_8_PARAMETERS_PARAGON_METHOD_SETTINGS_UI_CYS_ALKYLATION	Iodoacetamide
RESULTS_SEARCH_8_PARAMETERS_PARAGON_METHOD_SETTINGS_UI_DIGESTION	Trypsin
RESULTS_SEARCH_8_PARAMETERS_PARAGON_METHOD_SETTINGS_UI_INSTRUMENT	TripleTOF 5600
RESULTS_SEARCH_8_PARAMETERS_PARAGON_METHOD_SETTINGS_UI_SPECIES	Saccharomyces cerevisiae
RESULTS_SEARCH_8_PARAMETERS_PARAGON_METHOD_SETTINGS_UI_SEARCH_EFFORT	Thorough
RESULTS_SEARCH_8_PARAMETERS_PARAGON_METHOD_SETTINGS_UI_ID_FOCUS	Biological modifications
RESULTS_SEARCH_8_PARAMETERS_PARAGON_METHOD_SETTINGS_UI_USER_NAME	T55002\T55002
RESULTS_SEARCH_8_PARAMETERS_PARAGON_METHOD_SETTINGS_UI_MACHINE_NAME	T55002
RESULTS_SEARCH_8_PARAMETERS_PARAGON_METHOD_SETTINGS_UI_SEARCH_ID	6.35781e+17
RESULTS_SEARCH_8_PARAMETERS_PARAGON_METHOD_SETTINGS_UI_START_TIME	2015-09-17 11:44:38
RESULTS_SEARCH_8_PARAMETERS_PARAGON_METHOD_SETTINGS_UI_MIN_UNUSED_PROTSCORE	0.0458
RESULTS_SEARCH_8_PARAMETERS_PARAGON_METHOD_SETTINGS_UI_PSPEP	TRUE
RESULTS_SEARCH_9_time_cpu	46847
RESULTS_SEARCH_9_time_duration	2029-05-30
RESULTS_SEARCH_9_version	5.0.0.4767
RESULTS_SEARCH_9_xml:id	SEARCH:1:635780870788211277_4
RESULTS_SEARCH_9_PARAMETERS_chemical_data_edited	FALSE
RESULTS_SEARCH_9_PARAMETERS_do_multiprecursor_search	TRUE
RESULTS_SEARCH_9_PARAMETERS_do_reverse_search	TRUE
RESULTS_SEARCH_9_PARAMETERS_max_quant_labels	35
RESULTS_SEARCH_9_PARAMETERS_maxresults	15
RESULTS_SEARCH_9_PARAMETERS_separate_searches	FALSE
RESULTS_SEARCH_9_PARAMETERS_MSTOLERANCE_type	dalton
RESULTS_SEARCH_9_PARAMETERS_MSTOLERANCE_value	0.05
RESULTS_SEARCH_9_PARAMETERS_MSMSTOLERANCE_type	dalton
RESULTS_SEARCH_9_PARAMETERS_MSMSTOLERANCE_value	0.1
RESULTS_SEARCH_9_PARAMETERS_MS_STANDARD_DEVIATION_type	dalton
RESULTS_SEARCH_9_PARAMETERS_MS_STANDARD_DEVIATION_value	0.0011
RESULTS_SEARCH_9_PARAMETERS_MSMS_STANDARD_DEVIATION_type	dalton
RESULTS_SEARCH_9_PARAMETERS_MSMS_STANDARD_DEVIATION_value	0.01
RESULTS_SEARCH_9_PARAMETERS_FASTA_filename	C:\AB SCIEX\ProteinPilot Data\SearchDatabases\SwissProt_150730.fasta
RESULTS_SEARCH_9_PARAMETERS_AUTO_CALIBRATION_ms	TRUE
RESULTS_SEARCH_9_PARAMETERS_AUTO_CALIBRATION_msexport	FALSE
RESULTS_SEARCH_9_PARAMETERS_AUTO_CALIBRATION_msms	TRUE
RESULTS_SEARCH_9_PARAMETERS_AUTO_CALIBRATION_msmstolsdratio	2.75
RESULTS_SEARCH_9_PARAMETERS_AUTO_CALIBRATION_mstolsdratio	7
RESULTS_SEARCH_9_PARAMETERS_AUTO_CALIBRATION_squareroot	TRUE
RESULTS_SEARCH_9_PARAMETERS_AUTO_CALIBRATION_type	dalton
RESULTS_SEARCH_9_PARAMETERS_AUTO_CALIBRATION_MCP_d_s_s_f	0.0666667
RESULTS_SEARCH_9_PARAMETERS_AUTO_CALIBRATION_MCP_d_s_w_f	3
RESULTS_SEARCH_9_PARAMETERS_AUTO_CALIBRATION_MCP_m_f_r_mbc	200
RESULTS_SEARCH_9_PARAMETERS_AUTO_CALIBRATION_MCP_m_m_c	1900-01-10
RESULTS_SEARCH_9_PARAMETERS_AUTO_CALIBRATION_MCP_m_m_f_s	0.25
RESULTS_SEARCH_9_PARAMETERS_AUTO_CALIBRATION_MCP_m_m_p_f	0.33
RESULTS_SEARCH_9_PARAMETERS_AUTO_CALIBRATION_MCP_m_m_p_rms_f	1
RESULTS_SEARCH_9_PARAMETERS_AUTO_CALIBRATION_MCP_m_p_t_f	1
RESULTS_SEARCH_9_PARAMETERS_AUTO_CALIBRATION_MCP_m_r_h_n_b	15
RESULTS_SEARCH_9_PARAMETERS_AUTO_CALIBRATION_MCP_m_z_n_s	99
RESULTS_SEARCH_9_PARAMETERS_AUTO_CALIBRATION_MCP_m_z_s_mn_f_r	0.0666667
RESULTS_SEARCH_9_PARAMETERS_AUTO_CALIBRATION_MCP_m_z_s_mx_f_r	0.1
RESULTS_SEARCH_9_PARAMETERS_MS_AUTO_CALIBRATION_OUT_avres	-4.31351e-11
RESULTS_SEARCH_9_PARAMETERS_MS_AUTO_CALIBRATION_OUT_c0	0.000111595
RESULTS_SEARCH_9_PARAMETERS_MS_AUTO_CALIBRATION_OUT_c1minus1	-4.79088e-06
RESULTS_SEARCH_9_PARAMETERS_MS_AUTO_CALIBRATION_OUT_c2	0
RESULTS_SEARCH_9_PARAMETERS_MS_AUTO_CALIBRATION_OUT_file	1
RESULTS_SEARCH_9_PARAMETERS_MS_AUTO_CALIBRATION_OUT_partnumber	5
RESULTS_SEARCH_9_PARAMETERS_MS_AUTO_CALIBRATION_OUT_polyorder	1
RESULTS_SEARCH_9_PARAMETERS_MS_AUTO_CALIBRATION_OUT_sample	1
RESULTS_SEARCH_9_PARAMETERS_MS_AUTO_CALIBRATION_OUT_squareroot	TRUE
RESULTS_SEARCH_9_PARAMETERS_MSMS_AUTO_CALIBRATION_OUT_avres	-1.1066e-07
RESULTS_SEARCH_9_PARAMETERS_MSMS_AUTO_CALIBRATION_OUT_c0	-4.47548e-05
RESULTS_SEARCH_9_PARAMETERS_MSMS_AUTO_CALIBRATION_OUT_c1minus1	-3.61823e-07
RESULTS_SEARCH_9_PARAMETERS_MSMS_AUTO_CALIBRATION_OUT_c2	0
RESULTS_SEARCH_9_PARAMETERS_MSMS_AUTO_CALIBRATION_OUT_file	1
RESULTS_SEARCH_9_PARAMETERS_MSMS_AUTO_CALIBRATION_OUT_partnumber	5
RESULTS_SEARCH_9_PARAMETERS_MSMS_AUTO_CALIBRATION_OUT_polyorder	1
RESULTS_SEARCH_9_PARAMETERS_MSMS_AUTO_CALIBRATION_OUT_sample	1
RESULTS_SEARCH_9_PARAMETERS_MSMS_AUTO_CALIBRATION_OUT_squareroot	TRUE
RESULTS_SEARCH_9_PARAMETERS_MAX_PRECURSORS_FRAGLET	5
RESULTS_SEARCH_9_PARAMETERS_MAX_PRECURSORS_TAGLET	1
RESULTS_SEARCH_9_PARAMETERS_PRECURSORS_DR_FRAGLET	10
RESULTS_SEARCH_9_PARAMETERS_PRECURSORS_DR_TAGLET	3
RESULTS_SEARCH_9_PARAMETERS_DEFAULT_CHARGE_STATE_1_charge	2
RESULTS_SEARCH_9_PARAMETERS_DEFAULT_CHARGE_STATE_1_probability	1
RESULTS_SEARCH_9_PARAMETERS_DEFAULT_CHARGE_STATE_2_charge	3
RESULTS_SEARCH_9_PARAMETERS_DEFAULT_CHARGE_STATE_2_probability	1
RESULTS_SEARCH_9_PARAMETERS_DEFAULT_CHARGE_STATE_3_charge	4
RESULTS_SEARCH_9_PARAMETERS_DEFAULT_CHARGE_STATE_3_probability	1
RESULTS_SEARCH_9_PARAMETERS_VERSION	5.0.0.0, 4769
RESULTS_SEARCH_9_PARAMETERS_PARAGON_VERSION	5.0.0.0, 4767
RESULTS_SEARCH_9_PARAMETERS_APPLICATION	ProteinPilot(tm) Software
RESULTS_SEARCH_9_PARAMETERS_PROGROUP_alternativedispositionmaximumfoldprobabilitydrop	100
RESULTS_SEARCH_9_PARAMETERS_PROGROUP_alternativedispositionmaximumfoldscoredrop	2
RESULTS_SEARCH_9_PARAMETERS_PROGROUP_autodiscordantpeptidethreshold	0.3
RESULTS_SEARCH_9_PARAMETERS_PROGROUP_bayesconfidencecalclulation	TRUE
RESULTS_SEARCH_9_PARAMETERS_PROGROUP_calibrateconfidence	TRUE
RESULTS_SEARCH_9_PARAMETERS_PROGROUP_compresspeptides	FALSE
RESULTS_SEARCH_9_PARAMETERS_PROGROUP_confidencepercentthresholdforexcludingothersfromquant	1900-01-15
RESULTS_SEARCH_9_PARAMETERS_PROGROUP_confidencepercentthresholdforincludingselfinquant	15
RESULTS_SEARCH_9_PARAMETERS_PROGROUP_donotstoremspeaklists	FALSE
RESULTS_SEARCH_9_PARAMETERS_PROGROUP_fasta	C:\AB SCIEX\ProteinPilot Data\SearchDatabases\SwissProt_150730.fasta
RESULTS_SEARCH_9_PARAMETERS_PROGROUP_featuregroupminpepconf	0.66
RESULTS_SEARCH_9_PARAMETERS_PROGROUP_featuregroupminups	0.47
RESULTS_SEARCH_9_PARAMETERS_PROGROUP_focusingintersection	4
RESULTS_SEARCH_9_PARAMETERS_PROGROUP_focusingminimummatchconfidence	0.1
RESULTS_SEARCH_9_PARAMETERS_PROGROUP_focusingminunusedprotscore	0.1
RESULTS_SEARCH_9_PARAMETERS_PROGROUP_focusingsubsetcutoff	6
RESULTS_SEARCH_9_PARAMETERS_PROGROUP_intersection	1.3
RESULTS_SEARCH_9_PARAMETERS_PROGROUP_minimummatchconfidencecutoff	0.001
RESULTS_SEARCH_9_PARAMETERS_PROGROUP_minunusedprotscore	0.0458
RESULTS_SEARCH_9_PARAMETERS_PROGROUP_subsetcutoff	2
RESULTS_SEARCH_9_PARAMETERS_PROGROUP_unusedprotscorethresholdforexcludingothersfromquant	1.3
RESULTS_SEARCH_9_PARAMETERS_PEAKLIST_count	3917
RESULTS_SEARCH_9_PARAMETERS_PEAKLIST_filenumber	1
RESULTS_SEARCH_9_PARAMETERS_PEAKLIST_original_count	3917
RESULTS_SEARCH_9_PARAMETERS_PEAKLIST_originalfilename	C:\Users\T55002\Desktop\5600 data\MP_121205.4.wiff
RESULTS_SEARCH_9_PARAMETERS_PEAKLIST_partnumber	5
RESULTS_SEARCH_9_PARAMETERS_QUANT_TYPE_background_correction	FALSE
RESULTS_SEARCH_9_PARAMETERS_QUANT_TYPE_bias_correction	TRUE
RESULTS_SEARCH_9_PARAMETERS_QUANT_TYPE_keep_extreme_peptides_over_fraction	0
RESULTS_SEARCH_9_PARAMETERS_QUANT_TYPE_low_confidence_check	TRUE
RESULTS_SEARCH_9_PARAMETERS_QUANT_TYPE_low_intensity_check	TRUE
RESULTS_SEARCH_9_PARAMETERS_QUANT_TYPE_median_statistic	TRUE
RESULTS_SEARCH_9_PARAMETERS_QUANT_TYPE_mod_check	TRUE
RESULTS_SEARCH_9_PARAMETERS_QUANT_TYPE_quant_threshold	-1
RESULTS_SEARCH_9_PARAMETERS_QUANT_TYPE_quant_threshold_sn	9
RESULTS_SEARCH_9_PARAMETERS_QUANT_TYPE_separate_searches	FALSE
RESULTS_SEARCH_9_PARAMETERS_QUANT_TYPE_shared_msms_check	TRUE
RESULTS_SEARCH_9_PARAMETERS_PARAGON_METHOD_SETTINGS_UI_SAMPLE_TYPE	Identification
RESULTS_SEARCH_9_PARAMETERS_PARAGON_METHOD_SETTINGS_UI_CYS_ALKYLATION	Iodoacetamide
RESULTS_SEARCH_9_PARAMETERS_PARAGON_METHOD_SETTINGS_UI_DIGESTION	Trypsin
RESULTS_SEARCH_9_PARAMETERS_PARAGON_METHOD_SETTINGS_UI_INSTRUMENT	TripleTOF 5600
RESULTS_SEARCH_9_PARAMETERS_PARAGON_METHOD_SETTINGS_UI_SPECIES	Saccharomyces cerevisiae
RESULTS_SEARCH_9_PARAMETERS_PARAGON_METHOD_SETTINGS_UI_SEARCH_EFFORT	Thorough
RESULTS_SEARCH_9_PARAMETERS_PARAGON_METHOD_SETTINGS_UI_ID_FOCUS	Biological modifications
RESULTS_SEARCH_9_PARAMETERS_PARAGON_METHOD_SETTINGS_UI_USER_NAME	T55002\T55002
RESULTS_SEARCH_9_PARAMETERS_PARAGON_METHOD_SETTINGS_UI_MACHINE_NAME	T55002
RESULTS_SEARCH_9_PARAMETERS_PARAGON_METHOD_SETTINGS_UI_SEARCH_ID	6.35781e+17
RESULTS_SEARCH_9_PARAMETERS_PARAGON_METHOD_SETTINGS_UI_START_TIME	2015-09-17 11:44:38
RESULTS_SEARCH_9_PARAMETERS_PARAGON_METHOD_SETTINGS_UI_MIN_UNUSED_PROTSCORE	0.0458
RESULTS_SEARCH_9_PARAMETERS_PARAGON_METHOD_SETTINGS_UI_PSPEP	TRUE
RESULTS_SEARCH_10_time_cpu	427115
RESULTS_SEARCH_10_time_duration	428470
RESULTS_SEARCH_10_version	5.0.0.4767
RESULTS_SEARCH_10_xml:id	SEARCH:2:635780870788211277_4
RESULTS_SEARCH_10_PARAMETERS_chemical_data_edited	FALSE
RESULTS_SEARCH_10_PARAMETERS_do_multiprecursor_search	TRUE
RESULTS_SEARCH_10_PARAMETERS_do_reverse_search	TRUE
RESULTS_SEARCH_10_PARAMETERS_max_quant_labels	35
RESULTS_SEARCH_10_PARAMETERS_maxresults	15
RESULTS_SEARCH_10_PARAMETERS_separate_searches	FALSE
RESULTS_SEARCH_10_PARAMETERS_MSTOLERANCE_type	dalton
RESULTS_SEARCH_10_PARAMETERS_MSTOLERANCE_value	0.05
RESULTS_SEARCH_10_PARAMETERS_MSMSTOLERANCE_type	dalton
RESULTS_SEARCH_10_PARAMETERS_MSMSTOLERANCE_value	0.1
RESULTS_SEARCH_10_PARAMETERS_MS_STANDARD_DEVIATION_type	dalton
RESULTS_SEARCH_10_PARAMETERS_MS_STANDARD_DEVIATION_value	0.0011
RESULTS_SEARCH_10_PARAMETERS_MSMS_STANDARD_DEVIATION_type	dalton
RESULTS_SEARCH_10_PARAMETERS_MSMS_STANDARD_DEVIATION_value	0.01
RESULTS_SEARCH_10_PARAMETERS_FASTA_filename	C:\AB SCIEX\ProteinPilot Data\SearchDatabases\SwissProt_150730.fasta
RESULTS_SEARCH_10_PARAMETERS_AUTO_CALIBRATION_ms	TRUE
RESULTS_SEARCH_10_PARAMETERS_AUTO_CALIBRATION_msexport	FALSE
RESULTS_SEARCH_10_PARAMETERS_AUTO_CALIBRATION_msms	TRUE
RESULTS_SEARCH_10_PARAMETERS_AUTO_CALIBRATION_msmstolsdratio	2.75
RESULTS_SEARCH_10_PARAMETERS_AUTO_CALIBRATION_mstolsdratio	7
RESULTS_SEARCH_10_PARAMETERS_AUTO_CALIBRATION_squareroot	TRUE
RESULTS_SEARCH_10_PARAMETERS_AUTO_CALIBRATION_type	dalton
RESULTS_SEARCH_10_PARAMETERS_AUTO_CALIBRATION_MCP_d_s_s_f	0.0666667
RESULTS_SEARCH_10_PARAMETERS_AUTO_CALIBRATION_MCP_d_s_w_f	3
RESULTS_SEARCH_10_PARAMETERS_AUTO_CALIBRATION_MCP_m_f_r_mbc	200
RESULTS_SEARCH_10_PARAMETERS_AUTO_CALIBRATION_MCP_m_m_c	10
RESULTS_SEARCH_10_PARAMETERS_AUTO_CALIBRATION_MCP_m_m_f_s	0.25
RESULTS_SEARCH_10_PARAMETERS_AUTO_CALIBRATION_MCP_m_m_p_f	0.33
RESULTS_SEARCH_10_PARAMETERS_AUTO_CALIBRATION_MCP_m_m_p_rms_f	1
RESULTS_SEARCH_10_PARAMETERS_AUTO_CALIBRATION_MCP_m_p_t_f	1
RESULTS_SEARCH_10_PARAMETERS_AUTO_CALIBRATION_MCP_m_r_h_n_b	15
RESULTS_SEARCH_10_PARAMETERS_AUTO_CALIBRATION_MCP_m_z_n_s	99
RESULTS_SEARCH_10_PARAMETERS_AUTO_CALIBRATION_MCP_m_z_s_mn_f_r	0.0666667
RESULTS_SEARCH_10_PARAMETERS_AUTO_CALIBRATION_MCP_m_z_s_mx_f_r	0.1
RESULTS_SEARCH_10_PARAMETERS_MS_AUTO_CALIBRATION_OUT_avres	-4.31351e-11
RESULTS_SEARCH_10_PARAMETERS_MS_AUTO_CALIBRATION_OUT_c0	0.000111595
RESULTS_SEARCH_10_PARAMETERS_MS_AUTO_CALIBRATION_OUT_c1minus1	-4.79088e-06
RESULTS_SEARCH_10_PARAMETERS_MS_AUTO_CALIBRATION_OUT_c2	0
RESULTS_SEARCH_10_PARAMETERS_MS_AUTO_CALIBRATION_OUT_file	1
RESULTS_SEARCH_10_PARAMETERS_MS_AUTO_CALIBRATION_OUT_partnumber	5
RESULTS_SEARCH_10_PARAMETERS_MS_AUTO_CALIBRATION_OUT_polyorder	1
RESULTS_SEARCH_10_PARAMETERS_MS_AUTO_CALIBRATION_OUT_sample	1
RESULTS_SEARCH_10_PARAMETERS_MS_AUTO_CALIBRATION_OUT_squareroot	TRUE
RESULTS_SEARCH_10_PARAMETERS_MSMS_AUTO_CALIBRATION_OUT_avres	-1.1066e-07
RESULTS_SEARCH_10_PARAMETERS_MSMS_AUTO_CALIBRATION_OUT_c0	-4.47548e-05
RESULTS_SEARCH_10_PARAMETERS_MSMS_AUTO_CALIBRATION_OUT_c1minus1	-3.61823e-07
RESULTS_SEARCH_10_PARAMETERS_MSMS_AUTO_CALIBRATION_OUT_c2	0
RESULTS_SEARCH_10_PARAMETERS_MSMS_AUTO_CALIBRATION_OUT_file	1
RESULTS_SEARCH_10_PARAMETERS_MSMS_AUTO_CALIBRATION_OUT_partnumber	5
RESULTS_SEARCH_10_PARAMETERS_MSMS_AUTO_CALIBRATION_OUT_polyorder	1
RESULTS_SEARCH_10_PARAMETERS_MSMS_AUTO_CALIBRATION_OUT_sample	1
RESULTS_SEARCH_10_PARAMETERS_MSMS_AUTO_CALIBRATION_OUT_squareroot	TRUE
RESULTS_SEARCH_10_PARAMETERS_MAX_PRECURSORS_FRAGLET	5
RESULTS_SEARCH_10_PARAMETERS_MAX_PRECURSORS_TAGLET	1
RESULTS_SEARCH_10_PARAMETERS_PRECURSORS_DR_FRAGLET	10
RESULTS_SEARCH_10_PARAMETERS_PRECURSORS_DR_TAGLET	1900-01-03
RESULTS_SEARCH_10_PARAMETERS_DEFAULT_CHARGE_STATE_1_charge	2
RESULTS_SEARCH_10_PARAMETERS_DEFAULT_CHARGE_STATE_1_probability	1
RESULTS_SEARCH_10_PARAMETERS_DEFAULT_CHARGE_STATE_2_charge	3
RESULTS_SEARCH_10_PARAMETERS_DEFAULT_CHARGE_STATE_2_probability	1
RESULTS_SEARCH_10_PARAMETERS_DEFAULT_CHARGE_STATE_3_charge	4
RESULTS_SEARCH_10_PARAMETERS_DEFAULT_CHARGE_STATE_3_probability	1
RESULTS_SEARCH_10_PARAMETERS_VERSION	5.0.0.0, 4769
RESULTS_SEARCH_10_PARAMETERS_PARAGON_VERSION	5.0.0.0, 4767
RESULTS_SEARCH_10_PARAMETERS_APPLICATION	ProteinPilot(tm) Software
RESULTS_SEARCH_10_PARAMETERS_PROGROUP_alternativedispositionmaximumfoldprobabilitydrop	100
RESULTS_SEARCH_10_PARAMETERS_PROGROUP_alternativedispositionmaximumfoldscoredrop	2
RESULTS_SEARCH_10_PARAMETERS_PROGROUP_autodiscordantpeptidethreshold	0.3
RESULTS_SEARCH_10_PARAMETERS_PROGROUP_bayesconfidencecalclulation	TRUE
RESULTS_SEARCH_10_PARAMETERS_PROGROUP_calibrateconfidence	TRUE
RESULTS_SEARCH_10_PARAMETERS_PROGROUP_compresspeptides	FALSE
RESULTS_SEARCH_10_PARAMETERS_PROGROUP_confidencepercentthresholdforexcludingothersfromquant	15
RESULTS_SEARCH_10_PARAMETERS_PROGROUP_confidencepercentthresholdforincludingselfinquant	15
RESULTS_SEARCH_10_PARAMETERS_PROGROUP_donotstoremspeaklists	FALSE
RESULTS_SEARCH_10_PARAMETERS_PROGROUP_fasta	C:\AB SCIEX\ProteinPilot Data\SearchDatabases\SwissProt_150730.fasta
RESULTS_SEARCH_10_PARAMETERS_PROGROUP_featuregroupminpepconf	0.66
RESULTS_SEARCH_10_PARAMETERS_PROGROUP_featuregroupminups	0.47
RESULTS_SEARCH_10_PARAMETERS_PROGROUP_focusingintersection	4
RESULTS_SEARCH_10_PARAMETERS_PROGROUP_focusingminimummatchconfidence	0.1
RESULTS_SEARCH_10_PARAMETERS_PROGROUP_focusingminunusedprotscore	0.1
RESULTS_SEARCH_10_PARAMETERS_PROGROUP_focusingsubsetcutoff	6
RESULTS_SEARCH_10_PARAMETERS_PROGROUP_intersection	1.3
RESULTS_SEARCH_10_PARAMETERS_PROGROUP_minimummatchconfidencecutoff	0.001
RESULTS_SEARCH_10_PARAMETERS_PROGROUP_minunusedprotscore	0.0458
RESULTS_SEARCH_10_PARAMETERS_PROGROUP_subsetcutoff	2
RESULTS_SEARCH_10_PARAMETERS_PROGROUP_unusedprotscorethresholdforexcludingothersfromquant	1.3
RESULTS_SEARCH_10_PARAMETERS_PEAKLIST_count	3917
RESULTS_SEARCH_10_PARAMETERS_PEAKLIST_filenumber	1
RESULTS_SEARCH_10_PARAMETERS_PEAKLIST_original_count	3917
RESULTS_SEARCH_10_PARAMETERS_PEAKLIST_originalfilename	C:\Users\T55002\Desktop\5600 data\MP_121205.4.wiff
RESULTS_SEARCH_10_PARAMETERS_PEAKLIST_partnumber	5
RESULTS_SEARCH_10_PARAMETERS_QUANT_TYPE_background_correction	FALSE
RESULTS_SEARCH_10_PARAMETERS_QUANT_TYPE_bias_correction	TRUE
RESULTS_SEARCH_10_PARAMETERS_QUANT_TYPE_keep_extreme_peptides_over_fraction	0
RESULTS_SEARCH_10_PARAMETERS_QUANT_TYPE_low_confidence_check	TRUE
RESULTS_SEARCH_10_PARAMETERS_QUANT_TYPE_low_intensity_check	TRUE
RESULTS_SEARCH_10_PARAMETERS_QUANT_TYPE_median_statistic	TRUE
RESULTS_SEARCH_10_PARAMETERS_QUANT_TYPE_mod_check	TRUE
RESULTS_SEARCH_10_PARAMETERS_QUANT_TYPE_quant_threshold	-1
RESULTS_SEARCH_10_PARAMETERS_QUANT_TYPE_quant_threshold_sn	9
RESULTS_SEARCH_10_PARAMETERS_QUANT_TYPE_separate_searches	FALSE
RESULTS_SEARCH_10_PARAMETERS_QUANT_TYPE_shared_msms_check	TRUE
RESULTS_SEARCH_10_PARAMETERS_PARAGON_METHOD_SETTINGS_UI_SAMPLE_TYPE	Identification
RESULTS_SEARCH_10_PARAMETERS_PARAGON_METHOD_SETTINGS_UI_CYS_ALKYLATION	Iodoacetamide
RESULTS_SEARCH_10_PARAMETERS_PARAGON_METHOD_SETTINGS_UI_DIGESTION	Trypsin
RESULTS_SEARCH_10_PARAMETERS_PARAGON_METHOD_SETTINGS_UI_INSTRUMENT	TripleTOF 5600
RESULTS_SEARCH_10_PARAMETERS_PARAGON_METHOD_SETTINGS_UI_SPECIES	Saccharomyces cerevisiae
RESULTS_SEARCH_10_PARAMETERS_PARAGON_METHOD_SETTINGS_UI_SEARCH_EFFORT	Thorough
RESULTS_SEARCH_10_PARAMETERS_PARAGON_METHOD_SETTINGS_UI_ID_FOCUS	Biological modifications
RESULTS_SEARCH_10_PARAMETERS_PARAGON_METHOD_SETTINGS_UI_USER_NAME	T55002\T55002
RESULTS_SEARCH_10_PARAMETERS_PARAGON_METHOD_SETTINGS_UI_MACHINE_NAME	T55002
RESULTS_SEARCH_10_PARAMETERS_PARAGON_METHOD_SETTINGS_UI_SEARCH_ID	6.35781e+17
RESULTS_SEARCH_10_PARAMETERS_PARAGON_METHOD_SETTINGS_UI_START_TIME	2015-09-17 11:44:38
RESULTS_SEARCH_10_PARAMETERS_PARAGON_METHOD_SETTINGS_UI_MIN_UNUSED_PROTSCORE	0.0458
RESULTS_SEARCH_10_PARAMETERS_PARAGON_METHOD_SETTINGS_UI_PSPEP	TRUE
RESULTS_SEARCH_11_time_cpu	44834
RESULTS_SEARCH_11_time_duration	45489
RESULTS_SEARCH_11_version	5.0.0.4767
RESULTS_SEARCH_11_xml:id	SEARCH:1:635780870788211277_5
RESULTS_SEARCH_11_PARAMETERS_chemical_data_edited	FALSE
RESULTS_SEARCH_11_PARAMETERS_do_multiprecursor_search	TRUE
RESULTS_SEARCH_11_PARAMETERS_do_reverse_search	TRUE
RESULTS_SEARCH_11_PARAMETERS_max_quant_labels	35
RESULTS_SEARCH_11_PARAMETERS_maxresults	15
RESULTS_SEARCH_11_PARAMETERS_separate_searches	FALSE
RESULTS_SEARCH_11_PARAMETERS_MSTOLERANCE_type	dalton
RESULTS_SEARCH_11_PARAMETERS_MSTOLERANCE_value	0.05
RESULTS_SEARCH_11_PARAMETERS_MSMSTOLERANCE_type	dalton
RESULTS_SEARCH_11_PARAMETERS_MSMSTOLERANCE_value	0.1
RESULTS_SEARCH_11_PARAMETERS_MS_STANDARD_DEVIATION_type	dalton
RESULTS_SEARCH_11_PARAMETERS_MS_STANDARD_DEVIATION_value	0.0011
RESULTS_SEARCH_11_PARAMETERS_MSMS_STANDARD_DEVIATION_type	dalton
RESULTS_SEARCH_11_PARAMETERS_MSMS_STANDARD_DEVIATION_value	0.01
RESULTS_SEARCH_11_PARAMETERS_FASTA_filename	C:\AB SCIEX\ProteinPilot Data\SearchDatabases\SwissProt_150730.fasta
RESULTS_SEARCH_11_PARAMETERS_AUTO_CALIBRATION_ms	TRUE
RESULTS_SEARCH_11_PARAMETERS_AUTO_CALIBRATION_msexport	FALSE
RESULTS_SEARCH_11_PARAMETERS_AUTO_CALIBRATION_msms	TRUE
RESULTS_SEARCH_11_PARAMETERS_AUTO_CALIBRATION_msmstolsdratio	2.75
RESULTS_SEARCH_11_PARAMETERS_AUTO_CALIBRATION_mstolsdratio	7
RESULTS_SEARCH_11_PARAMETERS_AUTO_CALIBRATION_squareroot	TRUE
RESULTS_SEARCH_11_PARAMETERS_AUTO_CALIBRATION_type	dalton
RESULTS_SEARCH_11_PARAMETERS_AUTO_CALIBRATION_MCP_d_s_s_f	0.0666667
RESULTS_SEARCH_11_PARAMETERS_AUTO_CALIBRATION_MCP_d_s_w_f	3
RESULTS_SEARCH_11_PARAMETERS_AUTO_CALIBRATION_MCP_m_f_r_mbc	200
RESULTS_SEARCH_11_PARAMETERS_AUTO_CALIBRATION_MCP_m_m_c	10
RESULTS_SEARCH_11_PARAMETERS_AUTO_CALIBRATION_MCP_m_m_f_s	0.25
RESULTS_SEARCH_11_PARAMETERS_AUTO_CALIBRATION_MCP_m_m_p_f	0.33
RESULTS_SEARCH_11_PARAMETERS_AUTO_CALIBRATION_MCP_m_m_p_rms_f	1
RESULTS_SEARCH_11_PARAMETERS_AUTO_CALIBRATION_MCP_m_p_t_f	1
RESULTS_SEARCH_11_PARAMETERS_AUTO_CALIBRATION_MCP_m_r_h_n_b	15
RESULTS_SEARCH_11_PARAMETERS_AUTO_CALIBRATION_MCP_m_z_n_s	99
RESULTS_SEARCH_11_PARAMETERS_AUTO_CALIBRATION_MCP_m_z_s_mn_f_r	0.0666667
RESULTS_SEARCH_11_PARAMETERS_AUTO_CALIBRATION_MCP_m_z_s_mx_f_r	0.1
RESULTS_SEARCH_11_PARAMETERS_MS_AUTO_CALIBRATION_OUT_avres	-2.31642e-11
RESULTS_SEARCH_11_PARAMETERS_MS_AUTO_CALIBRATION_OUT_c0	0.000118376
RESULTS_SEARCH_11_PARAMETERS_MS_AUTO_CALIBRATION_OUT_c1minus1	-4.74555e-06
RESULTS_SEARCH_11_PARAMETERS_MS_AUTO_CALIBRATION_OUT_c2	0
RESULTS_SEARCH_11_PARAMETERS_MS_AUTO_CALIBRATION_OUT_file	1
RESULTS_SEARCH_11_PARAMETERS_MS_AUTO_CALIBRATION_OUT_partnumber	1900-01-06
RESULTS_SEARCH_11_PARAMETERS_MS_AUTO_CALIBRATION_OUT_polyorder	1
RESULTS_SEARCH_11_PARAMETERS_MS_AUTO_CALIBRATION_OUT_sample	1
RESULTS_SEARCH_11_PARAMETERS_MS_AUTO_CALIBRATION_OUT_squareroot	TRUE
RESULTS_SEARCH_11_PARAMETERS_MSMS_AUTO_CALIBRATION_OUT_avres	-5.45488e-08
RESULTS_SEARCH_11_PARAMETERS_MSMS_AUTO_CALIBRATION_OUT_c0	-2.26885e-05
RESULTS_SEARCH_11_PARAMETERS_MSMS_AUTO_CALIBRATION_OUT_c1minus1	-1.10689e-06
RESULTS_SEARCH_11_PARAMETERS_MSMS_AUTO_CALIBRATION_OUT_c2	0
RESULTS_SEARCH_11_PARAMETERS_MSMS_AUTO_CALIBRATION_OUT_file	1
RESULTS_SEARCH_11_PARAMETERS_MSMS_AUTO_CALIBRATION_OUT_partnumber	6
RESULTS_SEARCH_11_PARAMETERS_MSMS_AUTO_CALIBRATION_OUT_polyorder	1
RESULTS_SEARCH_11_PARAMETERS_MSMS_AUTO_CALIBRATION_OUT_sample	1
RESULTS_SEARCH_11_PARAMETERS_MSMS_AUTO_CALIBRATION_OUT_squareroot	TRUE
RESULTS_SEARCH_11_PARAMETERS_MAX_PRECURSORS_FRAGLET	5
RESULTS_SEARCH_11_PARAMETERS_MAX_PRECURSORS_TAGLET	1
RESULTS_SEARCH_11_PARAMETERS_PRECURSORS_DR_FRAGLET	10
RESULTS_SEARCH_11_PARAMETERS_PRECURSORS_DR_TAGLET	3
RESULTS_SEARCH_11_PARAMETERS_DEFAULT_CHARGE_STATE_1_charge	2
RESULTS_SEARCH_11_PARAMETERS_DEFAULT_CHARGE_STATE_1_probability	1
RESULTS_SEARCH_11_PARAMETERS_DEFAULT_CHARGE_STATE_2_charge	3
RESULTS_SEARCH_11_PARAMETERS_DEFAULT_CHARGE_STATE_2_probability	1
RESULTS_SEARCH_11_PARAMETERS_DEFAULT_CHARGE_STATE_3_charge	4
RESULTS_SEARCH_11_PARAMETERS_DEFAULT_CHARGE_STATE_3_probability	1
RESULTS_SEARCH_11_PARAMETERS_VERSION	5.0.0.0, 4769
RESULTS_SEARCH_11_PARAMETERS_PARAGON_VERSION	5.0.0.0, 4767
RESULTS_SEARCH_11_PARAMETERS_APPLICATION	ProteinPilot(tm) Software
RESULTS_SEARCH_11_PARAMETERS_PROGROUP_alternativedispositionmaximumfoldprobabilitydrop	100
RESULTS_SEARCH_11_PARAMETERS_PROGROUP_alternativedispositionmaximumfoldscoredrop	2
RESULTS_SEARCH_11_PARAMETERS_PROGROUP_autodiscordantpeptidethreshold	0.3
RESULTS_SEARCH_11_PARAMETERS_PROGROUP_bayesconfidencecalclulation	TRUE
RESULTS_SEARCH_11_PARAMETERS_PROGROUP_calibrateconfidence	TRUE
RESULTS_SEARCH_11_PARAMETERS_PROGROUP_compresspeptides	FALSE
RESULTS_SEARCH_11_PARAMETERS_PROGROUP_confidencepercentthresholdforexcludingothersfromquant	1900-01-15
RESULTS_SEARCH_11_PARAMETERS_PROGROUP_confidencepercentthresholdforincludingselfinquant	15
RESULTS_SEARCH_11_PARAMETERS_PROGROUP_donotstoremspeaklists	FALSE
RESULTS_SEARCH_11_PARAMETERS_PROGROUP_fasta	C:\AB SCIEX\ProteinPilot Data\SearchDatabases\SwissProt_150730.fasta
RESULTS_SEARCH_11_PARAMETERS_PROGROUP_featuregroupminpepconf	0.66
RESULTS_SEARCH_11_PARAMETERS_PROGROUP_featuregroupminups	0.47
RESULTS_SEARCH_11_PARAMETERS_PROGROUP_focusingintersection	4
RESULTS_SEARCH_11_PARAMETERS_PROGROUP_focusingminimummatchconfidence	0.1
RESULTS_SEARCH_11_PARAMETERS_PROGROUP_focusingminunusedprotscore	0.1
RESULTS_SEARCH_11_PARAMETERS_PROGROUP_focusingsubsetcutoff	6
RESULTS_SEARCH_11_PARAMETERS_PROGROUP_intersection	1.3
RESULTS_SEARCH_11_PARAMETERS_PROGROUP_minimummatchconfidencecutoff	0.001
RESULTS_SEARCH_11_PARAMETERS_PROGROUP_minunusedprotscore	0.0458
RESULTS_SEARCH_11_PARAMETERS_PROGROUP_subsetcutoff	2
RESULTS_SEARCH_11_PARAMETERS_PROGROUP_unusedprotscorethresholdforexcludingothersfromquant	1.3
RESULTS_SEARCH_11_PARAMETERS_PEAKLIST_count	3950
RESULTS_SEARCH_11_PARAMETERS_PEAKLIST_filenumber	1
RESULTS_SEARCH_11_PARAMETERS_PEAKLIST_original_count	3950
RESULTS_SEARCH_11_PARAMETERS_PEAKLIST_originalfilename	C:\Users\T55002\Desktop\5600 data\MP_121205.4.wiff
RESULTS_SEARCH_11_PARAMETERS_PEAKLIST_partnumber	1900-01-06
RESULTS_SEARCH_11_PARAMETERS_QUANT_TYPE_background_correction	FALSE
RESULTS_SEARCH_11_PARAMETERS_QUANT_TYPE_bias_correction	TRUE
RESULTS_SEARCH_11_PARAMETERS_QUANT_TYPE_keep_extreme_peptides_over_fraction	0
RESULTS_SEARCH_11_PARAMETERS_QUANT_TYPE_low_confidence_check	TRUE
RESULTS_SEARCH_11_PARAMETERS_QUANT_TYPE_low_intensity_check	TRUE
RESULTS_SEARCH_11_PARAMETERS_QUANT_TYPE_median_statistic	TRUE
RESULTS_SEARCH_11_PARAMETERS_QUANT_TYPE_mod_check	TRUE
RESULTS_SEARCH_11_PARAMETERS_QUANT_TYPE_quant_threshold	-1
RESULTS_SEARCH_11_PARAMETERS_QUANT_TYPE_quant_threshold_sn	9
RESULTS_SEARCH_11_PARAMETERS_QUANT_TYPE_separate_searches	FALSE
RESULTS_SEARCH_11_PARAMETERS_QUANT_TYPE_shared_msms_check	TRUE
RESULTS_SEARCH_11_PARAMETERS_PARAGON_METHOD_SETTINGS_UI_SAMPLE_TYPE	Identification
RESULTS_SEARCH_11_PARAMETERS_PARAGON_METHOD_SETTINGS_UI_CYS_ALKYLATION	Iodoacetamide
RESULTS_SEARCH_11_PARAMETERS_PARAGON_METHOD_SETTINGS_UI_DIGESTION	Trypsin
RESULTS_SEARCH_11_PARAMETERS_PARAGON_METHOD_SETTINGS_UI_INSTRUMENT	TripleTOF 5600
RESULTS_SEARCH_11_PARAMETERS_PARAGON_METHOD_SETTINGS_UI_SPECIES	Saccharomyces cerevisiae
RESULTS_SEARCH_11_PARAMETERS_PARAGON_METHOD_SETTINGS_UI_SEARCH_EFFORT	Thorough
RESULTS_SEARCH_11_PARAMETERS_PARAGON_METHOD_SETTINGS_UI_ID_FOCUS	Biological modifications
RESULTS_SEARCH_11_PARAMETERS_PARAGON_METHOD_SETTINGS_UI_USER_NAME	T55002\T55002
RESULTS_SEARCH_11_PARAMETERS_PARAGON_METHOD_SETTINGS_UI_MACHINE_NAME	T55002
RESULTS_SEARCH_11_PARAMETERS_PARAGON_METHOD_SETTINGS_UI_SEARCH_ID	6.35781e+17
RESULTS_SEARCH_11_PARAMETERS_PARAGON_METHOD_SETTINGS_UI_START_TIME	2015-09-17 11:44:38
RESULTS_SEARCH_11_PARAMETERS_PARAGON_METHOD_SETTINGS_UI_MIN_UNUSED_PROTSCORE	0.0458
RESULTS_SEARCH_11_PARAMETERS_PARAGON_METHOD_SETTINGS_UI_PSPEP	TRUE
RESULTS_SEARCH_12_time_cpu	3075-03-16
RESULTS_SEARCH_12_time_duration	429811
RESULTS_SEARCH_12_version	5.0.0.4767
RESULTS_SEARCH_12_xml:id	SEARCH:2:635780870788211277_5
RESULTS_SEARCH_12_PARAMETERS_chemical_data_edited	FALSE
RESULTS_SEARCH_12_PARAMETERS_do_multiprecursor_search	TRUE
RESULTS_SEARCH_12_PARAMETERS_do_reverse_search	TRUE
RESULTS_SEARCH_12_PARAMETERS_max_quant_labels	35
RESULTS_SEARCH_12_PARAMETERS_maxresults	15
RESULTS_SEARCH_12_PARAMETERS_separate_searches	FALSE
RESULTS_SEARCH_12_PARAMETERS_MSTOLERANCE_type	dalton
RESULTS_SEARCH_12_PARAMETERS_MSTOLERANCE_value	0.05
RESULTS_SEARCH_12_PARAMETERS_MSMSTOLERANCE_type	dalton
RESULTS_SEARCH_12_PARAMETERS_MSMSTOLERANCE_value	0.1
RESULTS_SEARCH_12_PARAMETERS_MS_STANDARD_DEVIATION_type	dalton
RESULTS_SEARCH_12_PARAMETERS_MS_STANDARD_DEVIATION_value	0.0011
RESULTS_SEARCH_12_PARAMETERS_MSMS_STANDARD_DEVIATION_type	dalton
RESULTS_SEARCH_12_PARAMETERS_MSMS_STANDARD_DEVIATION_value	0.01
RESULTS_SEARCH_12_PARAMETERS_FASTA_filename	C:\AB SCIEX\ProteinPilot Data\SearchDatabases\SwissProt_150730.fasta
RESULTS_SEARCH_12_PARAMETERS_AUTO_CALIBRATION_ms	TRUE
RESULTS_SEARCH_12_PARAMETERS_AUTO_CALIBRATION_msexport	FALSE
RESULTS_SEARCH_12_PARAMETERS_AUTO_CALIBRATION_msms	TRUE
RESULTS_SEARCH_12_PARAMETERS_AUTO_CALIBRATION_msmstolsdratio	2.75
RESULTS_SEARCH_12_PARAMETERS_AUTO_CALIBRATION_mstolsdratio	7
RESULTS_SEARCH_12_PARAMETERS_AUTO_CALIBRATION_squareroot	TRUE
RESULTS_SEARCH_12_PARAMETERS_AUTO_CALIBRATION_type	dalton
RESULTS_SEARCH_12_PARAMETERS_AUTO_CALIBRATION_MCP_d_s_s_f	0.0666667
RESULTS_SEARCH_12_PARAMETERS_AUTO_CALIBRATION_MCP_d_s_w_f	3
RESULTS_SEARCH_12_PARAMETERS_AUTO_CALIBRATION_MCP_m_f_r_mbc	200
RESULTS_SEARCH_12_PARAMETERS_AUTO_CALIBRATION_MCP_m_m_c	10
RESULTS_SEARCH_12_PARAMETERS_AUTO_CALIBRATION_MCP_m_m_f_s	0.25
RESULTS_SEARCH_12_PARAMETERS_AUTO_CALIBRATION_MCP_m_m_p_f	0.33
RESULTS_SEARCH_12_PARAMETERS_AUTO_CALIBRATION_MCP_m_m_p_rms_f	1
RESULTS_SEARCH_12_PARAMETERS_AUTO_CALIBRATION_MCP_m_p_t_f	1
RESULTS_SEARCH_12_PARAMETERS_AUTO_CALIBRATION_MCP_m_r_h_n_b	15
RESULTS_SEARCH_12_PARAMETERS_AUTO_CALIBRATION_MCP_m_z_n_s	99
RESULTS_SEARCH_12_PARAMETERS_AUTO_CALIBRATION_MCP_m_z_s_mn_f_r	0.0666667
RESULTS_SEARCH_12_PARAMETERS_AUTO_CALIBRATION_MCP_m_z_s_mx_f_r	0.1
RESULTS_SEARCH_12_PARAMETERS_MS_AUTO_CALIBRATION_OUT_avres	-2.31642e-11
RESULTS_SEARCH_12_PARAMETERS_MS_AUTO_CALIBRATION_OUT_c0	0.000118376
RESULTS_SEARCH_12_PARAMETERS_MS_AUTO_CALIBRATION_OUT_c1minus1	-4.74555e-06
RESULTS_SEARCH_12_PARAMETERS_MS_AUTO_CALIBRATION_OUT_c2	0
RESULTS_SEARCH_12_PARAMETERS_MS_AUTO_CALIBRATION_OUT_file	1
RESULTS_SEARCH_12_PARAMETERS_MS_AUTO_CALIBRATION_OUT_partnumber	6
RESULTS_SEARCH_12_PARAMETERS_MS_AUTO_CALIBRATION_OUT_polyorder	1
RESULTS_SEARCH_12_PARAMETERS_MS_AUTO_CALIBRATION_OUT_sample	1
RESULTS_SEARCH_12_PARAMETERS_MS_AUTO_CALIBRATION_OUT_squareroot	TRUE
RESULTS_SEARCH_12_PARAMETERS_MSMS_AUTO_CALIBRATION_OUT_avres	-5.45488e-08
RESULTS_SEARCH_12_PARAMETERS_MSMS_AUTO_CALIBRATION_OUT_c0	-2.26885e-05
RESULTS_SEARCH_12_PARAMETERS_MSMS_AUTO_CALIBRATION_OUT_c1minus1	-1.10689e-06
RESULTS_SEARCH_12_PARAMETERS_MSMS_AUTO_CALIBRATION_OUT_c2	0
RESULTS_SEARCH_12_PARAMETERS_MSMS_AUTO_CALIBRATION_OUT_file	1
RESULTS_SEARCH_12_PARAMETERS_MSMS_AUTO_CALIBRATION_OUT_partnumber	6
RESULTS_SEARCH_12_PARAMETERS_MSMS_AUTO_CALIBRATION_OUT_polyorder	1
RESULTS_SEARCH_12_PARAMETERS_MSMS_AUTO_CALIBRATION_OUT_sample	1
RESULTS_SEARCH_12_PARAMETERS_MSMS_AUTO_CALIBRATION_OUT_squareroot	TRUE
RESULTS_SEARCH_12_PARAMETERS_MAX_PRECURSORS_FRAGLET	5
RESULTS_SEARCH_12_PARAMETERS_MAX_PRECURSORS_TAGLET	1
RESULTS_SEARCH_12_PARAMETERS_PRECURSORS_DR_FRAGLET	10
RESULTS_SEARCH_12_PARAMETERS_PRECURSORS_DR_TAGLET	3
RESULTS_SEARCH_12_PARAMETERS_DEFAULT_CHARGE_STATE_1_charge	2
RESULTS_SEARCH_12_PARAMETERS_DEFAULT_CHARGE_STATE_1_probability	1
RESULTS_SEARCH_12_PARAMETERS_DEFAULT_CHARGE_STATE_2_charge	3
RESULTS_SEARCH_12_PARAMETERS_DEFAULT_CHARGE_STATE_2_probability	1
RESULTS_SEARCH_12_PARAMETERS_DEFAULT_CHARGE_STATE_3_charge	1900-01-04
RESULTS_SEARCH_12_PARAMETERS_DEFAULT_CHARGE_STATE_3_probability	1
RESULTS_SEARCH_12_PARAMETERS_VERSION	5.0.0.0, 4769
RESULTS_SEARCH_12_PARAMETERS_PARAGON_VERSION	5.0.0.0, 4767
RESULTS_SEARCH_12_PARAMETERS_APPLICATION	ProteinPilot(tm) Software
RESULTS_SEARCH_12_PARAMETERS_PROGROUP_alternativedispositionmaximumfoldprobabilitydrop	100
RESULTS_SEARCH_12_PARAMETERS_PROGROUP_alternativedispositionmaximumfoldscoredrop	2
RESULTS_SEARCH_12_PARAMETERS_PROGROUP_autodiscordantpeptidethreshold	0.3
RESULTS_SEARCH_12_PARAMETERS_PROGROUP_bayesconfidencecalclulation	TRUE
RESULTS_SEARCH_12_PARAMETERS_PROGROUP_calibrateconfidence	TRUE
RESULTS_SEARCH_12_PARAMETERS_PROGROUP_compresspeptides	FALSE
RESULTS_SEARCH_12_PARAMETERS_PROGROUP_confidencepercentthresholdforexcludingothersfromquant	15
RESULTS_SEARCH_12_PARAMETERS_PROGROUP_confidencepercentthresholdforincludingselfinquant	15
RESULTS_SEARCH_12_PARAMETERS_PROGROUP_donotstoremspeaklists	FALSE
RESULTS_SEARCH_12_PARAMETERS_PROGROUP_fasta	C:\AB SCIEX\ProteinPilot Data\SearchDatabases\SwissProt_150730.fasta
RESULTS_SEARCH_12_PARAMETERS_PROGROUP_featuregroupminpepconf	0.66
RESULTS_SEARCH_12_PARAMETERS_PROGROUP_featuregroupminups	0.47
RESULTS_SEARCH_12_PARAMETERS_PROGROUP_focusingintersection	4
RESULTS_SEARCH_12_PARAMETERS_PROGROUP_focusingminimummatchconfidence	0.1
RESULTS_SEARCH_12_PARAMETERS_PROGROUP_focusingminunusedprotscore	0.1
RESULTS_SEARCH_12_PARAMETERS_PROGROUP_focusingsubsetcutoff	6
RESULTS_SEARCH_12_PARAMETERS_PROGROUP_intersection	1.3
RESULTS_SEARCH_12_PARAMETERS_PROGROUP_minimummatchconfidencecutoff	0.001
RESULTS_SEARCH_12_PARAMETERS_PROGROUP_minunusedprotscore	0.0458
RESULTS_SEARCH_12_PARAMETERS_PROGROUP_subsetcutoff	2
RESULTS_SEARCH_12_PARAMETERS_PROGROUP_unusedprotscorethresholdforexcludingothersfromquant	1.3
RESULTS_SEARCH_12_PARAMETERS_PEAKLIST_count	3950
RESULTS_SEARCH_12_PARAMETERS_PEAKLIST_filenumber	1
RESULTS_SEARCH_12_PARAMETERS_PEAKLIST_original_count	1910-10-24
RESULTS_SEARCH_12_PARAMETERS_PEAKLIST_originalfilename	C:\Users\T55002\Desktop\5600 data\MP_121205.4.wiff
RESULTS_SEARCH_12_PARAMETERS_PEAKLIST_partnumber	6
RESULTS_SEARCH_12_PARAMETERS_QUANT_TYPE_background_correction	FALSE
RESULTS_SEARCH_12_PARAMETERS_QUANT_TYPE_bias_correction	TRUE
RESULTS_SEARCH_12_PARAMETERS_QUANT_TYPE_keep_extreme_peptides_over_fraction	0
RESULTS_SEARCH_12_PARAMETERS_QUANT_TYPE_low_confidence_check	TRUE
RESULTS_SEARCH_12_PARAMETERS_QUANT_TYPE_low_intensity_check	TRUE
RESULTS_SEARCH_12_PARAMETERS_QUANT_TYPE_median_statistic	TRUE
RESULTS_SEARCH_12_PARAMETERS_QUANT_TYPE_mod_check	TRUE
RESULTS_SEARCH_12_PARAMETERS_QUANT_TYPE_quant_threshold	-1
RESULTS_SEARCH_12_PARAMETERS_QUANT_TYPE_quant_threshold_sn	9
RESULTS_SEARCH_12_PARAMETERS_QUANT_TYPE_separate_searches	FALSE
RESULTS_SEARCH_12_PARAMETERS_QUANT_TYPE_shared_msms_check	TRUE
RESULTS_SEARCH_12_PARAMETERS_PARAGON_METHOD_SETTINGS_UI_SAMPLE_TYPE	Identification
RESULTS_SEARCH_12_PARAMETERS_PARAGON_METHOD_SETTINGS_UI_CYS_ALKYLATION	Iodoacetamide
RESULTS_SEARCH_12_PARAMETERS_PARAGON_METHOD_SETTINGS_UI_DIGESTION	Trypsin
RESULTS_SEARCH_12_PARAMETERS_PARAGON_METHOD_SETTINGS_UI_INSTRUMENT	TripleTOF 5600
RESULTS_SEARCH_12_PARAMETERS_PARAGON_METHOD_SETTINGS_UI_SPECIES	Saccharomyces cerevisiae
RESULTS_SEARCH_12_PARAMETERS_PARAGON_METHOD_SETTINGS_UI_SEARCH_EFFORT	Thorough
RESULTS_SEARCH_12_PARAMETERS_PARAGON_METHOD_SETTINGS_UI_ID_FOCUS	Biological modifications
RESULTS_SEARCH_12_PARAMETERS_PARAGON_METHOD_SETTINGS_UI_USER_NAME	T55002\T55002
RESULTS_SEARCH_12_PARAMETERS_PARAGON_METHOD_SETTINGS_UI_MACHINE_NAME	T55002
RESULTS_SEARCH_12_PARAMETERS_PARAGON_METHOD_SETTINGS_UI_SEARCH_ID	6.35781e+17
RESULTS_SEARCH_12_PARAMETERS_PARAGON_METHOD_SETTINGS_UI_START_TIME	2015-09-17 11:44:38
RESULTS_SEARCH_12_PARAMETERS_PARAGON_METHOD_SETTINGS_UI_MIN_UNUSED_PROTSCORE	0.0458
RESULTS_SEARCH_12_PARAMETERS_PARAGON_METHOD_SETTINGS_UI_PSPEP	TRUE
RESULTS_SEARCH_13_time_cpu	43134
RESULTS_SEARCH_13_time_duration	43836
RESULTS_SEARCH_13_version	5.0.0.4767
RESULTS_SEARCH_13_xml:id	SEARCH:1:635780870788211277_6
RESULTS_SEARCH_13_PARAMETERS_chemical_data_edited	FALSE
RESULTS_SEARCH_13_PARAMETERS_do_multiprecursor_search	TRUE
RESULTS_SEARCH_13_PARAMETERS_do_reverse_search	TRUE
RESULTS_SEARCH_13_PARAMETERS_max_quant_labels	35
RESULTS_SEARCH_13_PARAMETERS_maxresults	15
RESULTS_SEARCH_13_PARAMETERS_separate_searches	FALSE
RESULTS_SEARCH_13_PARAMETERS_MSTOLERANCE_type	dalton
RESULTS_SEARCH_13_PARAMETERS_MSTOLERANCE_value	0.05
RESULTS_SEARCH_13_PARAMETERS_MSMSTOLERANCE_type	dalton
RESULTS_SEARCH_13_PARAMETERS_MSMSTOLERANCE_value	0.1
RESULTS_SEARCH_13_PARAMETERS_MS_STANDARD_DEVIATION_type	dalton
RESULTS_SEARCH_13_PARAMETERS_MS_STANDARD_DEVIATION_value	0.0011
RESULTS_SEARCH_13_PARAMETERS_MSMS_STANDARD_DEVIATION_type	dalton
RESULTS_SEARCH_13_PARAMETERS_MSMS_STANDARD_DEVIATION_value	0.01
RESULTS_SEARCH_13_PARAMETERS_FASTA_filename	C:\AB SCIEX\ProteinPilot Data\SearchDatabases\SwissProt_150730.fasta
RESULTS_SEARCH_13_PARAMETERS_AUTO_CALIBRATION_ms	TRUE
RESULTS_SEARCH_13_PARAMETERS_AUTO_CALIBRATION_msexport	FALSE
RESULTS_SEARCH_13_PARAMETERS_AUTO_CALIBRATION_msms	TRUE
RESULTS_SEARCH_13_PARAMETERS_AUTO_CALIBRATION_msmstolsdratio	2.75
RESULTS_SEARCH_13_PARAMETERS_AUTO_CALIBRATION_mstolsdratio	7
RESULTS_SEARCH_13_PARAMETERS_AUTO_CALIBRATION_squareroot	TRUE
RESULTS_SEARCH_13_PARAMETERS_AUTO_CALIBRATION_type	dalton
RESULTS_SEARCH_13_PARAMETERS_AUTO_CALIBRATION_MCP_d_s_s_f	0.0666667
RESULTS_SEARCH_13_PARAMETERS_AUTO_CALIBRATION_MCP_d_s_w_f	3
RESULTS_SEARCH_13_PARAMETERS_AUTO_CALIBRATION_MCP_m_f_r_mbc	200
RESULTS_SEARCH_13_PARAMETERS_AUTO_CALIBRATION_MCP_m_m_c	10
RESULTS_SEARCH_13_PARAMETERS_AUTO_CALIBRATION_MCP_m_m_f_s	0.25
RESULTS_SEARCH_13_PARAMETERS_AUTO_CALIBRATION_MCP_m_m_p_f	0.33
RESULTS_SEARCH_13_PARAMETERS_AUTO_CALIBRATION_MCP_m_m_p_rms_f	1
RESULTS_SEARCH_13_PARAMETERS_AUTO_CALIBRATION_MCP_m_p_t_f	1
RESULTS_SEARCH_13_PARAMETERS_AUTO_CALIBRATION_MCP_m_r_h_n_b	15
RESULTS_SEARCH_13_PARAMETERS_AUTO_CALIBRATION_MCP_m_z_n_s	99
RESULTS_SEARCH_13_PARAMETERS_AUTO_CALIBRATION_MCP_m_z_s_mn_f_r	0.0666667
RESULTS_SEARCH_13_PARAMETERS_AUTO_CALIBRATION_MCP_m_z_s_mx_f_r	0.1
RESULTS_SEARCH_13_PARAMETERS_MS_AUTO_CALIBRATION_OUT_avres	-7.91853e-11
RESULTS_SEARCH_13_PARAMETERS_MS_AUTO_CALIBRATION_OUT_c0	0.000192486
RESULTS_SEARCH_13_PARAMETERS_MS_AUTO_CALIBRATION_OUT_c1minus1	-8.07412e-06
RESULTS_SEARCH_13_PARAMETERS_MS_AUTO_CALIBRATION_OUT_c2	0
RESULTS_SEARCH_13_PARAMETERS_MS_AUTO_CALIBRATION_OUT_file	1
RESULTS_SEARCH_13_PARAMETERS_MS_AUTO_CALIBRATION_OUT_partnumber	7
RESULTS_SEARCH_13_PARAMETERS_MS_AUTO_CALIBRATION_OUT_polyorder	1
RESULTS_SEARCH_13_PARAMETERS_MS_AUTO_CALIBRATION_OUT_sample	1
RESULTS_SEARCH_13_PARAMETERS_MS_AUTO_CALIBRATION_OUT_squareroot	TRUE
RESULTS_SEARCH_13_PARAMETERS_MSMS_AUTO_CALIBRATION_OUT_avres	-1.06205e-08
RESULTS_SEARCH_13_PARAMETERS_MSMS_AUTO_CALIBRATION_OUT_c0	-4.38035e-06
RESULTS_SEARCH_13_PARAMETERS_MSMS_AUTO_CALIBRATION_OUT_c1minus1	-2.245e-06
RESULTS_SEARCH_13_PARAMETERS_MSMS_AUTO_CALIBRATION_OUT_c2	0
RESULTS_SEARCH_13_PARAMETERS_MSMS_AUTO_CALIBRATION_OUT_file	1
RESULTS_SEARCH_13_PARAMETERS_MSMS_AUTO_CALIBRATION_OUT_partnumber	7
RESULTS_SEARCH_13_PARAMETERS_MSMS_AUTO_CALIBRATION_OUT_polyorder	1
RESULTS_SEARCH_13_PARAMETERS_MSMS_AUTO_CALIBRATION_OUT_sample	1
RESULTS_SEARCH_13_PARAMETERS_MSMS_AUTO_CALIBRATION_OUT_squareroot	TRUE
RESULTS_SEARCH_13_PARAMETERS_MAX_PRECURSORS_FRAGLET	5
RESULTS_SEARCH_13_PARAMETERS_MAX_PRECURSORS_TAGLET	1
RESULTS_SEARCH_13_PARAMETERS_PRECURSORS_DR_FRAGLET	10
RESULTS_SEARCH_13_PARAMETERS_PRECURSORS_DR_TAGLET	3
RESULTS_SEARCH_13_PARAMETERS_DEFAULT_CHARGE_STATE_1_charge	2
RESULTS_SEARCH_13_PARAMETERS_DEFAULT_CHARGE_STATE_1_probability	1
RESULTS_SEARCH_13_PARAMETERS_DEFAULT_CHARGE_STATE_2_charge	3
RESULTS_SEARCH_13_PARAMETERS_DEFAULT_CHARGE_STATE_2_probability	1
RESULTS_SEARCH_13_PARAMETERS_DEFAULT_CHARGE_STATE_3_charge	4
RESULTS_SEARCH_13_PARAMETERS_DEFAULT_CHARGE_STATE_3_probability	1
RESULTS_SEARCH_13_PARAMETERS_VERSION	5.0.0.0, 4769
RESULTS_SEARCH_13_PARAMETERS_PARAGON_VERSION	5.0.0.0, 4767
RESULTS_SEARCH_13_PARAMETERS_APPLICATION	ProteinPilot(tm) Software
RESULTS_SEARCH_13_PARAMETERS_PROGROUP_alternativedispositionmaximumfoldprobabilitydrop	100
RESULTS_SEARCH_13_PARAMETERS_PROGROUP_alternativedispositionmaximumfoldscoredrop	2
RESULTS_SEARCH_13_PARAMETERS_PROGROUP_autodiscordantpeptidethreshold	0.3
RESULTS_SEARCH_13_PARAMETERS_PROGROUP_bayesconfidencecalclulation	TRUE
RESULTS_SEARCH_13_PARAMETERS_PROGROUP_calibrateconfidence	TRUE
RESULTS_SEARCH_13_PARAMETERS_PROGROUP_compresspeptides	FALSE
RESULTS_SEARCH_13_PARAMETERS_PROGROUP_confidencepercentthresholdforexcludingothersfromquant	15
RESULTS_SEARCH_13_PARAMETERS_PROGROUP_confidencepercentthresholdforincludingselfinquant	15
RESULTS_SEARCH_13_PARAMETERS_PROGROUP_donotstoremspeaklists	FALSE
RESULTS_SEARCH_13_PARAMETERS_PROGROUP_fasta	C:\AB SCIEX\ProteinPilot Data\SearchDatabases\SwissProt_150730.fasta
RESULTS_SEARCH_13_PARAMETERS_PROGROUP_featuregroupminpepconf	0.66
RESULTS_SEARCH_13_PARAMETERS_PROGROUP_featuregroupminups	0.47
RESULTS_SEARCH_13_PARAMETERS_PROGROUP_focusingintersection	4
RESULTS_SEARCH_13_PARAMETERS_PROGROUP_focusingminimummatchconfidence	0.1
RESULTS_SEARCH_13_PARAMETERS_PROGROUP_focusingminunusedprotscore	0.1
RESULTS_SEARCH_13_PARAMETERS_PROGROUP_focusingsubsetcutoff	6
RESULTS_SEARCH_13_PARAMETERS_PROGROUP_intersection	1900-01-01 07:12:00
RESULTS_SEARCH_13_PARAMETERS_PROGROUP_minimummatchconfidencecutoff	0.001
RESULTS_SEARCH_13_PARAMETERS_PROGROUP_minunusedprotscore	0.0458
RESULTS_SEARCH_13_PARAMETERS_PROGROUP_subsetcutoff	2
RESULTS_SEARCH_13_PARAMETERS_PROGROUP_unusedprotscorethresholdforexcludingothersfromquant	1.3
RESULTS_SEARCH_13_PARAMETERS_PEAKLIST_count	1910-08-27
RESULTS_SEARCH_13_PARAMETERS_PEAKLIST_filenumber	1
RESULTS_SEARCH_13_PARAMETERS_PEAKLIST_original_count	3892
RESULTS_SEARCH_13_PARAMETERS_PEAKLIST_originalfilename	C:\Users\T55002\Desktop\5600 data\MP_121205.4.wiff
RESULTS_SEARCH_13_PARAMETERS_PEAKLIST_partnumber	7
RESULTS_SEARCH_13_PARAMETERS_QUANT_TYPE_background_correction	FALSE
RESULTS_SEARCH_13_PARAMETERS_QUANT_TYPE_bias_correction	TRUE
RESULTS_SEARCH_13_PARAMETERS_QUANT_TYPE_keep_extreme_peptides_over_fraction	0
RESULTS_SEARCH_13_PARAMETERS_QUANT_TYPE_low_confidence_check	TRUE
RESULTS_SEARCH_13_PARAMETERS_QUANT_TYPE_low_intensity_check	TRUE
RESULTS_SEARCH_13_PARAMETERS_QUANT_TYPE_median_statistic	TRUE
RESULTS_SEARCH_13_PARAMETERS_QUANT_TYPE_mod_check	TRUE
RESULTS_SEARCH_13_PARAMETERS_QUANT_TYPE_quant_threshold	-1
RESULTS_SEARCH_13_PARAMETERS_QUANT_TYPE_quant_threshold_sn	9
RESULTS_SEARCH_13_PARAMETERS_QUANT_TYPE_separate_searches	FALSE
RESULTS_SEARCH_13_PARAMETERS_QUANT_TYPE_shared_msms_check	TRUE
RESULTS_SEARCH_13_PARAMETERS_PARAGON_METHOD_SETTINGS_UI_SAMPLE_TYPE	Identification
RESULTS_SEARCH_13_PARAMETERS_PARAGON_METHOD_SETTINGS_UI_CYS_ALKYLATION	Iodoacetamide
RESULTS_SEARCH_13_PARAMETERS_PARAGON_METHOD_SETTINGS_UI_DIGESTION	Trypsin
RESULTS_SEARCH_13_PARAMETERS_PARAGON_METHOD_SETTINGS_UI_INSTRUMENT	TripleTOF 5600
RESULTS_SEARCH_13_PARAMETERS_PARAGON_METHOD_SETTINGS_UI_SPECIES	Saccharomyces cerevisiae
RESULTS_SEARCH_13_PARAMETERS_PARAGON_METHOD_SETTINGS_UI_SEARCH_EFFORT	Thorough
RESULTS_SEARCH_13_PARAMETERS_PARAGON_METHOD_SETTINGS_UI_ID_FOCUS	Biological modifications
RESULTS_SEARCH_13_PARAMETERS_PARAGON_METHOD_SETTINGS_UI_USER_NAME	T55002\T55002
RESULTS_SEARCH_13_PARAMETERS_PARAGON_METHOD_SETTINGS_UI_MACHINE_NAME	T55002
RESULTS_SEARCH_13_PARAMETERS_PARAGON_METHOD_SETTINGS_UI_SEARCH_ID	6.35781e+17
RESULTS_SEARCH_13_PARAMETERS_PARAGON_METHOD_SETTINGS_UI_START_TIME	2015-09-17 11:44:38
RESULTS_SEARCH_13_PARAMETERS_PARAGON_METHOD_SETTINGS_UI_MIN_UNUSED_PROTSCORE	0.0458
RESULTS_SEARCH_13_PARAMETERS_PARAGON_METHOD_SETTINGS_UI_PSPEP	TRUE
RESULTS_SEARCH_14_time_cpu	442013
RESULTS_SEARCH_14_time_duration	443009
RESULTS_SEARCH_14_version	5.0.0.4767
RESULTS_SEARCH_14_xml:id	SEARCH:2:635780870788211277_6
RESULTS_SEARCH_14_PARAMETERS_chemical_data_edited	FALSE
RESULTS_SEARCH_14_PARAMETERS_do_multiprecursor_search	TRUE
RESULTS_SEARCH_14_PARAMETERS_do_reverse_search	TRUE
RESULTS_SEARCH_14_PARAMETERS_max_quant_labels	35
RESULTS_SEARCH_14_PARAMETERS_maxresults	15
RESULTS_SEARCH_14_PARAMETERS_separate_searches	FALSE
RESULTS_SEARCH_14_PARAMETERS_MSTOLERANCE_type	dalton
RESULTS_SEARCH_14_PARAMETERS_MSTOLERANCE_value	0.05
RESULTS_SEARCH_14_PARAMETERS_MSMSTOLERANCE_type	dalton
RESULTS_SEARCH_14_PARAMETERS_MSMSTOLERANCE_value	0.1
RESULTS_SEARCH_14_PARAMETERS_MS_STANDARD_DEVIATION_type	dalton
RESULTS_SEARCH_14_PARAMETERS_MS_STANDARD_DEVIATION_value	0.0011
RESULTS_SEARCH_14_PARAMETERS_MSMS_STANDARD_DEVIATION_type	dalton
RESULTS_SEARCH_14_PARAMETERS_MSMS_STANDARD_DEVIATION_value	0.01
RESULTS_SEARCH_14_PARAMETERS_FASTA_filename	C:\AB SCIEX\ProteinPilot Data\SearchDatabases\SwissProt_150730.fasta
RESULTS_SEARCH_14_PARAMETERS_AUTO_CALIBRATION_ms	TRUE
RESULTS_SEARCH_14_PARAMETERS_AUTO_CALIBRATION_msexport	FALSE
RESULTS_SEARCH_14_PARAMETERS_AUTO_CALIBRATION_msms	TRUE
RESULTS_SEARCH_14_PARAMETERS_AUTO_CALIBRATION_msmstolsdratio	2.75
RESULTS_SEARCH_14_PARAMETERS_AUTO_CALIBRATION_mstolsdratio	7
RESULTS_SEARCH_14_PARAMETERS_AUTO_CALIBRATION_squareroot	TRUE
RESULTS_SEARCH_14_PARAMETERS_AUTO_CALIBRATION_type	dalton
RESULTS_SEARCH_14_PARAMETERS_AUTO_CALIBRATION_MCP_d_s_s_f	0.0666667
RESULTS_SEARCH_14_PARAMETERS_AUTO_CALIBRATION_MCP_d_s_w_f	3
RESULTS_SEARCH_14_PARAMETERS_AUTO_CALIBRATION_MCP_m_f_r_mbc	200
RESULTS_SEARCH_14_PARAMETERS_AUTO_CALIBRATION_MCP_m_m_c	10
RESULTS_SEARCH_14_PARAMETERS_AUTO_CALIBRATION_MCP_m_m_f_s	0.25
RESULTS_SEARCH_14_PARAMETERS_AUTO_CALIBRATION_MCP_m_m_p_f	0.33
RESULTS_SEARCH_14_PARAMETERS_AUTO_CALIBRATION_MCP_m_m_p_rms_f	1
RESULTS_SEARCH_14_PARAMETERS_AUTO_CALIBRATION_MCP_m_p_t_f	1
RESULTS_SEARCH_14_PARAMETERS_AUTO_CALIBRATION_MCP_m_r_h_n_b	15
RESULTS_SEARCH_14_PARAMETERS_AUTO_CALIBRATION_MCP_m_z_n_s	99
RESULTS_SEARCH_14_PARAMETERS_AUTO_CALIBRATION_MCP_m_z_s_mn_f_r	0.0666667
RESULTS_SEARCH_14_PARAMETERS_AUTO_CALIBRATION_MCP_m_z_s_mx_f_r	0.1
RESULTS_SEARCH_14_PARAMETERS_MS_AUTO_CALIBRATION_OUT_avres	-7.91853e-11
RESULTS_SEARCH_14_PARAMETERS_MS_AUTO_CALIBRATION_OUT_c0	0.000192486
RESULTS_SEARCH_14_PARAMETERS_MS_AUTO_CALIBRATION_OUT_c1minus1	-8.07412e-06
RESULTS_SEARCH_14_PARAMETERS_MS_AUTO_CALIBRATION_OUT_c2	0
RESULTS_SEARCH_14_PARAMETERS_MS_AUTO_CALIBRATION_OUT_file	1
RESULTS_SEARCH_14_PARAMETERS_MS_AUTO_CALIBRATION_OUT_partnumber	7
RESULTS_SEARCH_14_PARAMETERS_MS_AUTO_CALIBRATION_OUT_polyorder	1
RESULTS_SEARCH_14_PARAMETERS_MS_AUTO_CALIBRATION_OUT_sample	1
RESULTS_SEARCH_14_PARAMETERS_MS_AUTO_CALIBRATION_OUT_squareroot	TRUE
RESULTS_SEARCH_14_PARAMETERS_MSMS_AUTO_CALIBRATION_OUT_avres	-1.06205e-08
RESULTS_SEARCH_14_PARAMETERS_MSMS_AUTO_CALIBRATION_OUT_c0	-4.38035e-06
RESULTS_SEARCH_14_PARAMETERS_MSMS_AUTO_CALIBRATION_OUT_c1minus1	-2.245e-06
RESULTS_SEARCH_14_PARAMETERS_MSMS_AUTO_CALIBRATION_OUT_c2	0
RESULTS_SEARCH_14_PARAMETERS_MSMS_AUTO_CALIBRATION_OUT_file	1
RESULTS_SEARCH_14_PARAMETERS_MSMS_AUTO_CALIBRATION_OUT_partnumber	7
RESULTS_SEARCH_14_PARAMETERS_MSMS_AUTO_CALIBRATION_OUT_polyorder	1
RESULTS_SEARCH_14_PARAMETERS_MSMS_AUTO_CALIBRATION_OUT_sample	1
RESULTS_SEARCH_14_PARAMETERS_MSMS_AUTO_CALIBRATION_OUT_squareroot	TRUE
RESULTS_SEARCH_14_PARAMETERS_MAX_PRECURSORS_FRAGLET	5
RESULTS_SEARCH_14_PARAMETERS_MAX_PRECURSORS_TAGLET	1
RESULTS_SEARCH_14_PARAMETERS_PRECURSORS_DR_FRAGLET	10
RESULTS_SEARCH_14_PARAMETERS_PRECURSORS_DR_TAGLET	3
RESULTS_SEARCH_14_PARAMETERS_DEFAULT_CHARGE_STATE_1_charge	2
RESULTS_SEARCH_14_PARAMETERS_DEFAULT_CHARGE_STATE_1_probability	1
RESULTS_SEARCH_14_PARAMETERS_DEFAULT_CHARGE_STATE_2_charge	3
RESULTS_SEARCH_14_PARAMETERS_DEFAULT_CHARGE_STATE_2_probability	1
RESULTS_SEARCH_14_PARAMETERS_DEFAULT_CHARGE_STATE_3_charge	4
RESULTS_SEARCH_14_PARAMETERS_DEFAULT_CHARGE_STATE_3_probability	1
RESULTS_SEARCH_14_PARAMETERS_VERSION	5.0.0.0, 4769
RESULTS_SEARCH_14_PARAMETERS_PARAGON_VERSION	5.0.0.0, 4767
RESULTS_SEARCH_14_PARAMETERS_APPLICATION	ProteinPilot(tm) Software
RESULTS_SEARCH_14_PARAMETERS_PROGROUP_alternativedispositionmaximumfoldprobabilitydrop	100
RESULTS_SEARCH_14_PARAMETERS_PROGROUP_alternativedispositionmaximumfoldscoredrop	2
RESULTS_SEARCH_14_PARAMETERS_PROGROUP_autodiscordantpeptidethreshold	0.3
RESULTS_SEARCH_14_PARAMETERS_PROGROUP_bayesconfidencecalclulation	TRUE
RESULTS_SEARCH_14_PARAMETERS_PROGROUP_calibrateconfidence	TRUE
RESULTS_SEARCH_14_PARAMETERS_PROGROUP_compresspeptides	FALSE
RESULTS_SEARCH_14_PARAMETERS_PROGROUP_confidencepercentthresholdforexcludingothersfromquant	15
RESULTS_SEARCH_14_PARAMETERS_PROGROUP_confidencepercentthresholdforincludingselfinquant	15
RESULTS_SEARCH_14_PARAMETERS_PROGROUP_donotstoremspeaklists	FALSE
RESULTS_SEARCH_14_PARAMETERS_PROGROUP_fasta	C:\AB SCIEX\ProteinPilot Data\SearchDatabases\SwissProt_150730.fasta
RESULTS_SEARCH_14_PARAMETERS_PROGROUP_featuregroupminpepconf	0.66
RESULTS_SEARCH_14_PARAMETERS_PROGROUP_featuregroupminups	0.47
RESULTS_SEARCH_14_PARAMETERS_PROGROUP_focusingintersection	4
RESULTS_SEARCH_14_PARAMETERS_PROGROUP_focusingminimummatchconfidence	0.1
RESULTS_SEARCH_14_PARAMETERS_PROGROUP_focusingminunusedprotscore	0.1
RESULTS_SEARCH_14_PARAMETERS_PROGROUP_focusingsubsetcutoff	1900-01-06
RESULTS_SEARCH_14_PARAMETERS_PROGROUP_intersection	1.3
RESULTS_SEARCH_14_PARAMETERS_PROGROUP_minimummatchconfidencecutoff	0.001
RESULTS_SEARCH_14_PARAMETERS_PROGROUP_minunusedprotscore	0.0458
RESULTS_SEARCH_14_PARAMETERS_PROGROUP_subsetcutoff	1900-01-02
RESULTS_SEARCH_14_PARAMETERS_PROGROUP_unusedprotscorethresholdforexcludingothersfromquant	1.3
RESULTS_SEARCH_14_PARAMETERS_PEAKLIST_count	3892
RESULTS_SEARCH_14_PARAMETERS_PEAKLIST_filenumber	1
RESULTS_SEARCH_14_PARAMETERS_PEAKLIST_original_count	3892
RESULTS_SEARCH_14_PARAMETERS_PEAKLIST_originalfilename	C:\Users\T55002\Desktop\5600 data\MP_121205.4.wiff
RESULTS_SEARCH_14_PARAMETERS_PEAKLIST_partnumber	1900-01-07
RESULTS_SEARCH_14_PARAMETERS_QUANT_TYPE_background_correction	FALSE
RESULTS_SEARCH_14_PARAMETERS_QUANT_TYPE_bias_correction	TRUE
RESULTS_SEARCH_14_PARAMETERS_QUANT_TYPE_keep_extreme_peptides_over_fraction	0
RESULTS_SEARCH_14_PARAMETERS_QUANT_TYPE_low_confidence_check	TRUE
RESULTS_SEARCH_14_PARAMETERS_QUANT_TYPE_low_intensity_check	TRUE
RESULTS_SEARCH_14_PARAMETERS_QUANT_TYPE_median_statistic	TRUE
RESULTS_SEARCH_14_PARAMETERS_QUANT_TYPE_mod_check	TRUE
RESULTS_SEARCH_14_PARAMETERS_QUANT_TYPE_quant_threshold	-1
RESULTS_SEARCH_14_PARAMETERS_QUANT_TYPE_quant_threshold_sn	9
RESULTS_SEARCH_14_PARAMETERS_QUANT_TYPE_separate_searches	FALSE
RESULTS_SEARCH_14_PARAMETERS_QUANT_TYPE_shared_msms_check	TRUE
RESULTS_SEARCH_14_PARAMETERS_PARAGON_METHOD_SETTINGS_UI_SAMPLE_TYPE	Identification
RESULTS_SEARCH_14_PARAMETERS_PARAGON_METHOD_SETTINGS_UI_CYS_ALKYLATION	Iodoacetamide
RESULTS_SEARCH_14_PARAMETERS_PARAGON_METHOD_SETTINGS_UI_DIGESTION	Trypsin
RESULTS_SEARCH_14_PARAMETERS_PARAGON_METHOD_SETTINGS_UI_INSTRUMENT	TripleTOF 5600
RESULTS_SEARCH_14_PARAMETERS_PARAGON_METHOD_SETTINGS_UI_SPECIES	Saccharomyces cerevisiae
RESULTS_SEARCH_14_PARAMETERS_PARAGON_METHOD_SETTINGS_UI_SEARCH_EFFORT	Thorough
RESULTS_SEARCH_14_PARAMETERS_PARAGON_METHOD_SETTINGS_UI_ID_FOCUS	Biological modifications
RESULTS_SEARCH_14_PARAMETERS_PARAGON_METHOD_SETTINGS_UI_USER_NAME	T55002\T55002
RESULTS_SEARCH_14_PARAMETERS_PARAGON_METHOD_SETTINGS_UI_MACHINE_NAME	T55002
RESULTS_SEARCH_14_PARAMETERS_PARAGON_METHOD_SETTINGS_UI_SEARCH_ID	6.35781e+17
RESULTS_SEARCH_14_PARAMETERS_PARAGON_METHOD_SETTINGS_UI_START_TIME	2015-09-17 11:44:38
RESULTS_SEARCH_14_PARAMETERS_PARAGON_METHOD_SETTINGS_UI_MIN_UNUSED_PROTSCORE	0.0458
RESULTS_SEARCH_14_PARAMETERS_PARAGON_METHOD_SETTINGS_UI_PSPEP	TRUE
RESULTS_SEARCH_15_time_cpu	41402
RESULTS_SEARCH_15_time_duration	42790
RESULTS_SEARCH_15_version	5.0.0.4767
RESULTS_SEARCH_15_xml:id	SEARCH:1:635780870788211277_7
RESULTS_SEARCH_15_PARAMETERS_chemical_data_edited	FALSE
RESULTS_SEARCH_15_PARAMETERS_do_multiprecursor_search	TRUE
RESULTS_SEARCH_15_PARAMETERS_do_reverse_search	TRUE
RESULTS_SEARCH_15_PARAMETERS_max_quant_labels	35
RESULTS_SEARCH_15_PARAMETERS_maxresults	15
RESULTS_SEARCH_15_PARAMETERS_separate_searches	FALSE
RESULTS_SEARCH_15_PARAMETERS_MSTOLERANCE_type	dalton
RESULTS_SEARCH_15_PARAMETERS_MSTOLERANCE_value	0.05
RESULTS_SEARCH_15_PARAMETERS_MSMSTOLERANCE_type	dalton
RESULTS_SEARCH_15_PARAMETERS_MSMSTOLERANCE_value	0.1
RESULTS_SEARCH_15_PARAMETERS_MS_STANDARD_DEVIATION_type	dalton
RESULTS_SEARCH_15_PARAMETERS_MS_STANDARD_DEVIATION_value	0.0011
RESULTS_SEARCH_15_PARAMETERS_MSMS_STANDARD_DEVIATION_type	dalton
RESULTS_SEARCH_15_PARAMETERS_MSMS_STANDARD_DEVIATION_value	0.01
RESULTS_SEARCH_15_PARAMETERS_FASTA_filename	C:\AB SCIEX\ProteinPilot Data\SearchDatabases\SwissProt_150730.fasta
RESULTS_SEARCH_15_PARAMETERS_AUTO_CALIBRATION_ms	TRUE
RESULTS_SEARCH_15_PARAMETERS_AUTO_CALIBRATION_msexport	FALSE
RESULTS_SEARCH_15_PARAMETERS_AUTO_CALIBRATION_msms	TRUE
RESULTS_SEARCH_15_PARAMETERS_AUTO_CALIBRATION_msmstolsdratio	2.75
RESULTS_SEARCH_15_PARAMETERS_AUTO_CALIBRATION_mstolsdratio	7
RESULTS_SEARCH_15_PARAMETERS_AUTO_CALIBRATION_squareroot	TRUE
RESULTS_SEARCH_15_PARAMETERS_AUTO_CALIBRATION_type	dalton
RESULTS_SEARCH_15_PARAMETERS_AUTO_CALIBRATION_MCP_d_s_s_f	0.0666667
RESULTS_SEARCH_15_PARAMETERS_AUTO_CALIBRATION_MCP_d_s_w_f	3
RESULTS_SEARCH_15_PARAMETERS_AUTO_CALIBRATION_MCP_m_f_r_mbc	200
RESULTS_SEARCH_15_PARAMETERS_AUTO_CALIBRATION_MCP_m_m_c	10
RESULTS_SEARCH_15_PARAMETERS_AUTO_CALIBRATION_MCP_m_m_f_s	0.25
RESULTS_SEARCH_15_PARAMETERS_AUTO_CALIBRATION_MCP_m_m_p_f	0.33
RESULTS_SEARCH_15_PARAMETERS_AUTO_CALIBRATION_MCP_m_m_p_rms_f	1
RESULTS_SEARCH_15_PARAMETERS_AUTO_CALIBRATION_MCP_m_p_t_f	1
RESULTS_SEARCH_15_PARAMETERS_AUTO_CALIBRATION_MCP_m_r_h_n_b	15
RESULTS_SEARCH_15_PARAMETERS_AUTO_CALIBRATION_MCP_m_z_n_s	99
RESULTS_SEARCH_15_PARAMETERS_AUTO_CALIBRATION_MCP_m_z_s_mn_f_r	0.0666667
RESULTS_SEARCH_15_PARAMETERS_AUTO_CALIBRATION_MCP_m_z_s_mx_f_r	0.1
RESULTS_SEARCH_15_PARAMETERS_MS_AUTO_CALIBRATION_OUT_avres	-1.80002e-10
RESULTS_SEARCH_15_PARAMETERS_MS_AUTO_CALIBRATION_OUT_c0	0.000188526
RESULTS_SEARCH_15_PARAMETERS_MS_AUTO_CALIBRATION_OUT_c1minus1	-8.65078e-06
RESULTS_SEARCH_15_PARAMETERS_MS_AUTO_CALIBRATION_OUT_c2	0
RESULTS_SEARCH_15_PARAMETERS_MS_AUTO_CALIBRATION_OUT_file	1
RESULTS_SEARCH_15_PARAMETERS_MS_AUTO_CALIBRATION_OUT_partnumber	8
RESULTS_SEARCH_15_PARAMETERS_MS_AUTO_CALIBRATION_OUT_polyorder	1
RESULTS_SEARCH_15_PARAMETERS_MS_AUTO_CALIBRATION_OUT_sample	1
RESULTS_SEARCH_15_PARAMETERS_MS_AUTO_CALIBRATION_OUT_squareroot	TRUE
RESULTS_SEARCH_15_PARAMETERS_MSMS_AUTO_CALIBRATION_OUT_avres	-1.01497e-07
RESULTS_SEARCH_15_PARAMETERS_MSMS_AUTO_CALIBRATION_OUT_c0	-1.11535e-05
RESULTS_SEARCH_15_PARAMETERS_MSMS_AUTO_CALIBRATION_OUT_c1minus1	-2.3809e-06
RESULTS_SEARCH_15_PARAMETERS_MSMS_AUTO_CALIBRATION_OUT_c2	0
RESULTS_SEARCH_15_PARAMETERS_MSMS_AUTO_CALIBRATION_OUT_file	1
RESULTS_SEARCH_15_PARAMETERS_MSMS_AUTO_CALIBRATION_OUT_partnumber	8
RESULTS_SEARCH_15_PARAMETERS_MSMS_AUTO_CALIBRATION_OUT_polyorder	1
RESULTS_SEARCH_15_PARAMETERS_MSMS_AUTO_CALIBRATION_OUT_sample	1
RESULTS_SEARCH_15_PARAMETERS_MSMS_AUTO_CALIBRATION_OUT_squareroot	TRUE
RESULTS_SEARCH_15_PARAMETERS_MAX_PRECURSORS_FRAGLET	5
RESULTS_SEARCH_15_PARAMETERS_MAX_PRECURSORS_TAGLET	1
RESULTS_SEARCH_15_PARAMETERS_PRECURSORS_DR_FRAGLET	10
RESULTS_SEARCH_15_PARAMETERS_PRECURSORS_DR_TAGLET	3
RESULTS_SEARCH_15_PARAMETERS_DEFAULT_CHARGE_STATE_1_charge	2
RESULTS_SEARCH_15_PARAMETERS_DEFAULT_CHARGE_STATE_1_probability	1
RESULTS_SEARCH_15_PARAMETERS_DEFAULT_CHARGE_STATE_2_charge	3
RESULTS_SEARCH_15_PARAMETERS_DEFAULT_CHARGE_STATE_2_probability	1
RESULTS_SEARCH_15_PARAMETERS_DEFAULT_CHARGE_STATE_3_charge	4
RESULTS_SEARCH_15_PARAMETERS_DEFAULT_CHARGE_STATE_3_probability	1
RESULTS_SEARCH_15_PARAMETERS_VERSION	5.0.0.0, 4769
RESULTS_SEARCH_15_PARAMETERS_PARAGON_VERSION	5.0.0.0, 4767
RESULTS_SEARCH_15_PARAMETERS_APPLICATION	ProteinPilot(tm) Software
RESULTS_SEARCH_15_PARAMETERS_PROGROUP_alternativedispositionmaximumfoldprobabilitydrop	100
RESULTS_SEARCH_15_PARAMETERS_PROGROUP_alternativedispositionmaximumfoldscoredrop	2
RESULTS_SEARCH_15_PARAMETERS_PROGROUP_autodiscordantpeptidethreshold	0.3
RESULTS_SEARCH_15_PARAMETERS_PROGROUP_bayesconfidencecalclulation	TRUE
RESULTS_SEARCH_15_PARAMETERS_PROGROUP_calibrateconfidence	TRUE
RESULTS_SEARCH_15_PARAMETERS_PROGROUP_compresspeptides	FALSE
RESULTS_SEARCH_15_PARAMETERS_PROGROUP_confidencepercentthresholdforexcludingothersfromquant	15
RESULTS_SEARCH_15_PARAMETERS_PROGROUP_confidencepercentthresholdforincludingselfinquant	15
RESULTS_SEARCH_15_PARAMETERS_PROGROUP_donotstoremspeaklists	FALSE
RESULTS_SEARCH_15_PARAMETERS_PROGROUP_fasta	C:\AB SCIEX\ProteinPilot Data\SearchDatabases\SwissProt_150730.fasta
RESULTS_SEARCH_15_PARAMETERS_PROGROUP_featuregroupminpepconf	0.66
RESULTS_SEARCH_15_PARAMETERS_PROGROUP_featuregroupminups	0.47
RESULTS_SEARCH_15_PARAMETERS_PROGROUP_focusingintersection	4
RESULTS_SEARCH_15_PARAMETERS_PROGROUP_focusingminimummatchconfidence	0.1
RESULTS_SEARCH_15_PARAMETERS_PROGROUP_focusingminunusedprotscore	0.1
RESULTS_SEARCH_15_PARAMETERS_PROGROUP_focusingsubsetcutoff	6
RESULTS_SEARCH_15_PARAMETERS_PROGROUP_intersection	1.3
RESULTS_SEARCH_15_PARAMETERS_PROGROUP_minimummatchconfidencecutoff	00:01:26.400000
RESULTS_SEARCH_15_PARAMETERS_PROGROUP_minunusedprotscore	0.0458
RESULTS_SEARCH_15_PARAMETERS_PROGROUP_subsetcutoff	2
RESULTS_SEARCH_15_PARAMETERS_PROGROUP_unusedprotscorethresholdforexcludingothersfromquant	1.3
RESULTS_SEARCH_15_PARAMETERS_PEAKLIST_count	3913
RESULTS_SEARCH_15_PARAMETERS_PEAKLIST_filenumber	1
RESULTS_SEARCH_15_PARAMETERS_PEAKLIST_original_count	3913
RESULTS_SEARCH_15_PARAMETERS_PEAKLIST_originalfilename	C:\Users\T55002\Desktop\5600 data\MP_121205.4.wiff
RESULTS_SEARCH_15_PARAMETERS_PEAKLIST_partnumber	8
RESULTS_SEARCH_15_PARAMETERS_QUANT_TYPE_background_correction	FALSE
RESULTS_SEARCH_15_PARAMETERS_QUANT_TYPE_bias_correction	TRUE
RESULTS_SEARCH_15_PARAMETERS_QUANT_TYPE_keep_extreme_peptides_over_fraction	0
RESULTS_SEARCH_15_PARAMETERS_QUANT_TYPE_low_confidence_check	TRUE
RESULTS_SEARCH_15_PARAMETERS_QUANT_TYPE_low_intensity_check	TRUE
RESULTS_SEARCH_15_PARAMETERS_QUANT_TYPE_median_statistic	TRUE
RESULTS_SEARCH_15_PARAMETERS_QUANT_TYPE_mod_check	TRUE
RESULTS_SEARCH_15_PARAMETERS_QUANT_TYPE_quant_threshold	-1
RESULTS_SEARCH_15_PARAMETERS_QUANT_TYPE_quant_threshold_sn	9
RESULTS_SEARCH_15_PARAMETERS_QUANT_TYPE_separate_searches	FALSE
RESULTS_SEARCH_15_PARAMETERS_QUANT_TYPE_shared_msms_check	TRUE
RESULTS_SEARCH_15_PARAMETERS_PARAGON_METHOD_SETTINGS_UI_SAMPLE_TYPE	Identification
RESULTS_SEARCH_15_PARAMETERS_PARAGON_METHOD_SETTINGS_UI_CYS_ALKYLATION	Iodoacetamide
RESULTS_SEARCH_15_PARAMETERS_PARAGON_METHOD_SETTINGS_UI_DIGESTION	Trypsin
RESULTS_SEARCH_15_PARAMETERS_PARAGON_METHOD_SETTINGS_UI_INSTRUMENT	TripleTOF 5600
RESULTS_SEARCH_15_PARAMETERS_PARAGON_METHOD_SETTINGS_UI_SPECIES	Saccharomyces cerevisiae
RESULTS_SEARCH_15_PARAMETERS_PARAGON_METHOD_SETTINGS_UI_SEARCH_EFFORT	Thorough
RESULTS_SEARCH_15_PARAMETERS_PARAGON_METHOD_SETTINGS_UI_ID_FOCUS	Biological modifications
RESULTS_SEARCH_15_PARAMETERS_PARAGON_METHOD_SETTINGS_UI_USER_NAME	T55002\T55002
RESULTS_SEARCH_15_PARAMETERS_PARAGON_METHOD_SETTINGS_UI_MACHINE_NAME	T55002
RESULTS_SEARCH_15_PARAMETERS_PARAGON_METHOD_SETTINGS_UI_SEARCH_ID	6.35781e+17
RESULTS_SEARCH_15_PARAMETERS_PARAGON_METHOD_SETTINGS_UI_START_TIME	2015-09-17 11:44:38
RESULTS_SEARCH_15_PARAMETERS_PARAGON_METHOD_SETTINGS_UI_MIN_UNUSED_PROTSCORE	0.0458
RESULTS_SEARCH_15_PARAMETERS_PARAGON_METHOD_SETTINGS_UI_PSPEP	TRUE
RESULTS_SEARCH_16_time_cpu	445320
RESULTS_SEARCH_16_time_duration	447767
RESULTS_SEARCH_16_version	5.0.0.4767
RESULTS_SEARCH_16_xml:id	SEARCH:2:635780870788211277_7
RESULTS_SEARCH_16_PARAMETERS_chemical_data_edited	FALSE
RESULTS_SEARCH_16_PARAMETERS_do_multiprecursor_search	TRUE
RESULTS_SEARCH_16_PARAMETERS_do_reverse_search	TRUE
RESULTS_SEARCH_16_PARAMETERS_max_quant_labels	35
RESULTS_SEARCH_16_PARAMETERS_maxresults	1900-01-15
RESULTS_SEARCH_16_PARAMETERS_separate_searches	FALSE
RESULTS_SEARCH_16_PARAMETERS_MSTOLERANCE_type	dalton
RESULTS_SEARCH_16_PARAMETERS_MSTOLERANCE_value	0.05
RESULTS_SEARCH_16_PARAMETERS_MSMSTOLERANCE_type	dalton
RESULTS_SEARCH_16_PARAMETERS_MSMSTOLERANCE_value	0.1
RESULTS_SEARCH_16_PARAMETERS_MS_STANDARD_DEVIATION_type	dalton
RESULTS_SEARCH_16_PARAMETERS_MS_STANDARD_DEVIATION_value	0.0011
RESULTS_SEARCH_16_PARAMETERS_MSMS_STANDARD_DEVIATION_type	dalton
RESULTS_SEARCH_16_PARAMETERS_MSMS_STANDARD_DEVIATION_value	0.01
RESULTS_SEARCH_16_PARAMETERS_FASTA_filename	C:\AB SCIEX\ProteinPilot Data\SearchDatabases\SwissProt_150730.fasta
RESULTS_SEARCH_16_PARAMETERS_AUTO_CALIBRATION_ms	TRUE
RESULTS_SEARCH_16_PARAMETERS_AUTO_CALIBRATION_msexport	FALSE
RESULTS_SEARCH_16_PARAMETERS_AUTO_CALIBRATION_msms	TRUE
RESULTS_SEARCH_16_PARAMETERS_AUTO_CALIBRATION_msmstolsdratio	2.75
RESULTS_SEARCH_16_PARAMETERS_AUTO_CALIBRATION_mstolsdratio	7
RESULTS_SEARCH_16_PARAMETERS_AUTO_CALIBRATION_squareroot	TRUE
RESULTS_SEARCH_16_PARAMETERS_AUTO_CALIBRATION_type	dalton
RESULTS_SEARCH_16_PARAMETERS_AUTO_CALIBRATION_MCP_d_s_s_f	0.0666667
RESULTS_SEARCH_16_PARAMETERS_AUTO_CALIBRATION_MCP_d_s_w_f	3
RESULTS_SEARCH_16_PARAMETERS_AUTO_CALIBRATION_MCP_m_f_r_mbc	200
RESULTS_SEARCH_16_PARAMETERS_AUTO_CALIBRATION_MCP_m_m_c	10
RESULTS_SEARCH_16_PARAMETERS_AUTO_CALIBRATION_MCP_m_m_f_s	0.25
RESULTS_SEARCH_16_PARAMETERS_AUTO_CALIBRATION_MCP_m_m_p_f	0.33
RESULTS_SEARCH_16_PARAMETERS_AUTO_CALIBRATION_MCP_m_m_p_rms_f	1
RESULTS_SEARCH_16_PARAMETERS_AUTO_CALIBRATION_MCP_m_p_t_f	1
RESULTS_SEARCH_16_PARAMETERS_AUTO_CALIBRATION_MCP_m_r_h_n_b	15
RESULTS_SEARCH_16_PARAMETERS_AUTO_CALIBRATION_MCP_m_z_n_s	99
RESULTS_SEARCH_16_PARAMETERS_AUTO_CALIBRATION_MCP_m_z_s_mn_f_r	0.0666667
RESULTS_SEARCH_16_PARAMETERS_AUTO_CALIBRATION_MCP_m_z_s_mx_f_r	0.1
RESULTS_SEARCH_16_PARAMETERS_MS_AUTO_CALIBRATION_OUT_avres	-1.80002e-10
RESULTS_SEARCH_16_PARAMETERS_MS_AUTO_CALIBRATION_OUT_c0	0.000188526
RESULTS_SEARCH_16_PARAMETERS_MS_AUTO_CALIBRATION_OUT_c1minus1	-8.65078e-06
RESULTS_SEARCH_16_PARAMETERS_MS_AUTO_CALIBRATION_OUT_c2	0
RESULTS_SEARCH_16_PARAMETERS_MS_AUTO_CALIBRATION_OUT_file	1
RESULTS_SEARCH_16_PARAMETERS_MS_AUTO_CALIBRATION_OUT_partnumber	1900-01-08
RESULTS_SEARCH_16_PARAMETERS_MS_AUTO_CALIBRATION_OUT_polyorder	1900-01-01
RESULTS_SEARCH_16_PARAMETERS_MS_AUTO_CALIBRATION_OUT_sample	1
RESULTS_SEARCH_16_PARAMETERS_MS_AUTO_CALIBRATION_OUT_squareroot	TRUE
RESULTS_SEARCH_16_PARAMETERS_MSMS_AUTO_CALIBRATION_OUT_avres	-1.01497e-07
RESULTS_SEARCH_16_PARAMETERS_MSMS_AUTO_CALIBRATION_OUT_c0	-1.11535e-05
RESULTS_SEARCH_16_PARAMETERS_MSMS_AUTO_CALIBRATION_OUT_c1minus1	-2.3809e-06
RESULTS_SEARCH_16_PARAMETERS_MSMS_AUTO_CALIBRATION_OUT_c2	0
RESULTS_SEARCH_16_PARAMETERS_MSMS_AUTO_CALIBRATION_OUT_file	1
RESULTS_SEARCH_16_PARAMETERS_MSMS_AUTO_CALIBRATION_OUT_partnumber	8
RESULTS_SEARCH_16_PARAMETERS_MSMS_AUTO_CALIBRATION_OUT_polyorder	1900-01-01
RESULTS_SEARCH_16_PARAMETERS_MSMS_AUTO_CALIBRATION_OUT_sample	1
RESULTS_SEARCH_16_PARAMETERS_MSMS_AUTO_CALIBRATION_OUT_squareroot	TRUE
RESULTS_SEARCH_16_PARAMETERS_MAX_PRECURSORS_FRAGLET	5
RESULTS_SEARCH_16_PARAMETERS_MAX_PRECURSORS_TAGLET	1
RESULTS_SEARCH_16_PARAMETERS_PRECURSORS_DR_FRAGLET	10
RESULTS_SEARCH_16_PARAMETERS_PRECURSORS_DR_TAGLET	3
RESULTS_SEARCH_16_PARAMETERS_DEFAULT_CHARGE_STATE_1_charge	2
RESULTS_SEARCH_16_PARAMETERS_DEFAULT_CHARGE_STATE_1_probability	1
RESULTS_SEARCH_16_PARAMETERS_DEFAULT_CHARGE_STATE_2_charge	3
RESULTS_SEARCH_16_PARAMETERS_DEFAULT_CHARGE_STATE_2_probability	1
RESULTS_SEARCH_16_PARAMETERS_DEFAULT_CHARGE_STATE_3_charge	4
RESULTS_SEARCH_16_PARAMETERS_DEFAULT_CHARGE_STATE_3_probability	1
RESULTS_SEARCH_16_PARAMETERS_VERSION	5.0.0.0, 4769
RESULTS_SEARCH_16_PARAMETERS_PARAGON_VERSION	5.0.0.0, 4767
RESULTS_SEARCH_16_PARAMETERS_APPLICATION	ProteinPilot(tm) Software
RESULTS_SEARCH_16_PARAMETERS_PROGROUP_alternativedispositionmaximumfoldprobabilitydrop	100
RESULTS_SEARCH_16_PARAMETERS_PROGROUP_alternativedispositionmaximumfoldscoredrop	2
RESULTS_SEARCH_16_PARAMETERS_PROGROUP_autodiscordantpeptidethreshold	0.3
RESULTS_SEARCH_16_PARAMETERS_PROGROUP_bayesconfidencecalclulation	TRUE
RESULTS_SEARCH_16_PARAMETERS_PROGROUP_calibrateconfidence	TRUE
RESULTS_SEARCH_16_PARAMETERS_PROGROUP_compresspeptides	FALSE
RESULTS_SEARCH_16_PARAMETERS_PROGROUP_confidencepercentthresholdforexcludingothersfromquant	15
RESULTS_SEARCH_16_PARAMETERS_PROGROUP_confidencepercentthresholdforincludingselfinquant	15
RESULTS_SEARCH_16_PARAMETERS_PROGROUP_donotstoremspeaklists	FALSE
RESULTS_SEARCH_16_PARAMETERS_PROGROUP_fasta	C:\AB SCIEX\ProteinPilot Data\SearchDatabases\SwissProt_150730.fasta
RESULTS_SEARCH_16_PARAMETERS_PROGROUP_featuregroupminpepconf	0.66
RESULTS_SEARCH_16_PARAMETERS_PROGROUP_featuregroupminups	0.47
RESULTS_SEARCH_16_PARAMETERS_PROGROUP_focusingintersection	4
RESULTS_SEARCH_16_PARAMETERS_PROGROUP_focusingminimummatchconfidence	0.1
RESULTS_SEARCH_16_PARAMETERS_PROGROUP_focusingminunusedprotscore	0.1
RESULTS_SEARCH_16_PARAMETERS_PROGROUP_focusingsubsetcutoff	1900-01-06
RESULTS_SEARCH_16_PARAMETERS_PROGROUP_intersection	1.3
RESULTS_SEARCH_16_PARAMETERS_PROGROUP_minimummatchconfidencecutoff	0.001
RESULTS_SEARCH_16_PARAMETERS_PROGROUP_minunusedprotscore	0.0458
RESULTS_SEARCH_16_PARAMETERS_PROGROUP_subsetcutoff	2
RESULTS_SEARCH_16_PARAMETERS_PROGROUP_unusedprotscorethresholdforexcludingothersfromquant	1.3
RESULTS_SEARCH_16_PARAMETERS_PEAKLIST_count	3913
RESULTS_SEARCH_16_PARAMETERS_PEAKLIST_filenumber	1
RESULTS_SEARCH_16_PARAMETERS_PEAKLIST_original_count	3913
RESULTS_SEARCH_16_PARAMETERS_PEAKLIST_originalfilename	C:\Users\T55002\Desktop\5600 data\MP_121205.4.wiff
RESULTS_SEARCH_16_PARAMETERS_PEAKLIST_partnumber	8
RESULTS_SEARCH_16_PARAMETERS_QUANT_TYPE_background_correction	FALSE
RESULTS_SEARCH_16_PARAMETERS_QUANT_TYPE_bias_correction	TRUE
RESULTS_SEARCH_16_PARAMETERS_QUANT_TYPE_keep_extreme_peptides_over_fraction	0
RESULTS_SEARCH_16_PARAMETERS_QUANT_TYPE_low_confidence_check	TRUE
RESULTS_SEARCH_16_PARAMETERS_QUANT_TYPE_low_intensity_check	TRUE
RESULTS_SEARCH_16_PARAMETERS_QUANT_TYPE_median_statistic	TRUE
RESULTS_SEARCH_16_PARAMETERS_QUANT_TYPE_mod_check	TRUE
RESULTS_SEARCH_16_PARAMETERS_QUANT_TYPE_quant_threshold	-1
RESULTS_SEARCH_16_PARAMETERS_QUANT_TYPE_quant_threshold_sn	9
RESULTS_SEARCH_16_PARAMETERS_QUANT_TYPE_separate_searches	FALSE
RESULTS_SEARCH_16_PARAMETERS_QUANT_TYPE_shared_msms_check	TRUE
RESULTS_SEARCH_16_PARAMETERS_PARAGON_METHOD_SETTINGS_UI_SAMPLE_TYPE	Identification
RESULTS_SEARCH_16_PARAMETERS_PARAGON_METHOD_SETTINGS_UI_CYS_ALKYLATION	Iodoacetamide
RESULTS_SEARCH_16_PARAMETERS_PARAGON_METHOD_SETTINGS_UI_DIGESTION	Trypsin
RESULTS_SEARCH_16_PARAMETERS_PARAGON_METHOD_SETTINGS_UI_INSTRUMENT	TripleTOF 5600
RESULTS_SEARCH_16_PARAMETERS_PARAGON_METHOD_SETTINGS_UI_SPECIES	Saccharomyces cerevisiae
RESULTS_SEARCH_16_PARAMETERS_PARAGON_METHOD_SETTINGS_UI_SEARCH_EFFORT	Thorough
RESULTS_SEARCH_16_PARAMETERS_PARAGON_METHOD_SETTINGS_UI_ID_FOCUS	Biological modifications
RESULTS_SEARCH_16_PARAMETERS_PARAGON_METHOD_SETTINGS_UI_USER_NAME	T55002\T55002
RESULTS_SEARCH_16_PARAMETERS_PARAGON_METHOD_SETTINGS_UI_MACHINE_NAME	T55002
RESULTS_SEARCH_16_PARAMETERS_PARAGON_METHOD_SETTINGS_UI_SEARCH_ID	6.35781e+17
RESULTS_SEARCH_16_PARAMETERS_PARAGON_METHOD_SETTINGS_UI_START_TIME	2015-09-17 11:44:38
RESULTS_SEARCH_16_PARAMETERS_PARAGON_METHOD_SETTINGS_UI_MIN_UNUSED_PROTSCORE	0.0458
RESULTS_SEARCH_16_PARAMETERS_PARAGON_METHOD_SETTINGS_UI_PSPEP	TRUE
RESULTS_SEARCH_17_time_cpu	39951
RESULTS_SEARCH_17_time_duration	41215
RESULTS_SEARCH_17_version	5.0.0.4767
RESULTS_SEARCH_17_xml:id	SEARCH:1:635780870788211277_8
RESULTS_SEARCH_17_PARAMETERS_chemical_data_edited	FALSE
RESULTS_SEARCH_17_PARAMETERS_do_multiprecursor_search	TRUE
RESULTS_SEARCH_17_PARAMETERS_do_reverse_search	TRUE
RESULTS_SEARCH_17_PARAMETERS_max_quant_labels	35
RESULTS_SEARCH_17_PARAMETERS_maxresults	15
RESULTS_SEARCH_17_PARAMETERS_separate_searches	FALSE
RESULTS_SEARCH_17_PARAMETERS_MSTOLERANCE_type	dalton
RESULTS_SEARCH_17_PARAMETERS_MSTOLERANCE_value	0.05
RESULTS_SEARCH_17_PARAMETERS_MSMSTOLERANCE_type	dalton
RESULTS_SEARCH_17_PARAMETERS_MSMSTOLERANCE_value	0.1
RESULTS_SEARCH_17_PARAMETERS_MS_STANDARD_DEVIATION_type	dalton
RESULTS_SEARCH_17_PARAMETERS_MS_STANDARD_DEVIATION_value	0.0011
RESULTS_SEARCH_17_PARAMETERS_MSMS_STANDARD_DEVIATION_type	dalton
RESULTS_SEARCH_17_PARAMETERS_MSMS_STANDARD_DEVIATION_value	0.01
RESULTS_SEARCH_17_PARAMETERS_FASTA_filename	C:\AB SCIEX\ProteinPilot Data\SearchDatabases\SwissProt_150730.fasta
RESULTS_SEARCH_17_PARAMETERS_AUTO_CALIBRATION_ms	TRUE
RESULTS_SEARCH_17_PARAMETERS_AUTO_CALIBRATION_msexport	FALSE
RESULTS_SEARCH_17_PARAMETERS_AUTO_CALIBRATION_msms	TRUE
RESULTS_SEARCH_17_PARAMETERS_AUTO_CALIBRATION_msmstolsdratio	2.75
RESULTS_SEARCH_17_PARAMETERS_AUTO_CALIBRATION_mstolsdratio	7
RESULTS_SEARCH_17_PARAMETERS_AUTO_CALIBRATION_squareroot	TRUE
RESULTS_SEARCH_17_PARAMETERS_AUTO_CALIBRATION_type	dalton
RESULTS_SEARCH_17_PARAMETERS_AUTO_CALIBRATION_MCP_d_s_s_f	0.0666667
RESULTS_SEARCH_17_PARAMETERS_AUTO_CALIBRATION_MCP_d_s_w_f	3
RESULTS_SEARCH_17_PARAMETERS_AUTO_CALIBRATION_MCP_m_f_r_mbc	200
RESULTS_SEARCH_17_PARAMETERS_AUTO_CALIBRATION_MCP_m_m_c	1900-01-10
RESULTS_SEARCH_17_PARAMETERS_AUTO_CALIBRATION_MCP_m_m_f_s	0.25
RESULTS_SEARCH_17_PARAMETERS_AUTO_CALIBRATION_MCP_m_m_p_f	0.33
RESULTS_SEARCH_17_PARAMETERS_AUTO_CALIBRATION_MCP_m_m_p_rms_f	1
RESULTS_SEARCH_17_PARAMETERS_AUTO_CALIBRATION_MCP_m_p_t_f	1
RESULTS_SEARCH_17_PARAMETERS_AUTO_CALIBRATION_MCP_m_r_h_n_b	15
RESULTS_SEARCH_17_PARAMETERS_AUTO_CALIBRATION_MCP_m_z_n_s	99
RESULTS_SEARCH_17_PARAMETERS_AUTO_CALIBRATION_MCP_m_z_s_mn_f_r	0.0666667
RESULTS_SEARCH_17_PARAMETERS_AUTO_CALIBRATION_MCP_m_z_s_mx_f_r	0.1
RESULTS_SEARCH_17_PARAMETERS_MS_AUTO_CALIBRATION_OUT_avres	-7.80084e-11
RESULTS_SEARCH_17_PARAMETERS_MS_AUTO_CALIBRATION_OUT_c0	0.000171739
RESULTS_SEARCH_17_PARAMETERS_MS_AUTO_CALIBRATION_OUT_c1minus1	-8.14202e-06
RESULTS_SEARCH_17_PARAMETERS_MS_AUTO_CALIBRATION_OUT_c2	0
RESULTS_SEARCH_17_PARAMETERS_MS_AUTO_CALIBRATION_OUT_file	1
RESULTS_SEARCH_17_PARAMETERS_MS_AUTO_CALIBRATION_OUT_partnumber	9
RESULTS_SEARCH_17_PARAMETERS_MS_AUTO_CALIBRATION_OUT_polyorder	1
RESULTS_SEARCH_17_PARAMETERS_MS_AUTO_CALIBRATION_OUT_sample	1
RESULTS_SEARCH_17_PARAMETERS_MS_AUTO_CALIBRATION_OUT_squareroot	TRUE
RESULTS_SEARCH_17_PARAMETERS_MSMS_AUTO_CALIBRATION_OUT_avres	-9.85266e-08
RESULTS_SEARCH_17_PARAMETERS_MSMS_AUTO_CALIBRATION_OUT_c0	-1.85029e-05
RESULTS_SEARCH_17_PARAMETERS_MSMS_AUTO_CALIBRATION_OUT_c1minus1	-2.48855e-06
RESULTS_SEARCH_17_PARAMETERS_MSMS_AUTO_CALIBRATION_OUT_c2	0
RESULTS_SEARCH_17_PARAMETERS_MSMS_AUTO_CALIBRATION_OUT_file	1
RESULTS_SEARCH_17_PARAMETERS_MSMS_AUTO_CALIBRATION_OUT_partnumber	9
RESULTS_SEARCH_17_PARAMETERS_MSMS_AUTO_CALIBRATION_OUT_polyorder	1
RESULTS_SEARCH_17_PARAMETERS_MSMS_AUTO_CALIBRATION_OUT_sample	1
RESULTS_SEARCH_17_PARAMETERS_MSMS_AUTO_CALIBRATION_OUT_squareroot	TRUE
[truncated: 2,820 more rows]

## Sheet: Metadata Calculations
	Subsearch	Search string	present		File index down	Part number	Spectra - 'original'	Spectra 'count' - non-empty?	max original Spectra for part	Max non-empty spectra for part	File Index for first only
	1	RESULTS_SEARCH_1_PARAMETERS_PEAKLIST_rawdatafilename		C:\Users\T55002\Desktop\5600 data\MP_121205.4.wiff	1	1	3959	3959	3959	3959	1
	2	RESULTS_SEARCH_2_PARAMETERS_PEAKLIST_rawdatafilename		C:\Users\T55002\Desktop\5600 data\MP_121205.4.wiff	1	1	3959	3959
	3	RESULTS_SEARCH_3_PARAMETERS_PEAKLIST_rawdatafilename		C:\Users\T55002\Desktop\5600 data\MP_121205.4.wiff	1	2	3878	3878	3878	3878
1 if Rapid, 2 if Thor	4	RESULTS_SEARCH_4_PARAMETERS_PEAKLIST_rawdatafilename		C:\Users\T55002\Desktop\5600 data\MP_121205.4.wiff	1	2	3878	3878
2	5	RESULTS_SEARCH_5_PARAMETERS_PEAKLIST_rawdatafilename		C:\Users\T55002\Desktop\5600 data\MP_121205.4.wiff	1	3	3945	3945	3945	3945
	6	RESULTS_SEARCH_6_PARAMETERS_PEAKLIST_rawdatafilename		C:\Users\T55002\Desktop\5600 data\MP_121205.4.wiff	1	3	3945	3945
# Segments	7	RESULTS_SEARCH_7_PARAMETERS_PEAKLIST_rawdatafilename		C:\Users\T55002\Desktop\5600 data\MP_121205.4.wiff	1	4	3879	3879	3879	3879
40	8	RESULTS_SEARCH_8_PARAMETERS_PEAKLIST_rawdatafilename		C:\Users\T55002\Desktop\5600 data\MP_121205.4.wiff	1	4	3879	3879
(max is 1000 segments)	9	RESULTS_SEARCH_9_PARAMETERS_PEAKLIST_rawdatafilename		C:\Users\T55002\Desktop\5600 data\MP_121205.4.wiff	1	5	3917	3917	3917	3917
	10	RESULTS_SEARCH_10_PARAMETERS_PEAKLIST_rawdatafilename		C:\Users\T55002\Desktop\5600 data\MP_121205.4.wiff	1	5	3917	3917
	11	RESULTS_SEARCH_11_PARAMETERS_PEAKLIST_rawdatafilename		C:\Users\T55002\Desktop\5600 data\MP_121205.4.wiff	1	6	3950	3950	3950	3950
	12	RESULTS_SEARCH_12_PARAMETERS_PEAKLIST_rawdatafilename		C:\Users\T55002\Desktop\5600 data\MP_121205.4.wiff	1	6	3950	3950
	13	RESULTS_SEARCH_13_PARAMETERS_PEAKLIST_rawdatafilename		C:\Users\T55002\Desktop\5600 data\MP_121205.4.wiff	1	7	3892	3892	3892	3892
	14	RESULTS_SEARCH_14_PARAMETERS_PEAKLIST_rawdatafilename		C:\Users\T55002\Desktop\5600 data\MP_121205.4.wiff	1	7	3892	3892
	15	RESULTS_SEARCH_15_PARAMETERS_PEAKLIST_rawdatafilename		C:\Users\T55002\Desktop\5600 data\MP_121205.4.wiff	1	8	3913	3913	3913	3913
	16	RESULTS_SEARCH_16_PARAMETERS_PEAKLIST_rawdatafilename		C:\Users\T55002\Desktop\5600 data\MP_121205.4.wiff	1	8	3913	3913
	17	RESULTS_SEARCH_17_PARAMETERS_PEAKLIST_rawdatafilename		C:\Users\T55002\Desktop\5600 data\MP_121205.4.wiff	1	9	3922	3922	3922	3922
	18	RESULTS_SEARCH_18_PARAMETERS_PEAKLIST_rawdatafilename		C:\Users\T55002\Desktop\5600 data\MP_121205.4.wiff	1	9	3922	3922
	19	RESULTS_SEARCH_19_PARAMETERS_PEAKLIST_rawdatafilename		C:\Users\T55002\Desktop\5600 data\MP_121205.4.wiff	1	10	3900	3900	3900	3900
	20	RESULTS_SEARCH_20_PARAMETERS_PEAKLIST_rawdatafilename		C:\Users\T55002\Desktop\5600 data\MP_121205.4.wiff	1	10	3900	3900
	21	RESULTS_SEARCH_21_PARAMETERS_PEAKLIST_rawdatafilename		C:\Users\T55002\Desktop\5600 data\MP_121205.4.wiff	1	11	3948	3948	3948	3948
	22	RESULTS_SEARCH_22_PARAMETERS_PEAKLIST_rawdatafilename		C:\Users\T55002\Desktop\5600 data\MP_121205.4.wiff	1	11	3948	3948
	23	RESULTS_SEARCH_23_PARAMETERS_PEAKLIST_rawdatafilename		C:\Users\T55002\Desktop\5600 data\MP_121205.4.wiff	1	12	3885	3885	3885	3885
	24	RESULTS_SEARCH_24_PARAMETERS_PEAKLIST_rawdatafilename		C:\Users\T55002\Desktop\5600 data\MP_121205.4.wiff	1	12	3885	3885
	25	RESULTS_SEARCH_25_PARAMETERS_PEAKLIST_rawdatafilename		C:\Users\T55002\Desktop\5600 data\MP_121205.4.wiff	1	13	3899	3899	3899	3899
	26	RESULTS_SEARCH_26_PARAMETERS_PEAKLIST_rawdatafilename		C:\Users\T55002\Desktop\5600 data\MP_121205.4.wiff	1	13	3899	3899
	27	RESULTS_SEARCH_27_PARAMETERS_PEAKLIST_rawdatafilename		C:\Users\T55002\Desktop\5600 data\MP_121205.4.wiff	1	14	3950	3950	3950	3950
	28	RESULTS_SEARCH_28_PARAMETERS_PEAKLIST_rawdatafilename		C:\Users\T55002\Desktop\5600 data\MP_121205.4.wiff	1	14	3950	3950
	29	RESULTS_SEARCH_29_PARAMETERS_PEAKLIST_rawdatafilename		C:\Users\T55002\Desktop\5600 data\MP_121205.4.wiff	1	15	3894	3894	3894	3894
	30	RESULTS_SEARCH_30_PARAMETERS_PEAKLIST_rawdatafilename		C:\Users\T55002\Desktop\5600 data\MP_121205.4.wiff	1	15	3894	3894
	31	RESULTS_SEARCH_31_PARAMETERS_PEAKLIST_rawdatafilename		C:\Users\T55002\Desktop\5600 data\MP_121205.4.wiff	1	16	3905	3905	3905	3905
	32	RESULTS_SEARCH_32_PARAMETERS_PEAKLIST_rawdatafilename		C:\Users\T55002\Desktop\5600 data\MP_121205.4.wiff	1	16	3905	3905
	33	RESULTS_SEARCH_33_PARAMETERS_PEAKLIST_rawdatafilename		C:\Users\T55002\Desktop\5600 data\MP_121205.4.wiff	1	17	3919	3919	3919	3919
	34	RESULTS_SEARCH_34_PARAMETERS_PEAKLIST_rawdatafilename		C:\Users\T55002\Desktop\5600 data\MP_121205.4.wiff	1	17	3919	3919
	35	RESULTS_SEARCH_35_PARAMETERS_PEAKLIST_rawdatafilename		C:\Users\T55002\Desktop\5600 data\MP_121205.4.wiff	1	18	3907	3907	3907	3907
	36	RESULTS_SEARCH_36_PARAMETERS_PEAKLIST_rawdatafilename		C:\Users\T55002\Desktop\5600 data\MP_121205.4.wiff	1	18	3907	3907
	37	RESULTS_SEARCH_37_PARAMETERS_PEAKLIST_rawdatafilename		C:\Users\T55002\Desktop\5600 data\MP_121205.4.wiff	1	19	3908	3908	3908	3908
	38	RESULTS_SEARCH_38_PARAMETERS_PEAKLIST_rawdatafilename		C:\Users\T55002\Desktop\5600 data\MP_121205.4.wiff	1	19	3908	3908
	39	RESULTS_SEARCH_39_PARAMETERS_PEAKLIST_rawdatafilename		C:\Users\T55002\Desktop\5600 data\MP_121205.4.wiff	1	20	3895	3894	3895	3894
	40	RESULTS_SEARCH_40_PARAMETERS_PEAKLIST_rawdatafilename		C:\Users\T55002\Desktop\5600 data\MP_121205.4.wiff	1	20	3895	3894

## Sheet: Curated Metadata
Group file metadata term	Metadata Description (of raw extracted item)	Use Partial Match	Term in Stream	Derived (Calculated)	Value	Validation check/comments	Conversion type, if done	Conversion factor		Metadata Category	Metadata Description of Final Metadata Item (converted manually, if applicable)	Value
	Group filename			1						Attributes - General	Group filename	S5_H4-TAP_BufferW.group
RESULTS_SEARCH_1_PARAMETERS_PARAGON_METHOD_SETTINGS_UI_START_TIME	Start date		1		2015-09-17 11:44:38					Attributes - General	Start date	2015-09-17 11:44:38
RESULTS_SEARCH_STAT_search_begin_time_clock	Start time		1		2015-09-17 11:44:38					Attributes - General	Start time	2015-09-17 11:44:38
RESULTS_SEARCH_1_PARAMETERS_PARAGON_METHOD_SETTINGS_UI_USER_NAME	User name		1		T55002\T55002					Attributes - General	User name	T55002\T55002
RESULTS_SEARCH_1_xml:id	Internal search identifier number		1	1						Attributes - General	Internal search identifier number
PARAMETERS_PEAKLIST_original_count				1						Attributes - Input data	Number of spectra in search	78265
PARAMETERS_PEAKLIST_count				1						Attributes - Input data	Number of non-empty spectra in search	78264
PARAMETERS_PEAKLIST_filenumber	Number of input files	1	1	1	1					Attributes - Input data	Number of input files	1
RESULTS_SEARCH_1_PARAMETERS_PARAGON_METHOD_SETTINGS_UI_SAMPLE_TYPE	Sample Type		1		Identification					Parameters - User settings	Sample Type	Identification
RESULTS_SEARCH_1_PARAMETERS_PARAGON_METHOD_SETTINGS_UI_CYS_ALKYLATION	Cysteine Alkylation		1		Iodoacetamide					Parameters - User settings	Cysteine Alkylation	Iodoacetamide
RESULTS_SEARCH_1_PARAMETERS_PARAGON_METHOD_SETTINGS_UI_DIGESTION	Digestion		1		Trypsin					Parameters - User settings	Digestion	Trypsin
RESULTS_SEARCH_1_PARAMETERS_PARAGON_METHOD_SETTINGS_UI_SPECIAL_FACTOR	Special Factors									Parameters - User settings	Special Factors
RESULTS_SEARCH_1_PARAMETERS_PARAGON_METHOD_SETTINGS_UI_INSTRUMENT	Instrument		1		TripleTOF 5600					Parameters - User settings	Instrument	TripleTOF 5600
RESULTS_SEARCH_1_PARAMETERS_PARAGON_METHOD_SETTINGS_UI_SPECIES	Species		1		Saccharomyces cerevisiae					Parameters - User settings	Species	Saccharomyces cerevisiae
RESULTS_SEARCH_1_PARAMETERS_PARAGON_METHOD_SETTINGS_UI_SEARCH_EFFORT	Search Effort		1		Thorough					Parameters - User settings	Search Effort	Thorough
RESULTS_SEARCH_1_PARAMETERS_PARAGON_METHOD_SETTINGS_UI_ID_FOCUS	ID Focus		1		Biological modifications					Parameters - User settings	ID Focus	Biological modifications
RESULTS_SEARCH_1_PARAMETERS_PARAGON_METHOD_SETTINGS_UI_MIN_UNUSED_PROTSCORE	Minimum Unused ProtScore		1		0.0458					Parameters - User settings	Minimum Unused ProtScore	0.0458
RESULTS_SEARCH_1_PARAMETERS_PARAGON_METHOD_SETTINGS_UI_PSPEP	FDR Analysis		1		TRUE		Logical to English			Parameters - User settings	FDR Analysis	Yes
	Quantitation						Logical to English			Parameters - User settings	Quantitation
RESULTS_SEARCH_1_PARAMETERS_QUANT_TYPE_background_correction	Background Correction		1		FALSE		Logical to English			Parameters - User settings	Background Correction	No
RESULTS_SEARCH_1_PARAMETERS_QUANT_TYPE_bias_correction	Bias Correction		1		TRUE		Logical to English			Parameters - User settings	Bias Correction	Yes
	Channel to use as denominator in ratios									Parameters - User settings	Channel to use as denominator in ratios
RESULTS_SEARCH_1_PARAMETERS_chemical_data_edited	Modified Data Dictionary or Parameter Translation		1		FALSE		Logical to English			Parameters - User settings	Modified Data Dictionary or Parameter Translation	No
RESULTS_SEARCH_1_PARAMETERS_FASTA_filename	Database filename		1		C:\AB SCIEX\ProteinPilot Data\SearchDatabases\SwissProt_150730.fasta					Attributes - Search database	Database filename	C:\AB SCIEX\ProteinPilot Data\SearchDatabases\SwissProt_150730.fasta
				1						Attributes - Search database	Number of Proteins in Database	6720
RESULTS_SEARCH_STAT_num_proteins	Number of proteins searched		1		13440					Attributes - Search database	Number of proteins searched	13440
				1						Attributes - Search database	Number of Residues in Database	3026125
RESULTS_SEARCH_STAT_num_residues	Number of residues searched		1		6052250					Attributes - Search database	Number of residues searched	6052250
RESULTS_SEARCH_STAT_computer_memory	RAM (MB)		1		12285					Attributes - Hardware	RAM (MB)	12285
RESULTS_SEARCH_STAT_computer_name	Computer name		1		T55002					Attributes - Hardware	Computer name	T55002
RESULTS_SEARCH_STAT_number_cores	Number of cores in computer		1		12					Attributes - Hardware	Number of cores in computer	12
RESULTS_SEARCH_STAT_number_processors	Number of threads (double cores if hyperthreading on)		1		12					Attributes - Hardware	Number of threads (double cores if hyperthreading on)	12
RESULTS_SEARCH_STAT_number_licensed_tasks	Number of cores licensed to use		1		16					Attributes - Software environment	Number of cores licensed to use	16
RESULTS_SEARCH_STAT_os	Operating system		1		Windows 7 Professional Service Pack 1 (6.1.7601)					Attributes - Software environment	Operating system	Windows 7 Professional Service Pack 1 (6.1.7601)
RESULTS_SEARCH_1_PARAMETERS_VERSION	ProteinPilot Software Version		1		5.0.0.0, 4769					Attributes - Software environment	ProteinPilot Software Version	5.0.0.0, 4769
RESULTS_SEARCH_1_PARAMETERS_PARAGON_VERSION	Paragon Algorithm Version		1		5.0.0.0, 4767					Attributes - Software environment	Paragon Algorithm Version	5.0.0.0, 4767
RESULTS_SEARCH_1_PARAMETERS_APPLICATION	Application name		1		ProteinPilot(tm) Software					Attributes - Software environment	Application name	ProteinPilot(tm) Software
RESULTS_GROUPRESULTSUMMARY_1_confidence	Confidence of first row in summary statistics ID statistics		1		0.99		Fraction to %	100		Statistics - Protein Summary Table	Percent Confidence of first row in Summary Statistics ID Statistics	99
RESULTS_GROUPRESULTSUMMARY_1_distinctpeptides	Distinct peptides associated with 99% confidence proteins		1		7457					Statistics - Protein Summary Table	Distinct peptides associated with 99% confidence proteins	7457
RESULTS_GROUPRESULTSUMMARY_1_proteinsbeforegroupping	Proteins before grouping (99% confidence)		1		561					Statistics - Protein Summary Table	Proteins before grouping (99% confidence)	561
RESULTS_GROUPRESULTSUMMARY_1_proteinsidentified	Proteins detected (99% confidence)		1		400					Statistics - Protein Summary Table	Proteins detected (99% confidence)	400
RESULTS_GROUPRESULTSUMMARY_1_spectraidentified	Spectra associated with 99% confidence proteins		1		21390					Statistics - Protein Summary Table	Spectra associated with 99% confidence proteins	21390
RESULTS_GROUPRESULTSUMMARY_2_confidence	Confidence of second row in Summary Statistics ID statistics		1		0.95		Fraction to %	100		Statistics - Protein Summary Table	Percent Confidence of first row in Summary Statistics ID Statistics	95
RESULTS_GROUPRESULTSUMMARY_2_distinctpeptides	Distinct peptides associated with 95% confidence proteins		1		7610					Statistics - Protein Summary Table	Distinct peptides associated with 95% confidence proteins	7610
RESULTS_GROUPRESULTSUMMARY_2_proteinsbeforegroupping	Proteins before grouping (95% confidence)		1		642					Statistics - Protein Summary Table	Proteins before grouping (95% confidence)	642
RESULTS_GROUPRESULTSUMMARY_2_proteinsidentified	Proteins detected (95% confidence)		1		479					Statistics - Protein Summary Table	Proteins detected (95% confidence)	479
RESULTS_GROUPRESULTSUMMARY_2_spectraidentified	Spectra associated with 95% confidence proteins		1		21657					Statistics - Protein Summary Table	Spectra associated with 95% confidence proteins	21657
RESULTS_GROUPRESULTSUMMARY_3_confidence	Confidence of third row in summary statistics ID statistics		1		0.66		Fraction to %	100		Statistics - Protein Summary Table	Percent Confidence of first row in Summary Statistics ID Statistics	66
RESULTS_GROUPRESULTSUMMARY_3_distinctpeptides	Distinct peptides associated with 66% confidence proteins		1		7688					Statistics - Protein Summary Table	Distinct peptides associated with 66% confidence proteins	7688
RESULTS_GROUPRESULTSUMMARY_3_proteinsbeforegroupping	Proteins before grouping (66% confidence)		1		682					Statistics - Protein Summary Table	Proteins before grouping (66% confidence)	682
RESULTS_GROUPRESULTSUMMARY_3_proteinsidentified	Proteins detected (66% confidence)		1		514					Statistics - Protein Summary Table	Proteins detected (66% confidence)	514
RESULTS_GROUPRESULTSUMMARY_3_spectraidentified	Spectra associated with 66% confidence proteins		1		21763					Statistics - Protein Summary Table	Spectra associated with 66% confidence proteins	21763
RESULTS_GROUPRESULTSUMMARY_4_confidence	Confidence of fourth row in Summary Statistics ID statistics		1		0.100088		Fraction to %	100		Statistics - Protein Summary Table	Percent Confidence of first row in Summary Statistics ID Statistics	10.0088
RESULTS_GROUPRESULTSUMMARY_4_distinctpeptides	Distinct peptides associated with 10% confidence proteins		1		7880					Statistics - Protein Summary Table	Distinct peptides associated with 10% confidence proteins	7880
RESULTS_GROUPRESULTSUMMARY_4_proteinsbeforegroupping	Proteins before grouping (10% confidence)		1		851					Statistics - Protein Summary Table	Proteins before grouping (10% confidence)	851
RESULTS_GROUPRESULTSUMMARY_4_proteinsidentified	Proteins detected (10% confidence)		1		632					Statistics - Protein Summary Table	Proteins detected (10% confidence)	632
RESULTS_GROUPRESULTSUMMARY_4_spectraidentified	Spectra associated with 10% confidence proteins		1		22078					Statistics - Protein Summary Table	Spectra associated with 10% confidence proteins	22078
PARAMETERS_PEAKLIST_partnumber	Number of segments the input data are broken into	1	1	1	20					Parameters - Search Dimension Factors	Number of segments the input data are broken into	20
				1						Parameters - Search Dimension Factors	Number of searches per segment (2 for Thorough, 1 for Rapid)	2
				1						Parameters - Search Dimension Factors	Number of apparent sub-searches in group file	40
RESULTS_SEARCH_1_PARAMETERS_do_reverse_search	Do reversed search		1		TRUE					Parameters - Search Dimension Factors	Do reversed search	TRUE
RESULTS_SEARCH_1_PARAMETERS_QUANT_TYPE_separate_searches	Do separate searches for each plex in MS1 quantitation		1		FALSE					Parameters - Search Dimension Factors	Do separate searches for each plex in MS1 quantitation	FALSE
RESULTS_SEARCH_1_PARAMETERS_maxresults	Maximum number of hypotheses to keep per spectrum		1		15					Parameters - Search Dimension Factors	Maximum number of hypotheses to keep per spectrum	15
RESULTS_SEARCH_1_PARAMETERS_MSTOLERANCE_type	MS1 initial mass error tolerance type		1		dalton					Parameters - Identification - Mass accuracy	MS1 initial mass error tolerance type	dalton
RESULTS_SEARCH_1_PARAMETERS_MSTOLERANCE_value	MS1 initial mass error tolerance value		1		0.05					Parameters - Identification - Mass accuracy	MS1 initial mass error tolerance value	0.05
RESULTS_SEARCH_1_PARAMETERS_MSMSTOLERANCE_type	MS2 initial mass error tolerance type		1		dalton					Parameters - Identification - Mass accuracy	MS2 initial mass error tolerance type	dalton
RESULTS_SEARCH_1_PARAMETERS_MSMSTOLERANCE_value	MS2 initial mass error tolerance value		1		0.1					Parameters - Identification - Mass accuracy	MS2 initial mass error tolerance value	0.1
RESULTS_SEARCH_1_PARAMETERS_MS_STANDARD_DEVIATION_type	MS1 final mass error standard deviation type		1		dalton					Parameters - Identification - Mass accuracy	MS1 final mass error standard deviation type	dalton
RESULTS_SEARCH_1_PARAMETERS_MS_STANDARD_DEVIATION_value	MS1 final mass error standard deviation value		1		0.0011					Parameters - Identification - Mass accuracy	MS1 final mass error standard deviation value	0.0011
RESULTS_SEARCH_1_PARAMETERS_MSMS_STANDARD_DEVIATION_type	MS2 final mass error standard deviation type		1		dalton					Parameters - Identification - Mass accuracy	MS2 final mass error standard deviation type	dalton
RESULTS_SEARCH_1_PARAMETERS_MSMS_STANDARD_DEVIATION_value	MS2 final mass error standard deviation value		1		0.01					Parameters - Identification - Mass accuracy	MS2 final mass error standard deviation value	0.01
RESULTS_SEARCH_1_PARAMETERS_do_multiprecursor_search	Use multi-precursor search function		1		TRUE					Parameters - Identification - Multi-precursor search	Use multi-precursor search function	TRUE
RESULTS_SEARCH_1_PARAMETERS_MAX_PRECURSORS_FRAGLET	Maximum number of different precursor masses to try to match to in the Fraglet stage when doing multi-precursor search		1		5					Parameters - Identification - Multi-precursor search	Maximum number of different precursor masses to try to match to in the Fraglet stage when doing multi-precursor search	5
RESULTS_SEARCH_1_PARAMETERS_PRECURSORS_DR_FRAGLET	Maximum dynamic range gap of secondary precursors vs primary precursor in the Fraglet stage when doing multi-precursor search		1		10					Parameters - Identification - Multi-precursor search	Maximum dynamic range gap of secondary precursors vs primary precursor in the Fraglet stage when doing multi-precursor search	10
RESULTS_SEARCH_1_PARAMETERS_MAX_PRECURSORS_TAGLET	Maximum number of different precursor masses to try to match to in the Taglet stage when doing multi-precursor search		1		1					Parameters - Identification - Multi-precursor search	Maximum number of different precursor masses to try to match to in the Taglet stage when doing multi-precursor search	1
RESULTS_SEARCH_1_PARAMETERS_PRECURSORS_DR_TAGLET	Maximum dynamic range gap of secondary precursors vs primary precursor in the Taglet stage when doing multi-precursor search		1		3					Parameters - Identification - Multi-precursor search	Maximum dynamic range gap of secondary precursors vs primary precursor in the Taglet stage when doing multi-precursor search	3
RESULTS_SEARCH_1_PARAMETERS_DEFAULT_CHARGE_STATE_1_charge	First charge state to consider when precursor z is not determined		1		2					Parameters - Identification - Charge ambiguity	First charge state to consider when precursor z is not determined	2
RESULTS_SEARCH_1_PARAMETERS_DEFAULT_CHARGE_STATE_1_probability	Probability of first charge state to consider when precursor z is not determined		1		1					Parameters - Identification - Charge ambiguity	Probability of first charge state to consider when precursor z is not determined	1
RESULTS_SEARCH_1_PARAMETERS_DEFAULT_CHARGE_STATE_2_charge	Second charge state to consider when precursor z is not determined		1		3					Parameters - Identification - Charge ambiguity	Second charge state to consider when precursor z is not determined	3
RESULTS_SEARCH_1_PARAMETERS_DEFAULT_CHARGE_STATE_2_probability	Probability of second charge state to consider when precursor z is not determined		1		1					Parameters - Identification - Charge ambiguity	Probability of second charge state to consider when precursor z is not determined	1
RESULTS_SEARCH_1_PARAMETERS_DEFAULT_CHARGE_STATE_3_charge	Third charge state to consider when precursor z is not determined		1		4					Parameters - Identification - Charge ambiguity	Third charge state to consider when precursor z is not determined	4
RESULTS_SEARCH_1_PARAMETERS_DEFAULT_CHARGE_STATE_3_probability	Probability of third charge state to consider when precursor z is not determined		1		1					Parameters - Identification - Charge ambiguity	Probability of third charge state to consider when precursor z is not determined	1
RESULTS_SEARCH_1_PARAMETERS_DEFAULT_CHARGE_STATE_4_charge	Fourth charge state to consider when precursor z is not determined									Parameters - Identification - Charge ambiguity	Fourth charge state to consider when precursor z is not determined
RESULTS_SEARCH_1_PARAMETERS_DEFAULT_CHARGE_STATE_4_probability	Probability of fourth charge state to consider when precursor z is not determined									Parameters - Identification - Charge ambiguity	Probability of fourth charge state to consider when precursor z is not determined
RESULTS_SEARCH_1_PARAMETERS_PROGROUP_bayesconfidencecalclulation	Use Bayesian protein confidence calculation		1		TRUE					Parameters - Protein Grouping	Use Bayesian protein confidence calculation	TRUE
RESULTS_SEARCH_1_PARAMETERS_PROGROUP_calibrateconfidence	Use peptide FDR analysis to recalibrate peptide confidences		1		TRUE					Parameters - Protein Grouping	Use peptide FDR analysis to recalibrate peptide confidences	TRUE
RESULTS_SEARCH_1_PARAMETERS_PROGROUP_focusingintersection	In mid-Pro Group, minimum Intersection ProtScore to be in Same Group		1		4					Parameters - Protein Grouping	In mid-Pro Group, minimum Intersection ProtScore to be in Same Group	4
RESULTS_SEARCH_1_PARAMETERS_PROGROUP_focusingminunusedprotscore	In mid-Pro Group, minimum Unused ProtScore to keep a Group		1		0.1					Parameters - Protein Grouping	In mid-Pro Group, minimum Unused ProtScore to keep a Group	0.1
RESULTS_SEARCH_1_PARAMETERS_PROGROUP_focusingsubsetcutoff	In mid-Pro Group, keep competitor proteins with ProtScore units from winner		1		6					Parameters - Protein Grouping	In mid-Pro Group, keep competitor proteins with ProtScore units from winner	6
RESULTS_SEARCH_1_PARAMETERS_PROGROUP_intersection	In final Pro Group, minimum Intersection ProtScore to be in same group		1		1.3					Parameters - Protein Grouping	In final Pro Group, minimum Intersection ProtScore to be in same group	1.3
RESULTS_SEARCH_1_PARAMETERS_PROGROUP_minunusedprotscore	In final Pro Group, minimum Unused ProtScore to keep a group		1		0.0458					Parameters - Protein Grouping	In final Pro Group, minimum Unused ProtScore to keep a group	0.0458
RESULTS_SEARCH_1_PARAMETERS_PROGROUP_subsetcutoff	In final Pro Group, keep competitor proteins with ProtScore units from winner		1		2					Parameters - Protein Grouping	In final Pro Group, keep competitor proteins with ProtScore units from winner	2
RESULTS_SEARCH_1_PARAMETERS_QUANT_TYPE_background_correction	Do isobaric quant background correction algorithm		1		FALSE					Parameters - Quantitation - processing	Do isobaric quant background correction algorithm	FALSE
RESULTS_SEARCH_1_PARAMETERS_QUANT_TYPE_bias_correction	Normalize the central tendency of protein ratios to be unity		1		TRUE					Parameters - Quantitation - processing	Normalize the central tendency of protein ratios to be unity	TRUE
RESULTS_SEARCH_1_PARAMETERS_QUANT_TYPE_median_statistic	Compute protein-level ratios from the median of peptide ratios		1		TRUE					Parameters - Quantitation - processing	Compute protein-level ratios from the median of peptide ratios	TRUE
RESULTS_SEARCH_1_PARAMETERS_QUANT_TYPE_quant_threshold	Quant threshold setting no longer used		1		-1					Parameters - Quantitation - processing	Quant threshold setting no longer used	-1
RESULTS_SEARCH_1_PARAMETERS_QUANT_TYPE_quant_threshold_sn	Use measures for quantitation if signal to noise is greater than		1		9					Parameters - Quantitation - processing	Use measures for quantitation if signal to noise is greater than	9
RESULTS_SEARCH_1_PARAMETERS_max_quant_labels	Maximum number of labels allowed on a peptide for it to be used for quantitation		1		35					Parameters - Quantitation - curation	Maximum number of labels allowed on a peptide for it to be used for quantitation	35
RESULTS_SEARCH_1_PARAMETERS_QUANT_TYPE_keep_extreme_peptides_over_fraction	Include extreme ratios in the protein ratio calculation if the fraction of peptides from a protein having extreme ratios is greater than		1		0					Parameters - Quantitation - curation	Include extreme ratios in the protein ratio calculation if the fraction of peptides from a protein having extreme ratios is greater than	0
RESULTS_SEARCH_1_PARAMETERS_QUANT_TYPE_low_confidence_check	Exclude quantitation data if identification confidence does not pass a threshold value		1		TRUE					Parameters - Quantitation - curation	Exclude quantitation data if identification confidence does not pass a threshold value	TRUE
RESULTS_SEARCH_1_PARAMETERS_QUANT_TYPE_low_intensity_check	Exclude quantitation data if a minimum intensity is not passed		1		TRUE					Parameters - Quantitation - curation	Exclude quantitation data if a minimum intensity is not passed	TRUE
RESULTS_SEARCH_1_PARAMETERS_QUANT_TYPE_mod_check	Exclude quantitation data based on discordant peptide logic		1		TRUE					Parameters - Quantitation - curation	Exclude quantitation data based on discordant peptide logic	TRUE
RESULTS_SEARCH_1_PARAMETERS_QUANT_TYPE_shared_msms_check	Exclude quantitation data using sharing logic		1		TRUE					Parameters - Quantitation - curation	Exclude quantitation data using sharing logic	TRUE
RESULTS_SEARCH_1_PARAMETERS_PROGROUP_unusedprotscorethresholdforexcludingothersfromquant	Minimum protein confidence to consider a protein confident and capable of excluding spectra as shared		1		1.3					Parameters - Quantitation - curation	Minimum protein confidence to consider a protein confident and capable of excluding spectra as shared	1.3
RESULTS_SEARCH_1_PARAMETERS_PROGROUP_confidencepercentthresholdforexcludingothersfromquant	Minimum peptide percent confidence from a confident protein to consider a spectrum shared		1		15					Parameters - Quantitation - curation	Minimum peptide percent confidence from a confident protein to consider a spectrum shared	15
RESULTS_SEARCH_1_PARAMETERS_PROGROUP_confidencepercentthresholdforincludingselfinquant	Minimum peptide confidence to be used for quantitation		1		15					Parameters - Quantitation - curation	Minimum peptide confidence to be used for quantitation	15
RESULTS_SEARCH_1_PARAMETERS_PROGROUP_autodiscordantpeptidethreshold	Consider a peptide discordant if joint feature probability less than		1		0.3					Parameters - Quantitation - curation	Consider a peptide discordant if joint feature probability less than	0.3
RESULTS_SEARCH_1_PARAMETERS_PROGROUP_compresspeptides	Show results only for distinct peptides, suppressing redundancy		1		FALSE					Parameters - Non-functional	Show results only for distinct peptides, suppressing redundancy	FALSE
RESULTS_SEARCH_1_PARAMETERS_PROGROUP_donotstoremspeaklists	Do not store MS1 level data		1		FALSE					Parameters - Non-functional	Do not store MS1 level data	FALSE
RESULTS_SEARCH_STAT_search_begin_time_clock	Start time - Search		1		2015-09-17 11:44:38					Statistics - Processing Times - Start&Stop Clock Times	Start time - Search	2015-09-17 11:44:38
RESULTS_SEARCH_STAT_search_end_time_clock	End time - Search		1		2015-09-17 12:43:51					Statistics - Processing Times - Start&Stop Clock Times	End time - Search	2015-09-17 12:43:51
RESULTS_SEARCH_STAT_stage_searching_begin_time_clock	Start time - Identification algorithm stages		1		2015-09-17 12:13:15					Statistics - Processing Times - Start&Stop Clock Times	Start time - Identification algorithm stages	2015-09-17 12:13:15
RESULTS_SEARCH_STAT_stage_searching_end_time_clock	End time - Identification algorithm stages		1		2015-09-17 12:42:46					Statistics - Processing Times - Start&Stop Clock Times	End time - Identification algorithm stages	2015-09-17 12:42:46
RESULTS_SEARCH_STAT_stage_signal_processing_begin_time_clock	Start time - Signal processing stage		1		2015-09-17 11:44:39					Statistics - Processing Times - Start&Stop Clock Times	Start time - Signal processing stage	2015-09-17 11:44:39
RESULTS_SEARCH_STAT_stage_signal_processing_end_time_clock	End time - Signal processing stage		1		2015-09-17 12:13:14					Statistics - Processing Times - Start&Stop Clock Times	End time - Signal processing stage	2015-09-17 12:13:14
RESULTS_SEARCH_STAT_stage_waiting_begin_time_clock	Start time - Waiting stage		1		2015-09-17 12:13:14					Statistics - Processing Times - Start&Stop Clock Times	Start time - Waiting stage	2015-09-17 12:13:14
RESULTS_SEARCH_STAT_stage_waiting_end_time_clock	End time - Waiting stage		1		2015-09-17 12:13:15					Statistics - Processing Times - Start&Stop Clock Times	End time - Waiting stage	2015-09-17 12:13:15
RESULTS_SEARCH_STAT_task_fraglet_exe_begin_time_clock	Start time - Fraglet Algorithm search stage		1		2015-09-17 12:13:19					Statistics - Processing Times - Start&Stop Clock Times	Start time - Fraglet Algorithm search stage	2015-09-17 12:13:19
RESULTS_SEARCH_STAT_task_fraglet_exe_end_time_clock	End time - Fraglet Algorithm search stage		1		2015-09-17 12:14:41					Statistics - Processing Times - Start&Stop Clock Times	End time - Fraglet Algorithm search stage	2015-09-17 12:14:41
RESULTS_SEARCH_STAT_task_focusing_begin_time_clock	Start time - Mid-Pro Group Algorithm stage		1		2015-09-17 12:14:41					Statistics - Processing Times - Start&Stop Clock Times	Start time - Mid-Pro Group Algorithm stage	2015-09-17 12:14:41
RESULTS_SEARCH_STAT_task_focusing_end_time_clock	End time - Mid-Pro Group Algorithm stage		1		2015-09-17 12:17:33					Statistics - Processing Times - Start&Stop Clock Times	End time - Mid-Pro Group Algorithm stage	2015-09-17 12:17:33
RESULTS_SEARCH_STAT_task_taglet_exe_begin_time_clock	Start time - Taglet Algorithm search stage		1		2015-09-17 12:17:33					Statistics - Processing Times - Start&Stop Clock Times	Start time - Taglet Algorithm search stage	2015-09-17 12:17:33
RESULTS_SEARCH_STAT_task_taglet_exe_end_time_clock	End time - Taglet Algorithm search stage		1		2015-09-17 12:36:52					Statistics - Processing Times - Start&Stop Clock Times	End time - Taglet Algorithm search stage	2015-09-17 12:36:52
RESULTS_SEARCH_STAT_task_progroup_begin_time_clock	Start time - Final Pro Group Algorithm stage		1		2015-09-17 12:36:52					Statistics - Processing Times - Start&Stop Clock Times	Start time - Final Pro Group Algorithm stage	2015-09-17 12:36:52
RESULTS_SEARCH_STAT_task_progroup_end_time_clock	End time - Final Pro Group Algorithm stage		1		2015-09-17 12:42:45					Statistics - Processing Times - Start&Stop Clock Times	End time - Final Pro Group Algorithm stage	2015-09-17 12:42:45
RESULTS_SEARCH_STAT_stage_fdr_begin_time_clock	Start time - FDR analysis stage		1		2015-09-17 12:42:47					Statistics - Processing Times - Start&Stop Clock Times	Start time - FDR analysis stage	2015-09-17 12:42:47
RESULTS_SEARCH_STAT_stage_fdr_end_time_clock	End time - FDR analysis stage		1		2015-09-17 12:43:51					Statistics - Processing Times - Start&Stop Clock Times	End time - FDR analysis stage	2015-09-17 12:43:51
RESULTS_SEARCH_STAT_search_time_duration	Clock Time Duration for Full Search (ms)		1		3552626		msec to min	1.66667e-05		Statistics - Processing Times - Duration in Real Clock Times	Clock time duration - Full search (min)	59.2104
RESULTS_SEARCH_STAT_stage_searching_time_duration	Clock Time Duration for Identification Algorithm Stages (ms)		1		1770384		msec to min	1.66667e-05		Statistics - Processing Times - Duration in Real Clock Times	Clock time duration - Identification algorithm stages (min)	29.5064
RESULTS_SEARCH_STAT_stage_signal_processing_time_duration	Clock Time Duration for Waiting Stage (ms)		1		1715115		msec to min	1.66667e-05		Statistics - Processing Times - Duration in Real Clock Times	Clock time duration - Signal processing stage (min)	28.5853
RESULTS_SEARCH_STAT_stage_waiting_time_duration	Clock Time Duration for Signal Processing Stage (ms)		1		1107		msec to min	1.66667e-05		Statistics - Processing Times - Duration in Real Clock Times	Clock time duration - Waiting stage (min)	0.01845
RESULTS_SEARCH_STAT_task_fraglet_exe_time_duration	Clock Time Duration for Fraglet Algorithm Stage (ms)		1		82056		msec to min	1.66667e-05		Statistics - Processing Times - Duration in Real Clock Times	Clock time duration - Fraglet Algorithm stage (min)	1.3676
RESULTS_SEARCH_STAT_task_focusing_time_duration	Clock Time Duration for Mid-Pro Group Algorithm Stage (ms)		1		171834		msec to min	1.66667e-05		Statistics - Processing Times - Duration in Real Clock Times	Clock time duration - Mid-Pro Group Algorithm stage (min)	2.8639
RESULTS_SEARCH_STAT_task_taglet_exe_time_duration	Clock Time Duration for Taglet Algorithm Stage (ms)		1		1158692		msec to min	1.66667e-05		Statistics - Processing Times - Duration in Real Clock Times	Clock time duration - Taglet Algorithm stage (min)	19.3115
RESULTS_SEARCH_STAT_task_progroup_time_duration	Clock Time Duration for Pro Group Algorithm Stage (ms)		1		353449		msec to min	1.66667e-05		Statistics - Processing Times - Duration in Real Clock Times	Clock time duration - Pro Group Algorithm stage (min)	5.89082
RESULTS_SEARCH_STAT_stage_fdr_time_duration	Clock Time Duration for FDR Analysis (ms)		1		64225		msec to min	1.66667e-05		Statistics - Processing Times - Duration in Real Clock Times	Clock time duration - FDR Analysis (min)	1.07042
				1						Statistics - Processing Times - Duration in Real Clock Times	Clock time not accounted for in measured stages	0.102467
	CPU Time Duration for Signal Processing Stage (ms)						msec to min	1.66667e-05		Statistics - Processing Times - Duration in CPU Time	CPU time duration - Signal Processing stage (min)
RESULTS_SEARCH_STAT_task_fraglet_exe_time_cpu	CPU Time Duration for Fraglet Algorithm Stage (ms)		1		809239		msec to min	1.66667e-05		Statistics - Processing Times - Duration in CPU Time	CPU time duration - Fraglet Algorithm stage (min)	13.4873
RESULTS_SEARCH_STAT_task_focusing_time_cpu	CPU Time Duration for Mid-Pro Group Algorithm Stage (ms)		1		232503		msec to min	1.66667e-05		Statistics - Processing Times - Duration in CPU Time	CPU time duration - Mid-Pro Group Algorithm stage (min)	3.87505
RESULTS_SEARCH_STAT_task_taglet_exe_time_cpu	CPU Time Duration for Taglet Algorithm Stage (ms)		1		10001567		msec to min	1.66667e-05		Statistics - Processing Times - Duration in CPU Time	CPU time duration - Taglet Algorithm stage (min)	166.693
RESULTS_SEARCH_STAT_task_progroup_time_cpu	CPU Time Duration for Pro Group Algorithm Stage (ms)		1		387069		msec to min	1.66667e-05		Statistics - Processing Times - Duration in CPU Time	CPU time duration - Pro Group Algorithm stage (min)	6.45115
				1						Statistics - Processing Times - Percent by Stage	Percent of clock time - Identification Algorithm stages	0.498331
				1						Statistics - Processing Times - Percent by Stage	Percent of clock time - Signal Processing stage	0.482774
				1						Statistics - Processing Times - Percent by Stage	Percent of clock time - Waiting stage	0.0003116
				1						Statistics - Processing Times - Percent by Stage	Percent of clock time - Fraglet Algorithm stage	0.0230973
				1						Statistics - Processing Times - Percent by Stage	Percent of clock time - Mid-Pro Group Algorithm stage	0.0483682
				1						Statistics - Processing Times - Percent by Stage	Percent of clock time - Taglet Algorithm stage	0.326151
				1						Statistics - Processing Times - Percent by Stage	Percent of clock time - Pro Group Algorithm stage	0.0994895
				1						Statistics - Processing Times - Percent by Stage	Percent of clock time - FDR Analysis	0.0180782
				1						Statistics - Processing Rate - Clock (Sec/Spectrum)	Clock time rate (sec/spect) - Full Search	0.0453923
				1						Statistics - Processing Rate - Clock (Sec/Spectrum)	Clock time rate (sec/spect) - Identification Algorithm stages	0.0226204
				1						Statistics - Processing Rate - Clock (Sec/Spectrum)	Clock time rate (sec/spect) - Signal processing stage	0.0219142
				1						Statistics - Processing Rate - Clock (Sec/Spectrum)	Clock time rate (sec/spect) - Waiting stage	1.41443e-05
				1						Statistics - Processing Rate - Clock (Sec/Spectrum)	Clock time rate (sec/spect) - Fraglet Algorithm stage	0.00104844
				1						Statistics - Processing Rate - Clock (Sec/Spectrum)	Clock time rate (sec/spect) - Mid-Pro Group Algorithm stage	0.00219554
				1						Statistics - Processing Rate - Clock (Sec/Spectrum)	Clock time rate (sec/spect) - Taglet Algorithm stage	0.0148047
				1						Statistics - Processing Rate - Clock (Sec/Spectrum)	Clock time rate (sec/spect) - Pro Group Algorithm stage	0.00451605
				1						Statistics - Processing Rate - Clock (Sec/Spectrum)	Clock time rate (sec/spect) - FDR Analysis	0.000820609
				1						Statistics - Processing Rate - CPU (Sec/Spectrum)	CPU time rate (sec/spect) - Signal processing stage
				1						Statistics - Processing Rate - CPU (Sec/Spectrum)	CPU time rate (sec/spect) - Fraglet Algorithm stage	0.0103397
				1						Statistics - Processing Rate - CPU (Sec/Spectrum)	CPU time rate (sec/spect) - Mid-Pro Group Algorithm stage	0.00297071
				1						Statistics - Processing Rate - CPU (Sec/Spectrum)	CPU time rate (sec/spect) - Taglet Algorithm stage	0.127791
				1						Statistics - Processing Rate - CPU (Sec/Spectrum)	CPU time rate (sec/spect) - Pro Group Algorithm stage	0.00494562
				1						Statistics - Processing Rate - Clock (Sec/Spectrum/DB Protein)	Clock time rate (sec/spect/DB protein) - Full search	3.3774e-06
				1						Statistics - Processing Rate - Clock (Sec/Spectrum/DB Protein)	Clock time rate (sec/spect/DB protein) - Identification algorithm stages	1.68306e-06
				1						Statistics - Processing Rate - Clock (Sec/Spectrum/DB Protein)	Clock time rate (sec/spect/DB protein) - Signal processing stage	1.63052e-06
				1						Statistics - Processing Rate - Clock (Sec/Spectrum/DB Protein)	Clock time rate (sec/spect/DB protein) - Waiting stage	1.0524e-09
				1						Statistics - Processing Rate - Clock (Sec/Spectrum/DB Protein)	Clock time rate (sec/spect/DB protein) - Fraglet Algorithm stage	7.80088e-08
				1						Statistics - Processing Rate - Clock (Sec/Spectrum/DB Protein)	Clock time rate (sec/spect/DB protein) - Mid-Pro Group Algorithm stage	1.63359e-07
				1						Statistics - Processing Rate - Clock (Sec/Spectrum/DB Protein)	Clock time rate (sec/spect/DB protein) - Taglet Algorithm stage	1.10154e-06
				1						Statistics - Processing Rate - Clock (Sec/Spectrum/DB Protein)	Clock time rate (sec/spect/DB protein) - Pro Group Algorithm stage	3.36016e-07
				1						Statistics - Processing Rate - Clock (Sec/Spectrum/DB Protein)	Clock time rate (sec/spect/DB protein) - FDR Analysis	6.10573e-08
				1						Statistics - Processing Rate - CPU (Sec/Spectrum/DB Protein)	CPU time rate (sec/spect/DB protein) - Signal processing stage
				1						Statistics - Processing Rate - CPU (Sec/Spectrum/DB Protein)	CPU time rate (sec/spect/DB protein) - Fraglet Algorithm stage	7.69325e-07
				1						Statistics - Processing Rate - CPU (Sec/Spectrum/DB Protein)	CPU time rate (sec/spect/DB protein) - Mid-Pro Group Algorithm stage	2.21035e-07
				1						Statistics - Processing Rate - CPU (Sec/Spectrum/DB Protein)	CPU time rate (sec/spect/DB protein) - Taglet Algorithm stage	9.50826e-06
				1						Statistics - Processing Rate - CPU (Sec/Spectrum/DB Protein)	CPU time rate (sec/spect/DB protein) - Pro Group Algorithm stage	3.67978e-07
				1						Statistics - Extent of Distribution - Fundamental	Distribution factor - CPU vs. clock time - Signal processing stage
				1						Statistics - Extent of Distribution - Fundamental	Distribution factor - CPU vs. clock time - Fraglet Algorithm stage	9.86203
				1						Statistics - Extent of Distribution - Fundamental	Distribution factor - CPU vs. clock time - Mid-Pro Group Algorithm stage	1.35307
				1						Statistics - Extent of Distribution - Fundamental	Distribution factor - CPU vs. clock time - Taglet Algorithm stage	8.63177
				1						Statistics - Extent of Distribution - Fundamental	Distribution factor - CPU vs. clock time - Pro Group Algorithm stage	1.09512
				1						Statistics - Extent of Distribution - vs Segments	Ratio of distribution factor to number of search segments - Signal processing stage
				1						Statistics - Extent of Distribution - vs Segments	Ratio of distribution factor to number of search segments - Fraglet Algorithm stage	0.493102
				1						Statistics - Extent of Distribution - vs Segments	Ratio of distribution factor to number of search segments - Mid-Pro Group Algorithm stage	0.0676534
				1						Statistics - Extent of Distribution - vs Segments	Ratio of distribution factor to number of search segments - Taglet Algorithm stage	0.431589
				1						Statistics - Extent of Distribution - vs Segments	Ratio of distribution factor to number of search segments - Pro Group Algorithm stage	0.054756
				1						Statistics - Extent of Distribution - vs Licensed Cores	Ratio of distribution factor to number of licensed cores - Signal processing stage
				1						Statistics - Extent of Distribution - vs Licensed Cores	Ratio of distribution factor to number of licensed cores - Fraglet Algorithm stage	0.616377
				1						Statistics - Extent of Distribution - vs Licensed Cores	Ratio of distribution factor to number of licensed cores - Mid-Pro Group Algorithm stage	0.0845667
				1						Statistics - Extent of Distribution - vs Licensed Cores	Ratio of distribution factor to number of licensed cores - Taglet Algorithm stage	0.539486
				1						Statistics - Extent of Distribution - vs Licensed Cores	Ratio of distribution factor to number of licensed cores - Pro Group Algorithm stage	0.068445
PARAMETERS_PEAKLIST_original_count	Average number of spectra per segment	1	1	1	3913.25					Statistics - Search Segmentation	Average number of spectra per segment	3913.25
PARAMETERS_PEAKLIST_original_count	Standard deviation of number of spectra per segment	1	1	1	24.8232					Statistics - Search Segmentation	Standard deviation of number of spectra per segment	24.8232
PARAMETERS_PEAKLIST_original_count	Maximum number of spectra per segment	1	1	1	3959					Statistics - Search Segmentation	Maximum number of spectra per segment	3959
PARAMETERS_PEAKLIST_original_count	Minimum number of spectra per segment	1	1	1	3878					Statistics - Search Segmentation	Minimum number of spectra per segment	3878
										Attributes - Input data filenames	Filename of Input File 1	C:\Users\T55002\Desktop\5600 data\MP_121205.4.wiff
										Attributes - Input data filenames	Filename of Input File 2
										Attributes - Input data filenames	Filename of Input File 3
										Attributes - Input data filenames	Filename of Input File 4
										Attributes - Input data filenames	Filename of Input File 5
										Attributes - Input data filenames	Filename of Input File 6
										Attributes - Input data filenames	Filename of Input File 7
										Attributes - Input data filenames	Filename of Input File 8
										Attributes - Input data filenames	Filename of Input File 9
										Attributes - Input data filenames	Filename of Input File 10
										Attributes - Input data filenames	Filename of Input File 11
										Attributes - Input data filenames	Filename of Input File 12
										Attributes - Input data filenames	Filename of Input File 13
										Attributes - Input data filenames	Filename of Input File 14
										Attributes - Input data filenames	Filename of Input File 15
										Attributes - Input data filenames	Filename of Input File 16
										Attributes - Input data filenames	Filename of Input File 17
										Attributes - Input data filenames	Filename of Input File 18
										Attributes - Input data filenames	Filename of Input File 19
										Attributes - Input data filenames	Filename of Input File 20
										Attributes - Input data filenames	Filename of Input File 21
										Attributes - Input data filenames	Filename of Input File 22
										Attributes - Input data filenames	Filename of Input File 23
										Attributes - Input data filenames	Filename of Input File 24
										Attributes - Input data filenames	Filename of Input File 25
										Attributes - Input data filenames	Filename of Input File 26
										Attributes - Input data filenames	Filename of Input File 27
										Attributes - Input data filenames	Filename of Input File 28
										Attributes - Input data filenames	Filename of Input File 29
										Attributes - Input data filenames	Filename of Input File 30
										Attributes - Input data filenames	Filename of Input File 31
										Attributes - Input data filenames	Filename of Input File 32
										Attributes - Input data filenames	Filename of Input File 33
										Attributes - Input data filenames	Filename of Input File 34
										Attributes - Input data filenames	Filename of Input File 35
										Attributes - Input data filenames	Filename of Input File 36
										Attributes - Input data filenames	Filename of Input File 37
										Attributes - Input data filenames	Filename of Input File 38
										Attributes - Input data filenames	Filename of Input File 39
										Attributes - Input data filenames	Filename of Input File 40
										Attributes - Input data filenames	Filename of Input File 41
										Attributes - Input data filenames	Filename of Input File 42
										Attributes - Input data filenames	Filename of Input File 43
										Attributes - Input data filenames	Filename of Input File 44
										Attributes - Input data filenames	Filename of Input File 45
										Attributes - Input data filenames	Filename of Input File 46
										Attributes - Input data filenames	Filename of Input File 47
										Attributes - Input data filenames	Filename of Input File 48
										Attributes - Input data filenames	Filename of Input File 49
										Attributes - Input data filenames	Filename of Input File 50
										Attributes - Input data filenames	Filename of Input File 51
										Attributes - Input data filenames	Filename of Input File 52
										Attributes - Input data filenames	Filename of Input File 53
										Attributes - Input data filenames	Filename of Input File 54
										Attributes - Input data filenames	Filename of Input File 55
										Attributes - Input data filenames	Filename of Input File 56
										Attributes - Input data filenames	Filename of Input File 57
										Attributes - Input data filenames	Filename of Input File 58
										Attributes - Input data filenames	Filename of Input File 59
										Attributes - Input data filenames	Filename of Input File 60
										Attributes - Input data filenames	Filename of Input File 61
										Attributes - Input data filenames	Filename of Input File 62
										Attributes - Input data filenames	Filename of Input File 63
										Attributes - Input data filenames	Filename of Input File 64
										Attributes - Input data filenames	Filename of Input File 65
										Attributes - Input data filenames	Filename of Input File 66
										Attributes - Input data filenames	Filename of Input File 67
										Attributes - Input data filenames	Filename of Input File 68
										Attributes - Input data filenames	Filename of Input File 69
										Attributes - Input data filenames	Filename of Input File 70
										Attributes - Input data filenames	Filename of Input File 71
										Attributes - Input data filenames	Filename of Input File 72
										Attributes - Input data filenames	Filename of Input File 73
										Attributes - Input data filenames	Filename of Input File 74
										Attributes - Input data filenames	Filename of Input File 75
										Attributes - Input data filenames	Filename of Input File 76
										Attributes - Input data filenames	Filename of Input File 77
										Attributes - Input data filenames	Filename of Input File 78
										Attributes - Input data filenames	Filename of Input File 79
										Attributes - Input data filenames	Filename of Input File 80
										Attributes - Input data filenames	Filename of Input File 81
										Attributes - Input data filenames	Filename of Input File 82
										Attributes - Input data filenames	Filename of Input File 83
										Attributes - Input data filenames	Filename of Input File 84
										Attributes - Input data filenames	Filename of Input File 85
										Attributes - Input data filenames	Filename of Input File 86
										Attributes - Input data filenames	Filename of Input File 87
										Attributes - Input data filenames	Filename of Input File 88
										Attributes - Input data filenames	Filename of Input File 89
										Attributes - Input data filenames	Filename of Input File 90
										Attributes - Input data filenames	Filename of Input File 91
										Attributes - Input data filenames	Filename of Input File 92
										Attributes - Input data filenames	Filename of Input File 93
										Attributes - Input data filenames	Filename of Input File 94
										Attributes - Input data filenames	Filename of Input File 95
										Attributes - Input data filenames	Filename of Input File 96
										Attributes - Input data filenames	Filename of Input File 97
										Attributes - Input data filenames	Filename of Input File 98
										Attributes - Input data filenames	Filename of Input File 99
										Attributes - Input data filenames	Filename of Input File 100
										Attributes - Input data filenames	Filename of Input File 101
										Attributes - Input data filenames	Filename of Input File 102
										Attributes - Input data filenames	Filename of Input File 103
										Attributes - Input data filenames	Filename of Input File 104
										Attributes - Input data filenames	Filename of Input File 105
										Attributes - Input data filenames	Filename of Input File 106
										Attributes - Input data filenames	Filename of Input File 107
										Attributes - Input data filenames	Filename of Input File 108
										Attributes - Input data filenames	Filename of Input File 109
										Attributes - Input data filenames	Filename of Input File 110
										Attributes - Input data filenames	Filename of Input File 111
										Attributes - Input data filenames	Filename of Input File 112
										Attributes - Input data filenames	Filename of Input File 113
										Attributes - Input data filenames	Filename of Input File 114
										Attributes - Input data filenames	Filename of Input File 115
										Attributes - Input data filenames	Filename of Input File 116
										Attributes - Input data filenames	Filename of Input File 117
										Attributes - Input data filenames	Filename of Input File 118
										Attributes - Input data filenames	Filename of Input File 119
										Attributes - Input data filenames	Filename of Input File 120
										Attributes - Input data filenames	Filename of Input File 121
										Attributes - Input data filenames	Filename of Input File 122
										Attributes - Input data filenames	Filename of Input File 123
										Attributes - Input data filenames	Filename of Input File 124
										Attributes - Input data filenames	Filename of Input File 125
										Attributes - Input data filenames	Filename of Input File 126
										Attributes - Input data filenames	Filename of Input File 127
										Attributes - Input data filenames	Filename of Input File 128
										Attributes - Input data filenames	Filename of Input File 129
										Attributes - Input data filenames	Filename of Input File 130
										Attributes - Input data filenames	Filename of Input File 131
										Attributes - Input data filenames	Filename of Input File 132
										Attributes - Input data filenames	Filename of Input File 133
										Attributes - Input data filenames	Filename of Input File 134
										Attributes - Input data filenames	Filename of Input File 135
										Attributes - Input data filenames	Filename of Input File 136
										Attributes - Input data filenames	Filename of Input File 137
										Attributes - Input data filenames	Filename of Input File 138
										Attributes - Input data filenames	Filename of Input File 139
										Attributes - Input data filenames	Filename of Input File 140
										Attributes - Input data filenames	Filename of Input File 141
										Attributes - Input data filenames	Filename of Input File 142
										Attributes - Input data filenames	Filename of Input File 143
										Attributes - Input data filenames	Filename of Input File 144
										Attributes - Input data filenames	Filename of Input File 145
										Attributes - Input data filenames	Filename of Input File 146
										Attributes - Input data filenames	Filename of Input File 147
										Attributes - Input data filenames	Filename of Input File 148
										Attributes - Input data filenames	Filename of Input File 149
										Attributes - Input data filenames	Filename of Input File 150
										Attributes - Input data filenames	Filename of Input File 151
										Attributes - Input data filenames	Filename of Input File 152
										Attributes - Input data filenames	Filename of Input File 153
										Attributes - Input data filenames	Filename of Input File 154
										Attributes - Input data filenames	Filename of Input File 155
										Attributes - Input data filenames	Filename of Input File 156
										Attributes - Input data filenames	Filename of Input File 157
										Attributes - Input data filenames	Filename of Input File 158
										Attributes - Input data filenames	Filename of Input File 159
										Attributes - Input data filenames	Filename of Input File 160
										Attributes - Input data filenames	Filename of Input File 161
										Attributes - Input data filenames	Filename of Input File 162
										Attributes - Input data filenames	Filename of Input File 163
										Attributes - Input data filenames	Filename of Input File 164
										Attributes - Input data filenames	Filename of Input File 165
										Attributes - Input data filenames	Filename of Input File 166
										Attributes - Input data filenames	Filename of Input File 167
										Attributes - Input data filenames	Filename of Input File 168
										Attributes - Input data filenames	Filename of Input File 169
										Attributes - Input data filenames	Filename of Input File 170
										Attributes - Input data filenames	Filename of Input File 171
										Attributes - Input data filenames	Filename of Input File 172
										Attributes - Input data filenames	Filename of Input File 173
										Attributes - Input data filenames	Filename of Input File 174
										Attributes - Input data filenames	Filename of Input File 175
										Attributes - Input data filenames	Filename of Input File 176
										Attributes - Input data filenames	Filename of Input File 177
										Attributes - Input data filenames	Filename of Input File 178
										Attributes - Input data filenames	Filename of Input File 179
										Attributes - Input data filenames	Filename of Input File 180
										Attributes - Input data filenames	Filename of Input File 181
										Attributes - Input data filenames	Filename of Input File 182
										Attributes - Input data filenames	Filename of Input File 183
										Attributes - Input data filenames	Filename of Input File 184
										Attributes - Input data filenames	Filename of Input File 185
										Attributes - Input data filenames	Filename of Input File 186
										Attributes - Input data filenames	Filename of Input File 187
										Attributes - Input data filenames	Filename of Input File 188
										Attributes - Input data filenames	Filename of Input File 189
										Attributes - Input data filenames	Filename of Input File 190
										Attributes - Input data filenames	Filename of Input File 191
										Attributes - Input data filenames	Filename of Input File 192
										Attributes - Input data filenames	Filename of Input File 193
										Attributes - Input data filenames	Filename of Input File 194
										Attributes - Input data filenames	Filename of Input File 195
										Attributes - Input data filenames	Filename of Input File 196
										Attributes - Input data filenames	Filename of Input File 197
										Attributes - Input data filenames	Filename of Input File 198
										Attributes - Input data filenames	Filename of Input File 199
										Attributes - Input data filenames	Filename of Input File 200

## Sheet: Protein Level Data
Protein Level Data	Unused ProtScore Threshold	Confidence Threshold	Forward	Reverse	Correct	Incorrect	Total	Global FDR	q-value	Fit Unused ProtScore Threshold	Fit Confidence Threshold	Fit Forward	Fit Reverse	Fit Correct	Fit Incorrect	Fit Total	Fit Global FDR	Fit Local FDR
	97.18	1	1	0	1	0	1	0	0	97.18	1	0.999995	5.01698e-06	0.99999	1.0034e-05	1	1.0034e-05	1.00354e-05
	84.08	1	2	0	2	0	2	0	0	84.08	1	1.99999	1.00354e-05	1.99998	2.00707e-05	2	1.00354e-05	1.00368e-05
	75.92	1	3	0	3	0	3	0	0	75.92	1	2.99998	1.50551e-05	2.99997	3.01103e-05	3	1.00368e-05	1.00396e-05
	75.65	1	4	0	4	0	4	0	0	75.65	1	3.99998	2.00763e-05	3.99996	4.01526e-05	4	1.00382e-05	1.00424e-05
	72.67	1	5	0	5	0	5	0	0	72.67	1	4.99997	2.50989e-05	4.99995	5.01978e-05	5	1.00396e-05	1.00452e-05
	71.24	1	6	0	6	0	6	0	0	71.24	1	5.99997	3.01229e-05	5.99994	6.02458e-05	6	1.0041e-05	1.0048e-05
	64.24	1	7	0	7	0	7	0	0	64.24	1	6.99996	3.51483e-05	6.99993	7.02966e-05	7	1.00424e-05	1.00508e-05
	64.02	1	8	0	8	0	8	0	0	64.02	1	7.99996	4.01751e-05	7.99992	8.03502e-05	8	1.00438e-05	1.00536e-05
	63.73	1	9	0	9	0	9	0	0	63.73	1	8.99995	4.52033e-05	8.99991	9.04066e-05	9	1.00452e-05	1.00564e-05
	61.02	1	10	0	10	0	10	0	0	61.02	1	9.99995	5.02329e-05	9.9999	0.000100466	10	1.00466e-05	1.00592e-05
	59.45	1	11	0	11	0	11	0	0	59.45	1	10.9999	5.52639e-05	10.9999	0.000110528	11	1.0048e-05	1.0062e-05
	58.22	1	12	0	12	0	12	0	0	58.22	1	11.9999	6.02963e-05	11.9999	0.000120593	12	1.00494e-05	1.00648e-05
	57.95	1	13	0	13	0	13	0	0	57.95	1	12.9999	6.53301e-05	12.9999	0.00013066	13	1.00508e-05	1.00676e-05
	56.58	1	14	0	14	0	14	0	0	56.58	1	13.9999	7.03654e-05	13.9999	0.000140731	14	1.00522e-05	1.00705e-05
	47.99	1	15	0	15	0	15	0	0	47.99	1	14.9999	7.5402e-05	14.9998	0.000150804	15	1.00536e-05	1.00733e-05
	46.5	1	16	0	16	0	16	0	0	46.5	1	15.9999	8.044e-05	15.9998	0.00016088	16	1.0055e-05	1.00761e-05
	43.79	1	17	0	17	0	17	0	0	43.79	1	16.9999	8.54795e-05	16.9998	0.000170959	17	1.00564e-05	1.00789e-05
	42.51	1	18	0	18	0	18	0	0	42.51	1	17.9999	9.05203e-05	17.9998	0.000181041	18	1.00578e-05	1.00817e-05
	41.09	1	19	0	19	0	19	0	0	41.09	1	18.9999	9.55626e-05	18.9998	0.000191125	19	1.00592e-05	1.00845e-05
	39.76	1	20	0	20	0	20	0	0	39.76	1	19.9999	0.000100606	19.9998	0.000201213	20	1.00606e-05	1.00873e-05
	38.18	1	21	0	21	0	21	0	0	38.18	1	20.9999	0.000105651	20.9998	0.000211303	21	1.0062e-05	1.00901e-05
	35.59	1	22	0	22	0	22	0	0	35.59	1	21.9999	0.000110698	21.9998	0.000221396	22	1.00634e-05	1.0093e-05
	35.18	1	23	0	23	0	23	0	0	35.18	1	22.9999	0.000115746	22.9998	0.000231491	23	1.00648e-05	1.00958e-05
	34.8	1	24	0	24	0	24	0	0	34.8	1	23.9999	0.000120795	23.9998	0.00024159	24	1.00663e-05	1.00986e-05
	32.74	1	25	0	25	0	25	0	0	32.74	1	24.9999	0.000125846	24.9997	0.000251691	25	1.00677e-05	1.01014e-05
	32.47	1	26	0	26	0	26	0	0	32.47	1	25.9999	0.000130898	25.9997	0.000261796	26	1.00691e-05	1.01042e-05
	32.06	1	27	0	27	0	27	0	0	32.06	1	26.9999	0.000135951	26.9997	0.000271903	27	1.00705e-05	1.01071e-05
	31.37	1	28	0	28	0	28	0	0	31.37	1	27.9999	0.000141006	27.9997	0.000282013	28	1.00719e-05	1.01099e-05
	31.03	1	29	0	29	0	29	0	0	31.03	1	28.9999	0.000146063	28.9997	0.000292125	29	1.00733e-05	1.01127e-05
	30.92	1	30	0	30	0	30	0	0	30.92	1	29.9998	0.00015112	29.9997	0.000302241	30	1.00747e-05	1.01155e-05
	30.54	1	31	0	31	0	31	0	0	30.54	1	30.9998	0.00015618	30.9997	0.000312359	31	1.00761e-05	1.01183e-05
	30.13	1	32	0	32	0	32	0	0	30.13	1	31.9998	0.00016124	31.9997	0.00032248	32	1.00775e-05	1.01212e-05
	30.05	1	33	0	33	0	33	0	0	30.05	1	32.9998	0.000166302	32.9997	0.000332604	33	1.00789e-05	1.0124e-05
	29.9	1	34	0	34	0	34	0	0	29.9	1	33.9998	0.000171366	33.9997	0.000342731	34	1.00803e-05	1.01268e-05
	29.63	1	35	0	35	0	35	0	0	29.63	1	34.9998	0.00017643	34.9996	0.000352861	35	1.00817e-05	1.01296e-05
	29.4	1	36	0	36	0	36	0	0	29.4	1	35.9998	0.000181497	35.9996	0.000362993	36	1.00831e-05	1.01325e-05
	29.39	1	37	0	37	0	37	0	0	29.39	1	36.9998	0.000186564	36.9996	0.000373128	37	1.00846e-05	1.01353e-05
	29.13	1	38	0	38	0	38	0	0	29.13	1	37.9998	0.000191633	37.9996	0.000383267	38	1.0086e-05	1.01381e-05
	28.69	1	39	0	39	0	39	0	0	28.69	1	38.9998	0.000196704	38.9996	0.000393407	39	1.00874e-05	1.01409e-05
	28.31	1	40	0	40	0	40	0	0	28.31	1	39.9998	0.000201776	39.9996	0.000403551	40	1.00888e-05	1.01438e-05
	28.1	1	41	0	41	0	41	0	0	28.1	1	40.9998	0.000206849	40.9996	0.000413698	41	1.00902e-05	1.01466e-05
	28.08	1	42	0	42	0	42	0	0	28.08	1	41.9998	0.000211924	41.9996	0.000423847	42	1.00916e-05	1.01494e-05
	27.46	1	43	0	43	0	43	0	0	27.46	1	42.9998	0.000217	42.9996	0.000434	43	1.0093e-05	1.01522e-05
	27.38	1	44	0	44	0	44	0	0	27.38	1	43.9998	0.000222077	43.9996	0.000444155	44	1.00944e-05	1.01551e-05
	27.19	1	45	0	45	0	45	0	0	27.19	1	44.9998	0.000227156	44.9995	0.000454312	45	1.00958e-05	1.01579e-05
	26.18	1	46	0	46	0	46	0	0	26.18	1	45.9998	0.000232237	45.9995	0.000464473	46	1.00972e-05	1.01607e-05
	25.97	1	47	0	47	0	47	0	0	25.97	1	46.9998	0.000237318	46.9995	0.000474637	47	1.00987e-05	1.01636e-05
	25.62	1	48	0	48	0	48	0	0	25.62	1	47.9998	0.000242402	47.9995	0.000484803	48	1.01001e-05	1.01664e-05
	25.56	1	49	0	49	0	49	0	0	25.56	1	48.9998	0.000247486	48.9995	0.000494972	49	1.01015e-05	1.01692e-05
	25.55	1	50	0	50	0	50	0	0	25.55	1	49.9997	0.000252572	49.9995	0.000505144	50	1.01029e-05	1.01721e-05
	25.42	1	51	0	51	0	51	0	0	25.42	1	50.9997	0.00025766	50.9995	0.000515319	51	1.01043e-05	1.01749e-05
	25.27	1	52	0	52	0	52	0	0	25.27	1	51.9997	0.000262749	51.9995	0.000525497	52	1.01057e-05	1.01777e-05
	25.05	1	53	0	53	0	53	0	0	25.05	1	52.9997	0.000267839	52.9995	0.000535678	53	1.01071e-05	1.01806e-05
	24.97	1	54	0	54	0	54	0	0	24.97	1	53.9997	0.000272931	53.9995	0.000545861	54	1.01085e-05	1.01834e-05
	24.8	1	55	0	55	0	55	0	0	24.8	1	54.9997	0.000278024	54.9994	0.000556047	55	1.011e-05	1.01862e-05
	24.6	1	56	0	56	0	56	0	0	24.6	1	55.9997	0.000283118	55.9994	0.000566236	56	1.01114e-05	1.01891e-05
	24.56	1	58	0	58	0	58	0	0	24.56	1	56.9997	0.000288214	56.9994	0.000576428	57	1.01128e-05	1.01933e-05
	24.53	1	59	0	59	0	59	0	0	24.56	1	57.9997	0.000293312	57.9994	0.000586623	58	1.01142e-05	1.01933e-05
	24.35	1	60	0	60	0	60	0	0	24.53	1	58.9997	0.00029841	58.9994	0.000596821	59	1.01156e-05	1.01976e-05
	24.01	1	61	0	61	0	61	0	0	24.35	1	59.9997	0.000303511	59.9994	0.000607021	60	1.0117e-05	1.02004e-05
	23.81	1	62	0	62	0	62	0	0	24.01	1	60.9997	0.000308612	60.9994	0.000617224	61	1.01184e-05	1.02033e-05
	23.4	1	63	0	63	0	63	0	0	23.81	1	61.9997	0.000313715	61.9994	0.000627431	62	1.01198e-05	1.02061e-05
	22.83	1	64	0	64	0	64	0	0	23.4	1	62.9997	0.00031882	62.9994	0.000637639	63	1.01213e-05	1.0209e-05
	22.14	1	65	0	65	0	65	0	0	22.83	1	63.9997	0.000323926	63.9994	0.000647851	64	1.01227e-05	1.02118e-05
	22.04	1	66	0	66	0	66	0	0	22.14	1	64.9997	0.000329033	64.9993	0.000658066	65	1.01241e-05	1.02146e-05
	21.05	1	67	0	67	0	67	0	0	22.04	1	65.9997	0.000334142	65.9993	0.000668283	66	1.01255e-05	1.02175e-05
	20.83	1	68	0	68	0	68	0	0	21.05	1	66.9997	0.000339252	66.9993	0.000678504	67	1.01269e-05	1.02203e-05
	20.75	1	69	0	69	0	69	0	0	20.83	1	67.9997	0.000344363	67.9993	0.000688727	68	1.01283e-05	1.02232e-05
	20.63	1	70	0	70	0	70	0	0	20.75	1	68.9997	0.000349476	68.9993	0.000698953	69	1.01298e-05	1.0226e-05
	20.38	1	71	0	71	0	71	0	0	20.63	1	69.9996	0.000354591	69.9993	0.000709182	70	1.01312e-05	1.02289e-05
	20.23	1	72	0	72	0	72	0	0	20.38	1	70.9996	0.000359707	70.9993	0.000719413	71	1.01326e-05	1.02317e-05
	20.1	1	73	0	73	0	73	0	0	20.23	1	71.9996	0.000364824	71.9993	0.000729648	72	1.0134e-05	1.02346e-05
	19.88	1	74	0	74	0	74	0	0	20.1	1	72.9996	0.000369943	72.9993	0.000739885	73	1.01354e-05	1.02374e-05
	19.81	1	75	0	75	0	75	0	0	19.88	1	73.9996	0.000375063	73.9992	0.000750126	74	1.01368e-05	1.02403e-05
	19.64	1	76	0	76	0	76	0	0	19.81	1	74.9996	0.000380184	74.9992	0.000760369	75	1.01383e-05	1.02431e-05
	19.49	1	77	0	77	0	77	0	0	19.64	1	75.9996	0.000385307	75.9992	0.000770615	76	1.01397e-05	1.0246e-05
	18.87	1	78	0	78	0	78	0	0	19.49	1	76.9996	0.000390432	76.9992	0.000780864	77	1.01411e-05	1.02488e-05
	18.26	1	79	0	79	0	79	0	0	18.87	1	77.9996	0.000395558	77.9992	0.000791115	78	1.01425e-05	1.02517e-05
	18.18	1	80	0	80	0	80	0	0	18.26	1	78.9996	0.000400685	78.9992	0.00080137	79	1.01439e-05	1.02545e-05
	18.11	1	81	0	81	0	81	0	0	18.18	1	79.9996	0.000405814	79.9992	0.000811627	80	1.01453e-05	1.02574e-05
	17.69	1	82	0	82	0	82	0	0	18.11	1	80.9996	0.000410944	80.9992	0.000821887	81	1.01468e-05	1.02602e-05
	17.63	1	83	0	83	0	83	0	0	17.69	1	81.9996	0.000416075	81.9992	0.00083215	82	1.01482e-05	1.02631e-05
	17.41	1	84	0	84	0	84	0	0	17.63	1	82.9996	0.000421208	82.9992	0.000842416	83	1.01496e-05	1.02659e-05
	17.15	1	85	0	85	0	85	0	0	17.41	1	83.9996	0.000426343	83.9991	0.000852685	84	1.0151e-05	1.02688e-05
	17.13	1	86	0	86	0	86	0	0	17.15	1	84.9996	0.000431478	84.9991	0.000862957	85	1.01524e-05	1.02716e-05
	16.86	1	87	0	87	0	87	0	0	17.13	1	85.9996	0.000436616	85.9991	0.000873231	86	1.01539e-05	1.02745e-05
	16.76	1	88	0	88	0	88	0	0	16.86	1	86.9996	0.000441754	86.9991	0.000883508	87	1.01553e-05	1.02773e-05
	16.72	1	89	0	89	0	89	0	0	16.76	1	87.9996	0.000446894	87.9991	0.000893789	88	1.01567e-05	1.02802e-05
	16.64	1	90	0	90	0	90	0	0	16.72	1	88.9995	0.000452036	88.9991	0.000904072	89	1.01581e-05	1.02831e-05
	16.6	1	91	0	91	0	91	0	0	16.64	1	89.9995	0.000457179	89.9991	0.000914358	90	1.01595e-05	1.02859e-05
	16.59	1	92	0	92	0	92	0	0	16.6	1	90.9995	0.000462323	90.9991	0.000924646	91	1.01609e-05	1.02888e-05
	16.56	1	93	0	93	0	93	0	0	16.59	1	91.9995	0.000467469	91.9991	0.000934938	92	1.01624e-05	1.02916e-05
	16.31	1	94	0	94	0	94	0	0	16.56	1	92.9995	0.000472616	92.9991	0.000945232	93	1.01638e-05	1.02945e-05
	16.25	1	95	0	95	0	95	0	0	16.31	1	93.9995	0.000477765	93.999	0.00095553	94	1.01652e-05	1.02973e-05
	15.82	1	96	0	96	0	96	0	0	16.25	1	94.9995	0.000482915	94.999	0.00096583	95	1.01666e-05	1.03002e-05
	15.62	1	97	0	97	0	97	0	0	15.82	1	95.9995	0.000488067	95.999	0.000976133	96	1.01681e-05	1.03031e-05
	15.5	1	98	0	98	0	98	0	0	15.62	1	96.9995	0.00049322	96.999	0.000986439	97	1.01695e-05	1.03059e-05
	15.43	1	99	0	99	0	99	0	0	15.5	1	97.9995	0.000498374	97.999	0.000996748	98	1.01709e-05	1.03088e-05
	15.17	1	100	0	100	0	100	0	0	15.43	1	98.9995	0.00050353	98.999	0.00100706	99	1.01723e-05	1.03117e-05
	15.11	1	101	0	101	0	101	0	0	15.17	1	99.9995	0.000508687	99.999	0.00101737	100	1.01737e-05	1.03145e-05
	14.99	1	102	0	102	0	102	0	0	15.11	1	100.999	0.000513846	100.999	0.00102769	101	1.01752e-05	1.03174e-05
	14.96	1	103	0	103	0	103	0	0	14.99	1	101.999	0.000519006	101.999	0.00103801	102	1.01766e-05	1.03203e-05
	14.79	1	104	0	104	0	104	0	0	14.96	1	102.999	0.000524167	102.999	0.00104833	103	1.0178e-05	1.03231e-05
	14.75	1	105	0	105	0	105	0	0	14.79	1	103.999	0.00052933	103.999	0.00105866	104	1.01794e-05	1.0326e-05
	14.69	1	106	0	106	0	106	0	0	14.75	1	104.999	0.000534495	104.999	0.00106899	105	1.01809e-05	1.03289e-05
	14.49	1	107	0	107	0	107	0	0	14.69	1	105.999	0.000539661	105.999	0.00107932	106	1.01823e-05	1.03317e-05
	14.45	1	108	0	108	0	108	0	0	14.49	1	106.999	0.000544828	106.999	0.00108966	107	1.01837e-05	1.03346e-05
	14.4	1	109	0	109	0	109	0	0	14.45	1	107.999	0.000549997	107.999	0.00109999	108	1.01851e-05	1.03375e-05
	14.36	1	110	0	110	0	110	0	0	14.4	1	108.999	0.000555167	108.999	0.00111033	109	1.01865e-05	1.03403e-05
	14.2	1	111	0	111	0	111	0	0	14.36	1	109.999	0.000560338	109.999	0.00112068	110	1.0188e-05	1.03432e-05
	14.12	1	112	0	112	0	112	0	0	14.2	1	110.999	0.000565512	110.999	0.00113102	111	1.01894e-05	1.03461e-05
	14.08	1	113	0	113	0	113	0	0	14.12	1	111.999	0.000570686	111.999	0.00114137	112	1.01908e-05	1.03489e-05
	14	1	114	0	114	0	114	0	0	14.08	1	112.999	0.000575862	112.999	0.00115172	113	1.01922e-05	1.03518e-05
	13.88	1	115	0	115	0	115	0	0	14	1	113.999	0.000581039	113.999	0.00116208	114	1.01937e-05	1.03547e-05
	13.77	1	116	0	116	0	116	0	0	13.88	1	114.999	0.000586218	114.999	0.00117244	115	1.01951e-05	1.03576e-05
	13.7	1	117	0	117	0	117	0	0	13.77	1	115.999	0.000591398	115.999	0.0011828	116	1.01965e-05	1.03604e-05
	13.59	1	120	0	120	0	120	0	0	13.7	1	116.999	0.00059658	116.999	0.00119316	117	1.01979e-05	1.03633e-05
	13.52	1	121	0	121	0	121	0	0	13.59	1	117.999	0.000601763	117.999	0.00120353	118	1.01994e-05	1.03691e-05
	13.44	1	122	0	122	0	122	0	0	13.59	1	118.999	0.000606948	118.999	0.0012139	119	1.02008e-05	1.03691e-05
	13.37	1	123	0	123	0	123	0	0	13.59	1	119.999	0.000612133	119.999	0.00122427	120	1.02022e-05	1.03691e-05
	13.33	1	124	0	124	0	124	0	0	13.52	1	120.999	0.000617321	120.999	0.00123464	121	1.02037e-05	1.03748e-05
	13.22	1	125	0	125	0	125	0	0	13.44	1	121.999	0.00062251	121.999	0.00124502	122	1.02051e-05	1.03777e-05
	13.13	1	126	0	126	0	126	0	0	13.37	1	122.999	0.0006277	122.999	0.0012554	123	1.02065e-05	1.03806e-05
	13.02	1	127	0	127	0	127	0	0	13.33	1	123.999	0.000632892	123.999	0.00126578	124	1.02079e-05	1.03835e-05
	12.73	1	128	0	128	0	128	0	0	13.22	1	124.999	0.000638085	124.999	0.00127617	125	1.02094e-05	1.03863e-05
	12.55	1	129	0	129	0	129	0	0	13.13	1	125.999	0.00064328	125.999	0.00128656	126	1.02108e-05	1.03892e-05
	12.42	1	130	0	130	0	130	0	0	13.02	1	126.999	0.000648476	126.999	0.00129695	127	1.02122e-05	1.03921e-05
	12.38	1	131	0	131	0	131	0	0	12.73	1	127.999	0.000653673	127.999	0.00130735	128	1.02136e-05	1.0395e-05
	12.32	1	132	0	132	0	132	0	0	12.55	1	128.999	0.000658872	128.999	0.00131774	129	1.02151e-05	1.03979e-05
	12.31	1	133	0	133	0	133	0	0	12.42	1	129.999	0.000664072	129.999	0.00132814	130	1.02165e-05	1.04007e-05
	12.14	1	134	0	134	0	134	0	0	12.38	1	130.999	0.000669274	130.999	0.00133855	131	1.02179e-05	1.04036e-05
	12.06	1	135	0	135	0	135	0	0	12.32	1	131.999	0.000674477	131.999	0.00134895	132	1.02194e-05	1.04065e-05
	12	1	137	0	137	0	137	0	0	12.31	1	132.999	0.000679682	132.999	0.00135936	133	1.02208e-05	1.04094e-05
	11.63	1	138	0	138	0	138	0	0	12.14	1	133.999	0.000684888	133.999	0.00136978	134	1.02222e-05	1.04123e-05
	11.56	1	139	0	139	0	139	0	0	12.06	1	134.999	0.000690096	134.999	0.00138019	135	1.02236e-05	1.04152e-05
	11.48	1	140	0	140	0	140	0	0	12	1	135.999	0.000695305	135.999	0.00139061	136	1.02251e-05	1.04195e-05
	11.36	1	141	0	141	0	141	0	0	12	1	136.999	0.000700515	136.999	0.00140103	137	1.02265e-05	1.04195e-05
	11.3	1	142	0	142	0	142	0	0	11.63	1	137.999	0.000705727	137.999	0.00141145	138	1.02279e-05	1.04238e-05
	11.27	1	143	0	143	0	143	0	0	11.56	1	138.999	0.000710941	138.999	0.00142188	139	1.02294e-05	1.04267e-05
	11.23	1	144	0	144	0	144	0	0	11.48	1	139.999	0.000716155	139.999	0.00143231	140	1.02308e-05	1.04296e-05
	11.2	1	145	0	145	0	145	0	0	11.36	1	140.999	0.000721372	140.999	0.00144274	141	1.02322e-05	1.04325e-05
	11.19	1	146	0	146	0	146	0	0	11.3	1	141.999	0.000726589	141.999	0.00145318	142	1.02337e-05	1.04354e-05
	11.15	1	147	0	147	0	147	0	0	11.27	1	142.999	0.000731808	142.999	0.00146362	143	1.02351e-05	1.04383e-05
	11.09	1	148	0	148	0	148	0	0	11.23	1	143.999	0.000737029	143.999	0.00147406	144	1.02365e-05	1.04412e-05
	11.07	1	149	0	149	0	149	0	0	11.2	1	144.999	0.000742251	144.999	0.0014845	145	1.02379e-05	1.04441e-05
	10.91	1	150	0	150	0	150	0	0	11.19	1	145.999	0.000747475	145.999	0.00149495	146	1.02394e-05	1.0447e-05
	10.81	1	151	0	151	0	151	0	0	11.15	1	146.999	0.0007527	146.998	0.0015054	147	1.02408e-05	1.04498e-05
	10.77	1	152	0	152	0	152	0	0	11.09	1	147.999	0.000757926	147.998	0.00151585	148	1.02422e-05	1.04527e-05
	10.75	1	153	0	153	0	153	0	0	11.07	1	148.999	0.000763154	148.998	0.00152631	149	1.02437e-05	1.04556e-05
	10.7	1	154	0	154	0	154	0	0	10.91	1	149.999	0.000768383	149.998	0.00153677	150	1.02451e-05	1.04585e-05
	10.68	1	155	0	155	0	155	0	0	10.81	1	150.999	0.000773614	150.998	0.00154723	151	1.02465e-05	1.04614e-05
	10.66	1	156	0	156	0	156	0	0	10.77	1	151.999	0.000778846	151.998	0.00155769	152	1.0248e-05	1.04643e-05
	10.63	1	157	0	157	0	157	0	0	10.75	1	152.999	0.000784079	152.998	0.00156816	153	1.02494e-05	1.04672e-05
	10.6	1	158	0	158	0	158	0	0	10.7	1	153.999	0.000789314	153.998	0.00157863	154	1.02508e-05	1.04701e-05
	10.39	1	159	0	159	0	159	0	0	10.68	1	154.999	0.000794551	154.998	0.0015891	155	1.02523e-05	1.0473e-05
	10.35	1	161	0	161	0	161	0	0	10.66	1	155.999	0.000799789	155.998	0.00159958	156	1.02537e-05	1.04759e-05
	10.3	1	162	0	162	0	162	0	0	10.63	1	156.999	0.000805028	156.998	0.00161006	157	1.02551e-05	1.04788e-05
	10.29	1	163	0	163	0	163	0	0	10.6	1	157.999	0.000810269	157.998	0.00162054	158	1.02566e-05	1.04817e-05
	10.2	1	164	0	164	0	164	0	0	10.39	1	158.999	0.000815512	158.998	0.00163102	159	1.0258e-05	1.04846e-05
	10.04	1	165	0	165	0	165	0	0	10.35	1	159.999	0.000820755	159.998	0.00164151	160	1.02594e-05	1.0489e-05
	9.94	1	166	0	166	0	166	0	0	10.35	1	160.999	0.000826	160.998	0.001652	161	1.02609e-05	1.0489e-05
	9.9	1	167	0	167	0	167	0	0	10.3	1	161.999	0.000831247	161.998	0.00166249	162	1.02623e-05	1.04933e-05
	9.82	1	168	0	168	0	168	0	0	10.29	1	162.999	0.000836495	162.998	0.00167299	163	1.02637e-05	1.04962e-05
	9.78	1	169	0	169	0	169	0	0	10.2	1	163.999	0.000841745	163.998	0.00168349	164	1.02652e-05	1.04991e-05
	9.73	1	170	0	170	0	170	0	0	10.04	1	164.999	0.000846996	164.998	0.00169399	165	1.02666e-05	1.0502e-05
	9.66	1	171	0	171	0	171	0	0	9.94	1	165.999	0.000852248	165.998	0.0017045	166	1.02681e-05	1.05049e-05
	9.64	1	172	0	172	0	172	0	0	9.9	1	166.999	0.000857502	166.998	0.001715	167	1.02695e-05	1.05078e-05
	9.56	1	173	0	173	0	173	0	0	9.82	1	167.999	0.000862758	167.998	0.00172552	168	1.02709e-05	1.05108e-05
	9.52	1	174	0	174	0	174	0	0	9.78	1	168.999	0.000868014	168.998	0.00173603	169	1.02724e-05	1.05137e-05
	9.48	1	175	0	175	0	175	0	0	9.73	1	169.999	0.000873273	169.998	0.00174655	170	1.02738e-05	1.05166e-05
	9.46	1	176	0	176	0	176	0	0	9.66	1	170.999	0.000878532	170.998	0.00175706	171	1.02752e-05	1.05195e-05
	9.41	1	177	0	177	0	177	0	0	9.64	1	171.999	0.000883794	171.998	0.00176759	172	1.02767e-05	1.05224e-05
	9.27	1	178	0	178	0	178	0	0	9.56	1	172.999	0.000889056	172.998	0.00177811	173	1.02781e-05	1.05253e-05
	9.23	1	179	0	179	0	179	0	0	9.52	1	173.999	0.00089432	173.998	0.00178864	174	1.02795e-05	1.05282e-05
	9.18	1	180	0	180	0	180	0	0	9.48	1	174.999	0.000899586	174.998	0.00179917	175	1.0281e-05	1.05311e-05
	9.16	1	181	0	181	0	181	0	0	9.46	1	175.999	0.000904853	175.998	0.00180971	176	1.02824e-05	1.0534e-05
	9.08	1	182	0	182	0	182	0	0	9.41	1	176.999	0.000910121	176.998	0.00182024	177	1.02839e-05	1.05369e-05
	9.06	1	183	0	183	0	183	0	0	9.27	1	177.999	0.000915391	177.998	0.00183078	178	1.02853e-05	1.05398e-05
	9.02	1	184	0	184	0	184	0	0	9.23	1	178.999	0.000920663	178.998	0.00184133	179	1.02867e-05	1.05428e-05
	9	1	185	0	185	0	185	0	0	9.18	1	179.999	0.000925936	179.998	0.00185187	180	1.02882e-05	1.05457e-05
	8.87	1	186	0	186	0	186	0	0	9.16	1	180.999	0.00093121	180.998	0.00186242	181	1.02896e-05	1.05486e-05
	8.84	1	187	0	187	0	187	0	0	9.08	1	181.999	0.000936486	181.998	0.00187297	182	1.02911e-05	1.05515e-05
	8.82	1	188	0	188	0	188	0	0	9.06	1	182.999	0.000941763	182.998	0.00188353	183	1.02925e-05	1.05544e-05
	8.75	1	189	0	189	0	189	0	0	9.02	1	183.999	0.000947042	183.998	0.00189408	184	1.02939e-05	1.05573e-05
	8.74	1	190	0	190	0	190	0	0	9	1	184.999	0.000952322	184.998	0.00190464	185	1.02954e-05	1.05603e-05
	8.71	1	191	0	191	0	191	0	0	8.87	1	185.999	0.000957603	185.998	0.00191521	186	1.02968e-05	1.05632e-05
	8.67	1	192	0	192	0	192	0	0	8.84	1	186.999	0.000962886	186.998	0.00192577	187	1.02982e-05	1.05661e-05
	8.48	1	193	0	193	0	193	0	0	8.82	1	187.999	0.000968171	187.998	0.00193634	188	1.02997e-05	1.0569e-05
	8.34	1	194	0	194	0	194	0	0	8.75	1	188.999	0.000973457	188.998	0.00194691	189	1.03011e-05	1.05719e-05
	8.33	1	195	0	195	0	195	0	0	8.74	1	189.999	0.000978744	189.998	0.00195749	190	1.03026e-05	1.05749e-05
	8.29	1	196	0	196	0	196	0	0	8.71	1	190.999	0.000984033	190.998	0.00196807	191	1.0304e-05	1.05778e-05
	8.2	1	197	0	197	0	197	0	0	8.67	1	191.999	0.000989323	191.998	0.00197865	192	1.03055e-05	1.05807e-05
	8.19	1	198	0	198	0	198	0	0	8.48	1	192.999	0.000994615	192.998	0.00198923	193	1.03069e-05	1.05836e-05
	8.12	1	199	0	199	0	199	0	0	8.34	1	193.999	0.000999908	193.998	0.00199982	194	1.03083e-05	1.05865e-05
	8.06	1	200	0	200	0	200	0	0	8.33	1	194.999	0.0010052	194.998	0.00201041	195	1.03098e-05	1.05895e-05
	8	1	202	0	202	0	202	0	0	8.29	1	195.999	0.0010105	195.998	0.002021	196	1.03112e-05	1.05924e-05
	7.79	1	203	0	203	0	203	0	0	8.2	1	196.999	0.0010158	196.998	0.00203159	197	1.03127e-05	1.05953e-05
	7.75	1	204	0	204	0	204	0	0	8.19	1	197.999	0.0010211	197.998	0.00204219	198	1.03141e-05	1.05982e-05
	7.6	1	205	0	205	0	205	0	0	8.12	1	198.999	0.0010264	198.998	0.00205279	199	1.03155e-05	1.06012e-05
	7.56	1	207	0	207	0	207	0	0	8.06	1	199.999	0.0010317	199.998	0.0020634	200	1.0317e-05	1.06041e-05
	7.55	1	208	0	208	0	208	0	0	8	1	200.999	0.001037	200.998	0.002074	201	1.03184e-05	1.06085e-05
	7.53	1	209	0	209	0	209	0	0	8	1	201.999	0.00104231	201.998	0.00208461	202	1.03199e-05	1.06085e-05
	7.52	1	210	0	210	0	210	0	0	7.79	1	202.999	0.00104761	202.998	0.00209523	203	1.03213e-05	1.06129e-05
	7.51	1	211	0	211	0	211	0	0	7.75	1	203.999	0.00105292	203.998	0.00210584	204	1.03228e-05	1.06158e-05
	7.48	1	212	0	212	0	212	0	0	7.6	1	204.999	0.00105823	204.998	0.00211646	205	1.03242e-05	1.06187e-05
	7.41	1	213	0	213	0	213	0	0	7.56	1	205.999	0.00106354	205.998	0.00212708	206	1.03256e-05	1.06231e-05
	7.39	1	214	0	214	0	214	0	0	7.56	1	206.999	0.00106885	206.998	0.00213771	207	1.03271e-05	1.06231e-05
	7.33	1	215	0	215	0	215	0	0	7.55	1	207.999	0.00107417	207.998	0.00214834	208	1.03285e-05	1.06275e-05
	7.27	1	216	0	216	0	216	0	0	7.53	1	208.999	0.00107948	208.998	0.00215897	209	1.033e-05	1.06305e-05
	7.19	1	217	0	217	0	217	0	0	7.52	1	209.999	0.0010848	209.998	0.0021696	210	1.03314e-05	1.06334e-05
	7.15	1	218	0	218	0	218	0	0	7.51	1	210.999	0.00109012	210.998	0.00218024	211	1.03329e-05	1.06363e-05
	7.14	1	219	0	219	0	219	0	0	7.48	1	211.999	0.00109544	211.998	0.00219088	212	1.03343e-05	1.06393e-05
	7.13	1	220	0	220	0	220	0	0	7.41	1	212.999	0.00110076	212.998	0.00220152	213	1.03358e-05	1.06422e-05
	7.11	1	221	0	221	0	221	0	0	7.39	1	213.999	0.00110608	213.998	0.00221216	214	1.03372e-05	1.06451e-05
	7.03	1	222	0	222	0	222	0	0	7.33	1	214.999	0.00111141	214.998	0.00222281	215	1.03387e-05	1.06481e-05
	6.72	1	223	0	223	0	223	0	0	7.27	1	215.999	0.00111673	215.998	0.00223346	216	1.03401e-05	1.0651e-05
	6.65	1	224	0	224	0	224	0	0	7.19	1	216.999	0.00112206	216.998	0.00224412	217	1.03415e-05	1.06539e-05
	6.63	1	225	0	225	0	225	0	0	7.15	1	217.999	0.00112739	217.998	0.00225477	218	1.0343e-05	1.06569e-05
	6.51	1	226	0	226	0	226	0	0	7.14	1	218.999	0.00113272	218.998	0.00226543	219	1.03444e-05	1.06598e-05
	6.49	1	228	0	228	0	228	0	0	7.13	1	219.999	0.00113805	219.998	0.00227609	220	1.03459e-05	1.06627e-05
	6.44	1	229	0	229	0	229	0	0	7.11	1	220.999	0.00114338	220.998	0.00228676	221	1.03473e-05	1.06657e-05
	6.42	1	230	0	230	0	230	0	0	7.03	1	221.999	0.00114871	221.998	0.00229743	222	1.03488e-05	1.06686e-05
	6.41	1	232	0	232	0	232	0	0	6.72	1	222.999	0.00115405	222.998	0.0023081	223	1.03502e-05	1.06716e-05
	6.39	1	233	0	233	0	233	0	0	6.65	1	223.999	0.00115939	223.998	0.00231878	224	1.03517e-05	1.06745e-05
	6.21	0.999999	234	0	234	0	234	0	0	6.63	1	224.999	0.00116473	224.998	0.00232945	225	1.03531e-05	1.06774e-05
	6.19	0.999999	235	0	235	0	235	0	0	6.51	1	225.999	0.00117007	225.998	0.00234013	226	1.03546e-05	1.06804e-05
	6.18	0.999999	236	0	236	0	236	0	0	6.49	1	226.999	0.00117541	226.998	0.00235082	227	1.0356e-05	1.06848e-05
	6.14	0.999999	237	0	237	0	237	0	0	6.49	1	227.999	0.00118075	227.998	0.0023615	228	1.03575e-05	1.06848e-05
	6.11	0.999999	238	0	238	0	238	0	0	6.44	1	228.999	0.0011861	228.998	0.00237219	229	1.03589e-05	1.06892e-05
	6.1	0.999999	239	0	239	0	239	0	0	6.42	1	229.999	0.00119144	229.998	0.00238288	230	1.03604e-05	1.06922e-05
	6.08	0.999999	240	0	240	0	240	0	0	6.41	1	230.999	0.00119679	230.998	0.00239358	231	1.03618e-05	1.06966e-05
	6.02	0.999999	241	0	241	0	241	0	0	6.41	1	231.999	0.00120214	231.998	0.00240428	232	1.03633e-05	1.06966e-05
	6	0.999999	246	0	246	0	246	0	0	6.39	1	232.999	0.00120749	232.998	0.00241498	233	1.03647e-05	1.0701e-05
	5.95	0.999999	247	0	247	0	247	0	0	6.21	0.999999	233.999	0.00121284	233.998	0.00242568	234	1.03662e-05	1.0704e-05
	5.92	0.999999	248	0	248	0	248	0	0	6.19	0.999999	234.999	0.00121819	234.998	0.00243639	235	1.03676e-05	1.07069e-05
	5.89	0.999999	249	0	249	0	249	0	0	6.18	0.999999	235.999	0.00122355	235.998	0.0024471	236	1.03691e-05	1.07099e-05
	5.8	0.999998	250	0	250	0	250	0	0	6.14	0.999999	236.999	0.00122891	236.998	0.00245781	237	1.03705e-05	1.07128e-05
	5.75	0.999998	251	0	251	0	251	0	0	6.11	0.999999	237.999	0.00123426	237.998	0.00246853	238	1.0372e-05	1.07158e-05
	5.68	0.999998	252	0	252	0	252	0	0	6.1	0.999999	238.999	0.00123962	238.998	0.00247925	239	1.03734e-05	1.07187e-05
	5.64	0.999998	254	0	254	0	254	0	0	6.08	0.999999	239.999	0.00124498	239.998	0.00248997	240	1.03749e-05	1.07217e-05
	5.55	0.999997	255	0	255	0	255	0	0	6.02	0.999999	240.999	0.00125035	240.997	0.00250069	241	1.03763e-05	1.07246e-05
	5.54	0.999997	257	0	257	0	257	0	0	6	0.999999	241.999	0.00125571	241.997	0.00251142	242	1.03778e-05	1.07335e-05
	5.44	0.999996	259	0	259	0	259	0	0	6	0.999999	242.999	0.00126108	242.997	0.00252215	243	1.03792e-05	1.07335e-05
	5.38	0.999996	260	0	260	0	260	0	0	6	0.999999	243.999	0.00126644	243.997	0.00253288	244	1.03807e-05	1.07335e-05
	5.35	0.999996	261	0	261	0	261	0	0	6	0.999999	244.999	0.00127181	244.997	0.00254362	245	1.03821e-05	1.07335e-05
	5.34	0.999995	262	0	262	0	262	0	0	6	0.999999	245.999	0.00127718	245.997	0.00255436	246	1.03836e-05	1.07335e-05
	5.32	0.999995	263	0	263	0	263	0	0	5.95	0.999999	246.999	0.00128255	246.997	0.0025651	247	1.0385e-05	1.07423e-05
	5.13	0.999993	264	0	264	0	264	0	0	5.92	0.999999	247.999	0.00128792	247.997	0.00257585	248	1.03865e-05	1.07453e-05
	5.06	0.999991	265	0	265	0	265	0	0	5.89	0.999999	248.999	0.0012933	248.997	0.0025866	249	1.03879e-05	1.07482e-05
	5.04	0.999991	266	0	266	0	266	0	0	5.8	0.999998	249.999	0.00129867	249.997	0.00259735	250	1.03894e-05	1.07512e-05
	5.03	0.999991	267	0	267	0	267	0	0	5.75	0.999998	250.999	0.00130405	250.997	0.0026081	251	1.03908e-05	1.07542e-05
	5	0.99999	268	0	268	0	268	0	0	5.68	0.999998	251.999	0.00130943	251.997	0.00261886	252	1.03923e-05	1.07571e-05
	4.94	0.999989	269	0	269	0	269	0	0	5.64	0.999998	252.999	0.00131481	252.997	0.00262962	253	1.03937e-05	1.07616e-05
	4.9	0.999987	270	0	270	0	270	0	0	5.64	0.999998	253.999	0.00132019	253.997	0.00264038	254	1.03952e-05	1.07616e-05
	4.87	0.999987	271	0	271	0	271	0	0	5.55	0.999997	254.999	0.00132557	254.997	0.00265115	255	1.03967e-05	1.0766e-05
	4.76	0.999983	272	0	272	0	272	0	0	5.54	0.999997	255.999	0.00133096	255.997	0.00266192	256	1.03981e-05	1.07704e-05
	4.75	0.999982	273	0	273	0	273	0	0	5.54	0.999997	256.999	0.00133634	256.997	0.00267269	257	1.03996e-05	1.07704e-05
	4.71	0.999981	275	0	275	0	275	0	0	5.44	0.999996	257.999	0.00134173	257.997	0.00268346	258	1.0401e-05	1.07764e-05
	4.69	0.99998	276	0	276	0	276	0	0	5.44	0.999996	258.999	0.00134712	258.997	0.00269424	259	1.04025e-05	1.07764e-05
	4.59	0.999974	277	0	277	0	277	0	0	5.38	0.999996	259.999	0.00135251	259.997	0.00270502	260	1.04039e-05	1.07808e-05
	4.55	0.999972	278	0	278	0	278	0	0	5.35	0.999996	260.999	0.0013579	260.997	0.00271581	261	1.04054e-05	1.07838e-05
	4.51	0.999969	279	0	279	0	279	0	0	5.34	0.999995	261.999	0.0013633	261.997	0.00272659	262	1.04068e-05	1.07867e-05
	4.49	0.999968	280	0	280	0	280	0	0	5.32	0.999995	262.999	0.00136869	262.997	0.00273738	263	1.04083e-05	1.07897e-05
	4.47	0.999966	281	0	281	0	281	0	0	5.13	0.999993	263.999	0.00137409	263.997	0.00274817	264	1.04098e-05	1.07927e-05
	4.45	0.999965	282	0	282	0	282	0	0	5.06	0.999991	264.999	0.00137949	264.997	0.00275897	265	1.04112e-05	1.07956e-05
	4.4	0.99996	283	0	283	0	283	0	0	5.04	0.999991	265.999	0.00138488	265.997	0.00276977	266	1.04127e-05	1.07986e-05
	4.39	0.999959	284	0	284	0	284	0	0	5.03	0.999991	266.999	0.00139029	266.997	0.00278057	267	1.04141e-05	1.08016e-05
	4.38	0.999958	285	0	285	0	285	0	0	5	0.99999	267.999	0.00139569	267.997	0.00279137	268	1.04156e-05	1.08045e-05
	4.34	0.999954	286	0	286	0	286	0	0	4.94	0.999989	268.999	0.00140109	268.997	0.00280218	269	1.0417e-05	1.08075e-05
	4.28	0.999948	287	0	287	0	287	0	0	4.9	0.999987	269.999	0.0014065	269.997	0.00281299	270	1.04185e-05	1.08105e-05
	4.26	0.999945	288	0	288	0	288	0	0	4.87	0.999987	270.999	0.0014119	270.997	0.00282381	271	1.04199e-05	1.08135e-05
	4.22	0.99994	289	0	289	0	289	0	0	4.76	0.999983	271.999	0.00141731	271.997	0.00283462	272	1.04214e-05	1.08164e-05
	4.17	0.999932	290	0	290	0	290	0	0	4.75	0.999982	272.999	0.00142272	272.997	0.00284544	273	1.04229e-05	1.08194e-05
	4.13	0.999926	291	0	291	0	291	0	0	4.71	0.999981	273.999	0.00142813	273.997	0.00285626	274	1.04243e-05	1.08239e-05
	4.11	0.999922	293	0	293	0	293	0	0	4.71	0.999981	274.999	0.00143354	274.997	0.00286709	275	1.04258e-05	1.08239e-05
	4.1	0.999921	294	0	294	0	294	0	0	4.69	0.99998	275.999	0.00143896	275.997	0.00287792	276	1.04272e-05	1.08283e-05
	4.08	0.999917	295	0	295	0	295	0	0	4.59	0.999974	276.999	0.00144437	276.997	0.00288875	277	1.04287e-05	1.08313e-05
	4.05	0.999911	297	0	297	0	297	0	0	4.55	0.999972	277.999	0.00144979	277.997	0.00289958	278	1.04302e-05	1.08343e-05
	4.02	0.999905	298	0	298	0	298	0	0	4.51	0.999969	278.999	0.00145521	278.997	0.00291042	279	1.04316e-05	1.08372e-05
	4.01	0.999902	302	0	302	0	302	0	0	4.49	0.999968	279.999	0.00146063	279.997	0.00292126	280	1.04331e-05	1.08402e-05
	4	0.9999	311	0	311	0	311	0	0	4.47	0.999966	280.999	0.00146605	280.997	0.0029321	281	1.04345e-05	1.08432e-05
	3.96	0.99989	312	0	312	0	312	0	0	4.45	0.999965	281.999	0.00147148	281.997	0.00294295	282	1.0436e-05	1.08462e-05
	3.94	0.999885	313	0	313	0	313	0	0	4.4	0.99996	282.999	0.0014769	282.997	0.0029538	283	1.04375e-05	1.08491e-05
	3.89	0.999871	314	0	314	0	314	0	0	4.39	0.999959	283.999	0.00148233	283.997	0.00296465	284	1.04389e-05	1.08521e-05
	3.87	0.999865	315	0	315	0	315	0	0	4.38	0.999958	284.999	0.00148775	284.997	0.00297551	285	1.04404e-05	1.08551e-05
	3.86	0.999862	316	0	316	0	316	0	0	4.34	0.999954	285.999	0.00149318	285.997	0.00298636	286	1.04418e-05	1.08581e-05
	3.85	0.999859	317	0	317	0	317	0	0	4.28	0.999948	286.999	0.00149861	286.997	0.00299723	287	1.04433e-05	1.08611e-05
	3.82	0.999849	319	0	319	0	319	0	0	4.26	0.999945	287.998	0.00150405	287.997	0.00300809	288	1.04448e-05	1.0864e-05
	3.81	0.999845	320	0	320	0	320	0	0	4.22	0.99994	288.998	0.00150948	288.997	0.00301896	289	1.04462e-05	1.0867e-05
	3.8	0.999842	321	0	321	0	321	0	0	4.17	0.999932	289.998	0.00151491	289.997	0.00302983	290	1.04477e-05	1.087e-05
	3.78	0.999834	322	0	322	0	322	0	0	4.13	0.999926	290.998	0.00152035	290.997	0.0030407	291	1.04491e-05	1.0873e-05
	3.73	0.999814	323	0	323	0	323	0	0	4.11	0.999922	291.998	0.00152579	291.997	0.00305158	292	1.04506e-05	1.08775e-05
	3.68	0.999791	324	0	324	0	324	0	0	4.11	0.999922	292.998	0.00153123	292.997	0.00306246	293	1.04521e-05	1.08775e-05
	3.52	0.999698	325	0	325	0	325	0	0	4.1	0.999921	293.998	0.00153667	293.997	0.00307334	294	1.04535e-05	1.08819e-05
	3.48	0.999669	326	0	326	0	326	0	0	4.08	0.999917	294.998	0.00154211	294.997	0.00308422	295	1.0455e-05	1.08849e-05
	3.47	0.999661	327	0	327	0	327	0	0	4.05	0.999911	295.998	0.00154755	295.997	0.00309511	296	1.04565e-05	1.08894e-05
	3.45	0.999645	328	0	328	0	328	0	0	4.05	0.999911	296.998	0.001553	296.997	0.003106	297	1.04579e-05	1.08894e-05
	3.43	0.999628	329	0	329	0	329	0	0	4.02	0.999905	297.998	0.00155845	297.997	0.00311689	298	1.04594e-05	1.08939e-05
	3.37	0.999573	330	0	330	0	330	0	0	4.01	0.999902	298.998	0.0015639	298.997	0.00312779	299	1.04608e-05	1.09014e-05
	3.32	0.999521	331	0	331	0	331	0	0	4.01	0.999902	299.998	0.00156935	299.997	0.00313869	300	1.04623e-05	1.09014e-05
	3.26	0.99945	333	0	333	0	333	0	0	4.01	0.999902	300.998	0.0015748	300.997	0.00314959	301	1.04638e-05	1.09014e-05
	3.21	0.999383	334	0	334	0	334	0	0	4.01	0.999902	301.998	0.00158025	301.997	0.0031605	302	1.04652e-05	1.09014e-05
	3.08	0.999168	335	0	335	0	335	0	0	4	0.9999	302.998	0.0015857	302.997	0.00317141	303	1.04667e-05	1.09208e-05
	3.07	0.999149	336	0	336	0	336	0	0	4	0.9999	303.998	0.00159116	303.997	0.00318232	304	1.04682e-05	1.09208e-05
	3.04	0.999088	337	0	337	0	337	0	0	4	0.9999	304.998	0.00159662	304.997	0.00319324	305	1.04696e-05	1.09208e-05
	3.03	0.999067	339	0	339	0	339	0	0	4	0.9999	305.998	0.00160208	305.997	0.00320415	306	1.04711e-05	1.09208e-05
	3.02	0.999045	340	0	340	0	340	0	0	4	0.9999	306.998	0.00160754	306.997	0.00321507	307	1.04726e-05	1.09208e-05
	2.98	0.998953	341	0	341	0	341	0	0	4	0.9999	307.998	0.001613	307.997	0.003226	308	1.0474e-05	1.09208e-05
	2.97	0.998928	342	0	342	0	342	0	0	4	0.9999	308.998	0.00161846	308.997	0.00323692	309	1.04755e-05	1.09208e-05
	2.89	0.998712	343	0	343	0	343	0	0	4	0.9999	309.998	0.00162393	309.997	0.00324785	310	1.0477e-05	1.09208e-05
	2.74	0.99818	344	0	344	0	344	0	0	4	0.9999	310.998	0.00162939	310.997	0.00325879	311	1.04784e-05	1.09208e-05
	2.72	0.998095	345	0	345	0	345	0	0	3.96	0.99989	311.998	0.00163486	311.997	0.00326972	312	1.04799e-05	1.09358e-05
	2.71	0.99805	346	0	346	0	346	0	0	3.94	0.999885	312.998	0.00164033	312.997	0.00328066	313	1.04813e-05	1.09388e-05
	2.63	0.997656	347	0	347	0	347	0	0	3.89	0.999871	313.998	0.0016458	313.997	0.0032916	314	1.04828e-05	1.09418e-05
	2.58	0.99737	348	0	348	0	348	0	0	3.87	0.999865	314.998	0.00165127	314.997	0.00330255	315	1.04843e-05	1.09448e-05
	2.56	0.997246	349	0	349	0	349	0	0	3.86	0.999862	315.998	0.00165675	315.997	0.0033135	316	1.04857e-05	1.09478e-05
	2.55	0.997182	350	0	350	0	350	0	0	3.85	0.999859	316.998	0.00166222	316.997	0.00332445	317	1.04872e-05	1.09508e-05
	2.5	0.996838	352	0	352	0	352	0	0	3.82	0.999849	317.998	0.0016677	317.997	0.0033354	318	1.04887e-05	1.09553e-05
	2.46	0.996533	353	0	353	0	353	0	0	3.82	0.999849	318.998	0.00167318	318.997	0.00334636	319	1.04901e-05	1.09553e-05
	2.45	0.996452	354	0	354	0	354	0	0	3.81	0.999845	319.998	0.00167866	319.997	0.00335732	320	1.04916e-05	1.09598e-05
	2.44	0.996369	355	0	355	0	355	0	0	3.8	0.999842	320.998	0.00168414	320.997	0.00336828	321	1.04931e-05	1.09628e-05
	2.42	0.996198	356	0	356	0	356	0	0	3.78	0.999834	321.998	0.00168962	321.997	0.00337925	322	1.04946e-05	1.09658e-05
	2.41	0.99611	358	0	358	0	358	0	0	3.73	0.999814	322.998	0.00169511	322.997	0.00339021	323	1.0496e-05	1.09688e-05
	2.37	0.995734	359	0	359	0	359	0	0	3.68	0.999791	323.998	0.00170059	323.997	0.00340119	324	1.04975e-05	1.09718e-05
	2.36	0.995635	360	0	360	0	360	0	0	3.52	0.999698	324.998	0.00170608	324.997	0.00341216	325	1.0499e-05	1.09748e-05
	2.34	0.995429	361	0	361	0	361	0	0	3.48	0.999669	325.998	0.00171157	325.997	0.00342314	326	1.05004e-05	1.09778e-05
	2.3	0.994988	362	0	362	0	362	0	0	3.47	0.999661	326.998	0.00171706	326.997	0.00343412	327	1.05019e-05	1.09808e-05
	2.29	0.994871	364	0	364	0	364	0	0	3.45	0.999645	327.998	0.00172255	327.997	0.0034451	328	1.05034e-05	1.09838e-05
	2.27	0.99463	365	0	365	0	365	0	0	3.43	0.999628	328.998	0.00172805	328.997	0.00345609	329	1.05048e-05	1.09868e-05
	2.22	0.993974	366	0	366	0	366	0	0	3.37	0.999573	329.998	0.00173354	329.997	0.00346708	330	1.05063e-05	1.09898e-05
	2.21	0.993834	368	0	368	0	368	0	0	3.32	0.999521	330.998	0.00173904	330.997	0.00347807	331	1.05078e-05	1.09928e-05
	2.19	0.993543	369	0	369	0	369	0	0	3.26	0.99945	331.998	0.00174453	331.997	0.00348907	332	1.05092e-05	1.09973e-05
	2.18	0.993393	370	0	370	0	370	0	0	3.26	0.99945	332.998	0.00175003	332.996	0.00350007	333	1.05107e-05	1.09973e-05
	2.17	0.993239	371	0	371	0	371	0	0	3.21	0.999383	333.998	0.00175553	333.996	0.00351107	334	1.05122e-05	1.10019e-05
	2.16	0.993082	372	0	372	0	372	0	0	3.08	0.999168	334.998	0.00176104	334.996	0.00352207	335	1.05137e-05	1.10049e-05
	2.15	0.992921	373	0	373	0	373	0	0	3.07	0.999149	335.998	0.00176654	335.996	0.00353308	336	1.05151e-05	1.10079e-05
	2.14	0.992756	374	0	374	0	374	0	0	3.04	0.999088	336.998	0.00177205	336.996	0.00354409	337	1.05166e-05	1.10109e-05
	2.11	0.992238	375	0	375	0	375	0	0	3.03	0.999067	337.998	0.00177755	337.996	0.00355511	338	1.05181e-05	1.10154e-05
	2.1	0.992057	376	0	376	0	376	0	0	3.03	0.999067	338.998	0.00178306	338.996	0.00356612	339	1.05195e-05	1.10154e-05
	2.09	0.991872	377	0	377	0	377	0	0	3.02	0.999045	339.998	0.00178857	339.996	0.00357714	340	1.0521e-05	1.10199e-05
	2.07	0.991489	378	0	378	0	378	0	0	2.98	0.998953	340.998	0.00179408	340.996	0.00358817	341	1.05225e-05	1.10229e-05
	2.06	0.99129	379	0	379	0	379	0	0	2.97	0.998928	341.998	0.0017996	341.996	0.00359919	342	1.0524e-05	1.1026e-05
	2.05	0.991087	382	0	382	0	382	0	0	2.89	0.998712	342.998	0.00180511	342.996	0.00361022	343	1.05254e-05	1.1029e-05
	2.04	0.99088	384	0	384	0	384	0	0	2.74	0.99818	343.998	0.00181063	343.996	0.00362125	344	1.05269e-05	1.1032e-05
	2.03	0.990667	385	0	385	0	385	0	0	2.72	0.998095	344.998	0.00181614	344.996	0.00363229	345	1.05284e-05	1.1035e-05
	2.02	0.99045	392	0	392	0	392	0	0	2.71	0.99805	345.998	0.00182166	345.996	0.00364333	346	1.05298e-05	1.1038e-05
	2.01	0.990228	400	0	400	0	400	0	0	2.63	0.997656	346.998	0.00182718	346.996	0.00365437	347	1.05313e-05	1.1041e-05
	2	0.99	459	0	459	0	459	0	0	2.58	0.99737	347.998	0.00183271	347.996	0.00366541	348	1.05328e-05	1.10441e-05
	1.82	0.984864	460	0	460	0	460	0	0	2.56	0.997246	348.998	0.00183823	348.996	0.00367646	349	1.05343e-05	1.10471e-05
	1.81	0.984512	462	0	462	0	462	0	0	2.55	0.997182	349.998	0.00184375	349.996	0.00368751	350	1.05357e-05	1.10501e-05
	1.8	0.984151	464	0	464	0	464	0	0	2.5	0.996838	350.998	0.00184928	350.996	0.00369856	351	1.05372e-05	1.10546e-05
	1.69	0.979583	465	0	465	0	465	0	0	2.5	0.996838	351.998	0.00185481	351.996	0.00370962	352	1.05387e-05	1.10546e-05
	1.66	0.978122	466	0	466	0	466	0	0	2.46	0.996533	352.998	0.00186034	352.996	0.00372068	353	1.05402e-05	1.10592e-05
	1.55	0.971816	468	0	468	0	468	0	0	2.45	0.996452	353.998	0.00186587	353.996	0.00373174	354	1.05416e-05	1.10622e-05
	1.54	0.97116	469	0	469	0	469	0	0	2.44	0.996369	354.998	0.0018714	354.996	0.00374281	355	1.05431e-05	1.10652e-05
	1.52	0.9698	471	0	471	0	471	0	0	2.42	0.996198	355.998	0.00187694	355.996	0.00375387	356	1.05446e-05	1.10682e-05
	1.5	0.968377	472	0	472	0	472	0	0	2.41	0.99611	356.998	0.00188247	356.996	0.00376494	357	1.05461e-05	1.10728e-05
	1.49	0.967641	473	0	473	0	473	0	0	2.41	0.99611	357.998	0.00188801	357.996	0.00377602	358	1.05475e-05	1.10728e-05
	1.42	0.961981	474	0	474	0	474	0	0	2.37	0.995734	358.998	0.00189355	358.996	0.0037871	359	1.0549e-05	1.10773e-05
	1.36	0.956348	476	0	476	0	476	0	0	2.36	0.995635	359.998	0.00189909	359.996	0.00379818	360	1.05505e-05	1.10803e-05
	1.34	0.954291	477	0	477	0	477	0	0	2.34	0.995429	360.998	0.00190463	360.996	0.00380926	361	1.0552e-05	1.10834e-05
	1.33	0.953226	479	0	479	0	479	0	0	2.3	0.994988	361.998	0.00191017	361.996	0.00382035	362	1.05534e-05	1.10864e-05
	1.3	0.949881	480	0	480	0	480	0	0	2.29	0.994871	362.998	0.00191572	362.996	0.00383144	363	1.05549e-05	1.10909e-05
	1.29	0.948714	482	0	482	0	482	0	0	2.29	0.994871	363.998	0.00192126	363.996	0.00384253	364	1.05564e-05	1.10909e-05
	1.26	0.945046	483	0	483	0	483	0	0	2.27	0.99463	364.998	0.00192681	364.996	0.00385362	365	1.05579e-05	1.10955e-05
	1.2	0.936904	484	0	484	0	484	0	0	2.22	0.993974	365.998	0.00193236	365.996	0.00386472	366	1.05594e-05	1.10985e-05
	1.19	0.935435	485	0	485	0	485	0	0	2.21	0.993834	366.998	0.00193791	366.996	0.00387582	367	1.05608e-05	1.11031e-05
	1.18	0.933931	486	0	486	0	486	0	0	2.21	0.993834	367.998	0.00194346	367.996	0.00388693	368	1.05623e-05	1.11031e-05
	1.17	0.932392	487	0	487	0	487	0	0	2.19	0.993543	368.998	0.00194902	368.996	0.00389804	369	1.05638e-05	1.11076e-05
	1.09	0.918717	488	0	488	0	488	0	0	2.18	0.993393	369.998	0.00195457	369.996	0.00390915	370	1.05653e-05	1.11106e-05
	1.06	0.912904	489	0	489	0	489	0	0	2.17	0.993239	370.998	0.00196013	370.996	0.00392026	371	1.05667e-05	1.11137e-05
	1.05	0.910875	490	0	490	0	490	0	0	2.16	0.993082	371.998	0.00196569	371.996	0.00393138	372	1.05682e-05	1.11167e-05
	0.97	0.892848	491	0	491	0	491	0	0	2.15	0.992921	372.998	0.00197125	372.996	0.0039425	373	1.05697e-05	1.11197e-05
	0.96	0.890352	492	0	492	0	492	0	0	2.14	0.992756	373.998	0.00197681	373.996	0.00395362	374	1.05712e-05	1.11228e-05
	0.92	0.879774	493	0	493	0	493	0	0	2.11	0.992238	374.998	0.00198237	374.996	0.00396475	375	1.05727e-05	1.11258e-05
	0.87	0.865104	494	0	494	0	494	0	0	2.1	0.992057	375.998	0.00198794	375.996	0.00397587	376	1.05741e-05	1.11288e-05
	0.86	0.861962	495	0	495	0	495	0	0	2.09	0.991872	376.998	0.0019935	376.996	0.00398701	377	1.05756e-05	1.11319e-05
	0.84	0.855456	496	0	496	0	496	0	0	2.07	0.991489	377.998	0.00199907	377.996	0.00399814	378	1.05771e-05	1.11349e-05
	0.82	0.848644	497	0	497	0	497	0	0	2.06	0.99129	378.998	0.00200464	378.996	0.00400928	379	1.05786e-05	1.1138e-05
	0.79	0.837819	498	0	498	0	498	0	0	2.05	0.991087	379.998	0.00201021	379.996	0.00402042	380	1.05801e-05	1.1144e-05
	0.75	0.822172	499	0	499	0	499	0	0	2.05	0.991087	380.998	0.00201578	380.996	0.00403156	381	1.05815e-05	1.1144e-05
	0.74	0.81803	500	0	500	0	500	0	0	2.05	0.991087	381.998	0.00202136	381.996	0.00404271	382	1.0583e-05	1.1144e-05
	0.73	0.813791	501	0	501	0	501	0	0	2.04	0.99088	382.998	0.00202693	382.996	0.00405386	383	1.05845e-05	1.11516e-05
	0.68	0.79107	503	0	503	0	503	0	0	2.04	0.99088	383.998	0.00203251	383.996	0.00406501	384	1.0586e-05	1.11516e-05
	0.66	0.781224	504	0	504	0	504	0	0	2.03	0.990667	384.998	0.00203809	384.996	0.00407617	385	1.05875e-05	1.11562e-05
	0.63	0.765577	506	0	506	0	506	0	0	2.02	0.99045	385.998	0.00204367	385.996	0.00408733	386	1.05889e-05	1.11684e-05
	0.62	0.760117	507	0	507	0	507	0	0	2.02	0.99045	386.998	0.00204925	386.996	0.00409849	387	1.05904e-05	1.11684e-05
	0.61	0.754529	508	0	508	0	508	0	0	2.02	0.99045	387.998	0.00205483	387.996	0.00410966	388	1.05919e-05	1.11684e-05
	0.6	0.748811	509	0	509	0	509	0	0	2.02	0.99045	388.998	0.00206041	388.996	0.00412083	389	1.05934e-05	1.11684e-05
	0.53	0.704879	511	0	511	0	511	0	0	2.02	0.99045	389.998	0.002066	389.996	0.004132	390	1.05949e-05	1.11684e-05
	0.52	0.698005	512	0	512	0	512	0	0	2.02	0.99045	390.998	0.00207159	390.996	0.00414317	391	1.05963e-05	1.11684e-05
	0.49	0.676406	513	0	513	0	513	0	0	2.02	0.99045	391.998	0.00207717	391.996	0.00415435	392	1.05978e-05	1.11684e-05
	0.48	0.668869	514	0	514	0	514	0	0	2.01	0.990228	392.998	0.00208277	392.996	0.00416553	393	1.05993e-05	1.11912e-05
	0.46	0.653263	516	0	516	0	516	0	0	2.01	0.990228	393.998	0.00208836	393.996	0.00417671	394	1.06008e-05	1.11912e-05
	0.45	0.645187	518	0	518	0	518	0	0	2.01	0.990228	394.998	0.00209395	394.996	0.0041879	395	1.06023e-05	1.11912e-05
	0.43	0.628465	520	0	520	0	520	0	0	2.01	0.990228	395.998	0.00209954	395.996	0.00419909	396	1.06038e-05	1.11912e-05
	0.42	0.619811	521	0	521	0	521	0	0	2.01	0.990228	396.998	0.00210514	396.996	0.00421028	397	1.06052e-05	1.11912e-05
	0.41	0.610955	521	1	520	2	522	0.00383142	0.00380952	2.01	0.990228	397.998	0.00211074	397.996	0.00422148	398	1.06067e-05	1.11912e-05
	0.39	0.59262	522	1	521	2	523	0.00382409	0.00380952	2.01	0.990228	398.998	0.00211634	398.996	0.00423268	399	1.06082e-05	1.11912e-05
	0.37	0.57342	524	1	523	2	525	0.00380952	0.00380952	2.01	0.990228	399.998	0.00212194	399.996	0.00424388	400	1.06097e-05	1.11912e-05
	0.35	0.553316	525	2	523	4	527	0.00759013	0.00756144	2	0.99	400.998	0.00212754	400.996	0.00425508	401	1.06112e-05	1.12937e-05
	0.34	0.542912	526	2	524	4	528	0.00757576	0.00756144	2	0.99	401.998	0.00213315	401.996	0.00426629	402	1.06127e-05	1.12937e-05
	0.33	0.532265	527	2	525	4	529	0.00756144	0.00756144	2	0.99	402.998	0.00213875	402.996	0.0042775	403	1.06142e-05	1.12937e-05
	0.32	0.52137	527	3	524	6	530	0.0113208	0.0112994	2	0.99	403.998	0.00214436	403.996	0.00428872	404	1.06156e-05	1.12937e-05
	0.31	0.510221	528	3	525	6	531	0.0112994	0.0112994	2	0.99	404.998	0.00214997	404.996	0.00429993	405	1.06171e-05	1.12937e-05
	0.3	0.498813	529	4	525	8	533	0.0150094	0.0148148	2	0.99	405.998	0.00215558	405.996	0.00431115	406	1.06186e-05	1.12937e-05
	0.29	0.487139	530	4	526	8	534	0.0149813	0.0148148	2	0.99	406.998	0.00216119	406.996	0.00432238	407	1.06201e-05	1.12937e-05
	0.28	0.475193	531	4	527	8	535	0.0149533	0.0148148	2	0.99	407.998	0.0021668	407.996	0.0043336	408	1.06216e-05	1.12937e-05
	0.27	0.462968	534	4	530	8	538	0.0148699	0.0148148	2	0.99	408.998	0.00217242	408.996	0.00434483	409	1.06231e-05	1.12937e-05
	0.26	0.450459	535	4	531	8	539	0.0148423	0.0148148	2	0.99	409.998	0.00217803	409.996	0.00435607	410	1.06246e-05	1.12937e-05
	0.25	0.437659	536	4	532	8	540	0.0148148	0.0148148	2	0.99	410.998	0.00218365	410.996	0.0043673	411	1.0626e-05	1.12937e-05
	0.24	0.42456	536	5	531	10	541	0.0184843	0.0183486	2	0.99	411.998	0.00218927	411.996	0.00437854	412	1.06275e-05	1.12937e-05
	0.23	0.411156	540	5	535	10	545	0.0183486	0.0183486	2	0.99	412.998	0.00219489	412.996	0.00438978	413	1.0629e-05	1.12937e-05
	0.22	0.39744	540	6	534	12	546	0.021978	0.021978	2	0.99	413.998	0.00220051	413.996	0.00440103	414	1.06305e-05	1.12937e-05
	0.21	0.383405	540	7	533	14	547	0.0255941	0.0255474	2	0.99	414.998	0.00220614	414.996	0.00441227	415	1.0632e-05	1.12937e-05
	0.2	0.369043	541	7	534	14	548	0.0255474	0.0255474	2	0.99	415.998	0.00221176	415.996	0.00442353	416	1.06335e-05	1.12937e-05
	0.18	0.339307	544	9	535	18	553	0.0325497	0.0315789	2	0.99	416.998	0.00221739	416.996	0.00443478	417	1.0635e-05	1.12937e-05
	0.17	0.323917	548	9	539	18	557	0.032316	0.0315789	2	0.99	417.998	0.00222302	417.996	0.00444604	418	1.06365e-05	1.12937e-05
	0.16	0.308169	551	9	542	18	560	0.0321429	0.0315789	2	0.99	418.998	0.00222865	418.996	0.0044573	419	1.06379e-05	1.12937e-05
	0.15	0.292054	555	9	546	18	564	0.0319149	0.0315789	2	0.99	419.998	0.00223428	419.996	0.00446856	420	1.06394e-05	1.12937e-05
	0.14	0.275564	558	9	549	18	567	0.031746	0.0315789	2	0.99	420.998	0.00223991	420.996	0.00447983	421	1.06409e-05	1.12937e-05
	0.13	0.25869	561	9	552	18	570	0.0315789	0.0315789	2	0.99	421.998	0.00224555	421.996	0.00449109	422	1.06424e-05	1.12937e-05
	0.12	0.241422	566	10	556	20	576	0.0347222	0.0343053	2	0.99	422.998	0.00225118	422.995	0.00450237	423	1.06439e-05	1.12937e-05
	0.11	0.223753	570	10	560	20	580	0.0344828	0.0343053	2	0.99	423.998	0.00225682	423.995	0.00451364	424	1.06454e-05	1.12937e-05
	0.1	0.205672	573	10	563	20	583	0.0343053	0.0343053	2	0.99	424.998	0.00226246	424.995	0.00452492	425	1.06469e-05	1.12937e-05
	0.09	0.187169	574	13	561	26	587	0.044293	0.044293	2	0.99	425.998	0.0022681	425.995	0.0045362	426	1.06484e-05	1.12937e-05
	0.08	0.168236	576	15	561	30	591	0.0507614	0.0507614	2	0.99	426.998	0.00227374	426.995	0.00454749	427	1.06499e-05	1.12937e-05
	0.07	0.148862	586	21	565	42	607	0.0691928	0.0691928	2	0.99	427.998	0.00227939	427.995	0.00455877	428	1.06513e-05	1.12937e-05
	0.06	0.129036	593	24	569	48	617	0.0777958	0.0777958	2	0.99	428.998	0.00228503	428.995	0.00457006	429	1.06528e-05	1.12937e-05
	0.05	0.108749	600	32	568	64	632	0.101266	0.101266	2	0.99	429.998	0.00229068	429.995	0.00458136	430	1.06543e-05	1.12937e-05
										2	0.99	430.998	0.00229633	430.995	0.00459266	431	1.06558e-05	1.12937e-05
										2	0.99	431.998	0.00230198	431.995	0.00460396	432	1.06573e-05	1.12937e-05
										2	0.99	432.998	0.00230763	432.995	0.00461526	433	1.06588e-05	1.12937e-05
										2	0.99	433.998	0.00231328	433.995	0.00462656	434	1.06603e-05	1.12937e-05
										2	0.99	434.998	0.00231894	434.995	0.00463787	435	1.06618e-05	1.12937e-05
										2	0.99	435.998	0.00232459	435.995	0.00464919	436	1.06633e-05	1.12937e-05
										2	0.99	436.998	0.00233025	436.995	0.0046605	437	1.06648e-05	1.12937e-05
										2	0.99	437.998	0.00233591	437.995	0.00467182	438	1.06663e-05	1.12937e-05
										2	0.99	438.998	0.00234157	438.995	0.00468314	439	1.06677e-05	1.12937e-05
										2	0.99	439.998	0.00234723	439.995	0.00469446	440	1.06692e-05	1.12937e-05
										2	0.99	440.998	0.0023529	440.995	0.00470579	441	1.06707e-05	1.12937e-05
										2	0.99	441.998	0.00235856	441.995	0.00471712	442	1.06722e-05	1.12937e-05
										2	0.99	442.998	0.00236423	442.995	0.00472846	443	1.06737e-05	1.12937e-05
										2	0.99	443.998	0.0023699	443.995	0.00473979	444	1.06752e-05	1.12937e-05
										2	0.99	444.998	0.00237557	444.995	0.00475113	445	1.06767e-05	1.12937e-05
										2	0.99	445.998	0.00238124	445.995	0.00476248	446	1.06782e-05	1.12937e-05
										2	0.99	446.998	0.00238691	446.995	0.00477382	447	1.06797e-05	1.12937e-05
										2	0.99	447.998	0.00239259	447.995	0.00478517	448	1.06812e-05	1.12937e-05
										2	0.99	448.998	0.00239826	448.995	0.00479652	449	1.06827e-05	1.12937e-05
										2	0.99	449.998	0.00240394	449.995	0.00480788	450	1.06842e-05	1.12937e-05
										2	0.99	450.998	0.00240962	450.995	0.00481924	451	1.06857e-05	1.12937e-05
										2	0.99	451.998	0.0024153	451.995	0.0048306	452	1.06872e-05	1.12937e-05
										2	0.99	452.998	0.00242098	452.995	0.00484196	453	1.06887e-05	1.12937e-05
										2	0.99	453.998	0.00242667	453.995	0.00485333	454	1.06902e-05	1.12937e-05
										2	0.99	454.998	0.00243235	454.995	0.0048647	455	1.06917e-05	1.12937e-05
										2	0.99	455.998	0.00243804	455.995	0.00487608	456	1.06931e-05	1.12937e-05
										2	0.99	456.998	0.00244373	456.995	0.00488745	457	1.06946e-05	1.12937e-05
										2	0.99	457.998	0.00244942	457.995	0.00489883	458	1.06961e-05	1.12937e-05
										2	0.99	458.998	0.00245511	458.995	0.00491022	459	1.06976e-05	1.12937e-05
										1.82	0.984864	459.998	0.0024608	459.995	0.0049216	460	1.06991e-05	1.13861e-05
										1.81	0.984512	460.998	0.0024665	460.995	0.00493299	461	1.07006e-05	1.13908e-05
										1.81	0.984512	461.998	0.00247219	461.995	0.00494438	462	1.07021e-05	1.13908e-05
										1.8	0.984151	462.998	0.00247789	462.995	0.00495578	463	1.07036e-05	1.1397e-05
										1.8	0.984151	463.998	0.00248359	463.995	0.00496718	464	1.07051e-05	1.1397e-05
										1.69	0.979583	464.998	0.00248929	464.995	0.00497858	465	1.07066e-05	1.14016e-05
										1.66	0.978122	465.998	0.00249499	465.995	0.00498998	466	1.07081e-05	1.14047e-05
										1.55	0.971816	466.997	0.0025007	466.995	0.00500139	467	1.07096e-05	1.14093e-05
										1.55	0.971816	467.997	0.0025064	467.995	0.0050128	468	1.07111e-05	1.14093e-05
										1.54	0.97116	468.997	0.00251211	468.995	0.00502422	469	1.07126e-05	1.1414e-05
										1.52	0.9698	469.997	0.00251782	469.995	0.00503563	470	1.07141e-05	1.14186e-05
										1.52	0.9698	470.997	0.00252353	470.995	0.00504705	471	1.07156e-05	1.14186e-05
										1.5	0.968377	471.997	0.00252924	471.995	0.00505848	472	1.07171e-05	1.14233e-05
										1.49	0.967641	472.997	0.00253495	472.995	0.0050699	473	1.07186e-05	1.14264e-05
										1.42	0.961981	473.997	0.00254067	473.995	0.00508133	474	1.07201e-05	1.14295e-05
										1.36	0.956348	474.997	0.00254638	474.995	0.00509276	475	1.07216e-05	1.14341e-05
										1.36	0.956348	475.997	0.0025521	475.995	0.0051042	476	1.07231e-05	1.14341e-05
										1.34	0.954291	476.997	0.00255782	476.995	0.00511564	477	1.07246e-05	1.14387e-05
										1.33	0.953226	477.997	0.00256354	477.995	0.00512708	478	1.07261e-05	1.14434e-05
										1.33	0.953226	478.997	0.00256926	478.995	0.00513853	479	1.07276e-05	1.14434e-05
										1.3	0.949881	479.997	0.00257499	479.995	0.00514997	480	1.07291e-05	1.14481e-05
										1.29	0.948714	480.997	0.00258071	480.995	0.00516143	481	1.07306e-05	1.14527e-05
										1.29	0.948714	481.997	0.00258644	481.995	0.00517288	482	1.07321e-05	1.14527e-05
										1.26	0.945046	482.997	0.00259217	482.995	0.00518434	483	1.07336e-05	1.14574e-05
										1.2	0.936904	483.997	0.0025979	483.995	0.0051958	484	1.07351e-05	1.14605e-05
										1.19	0.935435	484.997	0.00260363	484.995	0.00520726	485	1.07366e-05	1.14636e-05
										1.18	0.933931	485.997	0.00260936	485.995	0.00521873	486	1.07381e-05	1.14667e-05
										1.17	0.932392	486.997	0.0026151	486.995	0.0052302	487	1.07396e-05	1.14698e-05
										1.09	0.918717	487.997	0.00262084	487.995	0.00524167	488	1.07411e-05	1.14729e-05
										1.06	0.912904	488.997	0.00262657	488.995	0.00525315	489	1.07426e-05	1.1476e-05
										1.05	0.910875	489.997	0.00263231	489.995	0.00526463	490	1.07441e-05	1.14791e-05
										0.97	0.892848	490.997	0.00263805	490.995	0.00527611	491	1.07456e-05	1.14822e-05
										0.96	0.890352	491.997	0.0026438	491.995	0.00528759	492	1.07471e-05	1.14853e-05
										0.92	0.879774	492.997	0.00264954	492.995	0.00529908	493	1.07486e-05	1.14884e-05
										0.87	0.865104	493.997	0.00265529	493.995	0.00531057	494	1.07501e-05	1.14915e-05
										0.86	0.861962	494.997	0.00266103	494.995	0.00532207	495	1.07517e-05	1.14947e-05
										0.84	0.855456	495.997	0.00266678	495.995	0.00533357	496	1.07532e-05	1.14978e-05
										0.82	0.848644	496.997	0.00267253	496.995	0.00534507	497	1.07547e-05	1.15009e-05
										0.79	0.837819	497.997	0.00267829	497.995	0.00535657	498	1.07562e-05	1.1504e-05
										0.75	0.822172	498.997	0.00268404	498.995	0.00536808	499	1.07577e-05	1.15071e-05
										0.74	0.81803	499.997	0.00268979	499.995	0.00537959	500	1.07592e-05	1.15102e-05
										0.73	0.813791	500.997	0.00269555	500.995	0.0053911	501	1.07607e-05	1.15133e-05
										0.68	0.79107	501.997	0.00270131	501.995	0.00540262	502	1.07622e-05	1.1518e-05
										0.68	0.79107	502.997	0.00270707	502.995	0.00541414	503	1.07637e-05	1.1518e-05
										0.66	0.781224	503.997	0.00271283	503.995	0.00542566	504	1.07652e-05	1.15228e-05
										0.63	0.765577	504.997	0.00271859	504.995	0.00543719	505	1.07667e-05	1.15283e-05
										0.63	0.765577	505.997	0.00272436	505.995	0.00544872	506	1.07682e-05	1.15283e-05
										0.62	0.760117	506.997	0.00273013	506.995	0.00546026	507	1.07697e-05	1.15405e-05
										0.61	0.754529	507.997	0.00273592	507.995	0.00547183	508	1.07713e-05	1.15729e-05
										0.6	0.748811	508.997	0.00274178	508.995	0.00548356	509	1.07732e-05	1.171e-05
										0.53	0.704879	509.997	0.00274799	509.995	0.00549598	510	1.07764e-05	1.32638e-05
										0.53	0.704879	510.997	0.00275583	510.994	0.00551166	511	1.0786e-05	1.32638e-05
										0.52	0.698005	511.997	0.00277154	511.994	0.00554307	512	1.08263e-05	2.94823e-05
										0.49	0.676406	512.997	0.00282584	512.994	0.00565169	513	1.10169e-05	9.89987e-05
										0.48	0.668869	513.997	0.00307267	513.994	0.00614534	514	1.19559e-05	0.000445101
										0.46	0.653263	514.996	0.00428885	514.991	0.0085777	515	1.66557e-05	0.00488882
										0.46	0.653263	515.99	0.010273	515.979	0.020546	516	3.98177e-05	0.00488882
										0.45	0.645187	516.964	0.0361377	516.928	0.0722755	517	0.000139798	0.0915138
										0.45	0.645187	517.89	0.110165	517.78	0.22033	518	0.000425347	0.0915138
										0.43	0.628465	518.77	0.230247	518.54	0.460493	519	0.000887271	0.265837
										0.43	0.628465	519.631	0.368689	519.263	0.737378	520	0.00141804	0.265837
										0.42	0.619811	520.488	0.512477	519.975	1.02495	521	0.00196728	0.287767
										0.41	0.610955	521.341	0.658555	520.683	1.31711	522	0.0025232	0.292192
										0.39	0.59262	522.194	0.806347	521.387	1.61269	523	0.00308354	0.295589
										0.37	0.57342	523.044	0.955756	522.088	1.91151	524	0.00364792	0.300425
										0.37	0.57342	523.893	1.10677	522.786	2.21355	525	0.00421628	0.300425
										0.35	0.553316	524.741	1.25941	523.481	2.51881	526	0.00478862	0.30689
										0.35	0.553316	525.586	1.41367	524.173	2.82733	527	0.00536496	0.30689
										0.34	0.542912	526.43	1.56956	524.861	3.13913	528	0.00594532	0.311792
										0.33	0.532265	527.273	1.72711	525.546	3.45421	529	0.00652971	0.315087
										0.32	0.52137	528.114	1.88631	526.227	3.77262	530	0.00711815	0.318403
										0.31	0.510221	528.953	2.04718	526.906	4.09436	531	0.00771066	0.321741
										0.3	0.498813	529.79	2.20973	527.581	4.41946	532	0.00830726	0.326787
										0.3	0.498813	530.626	2.37397	528.252	4.74794	533	0.00890796	0.326787
										0.29	0.487139	531.46	2.53991	528.92	5.07982	534	0.00951278	0.331881
										0.28	0.475193	532.292	2.70756	529.585	5.41513	535	0.0101217	0.335304
										0.27	0.462968	533.123	2.87694	530.246	5.75388	536	0.0107348	0.342215
										0.27	0.462968	533.952	3.04805	530.904	6.09609	537	0.0113521	0.342215
										0.27	0.462968	534.779	3.2209	531.558	6.4418	538	0.0119736	0.342215
										0.26	0.450459	535.604	3.3955	532.209	6.79101	539	0.0125993	0.349211
										0.25	0.437659	536.428	3.57188	532.856	7.14375	540	0.0132292	0.352741
										0.24	0.42456	537.25	3.75002	533.5	7.50005	541	0.0138633	0.356293
										0.23	0.411156	538.07	3.92996	534.14	7.85991	542	0.0145017	0.365267
										0.23	0.411156	538.888	4.11169	534.777	8.22338	543	0.0151443	0.365267
										0.23	0.411156	539.705	4.29523	535.41	8.59045	544	0.0157913	0.365267
										0.23	0.411156	540.519	4.48059	536.039	8.96117	545	0.0164425	0.365267
										0.22	0.39744	541.332	4.66777	536.664	9.33555	546	0.0170981	0.374376
										0.21	0.383405	542.143	4.8568	537.286	9.71361	547	0.017758	0.378057
										0.2	0.369043	542.952	5.04768	537.905	10.0954	548	0.0184222	0.38176
										0.18	0.339307	543.76	5.24043	538.519	10.4809	549	0.0190908	0.392999
										0.18	0.339307	544.565	5.43504	539.13	10.8701	550	0.0197638	0.392999
										0.18	0.339307	545.368	5.63154	539.737	11.2631	551	0.0204412	0.392999
										0.18	0.339307	546.17	5.82994	540.34	11.6599	552	0.021123	0.392999
										0.18	0.339307	546.97	6.03024	540.94	12.0605	553	0.0218092	0.392999
										0.17	0.323917	547.768	6.23245	541.535	12.4649	554	0.0224998	0.410222
										0.17	0.323917	548.563	6.4366	542.127	12.8732	555	0.0231949	0.410222
										0.17	0.323917	549.357	6.64268	542.715	13.2854	556	0.0238945	0.410222
										0.17	0.323917	550.149	6.85071	543.299	13.7014	557	0.0245986	0.410222
										0.16	0.308169	550.939	7.0607	543.879	14.1214	558	0.0253072	0.423921
										0.16	0.308169	551.727	7.27266	544.455	14.5453	559	0.0260203	0.423921
										0.16	0.308169	552.513	7.4866	545.027	14.9732	560	0.0267379	0.423921
										0.15	0.292054	553.297	7.70254	545.595	15.4051	561	0.02746	0.437886
										0.15	0.292054	554.08	7.92048	546.159	15.841	562	0.0281867	0.437886
										0.15	0.292054	554.86	8.14043	546.719	16.2809	563	0.028918	0.437886
										0.15	0.292054	555.638	8.3624	547.275	16.7248	564	0.0296539	0.437886
										0.14	0.275564	556.414	8.58642	547.827	17.1728	565	0.0303944	0.452116
										0.14	0.275564	557.188	8.81247	548.375	17.6249	566	0.0311395	0.452116
										0.14	0.275564	557.959	9.04059	548.919	18.0812	567	0.0318892	0.452116
										0.13	0.25869	558.729	9.27077	549.458	18.5415	568	0.0326436	0.464525
										0.13	0.25869	559.497	9.50304	549.994	19.0061	569	0.0334026	0.464525
										0.13	0.25869	560.263	9.73739	550.525	19.4748	570	0.0341663	0.464525
										0.12	0.241422	561.026	9.97384	551.052	19.9477	571	0.0349347	0.483505
										0.12	0.241422	561.788	10.2124	551.575	20.4248	572	0.0357077	0.483505
										0.12	0.241422	562.547	10.4531	552.094	20.9062	573	0.0364855	0.483505
										0.12	0.241422	563.304	10.6959	552.608	21.3918	574	0.037268	0.483505
										0.12	0.241422	564.059	10.9409	553.118	21.8818	575	0.0380552	0.483505
										0.12	0.241422	564.812	11.188	553.624	22.376	576	0.0388472	0.483505
										0.11	0.223753	565.563	11.4373	554.125	22.8746	577	0.039644	0.505108
										0.11	0.223753	566.311	11.6887	554.623	23.3775	578	0.0404455	0.505108
										0.11	0.223753	567.058	11.9424	555.115	23.8848	579	0.0412518	0.505108
										0.11	0.223753	567.802	12.1982	555.604	24.3965	580	0.0420629	0.505108
										0.1	0.205672	568.544	12.4563	556.087	24.9126	581	0.0428788	0.520553
										0.1	0.205672	569.283	12.7166	556.567	25.4332	582	0.0436996	0.520553
										0.1	0.205672	570.021	12.9791	557.042	25.9582	583	0.0445252	0.520553
										0.09	0.187169	570.756	13.2438	557.512	26.4877	584	0.0453556	0.536262
										0.09	0.187169	571.489	13.5108	557.978	27.0217	585	0.0461909	0.536262
										0.09	0.187169	572.22	13.7801	558.44	27.5602	586	0.0470311	0.536262
										0.09	0.187169	572.948	14.0516	558.897	28.1033	587	0.0478761	0.536262
										0.08	0.168236	573.675	14.3255	559.349	28.6509	588	0.0487261	0.55454
										0.08	0.168236	574.398	14.6016	559.797	29.2032	589	0.0495809	0.55454
										0.08	0.168236	575.12	14.88	560.24	29.76	590	0.0504407	0.55454
										0.08	0.168236	575.839	15.1607	560.679	30.3215	591	0.0513054	0.55454
										0.07	0.148862	576.556	15.4438	561.112	30.8876	592	0.0521751	0.601739
										0.07	0.148862	577.271	15.7292	561.542	31.4585	593	0.0530497	0.601739
										0.07	0.148862	577.983	16.017	561.966	32.034	594	0.0539292	0.601739
										0.07	0.148862	578.693	16.3071	562.386	32.6142	595	0.0548138	0.601739
										0.07	0.148862	579.4	16.5996	562.801	33.1992	596	0.0557033	0.601739
										0.07	0.148862	580.106	16.8945	563.211	33.7889	597	0.0565979	0.601739
										0.07	0.148862	580.808	17.1917	563.617	34.3834	598	0.0574974	0.601739
										0.07	0.148862	581.509	17.4914	564.017	34.9828	599	0.058402	0.601739
										0.07	0.148862	582.207	17.7935	564.413	35.5869	600	0.0593115	0.601739
										0.07	0.148862	582.902	18.098	564.804	36.1959	601	0.0602262	0.601739
										0.07	0.148862	583.595	18.4049	565.19	36.8098	602	0.0611459	0.601739
										0.07	0.148862	584.286	18.7143	565.571	37.4286	603	0.0620706	0.601739
										0.07	0.148862	584.974	19.0261	565.948	38.0522	604	0.0630004	0.601739
										0.07	0.148862	585.66	19.3404	566.319	38.6809	605	0.0639353	0.601739
										0.07	0.148862	586.343	19.6572	566.686	39.3144	606	0.0648753	0.601739
										0.07	0.148862	587.024	19.9765	567.047	39.953	607	0.0658204	0.601739
										0.06	0.129036	587.702	20.2983	567.403	40.5965	608	0.0667706	0.666293
										0.06	0.129036	588.377	20.6225	567.755	41.2451	609	0.0677259	0.666293
										0.06	0.129036	589.051	20.9493	568.101	41.8987	610	0.0686864	0.666293
										0.06	0.129036	589.721	21.2787	568.443	42.5573	611	0.0696519	0.666293
										0.06	0.129036	590.389	21.6105	568.779	43.2211	612	0.0706227	0.666293
										0.06	0.129036	591.055	21.945	569.11	43.8899	613	0.0715986	0.666293
										0.06	0.129036	591.718	22.282	569.436	44.5639	614	0.0725797	0.666293
										0.06	0.129036	592.378	22.6215	569.757	45.243	615	0.0735659	0.666293
										0.06	0.129036	593.036	22.9637	570.073	45.9273	616	0.0745573	0.666293
										0.06	0.129036	593.692	23.3084	570.383	46.6168	617	0.075554	0.666293
										0.05	0.108749	594.344	23.6557	570.689	47.3115	618	0.0765558	0.731734
										0.05	0.108749	594.994	24.0057	570.989	48.0114	619	0.0775628	0.731734
										0.05	0.108749	595.642	24.3583	571.283	48.7166	620	0.0785751	0.731734
										0.05	0.108749	596.287	24.7135	571.573	49.427	621	0.0795926	0.731734
										0.05	0.108749	596.929	25.0714	571.857	50.1427	622	0.0806153	0.731734
										0.05	0.108749	597.568	25.4319	572.136	50.8638	623	0.0816433	0.731734
										0.05	0.108749	598.205	25.7951	572.41	51.5901	624	0.0826765	0.731734
										0.05	0.108749	598.839	26.1609	572.678	52.3219	625	0.083715	0.731734
										0.05	0.108749	599.471	26.5295	572.941	53.059	626	0.0847588	0.731734
										0.05	0.108749	600.099	26.9007	573.199	53.8015	627	0.0858078	0.731734
										0.05	0.108749	600.725	27.2747	573.451	54.5494	628	0.0868621	0.731734
										0.05	0.108749	601.349	27.6514	573.697	55.3028	629	0.0879218	0.731734
										0.05	0.108749	601.969	28.0308	573.938	56.0616	630	0.0889867	0.731734
										0.05	0.108749	602.587	28.413	574.174	56.8259	631	0.0900569	0.731734
										0.05	0.108749	603.202	28.7979	574.404	57.5957	632	0.0911325	0.731734

## Sheet: Distinct Peptide Level Data
Distinct Peptide Level Data		Confidence Threshold	Forward	Reverse	Correct	Incorrect	Total	Global FDR	q-value		Fit Confidence Threshold	Fit Forward	Fit Reverse	Fit Correct	Fit Incorrect	Fit Total	Fit Global FDR	Fit Local FDR
		1	1618	0	1618	0	1618	0	0		1	1	2.16835e-08	1	4.3367e-08	1	4.3367e-08	4.33767e-08
		0.9999	1805	0	1805	0	1805	0	0		1	2	4.3367e-08	2	8.6734e-08	2	4.3367e-08	4.33767e-08
		0.9998	2210	0	2210	0	2210	0	0		1	3	6.50505e-08	3	1.30101e-07	3	4.3367e-08	4.33767e-08
		0.9997	2392	0	2392	0	2392	0	0		1	4	8.6734e-08	4	1.73468e-07	4	4.3367e-08	4.33767e-08
		0.9996	2464	0	2464	0	2464	0	0		1	5	1.08418e-07	5	2.16835e-07	5	4.3367e-08	4.33767e-08
		0.9995	2610	0	2610	0	2610	0	0		1	6	1.30101e-07	6	2.60202e-07	6	4.3367e-08	4.33767e-08
		0.9994	2784	0	2784	0	2784	0	0		1	7	1.51785e-07	7	3.03569e-07	7	4.3367e-08	4.33767e-08
		0.9993	2823	0	2823	0	2823	0	0		1	8	1.73468e-07	8	3.46936e-07	8	4.3367e-08	4.33767e-08
		0.9992	2899	0	2899	0	2899	0	0		1	9	1.95152e-07	9	3.90303e-07	9	4.33671e-08	4.33767e-08
		0.9991	2931	0	2931	0	2931	0	0		1	10	2.16835e-07	10	4.33671e-07	10	4.33671e-08	4.33767e-08
		0.999	2974	0	2974	0	2974	0	0		1	11	2.38519e-07	11	4.77038e-07	11	4.33671e-08	4.33767e-08
		0.9989	3011	0	3011	0	3011	0	0		1	12	2.60202e-07	12	5.20405e-07	12	4.33671e-08	4.33767e-08
		0.9988	3079	0	3079	0	3079	0	0		1	13	2.81886e-07	13	5.63772e-07	13	4.33671e-08	4.33767e-08
		0.9987	3119	0	3119	0	3119	0	0		1	14	3.0357e-07	14	6.07139e-07	14	4.33671e-08	4.33767e-08
		0.9986	3143	0	3143	0	3143	0	0		1	15	3.25253e-07	15	6.50506e-07	15	4.33671e-08	4.33767e-08
		0.9985	3184	0	3184	0	3184	0	0		1	16	3.46937e-07	16	6.93873e-07	16	4.33671e-08	4.33767e-08
		0.9984	3207	0	3207	0	3207	0	0		1	17	3.6862e-07	17	7.37241e-07	17	4.33671e-08	4.33767e-08
		0.9983	3251	0	3251	0	3251	0	0		1	18	3.90304e-07	18	7.80608e-07	18	4.33671e-08	4.33767e-08
		0.9982	3269	0	3269	0	3269	0	0		1	19	4.11988e-07	19	8.23975e-07	19	4.33671e-08	4.33767e-08
		0.9981	3293	0	3293	0	3293	0	0		1	20	4.33671e-07	20	8.67342e-07	20	4.33671e-08	4.33767e-08
		0.998	3320	0	3320	0	3320	0	0		1	21	4.55355e-07	21	9.1071e-07	21	4.33671e-08	4.33767e-08
		0.9979	3342	0	3342	0	3342	0	0		1	22	4.77038e-07	22	9.54077e-07	22	4.33671e-08	4.33767e-08
		0.9978	3361	0	3361	0	3361	0	0		1	23	4.98722e-07	23	9.97444e-07	23	4.33671e-08	4.33767e-08
		0.9977	3383	0	3383	0	3383	0	0		1	24	5.20406e-07	24	1.04081e-06	24	4.33671e-08	4.33767e-08
		0.9976	3395	0	3395	0	3395	0	0		1	25	5.42089e-07	25	1.08418e-06	25	4.33671e-08	4.33767e-08
		0.9975	3415	0	3415	0	3415	0	0		1	26	5.63773e-07	26	1.12755e-06	26	4.33672e-08	4.33767e-08
		0.9974	3426	0	3426	0	3426	0	0		1	27	5.85457e-07	27	1.17091e-06	27	4.33672e-08	4.33767e-08
		0.9973	3448	0	3448	0	3448	0	0		1	28	6.0714e-07	28	1.21428e-06	28	4.33672e-08	4.33767e-08
		0.9972	3458	0	3458	0	3458	0	0		1	29	6.28824e-07	29	1.25765e-06	29	4.33672e-08	4.33767e-08
		0.9971	3473	0	3473	0	3473	0	0		1	30	6.50508e-07	30	1.30102e-06	30	4.33672e-08	4.33767e-08
		0.997	3502	0	3502	0	3502	0	0		1	31	6.72191e-07	31	1.34438e-06	31	4.33672e-08	4.33767e-08
		0.9969	3520	0	3520	0	3520	0	0		1	32	6.93875e-07	32	1.38775e-06	32	4.33672e-08	4.33767e-08
		0.9968	3534	0	3534	0	3534	0	0		1	33	7.15559e-07	33	1.43112e-06	33	4.33672e-08	4.33767e-08
		0.9967	3548	0	3548	0	3548	0	0		1	34	7.37242e-07	34	1.47448e-06	34	4.33672e-08	4.33767e-08
		0.9966	3567	0	3567	0	3567	0	0		1	35	7.58926e-07	35	1.51785e-06	35	4.33672e-08	4.33767e-08
		0.9965	3585	0	3585	0	3585	0	0		1	36	7.8061e-07	36	1.56122e-06	36	4.33672e-08	4.33767e-08
		0.9964	3614	0	3614	0	3614	0	0		1	37	8.02294e-07	37	1.60459e-06	37	4.33672e-08	4.33767e-08
		0.9963	3639	0	3639	0	3639	0	0		1	38	8.23977e-07	38	1.64795e-06	38	4.33672e-08	4.33767e-08
		0.9962	3677	0	3677	0	3677	0	0		1	39	8.45661e-07	39	1.69132e-06	39	4.33672e-08	4.33767e-08
		0.9961	3691	0	3691	0	3691	0	0		1	40	8.67345e-07	40	1.73469e-06	40	4.33672e-08	4.33767e-08
		0.996	3715	0	3715	0	3715	0	0		1	41	8.89028e-07	41	1.77806e-06	41	4.33672e-08	4.33767e-08
		0.9959	3732	0	3732	0	3732	0	0		1	42	9.10712e-07	42	1.82142e-06	42	4.33672e-08	4.33767e-08
		0.9958	3746	0	3746	0	3746	0	0		1	43	9.32396e-07	43	1.86479e-06	43	4.33673e-08	4.33767e-08
		0.9957	3757	0	3757	0	3757	0	0		1	44	9.5408e-07	44	1.90816e-06	44	4.33673e-08	4.33767e-08
		0.9956	3773	0	3773	0	3773	0	0		1	45	9.75763e-07	45	1.95153e-06	45	4.33673e-08	4.33767e-08
		0.9955	3793	0	3793	0	3793	0	0		1	46	9.97447e-07	46	1.99489e-06	46	4.33673e-08	4.33767e-08
		0.9954	3803	0	3803	0	3803	0	0		1	47	1.01913e-06	47	2.03826e-06	47	4.33673e-08	4.33767e-08
		0.9953	3830	0	3830	0	3830	0	0		1	48	1.04081e-06	48	2.08163e-06	48	4.33673e-08	4.33767e-08
		0.9952	3841	0	3841	0	3841	0	0		1	49	1.0625e-06	49	2.125e-06	49	4.33673e-08	4.33767e-08
		0.9951	3853	0	3853	0	3853	0	0		1	50	1.08418e-06	50	2.16836e-06	50	4.33673e-08	4.33767e-08
		0.995	3860	0	3860	0	3860	0	0		1	51	1.10587e-06	51	2.21173e-06	51	4.33673e-08	4.33767e-08
		0.9949	3865	0	3865	0	3865	0	0		1	52	1.12755e-06	52	2.2551e-06	52	4.33673e-08	4.33767e-08
		0.9948	3879	0	3879	0	3879	0	0		1	53	1.14923e-06	53	2.29847e-06	53	4.33673e-08	4.33767e-08
		0.9947	3890	0	3890	0	3890	0	0		1	54	1.17092e-06	54	2.34184e-06	54	4.33673e-08	4.33767e-08
		0.9946	3897	0	3897	0	3897	0	0		1	55	1.1926e-06	55	2.3852e-06	55	4.33673e-08	4.33767e-08
		0.9945	3903	0	3903	0	3903	0	0		1	56	1.21429e-06	56	2.42857e-06	56	4.33673e-08	4.33767e-08
		0.9944	3919	0	3919	0	3919	0	0		1	57	1.23597e-06	57	2.47194e-06	57	4.33673e-08	4.33767e-08
		0.9943	3929	0	3929	0	3929	0	0		1	58	1.25765e-06	58	2.51531e-06	58	4.33673e-08	4.33767e-08
		0.9942	3943	0	3943	0	3943	0	0		1	59	1.27934e-06	59	2.55867e-06	59	4.33673e-08	4.33767e-08
		0.9941	3953	0	3953	0	3953	0	0		1	60	1.30102e-06	60	2.60204e-06	60	4.33674e-08	4.33767e-08
		0.994	3957	0	3957	0	3957	0	0		1	61	1.3227e-06	61	2.64541e-06	61	4.33674e-08	4.33767e-08
		0.9939	3964	0	3964	0	3964	0	0		1	62	1.34439e-06	62	2.68878e-06	62	4.33674e-08	4.33767e-08
		0.9938	3978	0	3978	0	3978	0	0		1	63	1.36607e-06	63	2.73214e-06	63	4.33674e-08	4.33767e-08
		0.9937	3994	0	3994	0	3994	0	0		1	64	1.38776e-06	64	2.77551e-06	64	4.33674e-08	4.33767e-08
		0.9936	4003	0	4003	0	4003	0	0		1	65	1.40944e-06	65	2.81888e-06	65	4.33674e-08	4.33767e-08
		0.9935	4008	0	4008	0	4008	0	0		1	66	1.43112e-06	66	2.86225e-06	66	4.33674e-08	4.33767e-08
		0.9934	4017	0	4017	0	4017	0	0		1	67	1.45281e-06	67	2.90562e-06	67	4.33674e-08	4.33767e-08
		0.9933	4036	0	4036	0	4036	0	0		1	68	1.47449e-06	68	2.94898e-06	68	4.33674e-08	4.33767e-08
		0.9932	4044	0	4044	0	4044	0	0		1	69	1.49618e-06	69	2.99235e-06	69	4.33674e-08	4.33767e-08
		0.9931	4064	0	4064	0	4064	0	0		1	70	1.51786e-06	70	3.03572e-06	70	4.33674e-08	4.33767e-08
		0.993	4073	0	4073	0	4073	0	0		1	71	1.53954e-06	71	3.07909e-06	71	4.33674e-08	4.33767e-08
		0.9929	4086	0	4086	0	4086	0	0		1	72	1.56123e-06	72	3.12245e-06	72	4.33674e-08	4.33767e-08
		0.9928	4096	0	4096	0	4096	0	0		1	73	1.58291e-06	73	3.16582e-06	73	4.33674e-08	4.33767e-08
		0.9927	4104	0	4104	0	4104	0	0		1	74	1.6046e-06	74	3.20919e-06	74	4.33674e-08	4.33767e-08
		0.9926	4110	0	4110	0	4110	0	0		1	75	1.62628e-06	75	3.25256e-06	75	4.33674e-08	4.33767e-08
		0.9925	4117	0	4117	0	4117	0	0		1	76	1.64796e-06	76	3.29593e-06	76	4.33675e-08	4.33767e-08
		0.9924	4126	0	4126	0	4126	0	0		1	77	1.66965e-06	77	3.33929e-06	77	4.33675e-08	4.33767e-08
		0.9923	4132	0	4132	0	4132	0	0		1	78	1.69133e-06	78	3.38266e-06	78	4.33675e-08	4.33767e-08
		0.9922	4138	0	4138	0	4138	0	0		1	79	1.71302e-06	79	3.42603e-06	79	4.33675e-08	4.33767e-08
		0.9921	4155	0	4155	0	4155	0	0		1	80	1.7347e-06	80	3.4694e-06	80	4.33675e-08	4.33767e-08
		0.992	4160	0	4160	0	4160	0	0		1	81	1.75638e-06	81	3.51277e-06	81	4.33675e-08	4.33767e-08
		0.9919	4162	0	4162	0	4162	0	0		1	82	1.77807e-06	82	3.55613e-06	82	4.33675e-08	4.33767e-08
		0.9918	4171	0	4171	0	4171	0	0		1	83	1.79975e-06	83	3.5995e-06	83	4.33675e-08	4.33767e-08
		0.9917	4181	0	4181	0	4181	0	0		1	84	1.82143e-06	84	3.64287e-06	84	4.33675e-08	4.33767e-08
		0.9916	4186	0	4186	0	4186	0	0		1	85	1.84312e-06	85	3.68624e-06	85	4.33675e-08	4.33767e-08
		0.9915	4190	0	4190	0	4190	0	0		1	86	1.8648e-06	86	3.72961e-06	86	4.33675e-08	4.33767e-08
		0.9914	4200	1	4199	2	4201	0.000476077	0.000427807		1	87	1.88649e-06	87	3.77297e-06	87	4.33675e-08	4.33767e-08
		0.9913	4206	1	4205	2	4207	0.000475398	0.000427807		1	88	1.90817e-06	88	3.81634e-06	88	4.33675e-08	4.33767e-08
		0.9912	4208	1	4207	2	4209	0.000475172	0.000427807		1	89	1.92986e-06	89	3.85971e-06	89	4.33675e-08	4.33767e-08
		0.9911	4215	1	4214	2	4216	0.000474383	0.000427807		1	90	1.95154e-06	90	3.90308e-06	90	4.33675e-08	4.33767e-08
		0.991	4220	1	4219	2	4221	0.000473821	0.000427807		1	91	1.97322e-06	91	3.94645e-06	91	4.33675e-08	4.33767e-08
		0.9909	4223	1	4222	2	4224	0.000473485	0.000427807		1	92	1.99491e-06	92	3.98981e-06	92	4.33675e-08	4.33767e-08
		0.9908	4232	1	4231	2	4233	0.000472478	0.000427807		1	93	2.01659e-06	93	4.03318e-06	93	4.33676e-08	4.33767e-08
		0.9907	4239	1	4238	2	4240	0.000471698	0.000427807		1	94	2.03828e-06	94	4.07655e-06	94	4.33676e-08	4.33767e-08
		0.9906	4242	1	4241	2	4243	0.000471365	0.000427807		1	95	2.05996e-06	95	4.11992e-06	95	4.33676e-08	4.33767e-08
		0.9905	4246	1	4245	2	4247	0.000470921	0.000427807		1	96	2.08164e-06	96	4.16329e-06	96	4.33676e-08	4.33767e-08
		0.9904	4254	1	4253	2	4255	0.000470035	0.000427807		1	97	2.10333e-06	97	4.20665e-06	97	4.33676e-08	4.33767e-08
		0.9903	4259	1	4258	2	4260	0.000469484	0.000427807		1	98	2.12501e-06	98	4.25002e-06	98	4.33676e-08	4.33767e-08
		0.9902	4264	1	4263	2	4265	0.000468933	0.000427807		1	99	2.1467e-06	99	4.29339e-06	99	4.33676e-08	4.33767e-08
		0.9901	4272	1	4271	2	4273	0.000468055	0.000427807		1	100	2.16838e-06	100	4.33676e-06	100	4.33676e-08	4.33767e-08
		0.99	4274	1	4273	2	4275	0.000467836	0.000427807		1	101	2.19006e-06	101	4.38013e-06	101	4.33676e-08	4.33767e-08
		0.9899	4287	1	4286	2	4288	0.000466418	0.000427807		1	102	2.21175e-06	102	4.4235e-06	102	4.33676e-08	4.33767e-08
		0.9898	4293	1	4292	2	4294	0.000465766	0.000427807		1	103	2.23343e-06	103	4.46686e-06	103	4.33676e-08	4.33767e-08
		0.9897	4306	1	4305	2	4307	0.00046436	0.000427807		1	104	2.25512e-06	104	4.51023e-06	104	4.33676e-08	4.33767e-08
		0.9896	4308	1	4307	2	4309	0.000464145	0.000427807		1	105	2.2768e-06	105	4.5536e-06	105	4.33676e-08	4.33767e-08
		0.9895	4314	1	4313	2	4315	0.000463499	0.000427807		1	106	2.29848e-06	106	4.59697e-06	106	4.33676e-08	4.33767e-08
		0.9894	4318	1	4317	2	4319	0.00046307	0.000427807		1	107	2.32017e-06	107	4.64034e-06	107	4.33676e-08	4.33767e-08
		0.9893	4320	1	4319	2	4321	0.000462856	0.000427807		1	108	2.34185e-06	108	4.68371e-06	108	4.33676e-08	4.33767e-08
		0.9892	4322	1	4321	2	4323	0.000462642	0.000427807		1	109	2.36354e-06	109	4.72707e-06	109	4.33676e-08	4.33767e-08
		0.9891	4323	1	4322	2	4324	0.000462535	0.000427807		1	110	2.38522e-06	110	4.77044e-06	110	4.33677e-08	4.33767e-08
		0.989	4326	1	4325	2	4327	0.000462214	0.000427807		1	111	2.40691e-06	111	4.81381e-06	111	4.33677e-08	4.33767e-08
		0.9889	4327	1	4326	2	4328	0.000462107	0.000427807		1	112	2.42859e-06	112	4.85718e-06	112	4.33677e-08	4.33767e-08
		0.9888	4331	1	4330	2	4332	0.000461681	0.000427807		1	113	2.45027e-06	113	4.90055e-06	113	4.33677e-08	4.33767e-08
		0.9887	4333	1	4332	2	4334	0.000461467	0.000427807		1	114	2.47196e-06	114	4.94392e-06	114	4.33677e-08	4.33767e-08
		0.9886	4335	1	4334	2	4336	0.000461255	0.000427807		1	115	2.49364e-06	115	4.98728e-06	115	4.33677e-08	4.33767e-08
		0.9885	4340	1	4339	2	4341	0.000460723	0.000427807		1	116	2.51533e-06	116	5.03065e-06	116	4.33677e-08	4.33767e-08
		0.9884	4344	1	4343	2	4345	0.000460299	0.000427807		1	117	2.53701e-06	117	5.07402e-06	117	4.33677e-08	4.33767e-08
		0.9883	4347	1	4346	2	4348	0.000459982	0.000427807		1	118	2.55869e-06	118	5.11739e-06	118	4.33677e-08	4.33767e-08
		0.9882	4350	1	4349	2	4351	0.000459664	0.000427807		1	119	2.58038e-06	119	5.16076e-06	119	4.33677e-08	4.33767e-08
		0.9881	4355	1	4354	2	4356	0.000459137	0.000427807		1	120	2.60206e-06	120	5.20413e-06	120	4.33677e-08	4.33767e-08
		0.988	4359	1	4358	2	4360	0.000458716	0.000427807		1	121	2.62375e-06	121	5.24749e-06	121	4.33677e-08	4.33767e-08
		0.9879	4363	1	4362	2	4364	0.000458295	0.000427807		1	122	2.64543e-06	122	5.29086e-06	122	4.33677e-08	4.33767e-08
		0.9878	4365	1	4364	2	4366	0.000458085	0.000427807		1	123	2.66712e-06	123	5.33423e-06	123	4.33677e-08	4.33767e-08
		0.9877	4369	1	4368	2	4370	0.000457666	0.000427807		1	124	2.6888e-06	124	5.3776e-06	124	4.33677e-08	4.33767e-08
		0.9876	4372	1	4371	2	4373	0.000457352	0.000427807		1	125	2.71048e-06	125	5.42097e-06	125	4.33677e-08	4.33767e-08
		0.9875	4375	1	4374	2	4376	0.000457038	0.000427807		1	126	2.73217e-06	126	5.46434e-06	126	4.33678e-08	4.33767e-08
		0.9874	4378	1	4377	2	4379	0.000456725	0.000427807		1	127	2.75385e-06	127	5.50771e-06	127	4.33678e-08	4.33767e-08
		0.9872	4379	1	4378	2	4380	0.000456621	0.000427807		1	128	2.77554e-06	128	5.55107e-06	128	4.33678e-08	4.33767e-08
		0.9871	4382	1	4381	2	4383	0.000456308	0.000427807		1	129	2.79722e-06	129	5.59444e-06	129	4.33678e-08	4.33767e-08
		0.987	4390	1	4389	2	4391	0.000455477	0.000427807		1	130	2.81891e-06	130	5.63781e-06	130	4.33678e-08	4.33767e-08
		0.9869	4397	1	4396	2	4398	0.000454752	0.000427807		1	131	2.84059e-06	131	5.68118e-06	131	4.33678e-08	4.33767e-08
		0.9867	4402	1	4401	2	4403	0.000454236	0.000427807		1	132	2.86227e-06	132	5.72455e-06	132	4.33678e-08	4.33767e-08
		0.9866	4404	1	4403	2	4405	0.00045403	0.000427807		1	133	2.88396e-06	133	5.76792e-06	133	4.33678e-08	4.33767e-08
		0.9865	4412	1	4411	2	4413	0.000453206	0.000427807		1	134	2.90564e-06	134	5.81129e-06	134	4.33678e-08	4.33767e-08
		0.9864	4415	1	4414	2	4416	0.000452899	0.000427807		1	135	2.92733e-06	135	5.85465e-06	135	4.33678e-08	4.33767e-08
		0.9863	4417	1	4416	2	4418	0.000452694	0.000427807		1	136	2.94901e-06	136	5.89802e-06	136	4.33678e-08	4.33767e-08
		0.9862	4420	1	4419	2	4421	0.000452386	0.000427807		1	137	2.9707e-06	137	5.94139e-06	137	4.33678e-08	4.33767e-08
		0.9861	4421	1	4420	2	4422	0.000452284	0.000427807		1	138	2.99238e-06	138	5.98476e-06	138	4.33678e-08	4.33767e-08
		0.986	4425	1	4424	2	4426	0.000451875	0.000427807		1	139	3.01406e-06	139	6.02813e-06	139	4.33678e-08	4.33767e-08
		0.9859	4426	1	4425	2	4427	0.000451773	0.000427807		1	140	3.03575e-06	140	6.0715e-06	140	4.33678e-08	4.33767e-08
		0.9858	4429	1	4428	2	4430	0.000451467	0.000427807		1	141	3.05743e-06	141	6.11487e-06	141	4.33678e-08	4.33767e-08
		0.9857	4431	1	4430	2	4432	0.000451264	0.000427807		1	142	3.07912e-06	142	6.15823e-06	142	4.33678e-08	4.33767e-08
		0.9856	4437	1	4436	2	4438	0.000450653	0.000427807		1	143	3.1008e-06	143	6.2016e-06	143	4.33679e-08	4.33767e-08
		0.9855	4439	1	4438	2	4440	0.00045045	0.000427807		1	144	3.12249e-06	144	6.24497e-06	144	4.33679e-08	4.33767e-08
		0.9854	4440	1	4439	2	4441	0.000450349	0.000427807		1	145	3.14417e-06	145	6.28834e-06	145	4.33679e-08	4.33767e-08
		0.9853	4441	1	4440	2	4442	0.000450248	0.000427807		1	146	3.16585e-06	146	6.33171e-06	146	4.33679e-08	4.33767e-08
		0.9852	4444	1	4443	2	4445	0.000449944	0.000427807		1	147	3.18754e-06	147	6.37508e-06	147	4.33679e-08	4.33767e-08
		0.9851	4449	1	4448	2	4450	0.000449438	0.000427807		1	148	3.20922e-06	148	6.41845e-06	148	4.33679e-08	4.33767e-08
		0.985	4452	1	4451	2	4453	0.000449135	0.000427807		1	149	3.23091e-06	149	6.46182e-06	149	4.33679e-08	4.33767e-08
		0.9849	4459	1	4458	2	4460	0.00044843	0.000427807		1	150	3.25259e-06	150	6.50518e-06	150	4.33679e-08	4.33767e-08
		0.9848	4460	1	4459	2	4461	0.00044833	0.000427807		1	151	3.27428e-06	151	6.54855e-06	151	4.33679e-08	4.33767e-08
		0.9847	4464	1	4463	2	4465	0.000447928	0.000427807		1	152	3.29596e-06	152	6.59192e-06	152	4.33679e-08	4.33767e-08
		0.9845	4470	1	4469	2	4471	0.000447327	0.000427807		1	153	3.31765e-06	153	6.63529e-06	153	4.33679e-08	4.33767e-08
		0.9843	4472	1	4471	2	4473	0.000447127	0.000427807		1	154	3.33933e-06	154	6.67866e-06	154	4.33679e-08	4.33767e-08
		0.9842	4477	1	4476	2	4478	0.000446628	0.000427807		1	155	3.36101e-06	155	6.72203e-06	155	4.33679e-08	4.33767e-08
		0.9841	4482	1	4481	2	4483	0.00044613	0.000427807		1	156	3.3827e-06	156	6.7654e-06	156	4.33679e-08	4.33767e-08
		0.984	4484	1	4483	2	4485	0.000445931	0.000427807		1	157	3.40438e-06	157	6.80877e-06	157	4.33679e-08	4.33767e-08
		0.9839	4488	1	4487	2	4489	0.000445534	0.000427807		1	158	3.42607e-06	158	6.85213e-06	158	4.33679e-08	4.33767e-08
		0.9838	4489	1	4488	2	4490	0.000445434	0.000427807		1	159	3.44775e-06	159	6.8955e-06	159	4.33679e-08	4.33767e-08
		0.9837	4492	1	4491	2	4493	0.000445137	0.000427807		1	160	3.46944e-06	160	6.93887e-06	160	4.3368e-08	4.33767e-08
		0.9835	4494	1	4493	2	4495	0.000444939	0.000427807		1	161	3.49112e-06	161	6.98224e-06	161	4.3368e-08	4.33767e-08
		0.9834	4497	1	4496	2	4498	0.000444642	0.000427807		1	162	3.51281e-06	162	7.02561e-06	162	4.3368e-08	4.33767e-08
		0.9833	4499	1	4498	2	4500	0.000444444	0.000427807		1	163	3.53449e-06	163	7.06898e-06	163	4.3368e-08	4.33767e-08
		0.9831	4501	1	4500	2	4502	0.000444247	0.000427807		1	164	3.55617e-06	164	7.11235e-06	164	4.3368e-08	4.33767e-08
		0.983	4503	1	4502	2	4504	0.00044405	0.000427807		1	165	3.57786e-06	165	7.15572e-06	165	4.3368e-08	4.33767e-08
		0.9829	4504	1	4503	2	4505	0.000443951	0.000427807		1	166	3.59954e-06	166	7.19909e-06	166	4.3368e-08	4.33767e-08
		0.9828	4506	1	4505	2	4507	0.000443754	0.000427807		1	167	3.62123e-06	167	7.24246e-06	167	4.3368e-08	4.33767e-08
		0.9827	4509	1	4508	2	4510	0.000443459	0.000427807		1	168	3.64291e-06	168	7.28582e-06	168	4.3368e-08	4.33767e-08
		0.9826	4513	1	4512	2	4514	0.000443066	0.000427807		1	169	3.6646e-06	169	7.32919e-06	169	4.3368e-08	4.33767e-08
		0.9825	4514	1	4513	2	4515	0.000442968	0.000427807		1	170	3.68628e-06	170	7.37256e-06	170	4.3368e-08	4.33767e-08
		0.9824	4518	1	4517	2	4519	0.000442576	0.000427807		1	171	3.70797e-06	171	7.41593e-06	171	4.3368e-08	4.33767e-08
		0.9823	4520	1	4519	2	4521	0.00044238	0.000427807		1	172	3.72965e-06	172	7.4593e-06	172	4.3368e-08	4.33767e-08
		0.9822	4523	1	4522	2	4524	0.000442087	0.000427807		1	173	3.75133e-06	173	7.50267e-06	173	4.3368e-08	4.33767e-08
		0.982	4529	1	4528	2	4530	0.000441501	0.000427807		1	174	3.77302e-06	174	7.54604e-06	174	4.3368e-08	4.33767e-08
		0.9819	4531	1	4530	2	4532	0.000441306	0.000427807		1	175	3.7947e-06	175	7.58941e-06	175	4.3368e-08	4.33767e-08
		0.9817	4532	1	4531	2	4533	0.000441209	0.000427807		1	176	3.81639e-06	176	7.63278e-06	176	4.33681e-08	4.33767e-08
		0.9816	4536	1	4535	2	4537	0.00044082	0.000427807		1	177	3.83807e-06	177	7.67615e-06	177	4.33681e-08	4.33767e-08
		0.9815	4537	1	4536	2	4538	0.000440723	0.000427807		1	178	3.85976e-06	178	7.71952e-06	178	4.33681e-08	4.33767e-08
		0.9814	4538	1	4537	2	4539	0.000440626	0.000427807		1	179	3.88144e-06	179	7.76288e-06	179	4.33681e-08	4.33767e-08
		0.9813	4543	1	4542	2	4544	0.000440141	0.000427807		1	180	3.90313e-06	180	7.80625e-06	180	4.33681e-08	4.33767e-08
		0.981	4545	1	4544	2	4546	0.000439947	0.000427807		1	181	3.92481e-06	181	7.84962e-06	181	4.33681e-08	4.33767e-08
		0.9809	4548	1	4547	2	4549	0.000439657	0.000427807		1	182	3.9465e-06	182	7.89299e-06	182	4.33681e-08	4.33767e-08
		0.9808	4549	1	4548	2	4550	0.00043956	0.000427807		1	183	3.96818e-06	183	7.93636e-06	183	4.33681e-08	4.33767e-08
		0.9807	4555	1	4554	2	4556	0.000438982	0.000427807		1	184	3.98987e-06	184	7.97973e-06	184	4.33681e-08	4.33767e-08
		0.9806	4556	1	4555	2	4557	0.000438885	0.000427807		1	185	4.01155e-06	185	8.0231e-06	185	4.33681e-08	4.33767e-08
		0.9805	4559	1	4558	2	4560	0.000438596	0.000427807		1	186	4.03323e-06	186	8.06647e-06	186	4.33681e-08	4.33767e-08
		0.9803	4563	1	4562	2	4564	0.000438212	0.000427807		1	187	4.05492e-06	187	8.10984e-06	187	4.33681e-08	4.33767e-08
		0.9801	4564	1	4563	2	4565	0.000438116	0.000427807		1	188	4.0766e-06	188	8.15321e-06	188	4.33681e-08	4.33767e-08
		0.98	4568	1	4567	2	4569	0.000437733	0.000427807		1	189	4.09829e-06	189	8.19658e-06	189	4.33681e-08	4.33767e-08
		0.9799	4570	1	4569	2	4571	0.000437541	0.000427807		1	190	4.11997e-06	190	8.23995e-06	190	4.33681e-08	4.33767e-08
		0.9798	4572	1	4571	2	4573	0.00043735	0.000427807		1	191	4.14166e-06	191	8.28331e-06	191	4.33681e-08	4.33767e-08
		0.9797	4574	1	4573	2	4575	0.000437158	0.000427807		1	192	4.16334e-06	192	8.32668e-06	192	4.33681e-08	4.33767e-08
		0.9795	4576	1	4575	2	4577	0.000436967	0.000427807		1	193	4.18503e-06	193	8.37005e-06	193	4.33682e-08	4.33767e-08
		0.9793	4581	1	4580	2	4582	0.000436491	0.000427807		1	194	4.20671e-06	194	8.41342e-06	194	4.33682e-08	4.33767e-08
		0.9792	4582	1	4581	2	4583	0.000436395	0.000427807		1	195	4.2284e-06	195	8.45679e-06	195	4.33682e-08	4.33767e-08
		0.9791	4583	1	4582	2	4584	0.0004363	0.000427807		1	196	4.25008e-06	196	8.50016e-06	196	4.33682e-08	4.33767e-08
		0.979	4585	1	4584	2	4586	0.00043611	0.000427807		1	197	4.27177e-06	197	8.54353e-06	197	4.33682e-08	4.33767e-08
		0.9789	4587	1	4586	2	4588	0.00043592	0.000427807		1	198	4.29345e-06	198	8.5869e-06	198	4.33682e-08	4.33767e-08
		0.9788	4588	1	4587	2	4589	0.000435825	0.000427807		1	199	4.31513e-06	199	8.63027e-06	199	4.33682e-08	4.33767e-08
		0.9787	4590	1	4589	2	4591	0.000435635	0.000427807		1	200	4.33682e-06	200	8.67364e-06	200	4.33682e-08	4.33767e-08
		0.9785	4595	1	4594	2	4596	0.000435161	0.000427807		1	201	4.3585e-06	201	8.71701e-06	201	4.33682e-08	4.33767e-08
		0.9784	4597	1	4596	2	4598	0.000434972	0.000427807		1	202	4.38019e-06	202	8.76038e-06	202	4.33682e-08	4.33767e-08
		0.9782	4602	1	4601	2	4603	0.000434499	0.000427807		1	203	4.40187e-06	203	8.80375e-06	203	4.33682e-08	4.33767e-08
		0.9781	4603	1	4602	2	4604	0.000434405	0.000427807		1	204	4.42356e-06	204	8.84712e-06	204	4.33682e-08	4.33767e-08
		0.978	4604	1	4603	2	4605	0.000434311	0.000427807		1	205	4.44524e-06	205	8.89049e-06	205	4.33682e-08	4.33767e-08
		0.9779	4607	1	4606	2	4608	0.000434028	0.000427807		1	206	4.46693e-06	206	8.93386e-06	206	4.33682e-08	4.33767e-08
		0.9778	4611	1	4610	2	4612	0.000433651	0.000427807		1	207	4.48861e-06	207	8.97722e-06	207	4.33682e-08	4.33767e-08
		0.9776	4612	1	4611	2	4613	0.000433557	0.000427807		1	208	4.5103e-06	208	9.02059e-06	208	4.33682e-08	4.33767e-08
		0.9775	4614	1	4613	2	4615	0.000433369	0.000427807		1	209	4.53198e-06	209	9.06396e-06	209	4.33682e-08	4.33767e-08
		0.9774	4617	1	4616	2	4618	0.000433088	0.000427807		1	210	4.55367e-06	210	9.10733e-06	210	4.33683e-08	4.33767e-08
		0.9772	4622	1	4621	2	4623	0.00043262	0.000427807		1	211	4.57535e-06	211	9.1507e-06	211	4.33683e-08	4.33767e-08
		0.9771	4624	1	4623	2	4625	0.000432432	0.000427807		1	212	4.59704e-06	212	9.19407e-06	212	4.33683e-08	4.33767e-08
		0.977	4626	1	4625	2	4627	0.000432246	0.000427807		1	213	4.61872e-06	213	9.23744e-06	213	4.33683e-08	4.33767e-08
		0.9768	4629	1	4628	2	4630	0.000431965	0.000427807		1	214	4.64041e-06	214	9.28081e-06	214	4.33683e-08	4.33767e-08
		0.9765	4632	1	4631	2	4633	0.000431686	0.000427807		1	215	4.66209e-06	215	9.32418e-06	215	4.33683e-08	4.33767e-08
		0.9764	4635	1	4634	2	4636	0.000431406	0.000427807		1	216	4.68378e-06	216	9.36755e-06	216	4.33683e-08	4.33767e-08
		0.9763	4636	1	4635	2	4637	0.000431313	0.000427807		1	217	4.70546e-06	217	9.41092e-06	217	4.33683e-08	4.33767e-08
		0.9761	4640	1	4639	2	4641	0.000430942	0.000427807		1	218	4.72714e-06	218	9.45429e-06	218	4.33683e-08	4.33767e-08
		0.976	4641	1	4640	2	4642	0.000430849	0.000427807		1	219	4.74883e-06	219	9.49766e-06	219	4.33683e-08	4.33767e-08
		0.9759	4643	1	4642	2	4644	0.000430663	0.000427807		1	220	4.77051e-06	220	9.54103e-06	220	4.33683e-08	4.33767e-08
		0.9758	4644	1	4643	2	4645	0.000430571	0.000427807		1	221	4.7922e-06	221	9.5844e-06	221	4.33683e-08	4.33767e-08
		0.9757	4646	1	4645	2	4647	0.000430385	0.000427807		1	222	4.81388e-06	222	9.62777e-06	222	4.33683e-08	4.33767e-08
		0.9756	4650	1	4649	2	4651	0.000430015	0.000427807		1	223	4.83557e-06	223	9.67114e-06	223	4.33683e-08	4.33767e-08
		0.9755	4652	1	4651	2	4653	0.00042983	0.000427807		1	224	4.85725e-06	224	9.71451e-06	224	4.33683e-08	4.33767e-08
		0.9754	4653	1	4652	2	4654	0.000429738	0.000427807		1	225	4.87894e-06	225	9.75788e-06	225	4.33683e-08	4.33767e-08
		0.9753	4655	1	4654	2	4656	0.000429553	0.000427807		1	226	4.90062e-06	226	9.80125e-06	226	4.33683e-08	4.33767e-08
		0.9751	4657	1	4656	2	4658	0.000429369	0.000427807		1	227	4.92231e-06	227	9.84462e-06	227	4.33684e-08	4.33767e-08
		0.975	4659	1	4658	2	4660	0.000429185	0.000427807		1	228	4.94399e-06	228	9.88799e-06	228	4.33684e-08	4.33767e-08
		0.9749	4662	1	4661	2	4663	0.000428908	0.000427807		1	229	4.96568e-06	229	9.93136e-06	229	4.33684e-08	4.33767e-08
		0.9748	4663	1	4662	2	4664	0.000428816	0.000427807		1	230	4.98736e-06	230	9.97473e-06	230	4.33684e-08	4.33767e-08
		0.9747	4665	1	4664	2	4666	0.000428633	0.000427807		1	231	5.00905e-06	231	1.00181e-05	231	4.33684e-08	4.33767e-08
		0.9746	4667	1	4666	2	4668	0.000428449	0.000427807		1	232	5.03073e-06	232	1.00615e-05	232	4.33684e-08	4.33767e-08
		0.9745	4671	1	4670	2	4672	0.000428082	0.000427807		1	233	5.05242e-06	233	1.01048e-05	233	4.33684e-08	4.33767e-08
		0.9743	4672	1	4671	2	4673	0.000427991	0.000427807		1	234	5.0741e-06	234	1.01482e-05	234	4.33684e-08	4.33767e-08
		0.9741	4674	1	4673	2	4675	0.000427807	0.000427807		1	235	5.09579e-06	235	1.01916e-05	235	4.33684e-08	4.33767e-08
		0.974	4679	2	4677	4	4681	0.000854518	0.000843882		1	236	5.11747e-06	236	1.02349e-05	236	4.33684e-08	4.33767e-08
		0.9738	4680	2	4678	4	4682	0.000854336	0.000843882		1	237	5.13916e-06	237	1.02783e-05	237	4.33684e-08	4.33767e-08
		0.9737	4682	2	4680	4	4684	0.000853971	0.000843882		1	238	5.16084e-06	238	1.03217e-05	238	4.33684e-08	4.33767e-08
		0.9735	4691	2	4689	4	4693	0.000852333	0.000843882		1	239	5.18253e-06	239	1.03651e-05	239	4.33684e-08	4.33767e-08
		0.9734	4693	2	4691	4	4695	0.00085197	0.000843882		1	240	5.20421e-06	240	1.04084e-05	240	4.33684e-08	4.33767e-08
		0.9733	4695	2	4693	4	4697	0.000851607	0.000843882		1	241	5.2259e-06	241	1.04518e-05	241	4.33684e-08	4.33767e-08
		0.9731	4696	2	4694	4	4698	0.000851426	0.000843882		1	242	5.24758e-06	242	1.04952e-05	242	4.33684e-08	4.33767e-08
		0.973	4697	2	4695	4	4699	0.000851245	0.000843882		1	243	5.26927e-06	243	1.05385e-05	243	4.33685e-08	4.33767e-08
		0.9729	4701	2	4699	4	4703	0.000850521	0.000843882		1	244	5.29095e-06	244	1.05819e-05	244	4.33685e-08	4.33767e-08
		0.9728	4706	2	4704	4	4708	0.000849618	0.000843882		1	245	5.31264e-06	245	1.06253e-05	245	4.33685e-08	4.33767e-08
		0.9727	4707	2	4705	4	4709	0.000849437	0.000843882		1	246	5.33432e-06	246	1.06686e-05	246	4.33685e-08	4.33767e-08
		0.9725	4710	2	4708	4	4712	0.000848896	0.000843882		1	247	5.35601e-06	247	1.0712e-05	247	4.33685e-08	4.33767e-08
		0.9724	4711	2	4709	4	4713	0.000848716	0.000843882		1	248	5.37769e-06	248	1.07554e-05	248	4.33685e-08	4.33767e-08
		0.9723	4717	2	4715	4	4719	0.000847637	0.000843882		1	249	5.39938e-06	249	1.07988e-05	249	4.33685e-08	4.33767e-08
		0.9722	4719	2	4717	4	4721	0.000847278	0.000843882		1	250	5.42106e-06	250	1.08421e-05	250	4.33685e-08	4.33767e-08
		0.972	4720	2	4718	4	4722	0.000847099	0.000843882		1	251	5.44275e-06	251	1.08855e-05	251	4.33685e-08	4.33767e-08
		0.9718	4721	2	4719	4	4723	0.000846919	0.000843882		1	252	5.46443e-06	252	1.09289e-05	252	4.33685e-08	4.33767e-08
		0.9717	4726	2	4724	4	4728	0.000846024	0.000843882		1	253	5.48612e-06	253	1.09722e-05	253	4.33685e-08	4.33767e-08
		0.9716	4727	2	4725	4	4729	0.000845845	0.000843882		1	254	5.5078e-06	254	1.10156e-05	254	4.33685e-08	4.33767e-08
		0.9715	4728	2	4726	4	4730	0.000845666	0.000843882		1	255	5.52949e-06	255	1.1059e-05	255	4.33685e-08	4.33767e-08
		0.9713	4732	2	4730	4	4734	0.000844951	0.000843882		1	256	5.55117e-06	256	1.11023e-05	256	4.33685e-08	4.33767e-08
		0.9711	4735	2	4733	4	4737	0.000844416	0.000843882		1	257	5.57286e-06	257	1.11457e-05	257	4.33685e-08	4.33767e-08
		0.9709	4738	2	4736	4	4740	0.000843882	0.000843882		1	258	5.59454e-06	258	1.11891e-05	258	4.33685e-08	4.33767e-08
		0.9708	4738	3	4735	6	4741	0.00126556	0.00126342		1	259	5.61623e-06	259	1.12325e-05	259	4.33685e-08	4.33767e-08
		0.9706	4739	3	4736	6	4742	0.00126529	0.00126342		1	260	5.63791e-06	260	1.12758e-05	260	4.33686e-08	4.33767e-08
		0.9705	4746	3	4743	6	4749	0.00126342	0.00126342		1	261	5.6596e-06	261	1.13192e-05	261	4.33686e-08	4.33767e-08
		0.9702	4748	4	4744	8	4752	0.0016835	0.00165494		1	262	5.68128e-06	262	1.13626e-05	262	4.33686e-08	4.33767e-08
		0.97	4751	4	4747	8	4755	0.00168244	0.00165494		1	263	5.70297e-06	263	1.14059e-05	263	4.33686e-08	4.33767e-08
		0.9699	4752	4	4748	8	4756	0.00168209	0.00165494		1	264	5.72465e-06	264	1.14493e-05	264	4.33686e-08	4.33767e-08
		0.9698	4755	4	4751	8	4759	0.00168103	0.00165494		1	265	5.74634e-06	265	1.14927e-05	265	4.33686e-08	4.33767e-08
		0.9697	4758	4	4754	8	4762	0.00167997	0.00165494		1	266	5.76802e-06	266	1.1536e-05	266	4.33686e-08	4.33767e-08
		0.9695	4759	4	4755	8	4763	0.00167961	0.00165494		1	267	5.78971e-06	267	1.15794e-05	267	4.33686e-08	4.33767e-08
		0.9693	4762	4	4758	8	4766	0.00167856	0.00165494		1	268	5.81139e-06	268	1.16228e-05	268	4.33686e-08	4.33767e-08
		0.9692	4764	4	4760	8	4768	0.00167785	0.00165494		1	269	5.83308e-06	269	1.16662e-05	269	4.33686e-08	4.33767e-08
		0.969	4767	4	4763	8	4771	0.0016768	0.00165494		1	270	5.85476e-06	270	1.17095e-05	270	4.33686e-08	4.33767e-08
		0.9688	4769	4	4765	8	4773	0.00167609	0.00165494		1	271	5.87645e-06	271	1.17529e-05	271	4.33686e-08	4.33767e-08
		0.9687	4770	4	4766	8	4774	0.00167574	0.00165494		1	272	5.89813e-06	272	1.17963e-05	272	4.33686e-08	4.33767e-08
		0.9686	4773	4	4769	8	4777	0.00167469	0.00165494		1	273	5.91982e-06	273	1.18396e-05	273	4.33686e-08	4.33767e-08
		0.9684	4778	4	4774	8	4782	0.00167294	0.00165494		1	274	5.9415e-06	274	1.1883e-05	274	4.33686e-08	4.33767e-08
		0.9683	4781	4	4777	8	4785	0.00167189	0.00165494		1	275	5.96319e-06	275	1.19264e-05	275	4.33686e-08	4.33767e-08
		0.9681	4784	4	4780	8	4788	0.00167084	0.00165494		1	276	5.98487e-06	276	1.19697e-05	276	4.33686e-08	4.33767e-08
		0.968	4785	4	4781	8	4789	0.00167049	0.00165494		1	277	6.00656e-06	277	1.20131e-05	277	4.33687e-08	4.33767e-08
		0.9679	4788	4	4784	8	4792	0.00166945	0.00165494		1	278	6.02824e-06	278	1.20565e-05	278	4.33687e-08	4.33767e-08
		0.9678	4792	4	4788	8	4796	0.00166806	0.00165494		1	279	6.04993e-06	279	1.20999e-05	279	4.33687e-08	4.33767e-08
		0.9677	4793	4	4789	8	4797	0.00166771	0.00165494		1	280	6.07161e-06	280	1.21432e-05	280	4.33687e-08	4.33767e-08
		0.9676	4794	4	4790	8	4798	0.00166736	0.00165494		1	281	6.0933e-06	281	1.21866e-05	281	4.33687e-08	4.33767e-08
		0.9675	4795	4	4791	8	4799	0.00166701	0.00165494		1	282	6.11498e-06	282	1.223e-05	282	4.33687e-08	4.33767e-08
		0.9674	4796	4	4792	8	4800	0.00166667	0.00165494		1	283	6.13667e-06	283	1.22733e-05	283	4.33687e-08	4.33767e-08
		0.9673	4797	4	4793	8	4801	0.00166632	0.00165494		1	284	6.15835e-06	284	1.23167e-05	284	4.33687e-08	4.33767e-08
		0.9672	4798	4	4794	8	4802	0.00166597	0.00165494		1	285	6.18004e-06	285	1.23601e-05	285	4.33687e-08	4.33767e-08
		0.967	4803	4	4799	8	4807	0.00166424	0.00165494		1	286	6.20173e-06	286	1.24035e-05	286	4.33687e-08	4.33767e-08
		0.9667	4805	4	4801	8	4809	0.00166355	0.00165494		1	287	6.22341e-06	287	1.24468e-05	287	4.33687e-08	4.33767e-08
		0.9666	4807	4	4803	8	4811	0.00166286	0.00165494		1	288	6.2451e-06	288	1.24902e-05	288	4.33687e-08	4.33767e-08
		0.9665	4810	4	4806	8	4814	0.00166182	0.00165494		1	289	6.26678e-06	289	1.25336e-05	289	4.33687e-08	4.33767e-08
		0.9664	4813	4	4809	8	4817	0.00166078	0.00165494		1	290	6.28847e-06	290	1.25769e-05	290	4.33687e-08	4.33767e-08
		0.9663	4814	4	4810	8	4818	0.00166044	0.00165494		1	291	6.31015e-06	291	1.26203e-05	291	4.33687e-08	4.33767e-08
		0.9662	4815	4	4811	8	4819	0.0016601	0.00165494		1	292	6.33184e-06	292	1.26637e-05	292	4.33687e-08	4.33767e-08
		0.966	4816	4	4812	8	4820	0.00165975	0.00165494		1	293	6.35352e-06	293	1.2707e-05	293	4.33688e-08	4.33767e-08
		0.9659	4818	4	4814	8	4822	0.00165906	0.00165494		1	294	6.37521e-06	294	1.27504e-05	294	4.33688e-08	4.33767e-08
		0.9657	4819	4	4815	8	4823	0.00165872	0.00165494		1	295	6.39689e-06	295	1.27938e-05	295	4.33688e-08	4.33767e-08
		0.9656	4820	4	4816	8	4824	0.00165837	0.00165494		1	296	6.41858e-06	296	1.28372e-05	296	4.33688e-08	4.33767e-08
		0.9654	4821	4	4817	8	4825	0.00165803	0.00165494		1	297	6.44026e-06	297	1.28805e-05	297	4.33688e-08	4.33767e-08
		0.9652	4823	4	4819	8	4827	0.00165734	0.00165494		1	298	6.46195e-06	298	1.29239e-05	298	4.33688e-08	4.33767e-08
		0.9651	4825	4	4821	8	4829	0.00165666	0.00165494		1	299	6.48363e-06	299	1.29673e-05	299	4.33688e-08	4.33767e-08
		0.9649	4826	4	4822	8	4830	0.00165631	0.00165494		1	300	6.50532e-06	300	1.30106e-05	300	4.33688e-08	4.33767e-08
		0.9646	4830	4	4826	8	4834	0.00165494	0.00165494		1	301	6.527e-06	301	1.3054e-05	301	4.33688e-08	4.33767e-08
		0.9645	4831	5	4826	10	4836	0.00206782	0.00205086		1	302	6.54869e-06	302	1.30974e-05	302	4.33688e-08	4.33767e-08
		0.9644	4832	5	4827	10	4837	0.0020674	0.00205086		1	303	6.57037e-06	303	1.31407e-05	303	4.33688e-08	4.33767e-08
		0.9641	4834	5	4829	10	4839	0.00206654	0.00205086		1	304	6.59206e-06	304	1.31841e-05	304	4.33688e-08	4.33767e-08
		0.964	4835	5	4830	10	4840	0.00206612	0.00205086		1	305	6.61375e-06	305	1.32275e-05	305	4.33688e-08	4.33767e-08
		0.9638	4836	5	4831	10	4841	0.00206569	0.00205086		1	306	6.63543e-06	306	1.32709e-05	306	4.33688e-08	4.33767e-08
		0.9636	4840	5	4835	10	4845	0.00206398	0.00205086		1	307	6.65712e-06	307	1.33142e-05	307	4.33688e-08	4.33767e-08
		0.9634	4841	5	4836	10	4846	0.00206356	0.00205086		1	308	6.6788e-06	308	1.33576e-05	308	4.33688e-08	4.33767e-08
		0.9633	4842	5	4837	10	4847	0.00206313	0.00205086		1	309	6.70049e-06	309	1.3401e-05	309	4.33688e-08	4.33767e-08
		0.9632	4843	5	4838	10	4848	0.00206271	0.00205086		1	310	6.72217e-06	310	1.34443e-05	310	4.33689e-08	4.33767e-08
		0.9631	4853	5	4848	10	4858	0.00205846	0.00205086		1	311	6.74386e-06	311	1.34877e-05	311	4.33689e-08	4.33767e-08
		0.963	4854	5	4849	10	4859	0.00205804	0.00205086		1	312	6.76554e-06	312	1.35311e-05	312	4.33689e-08	4.33767e-08
		0.9629	4856	5	4851	10	4861	0.00205719	0.00205086		1	313	6.78723e-06	313	1.35745e-05	313	4.33689e-08	4.33767e-08
		0.9627	4858	5	4853	10	4863	0.00205634	0.00205086		1	314	6.80891e-06	314	1.36178e-05	314	4.33689e-08	4.33767e-08
		0.9626	4859	5	4854	10	4864	0.00205592	0.00205086		1	315	6.8306e-06	315	1.36612e-05	315	4.33689e-08	4.33767e-08
		0.9624	4860	5	4855	10	4865	0.0020555	0.00205086		1	316	6.85228e-06	316	1.37046e-05	316	4.33689e-08	4.33767e-08
		0.9622	4862	5	4857	10	4867	0.00205465	0.00205086		1	317	6.87397e-06	317	1.37479e-05	317	4.33689e-08	4.33767e-08
		0.9621	4863	5	4858	10	4868	0.00205423	0.00205086		1	318	6.89566e-06	318	1.37913e-05	318	4.33689e-08	4.33767e-08
		0.962	4866	5	4861	10	4871	0.00205297	0.00205086		1	319	6.91734e-06	319	1.38347e-05	319	4.33689e-08	4.33767e-08
		0.9619	4868	5	4863	10	4873	0.00205212	0.00205086		1	320	6.93903e-06	320	1.38781e-05	320	4.33689e-08	4.33767e-08
		0.9618	4870	5	4865	10	4875	0.00205128	0.00205086		1	321	6.96071e-06	321	1.39214e-05	321	4.33689e-08	4.33767e-08
		0.9617	4871	5	4866	10	4876	0.00205086	0.00205086		1	322	6.9824e-06	322	1.39648e-05	322	4.33689e-08	4.33767e-08
		0.9613	4873	6	4867	12	4879	0.00245952	0.00244349		1	323	7.00408e-06	323	1.40082e-05	323	4.33689e-08	4.33767e-08
		0.9608	4874	6	4868	12	4880	0.00245902	0.00244349		1	324	7.02577e-06	324	1.40515e-05	324	4.33689e-08	4.33767e-08
		0.9605	4877	6	4871	12	4883	0.00245751	0.00244349		1	325	7.04745e-06	325	1.40949e-05	325	4.33689e-08	4.33767e-08
		0.9604	4880	6	4874	12	4886	0.002456	0.00244349		1	326	7.06914e-06	326	1.41383e-05	326	4.33689e-08	4.33767e-08
		0.9602	4881	6	4875	12	4887	0.00245549	0.00244349		1	327	7.09082e-06	327	1.41816e-05	327	4.3369e-08	4.33767e-08
		0.9601	4882	6	4876	12	4888	0.00245499	0.00244349		1	328	7.11251e-06	328	1.4225e-05	328	4.3369e-08	4.33767e-08
		0.9599	4883	6	4877	12	4889	0.00245449	0.00244349		1	329	7.13419e-06	329	1.42684e-05	329	4.3369e-08	4.33767e-08
		0.9598	4886	6	4880	12	4892	0.00245298	0.00244349		1	330	7.15588e-06	330	1.43118e-05	330	4.3369e-08	4.33767e-08
		0.9596	4887	6	4881	12	4893	0.00245248	0.00244349		1	331	7.17757e-06	331	1.43551e-05	331	4.3369e-08	4.33767e-08
		0.9594	4888	6	4882	12	4894	0.00245198	0.00244349		1	332	7.19925e-06	332	1.43985e-05	332	4.3369e-08	4.33767e-08
		0.9593	4889	6	4883	12	4895	0.00245148	0.00244349		1	333	7.22094e-06	333	1.44419e-05	333	4.3369e-08	4.33767e-08
		0.9592	4892	6	4886	12	4898	0.00244998	0.00244349		1	334	7.24262e-06	334	1.44852e-05	334	4.3369e-08	4.33767e-08
		0.9591	4893	6	4887	12	4899	0.00244948	0.00244349		1	335	7.26431e-06	335	1.45286e-05	335	4.3369e-08	4.33767e-08
		0.959	4894	6	4888	12	4900	0.00244898	0.00244349		1	336	7.28599e-06	336	1.4572e-05	336	4.3369e-08	4.33767e-08
		0.9588	4895	6	4889	12	4901	0.00244848	0.00244349		1	337	7.30768e-06	337	1.46154e-05	337	4.3369e-08	4.33767e-08
		0.9587	4897	6	4891	12	4903	0.00244748	0.00244349		1	338	7.32936e-06	338	1.46587e-05	338	4.3369e-08	4.33767e-08
		0.9585	4900	6	4894	12	4906	0.00244598	0.00244349		1	339	7.35105e-06	339	1.47021e-05	339	4.3369e-08	4.33767e-08
		0.9583	4901	6	4895	12	4907	0.00244549	0.00244349		1	340	7.37274e-06	340	1.47455e-05	340	4.3369e-08	4.33767e-08
		0.9582	4902	6	4896	12	4908	0.00244499	0.00244349		1	341	7.39442e-06	341	1.47888e-05	341	4.3369e-08	4.33767e-08
		0.958	4903	6	4897	12	4909	0.00244449	0.00244349		1	342	7.41611e-06	342	1.48322e-05	342	4.3369e-08	4.33767e-08
		0.9579	4905	6	4899	12	4911	0.00244349	0.00244349		1	343	7.43779e-06	343	1.48756e-05	343	4.3369e-08	4.33767e-08
		0.9578	4907	7	4900	14	4914	0.002849	0.00284206		1	344	7.45948e-06	344	1.4919e-05	344	4.33691e-08	4.33767e-08
		0.9576	4908	7	4901	14	4915	0.00284842	0.00284206		1	345	7.48116e-06	345	1.49623e-05	345	4.33691e-08	4.33767e-08
		0.9575	4909	7	4902	14	4916	0.00284784	0.00284206		1	346	7.50285e-06	346	1.50057e-05	346	4.33691e-08	4.33767e-08
		0.9573	4910	7	4903	14	4917	0.00284726	0.00284206		1	347	7.52453e-06	347	1.50491e-05	347	4.33691e-08	4.33767e-08
		0.957	4911	7	4904	14	4918	0.00284669	0.00284206		1	348	7.54622e-06	348	1.50924e-05	348	4.33691e-08	4.33767e-08
		0.9567	4912	7	4905	14	4919	0.00284611	0.00284206		1	349	7.56791e-06	349	1.51358e-05	349	4.33691e-08	4.33767e-08
		0.9566	4913	7	4906	14	4920	0.00284553	0.00284206		1	350	7.58959e-06	350	1.51792e-05	350	4.33691e-08	4.33767e-08
		0.9565	4915	7	4908	14	4922	0.00284437	0.00284206		1	351	7.61128e-06	351	1.52226e-05	351	4.33691e-08	4.33767e-08
		0.9562	4916	7	4909	14	4923	0.00284379	0.00284206		1	352	7.63296e-06	352	1.52659e-05	352	4.33691e-08	4.33767e-08
		0.9561	4918	7	4911	14	4925	0.00284264	0.00284206		1	353	7.65465e-06	353	1.53093e-05	353	4.33691e-08	4.33767e-08
		0.956	4919	7	4912	14	4926	0.00284206	0.00284206		1	354	7.67633e-06	354	1.53527e-05	354	4.33691e-08	4.33767e-08
		0.9558	4920	8	4912	16	4928	0.00324675	0.00319872		1	355	7.69802e-06	355	1.5396e-05	355	4.33691e-08	4.33767e-08
		0.9555	4921	8	4913	16	4929	0.00324609	0.00319872		1	356	7.7197e-06	356	1.54394e-05	356	4.33691e-08	4.33767e-08
		0.9554	4922	8	4914	16	4930	0.00324544	0.00319872		1	357	7.74139e-06	357	1.54828e-05	357	4.33691e-08	4.33767e-08
		0.9552	4923	8	4915	16	4931	0.00324478	0.00319872		1	358	7.76308e-06	358	1.55262e-05	358	4.33691e-08	4.33767e-08
		0.9551	4928	8	4920	16	4936	0.00324149	0.00319872		1	359	7.78476e-06	359	1.55695e-05	359	4.33691e-08	4.33767e-08
		0.9548	4929	8	4921	16	4937	0.00324083	0.00319872		1	360	7.80645e-06	360	1.56129e-05	360	4.33692e-08	4.33767e-08
		0.9547	4932	8	4924	16	4940	0.00323887	0.00319872		1	361	7.82813e-06	361	1.56563e-05	361	4.33692e-08	4.33767e-08
		0.9541	4937	8	4929	16	4945	0.00323559	0.00319872		1	362	7.84982e-06	362	1.56996e-05	362	4.33692e-08	4.33767e-08
		0.954	4938	8	4930	16	4946	0.00323494	0.00319872		1	363	7.8715e-06	363	1.5743e-05	363	4.33692e-08	4.33767e-08
		0.9537	4940	8	4932	16	4948	0.00323363	0.00319872		1	364	7.89319e-06	364	1.57864e-05	364	4.33692e-08	4.33767e-08
		0.9536	4941	8	4933	16	4949	0.00323298	0.00319872		1	365	7.91488e-06	365	1.58298e-05	365	4.33692e-08	4.33767e-08
		0.9532	4942	8	4934	16	4950	0.00323232	0.00319872		1	366	7.93656e-06	366	1.58731e-05	366	4.33692e-08	4.33767e-08
		0.9529	4944	8	4936	16	4952	0.00323102	0.00319872		1	367	7.95825e-06	367	1.59165e-05	367	4.33692e-08	4.33767e-08
		0.9528	4945	8	4937	16	4953	0.00323037	0.00319872		1	368	7.97993e-06	368	1.59599e-05	368	4.33692e-08	4.33767e-08
		0.9527	4947	8	4939	16	4955	0.00322906	0.00319872		1	369	8.00162e-06	369	1.60032e-05	369	4.33692e-08	4.33767e-08
		0.9526	4953	8	4945	16	4961	0.00322516	0.00319872		1	370	8.0233e-06	370	1.60466e-05	370	4.33692e-08	4.33767e-08
		0.9524	4954	8	4946	16	4962	0.00322451	0.00319872		1	371	8.04499e-06	371	1.609e-05	371	4.33692e-08	4.33767e-08
		0.9523	4955	8	4947	16	4963	0.00322386	0.00319872		1	372	8.06668e-06	372	1.61334e-05	372	4.33692e-08	4.33767e-08
		0.9522	4958	8	4950	16	4966	0.00322191	0.00319872		1	373	8.08836e-06	373	1.61767e-05	373	4.33692e-08	4.33767e-08
		0.9521	4959	8	4951	16	4967	0.00322126	0.00319872		1	374	8.11005e-06	374	1.62201e-05	374	4.33692e-08	4.33767e-08
		0.9517	4960	8	4952	16	4968	0.00322061	0.00319872		1	375	8.13173e-06	375	1.62635e-05	375	4.33692e-08	4.33767e-08
		0.9515	4961	8	4953	16	4969	0.00321996	0.00319872		1	376	8.15342e-06	376	1.63068e-05	376	4.33692e-08	4.33767e-08
		0.9512	4962	8	4954	16	4970	0.00321932	0.00319872		1	377	8.1751e-06	377	1.63502e-05	377	4.33693e-08	4.33767e-08
		0.9511	4966	8	4958	16	4974	0.00321673	0.00319872		1	378	8.19679e-06	378	1.63936e-05	378	4.33693e-08	4.33767e-08
		0.9507	4968	8	4960	16	4976	0.00321543	0.00319872		1	379	8.21848e-06	379	1.6437e-05	379	4.33693e-08	4.33767e-08
		0.9506	4969	8	4961	16	4977	0.00321479	0.00319872		1	380	8.24016e-06	380	1.64803e-05	380	4.33693e-08	4.33767e-08
		0.9505	4970	8	4962	16	4978	0.00321414	0.00319872		1	381	8.26185e-06	381	1.65237e-05	381	4.33693e-08	4.33767e-08
		0.9504	4971	8	4963	16	4979	0.0032135	0.00319872		1	382	8.28353e-06	382	1.65671e-05	382	4.33693e-08	4.33767e-08
		0.9503	4972	8	4964	16	4980	0.00321285	0.00319872		1	383	8.30522e-06	383	1.66104e-05	383	4.33693e-08	4.33767e-08
		0.9501	4973	8	4965	16	4981	0.00321221	0.00319872		1	384	8.3269e-06	384	1.66538e-05	384	4.33693e-08	4.33767e-08
		0.95	4974	8	4966	16	4982	0.00321156	0.00319872		1	385	8.34859e-06	385	1.66972e-05	385	4.33693e-08	4.33767e-08
		0.9498	4975	8	4967	16	4983	0.00321092	0.00319872		1	386	8.37028e-06	386	1.67406e-05	386	4.33693e-08	4.33767e-08
		0.9496	4979	8	4971	16	4987	0.00320834	0.00319872		1	387	8.39196e-06	387	1.67839e-05	387	4.33693e-08	4.33767e-08
		0.9492	4980	8	4972	16	4988	0.0032077	0.00319872		1	388	8.41365e-06	388	1.68273e-05	388	4.33693e-08	4.33767e-08
		0.9491	4982	8	4974	16	4990	0.00320641	0.00319872		1	389	8.43533e-06	389	1.68707e-05	389	4.33693e-08	4.33767e-08
		0.9488	4983	8	4975	16	4991	0.00320577	0.00319872		1	390	8.45702e-06	390	1.6914e-05	390	4.33693e-08	4.33767e-08
		0.9487	4985	8	4977	16	4993	0.00320449	0.00319872		1	391	8.47871e-06	391	1.69574e-05	391	4.33693e-08	4.33767e-08
		0.9486	4986	8	4978	16	4994	0.00320384	0.00319872		1	392	8.50039e-06	392	1.70008e-05	392	4.33693e-08	4.33767e-08
		0.9485	4987	8	4979	16	4995	0.0032032	0.00319872		1	393	8.52208e-06	393	1.70442e-05	393	4.33693e-08	4.33767e-08
		0.9483	4988	8	4980	16	4996	0.00320256	0.00319872		1	394	8.54376e-06	394	1.70875e-05	394	4.33694e-08	4.33767e-08
		0.948	4989	8	4981	16	4997	0.00320192	0.00319872		1	395	8.56545e-06	395	1.71309e-05	395	4.33694e-08	4.33767e-08
		0.9479	4990	8	4982	16	4998	0.00320128	0.00319872		1	396	8.58713e-06	396	1.71743e-05	396	4.33694e-08	4.33767e-08
		0.9477	4991	8	4983	16	4999	0.00320064	0.00319872		1	397	8.60882e-06	397	1.72176e-05	397	4.33694e-08	4.33767e-08
		0.9474	4993	8	4985	16	5001	0.00319936	0.00319872		1	398	8.63051e-06	398	1.7261e-05	398	4.33694e-08	4.33767e-08
		0.9472	4994	8	4986	16	5002	0.00319872	0.00319872		1	399	8.65219e-06	399	1.73044e-05	399	4.33694e-08	4.33767e-08
		0.947	4994	9	4985	18	5003	0.00359784	0.00355802		1	400	8.67388e-06	400	1.73478e-05	400	4.33694e-08	4.33767e-08
		0.9469	4995	9	4986	18	5004	0.00359712	0.00355802		1	401	8.69556e-06	401	1.73911e-05	401	4.33694e-08	4.33767e-08
		0.9468	4999	9	4990	18	5008	0.00359425	0.00355802		1	402	8.71725e-06	402	1.74345e-05	402	4.33694e-08	4.33767e-08
		0.9463	5000	9	4991	18	5009	0.00359353	0.00355802		1	403	8.73894e-06	403	1.74779e-05	403	4.33694e-08	4.33767e-08
		0.9461	5001	9	4992	18	5010	0.00359281	0.00355802		1	404	8.76062e-06	404	1.75212e-05	404	4.33694e-08	4.33767e-08
		0.9458	5006	9	4997	18	5015	0.00358923	0.00355802		1	405	8.78231e-06	405	1.75646e-05	405	4.33694e-08	4.33767e-08
		0.9456	5008	9	4999	18	5017	0.0035878	0.00355802		1	406	8.80399e-06	406	1.7608e-05	406	4.33694e-08	4.33767e-08
		0.9455	5009	9	5000	18	5018	0.00358709	0.00355802		1	407	8.82568e-06	407	1.76514e-05	407	4.33694e-08	4.33767e-08
		0.945	5010	9	5001	18	5019	0.00358637	0.00355802		1	408	8.84737e-06	408	1.76947e-05	408	4.33694e-08	4.33767e-08
		0.9449	5013	9	5004	18	5022	0.00358423	0.00355802		1	409	8.86905e-06	409	1.77381e-05	409	4.33694e-08	4.33767e-08
		0.9448	5014	9	5005	18	5023	0.00358352	0.00355802		1	410	8.89074e-06	410	1.77815e-05	410	4.33695e-08	4.33767e-08
		0.9447	5015	9	5006	18	5024	0.0035828	0.00355802		1	411	8.91242e-06	411	1.78248e-05	411	4.33695e-08	4.33767e-08
		0.9445	5018	9	5009	18	5027	0.00358066	0.00355802		1	412	8.93411e-06	412	1.78682e-05	412	4.33695e-08	4.33767e-08
		0.9444	5023	9	5014	18	5032	0.00357711	0.00355802		1	413	8.9558e-06	413	1.79116e-05	413	4.33695e-08	4.33767e-08
		0.9442	5025	9	5016	18	5034	0.00357569	0.00355802		1	414	8.97748e-06	414	1.7955e-05	414	4.33695e-08	4.33767e-08
		0.9441	5026	9	5017	18	5035	0.00357498	0.00355802		1	415	8.99917e-06	415	1.79983e-05	415	4.33695e-08	4.33767e-08
		0.944	5027	9	5018	18	5036	0.00357427	0.00355802		1	416	9.02085e-06	416	1.80417e-05	416	4.33695e-08	4.33767e-08
		0.9439	5028	9	5019	18	5037	0.00357356	0.00355802		1	417	9.04254e-06	417	1.80851e-05	417	4.33695e-08	4.33767e-08
		0.9437	5029	9	5020	18	5038	0.00357285	0.00355802		1	418	9.06423e-06	418	1.81285e-05	418	4.33695e-08	4.33767e-08
		0.9433	5030	9	5021	18	5039	0.00357214	0.00355802		1	419	9.08591e-06	419	1.81718e-05	419	4.33695e-08	4.33767e-08
		0.9432	5032	9	5023	18	5041	0.00357072	0.00355802		1	420	9.1076e-06	420	1.82152e-05	420	4.33695e-08	4.33767e-08
		0.9431	5034	9	5025	18	5043	0.0035693	0.00355802		1	421	9.12928e-06	421	1.82586e-05	421	4.33695e-08	4.33767e-08
		0.9429	5035	9	5026	18	5044	0.0035686	0.00355802		1	422	9.15097e-06	422	1.83019e-05	422	4.33695e-08	4.33767e-08
		0.9428	5036	9	5027	18	5045	0.00356789	0.00355802		1	423	9.17266e-06	423	1.83453e-05	423	4.33695e-08	4.33767e-08
		0.9423	5037	9	5028	18	5046	0.00356718	0.00355802		1	424	9.19434e-06	424	1.83887e-05	424	4.33695e-08	4.33767e-08
		0.9422	5038	9	5029	18	5047	0.00356648	0.00355802		1	425	9.21603e-06	425	1.84321e-05	425	4.33695e-08	4.33767e-08
		0.9421	5042	9	5033	18	5051	0.00356365	0.00355802		1	426	9.23771e-06	426	1.84754e-05	426	4.33695e-08	4.33767e-08
		0.942	5043	9	5034	18	5052	0.00356295	0.00355802		1	427	9.2594e-06	427	1.85188e-05	427	4.33696e-08	4.33767e-08
		0.9419	5047	9	5038	18	5056	0.00356013	0.00355802		1	428	9.28109e-06	428	1.85622e-05	428	4.33696e-08	4.33767e-08
		0.9418	5049	9	5040	18	5058	0.00355872	0.00355802		1	429	9.30277e-06	429	1.86055e-05	429	4.33696e-08	4.33767e-08
		0.9414	5050	9	5041	18	5059	0.00355802	0.00355802		1	430	9.32446e-06	430	1.86489e-05	430	4.33696e-08	4.33767e-08
		0.941	5050	10	5040	20	5060	0.00395257	0.00395257		1	431	9.34614e-06	431	1.86923e-05	431	4.33696e-08	4.33767e-08
		0.9408	5052	11	5041	22	5063	0.00434525	0.00431881		1	432	9.36783e-06	432	1.87357e-05	432	4.33696e-08	4.33767e-08
		0.9407	5053	11	5042	22	5064	0.00434439	0.00431881		1	433	9.38952e-06	433	1.8779e-05	433	4.33696e-08	4.33767e-08
		0.9406	5057	11	5046	22	5068	0.00434096	0.00431881		1	434	9.4112e-06	434	1.88224e-05	434	4.33696e-08	4.33767e-08
		0.9404	5058	11	5047	22	5069	0.00434011	0.00431881		1	435	9.43289e-06	435	1.88658e-05	435	4.33696e-08	4.33767e-08
		0.9399	5059	11	5048	22	5070	0.00433925	0.00431881		1	436	9.45457e-06	436	1.89091e-05	436	4.33696e-08	4.33767e-08
		0.9398	5060	11	5049	22	5071	0.00433839	0.00431881		1	437	9.47626e-06	437	1.89525e-05	437	4.33696e-08	4.33767e-08
		0.9397	5061	11	5050	22	5072	0.00433754	0.00431881		1	438	9.49795e-06	438	1.89959e-05	438	4.33696e-08	4.33767e-08
		0.9396	5062	11	5051	22	5073	0.00433668	0.00431881		1	439	9.51963e-06	439	1.90393e-05	439	4.33696e-08	4.33767e-08
		0.9394	5066	11	5055	22	5077	0.00433327	0.00431881		1	440	9.54132e-06	440	1.90826e-05	440	4.33696e-08	4.33767e-08
		0.939	5067	11	5056	22	5078	0.00433241	0.00431881		1	441	9.563e-06	441	1.9126e-05	441	4.33696e-08	4.33767e-08
		0.9387	5068	11	5057	22	5079	0.00433156	0.00431881		1	442	9.58469e-06	442	1.91694e-05	442	4.33696e-08	4.33767e-08
		0.9386	5070	11	5059	22	5081	0.00432986	0.00431881		1	443	9.60638e-06	443	1.92128e-05	443	4.33696e-08	4.33767e-08
		0.9385	5073	11	5062	22	5084	0.0043273	0.00431881		1	444	9.62806e-06	444	1.92561e-05	444	4.33697e-08	4.33767e-08
		0.9383	5074	11	5063	22	5085	0.00432645	0.00431881		1	445	9.64975e-06	445	1.92995e-05	445	4.33697e-08	4.33767e-08
		0.9381	5075	11	5064	22	5086	0.0043256	0.00431881		1	446	9.67144e-06	446	1.93429e-05	446	4.33697e-08	4.33767e-08
		0.9376	5076	11	5065	22	5087	0.00432475	0.00431881		1	447	9.69312e-06	447	1.93862e-05	447	4.33697e-08	4.33767e-08
		0.9375	5077	11	5066	22	5088	0.0043239	0.00431881		1	448	9.71481e-06	448	1.94296e-05	448	4.33697e-08	4.33767e-08
		0.9373	5078	11	5067	22	5089	0.00432305	0.00431881		1	449	9.73649e-06	449	1.9473e-05	449	4.33697e-08	4.33767e-08
		0.9372	5079	11	5068	22	5090	0.0043222	0.00431881		1	450	9.75818e-06	450	1.95164e-05	450	4.33697e-08	4.33767e-08
		0.937	5082	11	5071	22	5093	0.00431965	0.00431881		1	451	9.77987e-06	451	1.95597e-05	451	4.33697e-08	4.33767e-08
		0.9365	5083	11	5072	22	5094	0.00431881	0.00431881		1	452	9.80155e-06	452	1.96031e-05	452	4.33697e-08	4.33767e-08
		0.9364	5085	12	5073	24	5097	0.00470865	0.00469943		1	453	9.82324e-06	453	1.96465e-05	453	4.33697e-08	4.33767e-08
		0.9362	5087	12	5075	24	5099	0.00470681	0.00469943		1	454	9.84493e-06	454	1.96899e-05	454	4.33697e-08	4.33767e-08
		0.9356	5088	12	5076	24	5100	0.00470588	0.00469943		1	455	9.86661e-06	455	1.97332e-05	455	4.33697e-08	4.33767e-08
		0.9355	5089	12	5077	24	5101	0.00470496	0.00469943		1	456	9.8883e-06	456	1.97766e-05	456	4.33697e-08	4.33767e-08
		0.9354	5091	12	5079	24	5103	0.00470312	0.00469943		1	457	9.90998e-06	457	1.982e-05	457	4.33697e-08	4.33767e-08
		0.9348	5092	12	5080	24	5104	0.00470219	0.00469943		1	458	9.93167e-06	458	1.98633e-05	458	4.33697e-08	4.33767e-08
		0.9347	5095	12	5083	24	5107	0.00469943	0.00469943		1	459	9.95336e-06	459	1.99067e-05	459	4.33697e-08	4.33767e-08
		0.9345	5095	13	5082	26	5108	0.00509005	0.00507813		1	460	9.97504e-06	460	1.99501e-05	460	4.33698e-08	4.33767e-08
		0.9341	5096	13	5083	26	5109	0.00508906	0.00507813		1	461	9.99673e-06	461	1.99935e-05	461	4.33698e-08	4.33767e-08
		0.934	5103	13	5090	26	5116	0.0050821	0.00507813		1	462	1.00184e-05	462	2.00368e-05	462	4.33698e-08	4.33767e-08
		0.9339	5104	13	5091	26	5117	0.0050811	0.00507813		1	463	1.00401e-05	463	2.00802e-05	463	4.33698e-08	4.33767e-08
		0.9332	5105	13	5092	26	5118	0.00508011	0.00507813		1	464	1.00618e-05	464	2.01236e-05	464	4.33698e-08	4.33767e-08
		0.9331	5107	13	5094	26	5120	0.00507813	0.00507813		1	465	1.00835e-05	465	2.01669e-05	465	4.33698e-08	4.33767e-08
		0.9329	5112	14	5098	28	5126	0.00546235	0.00545703		1	466	1.01052e-05	466	2.02103e-05	466	4.33698e-08	4.33767e-08
		0.9324	5113	14	5099	28	5127	0.00546128	0.00545703		1	467	1.01268e-05	467	2.02537e-05	467	4.33698e-08	4.33767e-08
		0.9323	5115	14	5101	28	5129	0.00545915	0.00545703		1	468	1.01485e-05	468	2.02971e-05	468	4.33698e-08	4.33767e-08
		0.932	5116	14	5102	28	5130	0.00545809	0.00545703		1	469	1.01702e-05	469	2.03404e-05	469	4.33698e-08	4.33767e-08
		0.9319	5117	14	5103	28	5131	0.00545703	0.00545703		1	470	1.01919e-05	470	2.03838e-05	470	4.33698e-08	4.33767e-08
		0.9318	5118	15	5103	30	5133	0.00584454	0.00580383		1	471	1.02136e-05	471	2.04272e-05	471	4.33698e-08	4.33767e-08
		0.9317	5119	15	5104	30	5134	0.0058434	0.00580383		1	472	1.02353e-05	472	2.04706e-05	472	4.33698e-08	4.33767e-08
		0.9316	5120	15	5105	30	5135	0.00584226	0.00580383		1	473	1.0257e-05	473	2.05139e-05	473	4.33698e-08	4.33767e-08
		0.9308	5124	15	5109	30	5139	0.00583771	0.00580383		1	474	1.02787e-05	474	2.05573e-05	474	4.33698e-08	4.33767e-08
		0.9303	5127	15	5112	30	5142	0.00583431	0.00580383		1	475	1.03003e-05	475	2.06007e-05	475	4.33698e-08	4.33767e-08
		0.93	5128	15	5113	30	5143	0.00583317	0.00580383		1	476	1.0322e-05	476	2.0644e-05	476	4.33698e-08	4.33767e-08
		0.9298	5129	15	5114	30	5144	0.00583204	0.00580383		1	477	1.03437e-05	477	2.06874e-05	477	4.33699e-08	4.33767e-08
		0.9297	5130	15	5115	30	5145	0.0058309	0.00580383		1	478	1.03654e-05	478	2.07308e-05	478	4.33699e-08	4.33767e-08
		0.9295	5131	15	5116	30	5146	0.00582977	0.00580383		1	479	1.03871e-05	479	2.07742e-05	479	4.33699e-08	4.33767e-08
		0.9293	5133	15	5118	30	5148	0.00582751	0.00580383		1	480	1.04088e-05	480	2.08175e-05	480	4.33699e-08	4.33767e-08
		0.9292	5134	15	5119	30	5149	0.00582637	0.00580383		1	481	1.04305e-05	481	2.08609e-05	481	4.33699e-08	4.33767e-08
		0.9291	5143	15	5128	30	5158	0.00581621	0.00580383		1	482	1.04521e-05	482	2.09043e-05	482	4.33699e-08	4.33767e-08
		0.929	5144	15	5129	30	5159	0.00581508	0.00580383		1	483	1.04738e-05	483	2.09477e-05	483	4.33699e-08	4.33767e-08
		0.9289	5145	15	5130	30	5160	0.00581395	0.00580383		1	484	1.04955e-05	484	2.0991e-05	484	4.33699e-08	4.33767e-08
		0.9282	5146	15	5131	30	5161	0.00581283	0.00580383		1	485	1.05172e-05	485	2.10344e-05	485	4.33699e-08	4.33767e-08
		0.9281	5147	15	5132	30	5162	0.0058117	0.00580383		1	486	1.05389e-05	486	2.10778e-05	486	4.33699e-08	4.33767e-08
		0.928	5148	15	5133	30	5163	0.00581058	0.00580383		1	487	1.05606e-05	487	2.11211e-05	487	4.33699e-08	4.33767e-08
		0.9278	5149	15	5134	30	5164	0.00580945	0.00580383		1	488	1.05823e-05	488	2.11645e-05	488	4.33699e-08	4.33767e-08
		0.9274	5152	15	5137	30	5167	0.00580608	0.00580383		1	489	1.06039e-05	489	2.12079e-05	489	4.33699e-08	4.33767e-08
		0.9273	5153	15	5138	30	5168	0.00580495	0.00580383		1	490	1.06256e-05	490	2.12513e-05	490	4.33699e-08	4.33767e-08
		0.927	5154	15	5139	30	5169	0.00580383	0.00580383		1	491	1.06473e-05	491	2.12946e-05	491	4.33699e-08	4.33767e-08
		0.9265	5154	16	5138	32	5170	0.00618956	0.00595903		1	492	1.0669e-05	492	2.1338e-05	492	4.33699e-08	4.33767e-08
		0.9263	5155	16	5139	32	5171	0.00618836	0.00595903		1	493	1.06907e-05	493	2.13814e-05	493	4.33699e-08	4.33767e-08
		0.9258	5157	16	5141	32	5173	0.00618597	0.00595903		1	494	1.07124e-05	494	2.14248e-05	494	4.337e-08	4.33767e-08
		0.9255	5160	16	5144	32	5176	0.00618238	0.00595903		1	495	1.07341e-05	495	2.14681e-05	495	4.337e-08	4.33767e-08
		0.9244	5161	16	5145	32	5177	0.00618119	0.00595903		1	496	1.07558e-05	496	2.15115e-05	496	4.337e-08	4.33767e-08
		0.9243	5164	16	5148	32	5180	0.00617761	0.00595903		1	497	1.07774e-05	497	2.15549e-05	497	4.337e-08	4.33767e-08
		0.9241	5165	16	5149	32	5181	0.00617641	0.00595903		1	498	1.07991e-05	498	2.15982e-05	498	4.337e-08	4.33767e-08
		0.9239	5167	16	5151	32	5183	0.00617403	0.00595903		1	499	1.08208e-05	499	2.16416e-05	499	4.337e-08	4.33767e-08
		0.9237	5168	16	5152	32	5184	0.00617284	0.00595903		1	500	1.08425e-05	500	2.1685e-05	500	4.337e-08	4.33767e-08
		0.9234	5169	16	5153	32	5185	0.00617165	0.00595903		1	501	1.08642e-05	501	2.17284e-05	501	4.337e-08	4.33767e-08
		0.9227	5170	16	5154	32	5186	0.00617046	0.00595903		1	502	1.08859e-05	502	2.17717e-05	502	4.337e-08	4.33767e-08
		0.9225	5171	16	5155	32	5187	0.00616927	0.00595903		1	503	1.09076e-05	503	2.18151e-05	503	4.337e-08	4.33767e-08
		0.9224	5173	16	5157	32	5189	0.00616689	0.00595903		1	504	1.09292e-05	504	2.18585e-05	504	4.337e-08	4.33767e-08
		0.9222	5174	16	5158	32	5190	0.0061657	0.00595903		1	505	1.09509e-05	505	2.19019e-05	505	4.337e-08	4.33767e-08
		0.9219	5175	16	5159	32	5191	0.00616452	0.00595903		1	506	1.09726e-05	506	2.19452e-05	506	4.337e-08	4.33767e-08
		0.9218	5176	16	5160	32	5192	0.00616333	0.00595903		1	507	1.09943e-05	507	2.19886e-05	507	4.337e-08	4.33767e-08
		0.9215	5177	16	5161	32	5193	0.00616214	0.00595903		1	508	1.1016e-05	508	2.2032e-05	508	4.337e-08	4.33767e-08
		0.9214	5178	16	5162	32	5194	0.00616095	0.00595903		1	509	1.10377e-05	509	2.20754e-05	509	4.337e-08	4.33767e-08
		0.9211	5179	16	5163	32	5195	0.00615977	0.00595903		1	510	1.10594e-05	510	2.21187e-05	510	4.337e-08	4.33767e-08
		0.921	5182	16	5166	32	5198	0.00615621	0.00595903		1	511	1.1081e-05	511	2.21621e-05	511	4.33701e-08	4.33767e-08
		0.9207	5183	16	5167	32	5199	0.00615503	0.00595903		1	512	1.11027e-05	512	2.22055e-05	512	4.33701e-08	4.33767e-08
		0.9201	5184	16	5168	32	5200	0.00615385	0.00595903		1	513	1.11244e-05	513	2.22488e-05	513	4.33701e-08	4.33767e-08
		0.92	5185	16	5169	32	5201	0.00615266	0.00595903		1	514	1.11461e-05	514	2.22922e-05	514	4.33701e-08	4.33767e-08
		0.9194	5186	16	5170	32	5202	0.00615148	0.00595903		1	515	1.11678e-05	515	2.23356e-05	515	4.33701e-08	4.33767e-08
		0.9191	5187	16	5171	32	5203	0.0061503	0.00595903		1	516	1.11895e-05	516	2.2379e-05	516	4.33701e-08	4.33767e-08
		0.9185	5189	16	5173	32	5205	0.00614793	0.00595903		1	517	1.12112e-05	517	2.24223e-05	517	4.33701e-08	4.33767e-08
		0.9183	5190	16	5174	32	5206	0.00614675	0.00595903		1	518	1.12329e-05	518	2.24657e-05	518	4.33701e-08	4.33767e-08
		0.9182	5193	16	5177	32	5209	0.00614321	0.00595903		1	519	1.12545e-05	519	2.25091e-05	519	4.33701e-08	4.33767e-08
		0.9181	5194	16	5178	32	5210	0.00614203	0.00595903		1	520	1.12762e-05	520	2.25525e-05	520	4.33701e-08	4.33767e-08
		0.9178	5195	16	5179	32	5211	0.00614086	0.00595903		1	521	1.12979e-05	521	2.25958e-05	521	4.33701e-08	4.33767e-08
		0.9177	5196	16	5180	32	5212	0.00613968	0.00595903		1	522	1.13196e-05	522	2.26392e-05	522	4.33701e-08	4.33767e-08
		0.9174	5197	16	5181	32	5213	0.0061385	0.00595903		1	523	1.13413e-05	523	2.26826e-05	523	4.33701e-08	4.33767e-08
		0.9162	5198	16	5182	32	5214	0.00613732	0.00595903		1	524	1.1363e-05	524	2.27259e-05	524	4.33701e-08	4.33767e-08
		0.9161	5199	16	5183	32	5215	0.00613615	0.00595903		1	525	1.13847e-05	525	2.27693e-05	525	4.33701e-08	4.33767e-08
		0.916	5200	16	5184	32	5216	0.00613497	0.00595903		1	526	1.14063e-05	526	2.28127e-05	526	4.33701e-08	4.33767e-08
		0.9153	5201	16	5185	32	5217	0.00613379	0.00595903		1	527	1.1428e-05	527	2.28561e-05	527	4.33702e-08	4.33767e-08
		0.9152	5202	16	5186	32	5218	0.00613262	0.00595903		1	528	1.14497e-05	528	2.28994e-05	528	4.33702e-08	4.33767e-08
		0.915	5203	16	5187	32	5219	0.00613144	0.00595903		1	529	1.14714e-05	529	2.29428e-05	529	4.33702e-08	4.33767e-08
		0.9148	5204	16	5188	32	5220	0.00613027	0.00595903		1	530	1.14931e-05	530	2.29862e-05	530	4.33702e-08	4.33767e-08
		0.9147	5213	16	5197	32	5229	0.00611972	0.00595903		1	531	1.15148e-05	531	2.30296e-05	531	4.33702e-08	4.33767e-08
		0.9143	5219	16	5203	32	5235	0.0061127	0.00595903		1	532	1.15365e-05	532	2.30729e-05	532	4.33702e-08	4.33767e-08
		0.9142	5220	16	5204	32	5236	0.00611154	0.00595903		1	533	1.15582e-05	533	2.31163e-05	533	4.33702e-08	4.33767e-08
		0.9139	5221	16	5205	32	5237	0.00611037	0.00595903		1	534	1.15798e-05	534	2.31597e-05	534	4.33702e-08	4.33767e-08
		0.9135	5223	16	5207	32	5239	0.00610804	0.00595903		1	535	1.16015e-05	535	2.32031e-05	535	4.33702e-08	4.33767e-08
		0.9134	5224	16	5208	32	5240	0.00610687	0.00595903		1	536	1.16232e-05	536	2.32464e-05	536	4.33702e-08	4.33767e-08
		0.9132	5225	16	5209	32	5241	0.00610571	0.00595903		1	537	1.16449e-05	537	2.32898e-05	537	4.33702e-08	4.33767e-08
		0.9126	5226	16	5210	32	5242	0.00610454	0.00595903		1	538	1.16666e-05	538	2.33332e-05	538	4.33702e-08	4.33767e-08
		0.9125	5227	16	5211	32	5243	0.00610338	0.00595903		1	539	1.16883e-05	539	2.33766e-05	539	4.33702e-08	4.33767e-08
		0.9122	5229	16	5213	32	5245	0.00610105	0.00595903		1	540	1.171e-05	540	2.34199e-05	540	4.33702e-08	4.33767e-08
		0.912	5234	16	5218	32	5250	0.00609524	0.00595903		1	541	1.17316e-05	541	2.34633e-05	541	4.33702e-08	4.33767e-08
		0.9117	5235	16	5219	32	5251	0.00609408	0.00595903		1	542	1.17533e-05	542	2.35067e-05	542	4.33702e-08	4.33767e-08
		0.9112	5236	16	5220	32	5252	0.00609292	0.00595903		1	543	1.1775e-05	543	2.355e-05	543	4.33702e-08	4.33767e-08
		0.9111	5239	16	5223	32	5255	0.00608944	0.00595903		1	544	1.17967e-05	544	2.35934e-05	544	4.33703e-08	4.33767e-08
		0.9107	5241	16	5225	32	5257	0.00608712	0.00595903		1	545	1.18184e-05	545	2.36368e-05	545	4.33703e-08	4.33767e-08
		0.9106	5243	16	5227	32	5259	0.00608481	0.00595903		1	546	1.18401e-05	546	2.36802e-05	546	4.33703e-08	4.33767e-08
		0.9104	5244	16	5228	32	5260	0.00608365	0.00595903		1	547	1.18618e-05	547	2.37235e-05	547	4.33703e-08	4.33767e-08
		0.9102	5245	16	5229	32	5261	0.00608249	0.00595903		1	548	1.18835e-05	548	2.37669e-05	548	4.33703e-08	4.33767e-08
		0.9095	5246	16	5230	32	5262	0.00608134	0.00595903		1	549	1.19051e-05	549	2.38103e-05	549	4.33703e-08	4.33767e-08
		0.9093	5247	16	5231	32	5263	0.00608018	0.00595903		1	550	1.19268e-05	550	2.38537e-05	550	4.33703e-08	4.33767e-08
		0.9092	5248	16	5232	32	5264	0.00607903	0.00595903		1	551	1.19485e-05	551	2.3897e-05	551	4.33703e-08	4.33767e-08
		0.9089	5249	16	5233	32	5265	0.00607787	0.00595903		1	552	1.19702e-05	552	2.39404e-05	552	4.33703e-08	4.33767e-08
		0.9085	5250	16	5234	32	5266	0.00607672	0.00595903		1	553	1.19919e-05	553	2.39838e-05	553	4.33703e-08	4.33767e-08
		0.9084	5251	16	5235	32	5267	0.00607556	0.00595903		1	554	1.20136e-05	554	2.40272e-05	554	4.33703e-08	4.33767e-08
		0.9081	5252	16	5236	32	5268	0.00607441	0.00595903		1	555	1.20353e-05	555	2.40705e-05	555	4.33703e-08	4.33767e-08
		0.9079	5253	16	5237	32	5269	0.00607326	0.00595903		1	556	1.2057e-05	556	2.41139e-05	556	4.33703e-08	4.33767e-08
		0.9074	5254	16	5238	32	5270	0.00607211	0.00595903		1	557	1.20786e-05	557	2.41573e-05	557	4.33703e-08	4.33767e-08
		0.907	5255	16	5239	32	5271	0.00607095	0.00595903		1	558	1.21003e-05	558	2.42006e-05	558	4.33703e-08	4.33767e-08
		0.9069	5256	16	5240	32	5272	0.0060698	0.00595903		1	559	1.2122e-05	559	2.4244e-05	559	4.33703e-08	4.33767e-08
		0.9067	5257	16	5241	32	5273	0.00606865	0.00595903		1	560	1.21437e-05	560	2.42874e-05	560	4.33703e-08	4.33767e-08
		0.9064	5259	16	5243	32	5275	0.00606635	0.00595903		1	561	1.21654e-05	561	2.43308e-05	561	4.33704e-08	4.33767e-08
		0.9063	5260	16	5244	32	5276	0.0060652	0.00595903		1	562	1.21871e-05	562	2.43741e-05	562	4.33704e-08	4.33767e-08
		0.9059	5268	16	5252	32	5284	0.00605602	0.00595903		1	563	1.22088e-05	563	2.44175e-05	563	4.33704e-08	4.33767e-08
		0.9052	5269	16	5253	32	5285	0.00605487	0.00595903		1	564	1.22304e-05	564	2.44609e-05	564	4.33704e-08	4.33767e-08
		0.9051	5270	16	5254	32	5286	0.00605373	0.00595903		1	565	1.22521e-05	565	2.45043e-05	565	4.33704e-08	4.33767e-08
		0.9049	5271	16	5255	32	5287	0.00605258	0.00595903		1	566	1.22738e-05	566	2.45476e-05	566	4.33704e-08	4.33767e-08
		0.9048	5272	16	5256	32	5288	0.00605144	0.00595903		1	567	1.22955e-05	567	2.4591e-05	567	4.33704e-08	4.33767e-08
		0.9037	5273	16	5257	32	5289	0.00605029	0.00595903		1	568	1.23172e-05	568	2.46344e-05	568	4.33704e-08	4.33767e-08
		0.9035	5278	16	5262	32	5294	0.00604458	0.00595903		1	569	1.23389e-05	569	2.46778e-05	569	4.33704e-08	4.33767e-08
		0.9034	5279	16	5263	32	5295	0.00604344	0.00595903		1	570	1.23606e-05	570	2.47211e-05	570	4.33704e-08	4.33767e-08
		0.9031	5281	16	5265	32	5297	0.00604116	0.00595903		1	571	1.23823e-05	571	2.47645e-05	571	4.33704e-08	4.33767e-08
		0.903	5282	16	5266	32	5298	0.00604002	0.00595903		1	572	1.24039e-05	572	2.48079e-05	572	4.33704e-08	4.33767e-08
		0.9029	5283	16	5267	32	5299	0.00603888	0.00595903		1	573	1.24256e-05	573	2.48513e-05	573	4.33704e-08	4.33767e-08
		0.9026	5285	16	5269	32	5301	0.0060366	0.00595903		1	574	1.24473e-05	574	2.48946e-05	574	4.33704e-08	4.33767e-08
		0.902	5286	16	5270	32	5302	0.00603546	0.00595903		1	575	1.2469e-05	575	2.4938e-05	575	4.33704e-08	4.33767e-08
		0.9019	5287	16	5271	32	5303	0.00603432	0.00595903		1	576	1.24907e-05	576	2.49814e-05	576	4.33704e-08	4.33767e-08
		0.9015	5288	16	5272	32	5304	0.00603318	0.00595903		1	577	1.25124e-05	577	2.50248e-05	577	4.33705e-08	4.33767e-08
		0.9013	5289	16	5273	32	5305	0.00603205	0.00595903		1	578	1.25341e-05	578	2.50681e-05	578	4.33705e-08	4.33767e-08
		0.9012	5290	16	5274	32	5306	0.00603091	0.00595903		1	579	1.25557e-05	579	2.51115e-05	579	4.33705e-08	4.33767e-08
		0.9011	5291	16	5275	32	5307	0.00602977	0.00595903		1	580	1.25774e-05	580	2.51549e-05	580	4.33705e-08	4.33767e-08
		0.9009	5292	16	5276	32	5308	0.00602864	0.00595903		1	581	1.25991e-05	581	2.51982e-05	581	4.33705e-08	4.33767e-08
		0.9003	5293	16	5277	32	5309	0.0060275	0.00595903		1	582	1.26208e-05	582	2.52416e-05	582	4.33705e-08	4.33767e-08
		0.8996	5294	16	5278	32	5310	0.00602637	0.00595903		1	583	1.26425e-05	583	2.5285e-05	583	4.33705e-08	4.33767e-08
		0.8995	5295	16	5279	32	5311	0.00602523	0.00595903		1	584	1.26642e-05	584	2.53284e-05	584	4.33705e-08	4.33767e-08
		0.8992	5302	16	5286	32	5318	0.0060173	0.00595903		1	585	1.26859e-05	585	2.53717e-05	585	4.33705e-08	4.33767e-08
		0.899	5303	16	5287	32	5319	0.00601617	0.00595903		1	586	1.27076e-05	586	2.54151e-05	586	4.33705e-08	4.33767e-08
		0.8989	5304	16	5288	32	5320	0.00601504	0.00595903		1	587	1.27292e-05	587	2.54585e-05	587	4.33705e-08	4.33767e-08
		0.8981	5305	16	5289	32	5321	0.00601391	0.00595903		1	588	1.27509e-05	588	2.55019e-05	588	4.33705e-08	4.33767e-08
		0.8976	5306	16	5290	32	5322	0.00601278	0.00595903		1	589	1.27726e-05	589	2.55452e-05	589	4.33705e-08	4.33767e-08
		0.8969	5307	16	5291	32	5323	0.00601165	0.00595903		1	590	1.27943e-05	590	2.55886e-05	590	4.33705e-08	4.33767e-08
		0.8967	5308	16	5292	32	5324	0.00601052	0.00595903		1	591	1.2816e-05	591	2.5632e-05	591	4.33705e-08	4.33767e-08
		0.896	5309	16	5293	32	5325	0.00600939	0.00595903		1	592	1.28377e-05	592	2.56754e-05	592	4.33705e-08	4.33767e-08
		0.8959	5311	16	5295	32	5327	0.00600713	0.00595903		1	593	1.28594e-05	593	2.57187e-05	593	4.33705e-08	4.33767e-08
		0.8957	5313	16	5297	32	5329	0.00600488	0.00595903		1	594	1.28811e-05	594	2.57621e-05	594	4.33706e-08	4.33767e-08
		0.8956	5314	16	5298	32	5330	0.00600375	0.00595903		1	595	1.29027e-05	595	2.58055e-05	595	4.33706e-08	4.33767e-08
		0.8954	5315	16	5299	32	5331	0.00600263	0.00595903		1	596	1.29244e-05	596	2.58489e-05	596	4.33706e-08	4.33767e-08
		0.8948	5316	16	5300	32	5332	0.0060015	0.00595903		1	597	1.29461e-05	597	2.58922e-05	597	4.33706e-08	4.33767e-08
		0.8944	5317	16	5301	32	5333	0.00600038	0.00595903		1	598	1.29678e-05	598	2.59356e-05	598	4.33706e-08	4.33767e-08
		0.8942	5318	16	5302	32	5334	0.00599925	0.00595903		1	599	1.29895e-05	599	2.5979e-05	599	4.33706e-08	4.33767e-08
		0.8941	5321	16	5305	32	5337	0.00599588	0.00595903		1	600	1.30112e-05	600	2.60224e-05	600	4.33706e-08	4.33767e-08
		0.8938	5322	16	5306	32	5338	0.00599475	0.00595903		1	601	1.30329e-05	601	2.60657e-05	601	4.33706e-08	4.33767e-08
		0.8933	5323	16	5307	32	5339	0.00599363	0.00595903		1	602	1.30546e-05	602	2.61091e-05	602	4.33706e-08	4.33767e-08
		0.8929	5324	16	5308	32	5340	0.00599251	0.00595903		1	603	1.30762e-05	603	2.61525e-05	603	4.33706e-08	4.33767e-08
		0.8927	5326	16	5310	32	5342	0.00599027	0.00595903		1	604	1.30979e-05	604	2.61958e-05	604	4.33706e-08	4.33767e-08
		0.8926	5327	16	5311	32	5343	0.00598914	0.00595903		1	605	1.31196e-05	605	2.62392e-05	605	4.33706e-08	4.33767e-08
		0.8924	5328	16	5312	32	5344	0.00598802	0.00595903		1	606	1.31413e-05	606	2.62826e-05	606	4.33706e-08	4.33767e-08
		0.8921	5329	16	5313	32	5345	0.0059869	0.00595903		1	607	1.3163e-05	607	2.6326e-05	607	4.33706e-08	4.33767e-08
		0.8911	5330	16	5314	32	5346	0.00598578	0.00595903		1	608	1.31847e-05	608	2.63693e-05	608	4.33706e-08	4.33767e-08
		0.8908	5332	16	5316	32	5348	0.00598355	0.00595903		1	609	1.32064e-05	609	2.64127e-05	609	4.33706e-08	4.33767e-08
		0.8907	5334	16	5318	32	5350	0.00598131	0.00595903		1	610	1.3228e-05	610	2.64561e-05	610	4.33706e-08	4.33767e-08
		0.8905	5335	16	5319	32	5351	0.00598019	0.00595903		1	611	1.32497e-05	611	2.64995e-05	611	4.33707e-08	4.33767e-08
		0.8899	5336	16	5320	32	5352	0.00597907	0.00595903		1	612	1.32714e-05	612	2.65428e-05	612	4.33707e-08	4.33767e-08
		0.8896	5337	16	5321	32	5353	0.00597796	0.00595903		1	613	1.32931e-05	613	2.65862e-05	613	4.33707e-08	4.33767e-08
		0.8887	5338	16	5322	32	5354	0.00597684	0.00595903		1	614	1.33148e-05	614	2.66296e-05	614	4.33707e-08	4.33767e-08
		0.8882	5339	16	5323	32	5355	0.00597572	0.00595903		1	615	1.33365e-05	615	2.6673e-05	615	4.33707e-08	4.33767e-08
		0.8878	5340	16	5324	32	5356	0.00597461	0.00595903		1	616	1.33582e-05	616	2.67163e-05	616	4.33707e-08	4.33767e-08
		0.8871	5341	16	5325	32	5357	0.00597349	0.00595903		1	617	1.33799e-05	617	2.67597e-05	617	4.33707e-08	4.33767e-08
		0.8867	5342	16	5326	32	5358	0.00597238	0.00595903		1	618	1.34015e-05	618	2.68031e-05	618	4.33707e-08	4.33767e-08
		0.8866	5345	16	5329	32	5361	0.00596904	0.00595903		1	619	1.34232e-05	619	2.68465e-05	619	4.33707e-08	4.33767e-08
		0.8863	5346	16	5330	32	5362	0.00596792	0.00595903		1	620	1.34449e-05	620	2.68898e-05	620	4.33707e-08	4.33767e-08
		0.8861	5347	16	5331	32	5363	0.00596681	0.00595903		1	621	1.34666e-05	621	2.69332e-05	621	4.33707e-08	4.33767e-08
		0.8858	5349	16	5333	32	5365	0.00596459	0.00595903		1	622	1.34883e-05	622	2.69766e-05	622	4.33707e-08	4.33767e-08
		0.8851	5350	16	5334	32	5366	0.00596347	0.00595903		1	623	1.351e-05	623	2.702e-05	623	4.33707e-08	4.33767e-08
		0.8848	5351	16	5335	32	5367	0.00596236	0.00595903		1	624	1.35317e-05	624	2.70633e-05	624	4.33707e-08	4.33767e-08
		0.8845	5352	16	5336	32	5368	0.00596125	0.00595903		1	625	1.35534e-05	625	2.71067e-05	625	4.33707e-08	4.33767e-08
		0.8841	5353	16	5337	32	5369	0.00596014	0.00595903		1	626	1.3575e-05	626	2.71501e-05	626	4.33707e-08	4.33767e-08
		0.884	5354	16	5338	32	5370	0.00595903	0.00595903		1	627	1.35967e-05	627	2.71935e-05	627	4.33708e-08	4.33767e-08
		0.8835	5354	17	5337	34	5371	0.00633029	0.0063244		1	628	1.36184e-05	628	2.72368e-05	628	4.33708e-08	4.33767e-08
		0.8826	5355	17	5338	34	5372	0.00632911	0.0063244		1	629	1.36401e-05	629	2.72802e-05	629	4.33708e-08	4.33767e-08
		0.8822	5356	17	5339	34	5373	0.00632794	0.0063244		1	630	1.36618e-05	630	2.73236e-05	630	4.33708e-08	4.33767e-08
		0.8821	5357	17	5340	34	5374	0.00632676	0.0063244		1	631	1.36835e-05	631	2.7367e-05	631	4.33708e-08	4.33767e-08
		0.8819	5358	17	5341	34	5375	0.00632558	0.0063244		1	632	1.37052e-05	632	2.74103e-05	632	4.33708e-08	4.33767e-08
		0.8818	5359	17	5342	34	5376	0.0063244	0.0063244		1	633	1.37269e-05	633	2.74537e-05	633	4.33708e-08	4.33767e-08
		0.8816	5359	18	5341	36	5377	0.00669518	0.0066679		1	634	1.37485e-05	634	2.74971e-05	634	4.33708e-08	4.33767e-08
		0.8808	5362	18	5344	36	5380	0.00669145	0.0066679		1	635	1.37702e-05	635	2.75405e-05	635	4.33708e-08	4.33767e-08
		0.8793	5363	18	5345	36	5381	0.00669021	0.0066679		1	636	1.37919e-05	636	2.75838e-05	636	4.33708e-08	4.33767e-08
		0.8792	5364	18	5346	36	5382	0.00668896	0.0066679		1	637	1.38136e-05	637	2.76272e-05	637	4.33708e-08	4.33767e-08
		0.8791	5365	18	5347	36	5383	0.00668772	0.0066679		1	638	1.38353e-05	638	2.76706e-05	638	4.33708e-08	4.33767e-08
		0.8788	5366	18	5348	36	5384	0.00668648	0.0066679		1	639	1.3857e-05	639	2.7714e-05	639	4.33708e-08	4.33767e-08
		0.8773	5367	18	5349	36	5385	0.00668524	0.0066679		1	640	1.38787e-05	640	2.77573e-05	640	4.33708e-08	4.33767e-08
		0.8771	5370	18	5352	36	5388	0.00668151	0.0066679		1	641	1.39004e-05	641	2.78007e-05	641	4.33708e-08	4.33767e-08
		0.8768	5371	18	5353	36	5389	0.00668027	0.0066679		1	642	1.3922e-05	642	2.78441e-05	642	4.33708e-08	4.33767e-08
		0.8765	5372	18	5354	36	5390	0.00667904	0.0066679		1	643	1.39437e-05	643	2.78875e-05	643	4.33708e-08	4.33767e-08
		0.8754	5373	18	5355	36	5391	0.0066778	0.0066679		1	644	1.39654e-05	644	2.79308e-05	644	4.33709e-08	4.33767e-08
		0.8751	5375	18	5357	36	5393	0.00667532	0.0066679		1	645	1.39871e-05	645	2.79742e-05	645	4.33709e-08	4.33767e-08
		0.8747	5377	18	5359	36	5395	0.00667285	0.0066679		1	646	1.40088e-05	646	2.80176e-05	646	4.33709e-08	4.33767e-08
		0.8745	5378	18	5360	36	5396	0.00667161	0.0066679		1	647	1.40305e-05	647	2.8061e-05	647	4.33709e-08	4.33767e-08
		0.8744	5379	18	5361	36	5397	0.00667037	0.0066679		1	648	1.40522e-05	648	2.81043e-05	648	4.33709e-08	4.33767e-08
		0.8743	5381	18	5363	36	5399	0.0066679	0.0066679		1	649	1.40739e-05	649	2.81477e-05	649	4.33709e-08	4.33767e-08
		0.8737	5382	19	5363	38	5401	0.00703573	0.00703443		1	650	1.40955e-05	650	2.81911e-05	650	4.33709e-08	4.33767e-08
		0.8729	5383	19	5364	38	5402	0.00703443	0.00703443		1	651	1.41172e-05	651	2.82345e-05	651	4.33709e-08	4.33767e-08
		0.8726	5383	20	5363	40	5403	0.00740329	0.00738825		1	652	1.41389e-05	652	2.82778e-05	652	4.33709e-08	4.33767e-08
		0.8725	5384	20	5364	40	5404	0.00740192	0.00738825		1	653	1.41606e-05	653	2.83212e-05	653	4.33709e-08	4.33767e-08
		0.8723	5387	20	5367	40	5407	0.00739782	0.00738825		1	654	1.41823e-05	654	2.83646e-05	654	4.33709e-08	4.33767e-08
		0.8722	5388	20	5368	40	5408	0.00739645	0.00738825		1	655	1.4204e-05	655	2.8408e-05	655	4.33709e-08	4.33767e-08
		0.8721	5394	20	5374	40	5414	0.00738825	0.00738825		1	656	1.42257e-05	656	2.84513e-05	656	4.33709e-08	4.33767e-08
		0.8709	5394	21	5373	42	5415	0.00775623	0.0077548		1	657	1.42474e-05	657	2.84947e-05	657	4.33709e-08	4.33767e-08
		0.8704	5395	21	5374	42	5416	0.0077548	0.0077548		1	658	1.4269e-05	658	2.85381e-05	658	4.33709e-08	4.33767e-08
		0.8702	5395	22	5373	44	5417	0.00812258	0.00802042		1	659	1.42907e-05	659	2.85815e-05	659	4.33709e-08	4.33767e-08
		0.8701	5396	22	5374	44	5418	0.00812108	0.00802042		1	660	1.43124e-05	660	2.86248e-05	660	4.33709e-08	4.33767e-08
		0.8698	5401	22	5379	44	5423	0.00811359	0.00802042		1	661	1.43341e-05	661	2.86682e-05	661	4.3371e-08	4.33767e-08
		0.8683	5403	22	5381	44	5425	0.0081106	0.00802042		1	662	1.43558e-05	662	2.87116e-05	662	4.3371e-08	4.33767e-08
		0.8681	5404	22	5382	44	5426	0.0081091	0.00802042		1	663	1.43775e-05	663	2.8755e-05	663	4.3371e-08	4.33767e-08
		0.8679	5406	22	5384	44	5428	0.00810612	0.00802042		1	664	1.43992e-05	664	2.87983e-05	664	4.3371e-08	4.33767e-08
		0.8677	5408	22	5386	44	5430	0.00810313	0.00802042		1	665	1.44209e-05	665	2.88417e-05	665	4.3371e-08	4.33767e-08
		0.867	5409	22	5387	44	5431	0.00810164	0.00802042		1	666	1.44425e-05	666	2.88851e-05	666	4.3371e-08	4.33767e-08
		0.8666	5410	22	5388	44	5432	0.00810015	0.00802042		1	667	1.44642e-05	667	2.89285e-05	667	4.3371e-08	4.33767e-08
		0.8661	5411	22	5389	44	5433	0.00809866	0.00802042		1	668	1.44859e-05	668	2.89718e-05	668	4.3371e-08	4.33767e-08
		0.8656	5412	22	5390	44	5434	0.00809717	0.00802042		1	669	1.45076e-05	669	2.90152e-05	669	4.3371e-08	4.33767e-08
		0.8652	5413	22	5391	44	5435	0.00809568	0.00802042		1	670	1.45293e-05	670	2.90586e-05	670	4.3371e-08	4.33767e-08
		0.8644	5414	22	5392	44	5436	0.00809419	0.00802042		1	671	1.4551e-05	671	2.9102e-05	671	4.3371e-08	4.33767e-08
		0.8639	5416	22	5394	44	5438	0.00809121	0.00802042		1	672	1.45727e-05	672	2.91453e-05	672	4.3371e-08	4.33767e-08
		0.8633	5417	22	5395	44	5439	0.00808972	0.00802042		1	673	1.45944e-05	673	2.91887e-05	673	4.3371e-08	4.33767e-08
		0.8627	5418	22	5396	44	5440	0.00808824	0.00802042		1	674	1.4616e-05	674	2.92321e-05	674	4.3371e-08	4.33767e-08
		0.8622	5419	22	5397	44	5441	0.00808675	0.00802042		1	675	1.46377e-05	675	2.92755e-05	675	4.3371e-08	4.33767e-08
		0.8618	5420	22	5398	44	5442	0.00808526	0.00802042		1	676	1.46594e-05	676	2.93188e-05	676	4.3371e-08	4.33767e-08
		0.8617	5421	22	5399	44	5443	0.00808378	0.00802042		1	677	1.46811e-05	677	2.93622e-05	677	4.3371e-08	4.33767e-08
		0.8616	5422	22	5400	44	5444	0.00808229	0.00802042		1	678	1.47028e-05	678	2.94056e-05	678	4.33711e-08	4.33767e-08
		0.861	5423	22	5401	44	5445	0.00808081	0.00802042		1	679	1.47245e-05	679	2.9449e-05	679	4.33711e-08	4.33767e-08
		0.8606	5425	22	5403	44	5447	0.00807784	0.00802042		1	680	1.47462e-05	680	2.94923e-05	680	4.33711e-08	4.33767e-08
		0.8599	5426	22	5404	44	5448	0.00807636	0.00802042		1	681	1.47679e-05	681	2.95357e-05	681	4.33711e-08	4.33767e-08
		0.8592	5427	22	5405	44	5449	0.00807488	0.00802042		1	682	1.47895e-05	682	2.95791e-05	682	4.33711e-08	4.33767e-08
		0.8591	5428	22	5406	44	5450	0.00807339	0.00802042		1	683	1.48112e-05	683	2.96225e-05	683	4.33711e-08	4.33767e-08
		0.859	5429	22	5407	44	5451	0.00807191	0.00802042		1	684	1.48329e-05	684	2.96658e-05	684	4.33711e-08	4.33767e-08
		0.8587	5433	22	5411	44	5455	0.00806599	0.00802042		1	685	1.48546e-05	685	2.97092e-05	685	4.33711e-08	4.33767e-08
		0.857	5434	22	5412	44	5456	0.00806452	0.00802042		1	686	1.48763e-05	686	2.97526e-05	686	4.33711e-08	4.33767e-08
		0.8562	5436	22	5414	44	5458	0.00806156	0.00802042		1	687	1.4898e-05	687	2.9796e-05	687	4.33711e-08	4.33767e-08
		0.856	5437	22	5415	44	5459	0.00806008	0.00802042		1	688	1.49197e-05	688	2.98393e-05	688	4.33711e-08	4.33767e-08
		0.8558	5438	22	5416	44	5460	0.00805861	0.00802042		1	689	1.49414e-05	689	2.98827e-05	689	4.33711e-08	4.33767e-08
		0.8547	5439	22	5417	44	5461	0.00805713	0.00802042		1	690	1.4963e-05	690	2.99261e-05	690	4.33711e-08	4.33767e-08
		0.8545	5440	22	5418	44	5462	0.00805566	0.00802042		1	691	1.49847e-05	691	2.99695e-05	691	4.33711e-08	4.33767e-08
		0.854	5441	22	5419	44	5463	0.00805418	0.00802042		1	692	1.50064e-05	692	3.00128e-05	692	4.33711e-08	4.33767e-08
		0.8539	5442	22	5420	44	5464	0.00805271	0.00802042		1	693	1.50281e-05	693	3.00562e-05	693	4.33711e-08	4.33767e-08
		0.8538	5443	22	5421	44	5465	0.00805124	0.00802042		1	694	1.50498e-05	694	3.00996e-05	694	4.33712e-08	4.33767e-08
		0.8537	5444	22	5422	44	5466	0.00804976	0.00802042		1	695	1.50715e-05	695	3.0143e-05	695	4.33712e-08	4.33767e-08
		0.8529	5445	22	5423	44	5467	0.00804829	0.00802042		1	696	1.50932e-05	696	3.01863e-05	696	4.33712e-08	4.33767e-08
		0.8525	5446	22	5424	44	5468	0.00804682	0.00802042		1	697	1.51149e-05	697	3.02297e-05	697	4.33712e-08	4.33767e-08
		0.8523	5447	22	5425	44	5469	0.00804535	0.00802042		1	698	1.51365e-05	698	3.02731e-05	698	4.33712e-08	4.33767e-08
		0.8511	5449	22	5427	44	5471	0.00804241	0.00802042		1	699	1.51582e-05	699	3.03165e-05	699	4.33712e-08	4.33767e-08
		0.851	5450	22	5428	44	5472	0.00804094	0.00802042		1	700	1.51799e-05	700	3.03598e-05	700	4.33712e-08	4.33767e-08
		0.8506	5451	22	5429	44	5473	0.00803947	0.00802042		1	701	1.52016e-05	701	3.04032e-05	701	4.33712e-08	4.33767e-08
		0.8505	5452	22	5430	44	5474	0.008038	0.00802042		1	702	1.52233e-05	702	3.04466e-05	702	4.33712e-08	4.33767e-08
		0.8499	5453	22	5431	44	5475	0.00803653	0.00802042		1	703	1.5245e-05	703	3.049e-05	703	4.33712e-08	4.33767e-08
		0.8497	5454	22	5432	44	5476	0.00803506	0.00802042		1	704	1.52667e-05	704	3.05333e-05	704	4.33712e-08	4.33767e-08
		0.8494	5455	22	5433	44	5477	0.0080336	0.00802042		1	705	1.52884e-05	705	3.05767e-05	705	4.33712e-08	4.33767e-08
		0.8489	5456	22	5434	44	5478	0.00803213	0.00802042		1	706	1.531e-05	706	3.06201e-05	706	4.33712e-08	4.33767e-08
		0.8487	5461	22	5439	44	5483	0.0080248	0.00802042		1	707	1.53317e-05	707	3.06635e-05	707	4.33712e-08	4.33767e-08
		0.8482	5462	22	5440	44	5484	0.00802334	0.00802042		1	708	1.53534e-05	708	3.07068e-05	708	4.33712e-08	4.33767e-08
		0.8473	5463	22	5441	44	5485	0.00802188	0.00802042		1	709	1.53751e-05	709	3.07502e-05	709	4.33712e-08	4.33767e-08
		0.8472	5464	22	5442	44	5486	0.00802042	0.00802042		1	710	1.53968e-05	710	3.07936e-05	710	4.33712e-08	4.33767e-08
		0.8465	5466	23	5443	46	5489	0.0083804	0.00833635		1	711	1.54185e-05	711	3.0837e-05	711	4.33713e-08	4.33767e-08
		0.8451	5467	23	5444	46	5490	0.00837887	0.00833635		1	712	1.54402e-05	712	3.08803e-05	712	4.33713e-08	4.33767e-08
		0.8441	5468	23	5445	46	5491	0.00837734	0.00833635		1	713	1.54619e-05	713	3.09237e-05	713	4.33713e-08	4.33767e-08
		0.8434	5469	23	5446	46	5492	0.00837582	0.00833635		1	714	1.54835e-05	714	3.09671e-05	714	4.33713e-08	4.33767e-08
		0.8432	5470	23	5447	46	5493	0.00837429	0.00833635		1	715	1.55052e-05	715	3.10105e-05	715	4.33713e-08	4.33767e-08
		0.8429	5471	23	5448	46	5494	0.00837277	0.00833635		1	716	1.55269e-05	716	3.10538e-05	716	4.33713e-08	4.33767e-08
		0.8424	5472	23	5449	46	5495	0.00837125	0.00833635		1	717	1.55486e-05	717	3.10972e-05	717	4.33713e-08	4.33767e-08
		0.8418	5473	23	5450	46	5496	0.00836972	0.00833635		1	718	1.55703e-05	718	3.11406e-05	718	4.33713e-08	4.33767e-08
		0.8415	5475	23	5452	46	5498	0.00836668	0.00833635		1	719	1.5592e-05	719	3.1184e-05	719	4.33713e-08	4.33767e-08
		0.8403	5476	23	5453	46	5499	0.00836516	0.00833635		1	720	1.56137e-05	720	3.12273e-05	720	4.33713e-08	4.33767e-08
		0.8401	5477	23	5454	46	5500	0.00836364	0.00833635		1	721	1.56354e-05	721	3.12707e-05	721	4.33713e-08	4.33767e-08
		0.8398	5478	23	5455	46	5501	0.00836212	0.00833635		1	722	1.5657e-05	722	3.13141e-05	722	4.33713e-08	4.33767e-08
		0.8395	5483	23	5460	46	5506	0.00835452	0.00833635		1	723	1.56787e-05	723	3.13575e-05	723	4.33713e-08	4.33767e-08
		0.839	5486	23	5463	46	5509	0.00834997	0.00833635		1	724	1.57004e-05	724	3.14008e-05	724	4.33713e-08	4.33767e-08
		0.8388	5487	23	5464	46	5510	0.00834846	0.00833635		1	725	1.57221e-05	725	3.14442e-05	725	4.33713e-08	4.33767e-08
		0.8385	5488	23	5465	46	5511	0.00834694	0.00833635		1	726	1.57438e-05	726	3.14876e-05	726	4.33713e-08	4.33767e-08
		0.8384	5489	23	5466	46	5512	0.00834543	0.00833635		1	727	1.57655e-05	727	3.1531e-05	727	4.33713e-08	4.33767e-08
		0.838	5490	23	5467	46	5513	0.00834391	0.00833635		1	728	1.57872e-05	728	3.15743e-05	728	4.33714e-08	4.33767e-08
		0.8375	5492	23	5469	46	5515	0.00834089	0.00833635		1	729	1.58089e-05	729	3.16177e-05	729	4.33714e-08	4.33767e-08
		0.8365	5494	23	5471	46	5517	0.00833786	0.00833635		1	730	1.58305e-05	730	3.16611e-05	730	4.33714e-08	4.33767e-08
		0.8364	5495	23	5472	46	5518	0.00833635	0.00833635		1	731	1.58522e-05	731	3.17045e-05	731	4.33714e-08	4.33767e-08
		0.8363	5495	24	5471	48	5519	0.00869723	0.00868778		1	732	1.58739e-05	732	3.17478e-05	732	4.33714e-08	4.33767e-08
		0.8358	5496	24	5472	48	5520	0.00869565	0.00868778		1	733	1.58956e-05	733	3.17912e-05	733	4.33714e-08	4.33767e-08
		0.835	5497	24	5473	48	5521	0.00869408	0.00868778		1	734	1.59173e-05	734	3.18346e-05	734	4.33714e-08	4.33767e-08
		0.8347	5498	24	5474	48	5522	0.0086925	0.00868778		1	735	1.5939e-05	735	3.1878e-05	735	4.33714e-08	4.33767e-08
		0.8338	5500	24	5476	48	5524	0.00868936	0.00868778		1	736	1.59607e-05	736	3.19214e-05	736	4.33714e-08	4.33767e-08
		0.8335	5501	24	5477	48	5525	0.00868778	0.00868778		1	737	1.59824e-05	737	3.19647e-05	737	4.33714e-08	4.33767e-08
		0.8329	5501	25	5476	50	5526	0.00904814	0.00904486		1	738	1.60041e-05	738	3.20081e-05	738	4.33714e-08	4.33767e-08
		0.8325	5502	25	5477	50	5527	0.0090465	0.00904486		1	739	1.60257e-05	739	3.20515e-05	739	4.33714e-08	4.33767e-08
		0.8307	5503	25	5478	50	5528	0.00904486	0.00904486		1	740	1.60474e-05	740	3.20949e-05	740	4.33714e-08	4.33767e-08
		0.8305	5503	26	5477	52	5529	0.00940496	0.00934412		1	741	1.60691e-05	741	3.21382e-05	741	4.33714e-08	4.33767e-08
		0.8298	5504	26	5478	52	5530	0.00940325	0.00934412		1	742	1.60908e-05	742	3.21816e-05	742	4.33714e-08	4.33767e-08
		0.8294	5505	26	5479	52	5531	0.00940155	0.00934412		1	743	1.61125e-05	743	3.2225e-05	743	4.33714e-08	4.33767e-08
		0.829	5506	26	5480	52	5532	0.00939986	0.00934412		1	744	1.61342e-05	744	3.22684e-05	744	4.33715e-08	4.33767e-08
		0.8288	5507	26	5481	52	5533	0.00939816	0.00934412		1	745	1.61559e-05	745	3.23117e-05	745	4.33715e-08	4.33767e-08
		0.8279	5508	26	5482	52	5534	0.00939646	0.00934412		1	746	1.61776e-05	746	3.23551e-05	746	4.33715e-08	4.33767e-08
		0.8274	5510	26	5484	52	5536	0.00939306	0.00934412		1	747	1.61992e-05	747	3.23985e-05	747	4.33715e-08	4.33767e-08
		0.8271	5511	26	5485	52	5537	0.00939137	0.00934412		1	748	1.62209e-05	748	3.24419e-05	748	4.33715e-08	4.33767e-08
		0.8269	5512	26	5486	52	5538	0.00938967	0.00934412		1	749	1.62426e-05	749	3.24852e-05	749	4.33715e-08	4.33767e-08
		0.8258	5519	26	5493	52	5545	0.00937782	0.00934412		1	750	1.62643e-05	750	3.25286e-05	750	4.33715e-08	4.33767e-08
		0.8245	5520	26	5494	52	5546	0.00937613	0.00934412		1	751	1.6286e-05	751	3.2572e-05	751	4.33715e-08	4.33767e-08
		0.8243	5521	26	5495	52	5547	0.00937444	0.00934412		1	752	1.63077e-05	752	3.26154e-05	752	4.33715e-08	4.33767e-08
		0.8242	5522	26	5496	52	5548	0.00937275	0.00934412		1	753	1.63294e-05	753	3.26587e-05	753	4.33715e-08	4.33767e-08
		0.824	5524	26	5498	52	5550	0.00936937	0.00934412		1	754	1.63511e-05	754	3.27021e-05	754	4.33715e-08	4.33767e-08
		0.8235	5525	26	5499	52	5551	0.00936768	0.00934412		1	755	1.63727e-05	755	3.27455e-05	755	4.33715e-08	4.33767e-08
		0.8226	5526	26	5500	52	5552	0.00936599	0.00934412		1	756	1.63944e-05	756	3.27889e-05	756	4.33715e-08	4.33767e-08
		0.8222	5527	26	5501	52	5553	0.00936431	0.00934412		1	757	1.64161e-05	757	3.28322e-05	757	4.33715e-08	4.33767e-08
		0.8221	5532	26	5506	52	5558	0.00935588	0.00934412		1	758	1.64378e-05	758	3.28756e-05	758	4.33715e-08	4.33767e-08
		0.8218	5533	26	5507	52	5559	0.0093542	0.00934412		1	759	1.64595e-05	759	3.2919e-05	759	4.33715e-08	4.33767e-08
		0.8212	5537	26	5511	52	5563	0.00934747	0.00934412		1	760	1.64812e-05	760	3.29624e-05	760	4.33715e-08	4.33767e-08
		0.8211	5538	26	5512	52	5564	0.00934579	0.00934412		1	761	1.65029e-05	761	3.30058e-05	761	4.33716e-08	4.33767e-08
		0.8193	5539	26	5513	52	5565	0.00934412	0.00934412		1	762	1.65246e-05	762	3.30491e-05	762	4.33716e-08	4.33767e-08
		0.8192	5539	27	5512	54	5566	0.00970176	0.0096861		1	763	1.65463e-05	763	3.30925e-05	763	4.33716e-08	4.33767e-08
		0.819	5540	27	5513	54	5567	0.00970002	0.0096861		1	764	1.65679e-05	764	3.31359e-05	764	4.33716e-08	4.33767e-08
		0.8175	5541	27	5514	54	5568	0.00969828	0.0096861		1	765	1.65896e-05	765	3.31793e-05	765	4.33716e-08	4.33767e-08
		0.8174	5542	27	5515	54	5569	0.00969653	0.0096861		1	766	1.66113e-05	766	3.32226e-05	766	4.33716e-08	4.33767e-08
		0.8168	5546	27	5519	54	5573	0.00968957	0.0096861		1	767	1.6633e-05	767	3.3266e-05	767	4.33716e-08	4.33767e-08
		0.8163	5547	27	5520	54	5574	0.00968784	0.0096861		1	768	1.66547e-05	768	3.33094e-05	768	4.33716e-08	4.33767e-08
		0.8152	5548	27	5521	54	5575	0.0096861	0.0096861		1	769	1.66764e-05	769	3.33528e-05	769	4.33716e-08	4.33767e-08
		0.8148	5548	28	5520	56	5576	0.010043	0.0100197		1	770	1.66981e-05	770	3.33961e-05	770	4.33716e-08	4.33767e-08
		0.8143	5549	28	5521	56	5577	0.0100412	0.0100197		1	771	1.67198e-05	771	3.34395e-05	771	4.33716e-08	4.33767e-08
		0.8136	5553	28	5525	56	5581	0.010034	0.0100197		1	772	1.67414e-05	772	3.34829e-05	772	4.33716e-08	4.33767e-08
		0.8135	5554	28	5526	56	5582	0.0100322	0.0100197		1	773	1.67631e-05	773	3.35263e-05	773	4.33716e-08	4.33767e-08
		0.8134	5555	28	5527	56	5583	0.0100304	0.0100197		1	774	1.67848e-05	774	3.35696e-05	774	4.33716e-08	4.33767e-08
		0.8116	5556	28	5528	56	5584	0.0100287	0.0100197		1	775	1.68065e-05	775	3.3613e-05	775	4.33716e-08	4.33767e-08
		0.8115	5557	28	5529	56	5585	0.0100269	0.0100197		1	776	1.68282e-05	776	3.36564e-05	776	4.33716e-08	4.33767e-08
		0.811	5558	28	5530	56	5586	0.0100251	0.0100197		1	777	1.68499e-05	777	3.36998e-05	777	4.33716e-08	4.33767e-08
		0.8107	5559	28	5531	56	5587	0.0100233	0.0100197		1	778	1.68716e-05	778	3.37431e-05	778	4.33717e-08	4.33767e-08
		0.8104	5560	28	5532	56	5588	0.0100215	0.0100197		1	779	1.68933e-05	779	3.37865e-05	779	4.33717e-08	4.33767e-08
		0.81	5561	28	5533	56	5589	0.0100197	0.0100197		1	780	1.69149e-05	780	3.38299e-05	780	4.33717e-08	4.33767e-08
		0.8092	5561	29	5532	58	5590	0.0103757	0.0103479		1	781	1.69366e-05	781	3.38733e-05	781	4.33717e-08	4.33767e-08
		0.8091	5563	29	5534	58	5592	0.010372	0.0103479		1	782	1.69583e-05	782	3.39167e-05	782	4.33717e-08	4.33767e-08
		0.8082	5566	29	5537	58	5595	0.0103664	0.0103479		1	783	1.698e-05	783	3.396e-05	783	4.33717e-08	4.33767e-08
		0.8079	5567	29	5538	58	5596	0.0103645	0.0103479		1	784	1.70017e-05	784	3.40034e-05	784	4.33717e-08	4.33767e-08
		0.8075	5568	29	5539	58	5597	0.0103627	0.0103479		1	785	1.70234e-05	785	3.40468e-05	785	4.33717e-08	4.33767e-08
		0.8071	5569	29	5540	58	5598	0.0103608	0.0103479		1	786	1.70451e-05	786	3.40902e-05	786	4.33717e-08	4.33767e-08
		0.8061	5571	29	5542	58	5600	0.0103571	0.0103479		1	787	1.70668e-05	787	3.41335e-05	787	4.33717e-08	4.33767e-08
		0.8057	5573	29	5544	58	5602	0.0103534	0.0103479		1	788	1.70885e-05	788	3.41769e-05	788	4.33717e-08	4.33767e-08
		0.8053	5574	29	5545	58	5603	0.0103516	0.0103479		1	789	1.71101e-05	789	3.42203e-05	789	4.33717e-08	4.33767e-08
		0.8049	5575	29	5546	58	5604	0.0103498	0.0103479		1	790	1.71318e-05	790	3.42637e-05	790	4.33717e-08	4.33767e-08
		0.8045	5576	29	5547	58	5605	0.0103479	0.0103479		1	791	1.71535e-05	791	3.4307e-05	791	4.33717e-08	4.33767e-08
		0.804	5576	30	5546	60	5606	0.0107028	0.0106477		1	792	1.71752e-05	792	3.43504e-05	792	4.33717e-08	4.33767e-08
		0.8033	5577	30	5547	60	5607	0.0107009	0.0106477		1	793	1.71969e-05	793	3.43938e-05	793	4.33717e-08	4.33767e-08
		0.8032	5578	30	5548	60	5608	0.010699	0.0106477		1	794	1.72186e-05	794	3.44372e-05	794	4.33718e-08	4.33767e-08
		0.803	5579	30	5549	60	5609	0.0106971	0.0106477		1	795	1.72403e-05	795	3.44805e-05	795	4.33718e-08	4.33767e-08
		0.8028	5580	30	5550	60	5610	0.0106952	0.0106477		1	796	1.7262e-05	796	3.45239e-05	796	4.33718e-08	4.33767e-08
		0.8022	5581	30	5551	60	5611	0.0106933	0.0106477		1	797	1.72836e-05	797	3.45673e-05	797	4.33718e-08	4.33767e-08
		0.8015	5583	30	5553	60	5613	0.0106895	0.0106477		1	798	1.73053e-05	798	3.46107e-05	798	4.33718e-08	4.33767e-08
		0.8012	5584	30	5554	60	5614	0.0106876	0.0106477		1	799	1.7327e-05	799	3.46541e-05	799	4.33718e-08	4.33767e-08
		0.7996	5585	30	5555	60	5615	0.0106857	0.0106477		1	800	1.73487e-05	800	3.46974e-05	800	4.33718e-08	4.33767e-08
		0.7987	5586	30	5556	60	5616	0.0106838	0.0106477		1	801	1.73704e-05	801	3.47408e-05	801	4.33718e-08	4.33767e-08
		0.7981	5588	30	5558	60	5618	0.01068	0.0106477		1	802	1.73921e-05	802	3.47842e-05	802	4.33718e-08	4.33767e-08
		0.7977	5589	30	5559	60	5619	0.0106781	0.0106477		1	803	1.74138e-05	803	3.48276e-05	803	4.33718e-08	4.33767e-08
		0.7972	5591	30	5561	60	5621	0.0106743	0.0106477		1	804	1.74355e-05	804	3.48709e-05	804	4.33718e-08	4.33767e-08
		0.7967	5592	30	5562	60	5622	0.0106724	0.0106477		1	805	1.74572e-05	805	3.49143e-05	805	4.33718e-08	4.33767e-08
		0.7964	5593	30	5563	60	5623	0.0106705	0.0106477		1	806	1.74788e-05	806	3.49577e-05	806	4.33718e-08	4.33767e-08
		0.7963	5594	30	5564	60	5624	0.0106686	0.0106477		1	807	1.75005e-05	807	3.50011e-05	807	4.33718e-08	4.33767e-08
		0.796	5597	30	5567	60	5627	0.0106629	0.0106477		1	808	1.75222e-05	808	3.50444e-05	808	4.33718e-08	4.33767e-08
		0.7952	5599	30	5569	60	5629	0.0106591	0.0106477		1	809	1.75439e-05	809	3.50878e-05	809	4.33718e-08	4.33767e-08
		0.7947	5600	30	5570	60	5630	0.0106572	0.0106477		1	810	1.75656e-05	810	3.51312e-05	810	4.33718e-08	4.33767e-08
		0.7935	5602	30	5572	60	5632	0.0106534	0.0106477		1	811	1.75873e-05	811	3.51746e-05	811	4.33719e-08	4.33767e-08
		0.7934	5603	30	5573	60	5633	0.0106515	0.0106477		1	812	1.7609e-05	812	3.52179e-05	812	4.33719e-08	4.33767e-08
		0.7933	5604	30	5574	60	5634	0.0106496	0.0106477		1	813	1.76307e-05	813	3.52613e-05	813	4.33719e-08	4.33767e-08
		0.7913	5605	30	5575	60	5635	0.0106477	0.0106477		1	814	1.76524e-05	814	3.53047e-05	814	4.33719e-08	4.33767e-08
		0.7911	5605	31	5574	62	5636	0.0110007	0.0109637		1	815	1.7674e-05	815	3.53481e-05	815	4.33719e-08	4.33767e-08
		0.7906	5606	31	5575	62	5637	0.0109988	0.0109637		1	816	1.76957e-05	816	3.53915e-05	816	4.33719e-08	4.33767e-08
		0.7904	5607	31	5576	62	5638	0.0109968	0.0109637		1	817	1.77174e-05	817	3.54348e-05	817	4.33719e-08	4.33767e-08
		0.7902	5608	31	5577	62	5639	0.0109949	0.0109637		1	818	1.77391e-05	818	3.54782e-05	818	4.33719e-08	4.33767e-08
		0.7894	5609	31	5578	62	5640	0.0109929	0.0109637		1	819	1.77608e-05	819	3.55216e-05	819	4.33719e-08	4.33767e-08
		0.7891	5610	31	5579	62	5641	0.010991	0.0109637		1	820	1.77825e-05	820	3.5565e-05	820	4.33719e-08	4.33767e-08
		0.7878	5612	31	5581	62	5643	0.0109871	0.0109637		1	821	1.78042e-05	821	3.56083e-05	821	4.33719e-08	4.33767e-08
		0.7872	5613	31	5582	62	5644	0.0109851	0.0109637		1	822	1.78259e-05	822	3.56517e-05	822	4.33719e-08	4.33767e-08
		0.787	5614	31	5583	62	5645	0.0109832	0.0109637		1	823	1.78475e-05	823	3.56951e-05	823	4.33719e-08	4.33767e-08
		0.7869	5615	31	5584	62	5646	0.0109812	0.0109637		1	824	1.78692e-05	824	3.57385e-05	824	4.33719e-08	4.33767e-08
		0.7849	5619	31	5588	62	5650	0.0109735	0.0109637		1	825	1.78909e-05	825	3.57818e-05	825	4.33719e-08	4.33767e-08
		0.7847	5620	31	5589	62	5651	0.0109715	0.0109637		1	826	1.79126e-05	826	3.58252e-05	826	4.33719e-08	4.33767e-08
		0.7845	5621	31	5590	62	5652	0.0109696	0.0109637		1	827	1.79343e-05	827	3.58686e-05	827	4.33719e-08	4.33767e-08
		0.7843	5622	31	5591	62	5653	0.0109676	0.0109637		1	828	1.7956e-05	828	3.5912e-05	828	4.3372e-08	4.33767e-08
		0.7837	5623	31	5592	62	5654	0.0109657	0.0109637		1	829	1.79777e-05	829	3.59554e-05	829	4.3372e-08	4.33767e-08
		0.7832	5624	31	5593	62	5655	0.0109637	0.0109637		1	830	1.79994e-05	830	3.59987e-05	830	4.3372e-08	4.33767e-08
		0.7828	5624	32	5592	64	5656	0.0113154	0.0113154		1	831	1.80211e-05	831	3.60421e-05	831	4.3372e-08	4.33767e-08
		0.7822	5624	33	5591	66	5657	0.011667	0.0116567		1	832	1.80427e-05	832	3.60855e-05	832	4.3372e-08	4.33767e-08
		0.7817	5625	33	5592	66	5658	0.0116649	0.0116567		1	833	1.80644e-05	833	3.61289e-05	833	4.3372e-08	4.33767e-08
		0.7807	5626	33	5593	66	5659	0.0116628	0.0116567		1	834	1.80861e-05	834	3.61722e-05	834	4.3372e-08	4.33767e-08
		0.7806	5627	33	5594	66	5660	0.0116608	0.0116567		1	835	1.81078e-05	835	3.62156e-05	835	4.3372e-08	4.33767e-08
		0.7786	5628	33	5595	66	5661	0.0116587	0.0116567		1	836	1.81295e-05	836	3.6259e-05	836	4.3372e-08	4.33767e-08
		0.7784	5629	33	5596	66	5662	0.0116567	0.0116567		1	837	1.81512e-05	837	3.63024e-05	837	4.3372e-08	4.33767e-08
		0.7771	5629	34	5595	68	5663	0.0120078	0.0119951		1	838	1.81729e-05	838	3.63457e-05	838	4.3372e-08	4.33767e-08
		0.7765	5630	34	5596	68	5664	0.0120056	0.0119951		1	839	1.81946e-05	839	3.63891e-05	839	4.3372e-08	4.33767e-08
		0.7764	5632	34	5598	68	5666	0.0120014	0.0119951		1	840	1.82163e-05	840	3.64325e-05	840	4.3372e-08	4.33767e-08
		0.7753	5633	34	5599	68	5667	0.0119993	0.0119951		1	841	1.82379e-05	841	3.64759e-05	841	4.3372e-08	4.33767e-08
		0.7751	5635	34	5601	68	5669	0.0119951	0.0119951		1	842	1.82596e-05	842	3.65193e-05	842	4.3372e-08	4.33767e-08
		0.7745	5635	35	5600	70	5670	0.0123457	0.0123283		1	843	1.82813e-05	843	3.65626e-05	843	4.3372e-08	4.33767e-08
		0.7742	5636	35	5601	70	5671	0.0123435	0.0123283		1	844	1.8303e-05	844	3.6606e-05	844	4.33721e-08	4.33767e-08
		0.7737	5638	35	5603	70	5673	0.0123392	0.0123283		1	845	1.83247e-05	845	3.66494e-05	845	4.33721e-08	4.33767e-08
		0.7735	5639	35	5604	70	5674	0.012337	0.0123283		1	846	1.83464e-05	846	3.66928e-05	846	4.33721e-08	4.33767e-08
		0.7721	5640	35	5605	70	5675	0.0123348	0.0123283		1	847	1.83681e-05	847	3.67361e-05	847	4.33721e-08	4.33767e-08
		0.7715	5643	35	5608	70	5678	0.0123283	0.0123283		1	848	1.83898e-05	848	3.67795e-05	848	4.33721e-08	4.33767e-08
		0.7709	5643	36	5607	72	5679	0.0126783	0.0126493		1	849	1.84114e-05	849	3.68229e-05	849	4.33721e-08	4.33767e-08
		0.7702	5644	36	5608	72	5680	0.0126761	0.0126493		1	850	1.84331e-05	850	3.68663e-05	850	4.33721e-08	4.33767e-08
		0.7699	5646	36	5610	72	5682	0.0126716	0.0126493		1	851	1.84548e-05	851	3.69097e-05	851	4.33721e-08	4.33767e-08
		0.7678	5648	36	5612	72	5684	0.0126671	0.0126493		1	852	1.84765e-05	852	3.6953e-05	852	4.33721e-08	4.33767e-08
		0.7677	5649	36	5613	72	5685	0.0126649	0.0126493		1	853	1.84982e-05	853	3.69964e-05	853	4.33721e-08	4.33767e-08
		0.7676	5651	36	5615	72	5687	0.0126605	0.0126493		1	854	1.85199e-05	854	3.70398e-05	854	4.33721e-08	4.33767e-08
		0.7671	5652	36	5616	72	5688	0.0126582	0.0126493		1	855	1.85416e-05	855	3.70832e-05	855	4.33721e-08	4.33767e-08
		0.7663	5653	36	5617	72	5689	0.012656	0.0126493		1	856	1.85633e-05	856	3.71265e-05	856	4.33721e-08	4.33767e-08
		0.766	5654	36	5618	72	5690	0.0126538	0.0126493		1	857	1.8585e-05	857	3.71699e-05	857	4.33721e-08	4.33767e-08
		0.7649	5655	36	5619	72	5691	0.0126516	0.0126493		1	858	1.86066e-05	858	3.72133e-05	858	4.33721e-08	4.33767e-08
		0.7647	5656	36	5620	72	5692	0.0126493	0.0126493		1	859	1.86283e-05	859	3.72567e-05	859	4.33721e-08	4.33767e-08
		0.7646	5656	37	5619	74	5693	0.0129984	0.0129484		1	860	1.865e-05	860	3.73e-05	860	4.33721e-08	4.33767e-08
		0.7633	5658	37	5621	74	5695	0.0129939	0.0129484		1	861	1.86717e-05	861	3.73434e-05	861	4.33722e-08	4.33767e-08
		0.7619	5660	37	5623	74	5697	0.0129893	0.0129484		1	862	1.86934e-05	862	3.73868e-05	862	4.33722e-08	4.33767e-08
		0.7616	5662	37	5625	74	5699	0.0129847	0.0129484		1	863	1.87151e-05	863	3.74302e-05	863	4.33722e-08	4.33767e-08
		0.7609	5663	37	5626	74	5700	0.0129825	0.0129484		1	864	1.87368e-05	864	3.74736e-05	864	4.33722e-08	4.33767e-08
		0.7599	5664	37	5627	74	5701	0.0129802	0.0129484		1	865	1.87585e-05	865	3.75169e-05	865	4.33722e-08	4.33767e-08
		0.7597	5665	37	5628	74	5702	0.0129779	0.0129484		1	866	1.87802e-05	866	3.75603e-05	866	4.33722e-08	4.33767e-08
		0.7588	5666	37	5629	74	5703	0.0129756	0.0129484		1	867	1.88018e-05	867	3.76037e-05	867	4.33722e-08	4.33767e-08
		0.7585	5667	37	5630	74	5704	0.0129734	0.0129484		1	868	1.88235e-05	868	3.76471e-05	868	4.33722e-08	4.33767e-08
		0.7575	5668	37	5631	74	5705	0.0129711	0.0129484		1	869	1.88452e-05	869	3.76904e-05	869	4.33722e-08	4.33767e-08
		0.7565	5670	37	5633	74	5707	0.0129665	0.0129484		1	870	1.88669e-05	870	3.77338e-05	870	4.33722e-08	4.33767e-08
		0.7562	5671	37	5634	74	5708	0.0129643	0.0129484		1	871	1.88886e-05	871	3.77772e-05	871	4.33722e-08	4.33767e-08
		0.7558	5672	37	5635	74	5709	0.012962	0.0129484		1	872	1.89103e-05	872	3.78206e-05	872	4.33722e-08	4.33767e-08
		0.7554	5673	37	5636	74	5710	0.0129597	0.0129484		1	873	1.8932e-05	873	3.7864e-05	873	4.33722e-08	4.33767e-08
		0.7543	5674	37	5637	74	5711	0.0129575	0.0129484		1	874	1.89537e-05	874	3.79073e-05	874	4.33722e-08	4.33767e-08
		0.7533	5675	37	5638	74	5712	0.0129552	0.0129484		1	875	1.89754e-05	875	3.79507e-05	875	4.33722e-08	4.33767e-08
		0.753	5676	37	5639	74	5713	0.0129529	0.0129484		1	876	1.8997e-05	876	3.79941e-05	876	4.33722e-08	4.33767e-08
		0.7529	5677	37	5640	74	5714	0.0129506	0.0129484		1	877	1.90187e-05	877	3.80375e-05	877	4.33723e-08	4.33767e-08
		0.7523	5678	37	5641	74	5715	0.0129484	0.0129484		1	878	1.90404e-05	878	3.80808e-05	878	4.33723e-08	4.33767e-08
		0.752	5679	38	5641	76	5717	0.0132937	0.0132658		1	879	1.90621e-05	879	3.81242e-05	879	4.33723e-08	4.33767e-08
		0.7514	5681	38	5643	76	5719	0.013289	0.0132658		1	880	1.90838e-05	880	3.81676e-05	880	4.33723e-08	4.33767e-08
		0.7498	5682	38	5644	76	5720	0.0132867	0.0132658		1	881	1.91055e-05	881	3.8211e-05	881	4.33723e-08	4.33767e-08
		0.7497	5686	38	5648	76	5724	0.0132774	0.0132658		1	882	1.91272e-05	882	3.82544e-05	882	4.33723e-08	4.33767e-08
		0.7492	5689	38	5651	76	5727	0.0132705	0.0132658		1	883	1.91489e-05	883	3.82977e-05	883	4.33723e-08	4.33767e-08
		0.7491	5690	38	5652	76	5728	0.0132682	0.0132658		1	884	1.91706e-05	884	3.83411e-05	884	4.33723e-08	4.33767e-08
		0.7476	5691	38	5653	76	5729	0.0132658	0.0132658		1	885	1.91922e-05	885	3.83845e-05	885	4.33723e-08	4.33767e-08
		0.7473	5691	39	5652	78	5730	0.0136126	0.0136054		1	886	1.92139e-05	886	3.84279e-05	886	4.33723e-08	4.33767e-08
		0.7472	5693	39	5654	78	5732	0.0136078	0.0136054		1	887	1.92356e-05	887	3.84712e-05	887	4.33723e-08	4.33767e-08
		0.7469	5694	39	5655	78	5733	0.0136054	0.0136054		1	888	1.92573e-05	888	3.85146e-05	888	4.33723e-08	4.33767e-08
		0.7468	5694	40	5654	80	5734	0.0139519	0.0139519		1	889	1.9279e-05	889	3.8558e-05	889	4.33723e-08	4.33767e-08
		0.7466	5694	41	5653	82	5735	0.0142982	0.0142957		1	890	1.93007e-05	890	3.86014e-05	890	4.33723e-08	4.33767e-08
		0.7461	5695	41	5654	82	5736	0.0142957	0.0142957		1	891	1.93224e-05	891	3.86448e-05	891	4.33723e-08	4.33767e-08
		0.746	5695	42	5653	84	5737	0.0146418	0.0145379		1	892	1.93441e-05	892	3.86881e-05	892	4.33723e-08	4.33767e-08
		0.7438	5696	42	5654	84	5738	0.0146392	0.0145379		1	893	1.93658e-05	893	3.87315e-05	893	4.33723e-08	4.33767e-08
		0.7437	5697	42	5655	84	5739	0.0146367	0.0145379		1	894	1.93874e-05	894	3.87749e-05	894	4.33724e-08	4.33767e-08
		0.7427	5698	42	5656	84	5740	0.0146341	0.0145379		1	895	1.94091e-05	895	3.88183e-05	895	4.33724e-08	4.33767e-08
		0.7419	5699	42	5657	84	5741	0.0146316	0.0145379		1	896	1.94308e-05	896	3.88616e-05	896	4.33724e-08	4.33767e-08
		0.741	5702	42	5660	84	5744	0.014624	0.0145379		1	897	1.94525e-05	897	3.8905e-05	897	4.33724e-08	4.33767e-08
		0.7405	5703	42	5661	84	5745	0.0146214	0.0145379		1	898	1.94742e-05	898	3.89484e-05	898	4.33724e-08	4.33767e-08
		0.7404	5704	42	5662	84	5746	0.0146189	0.0145379		1	899	1.94959e-05	899	3.89918e-05	899	4.33724e-08	4.33767e-08
		0.7403	5705	42	5663	84	5747	0.0146163	0.0145379		1	900	1.95176e-05	900	3.90352e-05	900	4.33724e-08	4.33767e-08
		0.74	5706	42	5664	84	5748	0.0146138	0.0145379		1	901	1.95393e-05	901	3.90785e-05	901	4.33724e-08	4.33767e-08
		0.7391	5707	42	5665	84	5749	0.0146112	0.0145379		1	902	1.9561e-05	902	3.91219e-05	902	4.33724e-08	4.33767e-08
		0.738	5708	42	5666	84	5750	0.0146087	0.0145379		1	903	1.95826e-05	903	3.91653e-05	903	4.33724e-08	4.33767e-08
		0.7372	5709	42	5667	84	5751	0.0146062	0.0145379		1	904	1.96043e-05	904	3.92087e-05	904	4.33724e-08	4.33767e-08
		0.7368	5710	42	5668	84	5752	0.0146036	0.0145379		1	905	1.9626e-05	905	3.9252e-05	905	4.33724e-08	4.33767e-08
		0.7365	5711	42	5669	84	5753	0.0146011	0.0145379		1	906	1.96477e-05	906	3.92954e-05	906	4.33724e-08	4.33767e-08
		0.7362	5712	42	5670	84	5754	0.0145985	0.0145379		1	907	1.96694e-05	907	3.93388e-05	907	4.33724e-08	4.33767e-08
		0.7345	5714	42	5672	84	5756	0.0145935	0.0145379		1	908	1.96911e-05	908	3.93822e-05	908	4.33724e-08	4.33767e-08
		0.7343	5715	42	5673	84	5757	0.0145909	0.0145379		1	909	1.97128e-05	909	3.94256e-05	909	4.33724e-08	4.33767e-08
		0.7339	5716	42	5674	84	5758	0.0145884	0.0145379		1	910	1.97345e-05	910	3.94689e-05	910	4.33725e-08	4.33767e-08
		0.7338	5717	42	5675	84	5759	0.0145859	0.0145379		1	911	1.97562e-05	911	3.95123e-05	911	4.33725e-08	4.33767e-08
		0.7323	5718	42	5676	84	5760	0.0145833	0.0145379		1	912	1.97778e-05	912	3.95557e-05	912	4.33725e-08	4.33767e-08
		0.732	5719	42	5677	84	5761	0.0145808	0.0145379		1	913	1.97995e-05	913	3.95991e-05	913	4.33725e-08	4.33767e-08
		0.7317	5720	42	5678	84	5762	0.0145783	0.0145379		1	914	1.98212e-05	914	3.96424e-05	914	4.33725e-08	4.33767e-08
		0.7311	5721	42	5679	84	5763	0.0145757	0.0145379		1	915	1.98429e-05	915	3.96858e-05	915	4.33725e-08	4.33767e-08
		0.7307	5723	42	5681	84	5765	0.0145707	0.0145379		1	916	1.98646e-05	916	3.97292e-05	916	4.33725e-08	4.33767e-08
		0.7284	5724	42	5682	84	5766	0.0145682	0.0145379		1	917	1.98863e-05	917	3.97726e-05	917	4.33725e-08	4.33767e-08
		0.7279	5725	42	5683	84	5767	0.0145656	0.0145379		1	918	1.9908e-05	918	3.9816e-05	918	4.33725e-08	4.33767e-08
		0.7277	5726	42	5684	84	5768	0.0145631	0.0145379		1	919	1.99297e-05	919	3.98593e-05	919	4.33725e-08	4.33767e-08
		0.7274	5728	42	5686	84	5770	0.0145581	0.0145379		1	920	1.99514e-05	920	3.99027e-05	920	4.33725e-08	4.33767e-08
		0.7271	5730	42	5688	84	5772	0.014553	0.0145379		1	921	1.9973e-05	921	3.99461e-05	921	4.33725e-08	4.33767e-08
		0.7261	5731	42	5689	84	5773	0.0145505	0.0145379		1	922	1.99947e-05	922	3.99895e-05	922	4.33725e-08	4.33767e-08
		0.7246	5736	42	5694	84	5778	0.0145379	0.0145379		1	923	2.00164e-05	923	4.00329e-05	923	4.33725e-08	4.33767e-08
		0.7245	5736	43	5693	86	5779	0.0148815	0.014797		1	924	2.00381e-05	924	4.00762e-05	924	4.33725e-08	4.33767e-08
		0.7244	5737	43	5694	86	5780	0.0148789	0.014797		1	925	2.00598e-05	925	4.01196e-05	925	4.33726e-08	4.33767e-08
		0.7241	5738	43	5695	86	5781	0.0148763	0.014797		1	926	2.00815e-05	926	4.0163e-05	926	4.33726e-08	4.33767e-08
		0.7235	5739	43	5696	86	5782	0.0148737	0.014797		1	927	2.01032e-05	927	4.02064e-05	927	4.33726e-08	4.33767e-08
		0.7229	5745	43	5702	86	5788	0.0148583	0.014797		1	928	2.01249e-05	928	4.02497e-05	928	4.33726e-08	4.33767e-08
		0.7216	5747	43	5704	86	5790	0.0148532	0.014797		1	929	2.01466e-05	929	4.02931e-05	929	4.33726e-08	4.33767e-08
		0.7214	5748	43	5705	86	5791	0.0148506	0.014797		1	930	2.01683e-05	930	4.03365e-05	930	4.33726e-08	4.33767e-08
		0.7208	5749	43	5706	86	5792	0.0148481	0.014797		1	931	2.01899e-05	931	4.03799e-05	931	4.33726e-08	4.33767e-08
		0.7207	5753	43	5710	86	5796	0.0148378	0.014797		1	932	2.02116e-05	932	4.04233e-05	932	4.33726e-08	4.33767e-08
		0.7205	5754	43	5711	86	5797	0.0148353	0.014797		1	933	2.02333e-05	933	4.04666e-05	933	4.33726e-08	4.33767e-08
		0.7202	5755	43	5712	86	5798	0.0148327	0.014797		1	934	2.0255e-05	934	4.051e-05	934	4.33726e-08	4.33767e-08
		0.7186	5758	43	5715	86	5801	0.014825	0.014797		1	935	2.02767e-05	935	4.05534e-05	935	4.33726e-08	4.33767e-08
		0.7185	5760	43	5717	86	5803	0.0148199	0.014797		1	936	2.02984e-05	936	4.05968e-05	936	4.33726e-08	4.33767e-08
		0.7184	5761	43	5718	86	5804	0.0148174	0.014797		1	937	2.03201e-05	937	4.06402e-05	937	4.33726e-08	4.33767e-08
		0.7177	5763	43	5720	86	5806	0.0148123	0.014797		1	938	2.03418e-05	938	4.06835e-05	938	4.33726e-08	4.33767e-08
		0.7175	5764	43	5721	86	5807	0.0148097	0.014797		1	939	2.03635e-05	939	4.07269e-05	939	4.33726e-08	4.33767e-08
		0.717	5765	43	5722	86	5808	0.0148072	0.014797		1	940	2.03851e-05	940	4.07703e-05	940	4.33727e-08	4.33767e-08
		0.7168	5766	43	5723	86	5809	0.0148046	0.014797		1	941	2.04068e-05	941	4.08137e-05	941	4.33727e-08	4.33767e-08
		0.7164	5767	43	5724	86	5810	0.0148021	0.014797		1	942	2.04285e-05	942	4.08571e-05	942	4.33727e-08	4.33767e-08
		0.7156	5768	43	5725	86	5811	0.0147995	0.014797		1	943	2.04502e-05	943	4.09004e-05	943	4.33727e-08	4.33767e-08
		0.7152	5769	43	5726	86	5812	0.014797	0.014797		1	944	2.04719e-05	944	4.09438e-05	944	4.33727e-08	4.33767e-08
		0.7149	5769	44	5725	88	5813	0.0151385	0.0150995		1	945	2.04936e-05	945	4.09872e-05	945	4.33727e-08	4.33767e-08
		0.7144	5773	44	5729	88	5817	0.0151281	0.0150995		1	946	2.05153e-05	946	4.10306e-05	946	4.33727e-08	4.33767e-08
		0.7133	5774	44	5730	88	5818	0.0151255	0.0150995		1	947	2.0537e-05	947	4.1074e-05	947	4.33727e-08	4.33767e-08
		0.7126	5775	44	5731	88	5819	0.0151229	0.0150995		1	948	2.05587e-05	948	4.11173e-05	948	4.33727e-08	4.33767e-08
		0.7124	5776	44	5732	88	5820	0.0151203	0.0150995		1	949	2.05804e-05	949	4.11607e-05	949	4.33727e-08	4.33767e-08
		0.712	5777	44	5733	88	5821	0.0151177	0.0150995		1	950	2.0602e-05	950	4.12041e-05	950	4.33727e-08	4.33767e-08
		0.7114	5778	44	5734	88	5822	0.0151151	0.0150995		1	951	2.06237e-05	951	4.12475e-05	951	4.33727e-08	4.33767e-08
		0.7112	5779	44	5735	88	5823	0.0151125	0.0150995		1	952	2.06454e-05	952	4.12908e-05	952	4.33727e-08	4.33767e-08
		0.7096	5780	44	5736	88	5824	0.0151099	0.0150995		1	953	2.06671e-05	953	4.13342e-05	953	4.33727e-08	4.33767e-08
		0.7093	5781	44	5737	88	5825	0.0151073	0.0150995		1	954	2.06888e-05	954	4.13776e-05	954	4.33728e-08	4.33767e-08
		0.7087	5782	44	5738	88	5826	0.0151047	0.0150995		1	955	2.07105e-05	955	4.1421e-05	955	4.33728e-08	4.33767e-08
		0.7083	5784	44	5740	88	5828	0.0150995	0.0150995		1	956	2.07322e-05	956	4.14644e-05	956	4.33728e-08	4.33767e-08
		0.7066	5785	45	5740	90	5830	0.0154374	0.0154242		1	957	2.07539e-05	957	4.15077e-05	957	4.33728e-08	4.33767e-08
		0.7063	5786	45	5741	90	5831	0.0154347	0.0154242		1	958	2.07756e-05	958	4.15511e-05	958	4.33728e-08	4.33767e-08
		0.7055	5787	45	5742	90	5832	0.0154321	0.0154242		1	959	2.07973e-05	959	4.15945e-05	959	4.33728e-08	4.33767e-08
		0.705	5789	45	5744	90	5834	0.0154268	0.0154242		1	960	2.08189e-05	960	4.16379e-05	960	4.33728e-08	4.33767e-08
		0.7048	5790	45	5745	90	5835	0.0154242	0.0154242		1	961	2.08406e-05	961	4.16813e-05	961	4.33728e-08	4.33767e-08
		0.7043	5791	46	5745	92	5837	0.0157615	0.0157615		1	962	2.08623e-05	962	4.17246e-05	962	4.33728e-08	4.33767e-08
		0.7042	5792	47	5745	94	5839	0.0160986	0.0160849		1	963	2.0884e-05	963	4.1768e-05	963	4.33728e-08	4.33767e-08
		0.7037	5793	47	5746	94	5840	0.0160959	0.0160849		1	964	2.09057e-05	964	4.18114e-05	964	4.33728e-08	4.33767e-08
		0.7036	5794	47	5747	94	5841	0.0160931	0.0160849		1	965	2.09274e-05	965	4.18548e-05	965	4.33728e-08	4.33767e-08
		0.7023	5795	47	5748	94	5842	0.0160904	0.0160849		1	966	2.09491e-05	966	4.18982e-05	966	4.33728e-08	4.33767e-08
		0.7015	5796	47	5749	94	5843	0.0160876	0.0160849		1	967	2.09708e-05	967	4.19416e-05	967	4.33729e-08	4.33767e-08
		0.701	5797	47	5750	94	5844	0.0160849	0.0160849		1	968	2.09925e-05	968	4.19849e-05	968	4.33729e-08	4.33767e-08
		0.7009	5797	48	5749	96	5845	0.0164243	0.0164103		1	969	2.10142e-05	969	4.20283e-05	969	4.33729e-08	4.33767e-08
		0.7002	5799	48	5751	96	5847	0.0164187	0.0164103		1	970	2.10358e-05	970	4.20717e-05	970	4.33729e-08	4.33767e-08
		0.6995	5800	48	5752	96	5848	0.0164159	0.0164103		1	971	2.10575e-05	971	4.21151e-05	971	4.33729e-08	4.33767e-08
		0.6986	5802	48	5754	96	5850	0.0164103	0.0164103		1	972	2.10792e-05	972	4.21585e-05	972	4.33729e-08	4.33767e-08
		0.6983	5802	49	5753	98	5851	0.0167493	0.0167207		1	973	2.11009e-05	973	4.22018e-05	973	4.33729e-08	4.33767e-08
		0.6978	5803	49	5754	98	5852	0.0167464	0.0167207		1	974	2.11226e-05	974	4.22452e-05	974	4.33729e-08	4.33767e-08
		0.6973	5804	49	5755	98	5853	0.0167436	0.0167207		1	975	2.11443e-05	975	4.22886e-05	975	4.33729e-08	4.33767e-08
		0.6966	5805	49	5756	98	5854	0.0167407	0.0167207		1	976	2.1166e-05	976	4.2332e-05	976	4.33729e-08	4.33767e-08
		0.6964	5806	49	5757	98	5855	0.0167378	0.0167207		1	977	2.11877e-05	977	4.23754e-05	977	4.33729e-08	4.33767e-08
		0.6961	5807	49	5758	98	5856	0.016735	0.0167207		1	978	2.12094e-05	978	4.24187e-05	978	4.3373e-08	4.33767e-08
		0.696	5808	49	5759	98	5857	0.0167321	0.0167207		1	979	2.12311e-05	979	4.24621e-05	979	4.3373e-08	4.33767e-08
		0.695	5809	49	5760	98	5858	0.0167293	0.0167207		1	980	2.12528e-05	980	4.25055e-05	980	4.3373e-08	4.33767e-08
		0.6949	5810	49	5761	98	5859	0.0167264	0.0167207		1	981	2.12744e-05	981	4.25489e-05	981	4.3373e-08	4.33767e-08
		0.6942	5811	49	5762	98	5860	0.0167235	0.0167207		1	982	2.12961e-05	982	4.25923e-05	982	4.3373e-08	4.33767e-08
		0.6936	5812	49	5763	98	5861	0.0167207	0.0167207		1	983	2.13178e-05	983	4.26357e-05	983	4.3373e-08	4.33767e-08
		0.6934	5812	50	5762	100	5862	0.017059	0.0169722		1	984	2.13395e-05	984	4.2679e-05	984	4.3373e-08	4.33767e-08
		0.6931	5813	50	5763	100	5863	0.0170561	0.0169722		1	985	2.13612e-05	985	4.27224e-05	985	4.3373e-08	4.33767e-08
		0.692	5814	50	5764	100	5864	0.0170532	0.0169722		1	986	2.13829e-05	986	4.27658e-05	986	4.3373e-08	4.33767e-08
		0.6913	5815	50	5765	100	5865	0.0170503	0.0169722		1	987	2.14046e-05	987	4.28092e-05	987	4.3373e-08	4.33767e-08
		0.6912	5816	50	5766	100	5866	0.0170474	0.0169722		1	988	2.14263e-05	988	4.28526e-05	988	4.3373e-08	4.33767e-08
		0.6892	5817	50	5767	100	5867	0.0170445	0.0169722		1	989	2.1448e-05	989	4.2896e-05	989	4.33731e-08	4.33767e-08
		0.6891	5818	50	5768	100	5868	0.0170416	0.0169722		1	990	2.14697e-05	990	4.29393e-05	990	4.33731e-08	4.33767e-08
		0.6888	5819	50	5769	100	5869	0.0170387	0.0169722		1	991	2.14914e-05	991	4.29827e-05	991	4.33731e-08	4.33767e-08
		0.688	5820	50	5770	100	5870	0.0170358	0.0169722		1	992	2.15131e-05	992	4.30261e-05	992	4.33731e-08	4.33767e-08
		0.6875	5821	50	5771	100	5871	0.0170329	0.0169722		1	993	2.15347e-05	993	4.30695e-05	993	4.33731e-08	4.33767e-08
		0.6866	5822	50	5772	100	5872	0.01703	0.0169722		1	994	2.15564e-05	994	4.31129e-05	994	4.33731e-08	4.33767e-08
		0.6863	5823	50	5773	100	5873	0.0170271	0.0169722		1	995	2.15781e-05	995	4.31563e-05	995	4.33731e-08	4.33767e-08
		0.6855	5824	50	5774	100	5874	0.0170242	0.0169722		1	996	2.15998e-05	996	4.31996e-05	996	4.33731e-08	4.33767e-08
		0.6852	5825	50	5775	100	5875	0.0170213	0.0169722		1	997	2.16215e-05	997	4.3243e-05	997	4.33731e-08	4.33767e-08
		0.6842	5827	50	5777	100	5877	0.0170155	0.0169722		1	998	2.16432e-05	998	4.32864e-05	998	4.33732e-08	4.33767e-08
		0.6839	5828	50	5778	100	5878	0.0170126	0.0169722		1	999	2.16649e-05	999	4.33298e-05	999	4.33732e-08	4.33767e-08
		0.6831	5829	50	5779	100	5879	0.0170097	0.0169722		1	1000	2.16866e-05	1000	4.33732e-05	1000	4.33732e-08	4.33767e-08
		0.6821	5830	50	5780	100	5880	0.0170068	0.0169722		1	1001	2.17083e-05	1001	4.34166e-05	1001	4.33732e-08	4.33767e-08
		0.6818	5831	50	5781	100	5881	0.0170039	0.0169722		1	1002	2.173e-05	1002	4.34599e-05	1002	4.33732e-08	4.33767e-08
		0.6809	5833	50	5783	100	5883	0.0169981	0.0169722		1	1003	2.17517e-05	1003	4.35033e-05	1003	4.33732e-08	4.33767e-08
		0.6806	5834	50	5784	100	5884	0.0169952	0.0169722		1	1004	2.17734e-05	1004	4.35467e-05	1004	4.33732e-08	4.33767e-08
		0.6805	5835	50	5785	100	5885	0.0169924	0.0169722		1	1005	2.1795e-05	1005	4.35901e-05	1005	4.33732e-08	4.33767e-08
		0.6798	5836	50	5786	100	5886	0.0169895	0.0169722		1	1006	2.18167e-05	1006	4.36335e-05	1006	4.33732e-08	4.33767e-08
		0.6793	5838	50	5788	100	5888	0.0169837	0.0169722		1	1007	2.18384e-05	1007	4.36769e-05	1007	4.33733e-08	4.33767e-08
		0.6778	5840	50	5790	100	5890	0.0169779	0.0169722		1	1008	2.18601e-05	1008	4.37203e-05	1008	4.33733e-08	4.33767e-08
		0.6776	5841	50	5791	100	5891	0.016975	0.0169722		1	1009	2.18818e-05	1009	4.37636e-05	1009	4.33733e-08	4.33767e-08
		0.6773	5842	50	5792	100	5892	0.0169722	0.0169722		1	1010	2.19035e-05	1010	4.3807e-05	1010	4.33733e-08	4.33767e-08
		0.6757	5842	51	5791	102	5893	0.0173087	0.0172881		1	1011	2.19252e-05	1011	4.38504e-05	1011	4.33733e-08	4.33767e-08
		0.675	5843	51	5792	102	5894	0.0173057	0.0172881		1	1012	2.19469e-05	1012	4.38938e-05	1012	4.33733e-08	4.33767e-08
		0.6745	5844	51	5793	102	5895	0.0173028	0.0172881		1	1013	2.19686e-05	1013	4.39372e-05	1013	4.33733e-08	4.33767e-08
		0.6742	5845	51	5794	102	5896	0.0172999	0.0172881		1	1014	2.19903e-05	1014	4.39806e-05	1014	4.33733e-08	4.33767e-08
		0.6736	5847	51	5796	102	5898	0.017294	0.0172881		1	1015	2.2012e-05	1015	4.4024e-05	1015	4.33734e-08	4.33767e-08
		0.6731	5848	51	5797	102	5899	0.0172911	0.0172881		1	1016	2.20337e-05	1016	4.40674e-05	1016	4.33734e-08	4.33767e-08
		0.6728	5849	51	5798	102	5900	0.0172881	0.0172881		1	1017	2.20554e-05	1017	4.41107e-05	1017	4.33734e-08	4.33767e-08
		0.6726	5849	52	5797	104	5901	0.0176241	0.0175973		1	1018	2.20771e-05	1018	4.41541e-05	1018	4.33734e-08	4.33767e-08
		0.6719	5850	52	5798	104	5902	0.0176211	0.0175973		1	1019	2.20988e-05	1019	4.41975e-05	1019	4.33734e-08	4.33767e-08
		0.6716	5851	52	5799	104	5903	0.0176182	0.0175973		1	1020	2.21205e-05	1020	4.42409e-05	1020	4.33734e-08	4.33767e-08
		0.6705	5852	52	5800	104	5904	0.0176152	0.0175973		1	1021	2.21421e-05	1021	4.42843e-05	1021	4.33735e-08	4.33767e-08
		0.6695	5853	52	5801	104	5905	0.0176122	0.0175973		1	1022	2.21638e-05	1022	4.43277e-05	1022	4.33735e-08	4.33767e-08
		0.6693	5854	52	5802	104	5906	0.0176092	0.0175973		1	1023	2.21855e-05	1023	4.43711e-05	1023	4.33735e-08	4.33767e-08
		0.6692	5855	52	5803	104	5907	0.0176062	0.0175973		1	1024	2.22072e-05	1024	4.44145e-05	1024	4.33735e-08	4.33767e-08
		0.6682	5858	52	5806	104	5910	0.0175973	0.0175973		1	1025	2.22289e-05	1025	4.44579e-05	1025	4.33735e-08	4.33767e-08
		0.6676	5859	53	5806	106	5912	0.0179296	0.0179024		1	1026	2.22506e-05	1026	4.45012e-05	1026	4.33735e-08	4.33767e-08
		0.6675	5860	53	5807	106	5913	0.0179266	0.0179024		1	1027	2.22723e-05	1027	4.45446e-05	1027	4.33735e-08	4.33767e-08
		0.6673	5861	53	5808	106	5914	0.0179236	0.0179024		1	1028	2.2294e-05	1028	4.4588e-05	1028	4.33736e-08	4.33767e-08
		0.6654	5862	53	5809	106	5915	0.0179205	0.0179024		1	1029	2.23157e-05	1029	4.46314e-05	1029	4.33736e-08	4.33767e-08
		0.6651	5863	53	5810	106	5916	0.0179175	0.0179024		1	1030	2.23374e-05	1030	4.46748e-05	1030	4.33736e-08	4.33767e-08
		0.6641	5867	53	5814	106	5920	0.0179054	0.0179024		1	1031	2.23591e-05	1031	4.47182e-05	1031	4.33736e-08	4.33767e-08
		0.6633	5868	53	5815	106	5921	0.0179024	0.0179024		1	1032	2.23808e-05	1032	4.47616e-05	1032	4.33736e-08	4.33767e-08
		0.6629	5868	54	5814	108	5922	0.0182371	0.0181635		1	1033	2.24025e-05	1033	4.4805e-05	1033	4.33737e-08	4.33767e-08
		0.6619	5869	54	5815	108	5923	0.018234	0.0181635		1	1034	2.24242e-05	1034	4.48484e-05	1034	4.33737e-08	4.33767e-08
		0.6617	5870	54	5816	108	5924	0.0182309	0.0181635		1	1035	2.24459e-05	1035	4.48918e-05	1035	4.33737e-08	4.33767e-08
		0.6614	5871	54	5817	108	5925	0.0182278	0.0181635		1	1036	2.24676e-05	1036	4.49352e-05	1036	4.33737e-08	4.33767e-08
		0.661	5872	54	5818	108	5926	0.0182248	0.0181635		1	1037	2.24893e-05	1037	4.49786e-05	1037	4.33737e-08	4.33767e-08
		0.6609	5873	54	5819	108	5927	0.0182217	0.0181635		1	1038	2.2511e-05	1038	4.5022e-05	1038	4.33738e-08	4.33767e-08
		0.6606	5874	54	5820	108	5928	0.0182186	0.0181635		1	1039	2.25327e-05	1039	4.50654e-05	1039	4.33738e-08	4.33767e-08
		0.6596	5875	54	5821	108	5929	0.0182156	0.0181635		1	1040	2.25544e-05	1040	4.51087e-05	1040	4.33738e-08	4.33767e-08
		0.6593	5876	54	5822	108	5930	0.0182125	0.0181635		1	1041	2.25761e-05	1041	4.51521e-05	1041	4.33738e-08	4.33767e-08
		0.6592	5877	54	5823	108	5931	0.0182094	0.0181635		1	1042	2.25978e-05	1042	4.51955e-05	1042	4.33738e-08	4.33767e-08
		0.659	5878	54	5824	108	5932	0.0182063	0.0181635		1	1043	2.26195e-05	1043	4.52389e-05	1043	4.33739e-08	4.33767e-08
		0.6588	5879	54	5825	108	5933	0.0182033	0.0181635		1	1044	2.26412e-05	1044	4.52823e-05	1044	4.33739e-08	4.33767e-08
		0.6582	5881	54	5827	108	5935	0.0181971	0.0181635		1	1045	2.26629e-05	1045	4.53257e-05	1045	4.33739e-08	4.33767e-08
		0.6572	5885	54	5831	108	5939	0.0181849	0.0181635		1	1046	2.26846e-05	1046	4.53691e-05	1046	4.33739e-08	4.33767e-08
		0.6571	5887	54	5833	108	5941	0.0181788	0.0181635		1	1047	2.27063e-05	1047	4.54125e-05	1047	4.3374e-08	4.33767e-08
		0.6566	5888	54	5834	108	5942	0.0181757	0.0181635		1	1048	2.2728e-05	1048	4.54559e-05	1048	4.3374e-08	4.33767e-08
		0.6562	5892	54	5838	108	5946	0.0181635	0.0181635		1	1049	2.27497e-05	1049	4.54993e-05	1049	4.3374e-08	4.33767e-08
		0.6551	5893	55	5838	110	5948	0.0184936	0.0184502		1	1050	2.27714e-05	1050	4.55427e-05	1050	4.3374e-08	4.33767e-08
		0.6544	5894	55	5839	110	5949	0.0184905	0.0184502		1	1051	2.27931e-05	1051	4.55861e-05	1051	4.33741e-08	4.33767e-08
		0.6536	5896	55	5841	110	5951	0.0184843	0.0184502		1	1052	2.28148e-05	1052	4.56295e-05	1052	4.33741e-08	4.33767e-08
		0.6535	5897	55	5842	110	5952	0.0184812	0.0184502		1	1053	2.28365e-05	1053	4.56729e-05	1053	4.33741e-08	4.33767e-08
		0.6531	5899	55	5844	110	5954	0.018475	0.0184502		1	1054	2.28582e-05	1054	4.57163e-05	1054	4.33741e-08	4.33767e-08
		0.6525	5900	55	5845	110	5955	0.0184719	0.0184502		1	1055	2.28799e-05	1055	4.57597e-05	1055	4.33742e-08	4.33767e-08
		0.6512	5901	55	5846	110	5956	0.0184688	0.0184502		1	1056	2.29016e-05	1056	4.58031e-05	1056	4.33742e-08	4.33767e-08
		0.651	5902	55	5847	110	5957	0.0184657	0.0184502		1	1057	2.29233e-05	1057	4.58466e-05	1057	4.33742e-08	4.33767e-08
		0.6506	5904	55	5849	110	5959	0.0184595	0.0184502		1	1058	2.2945e-05	1058	4.589e-05	1058	4.33743e-08	4.33767e-08
		0.6485	5905	55	5850	110	5960	0.0184564	0.0184502		1	1059	2.29667e-05	1059	4.59334e-05	1059	4.33743e-08	4.33767e-08
		0.6475	5906	55	5851	110	5961	0.0184533	0.0184502		1	1060	2.29884e-05	1060	4.59768e-05	1060	4.33743e-08	4.33767e-08
		0.6473	5907	55	5852	110	5962	0.0184502	0.0184502		1	1061	2.30101e-05	1061	4.60202e-05	1061	4.33743e-08	4.33767e-08
		0.6469	5907	56	5851	112	5963	0.0187825	0.0187793		1	1062	2.30318e-05	1062	4.60636e-05	1062	4.33744e-08	4.33767e-08
		0.6466	5908	56	5852	112	5964	0.0187793	0.0187793		1	1063	2.30535e-05	1063	4.6107e-05	1063	4.33744e-08	4.33767e-08
		0.6461	5908	57	5851	114	5965	0.0191115	0.0190635		1	1064	2.30752e-05	1064	4.61504e-05	1064	4.33744e-08	4.33767e-08
		0.6457	5909	57	5852	114	5966	0.0191083	0.0190635		1	1065	2.30969e-05	1065	4.61938e-05	1065	4.33745e-08	4.33767e-08
		0.6447	5910	57	5853	114	5967	0.0191051	0.0190635		1	1066	2.31186e-05	1066	4.62372e-05	1066	4.33745e-08	4.33767e-08
		0.6446	5912	57	5855	114	5969	0.0190987	0.0190635		1	1067	2.31403e-05	1067	4.62806e-05	1067	4.33745e-08	4.33767e-08
		0.6434	5913	57	5856	114	5970	0.0190955	0.0190635		1	1068	2.3162e-05	1068	4.6324e-05	1068	4.33746e-08	4.33767e-08
		0.6427	5914	57	5857	114	5971	0.0190923	0.0190635		1	1069	2.31837e-05	1069	4.63675e-05	1069	4.33746e-08	4.33767e-08
		0.6413	5915	57	5858	114	5972	0.0190891	0.0190635		1	1070	2.32054e-05	1070	4.64109e-05	1070	4.33747e-08	4.33767e-08
		0.641	5916	57	5859	114	5973	0.0190859	0.0190635		1	1071	2.32271e-05	1071	4.64543e-05	1071	4.33747e-08	4.33767e-08
		0.6409	5917	57	5860	114	5974	0.0190827	0.0190635		1	1072	2.32489e-05	1072	4.64977e-05	1072	4.33747e-08	4.33767e-08
		0.6403	5918	57	5861	114	5975	0.0190795	0.0190635		1	1073	2.32706e-05	1073	4.65411e-05	1073	4.33748e-08	4.33767e-08
		0.6396	5919	57	5862	114	5976	0.0190763	0.0190635		1	1074	2.32923e-05	1074	4.65845e-05	1074	4.33748e-08	4.33767e-08
		0.6387	5920	57	5863	114	5977	0.0190731	0.0190635		1	1075	2.3314e-05	1075	4.6628e-05	1075	4.33748e-08	4.33767e-08
		0.6386	5921	57	5864	114	5978	0.0190699	0.0190635		1	1076	2.33357e-05	1076	4.66714e-05	1076	4.33749e-08	4.33767e-08
		0.6384	5922	57	5865	114	5979	0.0190667	0.0190635		1	1077	2.33574e-05	1077	4.67148e-05	1077	4.33749e-08	4.33767e-08
		0.6381	5923	57	5866	114	5980	0.0190635	0.0190635		1	1078	2.33791e-05	1078	4.67582e-05	1078	4.3375e-08	4.33767e-08
		0.6378	5923	58	5865	116	5981	0.0193948	0.0193753		1	1079	2.34008e-05	1079	4.68016e-05	1079	4.3375e-08	4.33767e-08
		0.6372	5924	58	5866	116	5982	0.0193915	0.0193753		1	1080	2.34225e-05	1080	4.68451e-05	1080	4.33751e-08	4.33767e-08
		0.636	5928	58	5870	116	5986	0.0193785	0.0193753		1	1081	2.34442e-05	1081	4.68885e-05	1081	4.33751e-08	4.33767e-08
		0.6354	5929	58	5871	116	5987	0.0193753	0.0193753		1	1082	2.3466e-05	1082	4.69319e-05	1082	4.33752e-08	4.33767e-08
		0.6348	5929	59	5870	118	5988	0.0197061	0.0197061		1	1083	2.34877e-05	1083	4.69753e-05	1083	4.33752e-08	4.33767e-08
		0.6345	5929	60	5869	120	5989	0.0200367	0.01999		1	1084	2.35094e-05	1084	4.70188e-05	1084	4.33753e-08	4.33767e-08
		0.6336	5930	60	5870	120	5990	0.0200334	0.01999		1	1085	2.35311e-05	1085	4.70622e-05	1085	4.33753e-08	4.33767e-08
		0.633	5931	60	5871	120	5991	0.02003	0.01999		1	1086	2.35528e-05	1086	4.71056e-05	1086	4.33754e-08	4.33767e-08
		0.6328	5934	60	5874	120	5994	0.02002	0.01999		1	1087	2.35745e-05	1087	4.71491e-05	1087	4.33754e-08	4.33767e-08
		0.6325	5935	60	5875	120	5995	0.0200167	0.01999		1	1088	2.35962e-05	1088	4.71925e-05	1088	4.33755e-08	4.33767e-08
		0.6324	5938	60	5878	120	5998	0.0200067	0.01999		1	1089	2.3618e-05	1089	4.72359e-05	1089	4.33755e-08	4.33767e-08
		0.6314	5941	60	5881	120	6001	0.0199967	0.01999		1	1090	2.36397e-05	1090	4.72794e-05	1090	4.33756e-08	4.33767e-08
		0.6304	5942	60	5882	120	6002	0.0199933	0.01999		1	1091	2.36614e-05	1091	4.73228e-05	1091	4.33756e-08	4.33767e-08
		0.6301	5943	60	5883	120	6003	0.01999	0.01999		1	1092	2.36831e-05	1092	4.73662e-05	1092	4.33757e-08	4.33767e-08
		0.6293	5943	61	5882	122	6004	0.0203198	0.020313		1	1093	2.37048e-05	1093	4.74097e-05	1093	4.33757e-08	4.33767e-08
		0.6289	5944	61	5883	122	6005	0.0203164	0.020313		1	1094	2.37266e-05	1094	4.74531e-05	1094	4.33758e-08	4.33767e-08
		0.6287	5945	61	5884	122	6006	0.020313	0.020313		1	1095	2.37483e-05	1095	4.74966e-05	1095	4.33759e-08	4.33767e-08
		0.6284	5945	62	5883	124	6007	0.0206426	0.0206151		1	1096	2.377e-05	1096	4.754e-05	1096	4.33759e-08	4.33767e-08
		0.6283	5946	62	5884	124	6008	0.0206391	0.0206151		1	1097	2.37917e-05	1097	4.75835e-05	1097	4.3376e-08	4.33767e-08
		0.6268	5947	62	5885	124	6009	0.0206357	0.0206151		1	1098	2.38135e-05	1098	4.76269e-05	1098	4.3376e-08	4.33767e-08
		0.6263	5948	62	5886	124	6010	0.0206323	0.0206151		1	1099	2.38352e-05	1099	4.76703e-05	1099	4.33761e-08	4.33767e-08
		0.6262	5949	62	5887	124	6011	0.0206288	0.0206151		1	1100	2.38569e-05	1100	4.77138e-05	1100	4.33762e-08	4.33767e-08
		0.626	5950	62	5888	124	6012	0.0206254	0.0206151		1	1101	2.38786e-05	1101	4.77573e-05	1101	4.33762e-08	4.33767e-08
		0.625	5952	62	5890	124	6014	0.0206186	0.0206151		1	1102	2.39004e-05	1102	4.78007e-05	1102	4.33763e-08	4.33767e-08
		0.6244	5953	62	5891	124	6015	0.0206151	0.0206151		1	1103	2.39221e-05	1103	4.78442e-05	1103	4.33764e-08	4.33767e-08
		0.624	5953	63	5890	126	6016	0.0209441	0.0209372		1	1104	2.39438e-05	1104	4.78876e-05	1104	4.33765e-08	4.33767e-08
		0.6239	5954	63	5891	126	6017	0.0209407	0.0209372		1	1105	2.39655e-05	1105	4.79311e-05	1105	4.33765e-08	4.33767e-08
		0.6224	5955	63	5892	126	6018	0.0209372	0.0209372		1	1106	2.39873e-05	1106	4.79745e-05	1106	4.33766e-08	4.33767e-08
		0.6221	5955	65	5890	130	6020	0.0215947	0.0215911		1	1107	2.4009e-05	1107	4.8018e-05	1107	4.33767e-08	4.33767e-08
		0.6217	5956	65	5891	130	6021	0.0215911	0.0215911		1	1108	2.40307e-05	1108	4.80615e-05	1108	4.33768e-08	4.33767e-08
		0.6195	5958	66	5892	132	6024	0.0219124	0.0218435		1	1109	2.40525e-05	1109	4.81049e-05	1109	4.33768e-08	4.33767e-08
		0.6194	5959	66	5893	132	6025	0.0219087	0.0218435		1	1110	2.40742e-05	1110	4.81484e-05	1110	4.33769e-08	4.33767e-08
		0.6183	5961	66	5895	132	6027	0.0219014	0.0218435		1	1111	2.40959e-05	1111	4.81919e-05	1111	4.3377e-08	4.33767e-08
		0.6181	5962	66	5896	132	6028	0.0218978	0.0218435		1	1112	2.41177e-05	1112	4.82353e-05	1112	4.33771e-08	4.33767e-08
		0.618	5963	66	5897	132	6029	0.0218942	0.0218435		1	1113	2.41394e-05	1113	4.82788e-05	1113	4.33772e-08	4.33767e-08
		0.6171	5964	66	5898	132	6030	0.0218905	0.0218435		1	1114	2.41611e-05	1114	4.83223e-05	1114	4.33773e-08	4.33767e-08
		0.6169	5965	66	5899	132	6031	0.0218869	0.0218435		1	1115	2.41829e-05	1115	4.83658e-05	1115	4.33774e-08	4.33767e-08
		0.6151	5967	66	5901	132	6033	0.0218797	0.0218435		1	1116	2.42046e-05	1116	4.84092e-05	1116	4.33775e-08	4.33767e-08
		0.6148	5968	66	5902	132	6034	0.021876	0.0218435		1	1117	2.42264e-05	1117	4.84527e-05	1117	4.33776e-08	4.33767e-08
		0.6147	5970	66	5904	132	6036	0.0218688	0.0218435		1	1118	2.42481e-05	1118	4.84962e-05	1118	4.33776e-08	4.33767e-08
		0.613	5971	66	5905	132	6037	0.0218652	0.0218435		1	1119	2.42698e-05	1119	4.85397e-05	1119	4.33777e-08	4.33767e-08
		0.6129	5972	66	5906	132	6038	0.0218615	0.0218435		1	1120	2.42916e-05	1120	4.85832e-05	1120	4.33778e-08	4.33767e-08
		0.6127	5973	66	5907	132	6039	0.0218579	0.0218435		1	1121	2.43133e-05	1121	4.86267e-05	1121	4.3378e-08	4.33767e-08
		0.6115	5974	66	5908	132	6040	0.0218543	0.0218435		1	1122	2.43351e-05	1122	4.86702e-05	1122	4.33781e-08	4.33767e-08
		0.6111	5975	66	5909	132	6041	0.0218507	0.0218435		1	1123	2.43568e-05	1123	4.87137e-05	1123	4.33782e-08	4.33767e-08
		0.6109	5976	66	5910	132	6042	0.0218471	0.0218435		1	1124	2.43786e-05	1124	4.87572e-05	1124	4.33783e-08	4.33767e-08
		0.6097	5977	66	5911	132	6043	0.0218435	0.0218435		1	1125	2.44003e-05	1125	4.88007e-05	1125	4.33784e-08	4.33767e-08
		0.6095	5977	67	5910	134	6044	0.0221707	0.0221524		1	1126	2.44221e-05	1126	4.88442e-05	1126	4.33785e-08	4.33767e-08
		0.6082	5979	67	5912	134	6046	0.0221634	0.0221524		1	1127	2.44438e-05	1127	4.88877e-05	1127	4.33786e-08	4.33767e-08
		0.6074	5980	67	5913	134	6047	0.0221597	0.0221524		1	1128	2.44656e-05	1128	4.89312e-05	1128	4.33787e-08	4.33767e-08
		0.6071	5981	67	5914	134	6048	0.0221561	0.0221524		1	1129	2.44874e-05	1129	4.89747e-05	1129	4.33788e-08	4.33767e-08
		0.6063	5982	67	5915	134	6049	0.0221524	0.0221524		1	1130	2.45091e-05	1130	4.90182e-05	1130	4.3379e-08	4.33767e-08
		0.606	5982	68	5914	136	6050	0.0224793	0.0224645		1	1131	2.45309e-05	1131	4.90618e-05	1131	4.33791e-08	4.33767e-08
		0.6056	5983	68	5915	136	6051	0.0224756	0.0224645		1	1132	2.45526e-05	1132	4.91053e-05	1132	4.33792e-08	4.33767e-08
		0.6043	5984	68	5916	136	6052	0.0224719	0.0224645		1	1133	2.45744e-05	1133	4.91488e-05	1133	4.33793e-08	4.33767e-08
		0.604	5985	68	5917	136	6053	0.0224682	0.0224645		1	1134	2.45962e-05	1134	4.91923e-05	1134	4.33795e-08	4.33767e-08
		0.6033	5986	68	5918	136	6054	0.0224645	0.0224645		1	1135	2.46179e-05	1135	4.92359e-05	1135	4.33796e-08	4.33767e-08
		0.6019	5986	69	5917	138	6055	0.0227911	0.0227911		1	1136	2.46397e-05	1136	4.92794e-05	1136	4.33798e-08	4.33767e-08
		0.6017	5986	70	5916	140	6056	0.0231176	0.0231061		1	1137	2.46615e-05	1137	4.93229e-05	1137	4.33799e-08	4.33767e-08
		0.6016	5987	70	5917	140	6057	0.0231138	0.0231061		1	1138	2.46832e-05	1138	4.93665e-05	1138	4.338e-08	4.33767e-08
		0.6015	5988	70	5918	140	6058	0.0231099	0.0231061		1	1139	2.4705e-05	1139	4.941e-05	1139	4.33802e-08	4.33767e-08
		0.6009	5989	70	5919	140	6059	0.0231061	0.0231061		1	1140	2.47268e-05	1140	4.94536e-05	1140	4.33803e-08	4.33767e-08
		0.6006	5989	71	5918	142	6060	0.0234323	0.023413		1	1141	2.47486e-05	1141	4.94971e-05	1141	4.33805e-08	4.33767e-08
		0.6003	5990	71	5919	142	6061	0.0234285	0.023413		1	1142	2.47703e-05	1142	4.95407e-05	1142	4.33806e-08	4.33767e-08
		0.6002	5991	71	5920	142	6062	0.0234246	0.023413		1	1143	2.47921e-05	1143	4.95842e-05	1143	4.33808e-08	4.33767e-08
		0.5997	5992	71	5921	142	6063	0.0234207	0.023413		1	1144	2.48139e-05	1144	4.96278e-05	1144	4.3381e-08	4.33767e-08
		0.5975	5993	71	5922	142	6064	0.0234169	0.023413		1	1145	2.48357e-05	1145	4.96714e-05	1145	4.33811e-08	4.33767e-08
		0.5973	5994	71	5923	142	6065	0.023413	0.023413		1	1146	2.48575e-05	1146	4.9715e-05	1146	4.33813e-08	4.33767e-08
		0.5972	5994	72	5922	144	6066	0.0237389	0.0236842		1	1147	2.48793e-05	1147	4.97585e-05	1147	4.33815e-08	4.33767e-08
		0.596	5995	72	5923	144	6067	0.023735	0.0236842		1	1148	2.49011e-05	1148	4.98021e-05	1148	4.33816e-08	4.33767e-08
		0.5954	5996	72	5924	144	6068	0.023731	0.0236842		1	1149	2.49228e-05	1149	4.98457e-05	1149	4.33818e-08	4.33767e-08
		0.5942	5997	72	5925	144	6069	0.0237271	0.0236842		1	1150	2.49446e-05	1150	4.98893e-05	1150	4.3382e-08	4.33767e-08
		0.5934	5998	72	5926	144	6070	0.0237232	0.0236842		1	1151	2.49664e-05	1151	4.99329e-05	1151	4.33822e-08	4.33767e-08
		0.5933	5999	72	5927	144	6071	0.0237193	0.0236842		1	1152	2.49882e-05	1152	4.99765e-05	1152	4.33824e-08	4.33767e-08
		0.5932	6001	72	5929	144	6073	0.0237115	0.0236842		1	1153	2.501e-05	1153	5.00201e-05	1153	4.33826e-08	4.33767e-08
		0.5931	6005	72	5933	144	6077	0.0236959	0.0236842		1	1154	2.50318e-05	1154	5.00637e-05	1154	4.33827e-08	4.33767e-08
		0.5917	6006	72	5934	144	6078	0.023692	0.0236842		1	1155	2.50537e-05	1155	5.01073e-05	1155	4.33829e-08	4.33767e-08
		0.5912	6007	72	5935	144	6079	0.0236881	0.0236842		1	1156	2.50755e-05	1156	5.01509e-05	1156	4.33831e-08	4.33767e-08
		0.5904	6008	72	5936	144	6080	0.0236842	0.0236842		1	1157	2.50973e-05	1157	5.01945e-05	1157	4.33834e-08	4.33767e-08
		0.59	6008	73	5935	146	6081	0.0240092	0.0239698		1	1158	2.51191e-05	1158	5.02382e-05	1158	4.33836e-08	4.33767e-08
		0.5898	6009	73	5936	146	6082	0.0240053	0.0239698		1	1159	2.51409e-05	1159	5.02818e-05	1159	4.33838e-08	4.33767e-08
		0.5893	6010	73	5937	146	6083	0.0240013	0.0239698		1	1160	2.51627e-05	1160	5.03254e-05	1160	4.3384e-08	4.33767e-08
		0.5891	6011	73	5938	146	6084	0.0239974	0.0239698		1	1161	2.51845e-05	1161	5.03691e-05	1161	4.33842e-08	4.33767e-08
		0.5889	6012	73	5939	146	6085	0.0239934	0.0239698		1	1162	2.52064e-05	1162	5.04127e-05	1162	4.33845e-08	4.33767e-08
		0.5875	6014	73	5941	146	6087	0.0239855	0.0239698		1	1163	2.52282e-05	1163	5.04564e-05	1163	4.33847e-08	4.33767e-08
		0.5853	6015	73	5942	146	6088	0.0239816	0.0239698		1	1164	2.525e-05	1164	5.05e-05	1164	4.33849e-08	4.33767e-08
		0.5852	6016	73	5943	146	6089	0.0239777	0.0239698		1	1165	2.52719e-05	1165	5.05437e-05	1165	4.33852e-08	4.33767e-08
		0.585	6017	73	5944	146	6090	0.0239737	0.0239698		1	1166	2.52937e-05	1166	5.05874e-05	1166	4.33854e-08	4.33767e-08
		0.5849	6018	73	5945	146	6091	0.0239698	0.0239698		1	1167	2.53155e-05	1167	5.06311e-05	1167	4.33857e-08	4.33767e-08
		0.5847	6018	74	5944	148	6092	0.0242942	0.0242345		1	1168	2.53374e-05	1168	5.06747e-05	1168	4.33859e-08	4.33767e-08
		0.5833	6019	74	5945	148	6093	0.0242902	0.0242345		1	1169	2.53592e-05	1169	5.07184e-05	1169	4.33862e-08	4.33767e-08
		0.5828	6020	74	5946	148	6094	0.0242862	0.0242345		1	1170	2.53811e-05	1170	5.07621e-05	1170	4.33864e-08	4.33767e-08
		0.5826	6021	74	5947	148	6095	0.0242822	0.0242345		1	1171	2.54029e-05	1171	5.08058e-05	1171	4.33867e-08	4.33767e-08
		0.5819	6022	74	5948	148	6096	0.0242782	0.0242345		1	1172	2.54248e-05	1172	5.08495e-05	1172	4.3387e-08	4.33767e-08
		0.5818	6023	74	5949	148	6097	0.0242742	0.0242345		1	1173	2.54466e-05	1173	5.08933e-05	1173	4.33873e-08	4.33767e-08
		0.5815	6024	74	5950	148	6098	0.0242703	0.0242345		1	1174	2.54685e-05	1174	5.0937e-05	1174	4.33875e-08	4.33767e-08
		0.5814	6026	74	5952	148	6100	0.0242623	0.0242345		1	1175	2.54904e-05	1175	5.09807e-05	1175	4.33878e-08	4.33767e-08
		0.5812	6029	74	5955	148	6103	0.0242504	0.0242345		1	1176	2.55122e-05	1176	5.10244e-05	1176	4.33881e-08	4.33767e-08
		0.5808	6030	74	5956	148	6104	0.0242464	0.0242345		1	1177	2.55341e-05	1177	5.10682e-05	1177	4.33884e-08	4.33767e-08
		0.5803	6031	74	5957	148	6105	0.0242424	0.0242345		1	1178	2.5556e-05	1178	5.11119e-05	1178	4.33887e-08	4.33767e-08
		0.5793	6032	74	5958	148	6106	0.0242385	0.0242345		1	1179	2.55779e-05	1179	5.11557e-05	1179	4.33891e-08	4.33767e-08
		0.5786	6033	74	5959	148	6107	0.0242345	0.0242345		1	1180	2.55997e-05	1180	5.11995e-05	1180	4.33894e-08	4.33767e-08
		0.5778	6033	75	5958	150	6108	0.024558	0.0245339		1	1181	2.56216e-05	1181	5.12432e-05	1181	4.33897e-08	4.33767e-08
		0.5767	6034	75	5959	150	6109	0.0245539	0.0245339		1	1182	2.56435e-05	1182	5.1287e-05	1182	4.339e-08	4.33767e-08
		0.5755	6035	75	5960	150	6110	0.0245499	0.0245339		1	1183	2.56654e-05	1183	5.13308e-05	1183	4.33904e-08	4.33767e-08
		0.5735	6037	75	5962	150	6112	0.0245419	0.0245339		1	1184	2.56873e-05	1184	5.13746e-05	1184	4.33907e-08	4.33767e-08
		0.573	6039	75	5964	150	6114	0.0245339	0.0245339		1	1185	2.57092e-05	1185	5.14184e-05	1185	4.33911e-08	4.33767e-08
		0.5714	6041	76	5965	152	6117	0.0248488	0.0248163		1	1186	2.57311e-05	1186	5.14622e-05	1186	4.33914e-08	4.33767e-08
		0.5707	6043	76	5967	152	6119	0.0248407	0.0248163		1	1187	2.5753e-05	1187	5.15061e-05	1187	4.33918e-08	4.33767e-08
		0.57	6044	76	5968	152	6120	0.0248366	0.0248163		1	1188	2.57749e-05	1188	5.15499e-05	1188	4.33922e-08	4.33767e-08
		0.5691	6045	76	5969	152	6121	0.0248325	0.0248163		1	1189	2.57969e-05	1189	5.15937e-05	1189	4.33925e-08	4.33767e-08
		0.5682	6046	76	5970	152	6122	0.0248285	0.0248163		1	1190	2.58188e-05	1190	5.16376e-05	1190	4.33929e-08	4.33767e-08
		0.5678	6047	76	5971	152	6123	0.0248244	0.0248163		1	1191	2.58407e-05	1191	5.16814e-05	1191	4.33933e-08	4.33767e-08
		0.5674	6049	76	5973	152	6125	0.0248163	0.0248163		1	1192	2.58627e-05	1192	5.17253e-05	1192	4.33937e-08	4.33767e-08
		0.5663	6049	77	5972	154	6126	0.0251388	0.0250896		1	1193	2.58846e-05	1193	5.17692e-05	1193	4.33941e-08	4.33767e-08
		0.5649	6053	77	5976	154	6130	0.0251223	0.0250896		1	1194	2.59065e-05	1194	5.18131e-05	1194	4.33945e-08	4.33767e-08
		0.5644	6054	77	5977	154	6131	0.0251183	0.0250896		1	1195	2.59285e-05	1195	5.1857e-05	1195	4.3395e-08	4.33767e-08
		0.5637	6055	77	5978	154	6132	0.0251142	0.0250896		1	1196	2.59504e-05	1196	5.19009e-05	1196	4.33954e-08	4.33767e-08
		0.5627	6056	77	5979	154	6133	0.0251101	0.0250896		1	1197	2.59724e-05	1197	5.19448e-05	1197	4.33958e-08	4.33767e-08
		0.5626	6057	77	5980	154	6134	0.025106	0.0250896		1	1198	2.59944e-05	1198	5.19887e-05	1198	4.33963e-08	4.33767e-08
		0.5621	6058	77	5981	154	6135	0.0251019	0.0250896		1	1199	2.60163e-05	1199	5.20327e-05	1199	4.33967e-08	4.33767e-08
		0.5618	6059	77	5982	154	6136	0.0250978	0.0250896		1	1200	2.60383e-05	1200	5.20766e-05	1200	4.33972e-08	4.33767e-08
		0.5617	6060	77	5983	154	6137	0.0250937	0.0250896		1	1201	2.60603e-05	1201	5.21206e-05	1201	4.33977e-08	4.33767e-08
		0.5614	6061	77	5984	154	6138	0.0250896	0.0250896		1	1202	2.60823e-05	1202	5.21646e-05	1202	4.33981e-08	4.33767e-08
		0.5603	6061	78	5983	156	6139	0.0254113	0.0253329		1	1203	2.61043e-05	1203	5.22085e-05	1203	4.33986e-08	4.33767e-08
		0.5594	6062	78	5984	156	6140	0.0254072	0.0253329		1	1204	2.61263e-05	1204	5.22525e-05	1204	4.33991e-08	4.33767e-08
		0.5592	6063	78	5985	156	6141	0.025403	0.0253329		1	1205	2.61483e-05	1205	5.22965e-05	1205	4.33996e-08	4.33767e-08
		0.5589	6064	78	5986	156	6142	0.0253989	0.0253329		1	1206	2.61703e-05	1206	5.23406e-05	1206	4.34001e-08	4.33767e-08
		0.5579	6066	78	5988	156	6144	0.0253906	0.0253329		1	1207	2.61923e-05	1207	5.23846e-05	1207	4.34007e-08	4.33767e-08
		0.5574	6070	78	5992	156	6148	0.0253741	0.0253329		1	1208	2.62143e-05	1208	5.24286e-05	1208	4.34012e-08	4.33767e-08
		0.5564	6071	78	5993	156	6149	0.02537	0.0253329		1	1209	2.62363e-05	1209	5.24727e-05	1209	4.34017e-08	4.33767e-08
		0.5562	6072	78	5994	156	6150	0.0253659	0.0253329		1	1210	2.62584e-05	1210	5.25168e-05	1210	4.34023e-08	4.33767e-08
		0.5559	6078	78	6000	156	6156	0.0253411	0.0253329		1	1211	2.62804e-05	1211	5.25608e-05	1211	4.34028e-08	4.33767e-08
		0.5557	6079	78	6001	156	6157	0.025337	0.0253329		1	1212	2.63025e-05	1212	5.26049e-05	1212	4.34034e-08	4.33767e-08
		0.5544	6080	78	6002	156	6158	0.0253329	0.0253329		1	1213	2.63245e-05	1213	5.26491e-05	1213	4.3404e-08	4.33767e-08
		0.5538	6081	79	6002	158	6160	0.0256494	0.0256327		1	1214	2.63466e-05	1214	5.26932e-05	1214	4.34046e-08	4.33767e-08
		0.5535	6083	79	6004	158	6162	0.025641	0.0256327		1	1215	2.63687e-05	1215	5.27373e-05	1215	4.34052e-08	4.33767e-08
		0.5529	6085	79	6006	158	6164	0.0256327	0.0256327		1	1216	2.63907e-05	1216	5.27815e-05	1216	4.34058e-08	4.33767e-08
		0.5522	6085	80	6005	160	6165	0.025953	0.0259403		1	1217	2.64128e-05	1217	5.28256e-05	1217	4.34064e-08	4.33767e-08
		0.5511	6086	80	6006	160	6166	0.0259488	0.0259403		1	1218	2.64349e-05	1218	5.28698e-05	1218	4.34071e-08	4.33767e-08
		0.551	6087	80	6007	160	6167	0.0259445	0.0259403		1	1219	2.6457e-05	1219	5.2914e-05	1219	4.34077e-08	4.33767e-08
		0.5507	6088	80	6008	160	6168	0.0259403	0.0259403		1	1220	2.64791e-05	1220	5.29582e-05	1220	4.34084e-08	4.33767e-08
		0.5504	6088	81	6007	162	6169	0.0262603	0.0262603		1	1221	2.65012e-05	1221	5.30025e-05	1221	4.34091e-08	4.33767e-08
		0.5488	6088	82	6006	164	6170	0.0265802	0.0265115		1	1222	2.65233e-05	1222	5.30467e-05	1222	4.34097e-08	4.33767e-08
		0.5482	6089	82	6007	164	6171	0.0265759	0.0265115		1	1223	2.65455e-05	1223	5.3091e-05	1223	4.34104e-08	4.33767e-08
		0.5481	6090	82	6008	164	6172	0.0265716	0.0265115		1	1224	2.65676e-05	1224	5.31352e-05	1224	4.34111e-08	4.33767e-08
		0.5474	6091	82	6009	164	6173	0.0265673	0.0265115		1	1225	2.65898e-05	1225	5.31795e-05	1225	4.34119e-08	4.33767e-08
		0.5473	6092	82	6010	164	6174	0.026563	0.0265115		1	1226	2.66119e-05	1226	5.32238e-05	1226	4.34126e-08	4.33767e-08
		0.5469	6093	82	6011	164	6175	0.0265587	0.0265115		1	1227	2.66341e-05	1227	5.32682e-05	1227	4.34133e-08	4.33767e-08
		0.5462	6094	82	6012	164	6176	0.0265544	0.0265115		1	1228	2.66563e-05	1228	5.33125e-05	1228	4.34141e-08	4.33767e-08
		0.5457	6095	82	6013	164	6177	0.0265501	0.0265115		1	1229	2.66784e-05	1229	5.33569e-05	1229	4.34149e-08	4.33767e-08
		0.5454	6096	82	6014	164	6178	0.0265458	0.0265115		1	1230	2.67006e-05	1230	5.34012e-05	1230	4.34156e-08	4.33767e-08
		0.5453	6097	82	6015	164	6179	0.0265415	0.0265115		1	1231	2.67228e-05	1231	5.34456e-05	1231	4.34164e-08	4.33767e-08
		0.5448	6098	82	6016	164	6180	0.0265372	0.0265115		1	1232	2.6745e-05	1232	5.34901e-05	1232	4.34173e-08	4.33767e-08
		0.5439	6099	82	6017	164	6181	0.0265329	0.0265115		1	1233	2.67673e-05	1233	5.35345e-05	1233	4.34181e-08	4.33767e-08
		0.5435	6100	82	6018	164	6182	0.0265286	0.0265115		1	1234	2.67895e-05	1234	5.3579e-05	1234	4.34189e-08	4.33767e-08
		0.5431	6103	82	6021	164	6185	0.0265158	0.0265115		1	1235	2.68117e-05	1235	5.36234e-05	1235	4.34198e-08	4.33767e-08
		0.5425	6104	82	6022	164	6186	0.0265115	0.0265115		1	1236	2.6834e-05	1236	5.36679e-05	1236	4.34207e-08	4.33767e-08
		0.5404	6105	83	6022	166	6188	0.0268261	0.0268261		1	1237	2.68562e-05	1237	5.37124e-05	1237	4.34215e-08	4.33767e-08
		0.5397	6105	84	6021	168	6189	0.0271449	0.0270488		1	1238	2.68785e-05	1238	5.3757e-05	1238	4.34224e-08	4.33767e-08
		0.5378	6108	84	6024	168	6192	0.0271318	0.0270488		1	1239	2.69008e-05	1239	5.38015e-05	1239	4.34234e-08	4.33767e-08
		0.5373	6109	84	6025	168	6193	0.0271274	0.0270488		1	1240	2.69231e-05	1240	5.38461e-05	1240	4.34243e-08	4.33767e-08
		0.537	6110	84	6026	168	6194	0.027123	0.0270488		1	1241	2.69454e-05	1241	5.38907e-05	1241	4.34252e-08	4.33767e-08
		0.5356	6111	84	6027	168	6195	0.0271186	0.0270488		1	1242	2.69677e-05	1242	5.39353e-05	1242	4.34262e-08	4.33767e-08
		0.5352	6112	84	6028	168	6196	0.0271143	0.0270488		1	1243	2.699e-05	1243	5.398e-05	1243	4.34272e-08	4.33767e-08
		0.5344	6113	84	6029	168	6197	0.0271099	0.0270488		1	1244	2.70123e-05	1244	5.40246e-05	1244	4.34282e-08	4.33767e-08
		0.5341	6114	84	6030	168	6198	0.0271055	0.0270488		1	1245	2.70347e-05	1245	5.40693e-05	1245	4.34292e-08	4.33767e-08
		0.5338	6117	84	6033	168	6201	0.0270924	0.0270488		1	1246	2.7057e-05	1246	5.41141e-05	1246	4.34302e-08	4.33767e-08
		0.5337	6118	84	6034	168	6202	0.027088	0.0270488		1	1247	2.70794e-05	1247	5.41588e-05	1247	4.34313e-08	4.33767e-08
		0.5327	6119	84	6035	168	6203	0.0270837	0.0270488		1	1248	2.71018e-05	1248	5.42036e-05	1248	4.34323e-08	4.33767e-08
		0.5322	6123	84	6039	168	6207	0.0270662	0.0270488		1	1249	2.71242e-05	1249	5.42483e-05	1249	4.34334e-08	4.33767e-08
		0.5313	6125	84	6041	168	6209	0.0270575	0.0270488		1	1250	2.71466e-05	1250	5.42932e-05	1250	4.34345e-08	4.33767e-08
		0.5307	6126	84	6042	168	6210	0.0270531	0.0270488		1	1251	2.7169e-05	1251	5.4338e-05	1251	4.34356e-08	4.33767e-08
		0.5303	6127	84	6043	168	6211	0.0270488	0.0270488		1	1252	2.71914e-05	1252	5.43829e-05	1252	4.34368e-08	4.33767e-08
		0.5301	6127	85	6042	170	6212	0.0273664	0.0273444		1	1253	2.72139e-05	1253	5.44277e-05	1253	4.34379e-08	4.33767e-08
		0.53	6129	85	6044	170	6214	0.0273576	0.0273444		1	1254	2.72363e-05	1254	5.44727e-05	1254	4.34391e-08	4.33767e-08
		0.5295	6130	85	6045	170	6215	0.0273532	0.0273444		1	1255	2.72588e-05	1255	5.45176e-05	1255	4.34403e-08	4.33767e-08
		0.529	6132	85	6047	170	6217	0.0273444	0.0273444		1	1256	2.72813e-05	1256	5.45626e-05	1256	4.34415e-08	4.33767e-08
		0.5289	6132	86	6046	172	6218	0.0276616	0.0276128		1	1257	2.73038e-05	1257	5.46076e-05	1257	4.34428e-08	4.33767e-08
		0.5285	6133	86	6047	172	6219	0.0276572	0.0276128		1	1258	2.73263e-05	1258	5.46526e-05	1258	4.3444e-08	4.33767e-08
		0.5276	6135	86	6049	172	6221	0.0276483	0.0276128		1	1259	2.73488e-05	1259	5.46977e-05	1259	4.34453e-08	4.33767e-08
		0.5266	6136	86	6050	172	6222	0.0276438	0.0276128		1	1260	2.73714e-05	1260	5.47427e-05	1260	4.34466e-08	4.33767e-08
		0.5262	6137	86	6051	172	6223	0.0276394	0.0276128		1	1261	2.73939e-05	1261	5.47879e-05	1261	4.34479e-08	4.33767e-08
		0.5261	6138	86	6052	172	6224	0.027635	0.0276128		1	1262	2.74165e-05	1262	5.4833e-05	1262	4.34493e-08	4.33767e-08
		0.5257	6140	86	6054	172	6226	0.0276261	0.0276128		1	1263	2.74391e-05	1263	5.48782e-05	1263	4.34507e-08	4.33767e-08
		0.5256	6141	86	6055	172	6227	0.0276216	0.0276128		1	1264	2.74617e-05	1264	5.49234e-05	1264	4.3452e-08	4.33767e-08
		0.5255	6142	86	6056	172	6228	0.0276172	0.0276128		1	1265	2.74843e-05	1265	5.49686e-05	1265	4.34535e-08	4.33767e-08
		0.5254	6143	86	6057	172	6229	0.0276128	0.0276128		1	1266	2.7507e-05	1266	5.50139e-05	1266	4.34549e-08	4.33767e-08
		0.5251	6143	87	6056	174	6230	0.0279294	0.0279294		1	1267	2.75296e-05	1267	5.50592e-05	1267	4.34564e-08	4.33767e-08
		0.5237	6143	88	6055	176	6231	0.0282459	0.0282459		1	1268	2.75523e-05	1268	5.51045e-05	1268	4.34578e-08	4.33767e-08
		0.5233	6143	89	6054	178	6232	0.0285623	0.0285074		1	1269	2.7575e-05	1269	5.51499e-05	1269	4.34594e-08	4.33767e-08
		0.5203	6145	89	6056	178	6234	0.0285531	0.0285074		1	1270	2.75977e-05	1270	5.51953e-05	1270	4.34609e-08	4.33767e-08
		0.5199	6147	89	6058	178	6236	0.0285439	0.0285074		1	1271	2.76204e-05	1271	5.52408e-05	1271	4.34624e-08	4.33767e-08
		0.5197	6148	89	6059	178	6237	0.0285394	0.0285074		1	1272	2.76431e-05	1272	5.52862e-05	1272	4.3464e-08	4.33767e-08
		0.5184	6149	89	6060	178	6238	0.0285348	0.0285074		1	1273	2.76659e-05	1273	5.53318e-05	1273	4.34656e-08	4.33767e-08
		0.5181	6150	89	6061	178	6239	0.0285302	0.0285074		1	1274	2.76887e-05	1274	5.53773e-05	1274	4.34673e-08	4.33767e-08
		0.5174	6151	89	6062	178	6240	0.0285256	0.0285074		1	1275	2.77114e-05	1275	5.54229e-05	1275	4.34689e-08	4.33767e-08
		0.5169	6152	89	6063	178	6241	0.0285211	0.0285074		1	1276	2.77343e-05	1276	5.54685e-05	1276	4.34706e-08	4.33767e-08
		0.5159	6153	89	6064	178	6242	0.0285165	0.0285074		1	1277	2.77571e-05	1277	5.55142e-05	1277	4.34723e-08	4.33767e-08
		0.5154	6155	89	6066	178	6244	0.0285074	0.0285074		1	1278	2.77799e-05	1278	5.55599e-05	1278	4.34741e-08	4.33767e-08
		0.5153	6155	90	6065	180	6245	0.0288231	0.0287954		1	1279	2.78028e-05	1279	5.56056e-05	1279	4.34759e-08	4.33767e-08
		0.5139	6156	90	6066	180	6246	0.0288184	0.0287954		1	1280	2.78257e-05	1280	5.56514e-05	1280	4.34777e-08	4.33767e-08
		0.5133	6157	90	6067	180	6247	0.0288138	0.0287954		1	1281	2.78486e-05	1281	5.56972e-05	1281	4.34795e-08	4.33767e-08
		0.5131	6159	90	6069	180	6249	0.0288046	0.0287954		1	1282	2.78715e-05	1282	5.57431e-05	1282	4.34813e-08	4.33767e-08
		0.513	6160	90	6070	180	6250	0.0288	0.0287954		1	1283	2.78945e-05	1283	5.5789e-05	1283	4.34832e-08	4.33767e-08
		0.5129	6161	90	6071	180	6251	0.0287954	0.0287954		1	1284	2.79175e-05	1284	5.58349e-05	1284	4.34852e-08	4.33767e-08
		0.5124	6161	91	6070	182	6252	0.0291107	0.029106		1	1285	2.79405e-05	1285	5.58809e-05	1285	4.34871e-08	4.33767e-08
		0.5118	6162	91	6071	182	6253	0.029106	0.029106		1	1286	2.79635e-05	1286	5.5927e-05	1286	4.34891e-08	4.33767e-08
		0.5109	6164	92	6072	184	6256	0.0294118	0.0294071		1	1287	2.79865e-05	1287	5.5973e-05	1287	4.34911e-08	4.33767e-08
[truncated: 7,627 more rows]

## Sheet: Spectral Level Data
Spectral Level Data		Confidence Threshold	Forward	Reverse	Correct	Incorrect	Total	Global FDR	q-value		Fit Confidence Threshold	Fit Forward	Fit Reverse	Fit Correct	Fit Incorrect	Fit Total	Fit Global FDR	Fit Local FDR
[truncated: 12,001 more rows]

[truncated: 16 more sheets: SAMPLE, Search Summary, Advanced Metadata, Speed and Distribution Analysis, Single Results Table, Protein FDR Summary, Distinct Peptide FDR Summary, Spectrum FDR Summary, PDST Controls, Protein Summary, Interpretation Protein Summary, Peptide Summary, Interpretation Peptide summary, Distinct Peptide Summary, Feature Summary, Single Column Summary]
