# Supplementary material for: Data for the identification of proteins and post-translational modifications of proteins associated to histones H3 and H4 in S. cerevisiae, using tandem affinity purification coupled with mass spectrometry
Source: Data Brief. 2016 Feb 5;6:965–9. doi: 10.1016/j.dib.2016.01.068 (PMC4758224; doi:10.1016/j.dib.2016.01.068)
Supplement: Supplementary file 2 — Supplementary material [file mmc2.zip › Supplementary Tables_DiB/S6.xlsx]

## Sheet: Metadata
_RESULTS_version	5
RESULTS_SEARCH_STAT_search_begin_time_clock	2015-09-28 10:43:58
RESULTS_SEARCH_STAT_search_end_time_clock	2015-09-28 11:09:19
RESULTS_SEARCH_STAT_search_time_duration	6064-12-30
RESULTS_SEARCH_STAT_stage_signal_processing_begin_time_clock	2015-09-28 10:43:58
RESULTS_SEARCH_STAT_stage_signal_processing_end_time_clock	2015-09-28 11:04:35
RESULTS_SEARCH_STAT_stage_signal_processing_time_duration	5285-10-24
RESULTS_SEARCH_STAT_stage_waiting_begin_time_clock	2015-09-28 11:04:35
RESULTS_SEARCH_STAT_stage_waiting_end_time_clock	2015-09-28 11:04:35
RESULTS_SEARCH_STAT_stage_waiting_time_duration	1900-04-02
RESULTS_SEARCH_STAT_stage_searching_begin_time_clock	2015-09-28 11:04:35
RESULTS_SEARCH_STAT_stage_searching_end_time_clock	2015-09-28 11:09:01
RESULTS_SEARCH_STAT_stage_searching_time_duration	2628-11-28
RESULTS_SEARCH_STAT_stage_fdr_begin_time_clock	2015-09-28 11:09:04
RESULTS_SEARCH_STAT_stage_fdr_end_time_clock	2015-09-28 11:09:19
RESULTS_SEARCH_STAT_stage_fdr_time_duration	1941-05-20
RESULTS_SEARCH_STAT_task_fraglet_exe_begin_time_clock	2015-09-28 11:04:38
RESULTS_SEARCH_STAT_task_fraglet_exe_end_time_clock	2015-09-28 11:04:59
RESULTS_SEARCH_STAT_task_fraglet_exe_time_duration	21746
RESULTS_SEARCH_STAT_task_fraglet_exe_time_cpu	2017-07-31
RESULTS_SEARCH_STAT_task_taglet_exe_begin_time_clock	2015-09-28 11:05:13
RESULTS_SEARCH_STAT_task_taglet_exe_end_time_clock	2015-09-28 11:08:09
RESULTS_SEARCH_STAT_task_taglet_exe_time_duration	175578
RESULTS_SEARCH_STAT_task_taglet_exe_time_cpu	2719-10-05
RESULTS_SEARCH_STAT_task_progroup_begin_time_clock	2015-09-28 11:08:09
RESULTS_SEARCH_STAT_task_progroup_end_time_clock	2015-09-28 11:09:01
RESULTS_SEARCH_STAT_task_progroup_time_duration	51870
RESULTS_SEARCH_STAT_task_progroup_time_cpu	1983-04-14
RESULTS_SEARCH_STAT_task_focusing_begin_time_clock	2015-09-28 11:04:59
RESULTS_SEARCH_STAT_task_focusing_end_time_clock	2015-09-28 11:05:13
RESULTS_SEARCH_STAT_task_focusing_time_duration	13946
RESULTS_SEARCH_STAT_task_focusing_time_cpu	17815
RESULTS_SEARCH_STAT_computer_memory	12285
RESULTS_SEARCH_STAT_computer_name	T55002
RESULTS_SEARCH_STAT_num_proteins	13440
RESULTS_SEARCH_STAT_num_residues	6052250
RESULTS_SEARCH_STAT_number_cores	12
RESULTS_SEARCH_STAT_number_licensed_tasks	16
RESULTS_SEARCH_STAT_number_processors	12
RESULTS_SEARCH_STAT_os	Windows 7 Professional Service Pack 1 (6.1.7601)
RESULTS_SEARCH_1_time_cpu	20857
RESULTS_SEARCH_1_time_duration	20982
RESULTS_SEARCH_1_version	5.0.0.4767
RESULTS_SEARCH_1_xml:id	SEARCH:1:635790338379961057_0
RESULTS_SEARCH_1_PARAMETERS_chemical_data_edited	FALSE
RESULTS_SEARCH_1_PARAMETERS_do_multiprecursor_search	TRUE
RESULTS_SEARCH_1_PARAMETERS_do_reverse_search	TRUE
RESULTS_SEARCH_1_PARAMETERS_max_quant_labels	35
RESULTS_SEARCH_1_PARAMETERS_maxresults	15
RESULTS_SEARCH_1_PARAMETERS_separate_searches	FALSE
RESULTS_SEARCH_1_PARAMETERS_MSTOLERANCE_type	dalton
RESULTS_SEARCH_1_PARAMETERS_MSTOLERANCE_value	0.05
RESULTS_SEARCH_1_PARAMETERS_MSMSTOLERANCE_type	dalton
RESULTS_SEARCH_1_PARAMETERS_MSMSTOLERANCE_value	0.1
RESULTS_SEARCH_1_PARAMETERS_MS_STANDARD_DEVIATION_type	dalton
RESULTS_SEARCH_1_PARAMETERS_MS_STANDARD_DEVIATION_value	0.0011
RESULTS_SEARCH_1_PARAMETERS_MSMS_STANDARD_DEVIATION_type	dalton
RESULTS_SEARCH_1_PARAMETERS_MSMS_STANDARD_DEVIATION_value	0.01
RESULTS_SEARCH_1_PARAMETERS_FASTA_filename	C:\AB SCIEX\ProteinPilot Data\SearchDatabases\SwissProt_150730.fasta
RESULTS_SEARCH_1_PARAMETERS_AUTO_CALIBRATION_ms	TRUE
RESULTS_SEARCH_1_PARAMETERS_AUTO_CALIBRATION_msexport	FALSE
RESULTS_SEARCH_1_PARAMETERS_AUTO_CALIBRATION_msms	TRUE
RESULTS_SEARCH_1_PARAMETERS_AUTO_CALIBRATION_msmstolsdratio	2.75
RESULTS_SEARCH_1_PARAMETERS_AUTO_CALIBRATION_mstolsdratio	7
RESULTS_SEARCH_1_PARAMETERS_AUTO_CALIBRATION_squareroot	TRUE
RESULTS_SEARCH_1_PARAMETERS_AUTO_CALIBRATION_type	dalton
RESULTS_SEARCH_1_PARAMETERS_AUTO_CALIBRATION_MCP_d_s_s_f	0.0666667
RESULTS_SEARCH_1_PARAMETERS_AUTO_CALIBRATION_MCP_d_s_w_f	3
RESULTS_SEARCH_1_PARAMETERS_AUTO_CALIBRATION_MCP_m_f_r_mbc	200
RESULTS_SEARCH_1_PARAMETERS_AUTO_CALIBRATION_MCP_m_m_c	10
RESULTS_SEARCH_1_PARAMETERS_AUTO_CALIBRATION_MCP_m_m_f_s	0.25
RESULTS_SEARCH_1_PARAMETERS_AUTO_CALIBRATION_MCP_m_m_p_f	0.33
RESULTS_SEARCH_1_PARAMETERS_AUTO_CALIBRATION_MCP_m_m_p_rms_f	1
RESULTS_SEARCH_1_PARAMETERS_AUTO_CALIBRATION_MCP_m_p_t_f	1
RESULTS_SEARCH_1_PARAMETERS_AUTO_CALIBRATION_MCP_m_r_h_n_b	15
RESULTS_SEARCH_1_PARAMETERS_AUTO_CALIBRATION_MCP_m_z_n_s	99
RESULTS_SEARCH_1_PARAMETERS_AUTO_CALIBRATION_MCP_m_z_s_mn_f_r	0.0666667
RESULTS_SEARCH_1_PARAMETERS_AUTO_CALIBRATION_MCP_m_z_s_mx_f_r	0.1
RESULTS_SEARCH_1_PARAMETERS_MS_AUTO_CALIBRATION_OUT_avres	-4.42982e-11
RESULTS_SEARCH_1_PARAMETERS_MS_AUTO_CALIBRATION_OUT_c0	0.000132594
RESULTS_SEARCH_1_PARAMETERS_MS_AUTO_CALIBRATION_OUT_c1minus1	-3.43522e-06
RESULTS_SEARCH_1_PARAMETERS_MS_AUTO_CALIBRATION_OUT_c2	0
RESULTS_SEARCH_1_PARAMETERS_MS_AUTO_CALIBRATION_OUT_file	1
RESULTS_SEARCH_1_PARAMETERS_MS_AUTO_CALIBRATION_OUT_partnumber	1
RESULTS_SEARCH_1_PARAMETERS_MS_AUTO_CALIBRATION_OUT_polyorder	1
RESULTS_SEARCH_1_PARAMETERS_MS_AUTO_CALIBRATION_OUT_sample	1
RESULTS_SEARCH_1_PARAMETERS_MS_AUTO_CALIBRATION_OUT_squareroot	TRUE
RESULTS_SEARCH_1_PARAMETERS_MSMS_AUTO_CALIBRATION_OUT_avres	-7.29732e-08
RESULTS_SEARCH_1_PARAMETERS_MSMS_AUTO_CALIBRATION_OUT_c0	-0.000134298
RESULTS_SEARCH_1_PARAMETERS_MSMS_AUTO_CALIBRATION_OUT_c1minus1	1.58612e-06
RESULTS_SEARCH_1_PARAMETERS_MSMS_AUTO_CALIBRATION_OUT_c2	0
RESULTS_SEARCH_1_PARAMETERS_MSMS_AUTO_CALIBRATION_OUT_file	1
RESULTS_SEARCH_1_PARAMETERS_MSMS_AUTO_CALIBRATION_OUT_partnumber	1
RESULTS_SEARCH_1_PARAMETERS_MSMS_AUTO_CALIBRATION_OUT_polyorder	1
RESULTS_SEARCH_1_PARAMETERS_MSMS_AUTO_CALIBRATION_OUT_sample	1
RESULTS_SEARCH_1_PARAMETERS_MSMS_AUTO_CALIBRATION_OUT_squareroot	TRUE
RESULTS_SEARCH_1_PARAMETERS_MAX_PRECURSORS_FRAGLET	5
RESULTS_SEARCH_1_PARAMETERS_MAX_PRECURSORS_TAGLET	1
RESULTS_SEARCH_1_PARAMETERS_PRECURSORS_DR_FRAGLET	10
RESULTS_SEARCH_1_PARAMETERS_PRECURSORS_DR_TAGLET	3
RESULTS_SEARCH_1_PARAMETERS_DEFAULT_CHARGE_STATE_1_charge	2
RESULTS_SEARCH_1_PARAMETERS_DEFAULT_CHARGE_STATE_1_probability	1
RESULTS_SEARCH_1_PARAMETERS_DEFAULT_CHARGE_STATE_2_charge	3
RESULTS_SEARCH_1_PARAMETERS_DEFAULT_CHARGE_STATE_2_probability	1
RESULTS_SEARCH_1_PARAMETERS_DEFAULT_CHARGE_STATE_3_charge	4
RESULTS_SEARCH_1_PARAMETERS_DEFAULT_CHARGE_STATE_3_probability	1
RESULTS_SEARCH_1_PARAMETERS_VERSION	5.0.0.0, 4769
RESULTS_SEARCH_1_PARAMETERS_PARAGON_VERSION	5.0.0.0, 4767
RESULTS_SEARCH_1_PARAMETERS_APPLICATION	ProteinPilot(tm) Software
RESULTS_SEARCH_1_PARAMETERS_PROGROUP_alternativedispositionmaximumfoldprobabilitydrop	100
RESULTS_SEARCH_1_PARAMETERS_PROGROUP_alternativedispositionmaximumfoldscoredrop	2
RESULTS_SEARCH_1_PARAMETERS_PROGROUP_autodiscordantpeptidethreshold	0.3
RESULTS_SEARCH_1_PARAMETERS_PROGROUP_bayesconfidencecalclulation	TRUE
RESULTS_SEARCH_1_PARAMETERS_PROGROUP_calibrateconfidence	TRUE
RESULTS_SEARCH_1_PARAMETERS_PROGROUP_compresspeptides	FALSE
RESULTS_SEARCH_1_PARAMETERS_PROGROUP_confidencepercentthresholdforexcludingothersfromquant	15
RESULTS_SEARCH_1_PARAMETERS_PROGROUP_confidencepercentthresholdforincludingselfinquant	15
RESULTS_SEARCH_1_PARAMETERS_PROGROUP_donotstoremspeaklists	FALSE
RESULTS_SEARCH_1_PARAMETERS_PROGROUP_fasta	C:\AB SCIEX\ProteinPilot Data\SearchDatabases\SwissProt_150730.fasta
RESULTS_SEARCH_1_PARAMETERS_PROGROUP_featuregroupminpepconf	0.66
RESULTS_SEARCH_1_PARAMETERS_PROGROUP_featuregroupminups	0.47
RESULTS_SEARCH_1_PARAMETERS_PROGROUP_focusingintersection	4
RESULTS_SEARCH_1_PARAMETERS_PROGROUP_focusingminimummatchconfidence	0.1
RESULTS_SEARCH_1_PARAMETERS_PROGROUP_focusingminunusedprotscore	0.1
RESULTS_SEARCH_1_PARAMETERS_PROGROUP_focusingsubsetcutoff	6
RESULTS_SEARCH_1_PARAMETERS_PROGROUP_intersection	1.3
RESULTS_SEARCH_1_PARAMETERS_PROGROUP_minimummatchconfidencecutoff	0.001
RESULTS_SEARCH_1_PARAMETERS_PROGROUP_minunusedprotscore	0.0458
RESULTS_SEARCH_1_PARAMETERS_PROGROUP_subsetcutoff	2
RESULTS_SEARCH_1_PARAMETERS_PROGROUP_unusedprotscorethresholdforexcludingothersfromquant	1.3
RESULTS_SEARCH_1_PARAMETERS_PEAKLIST_count	1907-02-10
RESULTS_SEARCH_1_PARAMETERS_PEAKLIST_filenumber	1
RESULTS_SEARCH_1_PARAMETERS_PEAKLIST_original_count	2598
RESULTS_SEARCH_1_PARAMETERS_PEAKLIST_originalfilename	C:\Users\T55002\Desktop\5600 data\150924_MP.WT_ClAM.wiff
RESULTS_SEARCH_1_PARAMETERS_PEAKLIST_partnumber	1
RESULTS_SEARCH_1_PARAMETERS_QUANT_TYPE_background_correction	FALSE
RESULTS_SEARCH_1_PARAMETERS_QUANT_TYPE_bias_correction	TRUE
RESULTS_SEARCH_1_PARAMETERS_QUANT_TYPE_keep_extreme_peptides_over_fraction	0
RESULTS_SEARCH_1_PARAMETERS_QUANT_TYPE_low_confidence_check	TRUE
RESULTS_SEARCH_1_PARAMETERS_QUANT_TYPE_low_intensity_check	TRUE
RESULTS_SEARCH_1_PARAMETERS_QUANT_TYPE_median_statistic	TRUE
RESULTS_SEARCH_1_PARAMETERS_QUANT_TYPE_mod_check	TRUE
RESULTS_SEARCH_1_PARAMETERS_QUANT_TYPE_quant_threshold	-1
RESULTS_SEARCH_1_PARAMETERS_QUANT_TYPE_quant_threshold_sn	9
RESULTS_SEARCH_1_PARAMETERS_QUANT_TYPE_separate_searches	FALSE
RESULTS_SEARCH_1_PARAMETERS_QUANT_TYPE_shared_msms_check	TRUE
RESULTS_SEARCH_1_PARAMETERS_PARAGON_METHOD_SETTINGS_UI_SAMPLE_TYPE	Identification
RESULTS_SEARCH_1_PARAMETERS_PARAGON_METHOD_SETTINGS_UI_CYS_ALKYLATION	Iodoacetamide
RESULTS_SEARCH_1_PARAMETERS_PARAGON_METHOD_SETTINGS_UI_DIGESTION	Trypsin
RESULTS_SEARCH_1_PARAMETERS_PARAGON_METHOD_SETTINGS_UI_INSTRUMENT	TripleTOF 5600
RESULTS_SEARCH_1_PARAMETERS_PARAGON_METHOD_SETTINGS_UI_SPECIES	Saccharomyces cerevisiae
RESULTS_SEARCH_1_PARAMETERS_PARAGON_METHOD_SETTINGS_UI_SEARCH_EFFORT	Thorough
RESULTS_SEARCH_1_PARAMETERS_PARAGON_METHOD_SETTINGS_UI_ID_FOCUS	Biological modifications
RESULTS_SEARCH_1_PARAMETERS_PARAGON_METHOD_SETTINGS_UI_USER_NAME	T55002\T55002
RESULTS_SEARCH_1_PARAMETERS_PARAGON_METHOD_SETTINGS_UI_MACHINE_NAME	T55002
RESULTS_SEARCH_1_PARAMETERS_PARAGON_METHOD_SETTINGS_UI_SEARCH_ID	#VALUE!
RESULTS_SEARCH_1_PARAMETERS_PARAGON_METHOD_SETTINGS_UI_START_TIME	2015-09-28 10:43:58
RESULTS_SEARCH_1_PARAMETERS_PARAGON_METHOD_SETTINGS_UI_MIN_UNUSED_PROTSCORE	01:05:57.120000
RESULTS_SEARCH_1_PARAMETERS_PARAGON_METHOD_SETTINGS_UI_PSPEP	TRUE
RESULTS_SEARCH_2_time_cpu	127983
RESULTS_SEARCH_2_time_duration	128091
RESULTS_SEARCH_2_version	5.0.0.4767
RESULTS_SEARCH_2_xml:id	SEARCH:2:635790338379961057_0
RESULTS_SEARCH_2_PARAMETERS_chemical_data_edited	FALSE
RESULTS_SEARCH_2_PARAMETERS_do_multiprecursor_search	TRUE
RESULTS_SEARCH_2_PARAMETERS_do_reverse_search	TRUE
RESULTS_SEARCH_2_PARAMETERS_max_quant_labels	35
RESULTS_SEARCH_2_PARAMETERS_maxresults	15
RESULTS_SEARCH_2_PARAMETERS_separate_searches	FALSE
RESULTS_SEARCH_2_PARAMETERS_MSTOLERANCE_type	dalton
RESULTS_SEARCH_2_PARAMETERS_MSTOLERANCE_value	0.05
RESULTS_SEARCH_2_PARAMETERS_MSMSTOLERANCE_type	dalton
RESULTS_SEARCH_2_PARAMETERS_MSMSTOLERANCE_value	0.1
RESULTS_SEARCH_2_PARAMETERS_MS_STANDARD_DEVIATION_type	dalton
RESULTS_SEARCH_2_PARAMETERS_MS_STANDARD_DEVIATION_value	0.0011
RESULTS_SEARCH_2_PARAMETERS_MSMS_STANDARD_DEVIATION_type	dalton
RESULTS_SEARCH_2_PARAMETERS_MSMS_STANDARD_DEVIATION_value	0.01
RESULTS_SEARCH_2_PARAMETERS_FASTA_filename	C:\AB SCIEX\ProteinPilot Data\SearchDatabases\SwissProt_150730.fasta
RESULTS_SEARCH_2_PARAMETERS_AUTO_CALIBRATION_ms	TRUE
RESULTS_SEARCH_2_PARAMETERS_AUTO_CALIBRATION_msexport	FALSE
RESULTS_SEARCH_2_PARAMETERS_AUTO_CALIBRATION_msms	TRUE
RESULTS_SEARCH_2_PARAMETERS_AUTO_CALIBRATION_msmstolsdratio	2.75
RESULTS_SEARCH_2_PARAMETERS_AUTO_CALIBRATION_mstolsdratio	7
RESULTS_SEARCH_2_PARAMETERS_AUTO_CALIBRATION_squareroot	TRUE
RESULTS_SEARCH_2_PARAMETERS_AUTO_CALIBRATION_type	dalton
RESULTS_SEARCH_2_PARAMETERS_AUTO_CALIBRATION_MCP_d_s_s_f	0.0666667
RESULTS_SEARCH_2_PARAMETERS_AUTO_CALIBRATION_MCP_d_s_w_f	3
RESULTS_SEARCH_2_PARAMETERS_AUTO_CALIBRATION_MCP_m_f_r_mbc	200
RESULTS_SEARCH_2_PARAMETERS_AUTO_CALIBRATION_MCP_m_m_c	10
RESULTS_SEARCH_2_PARAMETERS_AUTO_CALIBRATION_MCP_m_m_f_s	0.25
RESULTS_SEARCH_2_PARAMETERS_AUTO_CALIBRATION_MCP_m_m_p_f	0.33
RESULTS_SEARCH_2_PARAMETERS_AUTO_CALIBRATION_MCP_m_m_p_rms_f	1
RESULTS_SEARCH_2_PARAMETERS_AUTO_CALIBRATION_MCP_m_p_t_f	1
RESULTS_SEARCH_2_PARAMETERS_AUTO_CALIBRATION_MCP_m_r_h_n_b	15
RESULTS_SEARCH_2_PARAMETERS_AUTO_CALIBRATION_MCP_m_z_n_s	99
RESULTS_SEARCH_2_PARAMETERS_AUTO_CALIBRATION_MCP_m_z_s_mn_f_r	0.0666667
RESULTS_SEARCH_2_PARAMETERS_AUTO_CALIBRATION_MCP_m_z_s_mx_f_r	0.1
RESULTS_SEARCH_2_PARAMETERS_MS_AUTO_CALIBRATION_OUT_avres	-4.42982e-11
RESULTS_SEARCH_2_PARAMETERS_MS_AUTO_CALIBRATION_OUT_c0	0.000132594
RESULTS_SEARCH_2_PARAMETERS_MS_AUTO_CALIBRATION_OUT_c1minus1	-3.43522e-06
RESULTS_SEARCH_2_PARAMETERS_MS_AUTO_CALIBRATION_OUT_c2	0
RESULTS_SEARCH_2_PARAMETERS_MS_AUTO_CALIBRATION_OUT_file	1900-01-01
RESULTS_SEARCH_2_PARAMETERS_MS_AUTO_CALIBRATION_OUT_partnumber	1
RESULTS_SEARCH_2_PARAMETERS_MS_AUTO_CALIBRATION_OUT_polyorder	1
RESULTS_SEARCH_2_PARAMETERS_MS_AUTO_CALIBRATION_OUT_sample	1
RESULTS_SEARCH_2_PARAMETERS_MS_AUTO_CALIBRATION_OUT_squareroot	TRUE
RESULTS_SEARCH_2_PARAMETERS_MSMS_AUTO_CALIBRATION_OUT_avres	-7.29732e-08
RESULTS_SEARCH_2_PARAMETERS_MSMS_AUTO_CALIBRATION_OUT_c0	-0.000134298
RESULTS_SEARCH_2_PARAMETERS_MSMS_AUTO_CALIBRATION_OUT_c1minus1	1.58612e-06
RESULTS_SEARCH_2_PARAMETERS_MSMS_AUTO_CALIBRATION_OUT_c2	0
RESULTS_SEARCH_2_PARAMETERS_MSMS_AUTO_CALIBRATION_OUT_file	1
RESULTS_SEARCH_2_PARAMETERS_MSMS_AUTO_CALIBRATION_OUT_partnumber	1
RESULTS_SEARCH_2_PARAMETERS_MSMS_AUTO_CALIBRATION_OUT_polyorder	1
RESULTS_SEARCH_2_PARAMETERS_MSMS_AUTO_CALIBRATION_OUT_sample	1
RESULTS_SEARCH_2_PARAMETERS_MSMS_AUTO_CALIBRATION_OUT_squareroot	TRUE
RESULTS_SEARCH_2_PARAMETERS_MAX_PRECURSORS_FRAGLET	5
RESULTS_SEARCH_2_PARAMETERS_MAX_PRECURSORS_TAGLET	1
RESULTS_SEARCH_2_PARAMETERS_PRECURSORS_DR_FRAGLET	10
RESULTS_SEARCH_2_PARAMETERS_PRECURSORS_DR_TAGLET	3
RESULTS_SEARCH_2_PARAMETERS_DEFAULT_CHARGE_STATE_1_charge	2
RESULTS_SEARCH_2_PARAMETERS_DEFAULT_CHARGE_STATE_1_probability	1
RESULTS_SEARCH_2_PARAMETERS_DEFAULT_CHARGE_STATE_2_charge	3
RESULTS_SEARCH_2_PARAMETERS_DEFAULT_CHARGE_STATE_2_probability	1
RESULTS_SEARCH_2_PARAMETERS_DEFAULT_CHARGE_STATE_3_charge	4
RESULTS_SEARCH_2_PARAMETERS_DEFAULT_CHARGE_STATE_3_probability	1
RESULTS_SEARCH_2_PARAMETERS_VERSION	5.0.0.0, 4769
RESULTS_SEARCH_2_PARAMETERS_PARAGON_VERSION	5.0.0.0, 4767
RESULTS_SEARCH_2_PARAMETERS_APPLICATION	ProteinPilot(tm) Software
RESULTS_SEARCH_2_PARAMETERS_PROGROUP_alternativedispositionmaximumfoldprobabilitydrop	100
RESULTS_SEARCH_2_PARAMETERS_PROGROUP_alternativedispositionmaximumfoldscoredrop	2
RESULTS_SEARCH_2_PARAMETERS_PROGROUP_autodiscordantpeptidethreshold	0.3
RESULTS_SEARCH_2_PARAMETERS_PROGROUP_bayesconfidencecalclulation	TRUE
RESULTS_SEARCH_2_PARAMETERS_PROGROUP_calibrateconfidence	TRUE
RESULTS_SEARCH_2_PARAMETERS_PROGROUP_compresspeptides	FALSE
RESULTS_SEARCH_2_PARAMETERS_PROGROUP_confidencepercentthresholdforexcludingothersfromquant	15
RESULTS_SEARCH_2_PARAMETERS_PROGROUP_confidencepercentthresholdforincludingselfinquant	15
RESULTS_SEARCH_2_PARAMETERS_PROGROUP_donotstoremspeaklists	FALSE
RESULTS_SEARCH_2_PARAMETERS_PROGROUP_fasta	C:\AB SCIEX\ProteinPilot Data\SearchDatabases\SwissProt_150730.fasta
RESULTS_SEARCH_2_PARAMETERS_PROGROUP_featuregroupminpepconf	0.66
RESULTS_SEARCH_2_PARAMETERS_PROGROUP_featuregroupminups	0.47
RESULTS_SEARCH_2_PARAMETERS_PROGROUP_focusingintersection	4
RESULTS_SEARCH_2_PARAMETERS_PROGROUP_focusingminimummatchconfidence	0.1
RESULTS_SEARCH_2_PARAMETERS_PROGROUP_focusingminunusedprotscore	0.1
RESULTS_SEARCH_2_PARAMETERS_PROGROUP_focusingsubsetcutoff	6
RESULTS_SEARCH_2_PARAMETERS_PROGROUP_intersection	1.3
RESULTS_SEARCH_2_PARAMETERS_PROGROUP_minimummatchconfidencecutoff	0.001
RESULTS_SEARCH_2_PARAMETERS_PROGROUP_minunusedprotscore	0.0458
RESULTS_SEARCH_2_PARAMETERS_PROGROUP_subsetcutoff	2
RESULTS_SEARCH_2_PARAMETERS_PROGROUP_unusedprotscorethresholdforexcludingothersfromquant	1.3
RESULTS_SEARCH_2_PARAMETERS_PEAKLIST_count	2598
RESULTS_SEARCH_2_PARAMETERS_PEAKLIST_filenumber	1
RESULTS_SEARCH_2_PARAMETERS_PEAKLIST_original_count	2598
RESULTS_SEARCH_2_PARAMETERS_PEAKLIST_originalfilename	C:\Users\T55002\Desktop\5600 data\150924_MP.WT_ClAM.wiff
RESULTS_SEARCH_2_PARAMETERS_PEAKLIST_partnumber	1
RESULTS_SEARCH_2_PARAMETERS_QUANT_TYPE_background_correction	FALSE
RESULTS_SEARCH_2_PARAMETERS_QUANT_TYPE_bias_correction	TRUE
RESULTS_SEARCH_2_PARAMETERS_QUANT_TYPE_keep_extreme_peptides_over_fraction	0
RESULTS_SEARCH_2_PARAMETERS_QUANT_TYPE_low_confidence_check	TRUE
RESULTS_SEARCH_2_PARAMETERS_QUANT_TYPE_low_intensity_check	TRUE
RESULTS_SEARCH_2_PARAMETERS_QUANT_TYPE_median_statistic	TRUE
RESULTS_SEARCH_2_PARAMETERS_QUANT_TYPE_mod_check	TRUE
RESULTS_SEARCH_2_PARAMETERS_QUANT_TYPE_quant_threshold	-1
RESULTS_SEARCH_2_PARAMETERS_QUANT_TYPE_quant_threshold_sn	9
RESULTS_SEARCH_2_PARAMETERS_QUANT_TYPE_separate_searches	FALSE
RESULTS_SEARCH_2_PARAMETERS_QUANT_TYPE_shared_msms_check	TRUE
RESULTS_SEARCH_2_PARAMETERS_PARAGON_METHOD_SETTINGS_UI_SAMPLE_TYPE	Identification
RESULTS_SEARCH_2_PARAMETERS_PARAGON_METHOD_SETTINGS_UI_CYS_ALKYLATION	Iodoacetamide
RESULTS_SEARCH_2_PARAMETERS_PARAGON_METHOD_SETTINGS_UI_DIGESTION	Trypsin
RESULTS_SEARCH_2_PARAMETERS_PARAGON_METHOD_SETTINGS_UI_INSTRUMENT	TripleTOF 5600
RESULTS_SEARCH_2_PARAMETERS_PARAGON_METHOD_SETTINGS_UI_SPECIES	Saccharomyces cerevisiae
RESULTS_SEARCH_2_PARAMETERS_PARAGON_METHOD_SETTINGS_UI_SEARCH_EFFORT	Thorough
RESULTS_SEARCH_2_PARAMETERS_PARAGON_METHOD_SETTINGS_UI_ID_FOCUS	Biological modifications
RESULTS_SEARCH_2_PARAMETERS_PARAGON_METHOD_SETTINGS_UI_USER_NAME	T55002\T55002
RESULTS_SEARCH_2_PARAMETERS_PARAGON_METHOD_SETTINGS_UI_MACHINE_NAME	T55002
RESULTS_SEARCH_2_PARAMETERS_PARAGON_METHOD_SETTINGS_UI_SEARCH_ID	6.3579e+17
RESULTS_SEARCH_2_PARAMETERS_PARAGON_METHOD_SETTINGS_UI_START_TIME	2015-09-28 10:43:58
RESULTS_SEARCH_2_PARAMETERS_PARAGON_METHOD_SETTINGS_UI_MIN_UNUSED_PROTSCORE	0.0458
RESULTS_SEARCH_2_PARAMETERS_PARAGON_METHOD_SETTINGS_UI_PSPEP	TRUE
RESULTS_SEARCH_3_time_cpu	20716
RESULTS_SEARCH_3_time_duration	20935
RESULTS_SEARCH_3_version	5.0.0.4767
RESULTS_SEARCH_3_xml:id	SEARCH:1:635790338379961057_1
RESULTS_SEARCH_3_PARAMETERS_chemical_data_edited	FALSE
RESULTS_SEARCH_3_PARAMETERS_do_multiprecursor_search	TRUE
RESULTS_SEARCH_3_PARAMETERS_do_reverse_search	TRUE
RESULTS_SEARCH_3_PARAMETERS_max_quant_labels	35
RESULTS_SEARCH_3_PARAMETERS_maxresults	15
RESULTS_SEARCH_3_PARAMETERS_separate_searches	FALSE
RESULTS_SEARCH_3_PARAMETERS_MSTOLERANCE_type	dalton
RESULTS_SEARCH_3_PARAMETERS_MSTOLERANCE_value	0.05
RESULTS_SEARCH_3_PARAMETERS_MSMSTOLERANCE_type	dalton
RESULTS_SEARCH_3_PARAMETERS_MSMSTOLERANCE_value	0.1
RESULTS_SEARCH_3_PARAMETERS_MS_STANDARD_DEVIATION_type	dalton
RESULTS_SEARCH_3_PARAMETERS_MS_STANDARD_DEVIATION_value	0.0011
RESULTS_SEARCH_3_PARAMETERS_MSMS_STANDARD_DEVIATION_type	dalton
RESULTS_SEARCH_3_PARAMETERS_MSMS_STANDARD_DEVIATION_value	0.01
RESULTS_SEARCH_3_PARAMETERS_FASTA_filename	C:\AB SCIEX\ProteinPilot Data\SearchDatabases\SwissProt_150730.fasta
RESULTS_SEARCH_3_PARAMETERS_AUTO_CALIBRATION_ms	TRUE
RESULTS_SEARCH_3_PARAMETERS_AUTO_CALIBRATION_msexport	FALSE
RESULTS_SEARCH_3_PARAMETERS_AUTO_CALIBRATION_msms	TRUE
RESULTS_SEARCH_3_PARAMETERS_AUTO_CALIBRATION_msmstolsdratio	2.75
RESULTS_SEARCH_3_PARAMETERS_AUTO_CALIBRATION_mstolsdratio	7
RESULTS_SEARCH_3_PARAMETERS_AUTO_CALIBRATION_squareroot	TRUE
RESULTS_SEARCH_3_PARAMETERS_AUTO_CALIBRATION_type	dalton
RESULTS_SEARCH_3_PARAMETERS_AUTO_CALIBRATION_MCP_d_s_s_f	0.0666667
RESULTS_SEARCH_3_PARAMETERS_AUTO_CALIBRATION_MCP_d_s_w_f	3
RESULTS_SEARCH_3_PARAMETERS_AUTO_CALIBRATION_MCP_m_f_r_mbc	200
RESULTS_SEARCH_3_PARAMETERS_AUTO_CALIBRATION_MCP_m_m_c	10
RESULTS_SEARCH_3_PARAMETERS_AUTO_CALIBRATION_MCP_m_m_f_s	0.25
RESULTS_SEARCH_3_PARAMETERS_AUTO_CALIBRATION_MCP_m_m_p_f	0.33
RESULTS_SEARCH_3_PARAMETERS_AUTO_CALIBRATION_MCP_m_m_p_rms_f	1
RESULTS_SEARCH_3_PARAMETERS_AUTO_CALIBRATION_MCP_m_p_t_f	1
RESULTS_SEARCH_3_PARAMETERS_AUTO_CALIBRATION_MCP_m_r_h_n_b	15
RESULTS_SEARCH_3_PARAMETERS_AUTO_CALIBRATION_MCP_m_z_n_s	99
RESULTS_SEARCH_3_PARAMETERS_AUTO_CALIBRATION_MCP_m_z_s_mn_f_r	0.0666667
RESULTS_SEARCH_3_PARAMETERS_AUTO_CALIBRATION_MCP_m_z_s_mx_f_r	0.1
RESULTS_SEARCH_3_PARAMETERS_MS_AUTO_CALIBRATION_OUT_avres	-5.09658e-11
RESULTS_SEARCH_3_PARAMETERS_MS_AUTO_CALIBRATION_OUT_c0	0.000150273
RESULTS_SEARCH_3_PARAMETERS_MS_AUTO_CALIBRATION_OUT_c1minus1	-4.23899e-06
RESULTS_SEARCH_3_PARAMETERS_MS_AUTO_CALIBRATION_OUT_c2	0
RESULTS_SEARCH_3_PARAMETERS_MS_AUTO_CALIBRATION_OUT_file	1
RESULTS_SEARCH_3_PARAMETERS_MS_AUTO_CALIBRATION_OUT_partnumber	2
RESULTS_SEARCH_3_PARAMETERS_MS_AUTO_CALIBRATION_OUT_polyorder	1
RESULTS_SEARCH_3_PARAMETERS_MS_AUTO_CALIBRATION_OUT_sample	1
RESULTS_SEARCH_3_PARAMETERS_MS_AUTO_CALIBRATION_OUT_squareroot	TRUE
RESULTS_SEARCH_3_PARAMETERS_MSMS_AUTO_CALIBRATION_OUT_avres	-4.6676e-08
RESULTS_SEARCH_3_PARAMETERS_MSMS_AUTO_CALIBRATION_OUT_c0	-0.000125583
RESULTS_SEARCH_3_PARAMETERS_MSMS_AUTO_CALIBRATION_OUT_c1minus1	1.90762e-06
RESULTS_SEARCH_3_PARAMETERS_MSMS_AUTO_CALIBRATION_OUT_c2	0
RESULTS_SEARCH_3_PARAMETERS_MSMS_AUTO_CALIBRATION_OUT_file	1
RESULTS_SEARCH_3_PARAMETERS_MSMS_AUTO_CALIBRATION_OUT_partnumber	2
RESULTS_SEARCH_3_PARAMETERS_MSMS_AUTO_CALIBRATION_OUT_polyorder	1
RESULTS_SEARCH_3_PARAMETERS_MSMS_AUTO_CALIBRATION_OUT_sample	1900-01-01
RESULTS_SEARCH_3_PARAMETERS_MSMS_AUTO_CALIBRATION_OUT_squareroot	TRUE
RESULTS_SEARCH_3_PARAMETERS_MAX_PRECURSORS_FRAGLET	5
RESULTS_SEARCH_3_PARAMETERS_MAX_PRECURSORS_TAGLET	1
RESULTS_SEARCH_3_PARAMETERS_PRECURSORS_DR_FRAGLET	10
RESULTS_SEARCH_3_PARAMETERS_PRECURSORS_DR_TAGLET	3
RESULTS_SEARCH_3_PARAMETERS_DEFAULT_CHARGE_STATE_1_charge	2
RESULTS_SEARCH_3_PARAMETERS_DEFAULT_CHARGE_STATE_1_probability	1
RESULTS_SEARCH_3_PARAMETERS_DEFAULT_CHARGE_STATE_2_charge	3
RESULTS_SEARCH_3_PARAMETERS_DEFAULT_CHARGE_STATE_2_probability	1
RESULTS_SEARCH_3_PARAMETERS_DEFAULT_CHARGE_STATE_3_charge	4
RESULTS_SEARCH_3_PARAMETERS_DEFAULT_CHARGE_STATE_3_probability	1
RESULTS_SEARCH_3_PARAMETERS_VERSION	5.0.0.0, 4769
RESULTS_SEARCH_3_PARAMETERS_PARAGON_VERSION	5.0.0.0, 4767
RESULTS_SEARCH_3_PARAMETERS_APPLICATION	ProteinPilot(tm) Software
RESULTS_SEARCH_3_PARAMETERS_PROGROUP_alternativedispositionmaximumfoldprobabilitydrop	100
RESULTS_SEARCH_3_PARAMETERS_PROGROUP_alternativedispositionmaximumfoldscoredrop	2
RESULTS_SEARCH_3_PARAMETERS_PROGROUP_autodiscordantpeptidethreshold	0.3
RESULTS_SEARCH_3_PARAMETERS_PROGROUP_bayesconfidencecalclulation	TRUE
RESULTS_SEARCH_3_PARAMETERS_PROGROUP_calibrateconfidence	TRUE
RESULTS_SEARCH_3_PARAMETERS_PROGROUP_compresspeptides	FALSE
RESULTS_SEARCH_3_PARAMETERS_PROGROUP_confidencepercentthresholdforexcludingothersfromquant	15
RESULTS_SEARCH_3_PARAMETERS_PROGROUP_confidencepercentthresholdforincludingselfinquant	15
RESULTS_SEARCH_3_PARAMETERS_PROGROUP_donotstoremspeaklists	FALSE
RESULTS_SEARCH_3_PARAMETERS_PROGROUP_fasta	C:\AB SCIEX\ProteinPilot Data\SearchDatabases\SwissProt_150730.fasta
RESULTS_SEARCH_3_PARAMETERS_PROGROUP_featuregroupminpepconf	0.66
RESULTS_SEARCH_3_PARAMETERS_PROGROUP_featuregroupminups	0.47
RESULTS_SEARCH_3_PARAMETERS_PROGROUP_focusingintersection	4
RESULTS_SEARCH_3_PARAMETERS_PROGROUP_focusingminimummatchconfidence	0.1
RESULTS_SEARCH_3_PARAMETERS_PROGROUP_focusingminunusedprotscore	0.1
RESULTS_SEARCH_3_PARAMETERS_PROGROUP_focusingsubsetcutoff	6
RESULTS_SEARCH_3_PARAMETERS_PROGROUP_intersection	1.3
RESULTS_SEARCH_3_PARAMETERS_PROGROUP_minimummatchconfidencecutoff	0.001
RESULTS_SEARCH_3_PARAMETERS_PROGROUP_minunusedprotscore	01:05:57.120000
RESULTS_SEARCH_3_PARAMETERS_PROGROUP_subsetcutoff	2
RESULTS_SEARCH_3_PARAMETERS_PROGROUP_unusedprotscorethresholdforexcludingothersfromquant	1.3
RESULTS_SEARCH_3_PARAMETERS_PEAKLIST_count	2594
RESULTS_SEARCH_3_PARAMETERS_PEAKLIST_filenumber	1
RESULTS_SEARCH_3_PARAMETERS_PEAKLIST_original_count	2594
RESULTS_SEARCH_3_PARAMETERS_PEAKLIST_originalfilename	C:\Users\T55002\Desktop\5600 data\150924_MP.WT_ClAM.wiff
RESULTS_SEARCH_3_PARAMETERS_PEAKLIST_partnumber	2
RESULTS_SEARCH_3_PARAMETERS_QUANT_TYPE_background_correction	FALSE
RESULTS_SEARCH_3_PARAMETERS_QUANT_TYPE_bias_correction	TRUE
RESULTS_SEARCH_3_PARAMETERS_QUANT_TYPE_keep_extreme_peptides_over_fraction	0
RESULTS_SEARCH_3_PARAMETERS_QUANT_TYPE_low_confidence_check	TRUE
RESULTS_SEARCH_3_PARAMETERS_QUANT_TYPE_low_intensity_check	TRUE
RESULTS_SEARCH_3_PARAMETERS_QUANT_TYPE_median_statistic	TRUE
RESULTS_SEARCH_3_PARAMETERS_QUANT_TYPE_mod_check	TRUE
RESULTS_SEARCH_3_PARAMETERS_QUANT_TYPE_quant_threshold	-1
RESULTS_SEARCH_3_PARAMETERS_QUANT_TYPE_quant_threshold_sn	9
RESULTS_SEARCH_3_PARAMETERS_QUANT_TYPE_separate_searches	FALSE
RESULTS_SEARCH_3_PARAMETERS_QUANT_TYPE_shared_msms_check	TRUE
RESULTS_SEARCH_3_PARAMETERS_PARAGON_METHOD_SETTINGS_UI_SAMPLE_TYPE	Identification
RESULTS_SEARCH_3_PARAMETERS_PARAGON_METHOD_SETTINGS_UI_CYS_ALKYLATION	Iodoacetamide
RESULTS_SEARCH_3_PARAMETERS_PARAGON_METHOD_SETTINGS_UI_DIGESTION	Trypsin
RESULTS_SEARCH_3_PARAMETERS_PARAGON_METHOD_SETTINGS_UI_INSTRUMENT	TripleTOF 5600
RESULTS_SEARCH_3_PARAMETERS_PARAGON_METHOD_SETTINGS_UI_SPECIES	Saccharomyces cerevisiae
RESULTS_SEARCH_3_PARAMETERS_PARAGON_METHOD_SETTINGS_UI_SEARCH_EFFORT	Thorough
RESULTS_SEARCH_3_PARAMETERS_PARAGON_METHOD_SETTINGS_UI_ID_FOCUS	Biological modifications
RESULTS_SEARCH_3_PARAMETERS_PARAGON_METHOD_SETTINGS_UI_USER_NAME	T55002\T55002
RESULTS_SEARCH_3_PARAMETERS_PARAGON_METHOD_SETTINGS_UI_MACHINE_NAME	T55002
RESULTS_SEARCH_3_PARAMETERS_PARAGON_METHOD_SETTINGS_UI_SEARCH_ID	6.3579e+17
RESULTS_SEARCH_3_PARAMETERS_PARAGON_METHOD_SETTINGS_UI_START_TIME	2015-09-28 10:43:58
RESULTS_SEARCH_3_PARAMETERS_PARAGON_METHOD_SETTINGS_UI_MIN_UNUSED_PROTSCORE	0.0458
RESULTS_SEARCH_3_PARAMETERS_PARAGON_METHOD_SETTINGS_UI_PSPEP	TRUE
RESULTS_SEARCH_4_time_cpu	2366-11-16
RESULTS_SEARCH_4_time_duration	170633
RESULTS_SEARCH_4_version	5.0.0.4767
RESULTS_SEARCH_4_xml:id	SEARCH:2:635790338379961057_1
RESULTS_SEARCH_4_PARAMETERS_chemical_data_edited	FALSE
RESULTS_SEARCH_4_PARAMETERS_do_multiprecursor_search	TRUE
RESULTS_SEARCH_4_PARAMETERS_do_reverse_search	TRUE
RESULTS_SEARCH_4_PARAMETERS_max_quant_labels	35
RESULTS_SEARCH_4_PARAMETERS_maxresults	15
RESULTS_SEARCH_4_PARAMETERS_separate_searches	FALSE
RESULTS_SEARCH_4_PARAMETERS_MSTOLERANCE_type	dalton
RESULTS_SEARCH_4_PARAMETERS_MSTOLERANCE_value	0.05
RESULTS_SEARCH_4_PARAMETERS_MSMSTOLERANCE_type	dalton
RESULTS_SEARCH_4_PARAMETERS_MSMSTOLERANCE_value	0.1
RESULTS_SEARCH_4_PARAMETERS_MS_STANDARD_DEVIATION_type	dalton
RESULTS_SEARCH_4_PARAMETERS_MS_STANDARD_DEVIATION_value	0.0011
RESULTS_SEARCH_4_PARAMETERS_MSMS_STANDARD_DEVIATION_type	dalton
RESULTS_SEARCH_4_PARAMETERS_MSMS_STANDARD_DEVIATION_value	0.01
RESULTS_SEARCH_4_PARAMETERS_FASTA_filename	C:\AB SCIEX\ProteinPilot Data\SearchDatabases\SwissProt_150730.fasta
RESULTS_SEARCH_4_PARAMETERS_AUTO_CALIBRATION_ms	TRUE
RESULTS_SEARCH_4_PARAMETERS_AUTO_CALIBRATION_msexport	FALSE
RESULTS_SEARCH_4_PARAMETERS_AUTO_CALIBRATION_msms	TRUE
RESULTS_SEARCH_4_PARAMETERS_AUTO_CALIBRATION_msmstolsdratio	2.75
RESULTS_SEARCH_4_PARAMETERS_AUTO_CALIBRATION_mstolsdratio	7
RESULTS_SEARCH_4_PARAMETERS_AUTO_CALIBRATION_squareroot	TRUE
RESULTS_SEARCH_4_PARAMETERS_AUTO_CALIBRATION_type	dalton
RESULTS_SEARCH_4_PARAMETERS_AUTO_CALIBRATION_MCP_d_s_s_f	0.0666667
RESULTS_SEARCH_4_PARAMETERS_AUTO_CALIBRATION_MCP_d_s_w_f	3
RESULTS_SEARCH_4_PARAMETERS_AUTO_CALIBRATION_MCP_m_f_r_mbc	200
RESULTS_SEARCH_4_PARAMETERS_AUTO_CALIBRATION_MCP_m_m_c	10
RESULTS_SEARCH_4_PARAMETERS_AUTO_CALIBRATION_MCP_m_m_f_s	0.25
RESULTS_SEARCH_4_PARAMETERS_AUTO_CALIBRATION_MCP_m_m_p_f	0.33
RESULTS_SEARCH_4_PARAMETERS_AUTO_CALIBRATION_MCP_m_m_p_rms_f	1
RESULTS_SEARCH_4_PARAMETERS_AUTO_CALIBRATION_MCP_m_p_t_f	1
RESULTS_SEARCH_4_PARAMETERS_AUTO_CALIBRATION_MCP_m_r_h_n_b	15
RESULTS_SEARCH_4_PARAMETERS_AUTO_CALIBRATION_MCP_m_z_n_s	99
RESULTS_SEARCH_4_PARAMETERS_AUTO_CALIBRATION_MCP_m_z_s_mn_f_r	0.0666667
RESULTS_SEARCH_4_PARAMETERS_AUTO_CALIBRATION_MCP_m_z_s_mx_f_r	0.1
RESULTS_SEARCH_4_PARAMETERS_MS_AUTO_CALIBRATION_OUT_avres	-5.09658e-11
RESULTS_SEARCH_4_PARAMETERS_MS_AUTO_CALIBRATION_OUT_c0	0.000150273
RESULTS_SEARCH_4_PARAMETERS_MS_AUTO_CALIBRATION_OUT_c1minus1	-4.23899e-06
RESULTS_SEARCH_4_PARAMETERS_MS_AUTO_CALIBRATION_OUT_c2	0
RESULTS_SEARCH_4_PARAMETERS_MS_AUTO_CALIBRATION_OUT_file	1
RESULTS_SEARCH_4_PARAMETERS_MS_AUTO_CALIBRATION_OUT_partnumber	2
RESULTS_SEARCH_4_PARAMETERS_MS_AUTO_CALIBRATION_OUT_polyorder	1
RESULTS_SEARCH_4_PARAMETERS_MS_AUTO_CALIBRATION_OUT_sample	1
RESULTS_SEARCH_4_PARAMETERS_MS_AUTO_CALIBRATION_OUT_squareroot	TRUE
RESULTS_SEARCH_4_PARAMETERS_MSMS_AUTO_CALIBRATION_OUT_avres	-4.6676e-08
RESULTS_SEARCH_4_PARAMETERS_MSMS_AUTO_CALIBRATION_OUT_c0	-0.000125583
RESULTS_SEARCH_4_PARAMETERS_MSMS_AUTO_CALIBRATION_OUT_c1minus1	1.90762e-06
RESULTS_SEARCH_4_PARAMETERS_MSMS_AUTO_CALIBRATION_OUT_c2	0
RESULTS_SEARCH_4_PARAMETERS_MSMS_AUTO_CALIBRATION_OUT_file	1
RESULTS_SEARCH_4_PARAMETERS_MSMS_AUTO_CALIBRATION_OUT_partnumber	2
RESULTS_SEARCH_4_PARAMETERS_MSMS_AUTO_CALIBRATION_OUT_polyorder	1
RESULTS_SEARCH_4_PARAMETERS_MSMS_AUTO_CALIBRATION_OUT_sample	1
RESULTS_SEARCH_4_PARAMETERS_MSMS_AUTO_CALIBRATION_OUT_squareroot	TRUE
RESULTS_SEARCH_4_PARAMETERS_MAX_PRECURSORS_FRAGLET	5
RESULTS_SEARCH_4_PARAMETERS_MAX_PRECURSORS_TAGLET	1
RESULTS_SEARCH_4_PARAMETERS_PRECURSORS_DR_FRAGLET	10
RESULTS_SEARCH_4_PARAMETERS_PRECURSORS_DR_TAGLET	3
RESULTS_SEARCH_4_PARAMETERS_DEFAULT_CHARGE_STATE_1_charge	2
RESULTS_SEARCH_4_PARAMETERS_DEFAULT_CHARGE_STATE_1_probability	1
RESULTS_SEARCH_4_PARAMETERS_DEFAULT_CHARGE_STATE_2_charge	3
RESULTS_SEARCH_4_PARAMETERS_DEFAULT_CHARGE_STATE_2_probability	1
RESULTS_SEARCH_4_PARAMETERS_DEFAULT_CHARGE_STATE_3_charge	4
RESULTS_SEARCH_4_PARAMETERS_DEFAULT_CHARGE_STATE_3_probability	1
RESULTS_SEARCH_4_PARAMETERS_VERSION	5.0.0.0, 4769
RESULTS_SEARCH_4_PARAMETERS_PARAGON_VERSION	5.0.0.0, 4767
RESULTS_SEARCH_4_PARAMETERS_APPLICATION	ProteinPilot(tm) Software
RESULTS_SEARCH_4_PARAMETERS_PROGROUP_alternativedispositionmaximumfoldprobabilitydrop	100
RESULTS_SEARCH_4_PARAMETERS_PROGROUP_alternativedispositionmaximumfoldscoredrop	2
RESULTS_SEARCH_4_PARAMETERS_PROGROUP_autodiscordantpeptidethreshold	0.3
RESULTS_SEARCH_4_PARAMETERS_PROGROUP_bayesconfidencecalclulation	TRUE
RESULTS_SEARCH_4_PARAMETERS_PROGROUP_calibrateconfidence	TRUE
RESULTS_SEARCH_4_PARAMETERS_PROGROUP_compresspeptides	FALSE
RESULTS_SEARCH_4_PARAMETERS_PROGROUP_confidencepercentthresholdforexcludingothersfromquant	15
RESULTS_SEARCH_4_PARAMETERS_PROGROUP_confidencepercentthresholdforincludingselfinquant	15
RESULTS_SEARCH_4_PARAMETERS_PROGROUP_donotstoremspeaklists	FALSE
RESULTS_SEARCH_4_PARAMETERS_PROGROUP_fasta	C:\AB SCIEX\ProteinPilot Data\SearchDatabases\SwissProt_150730.fasta
RESULTS_SEARCH_4_PARAMETERS_PROGROUP_featuregroupminpepconf	0.66
RESULTS_SEARCH_4_PARAMETERS_PROGROUP_featuregroupminups	0.47
RESULTS_SEARCH_4_PARAMETERS_PROGROUP_focusingintersection	4
RESULTS_SEARCH_4_PARAMETERS_PROGROUP_focusingminimummatchconfidence	0.1
RESULTS_SEARCH_4_PARAMETERS_PROGROUP_focusingminunusedprotscore	0.1
RESULTS_SEARCH_4_PARAMETERS_PROGROUP_focusingsubsetcutoff	6
RESULTS_SEARCH_4_PARAMETERS_PROGROUP_intersection	1.3
RESULTS_SEARCH_4_PARAMETERS_PROGROUP_minimummatchconfidencecutoff	0.001
RESULTS_SEARCH_4_PARAMETERS_PROGROUP_minunusedprotscore	0.0458
RESULTS_SEARCH_4_PARAMETERS_PROGROUP_subsetcutoff	2
RESULTS_SEARCH_4_PARAMETERS_PROGROUP_unusedprotscorethresholdforexcludingothersfromquant	1.3
RESULTS_SEARCH_4_PARAMETERS_PEAKLIST_count	2594
RESULTS_SEARCH_4_PARAMETERS_PEAKLIST_filenumber	1
RESULTS_SEARCH_4_PARAMETERS_PEAKLIST_original_count	2594
RESULTS_SEARCH_4_PARAMETERS_PEAKLIST_originalfilename	C:\Users\T55002\Desktop\5600 data\150924_MP.WT_ClAM.wiff
RESULTS_SEARCH_4_PARAMETERS_PEAKLIST_partnumber	2
RESULTS_SEARCH_4_PARAMETERS_QUANT_TYPE_background_correction	FALSE
RESULTS_SEARCH_4_PARAMETERS_QUANT_TYPE_bias_correction	TRUE
RESULTS_SEARCH_4_PARAMETERS_QUANT_TYPE_keep_extreme_peptides_over_fraction	0
RESULTS_SEARCH_4_PARAMETERS_QUANT_TYPE_low_confidence_check	TRUE
RESULTS_SEARCH_4_PARAMETERS_QUANT_TYPE_low_intensity_check	TRUE
RESULTS_SEARCH_4_PARAMETERS_QUANT_TYPE_median_statistic	TRUE
RESULTS_SEARCH_4_PARAMETERS_QUANT_TYPE_mod_check	TRUE
RESULTS_SEARCH_4_PARAMETERS_QUANT_TYPE_quant_threshold	-1
RESULTS_SEARCH_4_PARAMETERS_QUANT_TYPE_quant_threshold_sn	9
RESULTS_SEARCH_4_PARAMETERS_QUANT_TYPE_separate_searches	FALSE
RESULTS_SEARCH_4_PARAMETERS_QUANT_TYPE_shared_msms_check	TRUE
RESULTS_SEARCH_4_PARAMETERS_PARAGON_METHOD_SETTINGS_UI_SAMPLE_TYPE	Identification
RESULTS_SEARCH_4_PARAMETERS_PARAGON_METHOD_SETTINGS_UI_CYS_ALKYLATION	Iodoacetamide
RESULTS_SEARCH_4_PARAMETERS_PARAGON_METHOD_SETTINGS_UI_DIGESTION	Trypsin
RESULTS_SEARCH_4_PARAMETERS_PARAGON_METHOD_SETTINGS_UI_INSTRUMENT	TripleTOF 5600
RESULTS_SEARCH_4_PARAMETERS_PARAGON_METHOD_SETTINGS_UI_SPECIES	Saccharomyces cerevisiae
RESULTS_SEARCH_4_PARAMETERS_PARAGON_METHOD_SETTINGS_UI_SEARCH_EFFORT	Thorough
RESULTS_SEARCH_4_PARAMETERS_PARAGON_METHOD_SETTINGS_UI_ID_FOCUS	Biological modifications
RESULTS_SEARCH_4_PARAMETERS_PARAGON_METHOD_SETTINGS_UI_USER_NAME	T55002\T55002
RESULTS_SEARCH_4_PARAMETERS_PARAGON_METHOD_SETTINGS_UI_MACHINE_NAME	T55002
RESULTS_SEARCH_4_PARAMETERS_PARAGON_METHOD_SETTINGS_UI_SEARCH_ID	6.3579e+17
RESULTS_SEARCH_4_PARAMETERS_PARAGON_METHOD_SETTINGS_UI_START_TIME	2015-09-28 10:43:58
RESULTS_SEARCH_4_PARAMETERS_PARAGON_METHOD_SETTINGS_UI_MIN_UNUSED_PROTSCORE	0.0458
RESULTS_SEARCH_4_PARAMETERS_PARAGON_METHOD_SETTINGS_UI_PSPEP	TRUE
RESULTS_GROUPRESULTSUMMARY_1_confidence	0.99
RESULTS_GROUPRESULTSUMMARY_1_distinctpeptides	1902-04-29
RESULTS_GROUPRESULTSUMMARY_1_proteinsbeforegroupping	126
RESULTS_GROUPRESULTSUMMARY_1_proteinsidentified	98
RESULTS_GROUPRESULTSUMMARY_1_spectraidentified	1417
RESULTS_GROUPRESULTSUMMARY_2_confidence	0.95
RESULTS_GROUPRESULTSUMMARY_2_distinctpeptides	912
RESULTS_GROUPRESULTSUMMARY_2_proteinsbeforegroupping	180
RESULTS_GROUPRESULTSUMMARY_2_proteinsidentified	141
RESULTS_GROUPRESULTSUMMARY_2_spectraidentified	1497
RESULTS_GROUPRESULTSUMMARY_3_confidence	0.66
RESULTS_GROUPRESULTSUMMARY_3_distinctpeptides	948
RESULTS_GROUPRESULTSUMMARY_3_proteinsbeforegroupping	198
RESULTS_GROUPRESULTSUMMARY_3_proteinsidentified	1900-06-11
RESULTS_GROUPRESULTSUMMARY_3_spectraidentified	1539
RESULTS_GROUPRESULTSUMMARY_4_confidence	0.100088
RESULTS_GROUPRESULTSUMMARY_4_distinctpeptides	981
RESULTS_GROUPRESULTSUMMARY_4_proteinsbeforegroupping	282
RESULTS_GROUPRESULTSUMMARY_4_proteinsidentified	198
RESULTS_GROUPRESULTSUMMARY_4_spectraidentified	1594

## Sheet: Metadata Calculations
	Subsearch	Search string	present		File index down	Part number	Spectra - 'original'	Spectra 'count' - non-empty?	max original Spectra for part	Max non-empty spectra for part	File Index for first only
	1	RESULTS_SEARCH_1_PARAMETERS_PEAKLIST_rawdatafilename		C:\Users\T55002\Desktop\5600 data\150924_MP.WT_ClAM.wiff	1	1	2598	2598	2598	2598	1
	2	RESULTS_SEARCH_2_PARAMETERS_PEAKLIST_rawdatafilename		C:\Users\T55002\Desktop\5600 data\150924_MP.WT_ClAM.wiff	1	1	2598	2598
	3	RESULTS_SEARCH_3_PARAMETERS_PEAKLIST_rawdatafilename		C:\Users\T55002\Desktop\5600 data\150924_MP.WT_ClAM.wiff	1	2	2594	2594	2594	2594
1 if Rapid, 2 if Thor	4	RESULTS_SEARCH_4_PARAMETERS_PEAKLIST_rawdatafilename		C:\Users\T55002\Desktop\5600 data\150924_MP.WT_ClAM.wiff	1	2	2594	2594
2
# Segments
4
(max is 1000 segments)

## Sheet: Curated Metadata
Group file metadata term	Metadata Description (of raw extracted item)	Use Partial Match	Term in Stream	Derived (Calculated)	Value	Validation check/comments	Conversion type, if done	Conversion factor		Metadata Category	Metadata Description of Final Metadata Item (converted manually, if applicable)	Value
	Group filename			1						Attributes - General	Group filename	S6_2015.group
RESULTS_SEARCH_1_PARAMETERS_PARAGON_METHOD_SETTINGS_UI_START_TIME	Start date		1		2015-09-28 10:43:58					Attributes - General	Start date	2015-09-28 10:43:58
RESULTS_SEARCH_STAT_search_begin_time_clock	Start time		1		2015-09-28 10:43:58					Attributes - General	Start time	2015-09-28 10:43:58
RESULTS_SEARCH_1_PARAMETERS_PARAGON_METHOD_SETTINGS_UI_USER_NAME	User name		1		T55002\T55002					Attributes - General	User name	T55002\T55002
RESULTS_SEARCH_1_xml:id	Internal search identifier number		1	1						Attributes - General	Internal search identifier number
PARAMETERS_PEAKLIST_original_count				1						Attributes - Input data	Number of spectra in search	5192
PARAMETERS_PEAKLIST_count				1						Attributes - Input data	Number of non-empty spectra in search	5192
PARAMETERS_PEAKLIST_filenumber	Number of input files	1	1	1	1					Attributes - Input data	Number of input files	1
RESULTS_SEARCH_1_PARAMETERS_PARAGON_METHOD_SETTINGS_UI_SAMPLE_TYPE	Sample Type		1		Identification					Parameters - User settings	Sample Type	Identification
RESULTS_SEARCH_1_PARAMETERS_PARAGON_METHOD_SETTINGS_UI_CYS_ALKYLATION	Cysteine Alkylation		1		Iodoacetamide					Parameters - User settings	Cysteine Alkylation	Iodoacetamide
RESULTS_SEARCH_1_PARAMETERS_PARAGON_METHOD_SETTINGS_UI_DIGESTION	Digestion		1		Trypsin					Parameters - User settings	Digestion	Trypsin
RESULTS_SEARCH_1_PARAMETERS_PARAGON_METHOD_SETTINGS_UI_SPECIAL_FACTOR	Special Factors									Parameters - User settings	Special Factors
RESULTS_SEARCH_1_PARAMETERS_PARAGON_METHOD_SETTINGS_UI_INSTRUMENT	Instrument		1		TripleTOF 5600					Parameters - User settings	Instrument	TripleTOF 5600
RESULTS_SEARCH_1_PARAMETERS_PARAGON_METHOD_SETTINGS_UI_SPECIES	Species		1		Saccharomyces cerevisiae					Parameters - User settings	Species	Saccharomyces cerevisiae
RESULTS_SEARCH_1_PARAMETERS_PARAGON_METHOD_SETTINGS_UI_SEARCH_EFFORT	Search Effort		1		Thorough					Parameters - User settings	Search Effort	Thorough
RESULTS_SEARCH_1_PARAMETERS_PARAGON_METHOD_SETTINGS_UI_ID_FOCUS	ID Focus		1		Biological modifications					Parameters - User settings	ID Focus	Biological modifications
RESULTS_SEARCH_1_PARAMETERS_PARAGON_METHOD_SETTINGS_UI_MIN_UNUSED_PROTSCORE	Minimum Unused ProtScore		1		0.0458					Parameters - User settings	Minimum Unused ProtScore	0.0458
RESULTS_SEARCH_1_PARAMETERS_PARAGON_METHOD_SETTINGS_UI_PSPEP	FDR Analysis		1		TRUE		Logical to English			Parameters - User settings	FDR Analysis	Yes
	Quantitation						Logical to English			Parameters - User settings	Quantitation
RESULTS_SEARCH_1_PARAMETERS_QUANT_TYPE_background_correction	Background Correction		1		FALSE		Logical to English			Parameters - User settings	Background Correction	No
RESULTS_SEARCH_1_PARAMETERS_QUANT_TYPE_bias_correction	Bias Correction		1		TRUE		Logical to English			Parameters - User settings	Bias Correction	Yes
	Channel to use as denominator in ratios									Parameters - User settings	Channel to use as denominator in ratios
RESULTS_SEARCH_1_PARAMETERS_chemical_data_edited	Modified Data Dictionary or Parameter Translation		1		FALSE		Logical to English			Parameters - User settings	Modified Data Dictionary or Parameter Translation	No
RESULTS_SEARCH_1_PARAMETERS_FASTA_filename	Database filename		1		C:\AB SCIEX\ProteinPilot Data\SearchDatabases\SwissProt_150730.fasta					Attributes - Search database	Database filename	C:\AB SCIEX\ProteinPilot Data\SearchDatabases\SwissProt_150730.fasta
				1						Attributes - Search database	Number of Proteins in Database	6720
RESULTS_SEARCH_STAT_num_proteins	Number of proteins searched		1		13440					Attributes - Search database	Number of proteins searched	13440
				1						Attributes - Search database	Number of Residues in Database	3026125
RESULTS_SEARCH_STAT_num_residues	Number of residues searched		1		6052250					Attributes - Search database	Number of residues searched	6052250
RESULTS_SEARCH_STAT_computer_memory	RAM (MB)		1		12285					Attributes - Hardware	RAM (MB)	12285
RESULTS_SEARCH_STAT_computer_name	Computer name		1		T55002					Attributes - Hardware	Computer name	T55002
RESULTS_SEARCH_STAT_number_cores	Number of cores in computer		1		12					Attributes - Hardware	Number of cores in computer	12
RESULTS_SEARCH_STAT_number_processors	Number of threads (double cores if hyperthreading on)		1		12					Attributes - Hardware	Number of threads (double cores if hyperthreading on)	12
RESULTS_SEARCH_STAT_number_licensed_tasks	Number of cores licensed to use		1		16					Attributes - Software environment	Number of cores licensed to use	16
RESULTS_SEARCH_STAT_os	Operating system		1		Windows 7 Professional Service Pack 1 (6.1.7601)					Attributes - Software environment	Operating system	Windows 7 Professional Service Pack 1 (6.1.7601)
RESULTS_SEARCH_1_PARAMETERS_VERSION	ProteinPilot Software Version		1		5.0.0.0, 4769					Attributes - Software environment	ProteinPilot Software Version	5.0.0.0, 4769
RESULTS_SEARCH_1_PARAMETERS_PARAGON_VERSION	Paragon Algorithm Version		1		5.0.0.0, 4767					Attributes - Software environment	Paragon Algorithm Version	5.0.0.0, 4767
RESULTS_SEARCH_1_PARAMETERS_APPLICATION	Application name		1		ProteinPilot(tm) Software					Attributes - Software environment	Application name	ProteinPilot(tm) Software
RESULTS_GROUPRESULTSUMMARY_1_confidence	Confidence of first row in summary statistics ID statistics		1		0.99		Fraction to %	100		Statistics - Protein Summary Table	Percent Confidence of first row in Summary Statistics ID Statistics	99
RESULTS_GROUPRESULTSUMMARY_1_distinctpeptides	Distinct peptides associated with 99% confidence proteins		1		850					Statistics - Protein Summary Table	Distinct peptides associated with 99% confidence proteins	850
RESULTS_GROUPRESULTSUMMARY_1_proteinsbeforegroupping	Proteins before grouping (99% confidence)		1		126					Statistics - Protein Summary Table	Proteins before grouping (99% confidence)	126
RESULTS_GROUPRESULTSUMMARY_1_proteinsidentified	Proteins detected (99% confidence)		1		98					Statistics - Protein Summary Table	Proteins detected (99% confidence)	98
RESULTS_GROUPRESULTSUMMARY_1_spectraidentified	Spectra associated with 99% confidence proteins		1		1417					Statistics - Protein Summary Table	Spectra associated with 99% confidence proteins	1417
RESULTS_GROUPRESULTSUMMARY_2_confidence	Confidence of second row in Summary Statistics ID statistics		1		0.95		Fraction to %	100		Statistics - Protein Summary Table	Percent Confidence of first row in Summary Statistics ID Statistics	95
RESULTS_GROUPRESULTSUMMARY_2_distinctpeptides	Distinct peptides associated with 95% confidence proteins		1		912					Statistics - Protein Summary Table	Distinct peptides associated with 95% confidence proteins	912
RESULTS_GROUPRESULTSUMMARY_2_proteinsbeforegroupping	Proteins before grouping (95% confidence)		1		180					Statistics - Protein Summary Table	Proteins before grouping (95% confidence)	180
RESULTS_GROUPRESULTSUMMARY_2_proteinsidentified	Proteins detected (95% confidence)		1		141					Statistics - Protein Summary Table	Proteins detected (95% confidence)	141
RESULTS_GROUPRESULTSUMMARY_2_spectraidentified	Spectra associated with 95% confidence proteins		1		1497					Statistics - Protein Summary Table	Spectra associated with 95% confidence proteins	1497
RESULTS_GROUPRESULTSUMMARY_3_confidence	Confidence of third row in summary statistics ID statistics		1		0.66		Fraction to %	100		Statistics - Protein Summary Table	Percent Confidence of first row in Summary Statistics ID Statistics	66
RESULTS_GROUPRESULTSUMMARY_3_distinctpeptides	Distinct peptides associated with 66% confidence proteins		1		948					Statistics - Protein Summary Table	Distinct peptides associated with 66% confidence proteins	948
RESULTS_GROUPRESULTSUMMARY_3_proteinsbeforegroupping	Proteins before grouping (66% confidence)		1		198					Statistics - Protein Summary Table	Proteins before grouping (66% confidence)	198
RESULTS_GROUPRESULTSUMMARY_3_proteinsidentified	Proteins detected (66% confidence)		1		163					Statistics - Protein Summary Table	Proteins detected (66% confidence)	163
RESULTS_GROUPRESULTSUMMARY_3_spectraidentified	Spectra associated with 66% confidence proteins		1		1539					Statistics - Protein Summary Table	Spectra associated with 66% confidence proteins	1539
RESULTS_GROUPRESULTSUMMARY_4_confidence	Confidence of fourth row in Summary Statistics ID statistics		1		0.100088		Fraction to %	100		Statistics - Protein Summary Table	Percent Confidence of first row in Summary Statistics ID Statistics	10.0088
RESULTS_GROUPRESULTSUMMARY_4_distinctpeptides	Distinct peptides associated with 10% confidence proteins		1		981					Statistics - Protein Summary Table	Distinct peptides associated with 10% confidence proteins	981
RESULTS_GROUPRESULTSUMMARY_4_proteinsbeforegroupping	Proteins before grouping (10% confidence)		1		282					Statistics - Protein Summary Table	Proteins before grouping (10% confidence)	282
RESULTS_GROUPRESULTSUMMARY_4_proteinsidentified	Proteins detected (10% confidence)		1		198					Statistics - Protein Summary Table	Proteins detected (10% confidence)	198
RESULTS_GROUPRESULTSUMMARY_4_spectraidentified	Spectra associated with 10% confidence proteins		1		1594					Statistics - Protein Summary Table	Spectra associated with 10% confidence proteins	1594
PARAMETERS_PEAKLIST_partnumber	Number of segments the input data are broken into	1	1	1	2					Parameters - Search Dimension Factors	Number of segments the input data are broken into	2
				1						Parameters - Search Dimension Factors	Number of searches per segment (2 for Thorough, 1 for Rapid)	2
				1						Parameters - Search Dimension Factors	Number of apparent sub-searches in group file	4
RESULTS_SEARCH_1_PARAMETERS_do_reverse_search	Do reversed search		1		TRUE					Parameters - Search Dimension Factors	Do reversed search	TRUE
RESULTS_SEARCH_1_PARAMETERS_QUANT_TYPE_separate_searches	Do separate searches for each plex in MS1 quantitation		1		FALSE					Parameters - Search Dimension Factors	Do separate searches for each plex in MS1 quantitation	FALSE
RESULTS_SEARCH_1_PARAMETERS_maxresults	Maximum number of hypotheses to keep per spectrum		1		15					Parameters - Search Dimension Factors	Maximum number of hypotheses to keep per spectrum	15
RESULTS_SEARCH_1_PARAMETERS_MSTOLERANCE_type	MS1 initial mass error tolerance type		1		dalton					Parameters - Identification - Mass accuracy	MS1 initial mass error tolerance type	dalton
RESULTS_SEARCH_1_PARAMETERS_MSTOLERANCE_value	MS1 initial mass error tolerance value		1		0.05					Parameters - Identification - Mass accuracy	MS1 initial mass error tolerance value	0.05
RESULTS_SEARCH_1_PARAMETERS_MSMSTOLERANCE_type	MS2 initial mass error tolerance type		1		dalton					Parameters - Identification - Mass accuracy	MS2 initial mass error tolerance type	dalton
RESULTS_SEARCH_1_PARAMETERS_MSMSTOLERANCE_value	MS2 initial mass error tolerance value		1		0.1					Parameters - Identification - Mass accuracy	MS2 initial mass error tolerance value	0.1
RESULTS_SEARCH_1_PARAMETERS_MS_STANDARD_DEVIATION_type	MS1 final mass error standard deviation type		1		dalton					Parameters - Identification - Mass accuracy	MS1 final mass error standard deviation type	dalton
RESULTS_SEARCH_1_PARAMETERS_MS_STANDARD_DEVIATION_value	MS1 final mass error standard deviation value		1		0.0011					Parameters - Identification - Mass accuracy	MS1 final mass error standard deviation value	0.0011
RESULTS_SEARCH_1_PARAMETERS_MSMS_STANDARD_DEVIATION_type	MS2 final mass error standard deviation type		1		dalton					Parameters - Identification - Mass accuracy	MS2 final mass error standard deviation type	dalton
RESULTS_SEARCH_1_PARAMETERS_MSMS_STANDARD_DEVIATION_value	MS2 final mass error standard deviation value		1		0.01					Parameters - Identification - Mass accuracy	MS2 final mass error standard deviation value	0.01
RESULTS_SEARCH_1_PARAMETERS_do_multiprecursor_search	Use multi-precursor search function		1		TRUE					Parameters - Identification - Multi-precursor search	Use multi-precursor search function	TRUE
RESULTS_SEARCH_1_PARAMETERS_MAX_PRECURSORS_FRAGLET	Maximum number of different precursor masses to try to match to in the Fraglet stage when doing multi-precursor search		1		5					Parameters - Identification - Multi-precursor search	Maximum number of different precursor masses to try to match to in the Fraglet stage when doing multi-precursor search	5
RESULTS_SEARCH_1_PARAMETERS_PRECURSORS_DR_FRAGLET	Maximum dynamic range gap of secondary precursors vs primary precursor in the Fraglet stage when doing multi-precursor search		1		10					Parameters - Identification - Multi-precursor search	Maximum dynamic range gap of secondary precursors vs primary precursor in the Fraglet stage when doing multi-precursor search	10
RESULTS_SEARCH_1_PARAMETERS_MAX_PRECURSORS_TAGLET	Maximum number of different precursor masses to try to match to in the Taglet stage when doing multi-precursor search		1		1					Parameters - Identification - Multi-precursor search	Maximum number of different precursor masses to try to match to in the Taglet stage when doing multi-precursor search	1
RESULTS_SEARCH_1_PARAMETERS_PRECURSORS_DR_TAGLET	Maximum dynamic range gap of secondary precursors vs primary precursor in the Taglet stage when doing multi-precursor search		1		3					Parameters - Identification - Multi-precursor search	Maximum dynamic range gap of secondary precursors vs primary precursor in the Taglet stage when doing multi-precursor search	3
RESULTS_SEARCH_1_PARAMETERS_DEFAULT_CHARGE_STATE_1_charge	First charge state to consider when precursor z is not determined		1		2					Parameters - Identification - Charge ambiguity	First charge state to consider when precursor z is not determined	2
RESULTS_SEARCH_1_PARAMETERS_DEFAULT_CHARGE_STATE_1_probability	Probability of first charge state to consider when precursor z is not determined		1		1					Parameters - Identification - Charge ambiguity	Probability of first charge state to consider when precursor z is not determined	1
RESULTS_SEARCH_1_PARAMETERS_DEFAULT_CHARGE_STATE_2_charge	Second charge state to consider when precursor z is not determined		1		3					Parameters - Identification - Charge ambiguity	Second charge state to consider when precursor z is not determined	3
RESULTS_SEARCH_1_PARAMETERS_DEFAULT_CHARGE_STATE_2_probability	Probability of second charge state to consider when precursor z is not determined		1		1					Parameters - Identification - Charge ambiguity	Probability of second charge state to consider when precursor z is not determined	1
RESULTS_SEARCH_1_PARAMETERS_DEFAULT_CHARGE_STATE_3_charge	Third charge state to consider when precursor z is not determined		1		4					Parameters - Identification - Charge ambiguity	Third charge state to consider when precursor z is not determined	4
RESULTS_SEARCH_1_PARAMETERS_DEFAULT_CHARGE_STATE_3_probability	Probability of third charge state to consider when precursor z is not determined		1		1					Parameters - Identification - Charge ambiguity	Probability of third charge state to consider when precursor z is not determined	1
RESULTS_SEARCH_1_PARAMETERS_DEFAULT_CHARGE_STATE_4_charge	Fourth charge state to consider when precursor z is not determined									Parameters - Identification - Charge ambiguity	Fourth charge state to consider when precursor z is not determined
RESULTS_SEARCH_1_PARAMETERS_DEFAULT_CHARGE_STATE_4_probability	Probability of fourth charge state to consider when precursor z is not determined									Parameters - Identification - Charge ambiguity	Probability of fourth charge state to consider when precursor z is not determined
RESULTS_SEARCH_1_PARAMETERS_PROGROUP_bayesconfidencecalclulation	Use Bayesian protein confidence calculation		1		TRUE					Parameters - Protein Grouping	Use Bayesian protein confidence calculation	TRUE
RESULTS_SEARCH_1_PARAMETERS_PROGROUP_calibrateconfidence	Use peptide FDR analysis to recalibrate peptide confidences		1		TRUE					Parameters - Protein Grouping	Use peptide FDR analysis to recalibrate peptide confidences	TRUE
RESULTS_SEARCH_1_PARAMETERS_PROGROUP_focusingintersection	In mid-Pro Group, minimum Intersection ProtScore to be in Same Group		1		4					Parameters - Protein Grouping	In mid-Pro Group, minimum Intersection ProtScore to be in Same Group	4
RESULTS_SEARCH_1_PARAMETERS_PROGROUP_focusingminunusedprotscore	In mid-Pro Group, minimum Unused ProtScore to keep a Group		1		0.1					Parameters - Protein Grouping	In mid-Pro Group, minimum Unused ProtScore to keep a Group	0.1
RESULTS_SEARCH_1_PARAMETERS_PROGROUP_focusingsubsetcutoff	In mid-Pro Group, keep competitor proteins with ProtScore units from winner		1		6					Parameters - Protein Grouping	In mid-Pro Group, keep competitor proteins with ProtScore units from winner	6
RESULTS_SEARCH_1_PARAMETERS_PROGROUP_intersection	In final Pro Group, minimum Intersection ProtScore to be in same group		1		1.3					Parameters - Protein Grouping	In final Pro Group, minimum Intersection ProtScore to be in same group	1.3
RESULTS_SEARCH_1_PARAMETERS_PROGROUP_minunusedprotscore	In final Pro Group, minimum Unused ProtScore to keep a group		1		0.0458					Parameters - Protein Grouping	In final Pro Group, minimum Unused ProtScore to keep a group	0.0458
RESULTS_SEARCH_1_PARAMETERS_PROGROUP_subsetcutoff	In final Pro Group, keep competitor proteins with ProtScore units from winner		1		2					Parameters - Protein Grouping	In final Pro Group, keep competitor proteins with ProtScore units from winner	2
RESULTS_SEARCH_1_PARAMETERS_QUANT_TYPE_background_correction	Do isobaric quant background correction algorithm		1		FALSE					Parameters - Quantitation - processing	Do isobaric quant background correction algorithm	FALSE
RESULTS_SEARCH_1_PARAMETERS_QUANT_TYPE_bias_correction	Normalize the central tendency of protein ratios to be unity		1		TRUE					Parameters - Quantitation - processing	Normalize the central tendency of protein ratios to be unity	TRUE
RESULTS_SEARCH_1_PARAMETERS_QUANT_TYPE_median_statistic	Compute protein-level ratios from the median of peptide ratios		1		TRUE					Parameters - Quantitation - processing	Compute protein-level ratios from the median of peptide ratios	TRUE
RESULTS_SEARCH_1_PARAMETERS_QUANT_TYPE_quant_threshold	Quant threshold setting no longer used		1		-1					Parameters - Quantitation - processing	Quant threshold setting no longer used	-1
RESULTS_SEARCH_1_PARAMETERS_QUANT_TYPE_quant_threshold_sn	Use measures for quantitation if signal to noise is greater than		1		9					Parameters - Quantitation - processing	Use measures for quantitation if signal to noise is greater than	9
RESULTS_SEARCH_1_PARAMETERS_max_quant_labels	Maximum number of labels allowed on a peptide for it to be used for quantitation		1		35					Parameters - Quantitation - curation	Maximum number of labels allowed on a peptide for it to be used for quantitation	35
RESULTS_SEARCH_1_PARAMETERS_QUANT_TYPE_keep_extreme_peptides_over_fraction	Include extreme ratios in the protein ratio calculation if the fraction of peptides from a protein having extreme ratios is greater than		1		0					Parameters - Quantitation - curation	Include extreme ratios in the protein ratio calculation if the fraction of peptides from a protein having extreme ratios is greater than	0
RESULTS_SEARCH_1_PARAMETERS_QUANT_TYPE_low_confidence_check	Exclude quantitation data if identification confidence does not pass a threshold value		1		TRUE					Parameters - Quantitation - curation	Exclude quantitation data if identification confidence does not pass a threshold value	TRUE
RESULTS_SEARCH_1_PARAMETERS_QUANT_TYPE_low_intensity_check	Exclude quantitation data if a minimum intensity is not passed		1		TRUE					Parameters - Quantitation - curation	Exclude quantitation data if a minimum intensity is not passed	TRUE
RESULTS_SEARCH_1_PARAMETERS_QUANT_TYPE_mod_check	Exclude quantitation data based on discordant peptide logic		1		TRUE					Parameters - Quantitation - curation	Exclude quantitation data based on discordant peptide logic	TRUE
RESULTS_SEARCH_1_PARAMETERS_QUANT_TYPE_shared_msms_check	Exclude quantitation data using sharing logic		1		TRUE					Parameters - Quantitation - curation	Exclude quantitation data using sharing logic	TRUE
RESULTS_SEARCH_1_PARAMETERS_PROGROUP_unusedprotscorethresholdforexcludingothersfromquant	Minimum protein confidence to consider a protein confident and capable of excluding spectra as shared		1		1.3					Parameters - Quantitation - curation	Minimum protein confidence to consider a protein confident and capable of excluding spectra as shared	1.3
RESULTS_SEARCH_1_PARAMETERS_PROGROUP_confidencepercentthresholdforexcludingothersfromquant	Minimum peptide percent confidence from a confident protein to consider a spectrum shared		1		15					Parameters - Quantitation - curation	Minimum peptide percent confidence from a confident protein to consider a spectrum shared	15
RESULTS_SEARCH_1_PARAMETERS_PROGROUP_confidencepercentthresholdforincludingselfinquant	Minimum peptide confidence to be used for quantitation		1		15					Parameters - Quantitation - curation	Minimum peptide confidence to be used for quantitation	15
RESULTS_SEARCH_1_PARAMETERS_PROGROUP_autodiscordantpeptidethreshold	Consider a peptide discordant if joint feature probability less than		1		0.3					Parameters - Quantitation - curation	Consider a peptide discordant if joint feature probability less than	0.3
RESULTS_SEARCH_1_PARAMETERS_PROGROUP_compresspeptides	Show results only for distinct peptides, suppressing redundancy		1		FALSE					Parameters - Non-functional	Show results only for distinct peptides, suppressing redundancy	FALSE
RESULTS_SEARCH_1_PARAMETERS_PROGROUP_donotstoremspeaklists	Do not store MS1 level data		1		FALSE					Parameters - Non-functional	Do not store MS1 level data	FALSE
RESULTS_SEARCH_STAT_search_begin_time_clock	Start time - Search		1		2015-09-28 10:43:58					Statistics - Processing Times - Start&Stop Clock Times	Start time - Search	2015-09-28 10:43:58
RESULTS_SEARCH_STAT_search_end_time_clock	End time - Search		1		2015-09-28 11:09:19					Statistics - Processing Times - Start&Stop Clock Times	End time - Search	2015-09-28 11:09:19
RESULTS_SEARCH_STAT_stage_searching_begin_time_clock	Start time - Identification algorithm stages		1		2015-09-28 11:04:35					Statistics - Processing Times - Start&Stop Clock Times	Start time - Identification algorithm stages	2015-09-28 11:04:35
RESULTS_SEARCH_STAT_stage_searching_end_time_clock	End time - Identification algorithm stages		1		2015-09-28 11:09:01					Statistics - Processing Times - Start&Stop Clock Times	End time - Identification algorithm stages	2015-09-28 11:09:01
RESULTS_SEARCH_STAT_stage_signal_processing_begin_time_clock	Start time - Signal processing stage		1		2015-09-28 10:43:58					Statistics - Processing Times - Start&Stop Clock Times	Start time - Signal processing stage	2015-09-28 10:43:58
RESULTS_SEARCH_STAT_stage_signal_processing_end_time_clock	End time - Signal processing stage		1		2015-09-28 11:04:35					Statistics - Processing Times - Start&Stop Clock Times	End time - Signal processing stage	2015-09-28 11:04:35
RESULTS_SEARCH_STAT_stage_waiting_begin_time_clock	Start time - Waiting stage		1		2015-09-28 11:04:35					Statistics - Processing Times - Start&Stop Clock Times	Start time - Waiting stage	2015-09-28 11:04:35
RESULTS_SEARCH_STAT_stage_waiting_end_time_clock	End time - Waiting stage		1		2015-09-28 11:04:35					Statistics - Processing Times - Start&Stop Clock Times	End time - Waiting stage	2015-09-28 11:04:35
RESULTS_SEARCH_STAT_task_fraglet_exe_begin_time_clock	Start time - Fraglet Algorithm search stage		1		2015-09-28 11:04:38					Statistics - Processing Times - Start&Stop Clock Times	Start time - Fraglet Algorithm search stage	2015-09-28 11:04:38
RESULTS_SEARCH_STAT_task_fraglet_exe_end_time_clock	End time - Fraglet Algorithm search stage		1		2015-09-28 11:04:59					Statistics - Processing Times - Start&Stop Clock Times	End time - Fraglet Algorithm search stage	2015-09-28 11:04:59
RESULTS_SEARCH_STAT_task_focusing_begin_time_clock	Start time - Mid-Pro Group Algorithm stage		1		2015-09-28 11:04:59					Statistics - Processing Times - Start&Stop Clock Times	Start time - Mid-Pro Group Algorithm stage	2015-09-28 11:04:59
RESULTS_SEARCH_STAT_task_focusing_end_time_clock	End time - Mid-Pro Group Algorithm stage		1		2015-09-28 11:05:13					Statistics - Processing Times - Start&Stop Clock Times	End time - Mid-Pro Group Algorithm stage	2015-09-28 11:05:13
RESULTS_SEARCH_STAT_task_taglet_exe_begin_time_clock	Start time - Taglet Algorithm search stage		1		2015-09-28 11:05:13					Statistics - Processing Times - Start&Stop Clock Times	Start time - Taglet Algorithm search stage	2015-09-28 11:05:13
RESULTS_SEARCH_STAT_task_taglet_exe_end_time_clock	End time - Taglet Algorithm search stage		1		2015-09-28 11:08:09					Statistics - Processing Times - Start&Stop Clock Times	End time - Taglet Algorithm search stage	2015-09-28 11:08:09
RESULTS_SEARCH_STAT_task_progroup_begin_time_clock	Start time - Final Pro Group Algorithm stage		1		2015-09-28 11:08:09					Statistics - Processing Times - Start&Stop Clock Times	Start time - Final Pro Group Algorithm stage	2015-09-28 11:08:09
RESULTS_SEARCH_STAT_task_progroup_end_time_clock	End time - Final Pro Group Algorithm stage		1		2015-09-28 11:09:01					Statistics - Processing Times - Start&Stop Clock Times	End time - Final Pro Group Algorithm stage	2015-09-28 11:09:01
RESULTS_SEARCH_STAT_stage_fdr_begin_time_clock	Start time - FDR analysis stage		1		2015-09-28 11:09:04					Statistics - Processing Times - Start&Stop Clock Times	Start time - FDR analysis stage	2015-09-28 11:09:04
RESULTS_SEARCH_STAT_stage_fdr_end_time_clock	End time - FDR analysis stage		1		2015-09-28 11:09:19					Statistics - Processing Times - Start&Stop Clock Times	End time - FDR analysis stage	2015-09-28 11:09:19
RESULTS_SEARCH_STAT_search_time_duration	Clock Time Duration for Full Search (ms)		1		1521236		msec to min	1.66667e-05		Statistics - Processing Times - Duration in Real Clock Times	Clock time duration - Full search (min)	25.3539
RESULTS_SEARCH_STAT_stage_searching_time_duration	Clock Time Duration for Identification Algorithm Stages (ms)		1		266230		msec to min	1.66667e-05		Statistics - Processing Times - Duration in Real Clock Times	Clock time duration - Identification algorithm stages (min)	4.43717
RESULTS_SEARCH_STAT_stage_signal_processing_time_duration	Clock Time Duration for Waiting Stage (ms)		1		1236645		msec to min	1.66667e-05		Statistics - Processing Times - Duration in Real Clock Times	Clock time duration - Signal processing stage (min)	20.6107
RESULTS_SEARCH_STAT_stage_waiting_time_duration	Clock Time Duration for Signal Processing Stage (ms)		1		93		msec to min	1.66667e-05		Statistics - Processing Times - Duration in Real Clock Times	Clock time duration - Waiting stage (min)	0.00155
RESULTS_SEARCH_STAT_task_fraglet_exe_time_duration	Clock Time Duration for Fraglet Algorithm Stage (ms)		1		21746		msec to min	1.66667e-05		Statistics - Processing Times - Duration in Real Clock Times	Clock time duration - Fraglet Algorithm stage (min)	0.362433
RESULTS_SEARCH_STAT_task_focusing_time_duration	Clock Time Duration for Mid-Pro Group Algorithm Stage (ms)		1		13946		msec to min	1.66667e-05		Statistics - Processing Times - Duration in Real Clock Times	Clock time duration - Mid-Pro Group Algorithm stage (min)	0.232433
RESULTS_SEARCH_STAT_task_taglet_exe_time_duration	Clock Time Duration for Taglet Algorithm Stage (ms)		1		175578		msec to min	1.66667e-05		Statistics - Processing Times - Duration in Real Clock Times	Clock time duration - Taglet Algorithm stage (min)	2.9263
RESULTS_SEARCH_STAT_task_progroup_time_duration	Clock Time Duration for Pro Group Algorithm Stage (ms)		1		51870		msec to min	1.66667e-05		Statistics - Processing Times - Duration in Real Clock Times	Clock time duration - Pro Group Algorithm stage (min)	0.8645
RESULTS_SEARCH_STAT_stage_fdr_time_duration	Clock Time Duration for FDR Analysis (ms)		1		15116		msec to min	1.66667e-05		Statistics - Processing Times - Duration in Real Clock Times	Clock time duration - FDR Analysis (min)	0.251933
				1						Statistics - Processing Times - Duration in Real Clock Times	Clock time not accounted for in measured stages	0.104033
	CPU Time Duration for Signal Processing Stage (ms)						msec to min	1.66667e-05		Statistics - Processing Times - Duration in CPU Time	CPU time duration - Signal Processing stage (min)
RESULTS_SEARCH_STAT_task_fraglet_exe_time_cpu	CPU Time Duration for Fraglet Algorithm Stage (ms)		1		42947		msec to min	1.66667e-05		Statistics - Processing Times - Duration in CPU Time	CPU time duration - Fraglet Algorithm stage (min)	0.715783
RESULTS_SEARCH_STAT_task_focusing_time_cpu	CPU Time Duration for Mid-Pro Group Algorithm Stage (ms)		1		17815		msec to min	1.66667e-05		Statistics - Processing Times - Duration in CPU Time	CPU time duration - Mid-Pro Group Algorithm stage (min)	0.296917
RESULTS_SEARCH_STAT_task_taglet_exe_time_cpu	CPU Time Duration for Taglet Algorithm Stage (ms)		1		299412		msec to min	1.66667e-05		Statistics - Processing Times - Duration in CPU Time	CPU time duration - Taglet Algorithm stage (min)	4.9902
RESULTS_SEARCH_STAT_task_progroup_time_cpu	CPU Time Duration for Pro Group Algorithm Stage (ms)		1		30420		msec to min	1.66667e-05		Statistics - Processing Times - Duration in CPU Time	CPU time duration - Pro Group Algorithm stage (min)	0.507
				1						Statistics - Processing Times - Percent by Stage	Percent of clock time - Identification Algorithm stages	0.175009
				1						Statistics - Processing Times - Percent by Stage	Percent of clock time - Signal Processing stage	0.812921
				1						Statistics - Processing Times - Percent by Stage	Percent of clock time - Waiting stage	6.11345e-05
				1						Statistics - Processing Times - Percent by Stage	Percent of clock time - Fraglet Algorithm stage	0.014295
				1						Statistics - Processing Times - Percent by Stage	Percent of clock time - Mid-Pro Group Algorithm stage	0.00916755
				1						Statistics - Processing Times - Percent by Stage	Percent of clock time - Taglet Algorithm stage	0.115418
				1						Statistics - Processing Times - Percent by Stage	Percent of clock time - Pro Group Algorithm stage	0.0340973
				1						Statistics - Processing Times - Percent by Stage	Percent of clock time - FDR Analysis	0.00993666
				1						Statistics - Processing Rate - Clock (Sec/Spectrum)	Clock time rate (sec/spect) - Full Search	0.292996
				1						Statistics - Processing Rate - Clock (Sec/Spectrum)	Clock time rate (sec/spect) - Identification Algorithm stages	0.051277
				1						Statistics - Processing Rate - Clock (Sec/Spectrum)	Clock time rate (sec/spect) - Signal processing stage	0.238183
				1						Statistics - Processing Rate - Clock (Sec/Spectrum)	Clock time rate (sec/spect) - Waiting stage	1.79122e-05
				1						Statistics - Processing Rate - Clock (Sec/Spectrum)	Clock time rate (sec/spect) - Fraglet Algorithm stage	0.00418837
				1						Statistics - Processing Rate - Clock (Sec/Spectrum)	Clock time rate (sec/spect) - Mid-Pro Group Algorithm stage	0.00268606
				1						Statistics - Processing Rate - Clock (Sec/Spectrum)	Clock time rate (sec/spect) - Taglet Algorithm stage	0.033817
				1						Statistics - Processing Rate - Clock (Sec/Spectrum)	Clock time rate (sec/spect) - Pro Group Algorithm stage	0.00999037
				1						Statistics - Processing Rate - Clock (Sec/Spectrum)	Clock time rate (sec/spect) - FDR Analysis	0.0029114
				1						Statistics - Processing Rate - CPU (Sec/Spectrum)	CPU time rate (sec/spect) - Signal processing stage
				1						Statistics - Processing Rate - CPU (Sec/Spectrum)	CPU time rate (sec/spect) - Fraglet Algorithm stage	0.00827176
				1						Statistics - Processing Rate - CPU (Sec/Spectrum)	CPU time rate (sec/spect) - Mid-Pro Group Algorithm stage	0.00343124
				1						Statistics - Processing Rate - CPU (Sec/Spectrum)	CPU time rate (sec/spect) - Taglet Algorithm stage	0.057668
				1						Statistics - Processing Rate - CPU (Sec/Spectrum)	CPU time rate (sec/spect) - Pro Group Algorithm stage	0.00585901
				1						Statistics - Processing Rate - Clock (Sec/Spectrum/DB Protein)	Clock time rate (sec/spect/DB protein) - Full search	2.18003e-05
				1						Statistics - Processing Rate - Clock (Sec/Spectrum/DB Protein)	Clock time rate (sec/spect/DB protein) - Identification algorithm stages	3.81525e-06
				1						Statistics - Processing Rate - Clock (Sec/Spectrum/DB Protein)	Clock time rate (sec/spect/DB protein) - Signal processing stage	1.77219e-05
				1						Statistics - Processing Rate - Clock (Sec/Spectrum/DB Protein)	Clock time rate (sec/spect/DB protein) - Waiting stage	1.33275e-09
				1						Statistics - Processing Rate - Clock (Sec/Spectrum/DB Protein)	Clock time rate (sec/spect/DB protein) - Fraglet Algorithm stage	3.11634e-07
				1						Statistics - Processing Rate - Clock (Sec/Spectrum/DB Protein)	Clock time rate (sec/spect/DB protein) - Mid-Pro Group Algorithm stage	1.99855e-07
				1						Statistics - Processing Rate - Clock (Sec/Spectrum/DB Protein)	Clock time rate (sec/spect/DB protein) - Taglet Algorithm stage	2.51615e-06
				1						Statistics - Processing Rate - Clock (Sec/Spectrum/DB Protein)	Clock time rate (sec/spect/DB protein) - Pro Group Algorithm stage	7.43331e-07
				1						Statistics - Processing Rate - Clock (Sec/Spectrum/DB Protein)	Clock time rate (sec/spect/DB protein) - FDR Analysis	2.16622e-07
				1						Statistics - Processing Rate - CPU (Sec/Spectrum/DB Protein)	CPU time rate (sec/spect/DB protein) - Signal processing stage
				1						Statistics - Processing Rate - CPU (Sec/Spectrum/DB Protein)	CPU time rate (sec/spect/DB protein) - Fraglet Algorithm stage	6.15459e-07
				1						Statistics - Processing Rate - CPU (Sec/Spectrum/DB Protein)	CPU time rate (sec/spect/DB protein) - Mid-Pro Group Algorithm stage	2.55301e-07
				1						Statistics - Processing Rate - CPU (Sec/Spectrum/DB Protein)	CPU time rate (sec/spect/DB protein) - Taglet Algorithm stage	4.29077e-06
				1						Statistics - Processing Rate - CPU (Sec/Spectrum/DB Protein)	CPU time rate (sec/spect/DB protein) - Pro Group Algorithm stage	4.35939e-07
				1						Statistics - Extent of Distribution - Fundamental	Distribution factor - CPU vs. clock time - Signal processing stage
				1						Statistics - Extent of Distribution - Fundamental	Distribution factor - CPU vs. clock time - Fraglet Algorithm stage	1.97494
				1						Statistics - Extent of Distribution - Fundamental	Distribution factor - CPU vs. clock time - Mid-Pro Group Algorithm stage	1.27743
				1						Statistics - Extent of Distribution - Fundamental	Distribution factor - CPU vs. clock time - Taglet Algorithm stage	1.70529
				1						Statistics - Extent of Distribution - Fundamental	Distribution factor - CPU vs. clock time - Pro Group Algorithm stage	0.586466
				1						Statistics - Extent of Distribution - vs Segments	Ratio of distribution factor to number of search segments - Signal processing stage
				1						Statistics - Extent of Distribution - vs Segments	Ratio of distribution factor to number of search segments - Fraglet Algorithm stage	0.987469
				1						Statistics - Extent of Distribution - vs Segments	Ratio of distribution factor to number of search segments - Mid-Pro Group Algorithm stage	0.638714
				1						Statistics - Extent of Distribution - vs Segments	Ratio of distribution factor to number of search segments - Taglet Algorithm stage	0.852647
				1						Statistics - Extent of Distribution - vs Segments	Ratio of distribution factor to number of search segments - Pro Group Algorithm stage	0.293233
				1						Statistics - Extent of Distribution - vs Licensed Cores	Ratio of distribution factor to number of licensed cores - Signal processing stage
				1						Statistics - Extent of Distribution - vs Licensed Cores	Ratio of distribution factor to number of licensed cores - Fraglet Algorithm stage	0.123434
				1						Statistics - Extent of Distribution - vs Licensed Cores	Ratio of distribution factor to number of licensed cores - Mid-Pro Group Algorithm stage	0.0798392
				1						Statistics - Extent of Distribution - vs Licensed Cores	Ratio of distribution factor to number of licensed cores - Taglet Algorithm stage	0.106581
				1						Statistics - Extent of Distribution - vs Licensed Cores	Ratio of distribution factor to number of licensed cores - Pro Group Algorithm stage	0.0366541
PARAMETERS_PEAKLIST_original_count	Average number of spectra per segment	1	1	1	2596					Statistics - Search Segmentation	Average number of spectra per segment	2596
PARAMETERS_PEAKLIST_original_count	Standard deviation of number of spectra per segment	1	1	1	2.3094					Statistics - Search Segmentation	Standard deviation of number of spectra per segment	2.3094
PARAMETERS_PEAKLIST_original_count	Maximum number of spectra per segment	1	1	1	2598					Statistics - Search Segmentation	Maximum number of spectra per segment	2598
PARAMETERS_PEAKLIST_original_count	Minimum number of spectra per segment	1	1	1	2594					Statistics - Search Segmentation	Minimum number of spectra per segment	2594
										Attributes - Input data filenames	Filename of Input File 1	C:\Users\T55002\Desktop\5600 data\150924_MP.WT_ClAM.wiff
										Attributes - Input data filenames	Filename of Input File 2
										Attributes - Input data filenames	Filename of Input File 3
										Attributes - Input data filenames	Filename of Input File 4
										Attributes - Input data filenames	Filename of Input File 5
										Attributes - Input data filenames	Filename of Input File 6
										Attributes - Input data filenames	Filename of Input File 7
										Attributes - Input data filenames	Filename of Input File 8
										Attributes - Input data filenames	Filename of Input File 9
										Attributes - Input data filenames	Filename of Input File 10
										Attributes - Input data filenames	Filename of Input File 11
										Attributes - Input data filenames	Filename of Input File 12
										Attributes - Input data filenames	Filename of Input File 13
										Attributes - Input data filenames	Filename of Input File 14
										Attributes - Input data filenames	Filename of Input File 15
										Attributes - Input data filenames	Filename of Input File 16
										Attributes - Input data filenames	Filename of Input File 17
										Attributes - Input data filenames	Filename of Input File 18
										Attributes - Input data filenames	Filename of Input File 19
										Attributes - Input data filenames	Filename of Input File 20
										Attributes - Input data filenames	Filename of Input File 21
										Attributes - Input data filenames	Filename of Input File 22
										Attributes - Input data filenames	Filename of Input File 23
										Attributes - Input data filenames	Filename of Input File 24
										Attributes - Input data filenames	Filename of Input File 25
										Attributes - Input data filenames	Filename of Input File 26
										Attributes - Input data filenames	Filename of Input File 27
										Attributes - Input data filenames	Filename of Input File 28
										Attributes - Input data filenames	Filename of Input File 29
										Attributes - Input data filenames	Filename of Input File 30
										Attributes - Input data filenames	Filename of Input File 31
										Attributes - Input data filenames	Filename of Input File 32
										Attributes - Input data filenames	Filename of Input File 33
										Attributes - Input data filenames	Filename of Input File 34
										Attributes - Input data filenames	Filename of Input File 35
										Attributes - Input data filenames	Filename of Input File 36
										Attributes - Input data filenames	Filename of Input File 37
										Attributes - Input data filenames	Filename of Input File 38
										Attributes - Input data filenames	Filename of Input File 39
										Attributes - Input data filenames	Filename of Input File 40
										Attributes - Input data filenames	Filename of Input File 41
										Attributes - Input data filenames	Filename of Input File 42
										Attributes - Input data filenames	Filename of Input File 43
										Attributes - Input data filenames	Filename of Input File 44
										Attributes - Input data filenames	Filename of Input File 45
										Attributes - Input data filenames	Filename of Input File 46
										Attributes - Input data filenames	Filename of Input File 47
										Attributes - Input data filenames	Filename of Input File 48
										Attributes - Input data filenames	Filename of Input File 49
										Attributes - Input data filenames	Filename of Input File 50
										Attributes - Input data filenames	Filename of Input File 51
										Attributes - Input data filenames	Filename of Input File 52
										Attributes - Input data filenames	Filename of Input File 53
										Attributes - Input data filenames	Filename of Input File 54
										Attributes - Input data filenames	Filename of Input File 55
										Attributes - Input data filenames	Filename of Input File 56
										Attributes - Input data filenames	Filename of Input File 57
										Attributes - Input data filenames	Filename of Input File 58
										Attributes - Input data filenames	Filename of Input File 59
										Attributes - Input data filenames	Filename of Input File 60
										Attributes - Input data filenames	Filename of Input File 61
										Attributes - Input data filenames	Filename of Input File 62
										Attributes - Input data filenames	Filename of Input File 63
										Attributes - Input data filenames	Filename of Input File 64
										Attributes - Input data filenames	Filename of Input File 65
										Attributes - Input data filenames	Filename of Input File 66
										Attributes - Input data filenames	Filename of Input File 67
										Attributes - Input data filenames	Filename of Input File 68
										Attributes - Input data filenames	Filename of Input File 69
										Attributes - Input data filenames	Filename of Input File 70
										Attributes - Input data filenames	Filename of Input File 71
										Attributes - Input data filenames	Filename of Input File 72
										Attributes - Input data filenames	Filename of Input File 73
										Attributes - Input data filenames	Filename of Input File 74
										Attributes - Input data filenames	Filename of Input File 75
										Attributes - Input data filenames	Filename of Input File 76
										Attributes - Input data filenames	Filename of Input File 77
										Attributes - Input data filenames	Filename of Input File 78
										Attributes - Input data filenames	Filename of Input File 79
										Attributes - Input data filenames	Filename of Input File 80
										Attributes - Input data filenames	Filename of Input File 81
										Attributes - Input data filenames	Filename of Input File 82
										Attributes - Input data filenames	Filename of Input File 83
										Attributes - Input data filenames	Filename of Input File 84
										Attributes - Input data filenames	Filename of Input File 85
										Attributes - Input data filenames	Filename of Input File 86
										Attributes - Input data filenames	Filename of Input File 87
										Attributes - Input data filenames	Filename of Input File 88
										Attributes - Input data filenames	Filename of Input File 89
										Attributes - Input data filenames	Filename of Input File 90
										Attributes - Input data filenames	Filename of Input File 91
										Attributes - Input data filenames	Filename of Input File 92
										Attributes - Input data filenames	Filename of Input File 93
										Attributes - Input data filenames	Filename of Input File 94
										Attributes - Input data filenames	Filename of Input File 95
										Attributes - Input data filenames	Filename of Input File 96
										Attributes - Input data filenames	Filename of Input File 97
										Attributes - Input data filenames	Filename of Input File 98
										Attributes - Input data filenames	Filename of Input File 99
										Attributes - Input data filenames	Filename of Input File 100
										Attributes - Input data filenames	Filename of Input File 101
										Attributes - Input data filenames	Filename of Input File 102
										Attributes - Input data filenames	Filename of Input File 103
										Attributes - Input data filenames	Filename of Input File 104
										Attributes - Input data filenames	Filename of Input File 105
										Attributes - Input data filenames	Filename of Input File 106
										Attributes - Input data filenames	Filename of Input File 107
										Attributes - Input data filenames	Filename of Input File 108
										Attributes - Input data filenames	Filename of Input File 109
										Attributes - Input data filenames	Filename of Input File 110
										Attributes - Input data filenames	Filename of Input File 111
										Attributes - Input data filenames	Filename of Input File 112
										Attributes - Input data filenames	Filename of Input File 113
										Attributes - Input data filenames	Filename of Input File 114
										Attributes - Input data filenames	Filename of Input File 115
										Attributes - Input data filenames	Filename of Input File 116
										Attributes - Input data filenames	Filename of Input File 117
										Attributes - Input data filenames	Filename of Input File 118
										Attributes - Input data filenames	Filename of Input File 119
										Attributes - Input data filenames	Filename of Input File 120
										Attributes - Input data filenames	Filename of Input File 121
										Attributes - Input data filenames	Filename of Input File 122
										Attributes - Input data filenames	Filename of Input File 123
										Attributes - Input data filenames	Filename of Input File 124
										Attributes - Input data filenames	Filename of Input File 125
										Attributes - Input data filenames	Filename of Input File 126
										Attributes - Input data filenames	Filename of Input File 127
										Attributes - Input data filenames	Filename of Input File 128
										Attributes - Input data filenames	Filename of Input File 129
										Attributes - Input data filenames	Filename of Input File 130
										Attributes - Input data filenames	Filename of Input File 131
										Attributes - Input data filenames	Filename of Input File 132
										Attributes - Input data filenames	Filename of Input File 133
										Attributes - Input data filenames	Filename of Input File 134
										Attributes - Input data filenames	Filename of Input File 135
										Attributes - Input data filenames	Filename of Input File 136
										Attributes - Input data filenames	Filename of Input File 137
										Attributes - Input data filenames	Filename of Input File 138
										Attributes - Input data filenames	Filename of Input File 139
										Attributes - Input data filenames	Filename of Input File 140
										Attributes - Input data filenames	Filename of Input File 141
										Attributes - Input data filenames	Filename of Input File 142
										Attributes - Input data filenames	Filename of Input File 143
										Attributes - Input data filenames	Filename of Input File 144
										Attributes - Input data filenames	Filename of Input File 145
										Attributes - Input data filenames	Filename of Input File 146
										Attributes - Input data filenames	Filename of Input File 147
										Attributes - Input data filenames	Filename of Input File 148
										Attributes - Input data filenames	Filename of Input File 149
										Attributes - Input data filenames	Filename of Input File 150
										Attributes - Input data filenames	Filename of Input File 151
										Attributes - Input data filenames	Filename of Input File 152
										Attributes - Input data filenames	Filename of Input File 153
										Attributes - Input data filenames	Filename of Input File 154
										Attributes - Input data filenames	Filename of Input File 155
										Attributes - Input data filenames	Filename of Input File 156
										Attributes - Input data filenames	Filename of Input File 157
										Attributes - Input data filenames	Filename of Input File 158
										Attributes - Input data filenames	Filename of Input File 159
										Attributes - Input data filenames	Filename of Input File 160
										Attributes - Input data filenames	Filename of Input File 161
										Attributes - Input data filenames	Filename of Input File 162
										Attributes - Input data filenames	Filename of Input File 163
										Attributes - Input data filenames	Filename of Input File 164
										Attributes - Input data filenames	Filename of Input File 165
										Attributes - Input data filenames	Filename of Input File 166
										Attributes - Input data filenames	Filename of Input File 167
										Attributes - Input data filenames	Filename of Input File 168
										Attributes - Input data filenames	Filename of Input File 169
										Attributes - Input data filenames	Filename of Input File 170
										Attributes - Input data filenames	Filename of Input File 171
										Attributes - Input data filenames	Filename of Input File 172
										Attributes - Input data filenames	Filename of Input File 173
										Attributes - Input data filenames	Filename of Input File 174
										Attributes - Input data filenames	Filename of Input File 175
										Attributes - Input data filenames	Filename of Input File 176
										Attributes - Input data filenames	Filename of Input File 177
										Attributes - Input data filenames	Filename of Input File 178
										Attributes - Input data filenames	Filename of Input File 179
										Attributes - Input data filenames	Filename of Input File 180
										Attributes - Input data filenames	Filename of Input File 181
										Attributes - Input data filenames	Filename of Input File 182
										Attributes - Input data filenames	Filename of Input File 183
										Attributes - Input data filenames	Filename of Input File 184
										Attributes - Input data filenames	Filename of Input File 185
										Attributes - Input data filenames	Filename of Input File 186
										Attributes - Input data filenames	Filename of Input File 187
										Attributes - Input data filenames	Filename of Input File 188
										Attributes - Input data filenames	Filename of Input File 189
										Attributes - Input data filenames	Filename of Input File 190
										Attributes - Input data filenames	Filename of Input File 191
										Attributes - Input data filenames	Filename of Input File 192
										Attributes - Input data filenames	Filename of Input File 193
										Attributes - Input data filenames	Filename of Input File 194
										Attributes - Input data filenames	Filename of Input File 195
										Attributes - Input data filenames	Filename of Input File 196
										Attributes - Input data filenames	Filename of Input File 197
										Attributes - Input data filenames	Filename of Input File 198
										Attributes - Input data filenames	Filename of Input File 199
										Attributes - Input data filenames	Filename of Input File 200

## Sheet: Protein Level Data
Protein Level Data	Unused ProtScore Threshold	Confidence Threshold	Forward	Reverse	Correct	Incorrect	Total	Global FDR	q-value	Fit Unused ProtScore Threshold	Fit Confidence Threshold	Fit Forward	Fit Reverse	Fit Correct	Fit Incorrect	Fit Total	Fit Global FDR	Fit Local FDR
	97.49	1	1	0	1	0	1	0	0	97.49	1	0.999984	1.64051e-05	0.999967	3.28102e-05	1	3.28102e-05	3.28123e-05
	56.06	1	2	0	2	0	2	0	0	56.06	1	1.99997	3.28123e-05	1.99993	6.56247e-05	2	3.28123e-05	3.28145e-05
	54.78	1	3	0	3	0	3	0	0	54.78	1	2.99995	4.92218e-05	2.9999	9.84436e-05	3	3.28145e-05	3.28189e-05
	49.81	1	4	0	4	0	4	0	0	49.81	1	3.99993	6.56334e-05	3.99987	0.000131267	4	3.28167e-05	3.28233e-05
	44.48	1	5	0	5	0	5	0	0	44.48	1	4.99992	8.20473e-05	4.99984	0.000164095	5	3.28189e-05	3.28278e-05
	38.87	1	6	0	6	0	6	0	0	38.87	1	5.9999	9.84635e-05	5.9998	0.000196927	6	3.28212e-05	3.28324e-05
	33.71	1	7	0	7	0	7	0	0	33.71	1	6.99989	0.000114882	6.99977	0.000229764	7	3.28235e-05	3.28371e-05
	29.5	1	8	0	8	0	8	0	0	29.5	1	7.99987	0.000131303	7.99974	0.000262606	8	3.28258e-05	3.28419e-05
	26.55	1	9	0	9	0	9	0	0	26.55	1	8.99985	0.000147726	8.9997	0.000295453	9	3.28281e-05	3.28467e-05
	23.58	1	10	0	10	0	10	0	0	23.58	1	9.99984	0.000164152	9.99967	0.000328304	10	3.28304e-05	3.28515e-05
	23.07	1	11	0	11	0	11	0	0	23.07	1	10.9998	0.00018058	10.9996	0.00036116	11	3.28328e-05	3.28563e-05
	22.67	1	12	0	12	0	12	0	0	22.67	1	11.9998	0.000197011	11.9996	0.000394022	12	3.28351e-05	3.28611e-05
	19.4	1	13	0	13	0	13	0	0	19.4	1	12.9998	0.000213444	12.9996	0.000426888	13	3.28375e-05	3.2866e-05
	19.08	1	14	0	14	0	14	0	0	19.08	1	13.9998	0.000229879	13.9995	0.000459759	14	3.28399e-05	3.28709e-05
	18.78	1	15	0	15	0	15	0	0	18.78	1	14.9998	0.000246317	14.9995	0.000492634	15	3.28423e-05	3.28759e-05
	18.12	1	16	0	16	0	16	0	0	18.12	1	15.9997	0.000262758	15.9995	0.000525515	16	3.28447e-05	3.28809e-05
	15.37	1	17	0	17	0	17	0	0	15.37	1	16.9997	0.000279201	16.9994	0.000558401	17	3.28471e-05	3.2886e-05
	15.12	1	18	0	18	0	18	0	0	15.12	1	17.9997	0.000295646	17.9994	0.000591292	18	3.28496e-05	3.28911e-05
	14.32	1	19	0	19	0	19	0	0	14.32	1	18.9997	0.000312094	18.9994	0.000624189	19	3.2852e-05	3.28963e-05
	13.88	1	20	0	20	0	20	0	0	13.88	1	19.9997	0.000328545	19.9993	0.00065709	20	3.28545e-05	3.29015e-05
	13.58	1	21	0	21	0	21	0	0	13.58	1	20.9997	0.000344999	20.9993	0.000689997	21	3.2857e-05	3.29069e-05
	11.33	1	22	0	22	0	22	0	0	11.33	1	21.9996	0.000361455	21.9993	0.00072291	22	3.28595e-05	3.29124e-05
	10.36	1	23	0	23	0	23	0	0	10.36	1	22.9996	0.000377914	22.9992	0.000755828	23	3.28621e-05	3.2918e-05
	10	1	25	0	25	0	25	0	0	10	1	23.9996	0.000394376	23.9992	0.000788751	24	3.28646e-05	3.29267e-05
	9.74	1	26	0	26	0	26	0	0	10	1	24.9996	0.00041084	24.9992	0.000821681	25	3.28672e-05	3.29267e-05
	9.71	1	27	0	27	0	27	0	0	9.74	1	25.9996	0.000427308	25.9991	0.000854617	26	3.28699e-05	3.29357e-05
	9.23	1	28	0	28	0	28	0	0	9.71	1	26.9996	0.000443779	26.9991	0.000887559	27	3.28725e-05	3.29419e-05
	8.93	1	29	0	29	0	29	0	0	9.23	1	27.9995	0.000460254	27.9991	0.000920507	28	3.28753e-05	3.29484e-05
	8.47	1	30	0	30	0	30	0	0	8.93	1	28.9995	0.000476731	28.999	0.000953462	29	3.2878e-05	3.29551e-05
	8.27	1	31	0	31	0	31	0	0	8.47	1	29.9995	0.000493212	29.999	0.000986424	30	3.28808e-05	3.2962e-05
	8.17	1	32	0	32	0	32	0	0	8.27	1	30.9995	0.000509697	30.999	0.00101939	31	3.28837e-05	3.29693e-05
	8	1	34	0	34	0	34	0	0	8.17	1	31.9995	0.000526185	31.9989	0.00105237	32	3.28866e-05	3.29769e-05
	7.89	1	35	0	35	0	35	0	0	8	1	32.9995	0.000542678	32.9989	0.00108536	33	3.28896e-05	3.29889e-05
	7.31	1	36	0	36	0	36	0	0	8	1	33.9994	0.000559174	33.9989	0.00111835	34	3.28926e-05	3.29889e-05
	7.27	1	37	0	37	0	37	0	0	7.89	1	34.9994	0.000575675	34.9988	0.00115135	35	3.28957e-05	3.3002e-05
	6.9	1	38	0	38	0	38	0	0	7.31	1	35.9994	0.000592181	35.9988	0.00118436	36	3.28989e-05	3.30113e-05
	6.61	1	39	0	39	0	39	0	0	7.27	1	36.9994	0.000608691	36.9988	0.00121738	37	3.29022e-05	3.30212e-05
	6.6	1	40	0	40	0	40	0	0	6.9	1	37.9994	0.000625207	37.9987	0.00125041	38	3.29056e-05	3.30317e-05
	6.45	1	41	0	41	0	41	0	0	6.61	1	38.9994	0.000641729	38.9987	0.00128346	39	3.29092e-05	3.30429e-05
	6.33	1	42	0	42	0	42	0	0	6.6	1	39.9993	0.000658256	39.9987	0.00131651	40	3.29128e-05	3.3055e-05
	6.12	0.999999	43	0	43	0	43	0	0	6.45	1	40.9993	0.00067479	40.9987	0.00134958	41	3.29166e-05	3.30679e-05
	6.11	0.999999	44	0	44	0	44	0	0	6.33	1	41.9993	0.000691331	41.9986	0.00138266	42	3.29205e-05	3.30818e-05
	6.09	0.999999	45	0	45	0	45	0	0	6.12	0.999999	42.9993	0.00070788	42.9986	0.00141576	43	3.29246e-05	3.30968e-05
	6.03	0.999999	46	0	46	0	46	0	0	6.11	0.999999	43.9993	0.000724436	43.9986	0.00144887	44	3.29289e-05	3.3113e-05
	6.01	0.999999	48	0	48	0	48	0	0	6.09	0.999999	44.9993	0.000741001	44.9985	0.001482	45	3.29334e-05	3.31306e-05
	5.31	0.999995	49	0	49	0	49	0	0	6.03	0.999999	45.9992	0.000757576	45.9985	0.00151515	46	3.29381e-05	3.31498e-05
	5.05	0.999991	50	0	50	0	50	0	0	6.01	0.999999	46.9992	0.000774162	46.9985	0.00154832	47	3.29431e-05	3.31818e-05
	4.68	0.999979	51	0	51	0	51	0	0	6.01	0.999999	47.9992	0.000790758	47.9984	0.00158152	48	3.29483e-05	3.31818e-05
	4.56	0.999972	52	0	52	0	52	0	0	5.31	0.999995	48.9992	0.000807368	48.9984	0.00161474	49	3.29538e-05	3.32184e-05
	4.51	0.999969	53	0	53	0	53	0	0	5.05	0.999991	49.9992	0.000823991	49.9984	0.00164798	50	3.29596e-05	3.32457e-05
	4.43	0.999963	54	0	54	0	54	0	0	4.68	0.999979	50.9992	0.000840629	50.9983	0.00168126	51	3.29658e-05	3.32758e-05
	4.27	0.999946	55	0	55	0	55	0	0	4.56	0.999972	51.9991	0.000857283	51.9983	0.00171457	52	3.29724e-05	3.33088e-05
	4.21	0.999938	56	0	56	0	56	0	0	4.51	0.999969	52.9991	0.000873956	52.9983	0.00174791	53	3.29795e-05	3.33452e-05
	4.12	0.999924	57	0	57	0	57	0	0	4.43	0.999963	53.9991	0.000890649	53.9982	0.0017813	54	3.2987e-05	3.33853e-05
	4.09	0.999919	58	0	58	0	58	0	0	4.27	0.999946	54.9991	0.000907363	54.9982	0.00181473	55	3.2995e-05	3.34297e-05
	4.04	0.999909	61	0	61	0	61	0	0	4.21	0.999938	55.9991	0.000924103	55.9982	0.00184821	56	3.30037e-05	3.34787e-05
	4	0.9999	66	0	66	0	66	0	0	4.12	0.999924	56.9991	0.000940869	56.9981	0.00188174	57	3.3013e-05	3.3533e-05
	3.96	0.99989	67	0	67	0	67	0	0	4.09	0.999919	57.999	0.000957666	57.9981	0.00191533	58	3.3023e-05	3.35931e-05
	3.89	0.999871	68	0	68	0	68	0	0	4.04	0.999909	58.999	0.000974496	58.9981	0.00194899	59	3.30338e-05	3.37338e-05
	3.84	0.999855	69	0	69	0	69	0	0	4.04	0.999909	59.999	0.000991363	59.998	0.00198273	60	3.30454e-05	3.37338e-05
	3.81	0.999845	70	0	70	0	70	0	0	4.04	0.999909	60.999	0.00100827	60.998	0.00201654	61	3.30581e-05	3.37338e-05
	3.72	0.999809	71	0	71	0	71	0	0	4	0.9999	61.999	0.00102523	61.9979	0.00205045	62	3.30718e-05	3.41223e-05
	3.65	0.999776	72	0	72	0	72	0	0	4	0.9999	62.999	0.00104223	62.9979	0.00208446	63	3.30867e-05	3.41223e-05
	3.62	0.99976	73	0	73	0	73	0	0	4	0.9999	63.9989	0.00105929	63.9979	0.00211858	64	3.31029e-05	3.41223e-05
	3.6	0.999749	74	0	74	0	74	0	0	4	0.9999	64.9989	0.00107642	64.9978	0.00215283	65	3.31205e-05	3.41223e-05
	3.34	0.999543	75	0	75	0	75	0	0	4	0.9999	65.9989	0.00109361	65.9978	0.00218722	66	3.31397e-05	3.41223e-05
	3.28	0.999475	76	0	76	0	76	0	0	3.96	0.99989	66.9989	0.00111088	66.9978	0.00222177	67	3.31607e-05	3.45452e-05
	3.2	0.999369	77	0	77	0	77	0	0	3.89	0.999871	67.9989	0.00112824	67.9977	0.00225649	68	3.31837e-05	3.47197e-05
	3.16	0.999308	78	0	78	0	78	0	0	3.84	0.999855	68.9989	0.0011457	68.9977	0.0022914	69	3.32087e-05	3.49143e-05
	3.13	0.999259	79	0	79	0	79	0	0	3.81	0.999845	69.9988	0.00116327	69.9977	0.00232654	70	3.32362e-05	3.51315e-05
	3.1	0.999206	80	0	80	0	80	0	0	3.72	0.999809	70.9988	0.00118096	70.9976	0.00236191	71	3.32664e-05	3.53739e-05
	3	0.999	81	0	81	0	81	0	0	3.65	0.999776	71.9988	0.00119878	71.9976	0.00239756	72	3.32994e-05	3.56445e-05
	2.97	0.998928	82	0	82	0	82	0	0	3.62	0.99976	72.9988	0.00121675	72.9976	0.00243351	73	3.33357e-05	3.59467e-05
	2.93	0.998825	83	0	83	0	83	0	0	3.6	0.999749	73.9988	0.0012349	73.9975	0.00246979	74	3.33756e-05	3.62843e-05
	2.92	0.998798	84	0	84	0	84	0	0	3.34	0.999543	74.9987	0.00125323	74.9975	0.00250645	75	3.34194e-05	3.66614e-05
	2.78	0.99834	85	0	85	0	85	0	0	3.28	0.999475	75.9987	0.00127177	75.9975	0.00254354	76	3.34676e-05	3.70829e-05
	2.76	0.998262	86	0	86	0	86	0	0	3.2	0.999369	76.9987	0.00129055	76.9974	0.0025811	77	3.35207e-05	3.75539e-05
	2.68	0.997911	87	0	87	0	87	0	0	3.16	0.999308	77.9987	0.00130959	77.9974	0.00261918	78	3.35792e-05	3.80804e-05
	2.5	0.996838	88	0	88	0	88	0	0	3.13	0.999259	78.9987	0.00132893	78.9973	0.00265785	79	3.36437e-05	3.8669e-05
	2.26	0.994505	90	0	90	0	90	0	0	3.1	0.999206	79.9987	0.00134859	79.9973	0.00269718	80	3.37148e-05	3.93272e-05
	2.21	0.993834	91	0	91	0	91	0	0	3	0.999	80.9986	0.00136862	80.9973	0.00273725	81	3.37932e-05	4.00633e-05
	2.14	0.992756	92	0	92	0	92	0	0	2.97	0.998928	81.9986	0.00138907	81.9972	0.00277814	82	3.38797e-05	4.08865e-05
	2.13	0.992587	93	0	93	0	93	0	0	2.93	0.998825	82.9986	0.00140998	82.9972	0.00281995	83	3.39753e-05	4.18073e-05
	2.07	0.991489	94	0	94	0	94	0	0	2.92	0.998798	83.9986	0.0014314	83.9971	0.00286279	84	3.40809e-05	4.28374e-05
	2.03	0.990667	95	0	95	0	95	0	0	2.78	0.99834	84.9985	0.00145339	84.9971	0.00290679	85	3.41975e-05	4.39899e-05
	2.02	0.99045	96	0	96	0	96	0	0	2.76	0.998262	85.9985	0.00147604	85.997	0.00295207	86	3.43264e-05	4.52793e-05
	2.01	0.990228	98	0	98	0	98	0	0	2.68	0.997911	86.9985	0.0014994	86.997	0.0029988	87	3.4469e-05	4.67222e-05
	2	0.99	128	0	128	0	128	0	0	2.5	0.996838	87.9985	0.00152357	87.997	0.00304715	88	3.46267e-05	4.83367e-05
	1.9	0.987411	129	0	129	0	129	0	0	2.26	0.994505	88.9985	0.00154865	88.9969	0.0030973	89	3.48011e-05	5.11263e-05
	1.77	0.983018	130	0	130	0	130	0	0	2.26	0.994505	89.9984	0.00157474	89.9969	0.00314948	90	3.49942e-05	5.11263e-05
	1.74	0.981803	132	0	132	0	132	0	0	2.21	0.993834	90.9984	0.00160196	90.9968	0.00320392	91	3.52079e-05	5.44294e-05
	1.72	0.980945	133	0	133	0	133	0	0	2.14	0.992756	91.9984	0.00163045	91.9967	0.00326089	92	3.54445e-05	5.6963e-05
	1.62	0.976012	134	0	134	0	134	0	0	2.13	0.992587	92.9983	0.00166035	92.9967	0.00332071	93	3.57065e-05	5.97991e-05
	1.6	0.974881	135	0	135	0	135	0	0	2.07	0.991489	93.9983	0.00169185	93.9966	0.0033837	94	3.59968e-05	6.29739e-05
	1.5	0.968377	136	0	136	0	136	0	0	2.03	0.990667	94.9983	0.00172512	94.9965	0.00345024	95	3.63183e-05	6.65281e-05
	1.47	0.966116	137	0	137	0	137	0	0	2.02	0.99045	95.9982	0.00176038	95.9965	0.00352077	96	3.66747e-05	7.05073e-05
	1.46	0.965326	138	0	138	0	138	0	0	2.01	0.990228	96.9982	0.00179788	96.9964	0.00359575	97	3.70696e-05	7.7386e-05
	1.43	0.962846	139	0	139	0	139	0	0	2.01	0.990228	97.9982	0.00183786	97.9963	0.00367573	98	3.75074e-05	7.7386e-05
	1.39	0.959262	140	0	140	0	140	0	0	2	0.99	98.9981	0.00188065	98.9962	0.00376129	99	3.79929e-05	0.000302841
	1.35	0.955332	141	0	141	0	141	0	0	2	0.99	99.9981	0.00192656	99.9961	0.00385311	100	3.85311e-05	0.000302841
	1.28	0.947519	142	0	142	0	142	0	0	2	0.99	100.998	0.00197597	100.996	0.00395194	101	3.91281e-05	0.000302841
	1.19	0.935435	143	0	143	0	143	0	0	2	0.99	101.998	0.00202931	101.996	0.00405861	102	3.97903e-05	0.000302841
	1.18	0.933931	144	0	144	0	144	0	0	2	0.99	102.998	0.00208704	102.996	0.00417407	103	4.0525e-05	0.000302841
	1.17	0.932392	145	0	145	0	145	0	0	2	0.99	103.998	0.00214969	103.996	0.00429937	104	4.13401e-05	0.000302841
	1.16	0.930817	146	0	146	0	146	0	0	2	0.99	104.998	0.00221785	104.996	0.00443569	105	4.22447e-05	0.000302841
	1.14	0.927556	147	0	147	0	147	0	0	2	0.99	105.998	0.00229218	105.995	0.00458436	106	4.32486e-05	0.000302841
	1.08	0.916824	149	0	149	0	149	0	0	2	0.99	106.998	0.00237342	106.995	0.00474684	107	4.4363e-05	0.000302841
	1.06	0.912904	150	0	150	0	150	0	0	2	0.99	107.998	0.0024624	107.995	0.0049248	108	4.56e-05	0.000302841
	1.01	0.902276	151	0	151	0	151	0	0	2	0.99	108.997	0.00256005	108.995	0.00512011	109	4.69735e-05	0.000302841
	0.96	0.890352	152	0	152	0	152	0	0	2	0.99	109.997	0.00266742	109.995	0.00533483	110	4.84985e-05	0.000302841
	0.95	0.887798	153	0	153	0	153	0	0	2	0.99	110.997	0.00278565	110.994	0.00557131	111	5.0192e-05	0.000302841
	0.88	0.868174	153	1	152	2	154	0.012987	0.0114286	2	0.99	111.997	0.00291608	111.994	0.00583215	112	5.20728e-05	0.000302841
	0.85	0.858746	154	1	153	2	155	0.0129032	0.0114286	2	0.99	112.997	0.00306014	112.994	0.00612029	113	5.41618e-05	0.000302841
	0.8	0.841511	155	1	154	2	156	0.0128205	0.0114286	2	0.99	113.997	0.00321949	113.994	0.00643899	114	5.64824e-05	0.000302841
	0.7	0.800474	156	1	155	2	157	0.0127389	0.0114286	2	0.99	114.997	0.00339597	114.993	0.00679194	115	5.90603e-05	0.000302841
	0.67	0.786204	157	1	156	2	158	0.0126582	0.0114286	2	0.99	115.996	0.00359162	115.993	0.00718324	116	6.19245e-05	0.000302841
	0.64	0.770913	158	1	157	2	159	0.0125786	0.0114286	2	0.99	116.996	0.00380876	116.992	0.00761752	117	6.5107e-05	0.000302841
	0.63	0.765577	159	1	158	2	160	0.0125	0.0114286	2	0.99	117.996	0.00404997	117.992	0.00809993	118	6.86435e-05	0.000302841
	0.58	0.736973	160	1	159	2	161	0.0124224	0.0114286	2	0.99	118.996	0.00431813	118.991	0.00863626	119	7.25736e-05	0.000302841
	0.56	0.724577	161	1	160	2	162	0.0123457	0.0114286	2	0.99	119.995	0.0046165	119.991	0.00923299	120	7.69416e-05	0.000302841
	0.51	0.69097	162	1	161	2	163	0.0122699	0.0114286	2	0.99	120.995	0.00494869	120.99	0.00989739	121	8.17966e-05	0.000302841
	0.35	0.553316	164	1	163	2	165	0.0121212	0.0114286	2	0.99	121.995	0.00531879	121.989	0.0106376	122	8.71933e-05	0.000302841
	0.34	0.542912	166	1	165	2	167	0.011976	0.0114286	2	0.99	122.994	0.00573134	122.989	0.0114627	123	9.31926e-05	0.000302841
	0.33	0.532265	167	1	166	2	168	0.0119048	0.0114286	2	0.99	123.994	0.00619146	123.988	0.0123829	124	9.98622e-05	0.000302841
	0.32	0.52137	169	1	168	2	170	0.0117647	0.0114286	2	0.99	124.993	0.00670485	124.987	0.0134097	125	0.000107278	0.000302841
	0.3	0.498813	170	1	169	2	171	0.0116959	0.0114286	2	0.99	125.993	0.00727793	125.985	0.0145559	126	0.000115523	0.000302841
	0.29	0.487139	171	1	170	2	172	0.0116279	0.0114286	2	0.99	126.992	0.00791787	126.984	0.0158357	127	0.000124691	0.000302841
	0.27	0.462968	172	1	171	2	173	0.0115607	0.0114286	2	0.99	127.991	0.0086327	127.983	0.0172654	128	0.000134886	0.000302841
	0.25	0.437659	174	1	173	2	175	0.0114286	0.0114286	1.9	0.987411	128.991	0.00943142	128.981	0.0188628	129	0.000146224	0.00159661
	0.24	0.42456	174	2	172	4	176	0.0227273	0.0222222	1.77	0.983018	129.99	0.0103241	129.979	0.0206482	130	0.000158833	0.00178446
	0.23	0.411156	175	2	173	4	177	0.0225989	0.0222222	1.74	0.981803	130.989	0.0113221	130.977	0.0226442	131	0.000172856	0.00210938
	0.21	0.383405	177	2	175	4	179	0.0223464	0.0222222	1.74	0.981803	131.988	0.012438	131.975	0.0248759	132	0.000188454	0.00210938
	0.2	0.369043	178	2	176	4	180	0.0222222	0.0222222	1.72	0.980945	132.986	0.0136859	132.973	0.0273718	133	0.000205803	0.00249454
	0.19	0.354346	180	3	177	6	183	0.0327869	0.0320856	1.62	0.976012	133.985	0.0150817	133.97	0.0301635	134	0.0002251	0.0027902
	0.18	0.339307	181	3	178	6	184	0.0326087	0.0320856	1.6	0.974881	134.983	0.0166432	134.967	0.0332864	135	0.000246566	0.00312132
	0.17	0.323917	182	3	179	6	185	0.0324324	0.0320856	1.5	0.968377	135.982	0.0183902	135.963	0.0367804	136	0.000270444	0.00349214
	0.15	0.292054	183	3	180	6	186	0.0322581	0.0320856	1.47	0.966116	136.98	0.0203449	136.959	0.0406899	137	0.000297006	0.00390738
	0.13	0.25869	184	3	181	6	187	0.0320856	0.0320856	1.46	0.965326	137.977	0.0225323	137.955	0.0450645	138	0.000326554	0.00437233
	0.12	0.241422	184	4	180	8	188	0.0425532	0.0425532	1.43	0.962846	138.975	0.02498	138.95	0.04996	139	0.000359425	0.00489291
	0.1	0.205672	185	5	180	10	190	0.0526316	0.0526316	1.39	0.959262	139.972	0.0277193	139.945	0.0554386	140	0.00039599	0.0054757
	0.09	0.187169	186	7	179	14	193	0.0725389	0.071066	1.35	0.955332	140.969	0.030785	140.938	0.0615699	141	0.000436666	0.00612806
	0.08	0.168236	187	7	180	14	194	0.0721649	0.071066	1.28	0.947519	141.966	0.0342159	141.932	0.0684317	142	0.000481914	0.00685822
	0.07	0.148862	189	7	182	14	196	0.0714286	0.071066	1.19	0.935435	142.962	0.0380555	142.924	0.0761111	143	0.000532245	0.00767531
	0.06	0.129036	190	7	183	14	197	0.071066	0.071066	1.18	0.933931	143.958	0.0423526	143.915	0.0847052	144	0.00058823	0.00858956
	0.05	0.108749	190	8	182	16	198	0.0808081	0.0808081	1.17	0.932392	144.953	0.0471613	144.906	0.0943225	145	0.0006505	0.00961231
										1.16	0.930817	145.947	0.0525422	145.895	0.105084	146	0.000719756	0.0107562
										1.14	0.927556	146.941	0.058563	146.883	0.117126	147	0.000796775	0.0120353
										1.08	0.916824	147.935	0.065299	147.869	0.130598	148	0.00088242	0.014242
										1.08	0.916824	148.927	0.0728345	148.854	0.145669	149	0.000977644	0.014242
										1.06	0.912904	149.919	0.081263	149.837	0.162526	150	0.00108351	0.0168483
										1.01	0.902276	150.909	0.0906888	150.819	0.181378	151	0.00120118	0.018842
										0.96	0.890352	151.899	0.101228	151.798	0.202456	152	0.00133195	0.0210675
										0.95	0.887798	152.887	0.113009	152.774	0.226018	153	0.00147724	0.0235506
										0.88	0.868174	153.874	0.126176	153.748	0.252351	154	0.00163864	0.0263197
										0.85	0.858746	154.859	0.140886	154.718	0.281772	155	0.00181788	0.0294059
										0.8	0.841511	155.843	0.157316	155.685	0.314631	156	0.00201687	0.0328433
										0.7	0.800474	156.824	0.175659	156.649	0.351318	157	0.0022377	0.036669
										0.67	0.786204	157.804	0.196131	157.608	0.392261	158	0.00248267	0.0409234
										0.64	0.770913	158.781	0.218967	158.562	0.437933	159	0.0027543	0.0456502
										0.63	0.765577	159.756	0.244427	159.511	0.488853	160	0.00305533	0.0508966
										0.58	0.736973	160.727	0.272796	160.454	0.545592	161	0.00338877	0.056713
										0.56	0.724577	161.696	0.304387	161.391	0.608774	162	0.00375787	0.0631535
										0.51	0.69097	162.66	0.33954	162.321	0.67908	163	0.00416614	0.0702751
										0.35	0.553316	163.621	0.378626	163.243	0.757251	164	0.00461739	0.0823663
										0.35	0.553316	164.578	0.422046	164.156	0.844091	165	0.0051157	0.0823663
										0.34	0.542912	165.53	0.470234	165.06	0.940468	166	0.00566547	0.10145
										0.34	0.542912	166.476	0.523657	165.953	1.04731	167	0.00627134	0.10145
										0.33	0.532265	167.417	0.582814	166.834	1.16563	168	0.00693827	0.11827
										0.32	0.52137	168.352	0.648237	167.704	1.29647	169	0.00767144	0.137481
										0.32	0.52137	169.28	0.720488	168.559	1.44098	170	0.00847632	0.137481
										0.3	0.498813	170.2	0.800156	169.4	1.60031	171	0.00935855	0.159286
										0.29	0.487139	171.112	0.88786	170.224	1.77572	172	0.0103239	0.175353
										0.27	0.462968	172.016	0.984234	171.032	1.96847	173	0.0113784	0.192695
										0.25	0.437659	172.91	1.08993	171.82	2.17987	174	0.012528	0.221162
										0.25	0.437659	173.794	1.20562	172.589	2.41123	175	0.0137785	0.221162
										0.24	0.42456	174.668	1.33195	173.336	2.6639	176	0.0151358	0.252611
										0.23	0.411156	175.53	1.46959	174.061	2.93917	177	0.0166055	0.275217
										0.21	0.383405	176.381	1.61916	174.762	3.23832	178	0.0181928	0.311498
										0.21	0.383405	177.219	1.78128	175.437	3.56256	179	0.0199026	0.311498
										0.2	0.369043	178.043	1.95651	176.087	3.91303	180	0.021739	0.350424
										0.19	0.354346	178.855	2.14538	176.709	4.29075	181	0.0237058	0.405856
										0.19	0.354346	179.652	2.34832	177.303	4.69664	182	0.0258057	0.405856
										0.19	0.354346	180.434	2.56572	177.869	5.13145	183	0.0280407	0.405856
										0.18	0.339307	181.202	2.79789	178.404	5.59578	184	0.0304118	0.464312
										0.17	0.323917	181.955	3.04502	178.91	6.09004	185	0.0329192	0.494256
										0.15	0.292054	182.693	3.30724	179.386	6.61447	186	0.0355617	0.524427
										0.13	0.25869	183.415	3.58455	179.831	7.1691	187	0.0383374	0.554631
										0.12	0.241422	184.123	3.87688	180.246	7.75375	188	0.0412434	0.584671
										0.1	0.205672	184.816	4.18404	180.632	8.36809	189	0.0442756	0.629007
										0.1	0.205672	185.494	4.50578	180.988	9.01156	190	0.0474293	0.629007
										0.09	0.187169	186.158	4.84173	181.317	9.68346	191	0.0506988	0.69952
										0.09	0.187169	186.809	5.19147	181.617	10.3829	192	0.0540778	0.69952
										0.09	0.187169	187.445	5.5545	181.891	11.109	193	0.0575596	0.69952
										0.08	0.168236	188.07	5.93027	182.139	11.8605	194	0.0611368	0.751591
										0.07	0.148862	188.682	6.31819	182.364	12.6364	195	0.0648019	0.787563
										0.07	0.148862	189.282	6.71762	182.565	13.4352	196	0.0685472	0.787563
										0.06	0.129036	189.872	7.12792	182.744	14.2558	197	0.0723647	0.820659
										0.05	0.108749	190.452	7.54843	182.903	15.0969	198	0.0762468	0.841076

## Sheet: Distinct Peptide Level Data
Distinct Peptide Level Data		Confidence Threshold	Forward	Reverse	Correct	Incorrect	Total	Global FDR	q-value		Fit Confidence Threshold	Fit Forward	Fit Reverse	Fit Correct	Fit Incorrect	Fit Total	Fit Global FDR	Fit Local FDR
		1	310	0	310	0	310	0	0		1	1	1.44931e-12	1	2.89861e-12	1	2.89861e-12	3.71458e-10
		0.9996	426	0	426	0	426	0	0		1	2	2.90042e-12	2	5.80084e-12	2	2.90042e-12	3.71458e-10
		0.9988	427	0	427	0	427	0	0		1	3	4.34973e-12	3	8.69946e-12	3	2.89982e-12	3.71458e-10
		0.9987	440	0	440	0	440	0	0		1	4	5.79874e-12	4	1.15975e-11	4	2.89937e-12	3.71458e-10
		0.9985	443	0	443	0	443	0	0		1	5	7.24804e-12	5	1.44961e-11	5	2.89922e-12	3.71458e-10
		0.9984	448	0	448	0	448	0	0		1	6	8.69705e-12	6	1.73941e-11	6	2.89902e-12	3.71458e-10
		0.9983	450	0	450	0	450	0	0		1	7	1.01461e-11	7	2.02921e-11	7	2.89887e-12	3.71458e-10
		0.9982	454	0	454	0	454	0	0		1	8	1.15954e-11	8	2.31907e-11	8	2.89884e-12	3.71458e-10
		0.9981	457	0	457	0	457	0	0		1	9	1.30465e-11	9	2.6093e-11	9	2.89922e-12	3.71458e-10
		0.998	463	0	463	0	463	0	0		1	10	1.44958e-11	10	2.89916e-11	10	2.89916e-12	3.71458e-10
		0.9979	466	0	466	0	466	0	0		1	11	1.59448e-11	11	3.18896e-11	11	2.89905e-12	3.71458e-10
		0.9978	468	0	468	0	468	0	0		1	12	1.73941e-11	12	3.47882e-11	12	2.89902e-12	3.71458e-10
		0.9977	470	0	470	0	470	0	0		1	13	1.88431e-11	13	3.76862e-11	13	2.89894e-12	3.71458e-10
		0.9976	473	0	473	0	473	0	0		1	14	2.02924e-11	14	4.05848e-11	14	2.89892e-12	3.71458e-10
		0.9975	476	0	476	0	476	0	0		1	15	2.17435e-11	15	4.3487e-11	15	2.89914e-12	3.71458e-10
		0.9974	480	0	480	0	480	0	0		1	16	2.31925e-11	16	4.63851e-11	16	2.89907e-12	3.71458e-10
		0.9973	482	0	482	0	482	0	0		1	17	2.46418e-11	17	4.92837e-11	17	2.89904e-12	3.71458e-10
		0.9972	484	0	484	0	484	0	0		1	18	2.60908e-11	18	5.21817e-11	18	2.89898e-12	3.71458e-10
		0.9971	485	0	485	0	485	0	0		1	19	2.75402e-11	19	5.50803e-11	19	2.89896e-12	3.71458e-10
		0.997	488	0	488	0	488	0	0		1	20	2.89892e-11	20	5.79783e-11	20	2.89892e-12	3.71458e-10
		0.9969	494	0	494	0	494	0	0		1	21	3.04385e-11	21	6.08769e-11	21	2.8989e-12	3.71458e-10
		0.9968	497	0	497	0	497	0	0		1	22	3.18896e-11	22	6.37792e-11	22	2.89905e-12	3.71458e-10
		0.9967	498	0	498	0	498	0	0		1	23	3.33386e-11	23	6.66772e-11	23	2.89901e-12	3.71458e-10
		0.9966	499	0	499	0	499	0	0		1	24	3.47879e-11	24	6.95758e-11	24	2.89899e-12	3.71458e-10
		0.9965	504	0	504	0	504	0	0		1	25	3.62369e-11	25	7.24738e-11	25	2.89895e-12	3.71458e-10
		0.9964	505	0	505	0	505	0	0		1	26	3.76862e-11	26	7.53724e-11	26	2.89894e-12	3.71458e-10
		0.9963	509	0	509	0	509	0	0		1	27	3.91352e-11	27	7.82704e-11	27	2.8989e-12	3.71458e-10
		0.9962	510	0	510	0	510	0	0		1	28	4.05866e-11	28	8.11733e-11	28	2.89904e-12	3.71458e-10
		0.9961	512	0	512	0	512	0	0		1	29	4.20356e-11	29	8.40713e-11	29	2.89901e-12	3.71458e-10
		0.996	514	0	514	0	514	0	0		1	30	4.34846e-11	30	8.69693e-11	30	2.89898e-12	3.71458e-10
		0.9959	515	0	515	0	515	0	0		1	31	4.49339e-11	31	8.98679e-11	31	2.89896e-12	3.71458e-10
		0.9958	516	0	516	0	516	0	0		1	32	4.6383e-11	32	9.27659e-11	32	2.89893e-12	3.71458e-10
		0.9956	518	0	518	0	518	0	0		1	33	4.78323e-11	33	9.56645e-11	33	2.89892e-12	3.71458e-10
		0.9955	520	0	520	0	520	0	0		1	34	4.92813e-11	34	9.85625e-11	34	2.8989e-12	3.71458e-10
		0.9954	521	0	521	0	521	0	0		1	35	5.07327e-11	35	1.01465e-10	35	2.89901e-12	3.71458e-10
		0.9953	522	0	522	0	522	0	0		1	36	5.21817e-11	36	1.04363e-10	36	2.89898e-12	3.71458e-10
		0.9952	524	0	524	0	524	0	0		1	37	5.36307e-11	37	1.07261e-10	37	2.89896e-12	3.71458e-10
		0.995	527	0	527	0	527	0	0		1	38	5.508e-11	38	1.1016e-10	38	2.89895e-12	3.71458e-10
		0.9949	530	0	530	0	530	0	0		1	39	5.6529e-11	39	1.13058e-10	39	2.89892e-12	3.71458e-10
		0.9948	531	0	531	0	531	0	0		1	40	5.79783e-11	40	1.15957e-10	40	2.89892e-12	3.71458e-10
		0.9947	532	0	532	0	532	0	0		1	41	5.94294e-11	41	1.18859e-10	41	2.899e-12	3.71458e-10
		0.9946	535	0	535	0	535	0	0		1	42	6.08787e-11	42	1.21757e-10	42	2.89899e-12	3.71458e-10
		0.9945	536	0	536	0	536	0	0		1	43	6.23277e-11	43	1.24655e-10	43	2.89896e-12	3.71458e-10
		0.9944	538	0	538	0	538	0	0		1	44	6.3777e-11	44	1.27554e-10	44	2.89896e-12	3.71458e-10
		0.9943	540	0	540	0	540	0	0		1	45	6.52261e-11	45	1.30452e-10	45	2.89894e-12	3.71458e-10
		0.9942	541	0	541	0	541	0	0		1	46	6.66751e-11	46	1.3335e-10	46	2.89892e-12	3.71458e-10
		0.9941	542	0	542	0	542	0	0		1	47	6.81244e-11	47	1.36249e-10	47	2.89891e-12	3.71458e-10
		0.994	543	0	543	0	543	0	0		1	48	6.95755e-11	48	1.39151e-10	48	2.89898e-12	3.71458e-10
		0.9939	544	0	544	0	544	0	0		1	49	7.10248e-11	49	1.4205e-10	49	2.89897e-12	3.71458e-10
		0.9938	545	0	545	0	545	0	0		1	50	7.24738e-11	50	1.44948e-10	50	2.89895e-12	3.71458e-10
		0.9937	547	0	547	0	547	0	0		1	51	7.39231e-11	51	1.47846e-10	51	2.89895e-12	3.71458e-10
		0.9936	549	0	549	0	549	0	0		1	52	7.53721e-11	52	1.50744e-10	52	2.89893e-12	3.71458e-10
		0.9935	550	0	550	0	550	0	0		1	53	7.68211e-11	53	1.53642e-10	53	2.89891e-12	3.71458e-10
		0.9934	551	0	551	0	551	0	0		1	54	7.82725e-11	54	1.56545e-10	54	2.89898e-12	3.71458e-10
		0.9933	553	0	553	0	553	0	0		1	55	7.97215e-11	55	1.59443e-10	55	2.89896e-12	3.71458e-10
		0.9932	554	0	554	0	554	0	0		1	56	8.11708e-11	56	1.62342e-10	56	2.89896e-12	3.71458e-10
		0.9931	555	0	555	0	555	0	0		1	57	8.26198e-11	57	1.6524e-10	57	2.89894e-12	3.71458e-10
		0.9928	556	0	556	0	556	0	0		1	58	8.40692e-11	58	1.68138e-10	58	2.89894e-12	3.71458e-10
		0.9927	557	0	557	0	557	0	0		1	59	8.55182e-11	59	1.71036e-10	59	2.89892e-12	3.71458e-10
		0.9926	558	0	558	0	558	0	0		1	60	8.69675e-11	60	1.73935e-10	60	2.89892e-12	3.71458e-10
		0.9925	560	0	560	0	560	0	0		1	61	8.84186e-11	61	1.76837e-10	61	2.89897e-12	3.71458e-10
		0.9924	561	0	561	0	561	0	0		1	62	8.98676e-11	62	1.79735e-10	62	2.89895e-12	3.71458e-10
		0.9922	562	0	562	0	562	0	0		1	63	9.13169e-11	63	1.82634e-10	63	2.89895e-12	3.71458e-10
		0.9921	563	0	563	0	563	0	0		1	64	9.27659e-11	64	1.85532e-10	64	2.89893e-12	3.71458e-10
		0.992	564	0	564	0	564	0	0		1	65	9.42152e-11	65	1.8843e-10	65	2.89893e-12	3.71458e-10
		0.9919	565	0	565	0	565	0	0		1	66	9.56642e-11	66	1.91328e-10	66	2.89892e-12	3.71458e-10
		0.9918	566	0	566	0	566	0	0		1	67	9.71156e-11	67	1.94231e-10	67	2.89897e-12	3.71458e-10
		0.9917	567	0	567	0	567	0	0		1	68	9.85646e-11	68	1.97129e-10	68	2.89896e-12	3.71458e-10
		0.9916	568	0	568	0	568	0	0		1	69	1.00014e-10	69	2.00027e-10	69	2.89895e-12	3.71458e-10
		0.9915	571	0	571	0	571	0	0		1	70	1.01463e-10	70	2.02926e-10	70	2.89894e-12	3.71458e-10
		0.9913	572	0	572	0	572	0	0		1	71	1.02912e-10	71	2.05824e-10	71	2.89893e-12	3.71458e-10
		0.9912	573	0	573	0	573	0	0		1	72	1.04361e-10	72	2.08723e-10	72	2.89892e-12	3.71458e-10
		0.9911	575	0	575	0	575	0	0		1	73	1.05812e-10	73	2.11625e-10	73	2.89897e-12	3.71458e-10
		0.9909	577	0	577	0	577	0	0		1	74	1.07262e-10	74	2.14523e-10	74	2.89896e-12	3.71458e-10
		0.9908	578	0	578	0	578	0	0		1	75	1.08711e-10	75	2.17421e-10	75	2.89895e-12	3.71458e-10
		0.9907	579	0	579	0	579	0	0		1	76	1.1016e-10	76	2.20319e-10	76	2.89894e-12	3.71458e-10
		0.9906	580	0	580	0	580	0	0		1	77	1.11609e-10	77	2.23218e-10	77	2.89894e-12	3.71458e-10
		0.9905	581	0	581	0	581	0	0		1	78	1.13058e-10	78	2.26116e-10	78	2.89892e-12	3.71458e-10
		0.9904	582	0	582	0	582	0	0		1	79	1.14507e-10	79	2.29015e-10	79	2.89892e-12	3.71458e-10
		0.9902	583	0	583	0	583	0	0		1	80	1.15958e-10	80	2.31917e-10	80	2.89896e-12	3.71458e-10
		0.99	584	0	584	0	584	0	0		1	81	1.17408e-10	81	2.34815e-10	81	2.89896e-12	3.71458e-10
		0.9899	585	0	585	0	585	0	0		1	82	1.18857e-10	82	2.37713e-10	82	2.89894e-12	3.71458e-10
		0.9897	586	0	586	0	586	0	0		1	83	1.20306e-10	83	2.40612e-10	83	2.89894e-12	3.71458e-10
		0.9896	587	0	587	0	587	0	0		1	84	1.21755e-10	84	2.4351e-10	84	2.89893e-12	3.71458e-10
		0.9895	588	0	588	0	588	0	0		1	85	1.23204e-10	85	2.46408e-10	85	2.89892e-12	3.71458e-10
		0.9894	589	0	589	0	589	0	0		1	86	1.24655e-10	86	2.49311e-10	86	2.89896e-12	3.71458e-10
		0.9892	590	0	590	0	590	0	0		1	87	1.26104e-10	87	2.52209e-10	87	2.89895e-12	3.71458e-10
		0.9891	591	0	591	0	591	0	0		1	88	1.27554e-10	88	2.55108e-10	88	2.89895e-12	3.71458e-10
		0.9889	592	0	592	0	592	0	0		1	89	1.29003e-10	89	2.58006e-10	89	2.89894e-12	3.71458e-10
		0.9888	593	0	593	0	593	0	0		1	90	1.30452e-10	90	2.60904e-10	90	2.89894e-12	3.71458e-10
		0.9887	594	0	594	0	594	0	0		1	91	1.31901e-10	91	2.63802e-10	91	2.89893e-12	3.71458e-10
		0.9886	595	0	595	0	595	0	0		1	92	1.3335e-10	92	2.667e-10	92	2.89892e-12	3.71458e-10
		0.9884	596	0	596	0	596	0	0		1	93	1.34802e-10	93	2.69603e-10	93	2.89896e-12	3.71458e-10
		0.9882	597	0	597	0	597	0	0		1	94	1.36251e-10	94	2.72501e-10	94	2.89895e-12	3.71458e-10
		0.988	598	0	598	0	598	0	0		1	95	1.377e-10	95	2.754e-10	95	2.89894e-12	3.71458e-10
		0.9878	599	0	599	0	599	0	0		1	96	1.39151e-10	96	2.78302e-10	96	2.89898e-12	3.71458e-10
		0.9877	600	0	600	0	600	0	0		1	97	1.406e-10	97	2.81201e-10	97	2.89897e-12	3.71458e-10
		0.9876	601	0	601	0	601	0	0		1	98	1.42049e-10	98	2.84099e-10	98	2.89896e-12	3.71458e-10
		0.9875	602	0	602	0	602	0	0		1	99	1.435e-10	99	2.87001e-10	99	2.899e-12	3.71458e-10
		0.9874	603	0	603	0	603	0	0		1	100	1.4495e-10	100	2.89899e-10	100	2.89899e-12	3.71458e-10
		0.9872	604	0	604	0	604	0	0		1	101	1.46399e-10	101	2.92797e-10	101	2.89898e-12	3.71458e-10
		0.9871	605	0	605	0	605	0	0		1	102	1.47848e-10	102	2.95696e-10	102	2.89898e-12	3.71458e-10
		0.987	606	0	606	0	606	0	0		1	103	1.49299e-10	103	2.98598e-10	103	2.89901e-12	3.71458e-10
		0.9868	607	0	607	0	607	0	0		1	104	1.5075e-10	104	3.015e-10	104	2.89904e-12	3.71458e-10
		0.9866	608	0	608	0	608	0	0		1	105	1.522e-10	105	3.04399e-10	105	2.89904e-12	3.71458e-10
		0.9864	609	0	609	0	609	0	0		1	106	1.53655e-10	106	3.0731e-10	106	2.89915e-12	3.71458e-10
		0.9862	610	0	610	0	610	0	0		1	107	1.55108e-10	107	3.10216e-10	107	2.89922e-12	3.71458e-10
		0.9861	611	0	611	0	611	0	0		1	108	1.56562e-10	108	3.13123e-10	108	2.89929e-12	3.71458e-10
		0.986	612	0	612	0	612	0	0		1	109	1.58019e-10	109	3.16038e-10	109	2.89943e-12	3.71458e-10
		0.9858	613	0	613	0	613	0	0		1	110	1.59477e-10	110	3.18953e-10	110	2.89957e-12	3.71458e-10
		0.9856	614	0	614	0	614	0	0		1	111	1.6094e-10	111	3.21881e-10	111	2.89982e-12	3.71458e-10
		0.9853	615	0	615	0	615	0	0		1	112	1.6241e-10	112	3.24821e-10	112	2.90019e-12	3.71458e-10
		0.9851	616	0	616	0	616	0	0		1	113	1.63884e-10	113	3.27769e-10	113	2.90061e-12	3.71458e-10
		0.9849	617	0	617	0	617	0	0		1	114	1.65365e-10	114	3.3073e-10	114	2.90114e-12	3.71458e-10
		0.9846	618	0	618	0	618	0	0		1	115	1.66858e-10	115	3.33716e-10	115	2.90188e-12	3.71458e-10
		0.9844	618	1	617	2	619	0.00323102	0.00275103		1	116	1.68363e-10	116	3.36727e-10	116	2.90282e-12	3.71458e-10
		0.9842	619	1	618	2	620	0.00322581	0.00275103		1	117	1.6989e-10	117	3.3978e-10	117	2.9041e-12	3.71458e-10
		0.9839	620	1	619	2	621	0.00322061	0.00275103		1	118	1.71439e-10	118	3.42878e-10	118	2.90575e-12	3.71458e-10
		0.9838	621	1	620	2	622	0.00321543	0.00275103		1	119	1.73016e-10	119	3.46031e-10	119	2.90783e-12	3.71458e-10
		0.9837	622	1	621	2	623	0.00321027	0.00275103		1	120	1.74632e-10	120	3.49264e-10	120	2.91053e-12	3.71458e-10
		0.9834	623	1	622	2	624	0.00320513	0.00275103		1	121	1.76294e-10	121	3.52588e-10	121	2.91395e-12	3.71458e-10
		0.9833	624	1	623	2	625	0.0032	0.00275103		1	122	1.78019e-10	122	3.56038e-10	122	2.91834e-12	3.71458e-10
		0.9831	625	1	624	2	626	0.00319489	0.00275103		1	123	1.79821e-10	123	3.59641e-10	123	2.92391e-12	3.71458e-10
		0.983	626	1	625	2	627	0.00318979	0.00275103		1	124	1.81719e-10	124	3.63438e-10	124	2.93095e-12	3.71458e-10
		0.9829	627	1	626	2	628	0.00318471	0.00275103		1	125	1.83742e-10	125	3.67485e-10	125	2.93988e-12	3.71458e-10
		0.9826	628	1	627	2	629	0.00317965	0.00275103		1	126	1.85912e-10	126	3.71824e-10	126	2.95098e-12	3.71458e-10
		0.9823	629	1	628	2	630	0.0031746	0.00275103		1	127	1.88271e-10	127	3.76543e-10	127	2.9649e-12	3.71458e-10
		0.9821	630	1	629	2	631	0.00316957	0.00275103		1	128	1.90861e-10	128	3.81722e-10	128	2.9822e-12	3.71458e-10
		0.9818	631	1	630	2	632	0.00316456	0.00275103		1	129	1.93738e-10	129	3.87476e-10	129	3.00369e-12	3.71458e-10
		0.9816	632	1	631	2	633	0.00315956	0.00275103		1	130	1.96966e-10	130	3.93933e-10	130	3.03025e-12	3.71458e-10
		0.9815	633	1	632	2	634	0.00315457	0.00275103		1	131	2.00627e-10	131	4.01253e-10	131	3.063e-12	3.71458e-10
		0.9812	634	1	633	2	635	0.00314961	0.00275103		1	132	2.04811e-10	132	4.09622e-10	132	3.1032e-12	3.71458e-10
		0.9809	635	1	634	2	636	0.00314465	0.00275103		1	133	2.09637e-10	133	4.19273e-10	133	3.15243e-12	3.71458e-10
		0.9806	636	1	635	2	637	0.00313972	0.00275103		1	134	2.15237e-10	134	4.30474e-10	134	3.2125e-12	3.71458e-10
		0.9803	637	1	636	2	638	0.0031348	0.00275103		1	135	2.21777e-10	135	4.43554e-10	135	3.28559e-12	3.71458e-10
		0.9801	638	1	637	2	639	0.00312989	0.00275103		1	136	2.29449e-10	136	4.58898e-10	136	3.37425e-12	3.71458e-10
		0.98	639	1	638	2	640	0.003125	0.00275103		1	137	2.38482e-10	137	4.76964e-10	137	3.48149e-12	3.71458e-10
		0.9797	640	1	639	2	641	0.00312012	0.00275103		1	138	2.49148e-10	138	4.98296e-10	138	3.61084e-12	3.71458e-10
		0.9794	641	1	640	2	642	0.00311526	0.00275103		1	139	2.61762e-10	139	5.23524e-10	139	3.76636e-12	3.71458e-10
		0.979	642	1	641	2	643	0.00311042	0.00275103		1	140	2.76702e-10	140	5.53405e-10	140	3.95289e-12	3.71458e-10
		0.9787	643	1	642	2	644	0.00310559	0.00275103		1	141	2.94407e-10	141	5.88815e-10	141	4.17599e-12	3.71458e-10
		0.9785	645	1	644	2	646	0.00309598	0.00275103		1	142	3.15393e-10	142	6.30785e-10	142	4.44215e-12	3.71458e-10
		0.9784	646	1	645	2	647	0.00309119	0.00275103		1	143	3.40258e-10	143	6.80516e-10	143	4.75885e-12	3.71458e-10
		0.978	647	1	646	2	648	0.00308642	0.00275103		1	144	3.69706e-10	144	7.39412e-10	144	5.13481e-12	3.71458e-10
		0.9777	648	1	647	2	649	0.00308166	0.00275103		1	145	4.0454e-10	145	8.0908e-10	145	5.57986e-12	3.71458e-10
		0.9773	649	1	648	2	650	0.00307692	0.00275103		1	146	4.45703e-10	146	8.91405e-10	146	6.10552e-12	3.71458e-10
		0.977	650	1	649	2	651	0.0030722	0.00275103		1	147	4.94282e-10	147	9.88564e-10	147	6.72493e-12	3.71458e-10
		0.9766	651	1	650	2	652	0.00306748	0.00275103		1	148	5.51532e-10	148	1.10306e-09	148	7.45313e-12	3.71458e-10
		0.9762	652	1	651	2	653	0.00306279	0.00275103		1	149	6.18889e-10	149	1.23778e-09	149	8.30724e-12	3.71458e-10
		0.9758	653	1	652	2	654	0.0030581	0.00275103		1	150	6.98014e-10	150	1.39603e-09	150	9.30685e-12	3.71458e-10
		0.9755	654	1	653	2	655	0.00305344	0.00275103		1	151	7.908e-10	151	1.5816e-09	151	1.04742e-11	3.71458e-10
		0.9751	655	1	654	2	656	0.00304878	0.00275103		1	152	8.99419e-10	152	1.79884e-09	152	1.18345e-11	3.71458e-10
		0.9747	656	1	655	2	657	0.00304414	0.00275103		1	153	1.02634e-09	153	2.05269e-09	153	1.34163e-11	3.71458e-10
		0.9743	657	1	656	2	658	0.00303951	0.00275103		1	154	1.1744e-09	154	2.3488e-09	154	1.52519e-11	3.71458e-10
		0.9739	658	1	657	2	659	0.0030349	0.00275103		1	155	1.34678e-09	155	2.69357e-09	155	1.73779e-11	3.71458e-10
		0.9736	659	1	658	2	660	0.0030303	0.00275103		1	156	1.54715e-09	156	3.09429e-09	156	1.98352e-11	3.71458e-10
		0.9734	660	1	659	2	661	0.00302572	0.00275103		1	157	1.7796e-09	157	3.5592e-09	157	2.267e-11	3.71458e-10
		0.973	661	1	660	2	662	0.00302115	0.00275103		1	158	2.0488e-09	158	4.09761e-09	158	2.59342e-11	3.71458e-10
		0.9726	662	1	661	2	663	0.00301659	0.00275103		1	159	2.36002e-09	159	4.72004e-09	159	2.96858e-11	3.71458e-10
		0.9721	663	1	662	2	664	0.00301205	0.00275103		1	160	2.71917e-09	160	5.43834e-09	160	3.39896e-11	3.71458e-10
		0.9717	664	1	663	2	665	0.00300752	0.00275103		1	161	3.13292e-09	161	6.26584e-09	161	3.89183e-11	3.71458e-10
		0.9712	665	1	664	2	666	0.003003	0.00275103		1	162	3.60875e-09	162	7.2175e-09	162	4.45524e-11	3.71458e-10
		0.9708	666	1	665	2	667	0.0029985	0.00275103		1	163	4.15504e-09	163	8.31009e-09	163	5.09821e-11	3.71458e-10
		0.9703	667	1	666	2	668	0.00299401	0.00275103		1	164	4.78119e-09	164	9.56238e-09	164	5.83072e-11	3.71458e-10
		0.9698	668	1	667	2	669	0.00298954	0.00275103		1	165	5.49768e-09	165	1.09954e-08	165	6.66386e-11	3.71458e-10
		0.9694	669	1	668	2	670	0.00298507	0.00275103		1	166	6.31622e-09	166	1.26324e-08	166	7.6099e-11	3.71458e-10
		0.9691	670	1	669	2	671	0.00298063	0.00275103		1	167	7.24984e-09	167	1.44997e-08	167	8.68244e-11	3.71458e-10
		0.9689	671	1	670	2	672	0.00297619	0.00275103		1	168	8.31304e-09	168	1.66261e-08	168	9.89648e-11	3.71458e-10
		0.9684	672	1	671	2	673	0.00297177	0.00275103		1	169	9.52194e-09	169	1.90439e-08	169	1.12686e-10	3.71458e-10
		0.9681	673	1	672	2	674	0.00296736	0.00275103		1	170	1.08944e-08	170	2.17888e-08	170	1.28169e-10	3.71458e-10
		0.9679	674	1	673	2	675	0.00296296	0.00275103		1	171	1.24502e-08	171	2.49004e-08	171	1.45616e-10	3.71458e-10
		0.9673	675	1	674	2	676	0.00295858	0.00275103		1	172	1.42112e-08	172	2.84225e-08	172	1.65247e-10	3.71458e-10
		0.9671	676	1	675	2	677	0.00295421	0.00275103		1	173	1.62017e-08	173	3.24034e-08	173	1.87303e-10	3.71458e-10
		0.9668	677	1	676	2	678	0.00294985	0.00275103		1	174	1.84482e-08	174	3.68965e-08	174	2.12049e-10	3.71458e-10
		0.9663	678	1	677	2	679	0.00294551	0.00275103		1	175	2.09802e-08	175	4.19605e-08	175	2.39774e-10	3.71458e-10
		0.9657	679	1	678	2	680	0.00294118	0.00275103		1	176	2.383e-08	176	4.76601e-08	176	2.70796e-10	3.71458e-10
		0.9652	680	1	679	2	681	0.00293686	0.00275103		1	177	2.70331e-08	177	5.40662e-08	177	3.05459e-10	3.71458e-10
		0.9646	681	1	680	2	682	0.00293255	0.00275103		1	178	3.06285e-08	178	6.1257e-08	178	3.4414e-10	3.71458e-10
		0.9643	682	1	681	2	683	0.00292826	0.00275103		1	179	3.46589e-08	179	6.93177e-08	179	3.8725e-10	3.71458e-10
		0.964	683	1	682	2	684	0.00292398	0.00275103		1	180	3.9171e-08	180	7.83421e-08	180	4.35234e-10	3.71458e-10
		0.9635	684	1	683	2	685	0.00291971	0.00275103		1	181	4.42162e-08	181	8.84323e-08	181	4.88576e-10	3.71458e-10
		0.9629	685	1	684	2	686	0.00291545	0.00275103		1	182	4.98501e-08	182	9.97003e-08	182	5.47804e-10	3.71458e-10
		0.9623	686	1	685	2	687	0.00291121	0.00275103		1	183	5.61339e-08	183	1.12268e-07	183	6.13485e-10	3.71458e-10
		0.9617	687	1	686	2	688	0.00290698	0.00275103		1	184	6.31339e-08	184	1.26268e-07	184	6.86238e-10	3.71458e-10
		0.9614	688	1	687	2	689	0.00290276	0.00275103		1	185	7.09224e-08	185	1.41845e-07	185	7.66729e-10	3.71458e-10
		0.961	689	1	688	2	690	0.00289855	0.00275103		1	186	7.95781e-08	186	1.59156e-07	186	8.55679e-10	3.71458e-10
		0.9604	690	1	689	2	691	0.00289436	0.00275103		1	187	8.91866e-08	187	1.78373e-07	187	9.53867e-10	3.71458e-10
		0.9598	691	1	690	2	692	0.00289017	0.00275103		1	188	9.98404e-08	188	1.99681e-07	188	1.06213e-09	3.71458e-10
		0.9595	693	1	692	2	694	0.00288184	0.00275103		1	189	1.1164e-07	189	2.2328e-07	189	1.18138e-09	3.71458e-10
		0.9591	694	1	693	2	695	0.0028777	0.00275103		1	190	1.24694e-07	190	2.49389e-07	190	1.31257e-09	3.71458e-10
		0.9588	695	1	694	2	696	0.00287356	0.00275103		1	191	1.39121e-07	191	2.78243e-07	191	1.45677e-09	3.71458e-10
		0.9585	696	1	695	2	697	0.00286944	0.00275103		1	192	1.55048e-07	192	3.10096e-07	192	1.61509e-09	3.71458e-10
		0.9578	697	1	696	2	698	0.00286533	0.00275103		1	193	1.72612e-07	193	3.45224e-07	193	1.78873e-09	3.71458e-10
		0.9571	698	1	697	2	699	0.00286123	0.00275103		1	194	1.91962e-07	194	3.83923e-07	194	1.97899e-09	3.71458e-10
		0.9564	699	1	698	2	700	0.00285714	0.00275103		1	195	2.13257e-07	195	4.26513e-07	195	2.18725e-09	3.71458e-10
		0.9561	700	1	699	2	701	0.00285307	0.00275103		1	196	2.36669e-07	196	4.73338e-07	196	2.41499e-09	3.71458e-10
		0.9557	701	1	700	2	702	0.002849	0.00275103		1	197	2.62384e-07	197	5.24767e-07	197	2.66379e-09	3.71458e-10
		0.955	702	1	701	2	703	0.00284495	0.00275103		1	198	2.906e-07	198	5.812e-07	198	2.93535e-09	3.71458e-10
		0.9543	703	1	702	2	704	0.00284091	0.00275103		1	199	3.21531e-07	199	6.43063e-07	199	3.23147e-09	3.71458e-10
		0.9535	704	1	703	2	705	0.00283688	0.00275103		1	200	3.55408e-07	200	7.10815e-07	200	3.55408e-09	3.71458e-10
		0.9528	705	1	704	2	706	0.00283286	0.00275103		1	201	3.92474e-07	201	7.84948e-07	201	3.90521e-09	3.71458e-10
		0.952	706	1	705	2	707	0.00282885	0.00275103		1	202	4.32994e-07	202	8.65989e-07	202	4.28707e-09	3.71458e-10
		0.9512	707	1	706	2	708	0.00282486	0.00275103		1	203	4.7725e-07	203	9.545e-07	203	4.70197e-09	3.71458e-10
		0.9508	708	1	707	2	709	0.00282087	0.00275103		1	204	5.25543e-07	204	1.05109e-06	204	5.15238e-09	3.71458e-10
		0.9504	709	1	708	2	710	0.0028169	0.00275103		1	205	5.78195e-07	205	1.15639e-06	205	5.64093e-09	3.71458e-10
		0.9496	710	1	709	2	711	0.00281294	0.00275103		1	206	6.35551e-07	206	1.2711e-06	206	6.1704e-09	3.71458e-10
		0.9492	712	1	711	2	713	0.00280505	0.00275103		1	207	6.97977e-07	207	1.39595e-06	207	6.74374e-09	3.71458e-10
		0.9488	713	1	712	2	714	0.00280112	0.00275103		1	208	7.65865e-07	208	1.53173e-06	208	7.36409e-09	3.71458e-10
		0.948	714	1	713	2	715	0.0027972	0.00275103		1	209	8.39632e-07	209	1.67926e-06	209	8.03475e-09	3.71458e-10
		0.9475	715	1	714	2	716	0.0027933	0.00275103		1	210	9.19721e-07	210	1.83944e-06	210	8.75925e-09	3.71458e-10
		0.9471	716	1	715	2	717	0.0027894	0.00275103		1	211	1.00661e-06	211	2.01321e-06	211	9.54129e-09	3.71458e-10
		0.9463	717	1	716	2	718	0.00278552	0.00275103		1	212	1.10079e-06	212	2.20157e-06	212	1.03848e-08	3.71458e-10
		0.9454	718	1	717	2	719	0.00278164	0.00275103		1	213	1.2028e-06	213	2.4056e-06	213	1.12939e-08	3.71458e-10
		0.9445	719	1	718	2	720	0.00277778	0.00275103		1	214	1.31321e-06	214	2.62641e-06	214	1.2273e-08	3.71458e-10
		0.944	720	1	719	2	721	0.00277393	0.00275103		1	215	1.43261e-06	215	2.86523e-06	215	1.33266e-08	3.71458e-10
		0.9436	721	1	720	2	722	0.00277008	0.00275103		1	216	1.56165e-06	216	3.12331e-06	216	1.44597e-08	3.71458e-10
		0.9427	722	1	721	2	723	0.00276625	0.00275103		1	217	1.701e-06	217	3.402e-06	217	1.56774e-08	3.71458e-10
		0.9417	723	1	722	2	724	0.00276243	0.00275103		1	218	1.85137e-06	218	3.70275e-06	218	1.69851e-08	3.71458e-10
		0.9408	724	1	723	2	725	0.00275862	0.00275103		1	219	2.01353e-06	219	4.02705e-06	219	1.83884e-08	3.71458e-10
		0.9398	725	1	724	2	726	0.00275482	0.00275103		1	220	2.18826e-06	220	4.37651e-06	220	1.98932e-08	3.71458e-10
		0.9393	726	1	725	2	727	0.00275103	0.00275103		1	221	2.37641e-06	221	4.75282e-06	221	2.1506e-08	3.71458e-10
		0.9389	726	2	724	4	728	0.00549451	0.00517464		1	222	2.57888e-06	222	5.15776e-06	222	2.32332e-08	3.71458e-10
		0.9379	727	2	725	4	729	0.00548697	0.00517464		1	223	2.79661e-06	223	5.59321e-06	223	2.50817e-08	3.71458e-10
		0.9369	728	2	726	4	730	0.00547945	0.00517464		1	224	3.03059e-06	224	6.06117e-06	224	2.70588e-08	3.71458e-10
		0.9358	729	2	727	4	731	0.00547196	0.00517464		1	225	3.28186e-06	225	6.56372e-06	225	2.91721e-08	3.71458e-10
		0.9348	730	2	728	4	732	0.00546448	0.00517464		1	226	3.55154e-06	226	7.10308e-06	226	3.14296e-08	3.71458e-10
		0.9337	731	2	729	4	733	0.00545703	0.00517464		1	227	3.84078e-06	227	7.68156e-06	227	3.38395e-08	3.71458e-10
		0.9327	732	2	730	4	734	0.00544959	0.00517464		1	228	4.15081e-06	228	8.30162e-06	228	3.64106e-08	3.71458e-10
		0.9316	733	2	731	4	735	0.00544218	0.00517464		1	229	4.48291e-06	229	8.96582e-06	229	3.91521e-08	3.71458e-10
		0.9304	734	2	732	4	736	0.00543478	0.00517464		1	230	4.83844e-06	230	9.67687e-06	230	4.20734e-08	3.71458e-10
		0.9293	735	2	733	4	737	0.00542741	0.00517464		1	231	5.21881e-06	231	1.04376e-05	231	4.51845e-08	3.71458e-10
		0.9287	736	2	734	4	738	0.00542005	0.00517464		1	232	5.62552e-06	232	1.1251e-05	232	4.84959e-08	3.71458e-10
		0.9282	737	2	735	4	739	0.00541272	0.00517464		1	233	6.06014e-06	233	1.21203e-05	233	5.20183e-08	3.71458e-10
		0.927	738	2	736	4	740	0.00540541	0.00517464		1	234	6.5243e-06	234	1.30486e-05	234	5.57633e-08	3.71458e-10
		0.9258	739	2	737	4	741	0.00539811	0.00517464		1	235	7.01974e-06	235	1.40395e-05	235	5.97424e-08	3.71458e-10
		0.9246	740	2	738	4	742	0.00539084	0.00517464		1	236	7.54825e-06	236	1.50965e-05	236	6.39682e-08	3.71458e-10
		0.9234	741	2	739	4	743	0.00538358	0.00517464		1	237	8.11173e-06	237	1.62235e-05	237	6.84534e-08	3.71458e-10
		0.9222	742	2	740	4	744	0.00537634	0.00517464		1	238	8.71215e-06	238	1.74243e-05	238	7.32114e-08	3.71458e-10
		0.9215	743	2	741	4	745	0.00536913	0.00517464		1	239	9.3516e-06	239	1.87032e-05	239	7.82561e-08	3.71458e-10
		0.9209	744	2	742	4	746	0.00536193	0.00517464		1	240	1.00322e-05	240	2.00645e-05	240	8.3602e-08	3.71458e-10
		0.9196	745	2	743	4	747	0.00535475	0.00517464		1	241	1.07563e-05	241	2.15126e-05	241	8.92641e-08	3.71458e-10
		0.9183	746	2	744	4	748	0.00534759	0.00517464		1	242	1.15262e-05	242	2.30525e-05	242	9.52581e-08	3.71458e-10
		0.917	747	2	745	4	749	0.00534045	0.00517464		1	243	1.23444e-05	243	2.46889e-05	243	1.016e-07	3.71458e-10
		0.9157	748	2	746	4	750	0.00533333	0.00517464		1	244	1.32135e-05	244	2.6427e-05	244	1.08307e-07	3.71458e-10
		0.9143	749	2	747	4	751	0.00532623	0.00517464		1	245	1.41362e-05	245	2.82723e-05	245	1.15397e-07	3.71458e-10
		0.9136	750	2	748	4	752	0.00531915	0.00517464		1	246	1.51152e-05	246	3.02304e-05	246	1.22888e-07	3.71458e-10
		0.9129	751	2	749	4	753	0.00531208	0.00517464		1	247	1.61535e-05	247	3.23071e-05	247	1.30798e-07	3.71458e-10
		0.9115	752	2	750	4	754	0.00530504	0.00517464		1	248	1.72542e-05	248	3.45085e-05	248	1.39147e-07	3.71458e-10
		0.9101	753	2	751	4	755	0.00529801	0.00517464		1	249	1.84205e-05	249	3.6841e-05	249	1.47956e-07	3.71458e-10
		0.9087	754	2	752	4	756	0.00529101	0.00517464		1	250	1.96556e-05	250	3.93112e-05	250	1.57245e-07	3.71458e-10
		0.9072	755	2	753	4	757	0.00528402	0.00517464		1	251	2.0963e-05	251	4.1926e-05	251	1.67036e-07	3.71458e-10
		0.9065	756	2	754	4	758	0.00527704	0.00517464		1	252	2.23463e-05	252	4.46927e-05	252	1.77352e-07	3.71458e-10
		0.9057	757	2	755	4	759	0.00527009	0.00517464		1	253	2.38093e-05	253	4.76186e-05	253	1.88216e-07	3.71458e-10
		0.9042	758	2	756	4	760	0.00526316	0.00517464		1	254	2.53557e-05	254	5.07115e-05	254	1.99651e-07	3.71458e-10
		0.9027	759	2	757	4	761	0.00525624	0.00517464		1	255	2.69897e-05	255	5.39795e-05	255	2.11684e-07	3.71458e-10
		0.9011	760	2	758	4	762	0.00524934	0.00517464		1	256	2.87154e-05	256	5.74309e-05	256	2.24339e-07	3.71458e-10
		0.8996	761	2	759	4	763	0.00524246	0.00517464		1	257	3.05372e-05	257	6.10745e-05	257	2.37644e-07	3.71458e-10
		0.898	762	2	760	4	764	0.0052356	0.00517464		1	258	3.24596e-05	258	6.49193e-05	258	2.51625e-07	3.71458e-10
		0.8963	763	2	761	4	765	0.00522876	0.00517464		1	259	3.44873e-05	259	6.89746e-05	259	2.66311e-07	3.71458e-10
		0.8947	764	2	762	4	766	0.00522193	0.00517464		1	260	3.66251e-05	260	7.32502e-05	260	2.81732e-07	3.71458e-10
		0.8938	765	2	763	4	767	0.00521512	0.00517464		1	261	3.88781e-05	261	7.77561e-05	261	2.97916e-07	3.71458e-10
		0.893	766	2	764	4	768	0.00520833	0.00517464		1	262	4.12514e-05	262	8.25029e-05	262	3.14896e-07	3.71458e-10
		0.8913	767	2	765	4	769	0.00520156	0.00517464		1	263	4.37506e-05	263	8.75012e-05	263	3.32704e-07	3.71458e-10
		0.8896	768	2	766	4	770	0.00519481	0.00517464		1	264	4.63812e-05	264	9.27623e-05	264	3.51373e-07	3.71458e-10
		0.8878	769	2	767	4	771	0.00518807	0.00517464		1	265	4.9149e-05	265	9.82979e-05	265	3.70936e-07	3.71458e-10
		0.8861	770	2	768	4	772	0.00518135	0.00517464		1	266	5.206e-05	266	0.00010412	266	3.91428e-07	3.71458e-10
		0.8843	771	2	769	4	773	0.00517464	0.00517464		1	267	5.51204e-05	267	0.000110241	267	4.12887e-07	3.71458e-10
		0.8825	771	3	768	6	774	0.00775194	0.00774194		1	268	5.83367e-05	268	0.000116673	268	4.35348e-07	3.71458e-10
		0.8806	772	3	769	6	775	0.00774194	0.00774194		1	269	6.17155e-05	269	0.000123431	269	4.58851e-07	3.71458e-10
		0.8787	772	4	768	8	776	0.0103093	0.0101781		1	270	6.52637e-05	270	0.000130527	270	4.83435e-07	3.71458e-10
		0.8768	773	4	769	8	777	0.010296	0.0101781		1	271	6.89883e-05	271	0.000137977	271	5.09139e-07	3.71458e-10
		0.8749	774	4	770	8	778	0.0102828	0.0101781		1	272	7.28968e-05	272	0.000145794	272	5.36006e-07	3.71458e-10
		0.873	775	4	771	8	779	0.0102696	0.0101781		1	273	7.69966e-05	273	0.000153993	273	5.64078e-07	3.71458e-10
		0.871	776	4	772	8	780	0.0102564	0.0101781		1	274	8.12957e-05	274	0.000162591	274	5.93399e-07	3.71458e-10
		0.869	777	4	773	8	781	0.0102433	0.0101781		1	275	8.5802e-05	275	0.000171604	275	6.24014e-07	3.71458e-10
		0.8669	778	4	774	8	782	0.0102302	0.0101781		1	276	9.05239e-05	276	0.000181048	276	6.5597e-07	3.71458e-10
		0.8649	779	4	775	8	783	0.0102171	0.0101781		1	277	9.547e-05	277	0.00019094	277	6.89314e-07	3.71458e-10
		0.8617	781	4	777	8	785	0.0101911	0.0101781		1	278	0.000100649	278	0.000201298	278	7.24094e-07	3.71458e-10
		0.8596	782	4	778	8	786	0.0101781	0.0101781		1	279	0.00010607	279	0.000212141	279	7.60361e-07	3.71458e-10
		0.8585	782	5	777	10	787	0.0127065	0.0121359		1	280	0.000111743	280	0.000223486	280	7.98166e-07	3.71458e-10
		0.8564	783	5	778	10	788	0.0126904	0.0121359		1	281	0.000117677	281	0.000235355	281	8.37561e-07	3.71458e-10
		0.8542	784	5	779	10	789	0.0126743	0.0121359		1	282	0.000123883	282	0.000247765	282	8.78601e-07	3.71458e-10
		0.8519	785	5	780	10	790	0.0126582	0.0121359		1	283	0.00013037	283	0.000260739	283	9.2134e-07	3.71458e-10
		0.8497	786	5	781	10	791	0.0126422	0.0121359		1	284	0.000137149	284	0.000274297	284	9.65835e-07	3.71458e-10
		0.8474	787	5	782	10	792	0.0126263	0.0121359		1	285	0.00014423	285	0.000288461	285	1.01214e-06	3.71458e-10
		0.8451	788	5	783	10	793	0.0126103	0.0121359		1	286	0.000151627	286	0.000303253	286	1.06033e-06	3.71458e-10
		0.8427	789	5	784	10	794	0.0125945	0.0121359		1	287	0.000159348	287	0.000318697	287	1.11044e-06	3.71458e-10
		0.8416	790	5	785	10	795	0.0125786	0.0121359		1	288	0.000167408	288	0.000334815	288	1.16255e-06	3.71458e-10
		0.8404	791	5	786	10	796	0.0125628	0.0121359		1	289	0.000175817	289	0.000351633	289	1.21672e-06	3.71458e-10
		0.838	792	5	787	10	797	0.0125471	0.0121359		1	290	0.000184588	290	0.000369176	290	1.27302e-06	3.71458e-10
		0.8368	793	5	788	10	798	0.0125313	0.0121359		1	291	0.000193734	291	0.000387468	291	1.33151e-06	3.71458e-10
		0.8355	794	5	789	10	799	0.0125156	0.0121359		1	292	0.000203269	292	0.000406538	292	1.39225e-06	3.71458e-10
		0.8343	795	5	790	10	800	0.0125	0.0121359		1	293	0.000213205	293	0.000426411	293	1.45533e-06	3.71458e-10
		0.8331	796	5	791	10	801	0.0124844	0.0121359		1	294	0.000223557	294	0.000447115	294	1.5208e-06	3.71458e-10
		0.8306	797	5	792	10	802	0.0124688	0.0121359		1	295	0.00023434	295	0.000468679	295	1.58874e-06	3.71458e-10
		0.8281	798	5	793	10	803	0.0124533	0.0121359		1	296	0.000245567	296	0.000491133	296	1.65923e-06	3.71458e-10
		0.8229	799	5	794	10	804	0.0124378	0.0121359		1	297	0.000257253	296.999	0.000514507	297	1.73235e-06	3.71458e-10
		0.8203	800	5	795	10	805	0.0124224	0.0121359		1	298	0.000269415	297.999	0.000538831	298	1.80816e-06	3.71458e-10
		0.8177	801	5	796	10	806	0.0124069	0.0121359		1	299	0.000282068	298.999	0.000564136	299	1.88674e-06	3.71458e-10
		0.815	802	5	797	10	807	0.0123916	0.0121359		1	300	0.000295228	299.999	0.000590457	300	1.96819e-06	3.71458e-10
		0.8123	803	5	798	10	808	0.0123762	0.0121359		1	301	0.000308912	300.999	0.000617825	301	2.05257e-06	3.71458e-10
		0.811	804	5	799	10	809	0.0123609	0.0121359		1	302	0.000323137	301.999	0.000646275	302	2.13998e-06	3.71458e-10
		0.8096	805	5	800	10	810	0.0123457	0.0121359		1	303	0.000337921	302.999	0.000675841	303	2.2305e-06	3.71458e-10
		0.8054	807	5	802	10	812	0.0123153	0.0121359		1	304	0.00035328	303.999	0.00070656	304	2.32421e-06	3.71458e-10
		0.8026	808	5	803	10	813	0.0123001	0.0121359		1	305	0.000369234	304.999	0.000738469	305	2.42121e-06	3.71458e-10
		0.8012	809	5	804	10	814	0.012285	0.0121359		1	306	0.000385802	305.999	0.000771604	306	2.52158e-06	3.71458e-10
		0.7984	810	5	805	10	815	0.0122699	0.0121359		1	307	0.000403002	306.999	0.000806003	307	2.62542e-06	3.71458e-10
		0.794	811	5	806	10	816	0.0122549	0.0121359		1	308	0.000420854	307.999	0.000841708	308	2.73282e-06	3.71458e-10
		0.7897	812	5	807	10	817	0.0122399	0.0121359		1	309	0.000439378	308.999	0.000878756	309	2.84387e-06	3.71458e-10
		0.7867	813	5	808	10	818	0.0122249	0.0121359		1	310	0.000458595	309.999	0.00091719	310	2.95868e-06	3.71458e-10
		0.7837	814	5	809	10	819	0.01221	0.0121359		0.9996	311	0.000478526	310.999	0.000957052	311	3.07734e-06	0.000230168
		0.7807	815	5	810	10	820	0.0121951	0.0121359		0.9996	312	0.000499193	311.999	0.000998385	312	3.19995e-06	0.000230168
		0.7776	816	5	811	10	821	0.0121803	0.0121359		0.9996	312.999	0.000520616	312.999	0.00104123	313	3.32662e-06	0.000230168
		0.7745	817	5	812	10	822	0.0121655	0.0121359		0.9996	313.999	0.00054282	313.999	0.00108564	314	3.45745e-06	0.000230168
		0.7717	819	5	814	10	824	0.0121359	0.0121359		0.9996	314.999	0.000565826	314.999	0.00113165	315	3.59254e-06	0.000230168
		0.7714	819	6	813	12	825	0.0145455	0.0145455		0.9996	315.999	0.000589658	315.999	0.00117932	316	3.73201e-06	0.000230168
		0.7683	819	7	812	14	826	0.0169492	0.0165485		0.9996	316.999	0.000614341	316.999	0.00122868	317	3.87597e-06	0.000230168
		0.7635	821	7	814	14	828	0.0169082	0.0165485		0.9996	317.999	0.000639898	317.999	0.0012798	318	4.02452e-06	0.000230168
		0.7587	822	7	815	14	829	0.0168878	0.0165485		0.9996	318.999	0.000666355	318.999	0.00133271	319	4.17778e-06	0.000230168
		0.757	825	7	818	14	832	0.0168269	0.0165485		0.9996	319.999	0.000693737	319.999	0.00138747	320	4.33586e-06	0.000230168
		0.7554	826	7	819	14	833	0.0168067	0.0165485		0.9996	320.999	0.000722071	320.999	0.00144414	321	4.49888e-06	0.000230168
		0.7521	827	7	820	14	834	0.0167866	0.0165485		0.9996	321.999	0.000751382	321.998	0.00150276	322	4.66697e-06	0.000230168
		0.7505	829	7	822	14	836	0.0167464	0.0165485		0.9996	322.999	0.000781699	322.998	0.0015634	323	4.84024e-06	0.000230168
		0.7471	831	7	824	14	838	0.0167064	0.0165485		0.9996	323.999	0.000813048	323.998	0.0016261	324	5.01881e-06	0.000230168
		0.7421	832	7	825	14	839	0.0166865	0.0165485		0.9996	324.999	0.000845458	324.998	0.00169092	325	5.20282e-06	0.000230168
		0.7414	833	7	826	14	840	0.0166667	0.0165485		0.9996	325.999	0.000878958	325.998	0.00175792	326	5.39238e-06	0.000230168
		0.7404	834	7	827	14	841	0.0166468	0.0165485		0.9996	326.999	0.000913577	326.998	0.00182715	327	5.58763e-06	0.000230168
		0.7387	835	7	828	14	842	0.0166271	0.0165485		0.9996	327.999	0.000949345	327.998	0.00189869	328	5.78869e-06	0.000230168
		0.737	836	7	829	14	843	0.0166074	0.0165485		0.9996	328.999	0.000986293	328.998	0.00197259	329	5.9957e-06	0.000230168
		0.7353	837	7	830	14	844	0.0165877	0.0165485		0.9996	329.999	0.00102445	329.998	0.0020489	330	6.2088e-06	0.000230168
		0.7318	838	7	831	14	845	0.016568	0.0165485		0.9996	330.999	0.00106385	330.998	0.0021277	331	6.42811e-06	0.000230168
		0.7286	839	7	832	14	846	0.0165485	0.0165485		0.9996	331.999	0.00110453	331.998	0.00220906	332	6.65378e-06	0.000230168
		0.7283	839	8	831	16	847	0.0188902	0.0184971		0.9996	332.999	0.00114651	332.998	0.00229302	333	6.88596e-06	0.000230168
		0.7248	840	8	832	16	848	0.0188679	0.0184971		0.9996	333.999	0.00118984	333.998	0.00237967	334	7.12477e-06	0.000230168
		0.722	842	8	834	16	850	0.0188235	0.0184971		0.9996	334.999	0.00123454	334.998	0.00246907	335	7.37037e-06	0.000230168
		0.7213	843	8	835	16	851	0.0188014	0.0184971		0.9996	335.999	0.00128065	335.997	0.00256129	336	7.6229e-06	0.000230168
		0.7195	844	8	836	16	852	0.0187793	0.0184971		0.9996	336.999	0.0013282	336.997	0.00265641	337	7.88251e-06	0.000230168
		0.7154	845	8	837	16	853	0.0187573	0.0184971		0.9996	337.999	0.00137724	337.997	0.00275448	338	8.14935e-06	0.000230168
		0.7142	846	8	838	16	854	0.0187354	0.0184971		0.9996	338.999	0.0014278	338.997	0.00285559	339	8.42358e-06	0.000230168
		0.707	847	8	839	16	855	0.0187135	0.0184971		0.9996	339.999	0.00147991	339.997	0.00295982	340	8.70534e-06	0.000230168
		0.7052	848	8	840	16	856	0.0186916	0.0184971		0.9996	340.998	0.00153361	340.997	0.00306723	341	8.9948e-06	0.000230168
		0.7033	849	8	841	16	857	0.0186698	0.0184971		0.9996	341.998	0.00158895	341.997	0.0031779	342	9.29211e-06	0.000230168
		0.7019	850	8	842	16	858	0.018648	0.0184971		0.9996	342.998	0.00164596	342.997	0.00329192	343	9.59743e-06	0.000230168
		0.6997	851	8	843	16	859	0.0186263	0.0184971		0.9996	343.998	0.00170468	343.997	0.00340936	344	9.91093e-06	0.000230168
		0.696	852	8	844	16	860	0.0186047	0.0184971		0.9996	344.998	0.00176515	344.996	0.0035303	345	1.02328e-05	0.000230168
		0.695	853	8	845	16	861	0.018583	0.0184971		0.9996	345.998	0.00182742	345.996	0.00365484	346	1.05631e-05	0.000230168
		0.6923	854	8	846	16	862	0.0185615	0.0184971		0.9996	346.998	0.00189152	346.996	0.00378304	347	1.09021e-05	0.000230168
		0.6881	855	8	847	16	863	0.01854	0.0184971		0.9996	347.998	0.0019575	347.996	0.003915	348	1.125e-05	0.000230168
		0.6848	856	8	848	16	864	0.0185185	0.0184971		0.9996	348.998	0.0020254	348.996	0.0040508	349	1.16069e-05	0.000230168
		0.6811	857	8	849	16	865	0.0184971	0.0184971		0.9996	349.998	0.00209527	349.996	0.00419053	350	1.19729e-05	0.000230168
		0.681	857	9	848	18	866	0.0207852	0.0206659		0.9996	350.998	0.00216714	350.996	0.00433429	351	1.23484e-05	0.000230168
		0.6772	858	9	849	18	867	0.0207612	0.0206659		0.9996	351.998	0.00224108	351.996	0.00448215	352	1.27334e-05	0.000230168
		0.674	859	9	850	18	868	0.0207373	0.0206659		0.9996	352.998	0.00231711	352.995	0.00463422	353	1.31281e-05	0.000230168
		0.6734	860	9	851	18	869	0.0207135	0.0206659		0.9996	353.998	0.00239529	353.995	0.00479059	354	1.35327e-05	0.000230168
		0.6668	861	9	852	18	870	0.0206897	0.0206659		0.9996	354.998	0.00247568	354.995	0.00495135	355	1.39475e-05	0.000230168
		0.6657	862	9	853	18	871	0.0206659	0.0206659		0.9996	355.997	0.0025583	355.995	0.0051166	356	1.43725e-05	0.000230168
		0.6618	862	10	852	20	872	0.0229358	0.0225734		0.9996	356.997	0.00264322	356.995	0.00528645	357	1.4808e-05	0.000230168
		0.6596	863	10	853	20	873	0.0229095	0.0225734		0.9996	357.997	0.00273049	357.995	0.00546098	358	1.52541e-05	0.000230168
		0.658	864	10	854	20	874	0.0228833	0.0225734		0.9996	358.997	0.00282015	358.994	0.0056403	359	1.57111e-05	0.000230168
		0.6541	865	10	855	20	875	0.0228571	0.0225734		0.9996	359.997	0.00291226	359.994	0.00582451	360	1.61792e-05	0.000230168
		0.6501	866	10	856	20	876	0.0228311	0.0225734		0.9996	360.997	0.00300686	360.994	0.00601372	361	1.66585e-05	0.000230168
		0.6462	867	10	857	20	877	0.022805	0.0225734		0.9996	361.997	0.00310402	361.994	0.00620804	362	1.71493e-05	0.000230168
		0.6442	868	10	858	20	878	0.022779	0.0225734		0.9996	362.997	0.00320378	362.994	0.00640756	363	1.76517e-05	0.000230168
		0.6423	869	10	859	20	879	0.0227531	0.0225734		0.9996	363.997	0.0033062	363.993	0.0066124	364	1.81659e-05	0.000230168
		0.6403	870	10	860	20	880	0.0227273	0.0225734		0.9996	364.997	0.00341134	364.993	0.00682268	365	1.86923e-05	0.000230168
		0.6383	871	10	861	20	881	0.0227015	0.0225734		0.9996	365.996	0.00351925	365.993	0.0070385	366	1.92309e-05	0.000230168
		0.6343	872	10	862	20	882	0.0226757	0.0225734		0.9996	366.996	0.00362998	366.993	0.00725997	367	1.97819e-05	0.000230168
		0.6303	873	10	863	20	883	0.0226501	0.0225734		0.9996	367.996	0.00374361	367.993	0.00748721	368	2.03457e-05	0.000230168
		0.6223	874	10	864	20	884	0.0226244	0.0225734		0.9996	368.996	0.00386017	368.992	0.00772034	369	2.09223e-05	0.000230168
		0.6203	875	10	865	20	885	0.0225989	0.0225734		0.9996	369.996	0.00397974	369.992	0.00795948	370	2.15121e-05	0.000230168
		0.6183	876	10	866	20	886	0.0225734	0.0225734		0.9996	370.996	0.00410237	370.992	0.00820475	371	2.21152e-05	0.000230168
		0.6062	876	11	865	22	887	0.0248027	0.0247469		0.9996	371.996	0.00422813	371.992	0.00845626	372	2.27319e-05	0.000230168
		0.5981	877	11	866	22	888	0.0247748	0.0247469		0.9996	372.996	0.00435707	372.991	0.00871415	373	2.33623e-05	0.000230168
		0.594	878	11	867	22	889	0.0247469	0.0247469		0.9996	373.996	0.00448927	373.991	0.00897853	374	2.40068e-05	0.000230168
		0.5899	878	12	866	24	890	0.0269663	0.0262582		0.9996	374.995	0.00462477	374.991	0.00924954	375	2.46654e-05	0.000230168
		0.5859	879	12	867	24	891	0.026936	0.0262582		0.9996	375.995	0.00476365	375.99	0.0095273	376	2.53386e-05	0.000230168
		0.5818	880	12	868	24	892	0.0269058	0.0262582		0.9996	376.995	0.00490597	376.99	0.00981194	377	2.60264e-05	0.000230168
		0.5695	881	12	869	24	893	0.0268757	0.0262582		0.9996	377.995	0.0050518	377.99	0.0101036	378	2.67291e-05	0.000230168
		0.5654	882	12	870	24	894	0.0268456	0.0262582		0.9996	378.995	0.0052012	378.99	0.0104024	379	2.7447e-05	0.000230168
		0.5614	883	12	871	24	895	0.0268156	0.0262582		0.9996	379.995	0.00535424	379.989	0.0107085	380	2.81802e-05	0.000230168
		0.5593	884	12	872	24	896	0.0267857	0.0262582		0.9996	380.994	0.00551099	380.989	0.011022	381	2.89291e-05	0.000230168
		0.5573	885	12	873	24	897	0.0267559	0.0262582		0.9996	381.994	0.00567152	381.989	0.011343	382	2.96938e-05	0.000230168
		0.5532	886	12	874	24	898	0.0267261	0.0262582		0.9996	382.994	0.0058359	382.988	0.0116718	383	3.04747e-05	0.000230168
		0.545	887	12	875	24	899	0.0266963	0.0262582		0.9996	383.994	0.0060042	383.988	0.0120084	384	3.12719e-05	0.000230168
		0.5409	888	12	876	24	900	0.0266667	0.0262582		0.9996	384.994	0.00617649	384.988	0.012353	385	3.20857e-05	0.000230168
		0.5308	889	12	877	24	901	0.0266371	0.0262582		0.9996	385.994	0.00635285	385.987	0.0127057	386	3.29163e-05	0.000230168
		0.5287	890	12	878	24	902	0.0266075	0.0262582		0.9996	386.993	0.00653335	386.987	0.0130667	387	3.37641e-05	0.000230168
		0.5247	891	12	879	24	903	0.0265781	0.0262582		0.9996	387.993	0.00671805	387.987	0.0134361	388	3.46291e-05	0.000230168
		0.5105	892	12	880	24	904	0.0265487	0.0262582		0.9996	388.993	0.00690705	388.986	0.0138141	389	3.55118e-05	0.000230168
		0.4925	893	12	881	24	905	0.0265193	0.0262582		0.9996	389.993	0.00710041	389.986	0.0142008	390	3.64124e-05	0.000230168
		0.4748	894	12	882	24	906	0.0264901	0.0262582		0.9996	390.993	0.00729821	390.985	0.0145964	391	3.7331e-05	0.000230168
		0.4706	895	12	883	24	907	0.0264609	0.0262582		0.9996	391.992	0.00750054	391.985	0.0150011	392	3.8268e-05	0.000230168
		0.4659	896	12	884	24	908	0.0264317	0.0262582		0.9996	392.992	0.00770746	392.985	0.0154149	393	3.92237e-05	0.000230168
		0.4636	897	12	885	24	909	0.0264026	0.0262582		0.9996	393.992	0.00791906	393.984	0.0158381	394	4.01983e-05	0.000230168
		0.4612	899	12	887	24	911	0.0263447	0.0262582		0.9996	394.992	0.00813542	394.984	0.0162708	395	4.1192e-05	0.000230168
		0.4573	900	12	888	24	912	0.0263158	0.0262582		0.9996	395.992	0.00835662	395.983	0.0167132	396	4.22052e-05	0.000230168
		0.4566	901	12	889	24	913	0.026287	0.0262582		0.9996	396.991	0.00858275	396.983	0.0171655	397	4.3238e-05	0.000230168
		0.4554	902	12	890	24	914	0.0262582	0.0262582		0.9996	397.991	0.00881388	397.982	0.0176278	398	4.42909e-05	0.000230168
		0.4535	902	13	889	26	915	0.0284153	0.0284153		0.9996	398.991	0.00905011	398.982	0.0181002	399	4.5364e-05	0.000230168
		0.4519	902	14	888	28	916	0.0305677	0.0305677		0.9996	399.991	0.00929152	399.981	0.018583	400	4.64576e-05	0.000230168
		0.4478	902	15	887	30	917	0.0327154	0.0325733		0.9996	400.99	0.00953819	400.981	0.0190764	401	4.7572e-05	0.000230168
		0.4473	903	15	888	30	918	0.0326797	0.0325733		0.9996	401.99	0.00979021	401.98	0.0195804	402	4.87075e-05	0.000230168
		0.4427	904	15	889	30	919	0.0326442	0.0325733		0.9996	402.99	0.0100477	402.98	0.0200953	403	4.98644e-05	0.000230168
		0.4381	905	15	890	30	920	0.0326087	0.0325733		0.9996	403.99	0.0103107	403.979	0.0206213	404	5.10429e-05	0.000230168
		0.4365	906	15	891	30	921	0.0325733	0.0325733		0.9996	404.989	0.0105793	404.979	0.0211586	405	5.22433e-05	0.000230168
		0.431	906	16	890	32	922	0.0347072	0.0344086		0.9996	405.989	0.0108536	405.978	0.0217072	406	5.3466e-05	0.000230168
		0.4273	907	16	891	32	923	0.0346696	0.0344086		0.9996	406.989	0.0111337	406.978	0.0222675	407	5.47112e-05	0.000230168
		0.4254	909	16	893	32	925	0.0345946	0.0344086		0.9996	407.989	0.0114198	407.977	0.0228395	408	5.59792e-05	0.000230168
		0.4181	910	16	894	32	926	0.0345572	0.0344086		0.9996	408.988	0.0117118	408.977	0.0234235	409	5.72703e-05	0.000230168
		0.4127	911	16	895	32	927	0.03452	0.0344086		0.9996	409.988	0.0120099	409.976	0.0240197	410	5.85847e-05	0.000230168
		0.4109	912	16	896	32	928	0.0344828	0.0344086		0.9996	410.988	0.0123142	410.975	0.0246283	411	5.99229e-05	0.000230168
		0.4092	913	16	897	32	929	0.0344456	0.0344086		0.9996	411.987	0.0126247	411.975	0.0252494	412	6.1285e-05	0.000230168
		0.4056	914	16	898	32	930	0.0344086	0.0344086		0.9996	412.987	0.0129417	412.974	0.0258833	413	6.26714e-05	0.000230168
		0.4021	914	17	897	34	931	0.0365199	0.0363636		0.9996	413.987	0.0132651	413.973	0.0265301	414	6.40825e-05	0.000230168
		0.3951	915	17	898	34	932	0.0364807	0.0363636		0.9996	414.986	0.0135951	414.973	0.0271901	415	6.55184e-05	0.000230168
		0.3882	916	17	899	34	933	0.0364416	0.0363636		0.9996	415.986	0.0139317	415.972	0.0278635	416	6.69795e-05	0.000230168
		0.3848	917	17	900	34	934	0.0364026	0.0363636		0.9996	416.986	0.0142752	416.971	0.0285504	417	6.84661e-05	0.000230168
		0.3814	918	17	901	34	935	0.0363636	0.0363636		0.9996	417.985	0.0146255	417.971	0.029251	418	6.99786e-05	0.000230168
		0.3781	918	18	900	36	936	0.0384615	0.0382979		0.9996	418.985	0.0149828	418.97	0.0299657	419	7.15171e-05	0.000230168
		0.3748	919	18	901	36	937	0.0384205	0.0382979		0.9996	419.985	0.0153473	419.969	0.0306945	420	7.30821e-05	0.000230168
		0.3586	920	18	902	36	938	0.0383795	0.0382979		0.9996	420.984	0.0157189	420.969	0.0314377	421	7.46739e-05	0.000230168
		0.357	921	18	903	36	939	0.0383387	0.0382979		0.9996	421.984	0.0160978	421.968	0.0321956	422	7.62928e-05	0.000230168
		0.3476	922	18	904	36	940	0.0382979	0.0382979		0.9996	422.984	0.0164841	422.967	0.0329682	423	7.79391e-05	0.000230168
		0.3461	922	19	903	38	941	0.0403826	0.0402969		0.9996	423.983	0.016878	423.966	0.0337559	424	7.96131e-05	0.000230168
		0.3446	923	19	904	38	942	0.0403397	0.0402969		0.9996	424.983	0.0172795	424.965	0.0345589	425	8.13151e-05	0.000230168
		0.337	924	19	905	38	943	0.0402969	0.0402969		0.9996	425.982	0.0176887	425.965	0.0353774	426	8.30455e-05	0.000230168
		0.3341	924	20	904	40	944	0.0423729	0.042061		0.9988	426.982	0.0181058	426.964	0.0362116	427	8.48046e-05	0.00083418
		0.3311	925	20	905	40	945	0.042328	0.042061		0.9987	427.981	0.0185309	427.963	0.0370617	428	8.65928e-05	0.000950679
		0.3282	926	20	906	40	946	0.0422833	0.042061		0.9987	428.981	0.018964	428.962	0.037928	429	8.84103e-05	0.000950679
		0.3239	927	20	907	40	947	0.0422386	0.042061		0.9987	429.981	0.0194054	429.961	0.0388107	430	9.02575e-05	0.000950679
		0.3225	928	20	908	40	948	0.0421941	0.042061		0.9987	430.98	0.019855	430.96	0.0397101	431	9.21348e-05	0.000950679
		0.3197	929	20	909	40	949	0.0421496	0.042061		0.9987	431.98	0.0203132	431.959	0.0406263	432	9.40424e-05	0.000950679
		0.3155	930	20	910	40	950	0.0421053	0.042061		0.9987	432.979	0.0207798	432.958	0.0415596	433	9.59807e-05	0.000950679
		0.3114	931	20	911	40	951	0.042061	0.042061		0.9987	433.979	0.0212552	433.957	0.0425103	434	9.79501e-05	0.000950679
		0.3007	931	21	910	42	952	0.0441176	0.0433437		0.9987	434.978	0.0217393	434.957	0.0434786	435	9.99508e-05	0.000950679
		0.2981	932	21	911	42	953	0.0440714	0.0433437		0.9987	435.978	0.0222324	435.956	0.0444647	436	0.000101983	0.000950679
		0.2968	933	21	912	42	954	0.0440252	0.0433437		0.9987	436.977	0.0227345	436.955	0.045469	437	0.000104048	0.000950679
		0.2955	934	21	913	42	955	0.0439791	0.0433437		0.9987	437.977	0.0232458	437.954	0.0464915	438	0.000106145	0.000950679
		0.293	935	21	914	42	956	0.0439331	0.0433437		0.9987	438.976	0.0237663	438.952	0.0475326	439	0.000108275	0.000950679
		0.2807	936	21	915	42	957	0.0438871	0.0433437		0.9987	439.976	0.0242963	439.951	0.0485926	440	0.000110438	0.000950679
		0.2795	937	21	916	42	958	0.0438413	0.0433437		0.9985	440.975	0.0248358	440.95	0.0496717	441	0.000112634	0.00109842
		0.2783	938	21	917	42	959	0.0437956	0.0433437		0.9985	441.975	0.0253851	441.949	0.0507701	442	0.000114865	0.00109842
		0.2759	939	21	918	42	960	0.04375	0.0433437		0.9985	442.974	0.0259441	442.948	0.0518882	443	0.000117129	0.00109842
		0.2713	940	21	919	42	961	0.0437045	0.0433437		0.9984	443.973	0.026513	443.947	0.0530261	444	0.000119428	0.00117847
		0.2679	941	21	920	42	962	0.043659	0.0433437		0.9984	444.973	0.0270921	444.946	0.0541842	445	0.000121762	0.00117847
		0.2624	942	21	921	42	963	0.0436137	0.0433437		0.9984	445.972	0.0276813	445.945	0.0553626	446	0.000124131	0.00117847
		0.2602	943	21	922	42	964	0.0435685	0.0433437		0.9984	446.972	0.0282809	446.943	0.0565618	447	0.000126536	0.00117847
		0.2418	944	21	923	42	965	0.0435233	0.0433437		0.9984	447.971	0.028891	447.942	0.0577819	448	0.000128978	0.00117847
		0.2399	945	21	924	42	966	0.0434783	0.0433437		0.9983	448.97	0.0295116	448.941	0.0590233	449	0.000131455	0.00125206
		0.239	946	21	925	42	967	0.0434333	0.0433437		0.9983	449.97	0.0301431	449.94	0.0602861	450	0.000133969	0.00125206
		0.2325	947	21	926	42	968	0.0433884	0.0433437		0.9982	450.969	0.0307854	450.938	0.0615708	451	0.000136521	0.00131784
		0.2297	948	21	927	42	969	0.0433437	0.0433437		0.9982	451.969	0.0314387	451.937	0.0628775	452	0.000139109	0.00131784
		0.2271	948	22	926	44	970	0.0453608	0.0453141		0.9982	452.968	0.0321033	452.936	0.0642065	453	0.000141736	0.00131784
		0.2262	949	22	927	44	971	0.0453141	0.0453141		0.9982	453.967	0.0327791	453.934	0.0655582	454	0.000144401	0.00131784
		0.217	949	23	926	46	972	0.0473251	0.0471795		0.9981	454.967	0.0334664	454.933	0.0669329	455	0.000147105	0.00139784
		0.2106	950	23	927	46	973	0.0472765	0.0471795		0.9981	455.966	0.0341654	455.932	0.0683307	456	0.000149848	0.00139784
		0.1988	951	23	928	46	974	0.0472279	0.0471795		0.9981	456.965	0.034876	456.93	0.0697521	457	0.00015263	0.00139784
		0.1975	952	23	929	46	975	0.0471795	0.0471795		0.998	457.964	0.0355986	457.929	0.0711973	458	0.000155453	0.00150601
		0.1869	952	24	928	48	976	0.0491803	0.0488301		0.998	458.964	0.0363333	458.927	0.0726666	459	0.000158315	0.00150601
		0.1839	953	24	929	48	977	0.04913	0.0488301		0.998	459.963	0.0370801	459.926	0.0741603	460	0.000161218	0.00150601
		0.1809	954	24	930	48	978	0.0490798	0.0488301		0.998	460.962	0.0378393	460.924	0.0756787	461	0.000164162	0.00150601
		0.1797	955	24	931	48	979	0.0490296	0.0488301		0.998	461.961	0.0386111	461.923	0.0772221	462	0.000167147	0.00150601
		0.1785	956	24	932	48	980	0.0489796	0.0488301		0.998	462.961	0.0393955	462.921	0.0787909	463	0.000170175	0.00150601
		0.1752	957	24	933	48	981	0.0489297	0.0488301		0.9979	463.96	0.0401927	463.92	0.0803853	464	0.000173244	0.00162038
		0.1741	958	24	934	48	982	0.0488798	0.0488301		0.9979	464.959	0.0410029	464.918	0.0820057	465	0.000176356	0.00162038
		0.1698	959	24	935	48	983	0.0488301	0.0488301		0.9979	465.958	0.0418262	465.916	0.0836524	466	0.000179512	0.00162038
		0.1677	959	25	934	50	984	0.050813	0.050813		0.9978	466.957	0.0426628	466.915	0.0853257	467	0.00018271	0.00168668
		0.1609	959	26	933	52	985	0.0527919	0.0523139		0.9978	467.956	0.0435129	467.913	0.0870259	468	0.000185953	0.00168668
		0.1591	960	26	934	52	986	0.0527383	0.0523139		0.9977	468.956	0.0443767	468.911	0.0887533	469	0.00018924	0.00174119
		0.1484	961	26	935	52	987	0.0526849	0.0523139		0.9977	469.955	0.0452542	469.909	0.0905084	470	0.000192571	0.00174119
		0.1472	962	26	936	52	988	0.0526316	0.0523139		0.9976	470.954	0.0461457	470.908	0.0922913	471	0.000195948	0.00181117
		0.1456	963	26	937	52	989	0.0525784	0.0523139		0.9976	471.953	0.0470512	471.906	0.0941025	472	0.00019937	0.00181117
		0.1438	964	26	938	52	990	0.0525253	0.0523139		0.9976	472.952	0.0479711	472.904	0.0959423	473	0.000202838	0.00181117
		0.1412	965	26	939	52	991	0.0524723	0.0523139		0.9975	473.951	0.0489055	473.902	0.097811	474	0.000206352	0.00189794
		0.1401	966	26	940	52	992	0.0524194	0.0523139		0.9975	474.95	0.0498545	474.9	0.0997089	475	0.000209913	0.00189794
		0.1334	967	26	941	52	993	0.0523666	0.0523139		0.9975	475.949	0.0508182	475.898	0.101636	476	0.000213522	0.00189794
		0.1324	968	26	942	52	994	0.0523139	0.0523139		0.9974	476.948	0.051797	476.896	0.103594	477	0.000217178	0.00200311
		0.1312	968	27	941	54	995	0.0542714	0.0542169		0.9974	477.947	0.0527909	477.894	0.105582	478	0.000220883	0.00200311
		0.1233	969	27	942	54	996	0.0542169	0.0542169		0.9974	478.946	0.0538002	478.892	0.1076	479	0.000224635	0.00200311
		0.1225	969	28	941	56	997	0.0561685	0.0560561		0.9974	479.945	0.0548249	479.89	0.10965	480	0.000228437	0.00200311
		0.1203	970	28	942	56	998	0.0561122	0.0560561		0.9973	480.944	0.0558654	480.888	0.111731	481	0.000232288	0.00209672
		0.1198	971	28	943	56	999	0.0560561	0.0560561		0.9973	481.943	0.0569217	481.886	0.113843	482	0.00023619	0.00209672
		0.1188	971	29	942	58	1000	0.058	0.0579421		0.9972	482.942	0.0579941	482.884	0.115988	483	0.000240141	0.00216094
		0.1182	972	29	943	58	1001	0.0579421	0.0579421		0.9972	483.941	0.0590827	483.882	0.118165	484	0.000244143	0.00216094
		0.1177	972	30	942	60	1002	0.0598802	0.0598802		0.9971	484.94	0.0601878	484.88	0.120376	485	0.000248197	0.00221009
		0.1172	972	31	941	62	1003	0.0618146	0.0616302		0.997	485.939	0.0613094	485.877	0.122619	486	0.000252302	0.00227693
		0.1165	973	31	942	62	1004	0.061753	0.0616302		0.997	486.938	0.0624479	486.875	0.124896	487	0.00025646	0.00227693
		0.1162	974	31	943	62	1005	0.0616915	0.0616302		0.997	487.936	0.0636034	487.873	0.127207	488	0.00026067	0.00227693
		0.1155	975	31	944	62	1006	0.0616302	0.0616302		0.9969	488.935	0.064776	488.87	0.129552	489	0.000264933	0.00243295
		0.1148	975	32	943	64	1007	0.0635551	0.0633663		0.9969	489.934	0.0659661	489.868	0.131932	490	0.000269249	0.00243295
		0.1124	976	32	944	64	1008	0.0634921	0.0633663		0.9969	490.933	0.0671737	490.866	0.134347	491	0.00027362	0.00243295
		0.111	977	32	945	64	1009	0.0634291	0.0633663		0.9969	491.932	0.0683991	491.863	0.136798	492	0.000278045	0.00243295
		0.1108	978	32	946	64	1010	0.0633663	0.0633663		0.9969	492.93	0.0696425	492.861	0.139285	493	0.000282525	0.00243295
		0.1101	978	33	945	66	1011	0.0652819	0.0650888		0.9969	493.929	0.070904	493.858	0.141808	494	0.000287061	0.00243295
		0.1079	979	33	946	66	1012	0.0652174	0.0650888		0.9968	494.928	0.0721839	494.856	0.144368	495	0.000291652	0.00259702
		0.1018	980	33	947	66	1013	0.065153	0.0650888		0.9968	495.927	0.0734825	495.853	0.146965	496	0.0002963	0.00259702
		0.1012	981	33	948	66	1014	0.0650888	0.0650888		0.9968	496.925	0.0747998	496.85	0.1496	497	0.000301005	0.00259702
		0.1006	981	34	947	68	1015	0.0669951	0.0668633		0.9967	497.924	0.0761361	497.848	0.152272	498	0.000305767	0.0026726
		0.1004	982	34	948	68	1016	0.0669291	0.0668633		0.9966	498.923	0.0774916	498.845	0.154983	499	0.000310588	0.00271101
		0.09906	983	34	949	68	1017	0.0668633	0.0668633		0.9965	499.921	0.0788665	499.842	0.157733	500	0.000315466	0.00282882
		0.09868	983	35	948	70	1018	0.0687623	0.0687623		0.9965	500.92	0.0802611	500.839	0.160522	501	0.000320404	0.00282882
		0.09831	983	36	947	72	1019	0.0706575	0.0704501		0.9965	501.918	0.0816755	501.837	0.163351	502	0.0003254	0.00282882
		0.09756	984	36	948	72	1020	0.0705882	0.0704501		0.9965	502.917	0.08311	502.834	0.16622	503	0.000330457	0.00282882
		0.09719	985	36	949	72	1021	0.0705191	0.0704501		0.9965	503.915	0.0845648	503.831	0.16913	504	0.000335574	0.00282882
		0.09683	986	36	950	72	1022	0.0704501	0.0704501		0.9964	504.914	0.08604	504.828	0.17208	505	0.000340753	0.00295053
		0.09628	986	37	949	74	1023	0.0723363	0.0721951		0.9963	505.912	0.087536	505.825	0.175072	506	0.000345992	0.00305501
		0.09574	987	37	950	74	1024	0.0722656	0.0721951		0.9963	506.911	0.089053	506.822	0.178106	507	0.000351294	0.00305501
		0.09538	988	37	951	74	1025	0.0721951	0.0721951		0.9963	507.909	0.0905911	507.819	0.181182	508	0.000356658	0.00305501
		0.09503	988	38	950	76	1026	0.0740741	0.0740019		0.9963	508.908	0.0921507	508.816	0.184301	509	0.000362085	0.00305501
		0.09467	989	38	951	76	1027	0.0740019	0.0740019		0.9962	509.906	0.0937318	509.813	0.187464	510	0.000367576	0.00316234
		0.09432	989	39	950	78	1028	0.0758755	0.0753623		0.9961	510.905	0.0953349	510.809	0.19067	511	0.000373131	0.00322812
		0.09397	990	39	951	78	1029	0.0758017	0.0753623		0.9961	511.903	0.09696	511.806	0.19392	512	0.00037875	0.00322812
		0.09345	992	39	953	78	1031	0.0756547	0.0753623		0.996	512.901	0.0986075	512.803	0.197215	513	0.000384435	0.00331749
		0.09293	993	39	954	78	1032	0.0755814	0.0753623		0.996	513.9	0.100278	513.799	0.200555	514	0.000390185	0.00331749
		0.09258	994	39	955	78	1033	0.0755082	0.0753623		0.9959	514.898	0.101971	514.796	0.203941	515	0.000396002	0.00338578
		0.09207	995	39	956	78	1034	0.0754352	0.0753623		0.9958	515.896	0.103686	515.793	0.207373	516	0.000401886	0.0034319
		0.09072	996	39	957	78	1035	0.0753623	0.0753623		0.9956	516.895	0.105426	516.789	0.210851	517	0.000407837	0.00350202
		0.09022	996	40	956	80	1036	0.0772201	0.0771456		0.9956	517.893	0.107189	517.786	0.214377	518	0.000413856	0.00350202
		0.08989	997	40	957	80	1037	0.0771456	0.0771456		0.9955	518.891	0.108975	518.782	0.21795	519	0.000419943	0.00359724
		0.08907	997	41	956	82	1038	0.0789981	0.0787704		0.9955	519.889	0.110786	519.778	0.221572	520	0.0004261	0.00359724
		0.08875	999	41	958	82	1040	0.0788462	0.0787704		0.9954	520.887	0.112621	520.775	0.225242	521	0.000432326	0.00366998
		0.08762	1000	41	959	82	1041	0.0787704	0.0787704		0.9953	521.886	0.11448	521.771	0.228961	522	0.000438622	0.00371912
		0.0873	1000	42	958	84	1042	0.0806142	0.0805369		0.9952	522.884	0.116365	522.767	0.23273	523	0.00044499	0.00379379
		0.08699	1001	42	959	84	1043	0.0805369	0.0805369		0.9952	523.882	0.118274	523.763	0.236549	524	0.000451429	0.00379379
		0.08604	1003	43	960	86	1046	0.082218	0.081749		0.995	524.88	0.120209	524.76	0.240418	525	0.00045794	0.00392087
		0.08542	1004	43	961	86	1047	0.0821394	0.081749		0.995	525.878	0.12217	525.756	0.244339	526	0.000464523	0.00392087
		0.08419	1005	43	962	86	1048	0.0820611	0.081749		0.995	526.876	0.124156	526.752	0.248312	527	0.00047118	0.00392087
		0.08314	1006	43	963	86	1049	0.0819828	0.081749		0.9949	527.874	0.126168	527.748	0.252337	528	0.000477911	0.0040778
		0.08299	1008	43	965	86	1051	0.0818268	0.081749		0.9949	528.872	0.128207	528.744	0.256415	529	0.000484716	0.0040778
		0.08269	1009	43	966	86	1052	0.081749	0.081749		0.9949	529.87	0.130273	529.739	0.260546	530	0.000491596	0.0040778
		0.08239	1009	44	965	88	1053	0.0835708	0.0828625		0.9948	530.868	0.132366	530.735	0.264731	531	0.000498552	0.00418516
		0.08224	1013	44	969	88	1057	0.0832545	0.0828625		0.9947	531.866	0.134485	531.731	0.268971	532	0.000505584	0.00423968
		0.08122	1014	44	970	88	1058	0.0831758	0.0828625		0.9946	532.863	0.136633	532.727	0.273266	533	0.000512693	0.00435042
		0.08049	1015	44	971	88	1059	0.0830973	0.0828625		0.9946	533.861	0.138808	533.722	0.277616	534	0.00051988	0.00435042
		0.07963	1017	44	973	88	1061	0.0829406	0.0828625		0.9946	534.859	0.141011	534.718	0.282023	535	0.000527145	0.00435042
		0.0792	1018	44	974	88	1062	0.0828625	0.0828625		0.9945	535.857	0.143243	535.714	0.286486	536	0.000534489	0.00446346
		0.07807	1018	45	973	90	1063	0.084666	0.084666		0.9944	536.854	0.145504	536.709	0.291007	537	0.000541913	0.00454979
		0.0778	1018	46	972	92	1064	0.0864662	0.086385		0.9944	537.852	0.147793	537.704	0.295586	538	0.000549416	0.00454979
		0.07752	1019	46	973	92	1065	0.086385	0.086385		0.9943	538.85	0.150112	538.7	0.300223	539	0.000557001	0.00466697
		0.07655	1020	47	973	94	1067	0.0880975	0.088015		0.9943	539.848	0.15246	539.695	0.30492	540	0.000564667	0.00466697
		0.07614	1021	47	974	94	1068	0.088015	0.088015		0.9942	540.845	0.154838	540.69	0.309677	541	0.000572415	0.00475645
		0.07574	1021	49	972	98	1070	0.0915888	0.0913327		0.9941	541.843	0.157247	541.686	0.314494	542	0.000580246	0.00481687
		0.07493	1023	49	974	98	1072	0.0914179	0.0913327		0.994	542.84	0.159686	542.681	0.319371	543	0.000588161	0.00487792
		0.0736	1024	49	975	98	1073	0.0913327	0.0913327		0.9939	543.838	0.162156	543.676	0.324311	544	0.00059616	0.00493959
		0.07308	1025	50	975	100	1075	0.0930233	0.0927644		0.9938	544.835	0.164656	544.671	0.329313	545	0.000604244	0.00500189
		0.0714	1026	50	976	100	1076	0.0929368	0.0927644		0.9937	545.833	0.167189	545.666	0.334378	546	0.000612414	0.00509654
		0.07127	1027	50	977	100	1077	0.0928505	0.0927644		0.9937	546.83	0.169753	546.66	0.339506	547	0.00062067	0.00509654
		0.07114	1028	50	978	100	1078	0.0927644	0.0927644		0.9936	547.828	0.172349	547.655	0.344699	548	0.000629013	0.00522502
		0.07089	1028	51	977	102	1079	0.094532	0.0940959		0.9936	548.825	0.174978	548.65	0.349957	549	0.000637444	0.00522502
		0.07064	1029	51	978	102	1080	0.0944444	0.0940959		0.9935	549.822	0.17764	549.645	0.35528	550	0.000645963	0.00532311
		0.07038	1030	51	979	102	1081	0.0943571	0.0940959		0.9934	550.82	0.180335	550.639	0.360669	551	0.000654572	0.00538934
		0.07013	1031	51	980	102	1082	0.0942699	0.0940959		0.9933	551.817	0.183063	551.634	0.366125	552	0.00066327	0.00548996
		0.06988	1032	51	981	102	1083	0.0941828	0.0940959		0.9933	552.814	0.185825	552.628	0.371649	553	0.00067206	0.00548996
		0.06963	1033	51	982	102	1084	0.0940959	0.0940959		0.9932	553.811	0.188621	553.623	0.377241	554	0.000680941	0.00559212
		0.06926	1033	52	981	104	1085	0.0958525	0.0958525		0.9931	554.809	0.191451	554.617	0.382902	555	0.000689914	0.0056611
		0.0684	1033	53	980	106	1086	0.0976059	0.0968921		0.9928	555.806	0.194317	555.611	0.388633	556	0.000698981	0.00573078
		0.06815	1034	53	981	106	1087	0.0975161	0.0968921		0.9927	556.803	0.197217	556.606	0.394434	557	0.000708141	0.00580118
		0.06766	1035	53	982	106	1088	0.0974265	0.0968921		0.9926	557.8	0.200153	557.6	0.400307	558	0.000717396	0.00587229
		0.06742	1036	53	983	106	1089	0.097337	0.0968921		0.9925	558.797	0.203125	558.594	0.406251	559	0.000726746	0.00598032
		0.06682	1038	53	985	106	1091	0.0971586	0.0968921		0.9925	559.794	0.206134	559.588	0.412268	560	0.000736192	0.00598032
		0.0661	1040	53	987	106	1093	0.0969808	0.0968921		0.9924	560.791	0.209179	560.582	0.418358	561	0.000745736	0.00609001
		0.06575	1041	53	988	106	1094	0.0968921	0.0968921		0.9922	561.788	0.212261	561.575	0.424522	562	0.000755377	0.00616406
		0.06551	1041	54	987	108	1095	0.0986301	0.0985401		0.9921	562.785	0.21538	562.569	0.430761	563	0.000765117	0.00623887
		0.06528	1042	54	988	108	1096	0.0985401	0.0985401		0.992	563.781	0.218538	563.563	0.437075	564	0.000774956	0.00631445
		0.06504	1042	55	987	110	1097	0.100273	0.100273		0.9919	564.778	0.221733	564.557	0.443466	565	0.000784896	0.00639079
		0.06457	1042	56	986	112	1098	0.102004	0.102004		0.9918	565.775	0.224967	565.55	0.449934	566	0.000794936	0.00646791
		0.06434	1042	57	985	114	1099	0.103731	0.103731		0.9917	566.772	0.22824	566.544	0.45648	567	0.000805079	0.00654582
		0.06399	1042	58	984	116	1100	0.105455	0.105359		0.9916	567.768	0.231552	567.537	0.463104	568	0.000815325	0.00662453
		0.06342	1043	58	985	116	1101	0.105359	0.105359		0.9915	568.765	0.234904	568.53	0.469808	569	0.000825674	0.00678434
		0.06308	1044	59	985	118	1103	0.106981	0.106787		0.9915	569.762	0.238296	569.523	0.476593	570	0.000836128	0.00678434
		0.06161	1045	59	986	118	1104	0.106884	0.106787		0.9915	570.758	0.241729	570.517	0.483458	571	0.000846687	0.00678434
		0.06138	1046	59	987	118	1105	0.106787	0.106787		0.9913	571.755	0.245203	571.51	0.490406	572	0.000857353	0.00694744
		0.06105	1047	60	987	120	1107	0.108401	0.108206		0.9912	572.751	0.248718	572.503	0.497436	573	0.000868126	0.00703023
		0.05919	1048	60	988	120	1108	0.108303	0.108206		0.9911	573.748	0.252275	573.495	0.50455	574	0.000879007	0.00715601
		0.05897	1049	60	989	120	1109	0.108206	0.108206		0.9911	574.744	0.255874	574.488	0.511748	575	0.000889997	0.00715601
		0.0579	1049	61	988	122	1110	0.10991	0.109811		0.9909	575.74	0.259516	575.481	0.519032	576	0.000901097	0.00732673
		0.05748	1050	61	989	122	1111	0.109811	0.109811		0.9909	576.737	0.263201	576.474	0.526402	577	0.000912309	0.00732673
		0.05695	1051	62	989	124	1113	0.111411	0.111411		0.9908	577.733	0.26693	577.466	0.533859	578	0.000923632	0.00745706
		0.05622	1051	63	988	126	1114	0.113106	0.113004		0.9907	578.729	0.270702	578.459	0.541404	579	0.000935068	0.00754506
		0.0557	1052	63	989	126	1115	0.113004	0.113004		0.9906	579.725	0.274519	579.451	0.549038	580	0.000946618	0.00763395
		0.05407	1052	64	988	128	1116	0.114695	0.11449		0.9905	580.722	0.278381	580.443	0.556762	581	0.000958282	0.00772376
		0.05337	1053	64	989	128	1117	0.114593	0.11449		0.9904	581.718	0.282288	581.435	0.564577	582	0.000970063	0.00781448
		0.05317	1054	64	990	128	1118	0.11449	0.11449		0.9902	582.714	0.286241	582.428	0.572483	583	0.00098196	0.00790613
		0.05297	1054	65	989	130	1119	0.116175	0.116175		0.99	583.71	0.290241	583.42	0.580482	584	0.000993975	0.00799872
		0.05277	1054	66	988	132	1120	0.117857	0.117752		0.9899	584.706	0.294287	584.411	0.588574	585	0.00100611	0.00809226
		0.05257	1055	66	989	132	1121	0.117752	0.117752		0.9897	585.702	0.29838	585.403	0.596761	586	0.00101836	0.00818675
		0.05179	1055	67	988	134	1122	0.11943	0.1189		0.9896	586.697	0.302521	586.395	0.605043	587	0.00103074	0.00828222
		0.0516	1056	67	989	134	1123	0.119323	0.1189		0.9895	587.693	0.306711	587.387	0.613422	588	0.00104323	0.00837866
		0.05044	1057	67	990	134	1124	0.119217	0.1189		0.9894	588.689	0.310949	588.378	0.621898	589	0.00105585	0.00847609
		0.04874	1058	67	991	134	1125	0.119111	0.1189		0.9892	589.685	0.315236	589.37	0.630472	590	0.0010686	0.00857453
		0.04827	1060	67	993	134	1127	0.1189	0.1189		0.9891	590.68	0.319573	590.361	0.639146	591	0.00108147	0.00867397
		0.04799	1060	68	992	136	1128	0.120567	0.120567		0.9889	591.676	0.32396	591.352	0.647921	592	0.00109446	0.00877444
		0.04763	1060	69	991	138	1129	0.122232	0.121586		0.9888	592.672	0.328398	592.343	0.656797	593	0.00110758	0.00887594
		0.0469	1061	69	992	138	1130	0.122124	0.121586		0.9887	593.667	0.332888	593.334	0.665775	594	0.00112083	0.00897848
		0.04653	1062	69	993	138	1131	0.122016	0.121586		0.9886	594.663	0.337429	594.325	0.674857	595	0.00113421	0.00908208
		0.04617	1063	69	994	138	1132	0.121908	0.121586		0.9884	595.658	0.342022	595.316	0.684044	596	0.00114773	0.00918675
		0.04599	1064	69	995	138	1133	0.121801	0.121586		0.9882	596.653	0.346668	596.307	0.693337	597	0.00116137	0.0092925
		0.04581	1065	69	996	138	1134	0.121693	0.121586		0.988	597.649	0.351368	597.297	0.702736	598	0.00117514	0.00939934
		0.04572	1066	69	997	138	1135	0.121586	0.121586		0.9878	598.644	0.356122	598.288	0.712244	599	0.00118905	0.00950729
		0.04564	1066	70	996	140	1136	0.123239	0.122699		0.9877	599.639	0.36093	599.278	0.72186	600	0.0012031	0.00961635
		0.04555	1068	70	998	140	1138	0.123023	0.122699		0.9876	600.634	0.365793	600.268	0.731586	601	0.00121728	0.00972654
		0.04546	1069	70	999	140	1139	0.122915	0.122699		0.9875	601.629	0.370712	601.259	0.741424	602	0.0012316	0.00983787
		0.04528	1070	70	1000	140	1140	0.122807	0.122699		0.9874	602.624	0.375687	602.249	0.751375	603	0.00124606	0.00995035
		0.04519	1071	70	1001	140	1141	0.122699	0.122699		0.9872	603.619	0.380719	603.239	0.761439	604	0.00126066	0.010064
		0.04353	1071	71	1000	142	1142	0.124343	0.124234		0.9871	604.614	0.385809	604.228	0.771618	605	0.0012754	0.0101788
		0.04344	1072	71	1001	142	1143	0.124234	0.124234		0.987	605.609	0.390956	605.218	0.781913	606	0.00129028	0.0102949
		0.04267	1072	72	1000	144	1144	0.125874	0.125874		0.9868	606.604	0.396162	606.208	0.792325	607	0.00130531	0.0104121
		0.04233	1072	73	999	146	1145	0.127511	0.1274		0.9866	607.599	0.401428	607.197	0.802855	608	0.00132049	0.0105306
		0.04124	1073	73	1000	146	1146	0.1274	0.1274		0.9864	608.593	0.406753	608.186	0.813506	609	0.00133581	0.0106502
		0.04058	1073	74	999	148	1147	0.129032	0.129032		0.9862	609.588	0.412138	609.176	0.824277	610	0.00135127	0.0107712
		0.04049	1073	75	998	150	1148	0.130662	0.130095		0.9861	610.582	0.417585	610.165	0.83517	611	0.00136689	0.0108934
		0.03984	1074	75	999	150	1149	0.130548	0.130095		0.986	611.577	0.423094	611.154	0.846187	612	0.00138266	0.0110169
		0.03968	1075	75	1000	150	1150	0.130435	0.130095		0.9858	612.571	0.428664	612.143	0.857329	613	0.00139858	0.0111416
		0.03919	1076	75	1001	150	1151	0.130321	0.130095		0.9856	613.566	0.434298	613.131	0.868597	614	0.00141465	0.0112677
		0.03895	1078	75	1003	150	1153	0.130095	0.130095		0.9853	614.56	0.439996	614.12	0.879992	615	0.00143088	0.0113951
		0.03855	1078	76	1002	152	1154	0.131716	0.131716		0.9851	615.554	0.445758	615.108	0.891516	616	0.00144727	0.0115238
		0.03839	1078	77	1001	154	1155	0.133333	0.133103		0.9849	616.548	0.451585	616.097	0.90317	617	0.00146381	0.0116539
		0.03823	1079	77	1002	154	1156	0.133218	0.133103		0.9846	617.543	0.457478	617.085	0.914955	618	0.00148051	0.0117854
		0.03807	1080	77	1003	154	1157	0.133103	0.133103		0.9844	618.537	0.463437	618.073	0.926873	619	0.00149737	0.0119182
		0.03791	1080	78	1002	156	1158	0.134715	0.134715		0.9842	619.531	0.469463	619.061	0.938926	620	0.0015144	0.0120524
		0.03775	1080	79	1001	158	1159	0.136324	0.136324		0.9839	620.524	0.475557	620.049	0.951114	621	0.00153158	0.0121881
		0.03752	1081	80	1001	160	1161	0.137812	0.137221		0.9838	621.518	0.48172	621.037	0.963439	622	0.00154894	0.0123252
		0.03736	1085	80	1005	160	1165	0.137339	0.137221		0.9837	622.512	0.487952	622.024	0.975903	623	0.00156646	0.0124637
		0.03728	1086	80	1006	160	1166	0.137221	0.137221		0.9834	623.506	0.494253	623.011	0.988507	624	0.00158415	0.0126037
		0.03697	1086	81	1005	162	1167	0.138817	0.138817		0.9833	624.499	0.500626	623.999	1.00125	625	0.001602	0.0127452
		0.03681	1086	82	1004	164	1168	0.140411	0.140051		0.9831	625.493	0.50707	624.986	1.01414	626	0.00162003	0.0128882
		0.03666	1087	82	1005	164	1169	0.140291	0.140051		0.983	626.486	0.513587	625.973	1.02717	627	0.00163823	0.0130327
		0.03635	1088	82	1006	164	1170	0.140171	0.140051		0.9829	627.48	0.520176	626.96	1.04035	628	0.00165661	0.0131787
		0.03604	1089	82	1007	164	1171	0.140051	0.140051		0.9826	628.473	0.526839	627.946	1.05368	629	0.00167516	0.0133263
		0.03589	1089	83	1006	166	1172	0.141638	0.141517		0.9823	629.466	0.533577	628.933	1.06715	630	0.0016939	0.0134755
		0.03558	1090	83	1007	166	1173	0.141517	0.141517		0.9821	630.46	0.54039	629.919	1.08078	631	0.00171281	0.0136263
		0.03543	1090	84	1006	168	1174	0.143101	0.142615		0.9818	631.453	0.54728	630.905	1.09456	632	0.0017319	0.0137786
		0.03483	1091	84	1007	168	1175	0.142979	0.142615		0.9816	632.446	0.554246	631.892	1.10849	633	0.00175117	0.0139327
		0.03468	1092	84	1008	168	1176	0.142857	0.142615		0.9815	633.439	0.56129	632.877	1.12258	634	0.00177063	0.0140883
		0.03423	1093	84	1009	168	1177	0.142736	0.142615		0.9812	634.432	0.568413	633.863	1.13683	635	0.00179028	0.0142456
		0.03349	1094	84	1010	168	1178	0.142615	0.142615		0.9809	635.424	0.575615	634.849	1.15123	636	0.00181011	0.0144046
		0.03334	1094	85	1009	170	1179	0.14419	0.14419		0.9806	636.417	0.582898	635.834	1.1658	637	0.00183013	0.0145653
											0.9803	637.41	0.590262	636.819	1.18052	638	0.00185035	0.0147278
											0.9801	638.402	0.597708	637.805	1.19542	639	0.00187076	0.014892
											0.98	639.395	0.605237	638.79	1.21047	640	0.00189137	0.015058
											0.9797	640.387	0.61285	639.774	1.2257	641	0.00191217	0.0152257
											0.9794	641.379	0.620547	640.759	1.24109	642	0.00193317	0.0153953
											0.979	642.372	0.628331	641.743	1.25666	643	0.00195437	0.0155667
											0.9787	643.364	0.636201	642.728	1.2724	644	0.00197578	0.0157399
											0.9785	644.356	0.644158	643.712	1.28832	645	0.00199739	0.0160034
											0.9785	645.348	0.652205	644.696	1.30441	646	0.00201921	0.0160034
											0.9784	646.34	0.66034	645.679	1.32068	647	0.00204124	0.0162711
											0.978	647.331	0.668566	646.663	1.33713	648	0.00206348	0.016452
											0.9777	648.323	0.676884	647.646	1.35377	649	0.00208593	0.0166349
											0.9773	649.315	0.685294	648.629	1.37059	650	0.0021086	0.0168198
											0.977	650.306	0.693797	649.612	1.38759	651	0.00213148	0.0170067
											0.9766	651.298	0.702395	650.595	1.40479	652	0.00215459	0.0171957
											0.9762	652.289	0.711088	651.578	1.42218	653	0.00217791	0.0173867
											0.9758	653.28	0.719878	652.56	1.43976	654	0.00220146	0.0175798
											0.9755	654.271	0.728766	653.542	1.45753	655	0.00222524	0.017775
											0.9751	655.262	0.737752	654.524	1.4755	656	0.00224924	0.0179724
											0.9747	656.253	0.746838	655.506	1.49368	657	0.00227348	0.018172
											0.9743	657.244	0.756025	656.488	1.51205	658	0.00229795	0.0183737
											0.9739	658.235	0.765314	657.469	1.53063	659	0.00232265	0.0185777
											0.9736	659.225	0.774706	658.451	1.54941	660	0.00234759	0.018784
											0.9734	660.216	0.784202	659.432	1.5684	661	0.00237278	0.0189925
											0.973	661.206	0.793804	660.412	1.58761	662	0.0023982	0.0192033
											0.9726	662.196	0.803512	661.393	1.60702	663	0.00242387	0.0194165
											0.9721	663.187	0.813328	662.373	1.62666	664	0.00244978	0.019632
											0.9717	664.177	0.823253	663.353	1.64651	665	0.00247595	0.0198499
											0.9712	665.167	0.833289	664.333	1.66658	666	0.00250237	0.0200703
											0.9708	666.157	0.843435	665.313	1.68687	667	0.00252904	0.0202931
											0.9703	667.146	0.853694	666.293	1.70739	668	0.00255597	0.0205183
											0.9698	668.136	0.864067	667.272	1.72813	669	0.00258316	0.0207461
											0.9694	669.125	0.874556	668.251	1.74911	670	0.00261061	0.0209765
											0.9691	670.115	0.88516	669.23	1.77032	671	0.00263833	0.0212094
											0.9689	671.104	0.895883	670.208	1.79177	672	0.00266632	0.0214449
											0.9684	672.093	0.906725	671.187	1.81345	673	0.00269458	0.0216831
											0.9681	673.082	0.917687	672.165	1.83537	674	0.00272311	0.0219239
											0.9679	674.071	0.92877	673.142	1.85754	675	0.00275191	0.0221675
											0.9673	675.06	0.939977	674.12	1.87995	676	0.002781	0.0224138
											0.9671	676.049	0.951309	675.097	1.90262	677	0.00281037	0.0226628
											0.9668	677.037	0.962766	676.074	1.92553	678	0.00284002	0.0229147
											0.9663	678.026	0.974351	677.051	1.9487	679	0.00286996	0.0231694
											0.9657	679.014	0.986065	678.028	1.97213	680	0.00290019	0.023427
											0.9652	680.002	0.997908	679.004	1.99582	681	0.00293071	0.0236875
											0.9646	680.99	1.00988	679.98	2.01977	682	0.00296154	0.0239509
											0.9643	681.978	1.02199	680.956	2.04399	683	0.00299266	0.0242173
											0.964	682.966	1.03424	681.932	2.06847	684	0.00302408	0.0244868
											0.9635	683.953	1.04662	682.907	2.09323	685	0.00305581	0.0247593
											0.9629	684.941	1.05913	683.882	2.11827	686	0.00308785	0.0250349
											0.9623	685.928	1.07179	684.856	2.14358	687	0.0031202	0.0253136
											0.9617	686.915	1.08459	685.831	2.16918	688	0.00315287	0.0255955
											0.9614	687.902	1.09753	686.805	2.19506	689	0.00318586	0.0258807
											0.961	688.889	1.11061	687.779	2.22123	690	0.00321917	0.026169
											0.9604	689.876	1.12384	688.752	2.24769	691	0.0032528	0.0264607
											0.9598	690.863	1.13722	689.726	2.27444	692	0.00328677	0.0267557
											0.9595	691.849	1.15075	690.699	2.3015	693	0.00332106	0.0272045
											0.9595	692.836	1.16443	691.671	2.32885	694	0.0033557	0.0272045
											0.9591	693.822	1.17826	692.643	2.35651	695	0.00339067	0.0276611
											0.9588	694.808	1.19224	693.616	2.38448	696	0.00342598	0.0279698
											0.9585	695.794	1.20638	694.587	2.41277	697	0.00346164	0.0282821
											0.9578	696.779	1.22068	695.559	2.44136	698	0.00349766	0.028598
											0.9571	697.765	1.23514	696.53	2.47028	699	0.00353402	0.0289175
											0.9564	698.75	1.24976	697.5	2.49952	700	0.00357075	0.0292406
											0.9561	699.735	1.26455	698.471	2.52909	701	0.00360783	0.0295675
											0.9557	700.721	1.27949	699.441	2.55899	702	0.00364528	0.0298982
											0.955	701.705	1.29461	700.411	2.58922	703	0.0036831	0.0302326
											0.9543	702.69	1.3099	701.38	2.61979	704	0.0037213	0.0305709
											0.9535	703.675	1.32535	702.349	2.65071	705	0.00375987	0.0309131
											0.9528	704.659	1.34098	703.318	2.68197	706	0.00379882	0.0312593
											0.952	705.643	1.35679	704.286	2.71358	707	0.00383815	0.0316095
											0.9512	706.627	1.37277	705.254	2.74554	708	0.00387788	0.0319637
											0.9508	707.611	1.38893	706.222	2.77786	709	0.003918	0.032322
											0.9504	708.595	1.40527	707.189	2.81055	710	0.00395852	0.0326844
											0.9496	709.578	1.4218	708.156	2.8436	711	0.00399943	0.0330511
											0.9492	710.561	1.43851	709.123	2.87702	712	0.00404076	0.033609
											0.9492	711.545	1.45541	710.089	2.91082	713	0.00408249	0.033609
											0.9488	712.528	1.4725	711.055	2.94499	714	0.00412464	0.0341767
											0.948	713.51	1.48978	712.02	2.97955	715	0.00416721	0.0345607
											0.9475	714.493	1.50725	712.985	3.0145	716	0.0042102	0.0349491
											0.9471	715.475	1.52492	713.95	3.04985	717	0.00425362	0.035342
											0.9463	716.457	1.54279	714.914	3.08559	718	0.00429747	0.0357395
											0.9454	717.439	1.56086	715.878	3.12173	719	0.00434176	0.0361416
											0.9445	718.421	1.57914	716.842	3.15828	720	0.00438649	0.0365483
											0.944	719.402	1.59762	717.805	3.19524	721	0.00443167	0.0369598
											0.9436	720.384	1.61631	718.767	3.23261	722	0.0044773	0.0373761
											0.9427	721.365	1.6352	719.73	3.27041	723	0.00452339	0.0377972
											0.9417	722.346	1.65432	720.691	3.30863	724	0.00456993	0.0382232
											0.9408	723.326	1.67364	721.653	3.34729	725	0.00461695	0.0386542
											0.9398	724.307	1.69319	722.614	3.38638	726	0.00466443	0.0390902
											0.9393	725.287	1.71295	723.574	3.42591	727	0.00471239	0.0395312
											0.9389	726.267	1.73294	724.534	3.46589	728	0.00476083	0.0399774
											0.9379	727.247	1.75316	725.494	3.50632	729	0.00480976	0.0404288
											0.9369	728.226	1.7736	726.453	3.5472	730	0.00485918	0.0408855
											0.9358	729.206	1.79427	727.411	3.58855	731	0.0049091	0.0413474
											0.9348	730.185	1.81518	728.37	3.63036	732	0.00495951	0.0418148
											0.9337	731.164	1.83633	729.327	3.67265	733	0.00501044	0.0422875
											0.9327	732.142	1.85771	730.285	3.71542	734	0.00506188	0.0427658
											0.9316	733.121	1.87933	731.241	3.75867	735	0.00511383	0.0432496
											0.9304	734.099	1.9012	732.198	3.80241	736	0.00516631	0.0437391
											0.9293	735.077	1.92332	733.153	3.84664	737	0.00521932	0.0442343
											0.9287	736.054	1.94569	734.109	3.89138	738	0.00527287	0.0447352
											0.9282	737.032	1.96831	735.063	3.93662	739	0.00532695	0.045242
											0.927	738.009	1.99119	736.018	3.98237	740	0.00538159	0.0457546
											0.9258	738.986	2.01432	736.971	4.02865	741	0.00543677	0.0462732
											0.9246	739.962	2.03772	737.925	4.07545	742	0.00549251	0.0467978
											0.9234	740.939	2.06139	738.877	4.12277	743	0.00554882	0.0473286
											0.9222	741.915	2.08532	739.829	4.17064	744	0.0056057	0.0478655
											0.9215	742.89	2.10952	740.781	4.21905	745	0.00566315	0.0484086
											0.9209	743.866	2.134	741.732	4.26801	746	0.00572119	0.048958
											0.9196	744.841	2.15876	742.682	4.31752	747	0.00577981	0.0495138
											0.9183	745.816	2.1838	743.632	4.3676	748	0.00583903	0.050076
											0.917	746.791	2.20912	744.582	4.41824	749	0.00589886	0.0506447
											0.9157	747.765	2.23473	745.531	4.46946	750	0.00595928	0.05122
											0.9143	748.739	2.26063	746.479	4.52127	751	0.00602033	0.051802
											0.9136	749.713	2.28683	747.426	4.57366	752	0.00608199	0.0523907
											0.9129	750.687	2.31332	748.373	4.62664	753	0.00614428	0.0529862
											0.9115	751.66	2.34012	749.32	4.68023	754	0.0062072	0.0535885
											0.9101	752.633	2.36721	750.266	4.73443	755	0.00627077	0.0541978
											0.9087	753.605	2.39462	751.211	4.78924	756	0.00633498	0.0548142
											0.9072	754.578	2.42234	752.155	4.84468	757	0.00639984	0.0554376
											0.9065	755.55	2.45038	753.099	4.90075	758	0.00646537	0.0560682
											0.9057	756.521	2.47873	754.043	4.95746	759	0.00653156	0.056706
											0.9042	757.493	2.5074	754.985	5.01481	760	0.00659843	0.0573511
											0.9027	758.464	2.53641	755.927	5.07281	761	0.00666598	0.0580037
											0.9011	759.434	2.56574	756.869	5.13148	762	0.00673422	0.0586637
											0.8996	760.405	2.5954	757.809	5.19081	763	0.00680316	0.0593312
											0.898	761.375	2.62541	758.749	5.25081	764	0.00687279	0.0600064
											0.8963	762.344	2.65575	759.688	5.3115	765	0.00694314	0.0606893
											0.8947	763.314	2.68644	760.627	5.37288	766	0.00701421	0.0613799
											0.8938	764.283	2.71748	761.565	5.43496	767	0.007086	0.0620784
											0.893	765.251	2.74887	762.502	5.49775	768	0.00715853	0.0627849
											0.8913	766.219	2.78062	763.439	5.56125	769	0.00723179	0.0634993
											0.8896	767.187	2.81273	764.375	5.62547	770	0.00730581	0.0642218
											0.8878	768.155	2.84521	765.31	5.69042	771	0.00738057	0.0649525
											0.8861	769.122	2.87806	766.244	5.75611	772	0.00745611	0.0656915
											0.8843	770.089	2.91128	767.177	5.82255	773	0.00753241	0.0664388
											0.8825	771.055	2.94487	768.11	5.88975	774	0.00760949	0.0671944
											0.8806	772.021	2.97885	769.042	5.95771	775	0.00768736	0.0679586
											0.8787	772.987	3.01322	769.974	6.02644	776	0.00776603	0.0687313
											0.8768	773.952	3.04798	770.904	6.09595	777	0.0078455	0.0695127
											0.8749	774.917	3.08313	771.834	6.16626	778	0.00792578	0.0703028
											0.873	775.881	3.11868	772.763	6.23736	779	0.00800688	0.0711016
											0.871	776.845	3.15463	773.691	6.30927	780	0.0080888	0.0719094
											0.869	777.809	3.191	774.618	6.38199	781	0.00817157	0.0727261
											0.8669	778.772	3.22777	775.544	6.45555	782	0.00825517	0.0735519
											0.8649	779.735	3.26497	776.47	6.52993	783	0.00833963	0.0743867
											0.8617	780.697	3.30258	777.395	6.60516	784	0.00842495	0.0756563
											0.8617	781.659	3.34062	778.319	6.68125	785	0.00851114	0.0756563
											0.8596	782.621	3.3791	779.242	6.7582	786	0.00859821	0.0769468
											0.8585	783.582	3.41801	780.164	6.83602	787	0.00868617	0.077819
											0.8564	784.543	3.45736	781.085	6.91472	788	0.00877502	0.0787006
											0.8542	785.503	3.49715	782.006	6.99431	789	0.00886478	0.0795918
											0.8519	786.463	3.5374	782.925	7.0748	790	0.00895544	0.0804927
											0.8497	787.422	3.5781	783.844	7.15621	791	0.00904704	0.0814033
											0.8474	788.381	3.61926	784.761	7.23853	792	0.00913956	0.0823237
											0.8451	789.339	3.66089	785.678	7.32178	793	0.00923302	0.0832541
											0.8427	790.297	3.70299	786.594	7.40598	794	0.00932743	0.0841944
											0.8416	791.254	3.74556	787.509	7.49112	795	0.0094228	0.0851447
											0.8404	792.211	3.78861	788.423	7.57723	796	0.00951913	0.0861052
											0.838	793.168	3.83215	789.336	7.66431	797	0.00961644	0.0870758
											0.8368	794.124	3.87618	790.248	7.75236	798	0.00971474	0.0880567
											0.8355	795.079	3.92071	791.159	7.84141	799	0.00981403	0.089048
											0.8343	796.034	3.96573	792.069	7.93146	800	0.00991433	0.0900497
											0.8331	796.989	4.01126	792.977	8.02252	801	0.0100156	0.0910618
											0.8306	797.943	4.0573	793.885	8.11461	802	0.010118	0.0920846
											0.8281	798.896	4.10386	794.792	8.20773	803	0.0102213	0.0931179
											0.8229	799.849	4.15094	795.698	8.30189	804	0.0103257	0.0941619
											0.8203	800.801	4.19855	796.603	8.39711	805	0.0104312	0.0952167
											0.8177	801.753	4.24669	797.507	8.49339	806	0.0105377	0.0962824
											0.815	802.705	4.29537	798.409	8.59075	807	0.0106453	0.0973589
											0.8123	803.655	4.3446	799.311	8.6892	808	0.010754	0.0984463
											0.811	804.606	4.39437	800.211	8.78874	809	0.0108637	0.0995448
											0.8096	805.555	4.4447	801.111	8.8894	810	0.0109746	0.100654
											0.8054	806.504	4.49559	802.009	8.99117	811	0.0110865	0.10234
											0.8054	807.453	4.54704	802.906	9.09408	812	0.0111996	0.10234
											0.8026	808.401	4.59906	803.802	9.19813	813	0.0113138	0.10405
											0.8012	809.348	4.65167	804.697	9.30333	814	0.0114292	0.105205
											0.7984	810.295	4.70485	805.59	9.40971	815	0.0115457	0.106371
											0.794	811.241	4.75863	806.483	9.51725	816	0.0116633	0.107548
											0.7897	812.187	4.813	807.374	9.62599	817	0.0117821	0.108737
											0.7867	813.132	4.86797	808.264	9.73593	818	0.0119021	0.109937
											0.7837	814.076	4.92354	809.153	9.84708	819	0.0120233	0.111149
											0.7807	815.02	4.97973	810.041	9.95945	820	0.0121457	0.112373
											0.7776	815.963	5.03653	810.927	10.0731	821	0.0122693	0.113608
											0.7745	816.906	5.09396	811.812	10.1879	822	0.0123941	0.114855
											0.7717	817.848	5.15202	812.696	10.304	823	0.0125201	0.116748
											0.7717	818.789	5.21071	813.579	10.4214	824	0.0126474	0.116748
											0.7714	819.73	5.27004	814.46	10.5401	825	0.0127759	0.118667
											0.7683	820.67	5.33002	815.34	10.66	826	0.0129056	0.119962
											0.7635	821.609	5.39066	816.219	10.7813	827	0.0130367	0.121926
											0.7635	822.548	5.45195	817.096	10.9039	828	0.013169	0.121926
											0.7587	823.486	5.51391	817.972	11.0278	829	0.0133026	0.123916
											0.757	824.423	5.57654	818.847	11.1531	830	0.0134374	0.126613
											0.757	825.36	5.63985	819.72	11.2797	831	0.0135736	0.126613
											0.757	826.296	5.70384	820.592	11.4077	832	0.0137111	0.126613
											0.7554	827.231	5.76852	821.463	11.537	833	0.01385	0.129358
											0.7521	828.166	5.83389	822.332	11.6678	834	0.0139901	0.130748
											0.7505	829.1	5.89997	823.2	11.7999	835	0.0141317	0.132857
											0.7505	830.033	5.96675	824.067	11.9335	836	0.0142745	0.132857
											0.7471	830.966	6.03425	824.932	12.0685	837	0.0144187	0.135711
											0.7471	831.898	6.10246	825.795	12.2049	838	0.0145643	0.135711
											0.7421	832.829	6.1714	826.657	12.3428	839	0.0147113	0.137884
											0.7414	833.759	6.24108	827.518	12.4822	840	0.0148597	0.139347
											0.7404	834.689	6.31149	828.377	12.623	841	0.0150095	0.140823
											0.7387	835.617	6.38265	829.235	12.7653	842	0.0151607	0.142311
											0.737	836.545	6.45455	830.091	12.9091	843	0.0153133	0.143811
											0.7353	837.473	6.52721	830.946	13.0544	844	0.0154673	0.145323
											0.7318	838.399	6.60064	831.799	13.2013	845	0.0156228	0.146848
											0.7286	839.325	6.67483	832.65	13.3497	846	0.0157797	0.148384
											0.7283	840.25	6.7498	833.5	13.4996	847	0.0159381	0.149933
											0.7248	841.174	6.82554	834.349	13.6511	848	0.016098	0.151494
											0.722	842.098	6.90208	835.196	13.8042	849	0.0162593	0.153858
											0.722	843.021	6.9794	836.041	13.9588	850	0.0164221	0.153858
											0.7213	843.942	7.05753	836.885	14.1151	851	0.0165864	0.156249
											0.7195	844.864	7.13646	837.727	14.2729	852	0.0167522	0.157858
											0.7154	845.784	7.2162	838.568	14.4324	853	0.0169196	0.159479
											0.7142	846.703	7.29675	839.406	14.5935	854	0.0170884	0.161112
											0.707	847.622	7.37813	840.244	14.7563	855	0.0172588	0.162756
											0.7052	848.54	7.46034	841.079	14.9207	856	0.0174307	0.164413
											0.7033	849.457	7.54338	841.913	15.0868	857	0.0176042	0.166081
											0.7019	850.373	7.62726	842.745	15.2545	858	0.0177792	0.167762
											0.6997	851.288	7.71199	843.576	15.424	859	0.0179557	0.169454
											0.696	852.202	7.79757	844.405	15.5951	860	0.0181339	0.171157
											0.695	853.116	7.884	845.232	15.768	861	0.0183136	0.172872
											0.6923	854.029	7.9713	846.057	15.9426	862	0.0184949	0.174599
											0.6881	854.941	8.05947	846.881	16.1189	863	0.0186778	0.176337
											0.6848	855.851	8.14851	847.703	16.297	864	0.0188623	0.178086
											0.6811	856.762	8.23844	848.523	16.4769	865	0.0190484	0.179847
											0.681	857.671	8.32925	849.342	16.6585	866	0.0192361	0.181619
											0.6772	858.579	8.42095	850.158	16.8419	867	0.0194255	0.183402
											0.674	859.486	8.51355	850.973	17.0271	868	0.0196165	0.185196
											0.6734	860.393	8.60705	851.786	17.2141	869	0.0198091	0.187001
											0.6668	861.299	8.70146	852.597	17.4029	870	0.0200033	0.188817
											0.6657	862.203	8.79678	853.406	17.5936	871	0.0201993	0.190644
											0.6618	863.107	8.89302	854.214	17.786	872	0.0203968	0.192481
											0.6596	864.01	8.99018	855.02	17.9804	873	0.0205961	0.194329
											0.658	864.912	9.08828	855.823	18.1766	874	0.020797	0.196188
											0.6541	865.813	9.18731	856.625	18.3746	875	0.0209996	0.198056
											0.6501	866.713	9.28727	857.425	18.5745	876	0.0212038	0.199935
											0.6462	867.612	9.38819	858.224	18.7764	877	0.0214098	0.201825
											0.6442	868.51	9.49005	859.02	18.9801	878	0.0216174	0.203724
											0.6423	869.407	9.59287	859.814	19.1857	879	0.0218268	0.205633
											0.6403	870.303	9.69664	860.607	19.3933	880	0.0220378	0.207552
											0.6383	871.199	9.80138	861.397	19.6028	881	0.0222506	0.20948
											0.6343	872.093	9.90709	862.186	19.8142	882	0.0224651	0.211418
											0.6303	872.986	10.0138	862.972	20.0275	883	0.0226813	0.213366
											0.6223	873.879	10.1214	863.757	20.2429	884	0.0228992	0.215323
											0.6203	874.77	10.2301	864.54	20.4602	885	0.0231188	0.217288
											0.6183	875.66	10.3397	865.321	20.6794	886	0.0233402	0.219263
											0.6062	876.55	10.4503	866.099	20.9007	887	0.0235633	0.221247
											0.5981	877.438	10.562	866.876	21.1239	888	0.0237882	0.223239
											0.594	878.325	10.6746	867.651	21.3492	889	0.0240148	0.22524
											0.5899	879.212	10.7882	868.424	21.5764	890	0.0242431	0.227249
											0.5859	880.097	10.9028	869.194	21.8057	891	0.0244733	0.229266
											0.5818	880.982	11.0185	869.963	22.037	892	0.0247051	0.231292
											0.5695	881.865	11.1351	870.73	22.2703	893	0.0249387	0.233325
											0.5654	882.747	11.2528	871.494	22.5056	894	0.0251741	0.235366
											0.5614	883.628	11.3715	872.257	22.7431	895	0.0254112	0.237415
											0.5593	884.509	11.4913	873.017	22.9825	896	0.0256502	0.239471
											0.5573	885.388	11.612	873.776	23.2241	897	0.0258908	0.241534
											0.5532	886.266	11.7338	874.532	23.4677	898	0.0261333	0.243604
											0.545	887.143	11.8567	875.287	23.7134	899	0.0263775	0.245681
											0.5409	888.019	11.9806	876.039	23.9611	900	0.0266235	0.247765
											0.5308	888.895	12.1055	876.789	24.211	901	0.0268712	0.249856
											0.5287	889.769	12.2315	877.537	24.4629	902	0.0271208	0.251952
											0.5247	890.642	12.3585	878.283	24.717	903	0.0273721	0.254055
											0.5105	891.513	12.4866	879.027	24.9731	904	0.0276252	0.256164
											0.4925	892.384	12.6157	879.769	25.2314	905	0.02788	0.258279
											0.4748	893.254	12.7459	880.508	25.4918	906	0.0281367	0.260399
											0.4706	894.123	12.8772	881.246	25.7544	907	0.0283951	0.262525
											0.4659	894.99	13.0095	881.981	26.019	908	0.0286553	0.264656
											0.4636	895.857	13.1429	882.714	26.2858	909	0.0289173	0.266792
											0.4612	896.723	13.2774	883.445	26.5547	910	0.029181	0.270006
											0.4612	897.587	13.4129	884.174	26.8258	911	0.0294466	0.270006
											0.4573	898.45	13.5495	884.901	27.099	912	0.0297139	0.273229
											0.4566	899.313	13.6872	885.626	27.3744	913	0.0299829	0.275384
											0.4554	900.174	13.826	886.348	27.652	914	0.0302538	0.277543
											0.4535	901.034	13.9658	887.068	27.9317	915	0.0305264	0.279705
											0.4519	901.893	14.1068	887.786	28.2135	916	0.0308008	0.281872
											0.4478	902.751	14.2488	888.502	28.4976	917	0.031077	0.284042
											0.4473	903.608	14.3919	889.216	28.7838	918	0.0313549	0.286215
											0.4427	904.464	14.5361	889.928	29.0722	919	0.0316346	0.288391
											0.4381	905.319	14.6814	890.637	29.3628	920	0.0319161	0.290571
											0.4365	906.172	14.8278	891.344	29.6555	921	0.0321993	0.292753
											0.431	907.025	14.9752	892.05	29.9505	922	0.0324842	0.294938
											0.4273	907.876	15.1238	892.752	30.2476	923	0.0327709	0.297125
											0.4254	908.727	15.2735	893.453	30.5469	924	0.0330594	0.30041
											0.4254	909.576	15.4242	894.152	30.8484	925	0.0333496	0.30041
											0.4181	910.424	15.5761	894.848	31.1521	926	0.0336416	0.3037
											0.4127	911.271	15.729	895.542	31.458	927	0.0339353	0.305895
											0.4109	912.117	15.883	896.234	31.7661	928	0.0342307	0.308091
											0.4092	912.962	16.0382	896.924	32.0764	929	0.0345279	0.310289
											0.4056	913.806	16.1944	897.611	32.3889	930	0.0348267	0.312488
											0.4021	914.648	16.3518	898.296	32.7036	931	0.0351273	0.314688
											0.3951	915.49	16.5102	898.98	33.0204	932	0.0354297	0.316889
											0.3882	916.33	16.6698	899.66	33.3395	933	0.0357337	0.31909
											0.3848	917.17	16.8304	900.339	33.6608	934	0.0360394	0.321292
											0.3814	918.008	16.9922	901.016	33.9843	935	0.0363469	0.323494
											0.3781	918.845	17.155	901.69	34.31	936	0.036656	0.325696
											0.3748	919.681	17.319	902.362	34.6379	937	0.0369668	0.327897
											0.3586	920.516	17.484	903.032	34.968	938	0.0372793	0.330099
											0.357	921.35	17.6502	903.7	35.3003	939	0.0375935	0.3323
											0.3476	922.183	17.8174	904.365	35.6348	940	0.0379094	0.334501
											0.3461	923.014	17.9858	905.028	35.9715	941	0.0382269	0.3367
											0.3446	923.845	18.1552	905.69	36.3104	942	0.0385461	0.338899
											0.337	924.674	18.3258	906.348	36.6515	943	0.0388669	0.341097
											0.3341	925.503	18.4974	907.005	36.9948	944	0.0391894	0.343293
											0.3311	926.33	18.6701	907.66	37.3403	945	0.0395135	0.345488
											0.3282	927.156	18.844	908.312	37.688	946	0.0398393	0.347682
											0.3239	927.981	19.0189	908.962	38.0378	947	0.0401667	0.349874
											0.3225	928.805	19.195	909.61	38.3899	948	0.0404957	0.352064
											0.3197	929.628	19.3721	910.256	38.7442	949	0.0408263	0.354252
											0.3155	930.45	19.5503	910.899	39.1006	950	0.0411585	0.356438
											0.3114	931.27	19.7296	911.541	39.4592	951	0.0414923	0.358621
											0.3007	932.09	19.91	912.18	39.82	952	0.0418278	0.360802
											0.2981	932.908	20.0915	912.817	40.183	953	0.0421647	0.362981
											0.2968	933.726	20.2741	913.452	40.5482	954	0.0425033	0.365157
											0.2955	934.542	20.4577	914.085	40.9155	955	0.0428434	0.36733
											0.293	935.358	20.6425	914.715	41.285	956	0.0431851	0.369501
											0.2807	936.172	20.8283	915.343	41.6567	957	0.0435284	0.371668
											0.2795	936.985	21.0152	915.97	42.0305	958	0.0438732	0.373832
											0.2783	937.797	21.2032	916.594	42.4065	959	0.0442195	0.375993
											0.2759	938.608	21.3923	917.215	42.7846	960	0.0445673	0.378151
											0.2713	939.418	21.5825	917.835	43.1649	961	0.0449167	0.380305
											0.2679	940.226	21.7737	918.453	43.5474	962	0.0452676	0.382455
											0.2624	941.034	21.966	919.068	43.932	963	0.0456199	0.384602
											0.2602	941.841	22.1594	919.681	44.3187	964	0.0459738	0.386745
											0.2418	942.646	22.3538	920.292	44.7076	965	0.0463291	0.388884
											0.2399	943.451	22.5493	920.901	45.0986	966	0.046686	0.39102
											0.239	944.254	22.7459	921.508	45.4918	967	0.0470443	0.393151
											0.2325	945.056	22.9435	922.113	45.8871	968	0.047404	0.395278
											0.2297	945.858	23.1422	922.716	46.2845	969	0.0477652	0.397401
											0.2271	946.658	23.342	923.316	46.684	970	0.0481278	0.39952
											0.2262	947.457	23.5428	923.914	47.0856	971	0.0484919	0.401634
											0.217	948.255	23.7447	924.511	47.4894	972	0.0488574	0.403744
											0.2106	949.052	23.9476	925.105	47.8952	973	0.0492243	0.405849
											0.1988	949.848	24.1516	925.697	48.3032	974	0.0495926	0.40795
											0.1975	950.643	24.3566	926.287	48.7132	975	0.0499623	0.410046
											0.1869	951.437	24.5627	926.875	49.1254	976	0.0503334	0.412137
											0.1839	952.23	24.7698	927.46	49.5396	977	0.0507058	0.414224
											0.1809	953.022	24.9779	928.044	49.9559	978	0.0510796	0.416306
											0.1797	953.813	25.1871	928.626	50.3743	979	0.0514548	0.418382
											0.1785	954.603	25.3974	929.205	50.7947	980	0.0518313	0.420455
											0.1752	955.391	25.6086	929.783	51.2172	981	0.0522092	0.422522
											0.1741	956.179	25.8209	930.358	51.6418	982	0.0525884	0.424584
											0.1698	956.966	26.0342	930.932	52.0685	983	0.0529689	0.426641
											0.1677	957.751	26.2486	931.503	52.4972	984	0.0533508	0.428693
											0.1609	958.536	26.4639	932.072	52.9279	985	0.0537339	0.43074
											0.1591	959.32	26.6803	932.639	53.3607	986	0.0541183	0.432782
											0.1484	960.102	26.8977	933.205	53.7955	987	0.054504	0.434818
											0.1472	960.884	27.1162	933.768	54.2323	988	0.054891	0.43685
											0.1456	961.664	27.3356	934.329	54.6712	989	0.0552793	0.438876
											0.1438	962.444	27.5561	934.888	55.1121	990	0.0556688	0.440897
											0.1412	963.222	27.7775	935.445	55.555	991	0.0560596	0.442913
											0.1401	964	28	936	56	992	0.0564516	0.444924
											0.1334	964.777	28.2234	936.553	56.4469	993	0.0568448	0.446929
											0.1324	965.552	28.4479	937.104	56.8958	994	0.0572392	0.448929
											0.1312	966.327	28.6734	937.653	57.3467	995	0.0576349	0.450924
											0.1233	967.1	28.8998	938.2	57.7997	996	0.0580318	0.452913
											0.1225	967.873	29.1273	938.745	58.2545	997	0.0584298	0.454897
											0.1203	968.644	29.3557	939.289	58.7114	998	0.0588291	0.456876
											0.1198	969.415	29.5851	939.83	59.1703	999	0.0592295	0.45885
											0.1188	970.184	29.8155	940.369	59.6311	1000	0.0596311	0.460818
											0.1182	970.953	30.0469	940.906	60.0939	1001	0.0600338	0.462781
											0.1177	971.721	30.2793	941.441	60.5586	1002	0.0604377	0.464739
											0.1172	972.487	30.5127	941.975	61.0253	1003	0.0608428	0.466692
											0.1165	973.253	30.747	942.506	61.4939	1004	0.0612489	0.468639
											0.1162	974.018	30.9823	943.035	61.9645	1005	0.0616562	0.470581
											0.1155	974.781	31.2185	943.563	62.437	1006	0.0620647	0.472518
											0.1148	975.544	31.4557	944.089	62.9115	1007	0.0624742	0.474449
											0.1124	976.306	31.6939	944.612	63.3879	1008	0.0628848	0.476376
											0.111	977.067	31.9331	945.134	63.8662	1009	0.0632965	0.478297
											0.1108	977.827	32.1732	945.654	64.3464	1010	0.0637093	0.480213
											0.1101	978.586	32.4142	946.172	64.8285	1011	0.0641231	0.482124
											0.1079	979.344	32.6563	946.687	65.3125	1012	0.0645381	0.48403
											0.1018	980.101	32.8992	947.202	65.7985	1013	0.0649541	0.485931
											0.1012	980.857	33.1431	947.714	66.2863	1014	0.0653711	0.487827
											0.1006	981.612	33.388	948.224	66.776	1015	0.0657892	0.489718
											0.1004	982.366	33.6338	948.732	67.2676	1016	0.0662083	0.491603
											0.09906	983.119	33.8805	949.239	67.7611	1017	0.0666284	0.493484
											0.09868	983.872	34.1282	949.744	68.2564	1018	0.0670496	0.49536
											0.09831	984.623	34.3768	950.246	68.7537	1019	0.0674717	0.497232
											0.09756	985.374	34.6264	950.747	69.2528	1020	0.0678949	0.499098
											0.09719	986.123	34.8769	951.246	69.7537	1021	0.068319	0.50096
											0.09683	986.872	35.1283	951.743	70.2566	1022	0.0687442	0.502816
											0.09628	987.619	35.3806	952.239	70.7612	1023	0.0691703	0.504668
											0.09574	988.366	35.6339	952.732	71.2677	1024	0.0695974	0.506516
											0.09538	989.112	35.888	953.224	71.7761	1025	0.0700255	0.508359
											0.09503	989.857	36.1431	953.714	72.2863	1026	0.0704545	0.510197
											0.09467	990.601	36.3992	954.202	72.7983	1027	0.0708844	0.51203
											0.09432	991.344	36.6561	954.688	73.3122	1028	0.0713154	0.51386
											0.09397	992.086	36.9139	955.172	73.8279	1029	0.0717472	0.515684
											0.09345	992.827	37.1727	955.655	74.3454	1030	0.07218	0.518413
											0.09345	993.568	37.4323	956.135	74.8647	1031	0.0726137	0.518413
											0.09293	994.307	37.6929	956.614	75.3858	1032	0.0730483	0.521132
											0.09258	995.046	37.9544	957.091	75.9088	1033	0.0734838	0.522939
											0.09207	995.783	38.2168	957.566	76.4335	1034	0.0739202	0.524743
											0.09072	996.52	38.48	958.04	76.96	1035	0.0743575	0.526541
											0.09022	997.256	38.7442	958.512	77.4884	1036	0.0747957	0.528336
											0.08989	997.991	39.0093	958.981	78.0185	1037	0.0752348	0.530127
											0.08907	998.725	39.2752	959.45	78.5504	1038	0.0756748	0.531914
											0.08875	999.458	39.5421	959.916	79.0841	1039	0.0761156	0.534586
											0.08875	1000.19	39.8098	960.38	79.6196	1040	0.0765573	0.534586
											0.08762	1000.92	40.0784	960.843	80.1568	1041	0.0769999	0.53725
											0.0873	1001.65	40.3479	961.304	80.6959	1042	0.0774432	0.539021
											0.08699	1002.38	40.6183	961.763	81.2367	1043	0.0778875	0.540789
											0.08604	1003.11	40.8896	962.221	81.7792	1044	0.0783326	0.544312
											0.08604	1003.84	41.1618	962.676	82.3235	1045	0.0787785	0.544312
											0.08604	1004.57	41.4348	963.13	82.8696	1046	0.0792252	0.544312
											0.08542	1005.29	41.7087	963.583	83.4174	1047	0.0796728	0.547821
											0.08419	1006.02	41.9835	964.033	83.967	1048	0.0801212	0.54957
											0.08314	1006.74	42.2591	964.482	84.5183	1049	0.0805703	0.551316
											0.08299	1007.46	42.5357	964.929	85.0714	1050	0.0810203	0.553928
											0.08299	1008.19	42.8131	965.374	85.6261	1051	0.0814711	0.553928
											0.08269	1008.91	43.0913	965.817	86.1827	1052	0.0819227	0.556533
											0.08239	1009.63	43.3705	966.259	86.7409	1053	0.0823751	0.558265
											0.08224	1010.35	43.6505	966.699	87.3009	1054	0.0828282	0.562582
											0.08224	1011.07	43.9313	967.137	87.8627	1055	0.0832821	0.562582
											0.08224	1011.79	44.2131	967.574	88.4261	1056	0.0837368	0.562582
											0.08224	1012.5	44.4956	968.009	88.9913	1057	0.0841923	0.562582
											0.08122	1013.22	44.7791	968.442	89.5581	1058	0.0846485	0.56688
											0.08049	1013.94	45.0634	968.873	90.1267	1059	0.0851055	0.568594
											0.07963	1014.65	45.3485	969.303	90.697	1060	0.0855632	0.571159
											0.07963	1015.37	45.6345	969.731	91.2691	1061	0.0860217	0.571159
											0.0792	1016.08	45.9214	970.157	91.8428	1062	0.086481	0.573718
											0.07807	1016.79	46.2091	970.582	92.4182	1063	0.0869409	0.575421
											0.0778	1017.5	46.4977	971.005	92.9953	1064	0.0874016	0.57712
											0.07752	1018.21	46.7871	971.426	93.5741	1065	0.087863	0.578818
											0.07655	1018.92	47.0773	971.845	94.1546	1066	0.0883252	0.581358
											0.07655	1019.63	47.3684	972.263	94.7368	1067	0.088788	0.581358
											0.07614	1020.34	47.6604	972.679	95.3207	1068	0.0892516	0.583894
											0.07574	1021.05	47.9532	973.094	95.9063	1069	0.0897159	0.586423
											0.07574	1021.75	48.2468	973.506	96.4936	1070	0.0901809	0.586423
											0.07493	1022.46	48.5413	973.917	97.0825	1071	0.0906466	0.589788
											0.07493	1023.16	48.8366	974.327	97.6732	1072	0.091113	0.589788
											0.0736	1023.87	49.1327	974.735	98.2655	1073	0.0915801	0.592305
											0.07308	1024.57	49.4297	975.141	98.8594	1074	0.0920479	0.594817
											0.07308	1025.27	49.7275	975.545	99.4551	1075	0.0925164	0.594817
											0.0714	1025.97	50.0262	975.948	100.052	1076	0.0929855	0.597324
											0.07127	1026.67	50.3257	976.349	100.651	1077	0.0934554	0.598993
											0.07114	1027.37	50.626	976.748	101.252	1078	0.0939259	0.60066
											0.07089	1028.07	50.9272	977.146	101.854	1079	0.094397	0.602325
											0.07064	1028.77	51.2292	977.542	102.458	1080	0.0948689	0.603988
											0.07038	1029.47	51.532	977.936	103.064	1081	0.0953414	0.605649
											0.07013	1030.16	51.8357	978.329	103.671	1082	0.0958146	0.607308
											0.06988	1030.86	52.1402	978.72	104.28	1083	0.0962884	0.608965
											0.06963	1031.55	52.4455	979.109	104.891	1084	0.0967628	0.61062
											0.06926	1032.25	52.7516	979.497	105.503	1085	0.097238	0.612274
											0.0684	1032.94	53.0586	979.883	106.117	1086	0.0977137	0.613926
											0.06815	1033.63	53.3664	980.267	106.733	1087	0.0981902	0.615576
											0.06766	1034.33	53.675	980.65	107.35	1088	0.0986672	0.617225
											0.06742	1035.02	53.9844	981.031	107.969	1089	0.0991449	0.618871
											0.06682	1035.71	54.2947	981.411	108.589	1090	0.0996232	0.621339
											0.06682	1036.39	54.6057	981.789	109.211	1091	0.100102	0.621339
											0.0661	1037.08	54.9176	982.165	109.835	1092	0.100582	0.624624
											0.0661	1037.77	55.2304	982.539	110.461	1093	0.101062	0.624624
											0.06575	1038.46	55.5439	982.912	111.088	1094	0.101543	0.627083
											0.06551	1039.14	55.8583	983.283	111.717	1095	0.102024	0.628721
											0.06528	1039.83	56.1734	983.653	112.347	1096	0.102506	0.630358
											0.06504	1040.51	56.4894	984.021	112.979	1097	0.102989	0.631994
											0.06457	1041.19	56.8063	984.387	113.613	1098	0.103472	0.633628
											0.06434	1041.88	57.1239	984.752	114.248	1099	0.103956	0.63526
											0.06399	1042.56	57.4423	985.115	114.885	1100	0.104441	0.636892
											0.06342	1043.24	57.7616	985.477	115.523	1101	0.104926	0.638522
											0.06308	1043.92	58.0817	985.837	116.163	1102	0.105411	0.640966
											0.06308	1044.6	58.4026	986.195	116.805	1103	0.105898	0.640966
											0.06161	1045.28	58.7243	986.551	117.449	1104	0.106385	0.643407
											0.06138	1045.95	59.0468	986.906	118.094	1105	0.106872	0.645033
											0.06105	1046.63	59.3701	987.26	118.74	1106	0.10736	0.64747
											0.06105	1047.31	59.6942	987.612	119.388	1107	0.107849	0.64747
											0.05919	1047.98	60.0192	987.962	120.038	1108	0.108338	0.649905
											0.05897	1048.66	60.345	988.31	120.69	1109	0.108828	0.651527
											0.0579	1049.33	60.6715	988.657	121.343	1110	0.109318	0.653148
											0.05748	1050	60.9989	989.002	121.998	1111	0.109809	0.654768
											0.05695	1050.67	61.3271	989.346	122.654	1112	0.110301	0.657197
											0.05695	1051.34	61.6561	989.688	123.312	1113	0.110793	0.657197
											0.05622	1052.01	61.9859	990.028	123.972	1114	0.111285	0.659623
											0.0557	1052.68	62.3165	990.367	124.633	1115	0.111779	0.66124
											0.05407	1053.35	62.648	990.704	125.296	1116	0.112272	0.662856
											0.05337	1054.02	62.9802	991.04	125.96	1117	0.112767	0.664472
											0.05317	1054.69	63.3133	991.373	126.627	1118	0.113262	0.666086
											0.05297	1055.35	63.6471	991.706	127.294	1119	0.113757	0.6677
											0.05277	1056.02	63.9818	992.036	127.964	1120	0.114253	0.669314
											0.05257	1056.68	64.3172	992.366	128.634	1121	0.11475	0.670926
											0.05179	1057.35	64.6535	992.693	129.307	1122	0.115247	0.672538
											0.0516	1058.01	64.9906	993.019	129.981	1123	0.115745	0.674149
											0.05044	1058.67	65.3285	993.343	130.657	1124	0.116243	0.67576
											0.04874	1059.33	65.6671	993.666	131.334	1125	0.116742	0.67737
											0.04827	1059.99	66.0066	993.987	132.013	1126	0.117241	0.679785
											0.04827	1060.65	66.3469	994.306	132.694	1127	0.117741	0.679785
											0.04799	1061.31	66.688	994.624	133.376	1128	0.118241	0.682198
											0.04763	1061.97	67.0299	994.94	134.06	1129	0.118742	0.683806
											0.0469	1062.63	67.3726	995.255	134.745	1130	0.119244	0.685414
											0.04653	1063.28	67.7161	995.568	135.432	1131	0.119746	0.687021
											0.04617	1063.94	68.0605	995.879	136.121	1132	0.120248	0.688628
											0.04599	1064.59	68.4056	996.189	136.811	1133	0.120751	0.690234
											0.04581	1065.25	68.7515	996.497	137.503	1134	0.121255	0.69184
											0.04572	1065.9	69.0982	996.804	138.196	1135	0.121759	0.693445
											0.04564	1066.55	69.4457	997.109	138.891	1136	0.122264	0.695051
											0.04555	1067.21	69.7941	997.412	139.588	1137	0.122769	0.697458
											0.04555	1067.86	70.1432	997.714	140.286	1138	0.123275	0.697458
											0.04546	1068.51	70.4931	998.014	140.986	1139	0.123781	0.699864
											0.04528	1069.16	70.8439	998.312	141.688	1140	0.124287	0.701468
											0.04519	1069.8	71.1954	998.609	142.391	1141	0.124795	0.703072
											0.04353	1070.45	71.5477	998.905	143.095	1142	0.125303	0.704675
											0.04344	1071.1	71.9009	999.198	143.802	1143	0.125811	0.706278
											0.04267	1071.75	72.2548	999.49	144.51	1144	0.12632	0.707881
											0.04233	1072.39	72.6096	999.781	145.219	1145	0.126829	0.709483
											0.04124	1073.03	72.9651	1000.07	145.93	1146	0.127339	0.711085
											0.04058	1073.68	73.3214	1000.36	146.643	1147	0.127849	0.712687
											0.04049	1074.32	73.6786	1000.64	147.357	1148	0.12836	0.714289
											0.03984	1074.96	74.0365	1000.93	148.073	1149	0.128871	0.715891
											0.03968	1075.6	74.3953	1001.21	148.791	1150	0.129383	0.717492
											0.03919	1076.25	74.7548	1001.49	149.51	1151	0.129895	0.719094
											0.03895	1076.88	75.1152	1001.77	150.23	1152	0.130408	0.721495
											0.03895	1077.52	75.4763	1002.05	150.953	1153	0.130922	0.721495
											0.03855	1078.16	75.8383	1002.32	151.677	1154	0.131435	0.723897
											0.03839	1078.8	76.201	1002.6	152.402	1155	0.13195	0.725497
											0.03823	1079.44	76.5646	1002.87	153.129	1156	0.132465	0.727098
											0.03807	1080.07	76.9289	1003.14	153.858	1157	0.13298	0.728698
											0.03791	1080.71	77.2941	1003.41	154.588	1158	0.133496	0.730299
											0.03775	1081.34	77.66	1003.68	155.32	1159	0.134012	0.731899
											0.03752	1081.97	78.0268	1003.95	156.054	1160	0.134529	0.734299
											0.03752	1082.61	78.3943	1004.21	156.789	1161	0.135046	0.734299
											0.03736	1083.24	78.7627	1004.47	157.525	1162	0.135564	0.739099
											0.03736	1083.87	79.1318	1004.74	158.264	1163	0.136082	0.739099
											0.03736	1084.5	79.5018	1005	159.004	1164	0.136601	0.739099
											0.03736	1085.13	79.8725	1005.25	159.745	1165	0.13712	0.739099
											0.03728	1085.76	80.2441	1005.51	160.488	1166	0.13764	0.743099
											0.03697	1086.38	80.6164	1005.77	161.233	1167	0.13816	0.744698
											0.03681	1087.01	80.9896	1006.02	161.979	1168	0.138681	0.746298
											0.03666	1087.64	81.3635	1006.27	162.727	1169	0.139202	0.747898
											0.03635	1088.26	81.7383	1006.52	163.477	1170	0.139724	0.749497
											0.03604	1088.89	82.1138	1006.77	164.228	1171	0.140246	0.751097
											0.03589	1089.51	82.4902	1007.02	164.98	1172	0.140768	0.752697
											0.03558	1090.13	82.8673	1007.27	165.735	1173	0.141291	0.754296
											0.03543	1090.75	83.2452	1007.51	166.49	1174	0.141815	0.755896
											0.03483	1091.38	83.624	1007.75	167.248	1175	0.142339	0.757495
											0.03468	1092	84.0035	1007.99	168.007	1176	0.142863	0.759095
											0.03423	1092.62	84.3839	1008.23	168.768	1177	0.143388	0.760695
											0.03349	1093.23	84.765	1008.47	169.53	1178	0.143913	0.762294
											0.03334	1093.85	85.147	1008.71	170.294	1179	0.144439	0.763894

## Sheet: Spectral Level Data
Spectral Level Data		Confidence Threshold	Forward	Reverse	Correct	Incorrect	Total	Global FDR	q-value		Fit Confidence Threshold	Fit Forward	Fit Reverse	Fit Correct	Fit Incorrect	Fit Total	Fit Global FDR	Fit Local FDR
		1	596	0	596	0	596	0	0		1	1	5.76552e-09	1	1.1531e-08	1	1.1531e-08	1.20399e-08
		0.9996	783	0	783	0	783	0	0		1	2	1.1531e-08	2	2.30621e-08	2	1.1531e-08	1.20399e-08
		0.9988	784	0	784	0	784	0	0		1	3	1.72966e-08	3	3.45932e-08	3	1.15311e-08	1.20399e-08
		0.9987	800	0	800	0	800	0	0		1	4	2.30621e-08	4	4.61242e-08	4	1.15311e-08	1.20399e-08
		0.9985	804	0	804	0	804	0	0		1	5	2.88277e-08	5	5.76553e-08	5	1.15311e-08	1.20399e-08
		0.9984	811	0	811	0	811	0	0		1	6	3.45932e-08	6	6.91864e-08	6	1.15311e-08	1.20399e-08
		0.9983	816	0	816	0	816	0	0		1	7	4.03588e-08	7	8.07175e-08	7	1.15311e-08	1.20399e-08
		0.9982	820	0	820	0	820	0	0		1	8	4.61243e-08	8	9.22486e-08	8	1.15311e-08	1.20399e-08
		0.9981	826	0	826	0	826	0	0		1	9	5.18899e-08	9	1.0378e-07	9	1.15311e-08	1.20399e-08
		0.998	832	0	832	0	832	0	0		1	10	5.76554e-08	10	1.15311e-07	10	1.15311e-08	1.20399e-08
		0.9979	838	0	838	0	838	0	0		1	11	6.3421e-08	11	1.26842e-07	11	1.15311e-08	1.20399e-08
		0.9978	843	0	843	0	843	0	0		1	12	6.91866e-08	12	1.38373e-07	12	1.15311e-08	1.20399e-08
		0.9977	845	0	845	0	845	0	0		1	13	7.49522e-08	13	1.49904e-07	13	1.15311e-08	1.20399e-08
		0.9976	848	0	848	0	848	0	0		1	14	8.07178e-08	14	1.61436e-07	14	1.15311e-08	1.20399e-08
		0.9975	852	0	852	0	852	0	0		1	15	8.64834e-08	15	1.72967e-07	15	1.15311e-08	1.20399e-08
		0.9974	856	0	856	0	856	0	0		1	16	9.2249e-08	16	1.84498e-07	16	1.15311e-08	1.20399e-08
		0.9973	862	0	862	0	862	0	0		1	17	9.80146e-08	17	1.96029e-07	17	1.15311e-08	1.20399e-08
		0.9972	864	0	864	0	864	0	0		1	18	1.0378e-07	18	2.0756e-07	18	1.15311e-08	1.20399e-08
		0.9971	866	0	866	0	866	0	0		1	19	1.09546e-07	19	2.19092e-07	19	1.15311e-08	1.20399e-08
		0.997	869	0	869	0	869	0	0		1	20	1.15311e-07	20	2.30623e-07	20	1.15311e-08	1.20399e-08
		0.9969	877	0	877	0	877	0	0		1	21	1.21077e-07	21	2.42154e-07	21	1.15311e-08	1.20399e-08
		0.9968	880	0	880	0	880	0	0		1	22	1.26843e-07	22	2.53685e-07	22	1.15312e-08	1.20399e-08
		0.9967	881	0	881	0	881	0	0		1	23	1.32608e-07	23	2.65217e-07	23	1.15312e-08	1.20399e-08
		0.9966	882	0	882	0	882	0	0		1	24	1.38374e-07	24	2.76748e-07	24	1.15312e-08	1.20399e-08
		0.9965	889	0	889	0	889	0	0		1	25	1.4414e-07	25	2.88279e-07	25	1.15312e-08	1.20399e-08
		0.9964	891	0	891	0	891	0	0		1	26	1.49905e-07	26	2.9981e-07	26	1.15312e-08	1.20399e-08
		0.9963	895	0	895	0	895	0	0		1	27	1.55671e-07	27	3.11342e-07	27	1.15312e-08	1.20399e-08
		0.9962	900	0	900	0	900	0	0		1	28	1.61437e-07	28	3.22873e-07	28	1.15312e-08	1.20399e-08
		0.9961	902	0	902	0	902	0	0		1	29	1.67202e-07	29	3.34404e-07	29	1.15312e-08	1.20399e-08
		0.996	904	0	904	0	904	0	0		1	30	1.72968e-07	30	3.45936e-07	30	1.15312e-08	1.20399e-08
		0.9959	906	0	906	0	906	0	0		1	31	1.78734e-07	31	3.57467e-07	31	1.15312e-08	1.20399e-08
		0.9958	907	0	907	0	907	0	0		1	32	1.84499e-07	32	3.68998e-07	32	1.15312e-08	1.20399e-08
		0.9957	908	0	908	0	908	0	0		1	33	1.90265e-07	33	3.8053e-07	33	1.15312e-08	1.20399e-08
		0.9956	910	0	910	0	910	0	0		1	34	1.96031e-07	34	3.92061e-07	34	1.15312e-08	1.20399e-08
		0.9955	914	0	914	0	914	0	0		1	35	2.01796e-07	35	4.03593e-07	35	1.15312e-08	1.20399e-08
		0.9954	916	0	916	0	916	0	0		1	36	2.07562e-07	36	4.15124e-07	36	1.15312e-08	1.20399e-08
		0.9953	918	0	918	0	918	0	0		1	37	2.13328e-07	37	4.26655e-07	37	1.15312e-08	1.20399e-08
		0.9952	920	0	920	0	920	0	0		1	38	2.19093e-07	38	4.38187e-07	38	1.15312e-08	1.20399e-08
		0.9951	921	0	921	0	921	0	0		1	39	2.24859e-07	39	4.49718e-07	39	1.15312e-08	1.20399e-08
		0.995	925	0	925	0	925	0	0		1	40	2.30625e-07	40	4.6125e-07	40	1.15312e-08	1.20399e-08
		0.9949	930	0	930	0	930	0	0		1	41	2.36391e-07	41	4.72781e-07	41	1.15312e-08	1.20399e-08
		0.9948	931	0	931	0	931	0	0		1	42	2.42156e-07	42	4.84313e-07	42	1.15313e-08	1.20399e-08
		0.9947	933	0	933	0	933	0	0		1	43	2.47922e-07	43	4.95844e-07	43	1.15313e-08	1.20399e-08
		0.9946	937	0	937	0	937	0	0		1	44	2.53688e-07	44	5.07376e-07	44	1.15313e-08	1.20399e-08
		0.9945	940	0	940	0	940	0	0		1	45	2.59454e-07	45	5.18907e-07	45	1.15313e-08	1.20399e-08
		0.9944	942	0	942	0	942	0	0		1	46	2.65219e-07	46	5.30439e-07	46	1.15313e-08	1.20399e-08
		0.9943	944	0	944	0	944	0	0		1	47	2.70985e-07	47	5.4197e-07	47	1.15313e-08	1.20399e-08
		0.9942	945	0	945	0	945	0	0		1	48	2.76751e-07	48	5.53502e-07	48	1.15313e-08	1.20399e-08
		0.9941	946	0	946	0	946	0	0		1	49	2.82517e-07	49	5.65033e-07	49	1.15313e-08	1.20399e-08
		0.994	948	0	948	0	948	0	0		1	50	2.88282e-07	50	5.76565e-07	50	1.15313e-08	1.20399e-08
		0.9939	950	0	950	0	950	0	0		1	51	2.94048e-07	51	5.88096e-07	51	1.15313e-08	1.20399e-08
		0.9938	952	0	952	0	952	0	0		1	52	2.99814e-07	52	5.99628e-07	52	1.15313e-08	1.20399e-08
		0.9937	956	0	956	0	956	0	0		1	53	3.0558e-07	53	6.1116e-07	53	1.15313e-08	1.20399e-08
		0.9936	960	0	960	0	960	0	0		1	54	3.11346e-07	54	6.22691e-07	54	1.15313e-08	1.20399e-08
		0.9935	962	0	962	0	962	0	0		1	55	3.17111e-07	55	6.34223e-07	55	1.15313e-08	1.20399e-08
		0.9934	963	0	963	0	963	0	0		1	56	3.22877e-07	56	6.45754e-07	56	1.15313e-08	1.20399e-08
		0.9933	966	0	966	0	966	0	0		1	57	3.28643e-07	57	6.57286e-07	57	1.15313e-08	1.20399e-08
		0.9932	968	0	968	0	968	0	0		1	58	3.34409e-07	58	6.68818e-07	58	1.15313e-08	1.20399e-08
		0.9931	970	0	970	0	970	0	0		1	59	3.40175e-07	59	6.80349e-07	59	1.15313e-08	1.20399e-08
		0.993	971	0	971	0	971	0	0		1	60	3.4594e-07	60	6.91881e-07	60	1.15313e-08	1.20399e-08
		0.9929	972	0	972	0	972	0	0		1	61	3.51706e-07	61	7.03413e-07	61	1.15314e-08	1.20399e-08
		0.9928	974	0	974	0	974	0	0		1	62	3.57472e-07	62	7.14944e-07	62	1.15314e-08	1.20399e-08
		0.9927	975	0	975	0	975	0	0		1	63	3.63238e-07	63	7.26476e-07	63	1.15314e-08	1.20399e-08
		0.9926	976	0	976	0	976	0	0		1	64	3.69004e-07	64	7.38008e-07	64	1.15314e-08	1.20399e-08
		0.9925	978	0	978	0	978	0	0		1	65	3.7477e-07	65	7.49539e-07	65	1.15314e-08	1.20399e-08
		0.9924	979	0	979	0	979	0	0		1	66	3.80536e-07	66	7.61071e-07	66	1.15314e-08	1.20399e-08
		0.9922	980	0	980	0	980	0	0		1	67	3.86301e-07	67	7.72603e-07	67	1.15314e-08	1.20399e-08
		0.9921	981	0	981	0	981	0	0		1	68	3.92067e-07	68	7.84134e-07	68	1.15314e-08	1.20399e-08
		0.9919	983	0	983	0	983	0	0		1	69	3.97833e-07	69	7.95666e-07	69	1.15314e-08	1.20399e-08
		0.9918	984	0	984	0	984	0	0		1	70	4.03599e-07	70	8.07198e-07	70	1.15314e-08	1.20399e-08
		0.9917	985	0	985	0	985	0	0		1	71	4.09365e-07	71	8.1873e-07	71	1.15314e-08	1.20399e-08
		0.9916	986	0	986	0	986	0	0		1	72	4.15131e-07	72	8.30262e-07	72	1.15314e-08	1.20399e-08
		0.9915	990	0	990	0	990	0	0		1	73	4.20897e-07	73	8.41793e-07	73	1.15314e-08	1.20399e-08
		0.9913	993	0	993	0	993	0	0		1	74	4.26663e-07	74	8.53325e-07	74	1.15314e-08	1.20399e-08
		0.9912	994	0	994	0	994	0	0		1	75	4.32428e-07	75	8.64857e-07	75	1.15314e-08	1.20399e-08
		0.9911	996	0	996	0	996	0	0		1	76	4.38194e-07	76	8.76389e-07	76	1.15314e-08	1.20399e-08
		0.991	998	0	998	0	998	0	0		1	77	4.4396e-07	77	8.87921e-07	77	1.15314e-08	1.20399e-08
		0.9909	1000	0	1000	0	1000	0	0		1	78	4.49726e-07	78	8.99452e-07	78	1.15314e-08	1.20399e-08
		0.9908	1001	0	1001	0	1001	0	0		1	79	4.55492e-07	79	9.10984e-07	79	1.15314e-08	1.20399e-08
		0.9907	1002	0	1002	0	1002	0	0		1	80	4.61258e-07	80	9.22516e-07	80	1.15315e-08	1.20399e-08
		0.9906	1004	0	1004	0	1004	0	0		1	81	4.67024e-07	81	9.34048e-07	81	1.15315e-08	1.20399e-08
		0.9905	1005	0	1005	0	1005	0	0		1	82	4.7279e-07	82	9.4558e-07	82	1.15315e-08	1.20399e-08
		0.9904	1006	0	1006	0	1006	0	0		1	83	4.78556e-07	83	9.57112e-07	83	1.15315e-08	1.20399e-08
		0.9902	1007	0	1007	0	1007	0	0		1	84	4.84322e-07	84	9.68644e-07	84	1.15315e-08	1.20399e-08
		0.99	1008	0	1008	0	1008	0	0		1	85	4.90088e-07	85	9.80176e-07	85	1.15315e-08	1.20399e-08
		0.9899	1009	0	1009	0	1009	0	0		1	86	4.95854e-07	86	9.91708e-07	86	1.15315e-08	1.20399e-08
		0.9897	1011	0	1011	0	1011	0	0		1	87	5.0162e-07	87	1.00324e-06	87	1.15315e-08	1.20399e-08
		0.9896	1012	0	1012	0	1012	0	0		1	88	5.07386e-07	88	1.01477e-06	88	1.15315e-08	1.20399e-08
		0.9895	1013	0	1013	0	1013	0	0		1	89	5.13152e-07	89	1.0263e-06	89	1.15315e-08	1.20399e-08
		0.9894	1014	0	1014	0	1014	0	0		1	90	5.18918e-07	90	1.03784e-06	90	1.15315e-08	1.20399e-08
		0.9892	1015	0	1015	0	1015	0	0		1	91	5.24684e-07	91	1.04937e-06	91	1.15315e-08	1.20399e-08
		0.9891	1016	0	1016	0	1016	0	0		1	92	5.3045e-07	92	1.0609e-06	92	1.15315e-08	1.20399e-08
		0.9889	1017	0	1017	0	1017	0	0		1	93	5.36216e-07	93	1.07243e-06	93	1.15315e-08	1.20399e-08
		0.9888	1019	0	1019	0	1019	0	0		1	94	5.41982e-07	94	1.08396e-06	94	1.15315e-08	1.20399e-08
		0.9887	1020	0	1020	0	1020	0	0		1	95	5.47748e-07	95	1.0955e-06	95	1.15315e-08	1.20399e-08
		0.9886	1021	0	1021	0	1021	0	0		1	96	5.53514e-07	96	1.10703e-06	96	1.15315e-08	1.20399e-08
		0.9884	1022	0	1022	0	1022	0	0		1	97	5.5928e-07	97	1.11856e-06	97	1.15315e-08	1.20399e-08
		0.9882	1023	0	1023	0	1023	0	0		1	98	5.65046e-07	98	1.13009e-06	98	1.15315e-08	1.20399e-08
		0.988	1024	0	1024	0	1024	0	0		1	99	5.70812e-07	99	1.14162e-06	99	1.15316e-08	1.20399e-08
		0.9878	1025	0	1025	0	1025	0	0		1	100	5.76578e-07	100	1.15316e-06	100	1.15316e-08	1.20399e-08
		0.9877	1027	0	1027	0	1027	0	0		1	101	5.82344e-07	101	1.16469e-06	101	1.15316e-08	1.20399e-08
		0.9876	1028	0	1028	0	1028	0	0		1	102	5.8811e-07	102	1.17622e-06	102	1.15316e-08	1.20399e-08
		0.9875	1030	0	1030	0	1030	0	0		1	103	5.93876e-07	103	1.18775e-06	103	1.15316e-08	1.20399e-08
		0.9874	1031	0	1031	0	1031	0	0		1	104	5.99642e-07	104	1.19928e-06	104	1.15316e-08	1.20399e-08
		0.9872	1032	0	1032	0	1032	0	0		1	105	6.05408e-07	105	1.21082e-06	105	1.15316e-08	1.20399e-08
		0.9871	1033	0	1033	0	1033	0	0		1	106	6.11174e-07	106	1.22235e-06	106	1.15316e-08	1.20399e-08
		0.987	1035	0	1035	0	1035	0	0		1	107	6.1694e-07	107	1.23388e-06	107	1.15316e-08	1.20399e-08
		0.9868	1036	0	1036	0	1036	0	0		1	108	6.22706e-07	108	1.24541e-06	108	1.15316e-08	1.20399e-08
		0.9866	1037	0	1037	0	1037	0	0		1	109	6.28472e-07	109	1.25694e-06	109	1.15316e-08	1.20399e-08
		0.9865	1038	0	1038	0	1038	0	0		1	110	6.34238e-07	110	1.26848e-06	110	1.15316e-08	1.20399e-08
		0.9864	1039	0	1039	0	1039	0	0		1	111	6.40005e-07	111	1.28001e-06	111	1.15316e-08	1.20399e-08
		0.9862	1040	0	1040	0	1040	0	0		1	112	6.45771e-07	112	1.29154e-06	112	1.15316e-08	1.20399e-08
		0.9861	1043	0	1043	0	1043	0	0		1	113	6.51537e-07	113	1.30307e-06	113	1.15316e-08	1.20399e-08
		0.986	1044	0	1044	0	1044	0	0		1	114	6.57303e-07	114	1.31461e-06	114	1.15316e-08	1.20399e-08
		0.9859	1045	0	1045	0	1045	0	0		1	115	6.63069e-07	115	1.32614e-06	115	1.15316e-08	1.20399e-08
		0.9858	1046	0	1046	0	1046	0	0		1	116	6.68835e-07	116	1.33767e-06	116	1.15316e-08	1.20399e-08
		0.9856	1047	0	1047	0	1047	0	0		1	117	6.74601e-07	117	1.3492e-06	117	1.15316e-08	1.20399e-08
		0.9855	1048	0	1048	0	1048	0	0		1	118	6.80367e-07	118	1.36073e-06	118	1.15316e-08	1.20399e-08
		0.9853	1049	0	1049	0	1049	0	0		1	119	6.86133e-07	119	1.37227e-06	119	1.15317e-08	1.20399e-08
		0.9851	1050	0	1050	0	1050	0	0		1	120	6.919e-07	120	1.3838e-06	120	1.15317e-08	1.20399e-08
		0.9849	1051	0	1051	0	1051	0	0		1	121	6.97666e-07	121	1.39533e-06	121	1.15317e-08	1.20399e-08
		0.9846	1052	0	1052	0	1052	0	0		1	122	7.03432e-07	122	1.40686e-06	122	1.15317e-08	1.20399e-08
		0.9845	1053	0	1053	0	1053	0	0		1	123	7.09198e-07	123	1.4184e-06	123	1.15317e-08	1.20399e-08
		0.9844	1053	1	1052	2	1054	0.00189753	0.00187617		1	124	7.14964e-07	124	1.42993e-06	124	1.15317e-08	1.20399e-08
		0.9842	1054	1	1053	2	1055	0.00189573	0.00187617		1	125	7.2073e-07	125	1.44146e-06	125	1.15317e-08	1.20399e-08
		0.9839	1055	1	1054	2	1056	0.00189394	0.00187617		1	126	7.26497e-07	126	1.45299e-06	126	1.15317e-08	1.20399e-08
		0.9838	1056	1	1055	2	1057	0.00189215	0.00187617		1	127	7.32263e-07	127	1.46453e-06	127	1.15317e-08	1.20399e-08
		0.9837	1057	1	1056	2	1058	0.00189036	0.00187617		1	128	7.38029e-07	128	1.47606e-06	128	1.15317e-08	1.20399e-08
		0.9835	1058	1	1057	2	1059	0.00188857	0.00187617		1	129	7.43795e-07	129	1.48759e-06	129	1.15317e-08	1.20399e-08
		0.9834	1059	1	1058	2	1060	0.00188679	0.00187617		1	130	7.49561e-07	130	1.49912e-06	130	1.15317e-08	1.20399e-08
		0.9833	1060	1	1059	2	1061	0.00188501	0.00187617		1	131	7.55328e-07	131	1.51066e-06	131	1.15317e-08	1.20399e-08
		0.9831	1061	1	1060	2	1062	0.00188324	0.00187617		1	132	7.61094e-07	132	1.52219e-06	132	1.15317e-08	1.20399e-08
		0.983	1064	1	1063	2	1065	0.00187793	0.00187617		1	133	7.6686e-07	133	1.53372e-06	133	1.15317e-08	1.20399e-08
		0.9829	1065	1	1064	2	1066	0.00187617	0.00187617		1	134	7.72626e-07	134	1.54525e-06	134	1.15317e-08	1.20399e-08
		0.9827	1065	2	1063	4	1067	0.00374883	0.0035524		1	135	7.78392e-07	135	1.55678e-06	135	1.15317e-08	1.20399e-08
		0.9826	1066	2	1064	4	1068	0.00374532	0.0035524		1	136	7.84159e-07	136	1.56832e-06	136	1.15317e-08	1.20399e-08
		0.9825	1067	2	1065	4	1069	0.00374181	0.0035524		1	137	7.89925e-07	137	1.57985e-06	137	1.15317e-08	1.20399e-08
		0.9823	1068	2	1066	4	1070	0.00373832	0.0035524		1	138	7.95691e-07	138	1.59138e-06	138	1.15318e-08	1.20399e-08
		0.9821	1069	2	1067	4	1071	0.00373483	0.0035524		1	139	8.01457e-07	139	1.60291e-06	139	1.15318e-08	1.20399e-08
		0.9818	1070	2	1068	4	1072	0.00373134	0.0035524		1	140	8.07224e-07	140	1.61445e-06	140	1.15318e-08	1.20399e-08
		0.9816	1071	2	1069	4	1073	0.00372787	0.0035524		1	141	8.1299e-07	141	1.62598e-06	141	1.15318e-08	1.20399e-08
		0.9815	1072	2	1070	4	1074	0.00372439	0.0035524		1	142	8.18756e-07	142	1.63751e-06	142	1.15318e-08	1.20399e-08
		0.9813	1073	2	1071	4	1075	0.00372093	0.0035524		1	143	8.24522e-07	143	1.64904e-06	143	1.15318e-08	1.20399e-08
		0.9812	1074	2	1072	4	1076	0.00371747	0.0035524		1	144	8.30289e-07	144	1.66058e-06	144	1.15318e-08	1.20399e-08
		0.9811	1075	2	1073	4	1077	0.00371402	0.0035524		1	145	8.36055e-07	145	1.67211e-06	145	1.15318e-08	1.20399e-08
		0.9809	1076	2	1074	4	1078	0.00371058	0.0035524		1	146	8.41821e-07	146	1.68364e-06	146	1.15318e-08	1.20399e-08
		0.9806	1077	2	1075	4	1079	0.00370714	0.0035524		1	147	8.47587e-07	147	1.69517e-06	147	1.15318e-08	1.20399e-08
		0.9803	1078	2	1076	4	1080	0.0037037	0.0035524		1	148	8.53354e-07	148	1.70671e-06	148	1.15318e-08	1.20399e-08
		0.9801	1081	2	1079	4	1083	0.00369344	0.0035524		1	149	8.5912e-07	149	1.71824e-06	149	1.15318e-08	1.20399e-08
		0.98	1082	2	1080	4	1084	0.00369004	0.0035524		1	150	8.64886e-07	150	1.72977e-06	150	1.15318e-08	1.20399e-08
		0.9798	1083	2	1081	4	1085	0.00368664	0.0035524		1	151	8.70653e-07	151	1.74131e-06	151	1.15318e-08	1.20399e-08
		0.9797	1084	2	1082	4	1086	0.00368324	0.0035524		1	152	8.76419e-07	152	1.75284e-06	152	1.15318e-08	1.20399e-08
		0.9794	1085	2	1083	4	1087	0.00367985	0.0035524		1	153	8.82185e-07	153	1.76437e-06	153	1.15318e-08	1.20399e-08
		0.979	1086	2	1084	4	1088	0.00367647	0.0035524		1	154	8.87951e-07	154	1.7759e-06	154	1.15318e-08	1.20399e-08
		0.9789	1088	2	1086	4	1090	0.00366972	0.0035524		1	155	8.93718e-07	155	1.78744e-06	155	1.15318e-08	1.20399e-08
		0.9787	1089	2	1087	4	1091	0.00366636	0.0035524		1	156	8.99484e-07	156	1.79897e-06	156	1.15318e-08	1.20399e-08
		0.9785	1091	2	1089	4	1093	0.00365965	0.0035524		1	157	9.0525e-07	157	1.8105e-06	157	1.15319e-08	1.20399e-08
		0.9784	1092	2	1090	4	1094	0.00365631	0.0035524		1	158	9.11017e-07	158	1.82203e-06	158	1.15319e-08	1.20399e-08
		0.9782	1093	2	1091	4	1095	0.00365297	0.0035524		1	159	9.16783e-07	159	1.83357e-06	159	1.15319e-08	1.20399e-08
		0.978	1094	2	1092	4	1096	0.00364964	0.0035524		1	160	9.22549e-07	160	1.8451e-06	160	1.15319e-08	1.20399e-08
		0.9777	1095	2	1093	4	1097	0.00364631	0.0035524		1	161	9.28316e-07	161	1.85663e-06	161	1.15319e-08	1.20399e-08
		0.9775	1096	2	1094	4	1098	0.00364299	0.0035524		1	162	9.34082e-07	162	1.86816e-06	162	1.15319e-08	1.20399e-08
		0.9773	1097	2	1095	4	1099	0.00363967	0.0035524		1	163	9.39849e-07	163	1.8797e-06	163	1.15319e-08	1.20399e-08
		0.977	1098	2	1096	4	1100	0.00363636	0.0035524		1	164	9.45615e-07	164	1.89123e-06	164	1.15319e-08	1.20399e-08
		0.9768	1099	2	1097	4	1101	0.00363306	0.0035524		1	165	9.51381e-07	165	1.90276e-06	165	1.15319e-08	1.20399e-08
		0.9766	1100	2	1098	4	1102	0.00362976	0.0035524		1	166	9.57148e-07	166	1.9143e-06	166	1.15319e-08	1.20399e-08
		0.9762	1101	2	1099	4	1103	0.00362647	0.0035524		1	167	9.62914e-07	167	1.92583e-06	167	1.15319e-08	1.20399e-08
		0.9758	1102	2	1100	4	1104	0.00362319	0.0035524		1	168	9.6868e-07	168	1.93736e-06	168	1.15319e-08	1.20399e-08
		0.9755	1103	2	1101	4	1105	0.00361991	0.0035524		1	169	9.74447e-07	169	1.94889e-06	169	1.15319e-08	1.20399e-08
		0.9751	1104	2	1102	4	1106	0.00361664	0.0035524		1	170	9.80213e-07	170	1.96043e-06	170	1.15319e-08	1.20399e-08
		0.9747	1105	2	1103	4	1107	0.00361337	0.0035524		1	171	9.8598e-07	171	1.97196e-06	171	1.15319e-08	1.20399e-08
		0.9743	1106	2	1104	4	1108	0.00361011	0.0035524		1	172	9.91746e-07	172	1.98349e-06	172	1.15319e-08	1.20399e-08
		0.9739	1107	2	1105	4	1109	0.00360685	0.0035524		1	173	9.97512e-07	173	1.99502e-06	173	1.15319e-08	1.20399e-08
		0.9736	1108	2	1106	4	1110	0.0036036	0.0035524		1	174	1.00328e-06	174	2.00656e-06	174	1.15319e-08	1.20399e-08
		0.9734	1109	2	1107	4	1111	0.00360036	0.0035524		1	175	1.00905e-06	175	2.01809e-06	175	1.15319e-08	1.20399e-08
		0.9732	1111	2	1109	4	1113	0.00359389	0.0035524		1	176	1.01481e-06	176	2.02962e-06	176	1.1532e-08	1.20399e-08
		0.9728	1113	2	1111	4	1115	0.00358744	0.0035524		1	177	1.02058e-06	177	2.04116e-06	177	1.1532e-08	1.20399e-08
		0.9726	1114	2	1112	4	1116	0.00358423	0.0035524		1	178	1.02634e-06	178	2.05269e-06	178	1.1532e-08	1.20399e-08
		0.9721	1115	2	1113	4	1117	0.00358102	0.0035524		1	179	1.03211e-06	179	2.06422e-06	179	1.1532e-08	1.20399e-08
		0.9719	1117	2	1115	4	1119	0.00357462	0.0035524		1	180	1.03788e-06	180	2.07576e-06	180	1.1532e-08	1.20399e-08
		0.9717	1118	2	1116	4	1120	0.00357143	0.0035524		1	181	1.04364e-06	181	2.08729e-06	181	1.1532e-08	1.20399e-08
		0.9712	1119	2	1117	4	1121	0.00356824	0.0035524		1	182	1.04941e-06	182	2.09882e-06	182	1.1532e-08	1.20399e-08
		0.971	1120	2	1118	4	1122	0.00356506	0.0035524		1	183	1.05518e-06	183	2.11035e-06	183	1.1532e-08	1.20399e-08
		0.9708	1121	2	1119	4	1123	0.00356189	0.0035524		1	184	1.06094e-06	184	2.12189e-06	184	1.1532e-08	1.20399e-08
		0.9703	1122	2	1120	4	1124	0.00355872	0.0035524		1	185	1.06671e-06	185	2.13342e-06	185	1.1532e-08	1.20399e-08
		0.9701	1123	2	1121	4	1125	0.00355556	0.0035524		1	186	1.07248e-06	186	2.14495e-06	186	1.1532e-08	1.20399e-08
		0.9698	1124	2	1122	4	1126	0.0035524	0.0035524		1	187	1.07824e-06	187	2.15649e-06	187	1.1532e-08	1.20399e-08
		0.9696	1125	3	1122	6	1128	0.00531915	0.004971		1	188	1.08401e-06	188	2.16802e-06	188	1.1532e-08	1.20399e-08
		0.9694	1126	3	1123	6	1129	0.00531444	0.004971		1	189	1.08978e-06	189	2.17955e-06	189	1.1532e-08	1.20399e-08
		0.9691	1127	3	1124	6	1130	0.00530973	0.004971		1	190	1.09554e-06	190	2.19108e-06	190	1.1532e-08	1.20399e-08
		0.9689	1128	3	1125	6	1131	0.00530504	0.004971		1	191	1.10131e-06	191	2.20262e-06	191	1.1532e-08	1.20399e-08
		0.9686	1130	3	1127	6	1133	0.00529568	0.004971		1	192	1.10708e-06	192	2.21415e-06	192	1.1532e-08	1.20399e-08
		0.9684	1131	3	1128	6	1134	0.00529101	0.004971		1	193	1.11284e-06	193	2.22568e-06	193	1.1532e-08	1.20399e-08
		0.9681	1132	3	1129	6	1135	0.00528634	0.004971		1	194	1.11861e-06	194	2.23722e-06	194	1.1532e-08	1.20399e-08
		0.9679	1133	3	1130	6	1136	0.00528169	0.004971		1	195	1.12437e-06	195	2.24875e-06	195	1.15321e-08	1.20399e-08
		0.9673	1134	3	1131	6	1137	0.00527704	0.004971		1	196	1.13014e-06	196	2.26028e-06	196	1.15321e-08	1.20399e-08
		0.9671	1135	3	1132	6	1138	0.00527241	0.004971		1	197	1.13591e-06	197	2.27182e-06	197	1.15321e-08	1.20399e-08
		0.9668	1136	3	1133	6	1139	0.00526778	0.004971		1	198	1.14167e-06	198	2.28335e-06	198	1.15321e-08	1.20399e-08
		0.9665	1137	3	1134	6	1140	0.00526316	0.004971		1	199	1.14744e-06	199	2.29488e-06	199	1.15321e-08	1.20399e-08
		0.9663	1138	3	1135	6	1141	0.00525855	0.004971		1	200	1.15321e-06	200	2.30642e-06	200	1.15321e-08	1.20399e-08
		0.966	1140	3	1137	6	1143	0.00524934	0.004971		1	201	1.15897e-06	201	2.31795e-06	201	1.15321e-08	1.20399e-08
		0.9657	1141	3	1138	6	1144	0.00524476	0.004971		1	202	1.16474e-06	202	2.32948e-06	202	1.15321e-08	1.20399e-08
		0.9652	1142	3	1139	6	1145	0.00524017	0.004971		1	203	1.17051e-06	203	2.34101e-06	203	1.15321e-08	1.20399e-08
		0.9646	1143	3	1140	6	1146	0.0052356	0.004971		1	204	1.17627e-06	204	2.35255e-06	204	1.15321e-08	1.20399e-08
		0.9643	1144	3	1141	6	1147	0.00523104	0.004971		1	205	1.18204e-06	205	2.36408e-06	205	1.15321e-08	1.20399e-08
		0.964	1145	3	1142	6	1148	0.00522648	0.004971		1	206	1.18781e-06	206	2.37561e-06	206	1.15321e-08	1.20399e-08
		0.9638	1146	3	1143	6	1149	0.00522193	0.004971		1	207	1.19357e-06	207	2.38715e-06	207	1.15321e-08	1.20399e-08
		0.9635	1147	3	1144	6	1150	0.00521739	0.004971		1	208	1.19934e-06	208	2.39868e-06	208	1.15321e-08	1.20399e-08
		0.9629	1148	3	1145	6	1151	0.00521286	0.004971		1	209	1.20511e-06	209	2.41021e-06	209	1.15321e-08	1.20399e-08
		0.9623	1149	3	1146	6	1152	0.00520833	0.004971		1	210	1.21087e-06	210	2.42175e-06	210	1.15321e-08	1.20399e-08
		0.9617	1150	3	1147	6	1153	0.00520382	0.004971		1	211	1.21664e-06	211	2.43328e-06	211	1.15321e-08	1.20399e-08
		0.9614	1152	3	1149	6	1155	0.00519481	0.004971		1	212	1.22241e-06	212	2.44481e-06	212	1.15321e-08	1.20399e-08
		0.961	1153	3	1150	6	1156	0.00519031	0.004971		1	213	1.22817e-06	213	2.45635e-06	213	1.15321e-08	1.20399e-08
		0.9604	1154	3	1151	6	1157	0.00518583	0.004971		1	214	1.23394e-06	214	2.46788e-06	214	1.15322e-08	1.20399e-08
		0.9598	1155	3	1152	6	1158	0.00518135	0.004971		1	215	1.23971e-06	215	2.47941e-06	215	1.15322e-08	1.20399e-08
		0.9595	1157	3	1154	6	1160	0.00517241	0.004971		1	216	1.24547e-06	216	2.49095e-06	216	1.15322e-08	1.20399e-08
		0.9591	1158	3	1155	6	1161	0.00516796	0.004971		1	217	1.25124e-06	217	2.50248e-06	217	1.15322e-08	1.20399e-08
		0.9588	1160	3	1157	6	1163	0.00515907	0.004971		1	218	1.25701e-06	218	2.51401e-06	218	1.15322e-08	1.20399e-08
		0.9585	1161	3	1158	6	1164	0.00515464	0.004971		1	219	1.26277e-06	219	2.52555e-06	219	1.15322e-08	1.20399e-08
		0.9581	1162	3	1159	6	1165	0.00515021	0.004971		1	220	1.26854e-06	220	2.53708e-06	220	1.15322e-08	1.20399e-08
		0.9578	1163	3	1160	6	1166	0.0051458	0.004971		1	221	1.27431e-06	221	2.54861e-06	221	1.15322e-08	1.20399e-08
		0.9571	1164	3	1161	6	1167	0.00514139	0.004971		1	222	1.28007e-06	222	2.56015e-06	222	1.15322e-08	1.20399e-08
		0.9568	1165	3	1162	6	1168	0.00513699	0.004971		1	223	1.28584e-06	223	2.57168e-06	223	1.15322e-08	1.20399e-08
		0.9564	1166	3	1163	6	1169	0.00513259	0.004971		1	224	1.29161e-06	224	2.58321e-06	224	1.15322e-08	1.20399e-08
		0.9561	1167	3	1164	6	1170	0.00512821	0.004971		1	225	1.29737e-06	225	2.59475e-06	225	1.15322e-08	1.20399e-08
		0.9557	1168	3	1165	6	1171	0.00512383	0.004971		1	226	1.30314e-06	226	2.60628e-06	226	1.15322e-08	1.20399e-08
		0.955	1169	3	1166	6	1172	0.00511945	0.004971		1	227	1.30891e-06	227	2.61782e-06	227	1.15322e-08	1.20399e-08
		0.9543	1170	3	1167	6	1173	0.00511509	0.004971		1	228	1.31467e-06	228	2.62935e-06	228	1.15322e-08	1.20399e-08
		0.9535	1171	3	1168	6	1174	0.00511073	0.004971		1	229	1.32044e-06	229	2.64088e-06	229	1.15322e-08	1.20399e-08
		0.9528	1172	3	1169	6	1175	0.00510638	0.004971		1	230	1.32621e-06	230	2.65242e-06	230	1.15322e-08	1.20399e-08
		0.952	1173	3	1170	6	1176	0.00510204	0.004971		1	231	1.33198e-06	231	2.66395e-06	231	1.15323e-08	1.20399e-08
		0.9512	1174	3	1171	6	1177	0.00509771	0.004971		1	232	1.33774e-06	232	2.67549e-06	232	1.15323e-08	1.20399e-08
		0.9508	1178	3	1175	6	1181	0.00508044	0.004971		1	233	1.34351e-06	233	2.68702e-06	233	1.15323e-08	1.20399e-08
		0.9504	1179	3	1176	6	1182	0.00507614	0.004971		1	234	1.34928e-06	234	2.69855e-06	234	1.15323e-08	1.20399e-08
		0.9496	1180	3	1177	6	1183	0.00507185	0.004971		1	235	1.35504e-06	235	2.71009e-06	235	1.15323e-08	1.20399e-08
		0.9492	1183	3	1180	6	1186	0.00505902	0.004971		1	236	1.36081e-06	236	2.72162e-06	236	1.15323e-08	1.20399e-08
		0.9488	1184	3	1181	6	1187	0.00505476	0.004971		1	237	1.36658e-06	237	2.73316e-06	237	1.15323e-08	1.20399e-08
		0.948	1185	3	1182	6	1188	0.00505051	0.004971		1	238	1.37235e-06	238	2.74469e-06	238	1.15323e-08	1.20399e-08
		0.9475	1190	3	1187	6	1193	0.00502934	0.004971		1	239	1.37811e-06	239	2.75623e-06	239	1.15323e-08	1.20399e-08
		0.9471	1191	3	1188	6	1194	0.00502513	0.004971		1	240	1.38388e-06	240	2.76776e-06	240	1.15323e-08	1.20399e-08
		0.9463	1192	3	1189	6	1195	0.00502092	0.004971		1	241	1.38965e-06	241	2.7793e-06	241	1.15324e-08	1.20399e-08
		0.9454	1193	3	1190	6	1196	0.00501672	0.004971		1	242	1.39542e-06	242	2.79083e-06	242	1.15324e-08	1.20399e-08
		0.9445	1194	3	1191	6	1197	0.00501253	0.004971		1	243	1.40118e-06	243	2.80237e-06	243	1.15324e-08	1.20399e-08
		0.944	1196	3	1193	6	1199	0.00500417	0.004971		1	244	1.40695e-06	244	2.81391e-06	244	1.15324e-08	1.20399e-08
		0.9436	1197	3	1194	6	1200	0.005	0.004971		1	245	1.41272e-06	245	2.82544e-06	245	1.15324e-08	1.20399e-08
		0.9427	1198	3	1195	6	1201	0.00499584	0.004971		1	246	1.41849e-06	246	2.83698e-06	246	1.15324e-08	1.20399e-08
		0.9417	1199	3	1196	6	1202	0.00499168	0.004971		1	247	1.42426e-06	247	2.84852e-06	247	1.15325e-08	1.20399e-08
		0.9408	1200	3	1197	6	1203	0.00498753	0.004971		1	248	1.43003e-06	248	2.86006e-06	248	1.15325e-08	1.20399e-08
		0.9403	1202	3	1199	6	1205	0.00497925	0.004971		1	249	1.4358e-06	249	2.87159e-06	249	1.15325e-08	1.20399e-08
		0.9398	1203	3	1200	6	1206	0.00497512	0.004971		1	250	1.44157e-06	250	2.88313e-06	250	1.15325e-08	1.20399e-08
		0.9393	1204	3	1201	6	1207	0.004971	0.004971		1	251	1.44734e-06	251	2.89467e-06	251	1.15326e-08	1.20399e-08
		0.9389	1204	4	1200	8	1208	0.00662252	0.00628931		1	252	1.45311e-06	252	2.90621e-06	252	1.15326e-08	1.20399e-08
		0.9379	1205	4	1201	8	1209	0.00661704	0.00628931		1	253	1.45888e-06	253	2.91775e-06	253	1.15326e-08	1.20399e-08
		0.9374	1208	4	1204	8	1212	0.00660066	0.00628931		1	254	1.46465e-06	254	2.9293e-06	254	1.15327e-08	1.20399e-08
		0.9369	1209	4	1205	8	1213	0.00659522	0.00628931		1	255	1.47042e-06	255	2.94084e-06	255	1.15327e-08	1.20399e-08
		0.9358	1210	4	1206	8	1214	0.00658979	0.00628931		1	256	1.47619e-06	256	2.95238e-06	256	1.15327e-08	1.20399e-08
		0.9348	1211	4	1207	8	1215	0.00658436	0.00628931		1	257	1.48196e-06	257	2.96393e-06	257	1.15328e-08	1.20399e-08
		0.9337	1212	4	1208	8	1216	0.00657895	0.00628931		1	258	1.48774e-06	258	2.97548e-06	258	1.15329e-08	1.20399e-08
		0.9327	1213	4	1209	8	1217	0.00657354	0.00628931		1	259	1.49351e-06	259	2.98702e-06	259	1.15329e-08	1.20399e-08
		0.9321	1214	4	1210	8	1218	0.00656814	0.00628931		1	260	1.49929e-06	260	2.99857e-06	260	1.1533e-08	1.20399e-08
		0.9316	1215	4	1211	8	1219	0.00656276	0.00628931		1	261	1.50506e-06	261	3.01012e-06	261	1.1533e-08	1.20399e-08
		0.9304	1216	4	1212	8	1220	0.00655738	0.00628931		1	262	1.51084e-06	262	3.02168e-06	262	1.15331e-08	1.20399e-08
		0.9299	1217	4	1213	8	1221	0.00655201	0.00628931		1	263	1.51662e-06	263	3.03323e-06	263	1.15332e-08	1.20399e-08
		0.9293	1218	4	1214	8	1222	0.00654664	0.00628931		1	264	1.5224e-06	264	3.04479e-06	264	1.15333e-08	1.20399e-08
		0.9287	1220	4	1216	8	1224	0.00653595	0.00628931		1	265	1.52818e-06	265	3.05635e-06	265	1.15334e-08	1.20399e-08
		0.9282	1221	4	1217	8	1225	0.00653061	0.00628931		1	266	1.53396e-06	266	3.06791e-06	266	1.15335e-08	1.20399e-08
		0.927	1222	4	1218	8	1226	0.00652529	0.00628931		1	267	1.53974e-06	267	3.07948e-06	267	1.15336e-08	1.20399e-08
		0.9258	1223	4	1219	8	1227	0.00651997	0.00628931		1	268	1.54553e-06	268	3.09105e-06	268	1.15338e-08	1.20399e-08
		0.9252	1225	4	1221	8	1229	0.00650936	0.00628931		1	269	1.55131e-06	269	3.10262e-06	269	1.15339e-08	1.20399e-08
		0.9246	1226	4	1222	8	1230	0.00650407	0.00628931		1	270	1.5571e-06	270	3.1142e-06	270	1.15341e-08	1.20399e-08
		0.9234	1227	4	1223	8	1231	0.00649878	0.00628931		1	271	1.56289e-06	271	3.12578e-06	271	1.15342e-08	1.20399e-08
		0.9228	1228	4	1224	8	1232	0.00649351	0.00628931		1	272	1.56868e-06	272	3.13737e-06	272	1.15344e-08	1.20399e-08
		0.9222	1229	4	1225	8	1233	0.00648824	0.00628931		1	273	1.57448e-06	273	3.14896e-06	273	1.15346e-08	1.20399e-08
		0.9215	1231	4	1227	8	1235	0.00647773	0.00628931		1	274	1.58028e-06	274	3.16056e-06	274	1.15349e-08	1.20399e-08
		0.9209	1232	4	1228	8	1236	0.00647249	0.00628931		1	275	1.58608e-06	275	3.17216e-06	275	1.15351e-08	1.20399e-08
		0.9203	1234	4	1230	8	1238	0.00646204	0.00628931		1	276	1.59188e-06	276	3.18377e-06	276	1.15354e-08	1.20399e-08
		0.9196	1235	4	1231	8	1239	0.00645682	0.00628931		1	277	1.59769e-06	277	3.19538e-06	277	1.15357e-08	1.20399e-08
		0.9183	1236	4	1232	8	1240	0.00645161	0.00628931		1	278	1.6035e-06	278	3.20701e-06	278	1.1536e-08	1.20399e-08
		0.917	1237	4	1233	8	1241	0.00644641	0.00628931		1	279	1.60932e-06	279	3.21864e-06	279	1.15364e-08	1.20399e-08
		0.9157	1238	4	1234	8	1242	0.00644122	0.00628931		1	280	1.61514e-06	280	3.23029e-06	280	1.15367e-08	1.20399e-08
		0.9143	1239	4	1235	8	1243	0.00643604	0.00628931		1	281	1.62097e-06	281	3.24194e-06	281	1.15371e-08	1.20399e-08
		0.9136	1241	4	1237	8	1245	0.0064257	0.00628931		1	282	1.6268e-06	282	3.2536e-06	282	1.15376e-08	1.20399e-08
		0.9122	1244	4	1240	8	1248	0.00641026	0.00628931		1	283	1.63264e-06	283	3.26528e-06	283	1.15381e-08	1.20399e-08
		0.9115	1245	4	1241	8	1249	0.00640512	0.00628931		1	284	1.63848e-06	284	3.27696e-06	284	1.15386e-08	1.20399e-08
		0.9101	1246	4	1242	8	1250	0.0064	0.00628931		1	285	1.64433e-06	285	3.28867e-06	285	1.15392e-08	1.20399e-08
		0.9087	1247	4	1243	8	1251	0.00639488	0.00628931		1	286	1.65019e-06	286	3.30038e-06	286	1.15398e-08	1.20399e-08
		0.9072	1248	4	1244	8	1252	0.00638978	0.00628931		1	287	1.65606e-06	287	3.31212e-06	287	1.15405e-08	1.20399e-08
		0.9065	1249	4	1245	8	1253	0.00638468	0.00628931		1	288	1.66193e-06	288	3.32387e-06	288	1.15412e-08	1.20399e-08
		0.9057	1250	4	1246	8	1254	0.00637959	0.00628931		1	289	1.66782e-06	289	3.33564e-06	289	1.1542e-08	1.20399e-08
		0.9042	1251	4	1247	8	1255	0.0063745	0.00628931		1	290	1.67371e-06	290	3.34743e-06	290	1.15428e-08	1.20399e-08
		0.9027	1252	4	1248	8	1256	0.00636943	0.00628931		1	291	1.67962e-06	291	3.35924e-06	291	1.15438e-08	1.20399e-08
		0.9011	1253	4	1249	8	1257	0.00636436	0.00628931		1	292	1.68554e-06	292	3.37107e-06	292	1.15448e-08	1.20399e-08
		0.8996	1254	4	1250	8	1258	0.0063593	0.00628931		1	293	1.69147e-06	293	3.38293e-06	293	1.15458e-08	1.20399e-08
		0.898	1255	4	1251	8	1259	0.00635425	0.00628931		1	294	1.69741e-06	294	3.39482e-06	294	1.1547e-08	1.20399e-08
		0.8963	1256	4	1252	8	1260	0.00634921	0.00628931		1	295	1.70337e-06	295	3.40674e-06	295	1.15483e-08	1.20399e-08
		0.8947	1257	4	1253	8	1261	0.00634417	0.00628931		1	296	1.70934e-06	296	3.41869e-06	296	1.15496e-08	1.20399e-08
		0.8938	1260	4	1256	8	1264	0.00632911	0.00628931		1	297	1.71534e-06	297	3.43067e-06	297	1.15511e-08	1.20399e-08
		0.893	1261	4	1257	8	1265	0.00632411	0.00628931		1	298	1.72135e-06	298	3.44269e-06	298	1.15527e-08	1.20399e-08
		0.8922	1262	4	1258	8	1266	0.00631912	0.00628931		1	299	1.72738e-06	299	3.45475e-06	299	1.15544e-08	1.20399e-08
		0.8913	1263	4	1259	8	1267	0.00631413	0.00628931		1	300	1.73343e-06	300	3.46686e-06	300	1.15562e-08	1.20399e-08
		0.8896	1264	4	1260	8	1268	0.00630915	0.00628931		1	301	1.7395e-06	301	3.479e-06	301	1.15582e-08	1.20399e-08
		0.8878	1265	4	1261	8	1269	0.00630418	0.00628931		1	302	1.7456e-06	302	3.4912e-06	302	1.15603e-08	1.20399e-08
		0.887	1266	4	1262	8	1270	0.00629921	0.00628931		1	303	1.75172e-06	303	3.50345e-06	303	1.15625e-08	1.20399e-08
		0.8861	1267	4	1263	8	1271	0.00629426	0.00628931		1	304	1.75788e-06	304	3.51575e-06	304	1.1565e-08	1.20399e-08
		0.8843	1268	4	1264	8	1272	0.00628931	0.00628931		1	305	1.76406e-06	305	3.52812e-06	305	1.15676e-08	1.20399e-08
		0.8825	1268	5	1263	10	1273	0.00785546	0.00783699		1	306	1.77027e-06	306	3.54055e-06	306	1.15704e-08	1.20399e-08
		0.8815	1269	5	1264	10	1274	0.00784929	0.00783699		1	307	1.77652e-06	307	3.55305e-06	307	1.15734e-08	1.20399e-08
		0.8806	1270	5	1265	10	1275	0.00784314	0.00783699		1	308	1.78281e-06	308	3.56562e-06	308	1.15767e-08	1.20399e-08
		0.8797	1271	5	1266	10	1276	0.00783699	0.00783699		1	309	1.78913e-06	309	3.57826e-06	309	1.15801e-08	1.20399e-08
		0.8787	1271	6	1265	12	1277	0.00939702	0.009375		1	310	1.7955e-06	310	3.591e-06	310	1.15839e-08	1.20399e-08
		0.8778	1272	6	1266	12	1278	0.00938967	0.009375		1	311	1.80191e-06	311	3.60382e-06	311	1.15878e-08	1.20399e-08
		0.8768	1273	6	1267	12	1279	0.00938233	0.009375		1	312	1.80837e-06	312	3.61674e-06	312	1.15921e-08	1.20399e-08
		0.8749	1274	6	1268	12	1280	0.009375	0.009375		1	313	1.81488e-06	313	3.62976e-06	313	1.15967e-08	1.20399e-08
		0.8739	1274	7	1267	14	1281	0.010929	0.0108443		1	314	1.82144e-06	314	3.64288e-06	314	1.16015e-08	1.20399e-08
		0.873	1275	7	1268	14	1282	0.0109204	0.0108443		1	315	1.82806e-06	315	3.65613e-06	315	1.16068e-08	1.20399e-08
		0.872	1276	7	1269	14	1283	0.0109119	0.0108443		1	316	1.83475e-06	316	3.66949e-06	316	1.16123e-08	1.20399e-08
		0.871	1277	7	1270	14	1284	0.0109034	0.0108443		1	317	1.8415e-06	317	3.68299e-06	317	1.16183e-08	1.20399e-08
		0.869	1278	7	1271	14	1285	0.0108949	0.0108443		1	318	1.84832e-06	318	3.69663e-06	318	1.16246e-08	1.20399e-08
		0.8669	1279	7	1272	14	1286	0.0108865	0.0108443		1	319	1.85521e-06	319	3.71042e-06	319	1.16314e-08	1.20399e-08
		0.8649	1280	7	1273	14	1287	0.010878	0.0108443		1	320	1.86218e-06	320	3.72436e-06	320	1.16386e-08	1.20399e-08
		0.8617	1282	7	1275	14	1289	0.0108611	0.0108443		1	321	1.86924e-06	321	3.73847e-06	321	1.16463e-08	1.20399e-08
		0.8596	1284	7	1277	14	1291	0.0108443	0.0108443		1	322	1.87638e-06	322	3.75276e-06	322	1.16545e-08	1.20399e-08
		0.8585	1284	8	1276	16	1292	0.0123839	0.0122044		1	323	1.88362e-06	323	3.76725e-06	323	1.16633e-08	1.20399e-08
		0.8575	1285	8	1277	16	1293	0.0123743	0.0122044		1	324	1.89096e-06	324	3.78193e-06	324	1.16726e-08	1.20399e-08
		0.8564	1286	8	1278	16	1294	0.0123648	0.0122044		1	325	1.89841e-06	325	3.79682e-06	325	1.16825e-08	1.20399e-08
		0.8542	1287	8	1279	16	1295	0.0123552	0.0122044		1	326	1.90597e-06	326	3.81195e-06	326	1.16931e-08	1.20399e-08
		0.8531	1288	8	1280	16	1296	0.0123457	0.0122044		1	327	1.91365e-06	327	3.82731e-06	327	1.17043e-08	1.20399e-08
		0.8519	1289	8	1281	16	1297	0.0123362	0.0122044		1	328	1.92146e-06	328	3.84293e-06	328	1.17162e-08	1.20399e-08
		0.8497	1290	8	1282	16	1298	0.0123267	0.0122044		1	329	1.92941e-06	329	3.85882e-06	329	1.17289e-08	1.20399e-08
		0.8474	1291	8	1283	16	1299	0.0123172	0.0122044		1	330	1.9375e-06	330	3.87499e-06	330	1.17424e-08	1.20399e-08
		0.8462	1292	8	1284	16	1300	0.0123077	0.0122044		1	331	1.94574e-06	331	3.89147e-06	331	1.17567e-08	1.20399e-08
		0.8451	1293	8	1285	16	1301	0.0122982	0.0122044		1	332	1.95414e-06	332	3.90827e-06	332	1.17719e-08	1.20399e-08
		0.8427	1294	8	1286	16	1302	0.0122888	0.0122044		1	333	1.96271e-06	333	3.92541e-06	333	1.1788e-08	1.20399e-08
		0.8416	1298	8	1290	16	1306	0.0122511	0.0122044		1	334	1.97145e-06	334	3.94291e-06	334	1.18051e-08	1.20399e-08
		0.8404	1299	8	1291	16	1307	0.0122418	0.0122044		1	335	1.98039e-06	335	3.96079e-06	335	1.18232e-08	1.20399e-08
		0.8392	1300	8	1292	16	1308	0.0122324	0.0122044		1	336	1.98953e-06	336	3.97907e-06	336	1.18425e-08	1.20399e-08
		0.838	1301	8	1293	16	1309	0.0122231	0.0122044		1	337	1.99889e-06	337	3.99777e-06	337	1.18628e-08	1.20399e-08
		0.8368	1302	8	1294	16	1310	0.0122137	0.0122044		1	338	2.00846e-06	338	4.01693e-06	338	1.18844e-08	1.20399e-08
		0.8355	1303	8	1295	16	1311	0.0122044	0.0122044		1	339	2.01828e-06	339	4.03655e-06	339	1.19072e-08	1.20399e-08
		0.8343	1304	9	1295	18	1313	0.0137091	0.0136778		1	340	2.02834e-06	340	4.05668e-06	340	1.19314e-08	1.20399e-08
		0.8331	1305	9	1296	18	1314	0.0136986	0.0136778		1	341	2.03867e-06	341	4.07733e-06	341	1.1957e-08	1.20399e-08
		0.8318	1306	9	1297	18	1315	0.0136882	0.0136778		1	342	2.04927e-06	342	4.09854e-06	342	1.1984e-08	1.20399e-08
		0.8306	1307	9	1298	18	1316	0.0136778	0.0136778		1	343	2.06017e-06	343	4.12034e-06	343	1.20126e-08	1.20399e-08
		0.83	1307	10	1297	20	1317	0.015186	0.015163		1	344	2.07137e-06	344	4.14275e-06	344	1.20429e-08	1.20399e-08
		0.8293	1308	10	1298	20	1318	0.0151745	0.015163		1	345	2.08291e-06	345	4.16581e-06	345	1.20748e-08	1.20399e-08
		0.8281	1309	10	1299	20	1319	0.015163	0.015163		1	346	2.09478e-06	346	4.18957e-06	346	1.21086e-08	1.20399e-08
		0.8255	1309	11	1298	22	1320	0.0166667	0.016369		1	347	2.10702e-06	347	4.21404e-06	347	1.21442e-08	1.20399e-08
		0.8229	1310	11	1299	22	1321	0.016654	0.016369		1	348	2.11964e-06	348	4.23927e-06	348	1.21818e-08	1.20399e-08
		0.8203	1311	11	1300	22	1322	0.0166415	0.016369		1	349	2.13265e-06	349	4.26531e-06	349	1.22215e-08	1.20399e-08
		0.8177	1312	11	1301	22	1323	0.0166289	0.016369		1	350	2.14609e-06	350	4.29219e-06	350	1.22634e-08	1.20399e-08
		0.8164	1313	11	1302	22	1324	0.0166163	0.016369		1	351	2.15997e-06	351	4.31995e-06	351	1.23075e-08	1.20399e-08
		0.815	1314	11	1303	22	1325	0.0166038	0.016369		1	352	2.17432e-06	352	4.34864e-06	352	1.23541e-08	1.20399e-08
		0.8137	1315	11	1304	22	1326	0.0165913	0.016369		1	353	2.18916e-06	353	4.37832e-06	353	1.24032e-08	1.20399e-08
		0.8123	1316	11	1305	22	1327	0.0165787	0.016369		1	354	2.20451e-06	354	4.40902e-06	354	1.24548e-08	1.20399e-08
		0.811	1317	11	1306	22	1328	0.0165663	0.016369		1	355	2.2204e-06	355	4.4408e-06	355	1.25093e-08	1.20399e-08
		0.8096	1318	11	1307	22	1329	0.0165538	0.016369		1	356	2.23686e-06	356	4.47371e-06	356	1.25666e-08	1.20399e-08
		0.8054	1320	11	1309	22	1331	0.0165289	0.016369		1	357	2.25391e-06	357	4.50782e-06	357	1.26269e-08	1.20399e-08
		0.8026	1322	11	1311	22	1333	0.0165041	0.016369		1	358	2.27159e-06	358	4.54318e-06	358	1.26904e-08	1.20399e-08
		0.8012	1323	11	1312	22	1334	0.0164918	0.016369		1	359	2.28992e-06	359	4.57985e-06	359	1.27572e-08	1.20399e-08
		0.7998	1325	11	1314	22	1336	0.0164671	0.016369		1	360	2.30894e-06	360	4.61789e-06	360	1.28275e-08	1.20399e-08
		0.7984	1326	11	1315	22	1337	0.0164547	0.016369		1	361	2.32869e-06	361	4.65738e-06	361	1.29013e-08	1.20399e-08
		0.794	1327	11	1316	22	1338	0.0164425	0.016369		1	362	2.34919e-06	362	4.69837e-06	362	1.29789e-08	1.20399e-08
		0.7897	1328	11	1317	22	1339	0.0164302	0.016369		1	363	2.37048e-06	363	4.74096e-06	363	1.30605e-08	1.20399e-08
		0.7882	1329	11	1318	22	1340	0.0164179	0.016369		1	364	2.3926e-06	364	4.7852e-06	364	1.31462e-08	1.20399e-08
		0.7867	1330	11	1319	22	1341	0.0164057	0.016369		1	365	2.41559e-06	365	4.83118e-06	365	1.32361e-08	1.20399e-08
		0.7852	1331	11	1320	22	1342	0.0163934	0.016369		1	366	2.43949e-06	366	4.87898e-06	366	1.33306e-08	1.20399e-08
		0.7837	1332	11	1321	22	1343	0.0163812	0.016369		1	367	2.46435e-06	367	4.92869e-06	367	1.34297e-08	1.20399e-08
		0.7807	1333	11	1322	22	1344	0.016369	0.016369		1	368	2.4902e-06	368	4.98039e-06	368	1.35337e-08	1.20399e-08
		0.7791	1333	12	1321	24	1345	0.0178439	0.0178042		1	369	2.51709e-06	369	5.03418e-06	369	1.36428e-08	1.20399e-08
		0.7776	1334	12	1322	24	1346	0.0178306	0.0178042		1	370	2.54508e-06	370	5.09015e-06	370	1.37572e-08	1.20399e-08
		0.7745	1335	12	1323	24	1347	0.0178174	0.0178042		1	371	2.5742e-06	371	5.14841e-06	371	1.38771e-08	1.20399e-08
		0.7717	1336	12	1324	24	1348	0.0178042	0.0178042		1	372	2.60452e-06	372	5.20905e-06	372	1.40028e-08	1.20399e-08
		0.7714	1336	13	1323	26	1349	0.0192735	0.0192735		1	373	2.63609e-06	373	5.27218e-06	373	1.41345e-08	1.20399e-08
		0.7683	1336	14	1322	28	1350	0.0207407	0.0206642		1	374	2.66896e-06	374	5.33792e-06	374	1.42725e-08	1.20399e-08
		0.7635	1340	14	1326	28	1354	0.0206795	0.0206642		1	375	2.70319e-06	375	5.40639e-06	375	1.4417e-08	1.20399e-08
		0.7587	1341	14	1327	28	1355	0.0206642	0.0206642		1	376	2.73885e-06	376	5.47769e-06	376	1.45683e-08	1.20399e-08
		0.757	1346	15	1331	30	1361	0.0220426	0.0220264		1	377	2.77598e-06	377	5.55196e-06	377	1.47267e-08	1.20399e-08
		0.7554	1347	15	1332	30	1362	0.0220264	0.0220264		1	378	2.81467e-06	378	5.62933e-06	378	1.48924e-08	1.20399e-08
		0.754	1347	16	1331	32	1363	0.0234776	0.0234604		1	379	2.85497e-06	379	5.70994e-06	379	1.50658e-08	1.20399e-08
		0.7521	1348	16	1332	32	1364	0.0234604	0.0234604		1	380	2.89696e-06	380	5.79392e-06	380	1.52471e-08	1.20399e-08
		0.7505	1352	17	1335	34	1369	0.0248356	0.024531		1	381	2.94071e-06	381	5.88141e-06	381	1.54368e-08	1.20399e-08
		0.7471	1354	17	1337	34	1371	0.0247994	0.024531		1	382	2.98629e-06	382	5.97258e-06	382	1.5635e-08	1.20399e-08
		0.7438	1355	17	1338	34	1372	0.0247813	0.024531		1	383	3.03378e-06	383	6.06757e-06	383	1.58422e-08	1.20399e-08
		0.7421	1356	17	1339	34	1373	0.0247633	0.024531		1	384	3.08327e-06	384	6.16654e-06	384	1.60587e-08	1.20399e-08
		0.7414	1357	17	1340	34	1374	0.0247453	0.024531		1	385	3.13484e-06	385	6.26967e-06	385	1.62849e-08	1.20399e-08
		0.7404	1362	17	1345	34	1379	0.0246555	0.024531		1	386	3.18857e-06	386	6.37713e-06	386	1.65211e-08	1.20399e-08
		0.7387	1363	17	1346	34	1380	0.0246377	0.024531		1	387	3.24455e-06	387	6.4891e-06	387	1.67677e-08	1.20399e-08
		0.737	1364	17	1347	34	1381	0.0246198	0.024531		1	388	3.30288e-06	388	6.60576e-06	388	1.70252e-08	1.20399e-08
		0.7353	1365	17	1348	34	1382	0.024602	0.024531		1	389	3.36366e-06	389	6.72731e-06	389	1.72939e-08	1.20399e-08
		0.735	1366	17	1349	34	1383	0.0245842	0.024531		1	390	3.42697e-06	390	6.85395e-06	390	1.75742e-08	1.20399e-08
		0.7318	1367	17	1350	34	1384	0.0245665	0.024531		1	391	3.49294e-06	391	6.98588e-06	391	1.78667e-08	1.20399e-08
		0.7301	1368	17	1351	34	1385	0.0245487	0.024531		1	392	3.56166e-06	392	7.12331e-06	392	1.81717e-08	1.20399e-08
		0.7286	1369	17	1352	34	1386	0.024531	0.024531		1	393	3.63324e-06	393	7.26648e-06	393	1.84898e-08	1.20399e-08
		0.7283	1369	18	1351	36	1387	0.0259553	0.0258065		1	394	3.7078e-06	394	7.4156e-06	394	1.88213e-08	1.20399e-08
		0.7248	1370	18	1352	36	1388	0.0259366	0.0258065		1	395	3.78546e-06	395	7.57092e-06	395	1.91669e-08	1.20399e-08
		0.722	1374	18	1356	36	1392	0.0258621	0.0258065		1	396	3.86634e-06	396	7.73267e-06	396	1.95269e-08	1.20399e-08
		0.7213	1375	18	1357	36	1393	0.0258435	0.0258065		1	397	3.95056e-06	397	7.90112e-06	397	1.99021e-08	1.20399e-08
		0.7195	1376	18	1358	36	1394	0.025825	0.0258065		1	398	4.03826e-06	398	8.07651e-06	398	2.02928e-08	1.20399e-08
		0.7154	1377	18	1359	36	1395	0.0258065	0.0258065		1	399	4.12957e-06	399	8.25913e-06	399	2.06996e-08	1.20399e-08
		0.7142	1377	19	1358	38	1396	0.0272206	0.0268931		1	400	4.22463e-06	400	8.44925e-06	400	2.11231e-08	1.20399e-08
		0.7088	1378	19	1359	38	1397	0.0272011	0.0268931		1	401	4.32358e-06	401	8.64716e-06	401	2.1564e-08	1.20399e-08
		0.707	1379	19	1360	38	1398	0.0271817	0.0268931		1	402	4.42658e-06	402	8.85316e-06	402	2.20228e-08	1.20399e-08
		0.7052	1380	19	1361	38	1399	0.0271623	0.0268931		1	403	4.53377e-06	403	9.06755e-06	403	2.25001e-08	1.20399e-08
		0.7033	1381	19	1362	38	1400	0.0271429	0.0268931		1	404	4.64532e-06	404	9.29064e-06	404	2.29966e-08	1.20399e-08
		0.7019	1382	19	1363	38	1401	0.0271235	0.0268931		1	405	4.76139e-06	405	9.52278e-06	405	2.3513e-08	1.20399e-08
		0.6997	1383	19	1364	38	1402	0.0271041	0.0268931		1	406	4.88214e-06	406	9.76428e-06	406	2.405e-08	1.20399e-08
		0.6978	1384	19	1365	38	1403	0.0270848	0.0268931		1	407	5.00776e-06	407	1.00155e-05	407	2.46081e-08	1.20399e-08
		0.696	1385	19	1366	38	1404	0.0270655	0.0268931		1	408	5.13841e-06	408	1.02768e-05	408	2.51883e-08	1.20399e-08
		0.695	1387	19	1368	38	1406	0.027027	0.0268931		1	409	5.27429e-06	409	1.05486e-05	409	2.57911e-08	1.20399e-08
		0.6923	1388	19	1369	38	1407	0.0270078	0.0268931		1	410	5.41558e-06	410	1.08312e-05	410	2.64175e-08	1.20399e-08
		0.6885	1389	19	1370	38	1408	0.0269886	0.0268931		1	411	5.56249e-06	411	1.1125e-05	411	2.70681e-08	1.20399e-08
		0.6881	1390	19	1371	38	1409	0.0269695	0.0268931		1	412	5.71522e-06	412	1.14304e-05	412	2.77438e-08	1.20399e-08
		0.6848	1391	19	1372	38	1410	0.0269504	0.0268931		1	413	5.87396e-06	413	1.17479e-05	413	2.84453e-08	1.20399e-08
		0.6811	1394	19	1375	38	1413	0.0268931	0.0268931		1	414	6.03895e-06	414	1.20779e-05	414	2.91737e-08	1.20399e-08
		0.681	1394	20	1374	40	1414	0.0282885	0.0282885		1	415	6.2104e-06	415	1.24208e-05	415	2.99296e-08	1.20399e-08
		0.6772	1394	21	1373	42	1415	0.029682	0.0296192		1	416	6.38853e-06	416	1.27771e-05	416	3.07141e-08	1.20399e-08
		0.674	1395	21	1374	42	1416	0.029661	0.0296192		1	417	6.5736e-06	417	1.31472e-05	417	3.1528e-08	1.20399e-08
		0.6734	1396	21	1375	42	1417	0.0296401	0.0296192		1	418	6.76582e-06	418	1.35316e-05	418	3.23724e-08	1.20399e-08
		0.6715	1397	21	1376	42	1418	0.0296192	0.0296192		1	419	6.96546e-06	419	1.39309e-05	419	3.3248e-08	1.20399e-08
		0.6668	1400	22	1378	44	1422	0.0309423	0.0305132		1	420	7.17278e-06	420	1.43456e-05	420	3.41561e-08	1.20399e-08
		0.6657	1401	22	1379	44	1423	0.0309206	0.0305132		1	421	7.38803e-06	421	1.47761e-05	421	3.50975e-08	1.20399e-08
		0.6599	1402	22	1380	44	1424	0.0308989	0.0305132		1	422	7.61149e-06	422	1.5223e-05	422	3.60734e-08	1.20399e-08
		0.6596	1403	22	1381	44	1425	0.0308772	0.0305132		1	423	7.84343e-06	423	1.56869e-05	423	3.70848e-08	1.20399e-08
		0.658	1404	22	1382	44	1426	0.0308555	0.0305132		1	424	8.08415e-06	424	1.61683e-05	424	3.81328e-08	1.20399e-08
		0.6541	1405	22	1383	44	1427	0.0308339	0.0305132		1	425	8.33393e-06	425	1.66679e-05	425	3.92185e-08	1.20399e-08
		0.6482	1407	22	1385	44	1429	0.0307908	0.0305132		1	426	8.59309e-06	426	1.71862e-05	426	4.03432e-08	1.20399e-08
		0.6462	1408	22	1386	44	1430	0.0307692	0.0305132		1	427	8.86194e-06	427	1.77239e-05	427	4.15079e-08	1.20399e-08
		0.6442	1410	22	1388	44	1432	0.0307263	0.0305132		1	428	9.14079e-06	428	1.82816e-05	428	4.2714e-08	1.20399e-08
		0.6423	1411	22	1389	44	1433	0.0307048	0.0305132		1	429	9.42997e-06	429	1.88599e-05	429	4.39626e-08	1.20399e-08
		0.6403	1414	22	1392	44	1436	0.0306407	0.0305132		1	430	9.72983e-06	430	1.94597e-05	430	4.5255e-08	1.20399e-08
		0.6383	1415	22	1393	44	1437	0.0306193	0.0305132		1	431	1.00407e-05	431	2.00814e-05	431	4.65926e-08	1.20399e-08
		0.6343	1416	22	1394	44	1438	0.0305981	0.0305132		1	432	1.0363e-05	432	2.0726e-05	432	4.79768e-08	1.20399e-08
		0.6303	1417	22	1395	44	1439	0.0305768	0.0305132		1	433	1.0697e-05	433	2.1394e-05	433	4.94087e-08	1.20399e-08
		0.6263	1418	22	1396	44	1440	0.0305556	0.0305132		1	434	1.10431e-05	434	2.20863e-05	434	5.089e-08	1.20399e-08
		0.6243	1419	22	1397	44	1441	0.0305344	0.0305132		1	435	1.14018e-05	435	2.28035e-05	435	5.24219e-08	1.20399e-08
		0.6223	1420	22	1398	44	1442	0.0305132	0.0305132		1	436	1.17733e-05	436	2.35467e-05	436	5.40061e-08	1.20399e-08
		0.6203	1421	23	1398	46	1444	0.031856	0.0317899		1	437	1.21582e-05	437	2.43164e-05	437	5.5644e-08	1.20399e-08
		0.6183	1422	23	1399	46	1445	0.0318339	0.0317899		1	438	1.25568e-05	438	2.51136e-05	438	5.73371e-08	1.20399e-08
		0.6082	1424	23	1401	46	1447	0.0317899	0.0317899		1	439	1.29696e-05	439	2.59392e-05	439	5.9087e-08	1.20399e-08
		0.6042	1424	24	1400	48	1448	0.0331492	0.0331492		1	440	1.3397e-05	440	2.6794e-05	440	6.08954e-08	1.20399e-08
		0.6001	1425	25	1400	50	1450	0.0344828	0.0344353		1	441	1.38394e-05	441	2.76789e-05	441	6.27639e-08	1.20399e-08
		0.5981	1426	25	1401	50	1451	0.034459	0.0344353		1	442	1.42974e-05	442	2.85948e-05	442	6.46941e-08	1.20399e-08
		0.594	1427	25	1402	50	1452	0.0344353	0.0344353		1	443	1.47714e-05	443	2.95427e-05	443	6.66879e-08	1.20399e-08
		0.5899	1427	26	1401	52	1453	0.035788	0.0354949		1	444	1.52618e-05	444	3.05237e-05	444	6.8747e-08	1.20399e-08
		0.5879	1428	26	1402	52	1454	0.0357634	0.0354949		1	445	1.57693e-05	445	3.15385e-05	445	7.08731e-08	1.20399e-08
		0.5859	1429	26	1403	52	1455	0.0357388	0.0354949		1	446	1.62942e-05	446	3.25884e-05	446	7.30683e-08	1.20399e-08
		0.5838	1430	26	1404	52	1456	0.0357143	0.0354949		1	447	1.68372e-05	447	3.36744e-05	447	7.53342e-08	1.20399e-08
		0.5818	1431	26	1405	52	1457	0.0356898	0.0354949		1	448	1.73987e-05	448	3.47975e-05	448	7.76729e-08	1.20399e-08
		0.5757	1432	26	1406	52	1458	0.0356653	0.0354949		1	449	1.79794e-05	449	3.59588e-05	449	8.00863e-08	1.20399e-08
		0.5716	1433	26	1407	52	1459	0.0356408	0.0354949		1	450	1.85797e-05	450	3.71594e-05	450	8.25765e-08	1.20399e-08
		0.5695	1434	26	1408	52	1460	0.0356164	0.0354949		1	451	1.92003e-05	451	3.84006e-05	451	8.51455e-08	1.20399e-08
		0.5654	1435	26	1409	52	1461	0.0355921	0.0354949		1	452	1.98418e-05	452	3.96835e-05	452	8.77955e-08	1.20399e-08
		0.5614	1436	26	1410	52	1462	0.0355677	0.0354949		1	453	2.05047e-05	453	4.10094e-05	453	9.05284e-08	1.20399e-08
		0.5593	1437	26	1411	52	1463	0.0355434	0.0354949		1	454	2.11897e-05	454	4.23794e-05	454	9.33467e-08	1.20399e-08
		0.5573	1438	26	1412	52	1464	0.0355191	0.0354949		1	455	2.18974e-05	455	4.37948e-05	455	9.62524e-08	1.20399e-08
		0.5532	1439	26	1413	52	1465	0.0354949	0.0354949		1	456	2.26285e-05	456	4.5257e-05	456	9.92479e-08	1.20399e-08
		0.5491	1439	27	1412	54	1466	0.0368349	0.0367597		1	457	2.33837e-05	457	4.67673e-05	457	1.02335e-07	1.20399e-08
		0.5471	1440	27	1413	54	1467	0.0368098	0.0367597		1	458	2.41635e-05	458	4.8327e-05	458	1.05518e-07	1.20399e-08
		0.545	1441	27	1414	54	1468	0.0367847	0.0367597		1	459	2.49688e-05	459	4.99376e-05	459	1.08797e-07	1.20399e-08
		0.5409	1442	27	1415	54	1469	0.0367597	0.0367597		1	460	2.58002e-05	460	5.16005e-05	460	1.12175e-07	1.20399e-08
		0.5389	1442	28	1414	56	1470	0.0380952	0.0375335		1	461	2.66585e-05	461	5.33171e-05	461	1.15655e-07	1.20399e-08
		0.5308	1444	28	1416	56	1472	0.0380435	0.0375335		1	462	2.75445e-05	462	5.50889e-05	462	1.1924e-07	1.20399e-08
		0.5287	1445	28	1417	56	1473	0.0380177	0.0375335		1	463	2.84588e-05	463	5.69176e-05	463	1.22932e-07	1.20399e-08
		0.5267	1446	28	1418	56	1474	0.0379919	0.0375335		1	464	2.94023e-05	464	5.88045e-05	464	1.26734e-07	1.20399e-08
		0.5247	1447	28	1419	56	1475	0.0379661	0.0375335		1	465	3.03757e-05	465	6.07514e-05	465	1.30648e-07	1.20399e-08
		0.5186	1448	28	1420	56	1476	0.0379404	0.0375335		1	466	3.138e-05	466	6.27599e-05	466	1.34678e-07	1.20399e-08
		0.5105	1449	28	1421	56	1477	0.0379147	0.0375335		1	467	3.24158e-05	467	6.48316e-05	467	1.38826e-07	1.20399e-08
		0.4985	1451	28	1423	56	1479	0.0378634	0.0375335		1	468	3.34842e-05	468	6.69684e-05	468	1.43095e-07	1.20399e-08
		0.4945	1452	28	1424	56	1480	0.0378378	0.0375335		1	469	3.45859e-05	469	6.91718e-05	469	1.47488e-07	1.20399e-08
		0.4925	1453	28	1425	56	1481	0.0378123	0.0375335		1	470	3.57219e-05	470	7.14437e-05	470	1.52008e-07	1.20399e-08
		0.4748	1454	28	1426	56	1482	0.0377868	0.0375335		1	471	3.6893e-05	471	7.3786e-05	471	1.56658e-07	1.20399e-08
		0.4706	1455	28	1427	56	1483	0.0377613	0.0375335		1	472	3.81002e-05	472	7.62004e-05	472	1.61442e-07	1.20399e-08
		0.4659	1456	28	1428	56	1484	0.0377358	0.0375335		1	473	3.93445e-05	473	7.8689e-05	473	1.66361e-07	1.20399e-08
		0.4636	1458	28	1430	56	1486	0.0376851	0.0375335		1	474	4.06268e-05	474	8.12536e-05	474	1.71421e-07	1.20399e-08
		0.4612	1460	28	1432	56	1488	0.0376344	0.0375335		1	475	4.19481e-05	475	8.38962e-05	475	1.76624e-07	1.20399e-08
		0.4589	1461	28	1433	56	1489	0.0376091	0.0375335		1	476	4.33095e-05	476	8.6619e-05	476	1.81973e-07	1.20399e-08
		0.4573	1462	28	1434	56	1490	0.0375839	0.0375335		1	477	4.47119e-05	477	8.94239e-05	477	1.87471e-07	1.20399e-08
		0.4566	1463	28	1435	56	1491	0.0375587	0.0375335		1	478	4.61565e-05	478	9.2313e-05	478	1.93123e-07	1.20399e-08
		0.4554	1464	28	1436	56	1492	0.0375335	0.0375335		1	479	4.76443e-05	479	9.52886e-05	479	1.98932e-07	1.20399e-08
		0.4542	1468	30	1438	60	1498	0.0400534	0.0400534		1	480	4.91764e-05	480	9.83528e-05	480	2.04902e-07	1.20399e-08
		0.4535	1468	31	1437	62	1499	0.0413609	0.0413609		1	481	5.0754e-05	481	0.000101508	481	2.11035e-07	1.20399e-08
		0.4519	1468	32	1436	64	1500	0.0426667	0.0426667		1	482	5.23781e-05	482	0.000104756	482	2.17337e-07	1.20399e-08
		0.4478	1468	33	1435	66	1501	0.0439707	0.0438538		1	483	5.405e-05	483	0.0001081	483	2.2381e-07	1.20399e-08
		0.4473	1469	33	1436	66	1502	0.0439414	0.0438538		1	484	5.57709e-05	484	0.000111542	484	2.30458e-07	1.20399e-08
		0.4427	1470	33	1437	66	1503	0.0439122	0.0438538		1	485	5.7542e-05	485	0.000115084	485	2.37287e-07	1.20399e-08
		0.4381	1471	33	1438	66	1504	0.043883	0.0438538		1	486	5.93645e-05	486	0.000118729	486	2.44298e-07	1.20399e-08
		0.4358	1472	33	1439	66	1505	0.0438538	0.0438538		1	487	6.12397e-05	487	0.000122479	487	2.51498e-07	1.20399e-08
		0.431	1472	34	1438	68	1506	0.0451527	0.0448845		1	488	6.31689e-05	488	0.000126338	488	2.58889e-07	1.20399e-08
		0.4291	1473	34	1439	68	1507	0.0451228	0.0448845		1	489	6.51535e-05	489	0.000130307	489	2.66476e-07	1.20399e-08
		0.4273	1474	34	1440	68	1508	0.0450928	0.0448845		1	490	6.71947e-05	490	0.000134389	490	2.74264e-07	1.20399e-08
		0.4254	1475	34	1441	68	1509	0.045063	0.0448845		1	491	6.92939e-05	491	0.000138588	491	2.82256e-07	1.20399e-08
		0.4181	1476	34	1442	68	1510	0.0450331	0.0448845		1	492	7.14526e-05	492	0.000142905	492	2.90458e-07	1.20399e-08
		0.4127	1477	34	1443	68	1511	0.0450033	0.0448845		1	493	7.36722e-05	493	0.000147344	493	2.98873e-07	1.20399e-08
		0.4109	1478	34	1444	68	1512	0.0449735	0.0448845		1	494	7.59541e-05	494	0.000151908	494	3.07507e-07	1.20399e-08
		0.4092	1479	34	1445	68	1513	0.0449438	0.0448845		1	495	7.82999e-05	495	0.0001566	495	3.16363e-07	1.20399e-08
		0.4074	1480	34	1446	68	1514	0.0449141	0.0448845		1	496	8.07109e-05	496	0.000161422	496	3.25447e-07	1.20399e-08
		0.4056	1481	34	1447	68	1515	0.0448845	0.0448845		1	497	8.31889e-05	497	0.000166378	497	3.34764e-07	1.20399e-08
		0.4021	1481	35	1446	70	1516	0.0461741	0.0460829		1	498	8.57353e-05	498	0.000171471	498	3.44318e-07	1.20399e-08
		0.3951	1482	35	1447	70	1517	0.0461437	0.0460829		1	499	8.83517e-05	499	0.000176703	499	3.54115e-07	1.20399e-08
		0.3882	1483	35	1448	70	1518	0.0461133	0.0460829		1	500	9.10398e-05	500	0.00018208	500	3.64159e-07	1.20399e-08
		0.3848	1484	35	1449	70	1519	0.0460829	0.0460829		1	501	9.38012e-05	501	0.000187602	501	3.74456e-07	1.20399e-08
		0.3781	1484	36	1448	72	1520	0.0473684	0.0472441		1	502	9.66377e-05	502	0.000193275	502	3.85011e-07	1.20399e-08
		0.3748	1485	36	1449	72	1521	0.0473373	0.0472441		1	503	9.95509e-05	503	0.000199102	503	3.95829e-07	1.20399e-08
		0.3586	1486	36	1450	72	1522	0.0473062	0.0472441		1	504	0.000102543	504	0.000205085	504	4.06915e-07	1.20399e-08
		0.3476	1488	36	1452	72	1524	0.0472441	0.0472441		1	505	0.000105615	505	0.000211229	505	4.18276e-07	1.20399e-08
		0.3461	1488	37	1451	74	1525	0.0485246	0.0484293		1	506	0.000108769	506	0.000217537	506	4.29916e-07	1.20399e-08
		0.3446	1489	37	1452	74	1526	0.0484928	0.0484293		1	507	0.000112007	507	0.000224013	507	4.41841e-07	1.20399e-08
		0.3385	1490	37	1453	74	1527	0.048461	0.0484293		1	508	0.000115331	508	0.000230661	508	4.54057e-07	1.20399e-08
		0.337	1491	37	1454	74	1528	0.0484293	0.0484293		1	509	0.000118742	509	0.000237484	509	4.66571e-07	1.20399e-08
		0.3341	1491	38	1453	76	1529	0.0497057	0.0496084		1	510	0.000122244	510	0.000244487	510	4.79387e-07	1.20399e-08
		0.3326	1492	38	1454	76	1530	0.0496732	0.0496084		1	511	0.000125837	511	0.000251673	511	4.92511e-07	1.20399e-08
		0.3311	1493	38	1455	76	1531	0.0496408	0.0496084		1	512	0.000129523	512	0.000259047	512	5.05951e-07	1.20399e-08
		0.3282	1494	38	1456	76	1532	0.0496084	0.0496084		1	513	0.000133306	513	0.000266612	513	5.19711e-07	1.20399e-08
		0.3268	1494	39	1455	78	1533	0.0508806	0.0506823		1	514	0.000137186	514	0.000274373	514	5.33799e-07	1.20399e-08
		0.3239	1495	39	1456	78	1534	0.0508475	0.0506823		1	515	0.000141167	515	0.000282333	515	5.4822e-07	1.20399e-08
		0.3225	1496	39	1457	78	1535	0.0508143	0.0506823		1	516	0.000145249	516	0.000290498	516	5.62982e-07	1.20399e-08
		0.3197	1497	39	1458	78	1536	0.0507813	0.0506823		1	517	0.000149436	517	0.000298872	517	5.78089e-07	1.20399e-08
		0.3155	1498	39	1459	78	1537	0.0507482	0.0506823		1	518	0.00015373	518	0.000307459	518	5.93551e-07	1.20399e-08
		0.3114	1499	39	1460	78	1538	0.0507152	0.0506823		1	519	0.000158132	519	0.000316264	519	6.09372e-07	1.20399e-08
		0.3086	1500	39	1461	78	1539	0.0506823	0.0506823		1	520	0.000162646	520	0.000325291	520	6.2556e-07	1.20399e-08
		0.3007	1500	40	1460	80	1540	0.0519481	0.0516462		1	521	0.000167273	521	0.000334545	521	6.42122e-07	1.20399e-08
		0.2994	1501	40	1461	80	1541	0.0519143	0.0516462		1	522	0.000172016	522	0.000344032	522	6.59064e-07	1.20399e-08
		0.2981	1502	40	1462	80	1542	0.0518807	0.0516462		1	523	0.000176877	523	0.000353754	523	6.76395e-07	1.20399e-08
		0.2968	1503	40	1463	80	1543	0.0518471	0.0516462		1	524	0.00018186	524	0.000363719	524	6.9412e-07	1.20399e-08
		0.2955	1504	40	1464	80	1544	0.0518135	0.0516462		1	525	0.000186965	525	0.00037393	525	7.12248e-07	1.20399e-08
		0.293	1506	40	1466	80	1546	0.0517464	0.0516462		1	526	0.000192197	526	0.000384394	526	7.30786e-07	1.20399e-08
		0.2917	1507	40	1467	80	1547	0.051713	0.0516462		1	527	0.000197557	527	0.000395114	527	7.49742e-07	1.20399e-08
		0.2807	1508	40	1468	80	1548	0.0516796	0.0516462		1	528	0.000203048	528	0.000406096	528	7.69122e-07	1.20399e-08
		0.2783	1509	40	1469	80	1549	0.0516462	0.0516462		1	529	0.000208673	529	0.000417347	529	7.88935e-07	1.20399e-08
		0.2771	1511	41	1470	82	1552	0.0528351	0.0527671		1	530	0.000214435	530	0.00042887	530	8.09189e-07	1.20399e-08
		0.2759	1512	41	1471	82	1553	0.052801	0.0527671		1	531	0.000220336	531	0.000440672	531	8.29891e-07	1.20399e-08
		0.2748	1513	41	1472	82	1554	0.0527671	0.0527671		1	532	0.000226379	532	0.000452758	532	8.5105e-07	1.20399e-08
		0.2736	1513	42	1471	84	1555	0.0540193	0.0536056		1	533	0.000232567	533	0.000465135	533	8.72673e-07	1.20399e-08
		0.2713	1514	42	1472	84	1556	0.0539846	0.0536056		1	534	0.000238903	534	0.000477807	534	8.9477e-07	1.20399e-08
		0.2679	1516	42	1474	84	1558	0.0539153	0.0536056		1	535	0.00024539	535	0.000490781	535	9.17348e-07	1.20399e-08
		0.2646	1517	42	1475	84	1559	0.0538807	0.0536056		1	536	0.000252031	535.999	0.000504063	536	9.40415e-07	1.20399e-08
		0.2624	1518	42	1476	84	1560	0.0538462	0.0536056		1	537	0.000258829	536.999	0.000517658	537	9.63981e-07	1.20399e-08
		0.2602	1519	42	1477	84	1561	0.0538117	0.0536056		1	538	0.000265787	537.999	0.000531573	538	9.88055e-07	1.20399e-08
		0.2418	1520	42	1478	84	1562	0.0537772	0.0536056		1	539	0.000272908	538.999	0.000545815	539	1.01264e-06	1.20399e-08
		0.2399	1521	42	1479	84	1563	0.0537428	0.0536056		1	540	0.000280195	539.999	0.000560389	540	1.03776e-06	1.20399e-08
		0.239	1523	42	1481	84	1565	0.0536741	0.0536056		1	541	0.000287651	540.999	0.000575303	541	1.06341e-06	1.20399e-08
		0.2334	1524	42	1482	84	1566	0.0536398	0.0536056		1	542	0.000295281	541.999	0.000590562	542	1.0896e-06	1.20399e-08
		0.2325	1525	42	1483	84	1567	0.0536056	0.0536056		1	543	0.000303086	542.999	0.000606173	543	1.11634e-06	1.20399e-08
		0.2297	1525	43	1482	86	1568	0.0548469	0.0548469		1	544	0.000311072	543.999	0.000622143	544	1.14365e-06	1.20399e-08
		0.2271	1525	44	1481	88	1569	0.0560867	0.0560867		1	545	0.00031924	544.999	0.000638479	545	1.17152e-06	1.20399e-08
		0.217	1525	45	1480	90	1570	0.0573248	0.0573248		1	546	0.000327594	545.999	0.000655188	546	1.19998e-06	1.20399e-08
		0.2114	1525	46	1479	92	1571	0.0585614	0.0585242		1	547	0.000336139	546.999	0.000672277	547	1.22903e-06	1.20399e-08
		0.2106	1526	46	1480	92	1572	0.0585242	0.0585242		1	548	0.000344877	547.999	0.000689753	548	1.25867e-06	1.20399e-08
		0.2038	1526	47	1479	94	1573	0.0597584	0.0597205		1	549	0.000353812	548.999	0.000707624	549	1.28893e-06	1.20399e-08
		0.1988	1527	47	1480	94	1574	0.0597205	0.0597205		1	550	0.000362948	549.999	0.000725896	550	1.31981e-06	1.20399e-08
		0.1981	1527	48	1479	96	1575	0.0609524	0.0608751		1	551	0.000372289	550.999	0.000744577	551	1.35132e-06	1.20399e-08
		0.1975	1528	48	1480	96	1576	0.0609137	0.0608751		1	552	0.000381838	551.999	0.000763675	552	1.38347e-06	1.20399e-08
		0.1968	1529	48	1481	96	1577	0.0608751	0.0608751		1	553	0.000391599	552.999	0.000783198	553	1.41627e-06	1.20399e-08
		0.1869	1529	49	1480	98	1578	0.0621039	0.0618297		1	554	0.000401577	553.999	0.000803153	554	1.44973e-06	1.20399e-08
		0.1815	1530	49	1481	98	1579	0.0620646	0.0618297		1	555	0.000411774	554.999	0.000823548	555	1.48387e-06	1.20399e-08
		0.1809	1531	49	1482	98	1580	0.0620253	0.0618297		1	556	0.000422196	555.999	0.000844392	556	1.51869e-06	1.20399e-08
		0.1797	1532	49	1483	98	1581	0.0619861	0.0618297		1	557	0.000432846	556.999	0.000865692	557	1.5542e-06	1.20399e-08
		0.1785	1533	49	1484	98	1582	0.0619469	0.0618297		1	558	0.000443728	557.999	0.000887457	558	1.59042e-06	1.20399e-08
		0.1752	1534	49	1485	98	1583	0.0619078	0.0618297		1	559	0.000454847	558.999	0.000909695	559	1.62736e-06	1.20399e-08
		0.1741	1535	49	1486	98	1584	0.0618687	0.0618297		1	560	0.000466207	559.999	0.000932414	560	1.66502e-06	1.20399e-08
		0.1698	1536	49	1487	98	1585	0.0618297	0.0618297		1	561	0.000477812	560.999	0.000955623	561	1.70343e-06	1.20399e-08
		0.1677	1536	50	1486	100	1586	0.0630517	0.062422		1	562	0.000489666	561.999	0.000979332	562	1.74258e-06	1.20399e-08
		0.1672	1537	50	1487	100	1587	0.063012	0.062422		1	562.999	0.000501774	562.999	0.00100355	563	1.7825e-06	1.20399e-08
		0.1652	1538	50	1488	100	1588	0.0629723	0.062422		1	563.999	0.000514141	563.999	0.00102828	564	1.82319e-06	1.20399e-08
		0.1591	1539	50	1489	100	1589	0.0629327	0.062422		1	564.999	0.00052677	564.999	0.00105354	565	1.86467e-06	1.20399e-08
		0.1484	1540	50	1490	100	1590	0.0628931	0.062422		1	565.999	0.000539667	565.999	0.00107933	566	1.90695e-06	1.20399e-08
		0.1472	1541	50	1491	100	1591	0.0628536	0.062422		1	566.999	0.000552836	566.999	0.00110567	567	1.95004e-06	1.20399e-08
		0.1468	1542	50	1492	100	1592	0.0628141	0.062422		1	567.999	0.000566282	567.999	0.00113256	568	1.99395e-06	1.20399e-08
		0.1456	1543	50	1493	100	1593	0.0627746	0.062422		1	568.999	0.00058001	568.999	0.00116002	569	2.0387e-06	1.20399e-08
		0.1445	1544	50	1494	100	1594	0.0627353	0.062422		1	569.999	0.000594024	569.999	0.00118805	570	2.08429e-06	1.20399e-08
		0.1412	1545	50	1495	100	1595	0.0626959	0.062422		1	570.999	0.00060833	570.999	0.00121666	571	2.13075e-06	1.20399e-08
		0.1401	1546	50	1496	100	1596	0.0626566	0.062422		1	571.999	0.000622932	571.999	0.00124586	572	2.17808e-06	1.20399e-08
		0.1394	1547	50	1497	100	1597	0.0626174	0.062422		1	572.999	0.000637836	572.999	0.00127567	573	2.2263e-06	1.20399e-08
		0.1367	1549	50	1499	100	1599	0.0625391	0.062422		1	573.999	0.000653046	573.999	0.00130609	574	2.27542e-06	1.20399e-08
		0.1334	1551	50	1501	100	1601	0.062461	0.062422		1	574.999	0.000668568	574.999	0.00133714	575	2.32545e-06	1.20399e-08
		0.1324	1552	50	1502	100	1602	0.062422	0.062422		1	575.999	0.000684407	575.999	0.00136881	576	2.37641e-06	1.20399e-08
		0.1321	1552	51	1501	102	1603	0.0636307	0.0636307		1	576.999	0.000700569	576.999	0.00140114	577	2.42832e-06	1.20399e-08
		0.1312	1552	52	1500	104	1604	0.0648379	0.0647572		1	577.999	0.000717058	577.999	0.00143412	578	2.48117e-06	1.20399e-08
		0.1233	1553	52	1501	104	1605	0.0647975	0.0647572		1	578.999	0.000733881	578.999	0.00146776	579	2.535e-06	1.20399e-08
		0.1227	1554	52	1502	104	1606	0.0647572	0.0647572		1	579.999	0.000751042	579.998	0.00150208	580	2.5898e-06	1.20399e-08
		0.1225	1554	53	1501	106	1607	0.0659614	0.0658385		1	580.999	0.000768548	580.998	0.0015371	581	2.6456e-06	1.20399e-08
		0.1222	1555	53	1502	106	1608	0.0659204	0.0658385		1	581.999	0.000786404	581.998	0.00157281	582	2.70242e-06	1.20399e-08
		0.1203	1556	53	1503	106	1609	0.0658794	0.0658385		1	582.999	0.000804615	582.998	0.00160923	583	2.76026e-06	1.20399e-08
		0.1198	1557	53	1504	106	1610	0.0658385	0.0658385		1	583.999	0.000823188	583.998	0.00164638	584	2.81914e-06	1.20399e-08
		0.1188	1557	54	1503	108	1611	0.0670391	0.0669975		1	584.999	0.000842129	584.998	0.00168426	585	2.87907e-06	1.20399e-08
		0.1182	1558	54	1504	108	1612	0.0669975	0.0669975		1	585.999	0.000861443	585.998	0.00172289	586	2.94008e-06	1.20399e-08
		0.1177	1558	55	1503	110	1613	0.0681959	0.0681959		1	586.999	0.000881136	586.998	0.00176227	587	3.00217e-06	1.20399e-08
		0.1172	1558	56	1502	112	1614	0.0693928	0.0693069		1	587.999	0.000901214	587.998	0.00180243	588	3.06536e-06	1.20399e-08
		0.1165	1559	56	1503	112	1615	0.0693498	0.0693069		1	588.999	0.000921685	588.998	0.00184337	589	3.12966e-06	1.20399e-08
		0.1162	1560	56	1504	112	1616	0.0693069	0.0693069		1	589.999	0.000942553	589.998	0.00188511	590	3.19509e-06	1.20399e-08
		0.1155	1561	57	1504	114	1618	0.0704574	0.0704574		1	590.999	0.000963825	590.998	0.00192765	591	3.26168e-06	1.20399e-08
		0.1148	1561	58	1503	116	1619	0.0716492	0.0713407		1	591.999	0.000985508	591.998	0.00197102	592	3.32942e-06	1.20399e-08
		0.1145	1563	58	1505	116	1621	0.0715608	0.0713407		1	592.999	0.00100761	592.998	0.00201522	593	3.39834e-06	1.20399e-08
		0.1131	1564	58	1506	116	1622	0.0715166	0.0713407		1	593.999	0.00103013	593.998	0.00206026	594	3.46846e-06	1.20399e-08
		0.1127	1565	58	1507	116	1623	0.0714726	0.0713407		1	594.999	0.00105309	594.998	0.00210617	595	3.53979e-06	1.20399e-08
		0.1124	1566	58	1508	116	1624	0.0714286	0.0713407		1	595.999	0.00107648	595.998	0.00215295	596	3.61234e-06	1.20399e-08
		0.1108	1567	58	1509	116	1625	0.0713846	0.0713407		0.9996	596.999	0.00110031	596.998	0.00220062	597	3.68614e-06	0.000215487
		0.1104	1568	58	1510	116	1626	0.0713407	0.0713407		0.9996	597.999	0.0011246	597.998	0.00224919	598	3.76119e-06	0.000215487
		0.1101	1568	59	1509	118	1627	0.0725261	0.0720831		0.9996	598.999	0.00114934	598.998	0.00229868	599	3.83753e-06	0.000215487
		0.1099	1569	59	1510	118	1628	0.0724816	0.0720831		0.9996	599.999	0.00117455	599.998	0.00234909	600	3.91516e-06	0.000215487
		0.1082	1570	59	1511	118	1629	0.0724371	0.0720831		0.9996	600.999	0.00120023	600.998	0.00240045	601	3.9941e-06	0.000215487
		0.1079	1571	59	1512	118	1630	0.0723926	0.0720831		0.9996	601.999	0.00122638	601.998	0.00245277	602	4.07437e-06	0.000215487
		0.1077	1572	59	1513	118	1631	0.0723483	0.0720831		0.9996	602.999	0.00125303	602.997	0.00250606	603	4.15598e-06	0.000215487
		0.106	1573	59	1514	118	1632	0.0723039	0.0720831		0.9996	603.999	0.00128017	603.997	0.00256033	604	4.23896e-06	0.000215487
		0.1018	1574	59	1515	118	1633	0.0722596	0.0720831		0.9996	604.999	0.0013078	604.997	0.00261561	605	4.32332e-06	0.000215487
		0.1016	1575	59	1516	118	1634	0.0722154	0.0720831		0.9996	605.999	0.00133595	605.997	0.0026719	606	4.40908e-06	0.000215487
		0.1012	1576	59	1517	118	1635	0.0721713	0.0720831		0.9996	606.999	0.00136461	606.997	0.00272923	607	4.49625e-06	0.000215487
		0.1008	1578	59	1519	118	1637	0.0720831	0.0720831		0.9996	607.999	0.0013938	607.997	0.0027876	608	4.58487e-06	0.000215487
		0.1006	1578	60	1518	120	1638	0.0732601	0.0732154		0.9996	608.999	0.00142352	608.997	0.00284704	609	4.67494e-06	0.000215487
		0.1004	1579	60	1519	120	1639	0.0732154	0.0732154		0.9996	609.999	0.00145378	609.997	0.00290755	610	4.76648e-06	0.000215487
		0.1	1579	61	1518	122	1640	0.0743902	0.0742544		0.9996	610.999	0.00148458	610.997	0.00296916	611	4.85951e-06	0.000215487
		0.09962	1580	61	1519	122	1641	0.0743449	0.0742544		0.9996	611.998	0.00151594	611.997	0.00303188	612	4.95405e-06	0.000215487
		0.09943	1581	61	1520	122	1642	0.0742996	0.0742544		0.9996	612.998	0.00154786	612.997	0.00309573	613	5.05013e-06	0.000215487
		0.09906	1582	61	1521	122	1643	0.0742544	0.0742544		0.9996	613.998	0.00158036	613.997	0.00316072	614	5.14775e-06	0.000215487
		0.09831	1582	62	1520	124	1644	0.0754258	0.075106		0.9996	614.998	0.00161343	614.997	0.00322687	615	5.24694e-06	0.000215487
		0.09756	1583	62	1521	124	1645	0.0753799	0.075106		0.9996	615.998	0.0016471	615.997	0.00329419	616	5.34772e-06	0.000215487
		0.09738	1585	62	1523	124	1647	0.0752884	0.075106		0.9996	616.998	0.00168136	616.997	0.00336272	617	5.45011e-06	0.000215487
		0.09592	1587	62	1525	124	1649	0.0751971	0.075106		0.9996	617.998	0.00171622	617.997	0.00343245	618	5.55412e-06	0.000215487
		0.09574	1588	62	1526	124	1650	0.0751515	0.075106		0.9996	618.998	0.0017517	618.996	0.00350341	619	5.65979e-06	0.000215487
		0.09538	1589	62	1527	124	1651	0.075106	0.075106		0.9996	619.998	0.00178781	619.996	0.00357561	620	5.76712e-06	0.000215487
		0.09503	1589	63	1526	126	1652	0.0762712	0.076041		0.9996	620.998	0.00182454	620.996	0.00364908	621	5.87614e-06	0.000215487
		0.09397	1590	63	1527	126	1653	0.076225	0.076041		0.9996	621.998	0.00186192	621.996	0.00372383	622	5.98687e-06	0.000215487
		0.09345	1591	63	1528	126	1654	0.076179	0.076041		0.9996	622.998	0.00189994	622.996	0.00379988	623	6.09933e-06	0.000215487
		0.09258	1592	63	1529	126	1655	0.0761329	0.076041		0.9996	623.998	0.00193862	623.996	0.00387725	624	6.21354e-06	0.000215487
		0.09072	1593	63	1530	126	1656	0.076087	0.076041		0.9996	624.998	0.00197798	624.996	0.00395595	625	6.32952e-06	0.000215487
		0.09039	1594	63	1531	126	1657	0.076041	0.076041		0.9996	625.998	0.00201801	625.996	0.00403601	626	6.4473e-06	0.000215487
		0.09022	1594	64	1530	128	1658	0.0772014	0.0768307		0.9996	626.998	0.00205872	626.996	0.00411744	627	6.5669e-06	0.000215487
		0.08989	1595	64	1531	128	1659	0.0771549	0.0768307		0.9996	627.998	0.00210013	627.996	0.00420027	628	6.68833e-06	0.000215487
		0.08875	1596	64	1532	128	1660	0.0771084	0.0768307		0.9996	628.998	0.00214225	628.996	0.00428451	629	6.81161e-06	0.000215487
		0.08762	1597	64	1533	128	1661	0.077062	0.0768307		0.9996	629.998	0.00218509	629.996	0.00437017	630	6.93678e-06	0.000215487
		0.08419	1598	64	1534	128	1662	0.0770156	0.0768307		0.9996	630.998	0.00222865	630.996	0.00445729	631	7.06386e-06	0.000215487
		0.08299	1599	64	1535	128	1663	0.0769693	0.0768307		0.9996	631.998	0.00227294	631.995	0.00454588	632	7.19285e-06	0.000215487
		0.08122	1600	64	1536	128	1664	0.0769231	0.0768307		0.9996	632.998	0.00231798	632.995	0.00463596	633	7.3238e-06	0.000215487
		0.0792	1601	64	1537	128	1665	0.0768769	0.0768307		0.9996	633.998	0.00236378	633.995	0.00472756	634	7.45672e-06	0.000215487
		0.07878	1602	64	1538	128	1666	0.0768307	0.0768307		0.9996	634.998	0.00241034	634.995	0.00482068	635	7.59162e-06	0.000215487
		0.07807	1602	65	1537	130	1667	0.0779844	0.0779844		0.9996	635.998	0.00245768	635.995	0.00491536	636	7.72855e-06	0.000215487
		0.07697	1602	66	1536	132	1668	0.0791367	0.0790419		0.9996	636.997	0.0025058	636.995	0.00501161	637	7.86752e-06	0.000215487
		0.07655	1603	66	1537	132	1669	0.0790893	0.0790419		0.9996	637.997	0.00255473	637.995	0.00510945	638	8.00855e-06	0.000215487
		0.07628	1604	66	1538	132	1670	0.0790419	0.0790419		0.9996	638.997	0.00260446	638.995	0.00520891	639	8.15166e-06	0.000215487
		0.07574	1604	67	1537	134	1671	0.0801915	0.0800956		0.9996	639.997	0.002655	639.995	0.00531001	640	8.29689e-06	0.000215487
		0.0736	1605	67	1538	134	1672	0.0801435	0.0800956		0.9996	640.997	0.00270638	640.995	0.00541277	641	8.44425e-06	0.000215487
		0.0714	1606	67	1539	134	1673	0.0800956	0.0800956		0.9996	641.997	0.0027586	641.994	0.0055172	642	8.59377e-06	0.000215487
		0.07089	1606	68	1538	136	1674	0.0812425	0.0810489		0.9996	642.997	0.00281167	642.994	0.00562334	643	8.74548e-06	0.000215487
		0.07013	1607	68	1539	136	1675	0.081194	0.0810489		0.9996	643.997	0.0028656	643.994	0.00573121	644	8.89939e-06	0.000215487
		0.06988	1608	68	1540	136	1676	0.0811456	0.0810489		0.9996	644.997	0.00292041	644.994	0.00584082	645	9.05553e-06	0.000215487
		0.06963	1609	68	1541	136	1677	0.0810972	0.0810489		0.9996	645.997	0.0029761	645.994	0.0059522	646	9.21394e-06	0.000215487
		0.06877	1610	68	1542	136	1678	0.0810489	0.0810489		0.9996	646.997	0.00303269	646.994	0.00606538	647	9.37462e-06	0.000215487
		0.06864	1610	69	1541	138	1679	0.0821918	0.0818505		0.9996	647.997	0.00309019	647.994	0.00618037	648	9.53761e-06	0.000215487
		0.06815	1611	69	1542	138	1680	0.0821429	0.0818505		0.9996	648.997	0.0031486	648.994	0.00629721	649	9.70294e-06	0.000215487
		0.06766	1612	69	1543	138	1681	0.082094	0.0818505		0.9996	649.997	0.00320795	649.994	0.00641591	650	9.87063e-06	0.000215487
		0.06742	1613	69	1544	138	1682	0.0820452	0.0818505		0.9996	650.997	0.00326825	650.993	0.0065365	651	1.00407e-05	0.000215487
		0.06682	1614	69	1545	138	1683	0.0819964	0.0818505		0.9996	651.997	0.0033295	651.993	0.00665899	652	1.02132e-05	0.000215487
		0.06634	1615	69	1546	138	1684	0.0819477	0.0818505		0.9996	652.997	0.00339172	652.993	0.00678343	653	1.03881e-05	0.000215487
		0.0661	1616	69	1547	138	1685	0.0818991	0.0818505		0.9996	653.997	0.00345491	653.993	0.00690983	654	1.05655e-05	0.000215487
		0.06575	1617	69	1548	138	1686	0.0818505	0.0818505		0.9996	654.996	0.00351911	654.993	0.00703821	655	1.07454e-05	0.000215487
		0.06434	1617	70	1547	140	1687	0.0829876	0.0829876		0.9996	655.996	0.0035843	655.993	0.00716861	656	1.09278e-05	0.000215487
		0.06353	1617	71	1546	142	1688	0.0841232	0.0840237		0.9996	656.996	0.00365052	656.993	0.00730104	657	1.11127e-05	0.000215487
		0.06342	1618	71	1547	142	1689	0.0840734	0.0840237		0.9996	657.996	0.00371776	657.993	0.00743553	658	1.13002e-05	0.000215487
		0.06105	1619	71	1548	142	1690	0.0840237	0.0840237		0.9996	658.996	0.00378606	658.992	0.00757211	659	1.14903e-05	0.000215487
		0.0605	1619	72	1547	144	1691	0.0851567	0.0851567		0.9996	659.996	0.0038554	659.992	0.00771081	660	1.1683e-05	0.000215487
		0.05962	1619	73	1546	146	1692	0.0862884	0.0861357		0.9996	660.996	0.00392582	660.992	0.00785164	661	1.18784e-05	0.000215487
		0.05919	1620	73	1547	146	1693	0.0862374	0.0861357		0.9996	661.996	0.00399732	661.992	0.00799464	662	1.20765e-05	0.000215487
		0.05695	1621	73	1548	146	1694	0.0861865	0.0861357		0.9996	662.996	0.00406992	662.992	0.00813984	663	1.22773e-05	0.000215487
		0.05632	1622	73	1549	146	1695	0.0861357	0.0861357		0.9996	663.996	0.00414363	663.992	0.00828726	664	1.24808e-05	0.000215487
		0.05622	1622	74	1548	148	1696	0.0872642	0.0872642		0.9996	664.996	0.00421846	664.992	0.00843692	665	1.26871e-05	0.000215487
		0.0557	1622	75	1547	150	1697	0.0883913	0.0883913		0.9996	665.996	0.00429443	665.991	0.00858886	666	1.28962e-05	0.000215487
		0.05529	1622	76	1546	152	1698	0.0895171	0.0894644		0.9996	666.996	0.00437155	666.991	0.0087431	667	1.31081e-05	0.000215487
		0.05317	1623	76	1547	152	1699	0.0894644	0.0894644		0.9996	667.996	0.00444984	667.991	0.00889968	668	1.33229e-05	0.000215487
		0.05179	1623	77	1546	154	1700	0.0905882	0.0904287		0.9996	668.995	0.0045293	668.991	0.00905861	669	1.35405e-05	0.000215487
		0.05034	1624	77	1547	154	1701	0.090535	0.0904287		0.9996	669.995	0.00460997	669.991	0.00921993	670	1.37611e-05	0.000215487
		0.04939	1625	77	1548	154	1702	0.0904818	0.0904287		0.9996	670.995	0.00469183	670.991	0.00938367	671	1.39846e-05	0.000215487
		0.04827	1626	77	1549	154	1703	0.0904287	0.0904287		0.9996	671.995	0.00477493	671.99	0.00954985	672	1.42111e-05	0.000215487
		0.04726	1626	78	1548	156	1704	0.0915493	0.0913884		0.9996	672.995	0.00485926	672.99	0.00971851	673	1.44406e-05	0.000215487
		0.0469	1627	78	1549	156	1705	0.0914956	0.0913884		0.9996	673.995	0.00494484	673.99	0.00988968	674	1.46731e-05	0.000215487
		0.04475	1628	78	1550	156	1706	0.091442	0.0913884		0.9996	674.995	0.00503169	674.99	0.0100634	675	1.49087e-05	0.000215487
		0.04414	1629	78	1551	156	1707	0.0913884	0.0913884		0.9996	675.995	0.00511982	675.99	0.0102396	676	1.51474e-05	0.000215487
		0.04336	1629	79	1550	158	1708	0.0925059	0.0925059		0.9996	676.995	0.00520925	676.99	0.0104185	677	1.53892e-05	0.000215487
		0.04267	1629	80	1549	160	1709	0.093622	0.0935673		0.9996	677.995	0.00529999	677.989	0.0106	678	1.56342e-05	0.000215487
		0.04242	1630	80	1550	160	1710	0.0935673	0.0935673		0.9996	678.995	0.00539206	678.989	0.0107841	679	1.58824e-05	0.000215487
		0.04058	1630	81	1549	162	1711	0.0946815	0.0944606		0.9996	679.995	0.00548548	679.989	0.010971	680	1.61338e-05	0.000215487
		0.03976	1632	81	1551	162	1713	0.0945709	0.0944606		0.9996	680.994	0.00558025	680.989	0.0111605	681	1.63884e-05	0.000215487
		0.03943	1633	81	1552	162	1714	0.0945158	0.0944606		0.9996	681.994	0.0056764	681.989	0.0113528	682	1.66463e-05	0.000215487
		0.03895	1634	81	1553	162	1715	0.0944606	0.0944606		0.9996	682.994	0.00577394	682.988	0.0115479	683	1.69076e-05	0.000215487
		0.03855	1634	82	1552	164	1716	0.0955711	0.0955154		0.9996	683.994	0.00587289	683.988	0.0117458	684	1.71722e-05	0.000215487
		0.03783	1635	82	1553	164	1717	0.0955154	0.0955154		0.9996	684.994	0.00597327	684.988	0.0119465	685	1.74402e-05	0.000215487
		0.03752	1635	83	1552	166	1718	0.096624	0.096624		0.9996	685.994	0.00607508	685.988	0.0121502	686	1.77116e-05	0.000215487
		0.03697	1635	84	1551	168	1719	0.0977312	0.097561		0.9996	686.994	0.00617835	686.988	0.0123567	687	1.79865e-05	0.000215487
		0.03604	1636	84	1552	168	1720	0.0976744	0.097561		0.9996	687.994	0.0062831	687.987	0.0125662	688	1.82648e-05	0.000215487
		0.03566	1637	84	1553	168	1721	0.0976177	0.097561		0.9996	688.994	0.00638934	688.987	0.0127787	689	1.85467e-05	0.000215487
		0.03558	1638	84	1554	168	1722	0.097561	0.097561		0.9996	689.994	0.00649708	689.987	0.0129942	690	1.88321e-05	0.000215487
		0.03528	1638	85	1553	170	1723	0.0986651	0.0986079		0.9996	690.993	0.00660635	690.987	0.0132127	691	1.91211e-05	0.000215487
		0.0346	1639	85	1554	170	1724	0.0986079	0.0986079		0.9996	691.993	0.00671716	691.987	0.0134343	692	1.94138e-05	0.000215487
		0.03438	1639	86	1553	172	1725	0.0997101	0.0996524		0.9996	692.993	0.00682953	692.986	0.0136591	693	1.971e-05	0.000215487
		0.03423	1640	86	1554	172	1726	0.0996524	0.0996524		0.9996	693.993	0.00694348	693.986	0.013887	694	2.001e-05	0.000215487
		0.03378	1640	87	1553	174	1727	0.100753	0.100694		0.9996	694.993	0.00705902	694.986	0.014118	695	2.03137e-05	0.000215487
		0.03342	1641	87	1554	174	1728	0.100694	0.100694		0.9996	695.993	0.00717618	695.986	0.0143524	696	2.06212e-05	0.000215487
		0.03334	1641	88	1553	176	1729	0.101793	0.101793		0.9996	696.993	0.00729497	696.985	0.0145899	697	2.09325e-05	0.000215487
											0.9996	697.993	0.00741541	697.985	0.0148308	698	2.12476e-05	0.000215487
											0.9996	698.992	0.00753751	698.985	0.015075	699	2.15666e-05	0.000215487
											0.9996	699.992	0.0076613	699.985	0.0153226	700	2.18894e-05	0.000215487
											0.9996	700.992	0.0077868	700.984	0.0155736	701	2.22163e-05	0.000215487
											0.9996	701.992	0.00791402	701.984	0.015828	702	2.25471e-05	0.000215487
											0.9996	702.992	0.00804299	702.984	0.016086	703	2.28819e-05	0.000215487
											0.9996	703.992	0.00817371	703.984	0.0163474	704	2.32208e-05	0.000215487
											0.9996	704.992	0.00830622	704.983	0.0166124	705	2.35637e-05	0.000215487
											0.9996	705.992	0.00844053	705.983	0.0168811	706	2.39108e-05	0.000215487
											0.9996	706.991	0.00857666	706.983	0.0171533	707	2.42621e-05	0.000215487
											0.9996	707.991	0.00871463	707.983	0.0174293	708	2.46176e-05	0.000215487
											0.9996	708.991	0.00885446	708.982	0.0177089	709	2.49773e-05	0.000215487
											0.9996	709.991	0.00899617	709.982	0.0179923	710	2.53413e-05	0.000215487
											0.9996	710.991	0.00913979	710.982	0.0182796	711	2.57097e-05	0.000215487
											0.9996	711.991	0.00928532	711.981	0.0185706	712	2.60824e-05	0.000215487
											0.9996	712.991	0.0094328	712.981	0.0188656	713	2.64595e-05	0.000215487
											0.9996	713.99	0.00958224	713.981	0.0191645	714	2.6841e-05	0.000215487
											0.9996	714.99	0.00973366	714.981	0.0194673	715	2.7227e-05	0.000215487
											0.9996	715.99	0.00988709	715.98	0.0197742	716	2.76176e-05	0.000215487
											0.9996	716.99	0.0100426	716.98	0.0200851	717	2.80127e-05	0.000215487
											0.9996	717.99	0.0102001	717.98	0.0204001	718	2.84124e-05	0.000215487
											0.9996	718.99	0.0103596	718.979	0.0207193	719	2.88168e-05	0.000215487
											0.9996	719.989	0.0105213	719.979	0.0210426	720	2.92258e-05	0.000215487
											0.9996	720.989	0.0106851	720.979	0.0213702	721	2.96396e-05	0.000215487
											0.9996	721.989	0.010851	721.978	0.021702	722	3.00582e-05	0.000215487
											0.9996	722.989	0.0110191	722.978	0.0220382	723	3.04816e-05	0.000215487
											0.9996	723.989	0.0111893	723.978	0.0223787	724	3.09098e-05	0.000215487
											0.9996	724.989	0.0113618	724.977	0.0227236	725	3.13429e-05	0.000215487
											0.9996	725.988	0.0115365	725.977	0.023073	726	3.1781e-05	0.000215487
											0.9996	726.988	0.0117134	726.977	0.0234269	727	3.22241e-05	0.000215487
											0.9996	727.988	0.0118927	727.976	0.0237853	728	3.26722e-05	0.000215487
											0.9996	728.988	0.0120742	728.976	0.0241484	729	3.31253e-05	0.000215487
											0.9996	729.988	0.012258	729.975	0.024516	730	3.35836e-05	0.000215487
											0.9996	730.988	0.0124442	730.975	0.0248884	731	3.40471e-05	0.000215487
											0.9996	731.987	0.0126328	731.975	0.0252655	732	3.45157e-05	0.000215487
											0.9996	732.987	0.0128237	732.974	0.0256474	733	3.49897e-05	0.000215487
											0.9996	733.987	0.0130171	733.974	0.0260342	734	3.54689e-05	0.000215487
											0.9996	734.987	0.0132129	734.974	0.0264258	735	3.59535e-05	0.000215487
											0.9996	735.987	0.0134112	735.973	0.0268224	736	3.64434e-05	0.000215487
											0.9996	736.986	0.013612	736.973	0.0272239	737	3.69388e-05	0.000215487
											0.9996	737.986	0.0138153	737.972	0.0276305	738	3.74397e-05	0.000215487
											0.9996	738.986	0.0140211	738.972	0.0280422	739	3.79461e-05	0.000215487
											0.9996	739.986	0.0142295	739.972	0.028459	740	3.84581e-05	0.000215487
											0.9996	740.986	0.0144405	740.971	0.028881	741	3.89758e-05	0.000215487
											0.9996	741.985	0.0146542	741.971	0.0293083	742	3.94991e-05	0.000215487
											0.9996	742.985	0.0148704	742.97	0.0297409	743	4.00281e-05	0.000215487
											0.9996	743.985	0.0150894	743.97	0.0301788	744	4.05629e-05	0.000215487
											0.9996	744.985	0.0153111	744.969	0.0306222	745	4.11036e-05	0.000215487
											0.9996	745.984	0.0155355	745.969	0.031071	746	4.16501e-05	0.000215487
											0.9996	746.984	0.0157626	746.968	0.0315253	747	4.22025e-05	0.000215487
											0.9996	747.984	0.0159926	747.968	0.0319852	748	4.27609e-05	0.000215487
											0.9996	748.984	0.0162253	748.968	0.0324507	749	4.33253e-05	0.000215487
											0.9996	749.984	0.0164609	749.967	0.0329219	750	4.38959e-05	0.000215487
											0.9996	750.983	0.0166994	750.967	0.0333988	751	4.44725e-05	0.000215487
											0.9996	751.983	0.0169408	751.966	0.0338816	752	4.50553e-05	0.000215487
											0.9996	752.983	0.0171851	752.966	0.0343702	753	4.56443e-05	0.000215487
											0.9996	753.983	0.0174324	753.965	0.0348647	754	4.62397e-05	0.000215487
											0.9996	754.982	0.0176826	754.965	0.0353652	755	4.68413e-05	0.000215487
											0.9996	755.982	0.0179359	755.964	0.0358717	756	4.74494e-05	0.000215487
											0.9996	756.982	0.0181922	756.964	0.0363843	757	4.80638e-05	0.000215487
											0.9996	757.982	0.0184515	757.963	0.0369031	758	4.86848e-05	0.000215487
											0.9996	758.981	0.018714	758.963	0.0374281	759	4.93124e-05	0.000215487
											0.9996	759.981	0.0189797	759.962	0.0379593	760	4.99465e-05	0.000215487
											0.9996	760.981	0.0192485	760.962	0.0384969	761	5.05873e-05	0.000215487
											0.9996	761.98	0.0195205	761.961	0.0390409	762	5.12348e-05	0.000215487
											0.9996	762.98	0.0197957	762.96	0.0395913	763	5.18891e-05	0.000215487
											0.9996	763.98	0.0200742	763.96	0.0401483	764	5.25502e-05	0.000215487
											0.9996	764.98	0.0203559	764.959	0.0407119	765	5.32181e-05	0.000215487
											0.9996	765.979	0.020641	765.959	0.0412821	766	5.38931e-05	0.000215487
											0.9996	766.979	0.0209295	766.958	0.041859	767	5.4575e-05	0.000215487
											0.9996	767.979	0.0212214	767.958	0.0424427	768	5.52639e-05	0.000215487
											0.9996	768.978	0.0215166	768.957	0.0430333	769	5.596e-05	0.000215487
											0.9996	769.978	0.0218154	769.956	0.0436307	770	5.66633e-05	0.000215487
											0.9996	770.978	0.0221176	770.956	0.0442352	771	5.73738e-05	0.000215487
											0.9996	771.978	0.0224233	771.955	0.0448467	772	5.80915e-05	0.000215487
											0.9996	772.977	0.0227326	772.955	0.0454653	773	5.88167e-05	0.000215487
											0.9996	773.977	0.0230455	773.954	0.0460911	774	5.95492e-05	0.000215487
											0.9996	774.977	0.0233621	774.953	0.0467241	775	6.02892e-05	0.000215487
											0.9996	775.976	0.0236822	775.953	0.0473645	776	6.10367e-05	0.000215487
											0.9996	776.976	0.0240061	776.952	0.0480123	777	6.17918e-05	0.000215487
											0.9996	777.976	0.0243337	777.951	0.0486675	778	6.25546e-05	0.000215487
											0.9996	778.975	0.0246651	778.951	0.0493303	779	6.33251e-05	0.000215487
											0.9996	779.975	0.0250003	779.95	0.0500006	780	6.41034e-05	0.000215487
											0.9996	780.975	0.0253394	780.949	0.0506787	781	6.48895e-05	0.000215487
											0.9996	781.974	0.0256823	781.949	0.0513645	782	6.56835e-05	0.000215487
											0.9996	782.974	0.0260291	782.948	0.0520582	783	6.64855e-05	0.000215487
											0.9988	783.974	0.0263799	783.947	0.0527597	784	6.72956e-05	0.000701548
											0.9987	784.973	0.0267346	784.947	0.0534692	785	6.81137e-05	0.000771845
											0.9987	785.973	0.0270934	785.946	0.0541868	786	6.894e-05	0.000771845
											0.9987	786.973	0.0274563	786.945	0.0549126	787	6.97745e-05	0.000771845
											0.9987	787.972	0.0278232	787.944	0.0556465	788	7.06174e-05	0.000771845
											0.9987	788.972	0.0281944	788.944	0.0563887	789	7.14686e-05	0.000771845
											0.9987	789.971	0.0285696	789.943	0.0571393	790	7.23282e-05	0.000771845
											0.9987	790.971	0.0289492	790.942	0.0578983	791	7.31964e-05	0.000771845
											0.9987	791.971	0.0293329	791.941	0.0586659	792	7.40731e-05	0.000771845
											0.9987	792.97	0.029721	792.941	0.059442	793	7.49584e-05	0.000771845
											0.9987	793.97	0.0301134	793.94	0.0602269	794	7.58525e-05	0.000771845
											0.9987	794.969	0.0305103	794.939	0.0610205	795	7.67553e-05	0.000771845
											0.9987	795.969	0.0309115	795.938	0.061823	796	7.76671e-05	0.000771845
											0.9987	796.969	0.0313172	796.937	0.0626344	797	7.85877e-05	0.000771845
											0.9987	797.968	0.0317274	797.937	0.0634548	798	7.95173e-05	0.000771845
											0.9987	798.968	0.0321422	798.936	0.0642844	799	8.0456e-05	0.000771845
											0.9987	799.967	0.0325615	799.935	0.0651231	800	8.14039e-05	0.000771845
											0.9985	800.967	0.0329855	800.934	0.0659711	801	8.23609e-05	0.000862087
											0.9985	801.967	0.0334142	801.933	0.0668285	802	8.33273e-05	0.000862087
											0.9985	802.966	0.0338476	802.932	0.0676953	803	8.4303e-05	0.000862087
											0.9985	803.966	0.0342858	803.931	0.0685717	804	8.52881e-05	0.000862087
											0.9984	804.965	0.0347288	804.931	0.0694577	805	8.62828e-05	0.000915444
											0.9984	805.965	0.0351767	805.93	0.0703534	806	8.72871e-05	0.000915444
											0.9984	806.964	0.0356295	806.929	0.0712589	807	8.8301e-05	0.000915444
											0.9984	807.964	0.0360872	807.928	0.0721744	808	8.93247e-05	0.000915444
											0.9984	808.963	0.0365499	808.927	0.0730998	809	9.03583e-05	0.000915444
											0.9984	809.963	0.0370177	809.926	0.0740354	810	9.14017e-05	0.000915444
											0.9984	810.963	0.0374906	810.925	0.0749811	811	9.24551e-05	0.000915444
											0.9983	811.962	0.0379686	811.924	0.0759371	812	9.35186e-05	0.000976863
											0.9983	812.962	0.0384518	812.923	0.0769035	813	9.45923e-05	0.000976863
											0.9983	813.961	0.0389402	813.922	0.0778804	814	9.56761e-05	0.000976863
											0.9983	814.961	0.0394339	814.921	0.0788678	815	9.67703e-05	0.000976863
											0.9983	815.96	0.039933	815.92	0.0798659	816	9.78749e-05	0.000976863
											0.9982	816.96	0.0404374	816.919	0.0808748	817	9.899e-05	0.00102523
											0.9982	817.959	0.0409473	817.918	0.0818946	818	0.000100116	0.00102523
											0.9982	818.959	0.0414627	818.917	0.0829253	819	0.000101252	0.00102523
											0.9982	819.958	0.0419836	819.916	0.0839671	820	0.000102399	0.00102523
											0.9981	820.957	0.0425101	820.915	0.0850201	821	0.000103557	0.00108141
											0.9981	821.957	0.0430422	821.914	0.0860844	822	0.000104726	0.00108141
											0.9981	822.956	0.04358	822.913	0.0871601	823	0.000105905	0.00108141
											0.9981	823.956	0.0441236	823.912	0.0882473	824	0.000107096	0.00108141
											0.9981	824.955	0.044673	824.911	0.089346	825	0.000108298	0.00108141
											0.9981	825.955	0.0452283	825.91	0.0904565	826	0.000109512	0.00108141
											0.998	826.954	0.0457894	826.908	0.0915788	827	0.000110736	0.00115235
											0.998	827.954	0.0463565	827.907	0.0927131	828	0.000111972	0.00115235
											0.998	828.953	0.0469297	828.906	0.0938594	829	0.00011322	0.00115235
											0.998	829.952	0.0475089	829.905	0.0950178	830	0.000114479	0.00115235
											0.998	830.952	0.0480943	830.904	0.0961886	831	0.00011575	0.00115235
											0.998	831.951	0.0486858	831.903	0.0973717	832	0.000117033	0.00115235
											0.9979	832.951	0.0492836	832.901	0.0985673	833	0.000118328	0.00122737
											0.9979	833.95	0.0498877	833.9	0.0997755	834	0.000119635	0.00122737
											0.9979	834.95	0.0504982	834.899	0.100996	835	0.000120954	0.00122737
											0.9979	835.949	0.0511151	835.898	0.10223	836	0.000122285	0.00122737
											0.9979	836.948	0.0517385	836.897	0.103477	837	0.000123629	0.00122737
											0.9979	837.948	0.0523685	837.895	0.104737	838	0.000124984	0.00122737
											0.9978	838.947	0.053005	838.894	0.10601	839	0.000126353	0.0012999
											0.9978	839.946	0.0536482	839.893	0.107296	840	0.000127734	0.0012999
											0.9978	840.946	0.0542982	840.891	0.108596	841	0.000129128	0.0012999
											0.9978	841.945	0.0549549	841.89	0.10991	842	0.000130534	0.0012999
											0.9978	842.944	0.0556186	842.889	0.111237	843	0.000131954	0.0012999
											0.9977	843.944	0.0562891	843.887	0.112578	844	0.000133386	0.00134804
											0.9977	844.943	0.0569666	844.886	0.113933	845	0.000134832	0.00134804
											0.9976	845.942	0.0576512	845.885	0.115302	846	0.000136291	0.00138339
											0.9976	846.942	0.0583429	846.883	0.116686	847	0.000137764	0.00138339
											0.9976	847.941	0.0590418	847.882	0.118084	848	0.000139249	0.00138339
											0.9975	848.94	0.0597479	848.881	0.119496	849	0.000140749	0.00143429
											0.9975	849.94	0.0604614	849.879	0.120923	850	0.000142262	0.00143429
											0.9975	850.939	0.0611822	850.878	0.122364	851	0.000143789	0.00143429
											0.9975	851.938	0.0619105	851.876	0.123821	852	0.00014533	0.00143429
											0.9974	852.937	0.0626464	852.875	0.125293	853	0.000146885	0.00149453
											0.9974	853.937	0.0633898	853.873	0.12678	854	0.000148454	0.00149453
											0.9974	854.936	0.0641409	854.872	0.128282	855	0.000150037	0.00149453
											0.9974	855.935	0.0648998	855.87	0.1298	856	0.000151635	0.00149453
											0.9973	856.934	0.0656665	856.869	0.131333	857	0.000153247	0.00157307
											0.9973	857.934	0.066441	857.867	0.132882	858	0.000154874	0.00157307
											0.9973	858.933	0.0672235	858.866	0.134447	859	0.000156516	0.00157307
											0.9973	859.932	0.0680141	859.864	0.136028	860	0.000158172	0.00157307
											0.9973	860.931	0.0688128	860.862	0.137626	861	0.000159844	0.00157307
											0.9973	861.93	0.0696197	861.861	0.139239	862	0.000161531	0.00157307
											0.9972	862.93	0.0704348	862.859	0.14087	863	0.000163232	0.00163861
											0.9972	863.929	0.0712583	863.857	0.142517	864	0.00016495	0.00163861
											0.9971	864.928	0.0720902	864.856	0.14418	865	0.000166683	0.00167232
											0.9971	865.927	0.0729306	865.854	0.145861	866	0.000168431	0.00167232
											0.997	866.926	0.0737797	866.852	0.147559	867	0.000170195	0.00171535
											0.997	867.925	0.0746373	867.851	0.149275	868	0.000171975	0.00171535
											0.997	868.924	0.0755038	868.849	0.151008	869	0.000173772	0.00171535
											0.9969	869.924	0.076379	869.847	0.152758	870	0.000175584	0.00181367
											0.9969	870.923	0.0772632	870.845	0.154526	871	0.000177413	0.00181367
											0.9969	871.922	0.0781564	871.844	0.156313	872	0.000179258	0.00181367
											0.9969	872.921	0.0790586	872.842	0.158117	873	0.000181119	0.00181367
											0.9969	873.92	0.0799701	873.84	0.15994	874	0.000182998	0.00181367
											0.9969	874.919	0.0808908	874.838	0.161782	875	0.000184893	0.00181367
											0.9969	875.918	0.0818208	875.836	0.163642	876	0.000186806	0.00181367
											0.9969	876.917	0.0827603	876.834	0.165521	877	0.000188735	0.00181367
											0.9968	877.916	0.0837093	877.833	0.167419	878	0.000190682	0.00191725
											0.9968	878.915	0.0846679	878.831	0.169336	879	0.000192646	0.00191725
											0.9968	879.914	0.0856363	879.829	0.171273	880	0.000194628	0.00191725
											0.9967	880.913	0.0866144	880.827	0.173229	881	0.000196628	0.00195628
											0.9966	881.912	0.0876025	881.825	0.175205	882	0.000198645	0.00197607
											0.9965	882.911	0.0886005	882.823	0.177201	883	0.000200681	0.00205717
											0.9965	883.91	0.0896086	883.821	0.179217	884	0.000202734	0.00205717
											0.9965	884.909	0.0906269	884.819	0.181254	885	0.000204807	0.00205717
											0.9965	885.908	0.0916555	885.817	0.183311	886	0.000206897	0.00205717
											0.9965	886.907	0.0926945	886.815	0.185389	887	0.000209007	0.00205717
											0.9965	887.906	0.0937439	887.813	0.187488	888	0.000211135	0.00205717
											0.9965	888.905	0.094804	888.81	0.189608	889	0.000213282	0.00205717
											0.9964	889.904	0.0958747	889.808	0.191749	890	0.000215449	0.00215219
											0.9964	890.903	0.0969562	890.806	0.193912	891	0.000217635	0.00215219
											0.9963	891.902	0.0980486	891.804	0.196097	892	0.00021984	0.00221786
											0.9963	892.901	0.099152	892.802	0.198304	893	0.000222065	0.00221786
											0.9963	893.9	0.100266	893.799	0.200533	894	0.00022431	0.00221786
											0.9963	894.899	0.101392	894.797	0.202784	895	0.000226575	0.00221786
											0.9962	895.897	0.102529	895.795	0.205058	896	0.00022886	0.00232
											0.9962	896.896	0.103678	896.793	0.207355	897	0.000231165	0.00232
											0.9962	897.895	0.104838	897.79	0.209675	898	0.000233492	0.00232
											0.9962	898.894	0.106009	898.788	0.212019	899	0.000235838	0.00232
											0.9962	899.893	0.107193	899.786	0.214386	900	0.000238206	0.00232
											0.9961	900.892	0.108388	900.783	0.216776	901	0.000240595	0.00240258
											0.9961	901.89	0.109595	901.781	0.219191	902	0.000243005	0.00240258
											0.996	902.889	0.110815	902.778	0.22163	903	0.000245437	0.00245105
											0.996	903.888	0.112046	903.776	0.224093	904	0.00024789	0.00245105
											0.9959	904.887	0.113291	904.773	0.226581	905	0.000250366	0.00250047
											0.9959	905.885	0.114547	905.771	0.229094	906	0.000252863	0.00250047
											0.9958	906.884	0.115816	906.768	0.231632	907	0.000255383	0.00253818
											0.9957	907.883	0.117098	907.766	0.234196	908	0.000257925	0.00256363
											0.9956	908.882	0.118393	908.763	0.236785	909	0.00026049	0.00260227
											0.9956	909.88	0.1197	909.761	0.2394	910	0.000263077	0.00260227
											0.9955	910.879	0.121021	910.758	0.242042	911	0.000265688	0.00268129
											0.9955	911.878	0.122355	911.755	0.24471	912	0.000268322	0.00268129
											0.9955	912.876	0.123702	912.753	0.247405	913	0.00027098	0.00268129
											0.9955	913.875	0.125063	913.75	0.250126	914	0.000273661	0.00268129
											0.9954	914.874	0.126438	914.747	0.252875	915	0.000276366	0.00276268
											0.9954	915.872	0.127826	915.744	0.255652	916	0.000279096	0.00276268
											0.9953	916.871	0.129228	916.742	0.258456	917	0.00028185	0.00281831
											0.9953	917.869	0.130644	917.739	0.261289	918	0.000284628	0.00281831
											0.9952	918.868	0.132075	918.736	0.264149	919	0.000287431	0.00287504
											0.9952	919.866	0.133519	919.733	0.267039	920	0.000290259	0.00287504
											0.9951	920.865	0.134979	920.73	0.269957	921	0.000293113	0.00291834
											0.995	921.864	0.136452	921.727	0.272905	922	0.000295992	0.00299197
											0.995	922.862	0.137941	922.724	0.275882	923	0.000298897	0.00299197
											0.995	923.861	0.139444	923.721	0.278889	924	0.000301828	0.00299197
											0.995	924.859	0.140963	924.718	0.281926	925	0.000304785	0.00299197
											0.9949	925.858	0.142497	925.715	0.284993	926	0.000307768	0.00312924
											0.9949	926.856	0.144046	926.712	0.288091	927	0.000310778	0.00312924
											0.9949	927.854	0.14561	927.709	0.291221	928	0.000313815	0.00312924
											0.9949	928.853	0.147191	928.706	0.294381	929	0.00031688	0.00312924
											0.9949	929.851	0.148787	929.702	0.297574	930	0.000319972	0.00312924
											0.9948	930.85	0.150399	930.699	0.300798	931	0.000323091	0.00322427
											0.9947	931.848	0.152027	931.696	0.304054	932	0.000326239	0.00327287
											0.9947	932.846	0.153672	932.693	0.307344	933	0.000329414	0.00327287
											0.9946	933.845	0.155333	933.689	0.310666	934	0.000332619	0.00337234
											0.9946	934.843	0.157011	934.686	0.314021	935	0.000335852	0.00337234
											0.9946	935.841	0.158705	935.683	0.317411	936	0.000339114	0.00337234
											0.9946	936.84	0.160417	936.679	0.320834	937	0.000342405	0.00337234
											0.9945	937.838	0.162146	937.676	0.324292	938	0.000345727	0.00349229
											0.9945	938.836	0.163892	938.672	0.327784	939	0.000349078	0.00349229
											0.9945	939.834	0.165656	939.669	0.331311	940	0.000352459	0.00349229
											0.9944	940.833	0.167437	940.665	0.334874	941	0.00035587	0.00358063
											0.9944	941.831	0.169236	941.662	0.338473	942	0.000359313	0.00358063
											0.9943	942.829	0.171054	942.658	0.342107	943	0.000362786	0.00365296
											0.9943	943.827	0.172889	943.654	0.345779	944	0.000366291	0.00365296
											0.9942	944.825	0.174743	944.651	0.349487	945	0.000369827	0.0037082
											0.9941	945.823	0.176616	945.647	0.353232	946	0.000373396	0.0037455
											0.994	946.821	0.178508	946.643	0.357016	947	0.000376996	0.00380218
											0.994	947.82	0.180418	947.639	0.360837	948	0.00038063	0.00380218
											0.9939	948.818	0.182348	948.635	0.364697	949	0.000384296	0.00387915
											0.9939	949.816	0.184298	949.631	0.368595	950	0.000387995	0.00387915
											0.9938	950.814	0.186267	950.627	0.372533	951	0.000391728	0.00395773
											0.9938	951.812	0.188255	951.623	0.376511	952	0.000395495	0.00395773
											0.9937	952.81	0.190264	952.619	0.380529	953	0.000399296	0.00407872
											0.9937	953.808	0.192293	953.615	0.384587	954	0.000403131	0.00407872
											0.9937	954.806	0.194343	954.611	0.388686	955	0.000407001	0.00407872
											0.9937	955.804	0.196413	955.607	0.392827	956	0.000410907	0.00407872
											0.9936	956.801	0.198505	956.603	0.397009	957	0.000414848	0.00424607
											0.9936	957.799	0.200617	957.599	0.401234	958	0.000418825	0.00424607
											0.9936	958.797	0.202751	958.594	0.405502	959	0.000422838	0.00424607
											0.9936	959.795	0.204906	959.59	0.409812	960	0.000426888	0.00424607
											0.9935	960.793	0.207083	960.586	0.414167	961	0.000430975	0.00437631
											0.9935	961.791	0.209283	961.581	0.418565	962	0.000435099	0.00437631
											0.9934	962.788	0.211504	962.577	0.423008	963	0.000439261	0.00444299
											0.9933	963.786	0.213748	963.573	0.427496	964	0.000443461	0.00453357
											0.9933	964.784	0.216015	964.568	0.43203	965	0.000447699	0.00453357
											0.9933	965.782	0.218305	965.563	0.436609	966	0.000451977	0.00453357
											0.9932	966.779	0.220618	966.559	0.441236	967	0.000456293	0.00464955
											0.9932	967.777	0.222954	967.554	0.445909	968	0.000460649	0.00464955
											0.9931	968.775	0.225315	968.549	0.450629	969	0.000465046	0.00474459
											0.9931	969.772	0.227699	969.545	0.455398	970	0.000469483	0.00474459
											0.993	970.77	0.230108	970.54	0.460215	971	0.00047396	0.00481722
											0.9929	971.767	0.232541	971.535	0.465082	972	0.000478479	0.00486629
											0.9928	972.765	0.234999	972.53	0.469998	973	0.00048304	0.0049409
											0.9928	973.763	0.237482	973.525	0.474964	974	0.000487642	0.0049409
											0.9927	974.76	0.23999	974.52	0.47998	975	0.000492288	0.00501673
											0.9926	975.757	0.242524	975.515	0.485048	976	0.000496976	0.00506797
											0.9925	976.755	0.245084	976.51	0.490168	977	0.000501707	0.00514588
											0.9925	977.752	0.24767	977.505	0.49534	978	0.000506483	0.00514588
											0.9924	978.75	0.250283	978.499	0.500565	979	0.000511303	0.00522507
											0.9922	979.747	0.252922	979.494	0.505844	980	0.000516167	0.00527859
											0.9921	980.744	0.255588	980.489	0.511177	981	0.000521077	0.00533269
											0.9919	981.742	0.258282	981.483	0.516564	982	0.000526033	0.00541497
											0.9919	982.739	0.261003	982.478	0.522007	983	0.000531034	0.00541497
											0.9918	983.736	0.263753	983.472	0.527505	984	0.000536083	0.0054986
											0.9917	984.733	0.26653	984.467	0.533061	985	0.000541178	0.00555512
											0.9916	985.731	0.269336	985.461	0.538673	986	0.000546321	0.00561227
											0.9915	986.728	0.272172	986.456	0.544343	987	0.000551513	0.00575793
											0.9915	987.725	0.275036	987.45	0.550072	988	0.000556753	0.00575793
											0.9915	988.722	0.27793	988.444	0.555859	989	0.000562042	0.00575793
											0.9915	989.719	0.280853	989.438	0.561706	990	0.00056738	0.00575793
											0.9913	990.716	0.283807	990.432	0.567614	991	0.000572769	0.00596874
											0.9913	991.713	0.286791	991.426	0.573583	992	0.000578209	0.00596874
											0.9913	992.71	0.289807	992.42	0.579613	993	0.000583699	0.00596874
											0.9912	993.707	0.292853	993.414	0.585706	994	0.000589242	0.00609292
											0.9911	994.704	0.295931	994.408	0.591862	995	0.000594837	0.0061879
											0.9911	995.701	0.299041	995.402	0.598082	996	0.000600484	0.0061879
											0.991	996.698	0.302183	996.396	0.604367	997	0.000606185	0.00631703
											0.991	997.695	0.305358	997.389	0.610717	998	0.000611941	0.00631703
											0.9909	998.691	0.308566	998.383	0.617132	999	0.00061775	0.00644908
											0.9909	999.688	0.311808	999.376	0.623615	1000	0.000623615	0.00644908
											0.9908	1000.68	0.315083	1000.37	0.630165	1001	0.000629536	0.00655009
											0.9907	1001.68	0.318392	1001.36	0.636784	1002	0.000635513	0.00661838
											0.9906	1002.68	0.321736	1002.36	0.643471	1003	0.000641546	0.00672227
											0.9906	1003.67	0.325114	1003.35	0.650228	1004	0.000647638	0.00672227
											0.9905	1004.67	0.328528	1004.34	0.657056	1005	0.000653787	0.00682794
											0.9904	1005.67	0.331978	1005.34	0.663956	1006	0.000659996	0.00689939
											0.9902	1006.66	0.335464	1006.33	0.670927	1007	0.000666264	0.00697165
											0.99	1007.66	0.338986	1007.32	0.677972	1008	0.000672592	0.00704473
											0.9899	1008.66	0.342545	1008.31	0.685091	1009	0.00067898	0.00711866
											0.9897	1009.65	0.346142	1009.31	0.692284	1010	0.00068543	0.00723113
											0.9897	1010.65	0.349777	1010.3	0.699554	1011	0.000691942	0.00723113
											0.9896	1011.65	0.35345	1011.29	0.706899	1012	0.000698517	0.00734555
											0.9895	1012.64	0.357161	1012.29	0.714322	1013	0.000705155	0.00742292
											0.9894	1013.64	0.360912	1013.28	0.721823	1014	0.000711857	0.00750119
											0.9892	1014.64	0.364702	1014.27	0.729404	1015	0.000718624	0.00758036
											0.9891	1015.63	0.368532	1015.26	0.737064	1016	0.000725457	0.00766044
											0.9889	1016.63	0.372403	1016.26	0.744806	1017	0.000732356	0.00774145
											0.9888	1017.62	0.376315	1017.25	0.752629	1018	0.000739321	0.00786472
											0.9888	1018.62	0.380268	1018.24	0.760535	1019	0.000746355	0.00786472
											0.9887	1019.62	0.384263	1019.23	0.768526	1020	0.000753456	0.00799015
											0.9886	1020.61	0.3883	1020.22	0.776601	1021	0.000760627	0.00807498
											0.9884	1021.61	0.392381	1021.22	0.784761	1022	0.000767868	0.00816081
											0.9882	1022.6	0.396505	1022.21	0.793009	1023	0.00077518	0.00824763
											0.988	1023.6	0.400672	1023.2	0.801345	1024	0.000782563	0.00833546
											0.9878	1024.6	0.404885	1024.19	0.809769	1025	0.000790019	0.00842432
											0.9877	1025.59	0.409142	1025.18	0.818283	1026	0.000797547	0.00855957
											0.9877	1026.59	0.413444	1026.17	0.826889	1027	0.000805149	0.00855957
											0.9876	1027.58	0.417793	1027.16	0.835586	1028	0.000812827	0.0086972
											0.9875	1028.58	0.422188	1028.16	0.844376	1029	0.000820579	0.00883726
											0.9875	1029.57	0.42663	1029.15	0.853261	1030	0.000828408	0.00883726
											0.9874	1030.57	0.43112	1030.14	0.862241	1031	0.000836315	0.00897981
											0.9872	1031.56	0.435658	1031.13	0.871317	1032	0.000844299	0.00907624
											0.9871	1032.56	0.440245	1032.12	0.880491	1033	0.000852363	0.0091738
											0.987	1033.56	0.444882	1033.11	0.889763	1034	0.000860506	0.00932232
											0.987	1034.55	0.449568	1034.1	0.899136	1035	0.00086873	0.00932232
											0.9868	1035.55	0.454305	1035.09	0.908609	1036	0.000877036	0.00947349
											0.9866	1036.54	0.459093	1036.08	0.918185	1037	0.000885424	0.00957576
											0.9865	1037.54	0.463932	1037.07	0.927864	1038	0.000893896	0.00967924
											0.9864	1038.53	0.468824	1038.06	0.937648	1039	0.000902453	0.00978396
											0.9862	1039.53	0.473769	1039.05	0.947538	1040	0.000911095	0.00988992
											0.9861	1040.52	0.478768	1040.04	0.957536	1041	0.000919823	0.0101056
											0.9861	1041.52	0.483821	1041.03	0.967641	1042	0.000928638	0.0101056
											0.9861	1042.51	0.488928	1042.02	0.977857	1043	0.000937542	0.0101056
											0.986	1043.51	0.494092	1043.01	0.988183	1044	0.000946536	0.0103266
											0.9859	1044.5	0.499311	1044	0.998622	1045	0.000955619	0.010439
											0.9858	1045.5	0.504588	1044.99	1.00918	1046	0.000964795	0.0105528
											0.9856	1046.49	0.509922	1045.98	1.01984	1047	0.000974062	0.0106679
											0.9855	1047.48	0.515314	1046.97	1.03063	1048	0.000983423	0.0107845
											0.9853	1048.48	0.520765	1047.96	1.04153	1049	0.000992879	0.0109024
											0.9851	1049.47	0.526276	1048.95	1.05255	1050	0.00100243	0.0110217
											0.9849	1050.47	0.531847	1049.94	1.06369	1051	0.00101208	0.0111425
											0.9846	1051.46	0.53748	1050.93	1.07496	1052	0.00102182	0.0112648
											0.9845	1052.46	0.543174	1051.91	1.08635	1053	0.00103167	0.0113885
											0.9844	1053.45	0.548931	1052.9	1.09786	1054	0.00104161	0.0115137
											0.9842	1054.45	0.554751	1053.89	1.1095	1055	0.00105166	0.0116404
											0.9839	1055.44	0.560635	1054.88	1.12127	1056	0.00106181	0.0117687
											0.9838	1056.43	0.566585	1055.87	1.13317	1057	0.00107206	0.0118985
											0.9837	1057.43	0.5726	1056.85	1.1452	1058	0.00108242	0.0120299
											0.9835	1058.42	0.578681	1057.84	1.15736	1059	0.00109288	0.0121628
											0.9834	1059.42	0.58483	1058.83	1.16966	1060	0.00110345	0.0122974
											0.9833	1060.41	0.591047	1059.82	1.18209	1061	0.00111413	0.0124336
											0.9831	1061.4	0.597332	1060.81	1.19466	1062	0.00112492	0.0125715
											0.983	1062.4	0.603688	1061.79	1.20738	1063	0.00113582	0.0128523
											0.983	1063.39	0.610114	1062.78	1.22023	1064	0.00114683	0.0128523
											0.983	1064.38	0.616612	1063.77	1.23322	1065	0.00115796	0.0128523
											0.9829	1065.38	0.623182	1064.75	1.24636	1066	0.0011692	0.01314
											0.9827	1066.37	0.629825	1065.74	1.25965	1067	0.00118055	0.0132864
											0.9826	1067.36	0.636543	1066.73	1.27309	1068	0.00119203	0.0134347
											0.9825	1068.36	0.643335	1067.71	1.28667	1069	0.00120362	0.0135848
											0.9823	1069.35	0.650203	1068.7	1.30041	1070	0.00121533	0.0137367
											0.9821	1070.34	0.657149	1069.69	1.3143	1071	0.00122717	0.0138904
											0.9818	1071.34	0.664172	1070.67	1.32834	1072	0.00123913	0.0140461
											0.9816	1072.33	0.671274	1071.66	1.34255	1073	0.00125121	0.0142036
											0.9815	1073.32	0.678455	1072.64	1.35691	1074	0.00126342	0.0143631
											0.9813	1074.31	0.685717	1073.63	1.37143	1075	0.00127575	0.0145245
											0.9812	1075.31	0.693061	1074.61	1.38612	1076	0.00128822	0.0146879
											0.9811	1076.3	0.700488	1075.6	1.40098	1077	0.00130081	0.0148533
											0.9809	1077.29	0.707999	1076.58	1.416	1078	0.00131354	0.0150208
											0.9806	1078.28	0.715594	1077.57	1.43119	1079	0.0013264	0.0151903
											0.9803	1079.28	0.723275	1078.55	1.44655	1080	0.0013394	0.0153619
											0.9801	1080.27	0.731043	1079.54	1.46209	1081	0.00135253	0.0157114
											0.9801	1081.26	0.738898	1080.52	1.4778	1082	0.0013658	0.0157114
											0.9801	1082.25	0.746843	1081.51	1.49369	1083	0.00137921	0.0157114
											0.98	1083.25	0.754878	1082.49	1.50976	1084	0.00139276	0.0160695
											0.9798	1084.24	0.763004	1083.47	1.52601	1085	0.00140646	0.0162519
											0.9797	1085.23	0.771222	1084.46	1.54244	1086	0.0014203	0.0164365
											0.9794	1086.22	0.779534	1085.44	1.55907	1087	0.00143428	0.0166234
											0.979	1087.21	0.78794	1086.42	1.57588	1088	0.00144842	0.0168126
											0.9789	1088.2	0.796442	1087.41	1.59288	1089	0.0014627	0.0171008
											0.9789	1089.19	0.805041	1088.39	1.61008	1090	0.00147714	0.0171008
											0.9787	1090.19	0.813739	1089.37	1.62748	1091	0.00149173	0.0173942
											0.9785	1091.18	0.822535	1090.35	1.64507	1092	0.00150647	0.0176932
											0.9785	1092.17	0.831432	1091.34	1.66286	1093	0.00152138	0.0176932
											0.9784	1093.16	0.840431	1092.32	1.68086	1094	0.00153644	0.0179976
											0.9782	1094.15	0.849533	1093.3	1.69907	1095	0.00155166	0.0182037
											0.978	1095.14	0.858739	1094.28	1.71748	1096	0.00156704	0.0184124
											0.9777	1096.13	0.868051	1095.26	1.7361	1097	0.00158259	0.0186236
											0.9775	1097.12	0.87747	1096.25	1.75494	1098	0.00159831	0.0188374
											0.9773	1098.11	0.886997	1097.23	1.77399	1099	0.00161419	0.0190538
											0.977	1099.1	0.896633	1098.21	1.79327	1100	0.00163024	0.0192729
											0.9768	1100.09	0.906381	1099.19	1.81276	1101	0.00164647	0.0194947
											0.9766	1101.08	0.91624	1100.17	1.83248	1102	0.00166287	0.0197192
											0.9762	1102.07	0.926214	1101.15	1.85243	1103	0.00167944	0.0199465
											0.9758	1103.06	0.936302	1102.13	1.8726	1104	0.0016962	0.0201766
											0.9755	1104.05	0.946507	1103.11	1.89301	1105	0.00171313	0.0204095
											0.9751	1105.04	0.956829	1104.09	1.91366	1106	0.00173025	0.0206452
											0.9747	1106.03	0.967271	1105.07	1.93454	1107	0.00174755	0.0208839
											0.9743	1107.02	0.977834	1106.04	1.95567	1108	0.00176504	0.0211254
											0.9739	1108.01	0.988519	1107.02	1.97704	1109	0.00178272	0.02137
											0.9736	1109	0.999328	1108	1.99866	1110	0.00180059	0.0216175
											0.9734	1109.99	1.01026	1108.98	2.02052	1111	0.00181865	0.021868
											0.9732	1110.98	1.02132	1109.96	2.04265	1112	0.00183691	0.0222496
											0.9732	1111.97	1.03251	1110.93	2.06502	1113	0.00185537	0.0222496
											0.9728	1112.96	1.04383	1111.91	2.08766	1114	0.00187402	0.0227693
											0.9728	1113.94	1.05528	1112.89	2.11056	1115	0.00189288	0.0227693
											0.9726	1114.93	1.06687	1113.87	2.13373	1116	0.00191195	0.0231675
											0.9721	1115.92	1.07858	1114.84	2.15717	1117	0.00193122	0.023437
											0.9719	1116.91	1.09044	1115.82	2.18088	1118	0.0019507	0.0238473
											0.9719	1117.9	1.10243	1116.8	2.20486	1119	0.00197039	0.0238473
											0.9717	1118.89	1.11457	1117.77	2.22913	1120	0.00199029	0.0242652
											0.9712	1119.87	1.12684	1118.75	2.25368	1121	0.00201042	0.024548
											0.971	1120.86	1.13926	1119.72	2.27851	1122	0.00203076	0.0248343
											0.9708	1121.85	1.15182	1120.7	2.30364	1123	0.00205132	0.025124
											0.9703	1122.84	1.16453	1121.67	2.32905	1124	0.00207211	0.0254172
											0.9701	1123.82	1.17738	1122.65	2.35477	1125	0.00209313	0.025714
											0.9698	1124.81	1.19039	1123.62	2.38078	1126	0.00211437	0.0260143
											0.9696	1125.8	1.20355	1124.59	2.4071	1127	0.00213585	0.0264717
											0.9696	1126.78	1.21686	1125.57	2.43373	1128	0.00215756	0.0264717
											0.9694	1127.77	1.23033	1126.54	2.46066	1129	0.00217951	0.0269373
											0.9691	1128.76	1.24396	1127.51	2.48792	1130	0.0022017	0.0272523
											0.9689	1129.74	1.25774	1128.48	2.51549	1131	0.00222413	0.0275712
											0.9686	1130.73	1.27169	1129.46	2.54338	1132	0.0022468	0.0280566
											0.9686	1131.71	1.2858	1130.43	2.5716	1133	0.00226973	0.0280566
											0.9684	1132.7	1.30008	1131.4	2.60015	1134	0.0022929	0.0285507
											0.9681	1133.69	1.31452	1132.37	2.62904	1135	0.00231633	0.028885
											0.9679	1134.67	1.32913	1133.34	2.65826	1136	0.00234002	0.0292233
											0.9673	1135.66	1.34391	1134.31	2.68783	1137	0.00236397	0.0295656
											0.9671	1136.64	1.35887	1135.28	2.71774	1138	0.00238817	0.029912
											0.9668	1137.63	1.374	1136.25	2.748	1139	0.00241265	0.0302624
											0.9665	1138.61	1.38931	1137.22	2.77862	1140	0.00243739	0.030617
											0.9663	1139.6	1.4048	1138.19	2.8096	1141	0.0024624	0.0309758
											0.966	1140.58	1.42047	1139.16	2.84094	1142	0.00248768	0.0315218
											0.966	1141.56	1.43632	1140.13	2.87264	1143	0.00251325	0.0315218
											0.9657	1142.55	1.45236	1141.1	2.90472	1144	0.00253909	0.0320774
											0.9652	1143.53	1.46859	1142.06	2.93717	1145	0.00256522	0.0324533
											0.9646	1144.51	1.485	1143.03	2.97001	1146	0.00259163	0.0328335
											0.9643	1145.5	1.50161	1144	3.00322	1147	0.00261833	0.0332181
											0.964	1146.48	1.51842	1144.96	3.03683	1148	0.00264532	0.0336072
											0.9638	1147.46	1.53542	1145.93	3.07083	1149	0.00267261	0.0340007
											0.9635	1148.45	1.55262	1146.89	3.10523	1150	0.0027002	0.0343988
											0.9629	1149.43	1.57002	1147.86	3.14003	1151	0.00272809	0.0348014
											0.9623	1150.41	1.58762	1148.82	3.17524	1152	0.00275629	0.0352087
											0.9617	1151.39	1.60543	1149.79	3.21086	1153	0.00278479	0.0356206
											0.9614	1152.38	1.62345	1150.75	3.2469	1154	0.00281361	0.0362473
											0.9614	1153.36	1.64168	1151.72	3.28336	1155	0.00284274	0.0362473
											0.961	1154.34	1.66012	1152.68	3.32024	1156	0.00287218	0.0368846
											0.9604	1155.32	1.67878	1153.64	3.35756	1157	0.00290195	0.0373155
											0.9598	1156.3	1.69766	1154.6	3.39531	1158	0.00293205	0.0377512
											0.9595	1157.28	1.71675	1155.57	3.4335	1159	0.00296247	0.0384139
											0.9595	1158.26	1.73607	1156.53	3.47214	1160	0.00299322	0.0384139
											0.9591	1159.24	1.75561	1157.49	3.51123	1161	0.00302431	0.0390877
											0.9588	1160.22	1.77539	1158.45	3.55077	1162	0.00305574	0.0397728
											0.9588	1161.2	1.79539	1159.41	3.59078	1163	0.00308751	0.0397728
											0.9585	1162.18	1.81562	1160.37	3.63124	1164	0.00311963	0.0404692
											0.9581	1163.16	1.83609	1161.33	3.67218	1165	0.00315209	0.0409398
											0.9578	1164.14	1.8568	1162.29	3.7136	1166	0.00318491	0.0414155
											0.9571	1165.12	1.87775	1163.24	3.7555	1167	0.00321808	0.0418965
											0.9568	1166.1	1.89894	1164.2	3.79788	1168	0.00325161	0.0423826
											0.9564	1167.08	1.92038	1165.16	3.84075	1169	0.0032855	0.0428739
											0.9561	1168.06	1.94206	1166.12	3.88412	1170	0.00331976	0.0433705
											0.9557	1169.04	1.964	1167.07	3.928	1171	0.0033544	0.0438725
											0.955	1170.01	1.98619	1168.03	3.97238	1172	0.0033894	0.0443797
											0.9543	1170.99	2.00863	1168.98	4.01727	1173	0.00342478	0.0448923
											0.9535	1171.97	2.03134	1169.94	4.06268	1174	0.00346055	0.0454103
											0.9528	1172.95	2.05431	1170.89	4.10861	1175	0.00349669	0.0459338
											0.952	1173.92	2.07754	1171.84	4.15508	1176	0.00353323	0.0464627
											0.9512	1174.9	2.10104	1172.8	4.20207	1177	0.00357016	0.046997
											0.9508	1175.88	2.12481	1173.75	4.24961	1178	0.00360748	0.0483571
											0.9508	1176.85	2.14885	1174.7	4.29769	1179	0.0036452	0.0483571
											0.9508	1177.83	2.17316	1175.65	4.34633	1180	0.00368333	0.0483571
											0.9508	1178.8	2.19776	1176.6	4.39552	1181	0.00372186	0.0483571
											0.9504	1179.78	2.22264	1177.55	4.44527	1182	0.0037608	0.049752
											0.9496	1180.75	2.2478	1178.5	4.49559	1183	0.00380016	0.0503199
											0.9492	1181.73	2.27324	1179.45	4.54648	1184	0.00383994	0.0514725
											0.9492	1182.7	2.29898	1180.4	4.59796	1185	0.00388013	0.0514725
											0.9492	1183.67	2.32501	1181.35	4.65001	1186	0.00392075	0.0514725
											0.9488	1184.65	2.35133	1182.3	4.70266	1187	0.0039618	0.052648
											0.948	1185.62	2.37795	1183.24	4.75591	1188	0.00400329	0.0532443
											0.9475	1186.6	2.40488	1184.19	4.80975	1189	0.00404521	0.0550679
											0.9475	1187.57	2.4321	1185.14	4.86421	1190	0.00408757	0.0550679
											0.9475	1188.54	2.45964	1186.08	4.91928	1191	0.00413037	0.0550679
											0.9475	1189.51	2.48748	1187.03	4.97496	1192	0.00417363	0.0550679
											0.9475	1190.48	2.51564	1187.97	5.03128	1193	0.00421733	0.0550679
											0.9471	1191.46	2.54411	1188.91	5.08822	1194	0.00426149	0.0569438
											0.9463	1192.43	2.5729	1189.85	5.1458	1195	0.00430611	0.0575808
											0.9454	1193.4	2.60201	1190.8	5.20403	1196	0.00435119	0.0582236
											0.9445	1194.37	2.63145	1191.74	5.2629	1197	0.00439674	0.0588723
											0.944	1195.34	2.66121	1192.68	5.32243	1198	0.00444276	0.0598564
											0.944	1196.31	2.69131	1193.62	5.38261	1199	0.00448925	0.0598564
											0.9436	1197.28	2.72173	1194.56	5.44347	1200	0.00453622	0.0608536
											0.9427	1198.25	2.7525	1195.5	5.50499	1201	0.00458367	0.0615258
											0.9417	1199.22	2.7836	1196.43	5.5672	1202	0.00463161	0.0622039
											0.9408	1200.18	2.81504	1197.37	5.63009	1203	0.00468004	0.0628879
											0.9403	1201.15	2.84683	1198.31	5.69366	1204	0.00472896	0.0639249
											0.9403	1202.12	2.87897	1199.24	5.75794	1205	0.00477837	0.0639249
											0.9398	1203.09	2.91146	1200.18	5.82291	1206	0.00482829	0.0649751
											0.9393	1204.06	2.9443	1201.11	5.8886	1207	0.0048787	0.0656826
											0.9389	1205.02	2.9775	1202.05	5.95499	1208	0.00492963	0.066396
											0.9379	1205.99	3.01105	1202.98	6.02211	1209	0.00498106	0.0671152
											0.9374	1206.96	3.04497	1203.91	6.08995	1210	0.00503301	0.0685711
											0.9374	1207.92	3.07926	1204.84	6.15852	1211	0.00508548	0.0685711
											0.9374	1208.89	3.11391	1205.77	6.22783	1212	0.00513847	0.0685711
											0.9369	1209.85	3.14894	1206.7	6.29788	1213	0.00519198	0.0700503
											0.9358	1210.82	3.18434	1207.63	6.36868	1214	0.00524603	0.0707986
											0.9348	1211.78	3.22011	1208.56	6.44023	1215	0.0053006	0.0715527
											0.9337	1212.74	3.25627	1209.49	6.51254	1216	0.00535571	0.0723125
											0.9327	1213.71	3.29281	1210.41	6.58562	1217	0.00541136	0.0730781
											0.9321	1214.67	3.32973	1211.34	6.65947	1218	0.00546755	0.0738493
											0.9316	1215.63	3.36705	1212.27	6.7341	1219	0.00552428	0.0746263
											0.9304	1216.6	3.40475	1213.19	6.80951	1220	0.00558156	0.0754089
											0.9299	1217.56	3.44285	1214.11	6.8857	1221	0.0056394	0.0761971
											0.9293	1218.52	3.48135	1215.04	6.96269	1222	0.00569779	0.0769909
											0.9287	1219.48	3.52024	1215.96	7.04048	1223	0.00575673	0.078192
											0.9287	1220.44	3.55954	1216.88	7.11908	1224	0.00581624	0.078192
											0.9282	1221.4	3.59924	1217.8	7.19849	1225	0.00587631	0.0794055
											0.927	1222.36	3.63935	1218.72	7.27871	1226	0.00593696	0.0802214
											0.9258	1223.32	3.67988	1219.64	7.35975	1227	0.00599817	0.0810426
											0.9252	1224.28	3.72081	1220.56	7.44162	1228	0.00605995	0.0822846
											0.9252	1225.24	3.76216	1221.48	7.52432	1229	0.00612231	0.0822846
											0.9246	1226.2	3.80393	1222.39	7.60786	1230	0.00618525	0.0835384
											0.9234	1227.15	3.84612	1223.31	7.69224	1231	0.00624877	0.0843809
											0.9228	1228.11	3.88873	1224.22	7.77747	1232	0.00631288	0.0852286
											0.9222	1229.07	3.93178	1225.14	7.86355	1233	0.00637758	0.0860814
											0.9215	1230.02	3.97525	1226.05	7.95049	1234	0.00644286	0.0873702
											0.9215	1230.98	4.01915	1226.96	8.03829	1235	0.00650874	0.0873702
											0.9209	1231.94	4.06348	1227.87	8.12696	1236	0.00657521	0.0886703
											0.9203	1232.89	4.10825	1228.78	8.21651	1237	0.00664229	0.0899814
											0.9203	1233.85	4.15346	1229.69	8.30693	1238	0.00670996	0.0899814
											0.9196	1234.8	4.19912	1230.6	8.39823	1239	0.00677823	0.0913035
											0.9183	1235.75	4.24521	1231.51	8.49042	1240	0.00684712	0.0921908
											0.917	1236.71	4.29175	1232.42	8.58351	1241	0.0069166	0.0930828
											0.9157	1237.66	4.33874	1233.32	8.67749	1242	0.0069867	0.0939794
											0.9143	1238.61	4.38618	1234.23	8.77237	1243	0.00705741	0.0948806
											0.9136	1239.57	4.43408	1235.13	8.86815	1244	0.00712874	0.0962408
											0.9136	1240.52	4.48242	1236.04	8.96485	1245	0.00720068	0.0962408
											0.9122	1241.47	4.53123	1236.94	9.06246	1246	0.00727324	0.0985296
											0.9122	1242.42	4.5805	1237.84	9.16099	1247	0.00734642	0.0985296
											0.9122	1243.37	4.63022	1238.74	9.26044	1248	0.00742023	0.0985296
											0.9115	1244.32	4.68041	1239.64	9.36082	1249	0.00749465	0.10038
											0.9101	1245.27	4.73107	1240.54	9.46213	1250	0.00756971	0.101311
											0.9087	1246.22	4.78219	1241.44	9.56438	1251	0.00764539	0.102246
											0.9072	1247.17	4.83378	1242.33	9.66757	1252	0.0077217	0.103185
											0.9065	1248.11	4.88585	1243.23	9.77169	1253	0.00779864	0.104128
											0.9057	1249.06	4.93838	1244.12	9.87677	1254	0.00787621	0.105075
											0.9042	1250.01	4.9914	1245.02	9.98279	1255	0.00795442	0.106025
											0.9027	1250.96	5.04489	1245.91	10.0898	1256	0.00803326	0.106979
											0.9011	1251.9	5.09885	1246.8	10.1977	1257	0.00811274	0.107936
											0.8996	1252.85	5.1533	1247.69	10.3066	1258	0.00819285	0.108897
											0.898	1253.79	5.20823	1248.58	10.4165	1259	0.0082736	0.109861
											0.8963	1254.74	5.26365	1249.47	10.5273	1260	0.008355	0.110829
											0.8947	1255.68	5.31955	1250.36	10.6391	1261	0.00843703	0.111799
											0.8938	1256.62	5.37594	1251.25	10.7519	1262	0.00851971	0.11375
											0.8938	1257.57	5.43281	1252.13	10.8656	1263	0.00860302	0.11375
											0.8938	1258.51	5.49017	1253.02	10.9803	1264	0.00868699	0.11375
											0.893	1259.45	5.54803	1253.9	11.0961	1265	0.00877159	0.115712
											0.8922	1260.39	5.60638	1254.79	11.2128	1266	0.00885684	0.116697
											0.8913	1261.33	5.66522	1255.67	11.3304	1267	0.00894273	0.117685
											0.8896	1262.28	5.72456	1256.55	11.4491	1268	0.00902927	0.118675
											0.8878	1263.22	5.78439	1257.43	11.5688	1269	0.00911646	0.119668
											0.887	1264.16	5.84473	1258.31	11.6895	1270	0.00920429	0.120663
											0.8861	1265.09	5.90556	1259.19	11.8111	1271	0.00929277	0.121661
											0.8843	1266.03	5.96689	1260.07	11.9338	1272	0.0093819	0.12266
											0.8825	1266.97	6.02872	1260.94	12.0574	1273	0.00947167	0.123662
											0.8815	1267.91	6.09105	1261.82	12.1821	1274	0.00956209	0.124666
											0.8806	1268.85	6.15389	1262.69	12.3078	1275	0.00965315	0.125671
											0.8797	1269.78	6.21722	1263.57	12.4344	1276	0.00974487	0.126679
											0.8787	1270.72	6.28107	1264.44	12.5621	1277	0.00983723	0.127688
											0.8778	1271.65	6.34542	1265.31	12.6908	1278	0.00993023	0.128699
											0.8768	1272.59	6.41027	1266.18	12.8205	1279	0.0100239	0.129711
											0.8749	1273.52	6.47564	1267.05	12.9513	1280	0.0101182	0.130725
											0.8739	1274.46	6.54151	1267.92	13.083	1281	0.0102131	0.13174
											0.873	1275.39	6.60789	1268.78	13.2158	1282	0.0103087	0.132757
											0.872	1276.33	6.67477	1269.65	13.3495	1283	0.0104049	0.133775
											0.871	1277.26	6.74217	1270.52	13.4843	1284	0.0105018	0.134793
											0.869	1278.19	6.81008	1271.38	13.6202	1285	0.0105993	0.135813
											0.8669	1279.12	6.87849	1272.24	13.757	1286	0.0106975	0.136834
											0.8649	1280.05	6.94742	1273.11	13.8948	1287	0.0107963	0.137856
											0.8617	1280.98	7.01686	1273.97	14.0337	1288	0.0108957	0.139389
											0.8617	1281.91	7.08681	1274.83	14.1736	1289	0.0109958	0.139389
											0.8596	1282.84	7.15727	1275.69	14.3145	1290	0.0110965	0.141437
											0.8596	1283.77	7.22825	1276.54	14.4565	1291	0.0111979	0.141437
											0.8585	1284.7	7.29973	1277.4	14.5995	1292	0.0112999	0.142973
											0.8575	1285.63	7.37173	1278.26	14.7435	1293	0.0114025	0.143998
											0.8564	1286.56	7.44424	1279.11	14.8885	1294	0.0115058	0.145023
											0.8542	1287.48	7.51727	1279.97	15.0345	1295	0.0116097	0.146049
											0.8531	1288.41	7.59081	1280.82	15.1816	1296	0.0117142	0.147074
											0.8519	1289.34	7.66485	1281.67	15.3297	1297	0.0118194	0.148099
											0.8497	1290.26	7.73942	1282.52	15.4788	1298	0.0119251	0.149125
											0.8474	1291.19	7.81449	1283.37	15.629	1299	0.0120316	0.15015
											0.8462	1292.11	7.89008	1284.22	15.7802	1300	0.0121386	0.151175
											0.8451	1293.03	7.96618	1285.07	15.9324	1301	0.0122462	0.1522
											0.8427	1293.96	8.04279	1285.91	16.0856	1302	0.0123545	0.153225
											0.8416	1294.88	8.11992	1286.76	16.2398	1303	0.0124634	0.155784
											0.8416	1295.8	8.19755	1287.6	16.3951	1304	0.0125729	0.155784
											0.8416	1296.72	8.2757	1288.45	16.5514	1305	0.0126831	0.155784
											0.8416	1297.65	8.35436	1289.29	16.7087	1306	0.0127938	0.155784
											0.8404	1298.57	8.43353	1290.13	16.8671	1307	0.0129052	0.158339
											0.8392	1299.49	8.51321	1290.97	17.0264	1308	0.0130171	0.15936
											0.838	1300.41	8.5934	1291.81	17.1868	1309	0.0131297	0.160381
											0.8368	1301.33	8.6741	1292.65	17.3482	1310	0.0132429	0.1614
											0.8355	1302.24	8.75531	1293.49	17.5106	1311	0.0133567	0.162419
											0.8343	1303.16	8.83703	1294.33	17.6741	1312	0.0134711	0.163944
											0.8343	1304.08	8.91925	1295.16	17.8385	1313	0.0135861	0.163944
											0.8331	1305	9.00199	1296	18.004	1314	0.0137017	0.165468
											0.8318	1305.91	9.08523	1296.83	18.1705	1315	0.0138178	0.166482
											0.8306	1306.83	9.16898	1297.66	18.338	1316	0.0139346	0.167495
											0.83	1307.75	9.25323	1298.49	18.5065	1317	0.014052	0.168507
											0.8293	1308.66	9.33799	1299.32	18.676	1318	0.0141699	0.169517
											0.8281	1309.58	9.42325	1300.15	18.8465	1319	0.0142885	0.170527
											0.8255	1310.49	9.50902	1300.98	19.018	1320	0.0144076	0.171535
											0.8229	1311.4	9.59529	1301.81	19.1906	1321	0.0145273	0.172541
											0.8203	1312.32	9.68206	1302.64	19.3641	1322	0.0146476	0.173546
											0.8177	1313.23	9.76934	1303.46	19.5387	1323	0.0147685	0.174549
											0.8164	1314.14	9.85711	1304.29	19.7142	1324	0.0148899	0.175551
											0.815	1315.05	9.94539	1305.11	19.8908	1325	0.0150119	0.176552
											0.8137	1315.97	10.0342	1305.93	20.0683	1326	0.0151345	0.177551
											0.8123	1316.88	10.1234	1306.75	20.2469	1327	0.0152576	0.178548
											0.811	1317.79	10.2132	1307.57	20.4264	1328	0.0153813	0.179544
											0.8096	1318.7	10.3035	1308.39	20.607	1329	0.0155056	0.180537
											0.8054	1319.61	10.3942	1309.21	20.7885	1330	0.0156304	0.182025
											0.8054	1320.51	10.4855	1310.03	20.971	1331	0.0157558	0.182025
											0.8026	1321.42	10.5773	1310.85	21.1545	1332	0.0158818	0.184002
											0.8026	1322.33	10.6695	1311.66	21.339	1333	0.0160083	0.184002
											0.8012	1323.24	10.7622	1312.48	21.5245	1334	0.0161353	0.185481
											0.7998	1324.14	10.8555	1313.29	21.711	1335	0.0162629	0.186955
											0.7998	1325.05	10.9492	1314.1	21.8984	1336	0.016391	0.186955
											0.7984	1325.96	11.0434	1314.91	22.0868	1337	0.0165197	0.188425
											0.794	1326.86	11.1381	1315.72	22.2762	1338	0.0166489	0.189403
											0.7897	1327.77	11.2333	1316.53	22.4666	1339	0.0167786	0.190378
											0.7882	1328.67	11.329	1317.34	22.658	1340	0.0169089	0.191352
											0.7867	1329.57	11.4251	1318.15	22.8503	1341	0.0170397	0.192324
											0.7852	1330.48	11.5218	1318.96	23.0436	1342	0.0171711	0.193294
											0.7837	1331.38	11.6189	1319.76	23.2378	1343	0.0173029	0.194263
											0.7807	1332.28	11.7165	1320.57	23.4331	1344	0.0174353	0.195229
											0.7791	1333.19	11.8146	1321.37	23.6293	1345	0.0175682	0.196193
											0.7776	1334.09	11.9132	1322.17	23.8264	1346	0.0177016	0.197155
											0.7745	1334.99	12.0123	1322.98	24.0245	1347	0.0178356	0.198116
											0.7717	1335.89	12.1118	1323.78	24.2236	1348	0.01797	0.199074
											0.7714	1336.79	12.2118	1324.58	24.4236	1349	0.018105	0.200031
											0.7683	1337.69	12.3123	1325.38	24.6246	1350	0.0182405	0.200985
											0.7635	1338.59	12.4133	1326.17	24.8266	1351	0.0183764	0.203363
											0.7635	1339.49	12.5147	1326.97	25.0294	1352	0.0185129	0.203363
											0.7635	1340.38	12.6166	1327.77	25.2333	1353	0.0186499	0.203363
											0.7635	1341.28	12.719	1328.56	25.4381	1354	0.0187873	0.203363
											0.7587	1342.18	12.8219	1329.36	25.6438	1355	0.0189253	0.205729
											0.757	1343.07	12.9252	1330.15	25.8505	1356	0.0190638	0.209022
											0.757	1343.97	13.029	1330.94	26.0581	1357	0.0192027	0.209022
											0.757	1344.87	13.1333	1331.73	26.2666	1358	0.0193421	0.209022
											0.757	1345.76	13.2381	1332.52	26.4761	1359	0.0194821	0.209022
											0.757	1346.66	13.3433	1333.31	26.6866	1360	0.0196225	0.209022
											0.757	1347.55	13.449	1334.1	26.8979	1361	0.0197633	0.209022
											0.7554	1348.44	13.5551	1334.89	27.1102	1362	0.0199047	0.212291
											0.754	1349.34	13.6617	1335.68	27.3234	1363	0.0200465	0.213221
											0.7521	1350.23	13.7688	1336.46	27.5376	1364	0.0201888	0.214149
											0.7505	1351.12	13.8763	1337.25	27.7526	1365	0.0203316	0.216922
											0.7505	1352.02	13.9843	1338.03	27.9686	1366	0.0204749	0.216922
											0.7505	1352.91	14.0928	1338.81	28.1856	1367	0.0206186	0.216922
											0.7505	1353.8	14.2017	1339.6	28.4034	1368	0.0207627	0.216922
											0.7505	1354.69	14.3111	1340.38	28.6222	1369	0.0209074	0.216922
											0.7471	1355.58	14.4209	1341.16	28.8419	1370	0.0210524	0.220138
											0.7471	1356.47	14.5312	1341.94	29.0625	1371	0.021198	0.220138
											0.7438	1357.36	14.642	1342.72	29.284	1372	0.021344	0.22151
											0.7421	1358.25	14.7532	1343.49	29.5064	1373	0.0214904	0.222423
											0.7414	1359.14	14.8649	1344.27	29.7297	1374	0.0216373	0.223334
											0.7404	1360.02	14.977	1345.05	29.954	1375	0.0217847	0.226057
											0.7404	1360.91	15.0896	1345.82	30.1791	1376	0.0219325	0.226057
											0.7404	1361.8	15.2026	1346.59	30.4052	1377	0.0220807	0.226057
											0.7404	1362.68	15.3161	1347.37	30.6321	1378	0.0222294	0.226057
											0.7404	1363.57	15.43	1348.14	30.86	1379	0.0223785	0.226057
											0.7387	1364.46	15.5444	1348.91	31.0888	1380	0.0225281	0.228767
											0.737	1365.34	15.6592	1349.68	31.3184	1381	0.0226781	0.229667
											0.7353	1366.23	15.7745	1350.45	31.549	1382	0.0228285	0.230566
											0.735	1367.11	15.8902	1351.22	31.7805	1383	0.0229794	0.231463
											0.7318	1367.99	16.0064	1351.99	32.0128	1384	0.0231307	0.23236
											0.7301	1368.88	16.123	1352.75	32.2461	1385	0.0232824	0.233254
											0.7286	1369.76	16.2401	1353.52	32.4802	1386	0.0234345	0.234148
											0.7283	1370.64	16.3576	1354.28	32.7153	1387	0.0235871	0.23504
											0.7248	1371.52	16.4756	1355.05	32.9512	1388	0.0237401	0.23593
											0.722	1372.41	16.594	1355.81	33.188	1389	0.0238935	0.238152
											0.722	1373.29	16.7129	1356.57	33.4257	1390	0.0240473	0.238152
											0.722	1374.17	16.8322	1357.34	33.6643	1391	0.0242015	0.238152
											0.722	1375.05	16.9519	1358.1	33.9038	1392	0.0243562	0.238152
											0.7213	1375.93	17.0721	1358.86	34.1442	1393	0.0245112	0.240366
											0.7195	1376.81	17.1927	1359.61	34.3854	1394	0.0246667	0.24125
											0.7154	1377.69	17.3138	1360.37	34.6275	1395	0.0248226	0.242133
											0.7142	1378.56	17.4353	1361.13	34.8706	1396	0.0249789	0.243014
											0.7088	1379.44	17.5572	1361.89	35.1145	1397	0.0251356	0.243895
											0.707	1380.32	17.6796	1362.64	35.3592	1398	0.0252927	0.244774
											0.7052	1381.2	17.8024	1363.4	35.6049	1399	0.0254502	0.245653
											0.7033	1382.07	17.9257	1364.15	35.8514	1400	0.0256082	0.246531
											0.7019	1382.95	18.0494	1364.9	36.0988	1401	0.0257665	0.247407
											0.6997	1383.83	18.1736	1365.65	36.3471	1402	0.0259252	0.248283
											0.6978	1384.7	18.2981	1366.4	36.5963	1403	0.0260843	0.249158
											0.696	1385.58	18.4231	1367.15	36.8463	1404	0.0262438	0.250033
											0.695	1386.45	18.5486	1367.9	37.0972	1405	0.0264037	0.251342
											0.695	1387.33	18.6745	1368.65	37.349	1406	0.026564	0.251342
											0.6923	1388.2	18.8008	1369.4	37.6016	1407	0.0267247	0.25265
											0.6885	1389.07	18.9276	1370.14	37.8551	1408	0.0268858	0.253522
											0.6881	1389.95	19.0548	1370.89	38.1095	1409	0.0270472	0.254392
											0.6848	1390.82	19.1824	1371.64	38.3648	1410	0.0272091	0.255262
											0.6811	1391.69	19.3105	1372.38	38.6209	1411	0.0273713	0.257
											0.6811	1392.56	19.439	1373.12	38.8779	1412	0.0275339	0.257
											0.6811	1393.43	19.5679	1373.86	39.1358	1413	0.027697	0.257
											0.681	1394.3	19.6973	1374.61	39.3945	1414	0.0278604	0.258735
											0.6772	1395.17	19.8271	1375.35	39.6541	1415	0.0280241	0.259602
											0.674	1396.04	19.9573	1376.09	39.9146	1416	0.0281883	0.260469
											0.6734	1396.91	20.088	1376.82	40.1759	1417	0.0283528	0.261335
											0.6715	1397.78	20.2191	1377.56	40.4381	1418	0.0285177	0.2622
											0.6668	1398.65	20.3506	1378.3	40.7012	1419	0.028683	0.264363
											0.6668	1399.52	20.4826	1379.03	40.9651	1420	0.0288487	0.264363
											0.6668	1400.39	20.615	1379.77	41.2299	1421	0.0290147	0.264363
											0.6668	1401.25	20.7478	1380.5	41.4956	1422	0.0291811	0.264363
											0.6657	1402.12	20.8811	1381.24	41.7621	1423	0.0293479	0.266522
											0.6599	1402.99	21.0148	1381.97	42.0295	1424	0.0295151	0.267386
											0.6596	1403.85	21.1489	1382.7	42.2978	1425	0.0296826	0.268249
											0.658	1404.72	21.2834	1383.43	42.5669	1426	0.0298505	0.269112
											0.6541	1405.58	21.4184	1384.16	42.8368	1427	0.0300188	0.269975
											0.6482	1406.45	21.5538	1384.89	43.1077	1428	0.0301874	0.271268
											0.6482	1407.31	21.6897	1385.62	43.3794	1429	0.0303565	0.271268
											0.6462	1408.17	21.826	1386.35	43.6519	1430	0.0305258	0.272562
											0.6442	1409.04	21.9627	1387.07	43.9254	1431	0.0306956	0.273855
											0.6442	1409.9	22.0998	1387.8	44.1996	1432	0.0308657	0.273855
											0.6423	1410.76	22.2374	1388.53	44.4748	1433	0.0310361	0.275148
											0.6403	1411.62	22.3754	1389.25	44.7508	1434	0.031207	0.276871
											0.6403	1412.49	22.5138	1389.97	45.0277	1435	0.0313782	0.276871
											0.6403	1413.35	22.6527	1390.69	45.3054	1436	0.0315497	0.276871
											0.6383	1414.21	22.792	1391.42	45.584	1437	0.0317216	0.278595
											0.6343	1415.07	22.9317	1392.14	45.8635	1438	0.0318939	0.279457
											0.6303	1415.93	23.0719	1392.86	46.1438	1439	0.0320666	0.280319
											0.6263	1416.79	23.2125	1393.58	46.425	1440	0.0322396	0.281181
											0.6243	1417.65	23.3535	1394.29	46.707	1441	0.0324129	0.282043
											0.6223	1418.51	23.495	1395.01	46.9899	1442	0.0325866	0.282905
											0.6203	1419.36	23.6368	1395.73	47.2737	1443	0.0327607	0.284198
											0.6203	1420.22	23.7792	1396.44	47.5583	1444	0.0329351	0.284198
											0.6183	1421.08	23.9219	1397.16	47.8438	1445	0.0331099	0.285492
											0.6082	1421.93	24.0651	1397.87	48.1302	1446	0.033285	0.286787
											0.6082	1422.79	24.2087	1398.58	48.4174	1447	0.0334605	0.286787
											0.6042	1423.65	24.3527	1399.29	48.7055	1448	0.0336364	0.288081
											0.6001	1424.5	24.4972	1400.01	48.9944	1449	0.0338126	0.289377
											0.6001	1425.36	24.6421	1400.72	49.2842	1450	0.0339891	0.289377
											0.5981	1426.21	24.7874	1401.43	49.5749	1451	0.034166	0.290673
											0.594	1427.07	24.9332	1402.13	49.8664	1452	0.0343433	0.291537
											0.5899	1427.92	25.0794	1402.84	50.1588	1453	0.0345209	0.292402
											0.5879	1428.77	25.226	1403.55	50.4521	1454	0.0346988	0.293267
											0.5859	1429.63	25.3731	1404.25	50.7462	1455	0.0348771	0.294132
											0.5838	1430.48	25.5206	1404.96	51.0412	1456	0.0350558	0.294998
											0.5818	1431.33	25.6685	1405.66	51.3371	1457	0.0352348	0.295864
											0.5757	1432.18	25.8169	1406.37	51.6338	1458	0.0354141	0.29673
											0.5716	1433.03	25.9657	1407.07	51.9314	1459	0.0355938	0.297597
											0.5695	1433.89	26.1149	1407.77	52.2299	1460	0.0357739	0.298464
											0.5654	1434.74	26.2646	1408.47	52.5292	1461	0.0359543	0.299332
											0.5614	1435.59	26.4147	1409.17	52.8294	1462	0.036135	0.3002
											0.5593	1436.43	26.5652	1409.87	53.1305	1463	0.0363161	0.301069
											0.5573	1437.28	26.7162	1410.57	53.4324	1464	0.0364975	0.301938
											0.5532	1438.13	26.8676	1411.26	53.7352	1465	0.0366793	0.302808
											0.5491	1438.98	27.0194	1411.96	54.0389	1466	0.0368615	0.303678
											0.5471	1439.83	27.1717	1412.66	54.3434	1467	0.0370439	0.304549
											0.545	1440.68	27.3244	1413.35	54.6489	1468	0.0372267	0.30542
											0.5409	1441.52	27.4776	1414.04	54.9552	1469	0.0374099	0.306292
											0.5389	1442.37	27.6312	1414.74	55.2623	1470	0.0375934	0.307164
											0.5308	1443.21	27.7852	1415.43	55.5704	1471	0.0377773	0.308473
											0.5308	1444.06	27.9396	1416.12	55.8793	1472	0.0379615	0.308473
											0.5287	1444.91	28.0945	1416.81	56.189	1473	0.038146	0.309784
											0.5267	1445.75	28.2499	1417.5	56.4997	1474	0.0383309	0.310659
											0.5247	1446.59	28.4056	1418.19	56.8112	1475	0.0385161	0.311534
											0.5186	1447.44	28.5618	1418.88	57.1237	1476	0.0387017	0.31241
											0.5105	1448.28	28.7185	1419.56	57.4369	1477	0.0388876	0.313287
											0.4985	1449.12	28.8756	1420.25	57.7511	1478	0.0390738	0.314603
											0.4985	1449.97	29.0331	1420.93	58.0661	1479	0.0392604	0.314603
											0.4945	1450.81	29.191	1421.62	58.3821	1480	0.0394473	0.31592
											0.4925	1451.65	29.3494	1422.3	58.6989	1481	0.0396346	0.316799
											0.4748	1452.49	29.5083	1422.98	59.0165	1482	0.0398222	0.317679
											0.4706	1453.33	29.6676	1423.66	59.3351	1483	0.0400102	0.31856
											0.4659	1454.17	29.8273	1424.35	59.6545	1484	0.0401985	0.319441
											0.4636	1455.01	29.9874	1425.03	59.9749	1485	0.0403871	0.320764
											0.4636	1455.85	30.148	1425.7	60.2961	1486	0.0405761	0.320764
											0.4612	1456.69	30.3091	1426.38	60.6182	1487	0.0407654	0.322531
											0.4612	1457.53	30.4706	1427.06	60.9411	1488	0.0409551	0.322531
											0.4589	1458.37	30.6325	1427.74	61.265	1489	0.0411451	0.323858
											0.4573	1459.21	30.7949	1428.41	61.5897	1490	0.0413354	0.324743
											0.4566	1460.04	30.9577	1429.08	61.9154	1491	0.0415261	0.32563
											0.4554	1460.88	31.1209	1429.76	62.2419	1492	0.0417171	0.326517
											0.4542	1461.72	31.2846	1430.43	62.5693	1493	0.0419084	0.329628
											0.4542	1462.55	31.4488	1431.1	62.8976	1494	0.0421001	0.329628
											0.4542	1463.39	31.6134	1431.77	63.2268	1495	0.0422921	0.329628
											0.4542	1464.22	31.7784	1432.44	63.5568	1496	0.0424845	0.329628
											0.4542	1465.06	31.9439	1433.11	63.8878	1497	0.0426772	0.329628
											0.4542	1465.89	32.1098	1433.78	64.2197	1498	0.0428703	0.329628
											0.4535	1466.72	32.2762	1434.45	64.5524	1499	0.0430636	0.332749
											0.4519	1467.56	32.443	1435.11	64.886	1500	0.0432574	0.333643
											0.4478	1468.39	32.6103	1435.78	65.2206	1501	0.0434514	0.334537
											0.4473	1469.22	32.778	1436.44	65.556	1502	0.0436458	0.335432
											0.4427	1470.05	32.9462	1437.11	65.8923	1503	0.0438405	0.336328
											0.4381	1470.89	33.1148	1437.77	66.2296	1504	0.0440356	0.337225
											0.4358	1471.72	33.2838	1438.43	66.5677	1505	0.044231	0.338123
											0.431	1472.55	33.4534	1439.09	66.9067	1506	0.0444268	0.339021
											0.4291	1473.38	33.6233	1439.75	67.2466	1507	0.0446229	0.339921
											0.4273	1474.21	33.7937	1440.41	67.5875	1508	0.0448193	0.340821
											0.4254	1475.04	33.9646	1441.07	67.9292	1509	0.045016	0.341722
											0.4181	1475.86	34.1359	1441.73	68.2718	1510	0.0452131	0.342624
											0.4127	1476.69	34.3077	1442.38	68.6153	1511	0.0454105	0.343527
											0.4109	1477.52	34.4799	1443.04	68.9598	1512	0.0456083	0.344431
											0.4092	1478.35	34.6525	1443.69	69.3051	1513	0.0458064	0.345335
											0.4074	1479.17	34.8257	1444.35	69.6513	1514	0.0460048	0.346241
											0.4056	1480	34.9992	1445	69.9985	1515	0.0462036	0.347147
											0.4021	1480.83	35.1733	1445.65	70.3465	1516	0.0464027	0.348054
											0.3951	1481.65	35.3478	1446.3	70.6955	1517	0.0466022	0.348962
											0.3882	1482.48	35.5227	1446.95	71.0454	1518	0.046802	0.349871
											0.3848	1483.3	35.6981	1447.6	71.3962	1519	0.0470021	0.350781
											0.3781	1484.13	35.8739	1448.25	71.7478	1520	0.0472025	0.351692
											0.3748	1484.95	36.0502	1448.9	72.1004	1521	0.0474033	0.352604
											0.3586	1485.77	36.227	1449.55	72.454	1522	0.0476044	0.353517
											0.3476	1486.6	36.4042	1450.19	72.8084	1523	0.0478059	0.354887
											0.3476	1487.42	36.5819	1450.84	73.1637	1524	0.0480077	0.354887
											0.3461	1488.24	36.76	1451.48	73.52	1525	0.0482098	0.35626
											0.3446	1489.06	36.9386	1452.12	73.8772	1526	0.0484123	0.357176
											0.3385	1489.88	37.1176	1452.76	74.2353	1527	0.0486151	0.358094
											0.337	1490.7	37.2971	1453.41	74.5943	1528	0.0488182	0.359012
											0.3341	1491.52	37.4771	1454.05	74.9542	1529	0.0490217	0.359931
											0.3326	1492.34	37.6575	1454.68	75.3151	1530	0.0492255	0.360851
											0.3311	1493.16	37.8384	1455.32	75.6768	1531	0.0494297	0.361772
											0.3282	1493.98	38.0198	1455.96	76.0395	1532	0.0496342	0.362694
											0.3268	1494.8	38.2016	1456.6	76.4031	1533	0.049839	0.363617
											0.3239	1495.62	38.3838	1457.23	76.7677	1534	0.0500441	0.36454
											0.3225	1496.43	38.5666	1457.87	77.1332	1535	0.0502496	0.365465
											0.3197	1497.25	38.7498	1458.5	77.4995	1536	0.0504554	0.366391
											0.3155	1498.07	38.9334	1459.13	77.8669	1537	0.0506616	0.367317
											0.3114	1498.88	39.1176	1459.76	78.2351	1538	0.0508681	0.368245
											0.3086	1499.7	39.3021	1460.4	78.6043	1539	0.0510749	0.369173
											0.3007	1500.51	39.4872	1461.03	78.9744	1540	0.0512821	0.370102
											0.2994	1501.33	39.6727	1461.65	79.3454	1541	0.0514896	0.371033
											0.2981	1502.14	39.8587	1462.28	79.7174	1542	0.0516974	0.371964
											0.2968	1502.95	40.0451	1462.91	80.0903	1543	0.0519056	0.372896
											0.2955	1503.77	40.2321	1463.54	80.4641	1544	0.0521141	0.373829
											0.293	1504.58	40.4194	1464.16	80.8389	1545	0.0523229	0.375231
											0.293	1505.39	40.6073	1464.79	81.2146	1546	0.0525321	0.375231
											0.2917	1506.2	40.7956	1465.41	81.5912	1547	0.0527416	0.376634
											0.2807	1507.02	40.9844	1466.03	81.9688	1548	0.0529514	0.377571
											0.2783	1507.83	41.1736	1466.65	82.3473	1549	0.0531616	0.378509
											0.2771	1508.64	41.3634	1467.27	82.7267	1550	0.0533721	0.380387
											0.2771	1509.45	41.5536	1467.89	83.1071	1551	0.0535829	0.380387
											0.2771	1510.26	41.7442	1468.51	83.4884	1552	0.0537941	0.380387
											0.2759	1511.06	41.9354	1469.13	83.8707	1553	0.0540056	0.38227
											0.2748	1511.87	42.127	1469.75	84.2539	1554	0.0542175	0.383212
											0.2736	1512.68	42.319	1470.36	84.6381	1555	0.0544296	0.384156
											0.2713	1513.49	42.5116	1470.98	85.0232	1556	0.0546421	0.3851
											0.2679	1514.3	42.7046	1471.59	85.4092	1557	0.054855	0.386519
											0.2679	1515.1	42.8981	1472.2	85.7962	1558	0.0550682	0.386519
											0.2646	1515.91	43.0921	1472.82	86.1842	1559	0.0552817	0.38794
											0.2624	1516.71	43.2865	1473.43	86.573	1560	0.0554955	0.388888
											0.2602	1517.52	43.4814	1474.04	86.9629	1561	0.0557097	0.389837
											0.2418	1518.32	43.6768	1474.65	87.3537	1562	0.0559242	0.390787
											0.2399	1519.13	43.8727	1475.25	87.7454	1563	0.0561391	0.391739
											0.239	1519.93	44.0691	1475.86	88.1381	1564	0.0563543	0.393167
											0.239	1520.73	44.2659	1476.47	88.5317	1565	0.0565698	0.393167
											0.2334	1521.54	44.4632	1477.07	88.9263	1566	0.0567857	0.394598
											0.2325	1522.34	44.6609	1477.68	89.3219	1567	0.0570018	0.395553
											0.2297	1523.14	44.8592	1478.28	89.7184	1568	0.0572184	0.396508
											0.2271	1523.94	45.0579	1478.88	90.1159	1569	0.0574352	0.397465
											0.217	1524.74	45.2571	1479.49	90.5143	1570	0.0576524	0.398423
											0.2114	1525.54	45.4568	1480.09	90.9137	1571	0.0578699	0.399382
											0.2106	1526.34	45.657	1480.69	91.314	1572	0.0580878	0.400341
											0.2038	1527.14	45.8577	1481.28	91.7153	1573	0.058306	0.401302
											0.1988	1527.94	46.0588	1481.88	92.1176	1574	0.0585245	0.402264
											0.1981	1528.74	46.2604	1482.48	92.5208	1575	0.0587434	0.403226
											0.1975	1529.54	46.4625	1483.08	92.925	1576	0.0589626	0.40419
											0.1968	1530.33	46.6651	1483.67	93.3302	1577	0.0591821	0.405154
											0.1869	1531.13	46.8681	1484.26	93.7363	1578	0.0594019	0.406119
											0.1815	1531.93	47.0717	1484.86	94.1434	1579	0.0596221	0.407086
											0.1809	1532.72	47.2757	1485.45	94.5514	1580	0.0598427	0.408053
											0.1797	1533.52	47.4802	1486.04	94.9604	1581	0.0600635	0.409021
											0.1785	1534.31	47.6852	1486.63	95.3704	1582	0.0602847	0.40999
											0.1752	1535.11	47.8907	1487.22	95.7814	1583	0.0605062	0.41096
											0.1741	1535.9	48.0967	1487.81	96.1933	1584	0.0607281	0.411931
											0.1698	1536.7	48.3031	1488.39	96.6062	1585	0.0609503	0.412903
											0.1677	1537.49	48.51	1488.98	97.0201	1586	0.0611728	0.413876
											0.1672	1538.28	48.7175	1489.57	97.4349	1587	0.0613957	0.41485
											0.1652	1539.07	48.9254	1490.15	97.8508	1588	0.0616189	0.415824
											0.1591	1539.87	49.1338	1490.73	98.2676	1589	0.0618424	0.4168
											0.1484	1540.66	49.3427	1491.31	98.6853	1590	0.0620663	0.417776
											0.1472	1541.45	49.552	1491.9	99.1041	1591	0.0622904	0.418754
											0.1468	1542.24	49.7619	1492.48	99.5238	1592	0.062515	0.419732
											0.1456	1543.03	49.9723	1493.06	99.9445	1593	0.0627398	0.420712
											0.1445	1543.82	50.1831	1493.63	100.366	1594	0.062965	0.421692
											0.1412	1544.61	50.3945	1494.21	100.789	1595	0.0631905	0.422673
											0.1401	1545.39	50.6063	1494.79	101.213	1596	0.0634164	0.423655
											0.1394	1546.18	50.8186	1495.36	101.637	1597	0.0636426	0.424639
											0.1367	1546.97	51.0314	1495.94	102.063	1598	0.0638691	0.426115
											0.1367	1547.76	51.2447	1496.51	102.489	1599	0.064096	0.426115
											0.1334	1548.54	51.4585	1497.08	102.917	1600	0.0643231	0.428087
											0.1334	1549.33	51.6728	1497.65	103.346	1601	0.0645507	0.428087
											0.1324	1550.11	51.8876	1498.22	103.775	1602	0.0647785	0.429568
											0.1321	1550.9	52.1029	1498.79	104.206	1603	0.0650067	0.430556
											0.1312	1551.68	52.3186	1499.36	104.637	1604	0.0652352	0.431546
											0.1233	1552.47	52.5349	1499.93	105.07	1605	0.0654641	0.432536
											0.1227	1553.25	52.7517	1500.5	105.503	1606	0.0656932	0.433528
											0.1225	1554.03	52.9689	1501.06	105.938	1607	0.0659227	0.43452
											0.1222	1554.81	53.1867	1501.63	106.373	1608	0.0661526	0.435513
											0.1203	1555.6	53.4049	1502.19	106.81	1609	0.0663828	0.436507
											0.1198	1556.38	53.6237	1502.75	107.247	1610	0.0666133	0.437502
											0.1188	1557.16	53.8429	1503.31	107.686	1611	0.0668441	0.438498
											0.1182	1557.94	54.0627	1503.87	108.125	1612	0.0670753	0.439495
											0.1177	1558.72	54.2829	1504.43	108.566	1613	0.0673068	0.440493
											0.1172	1559.5	54.5037	1504.99	109.007	1614	0.0675386	0.441491
											0.1165	1560.28	54.7249	1505.55	109.45	1615	0.0677708	0.442491
											0.1162	1561.05	54.9467	1506.11	109.893	1616	0.0680033	0.443491
											0.1155	1561.83	55.1689	1506.66	110.338	1617	0.0682361	0.444994
											0.1155	1562.61	55.3917	1507.22	110.783	1618	0.0684693	0.444994
											0.1148	1563.39	55.6149	1507.77	111.23	1619	0.0687028	0.446498
											0.1145	1564.16	55.8387	1508.32	111.677	1620	0.0689366	0.448004
											0.1145	1564.94	56.0629	1508.87	112.126	1621	0.0691708	0.448004
											0.1131	1565.71	56.2877	1509.42	112.575	1622	0.0694053	0.449513
											0.1127	1566.49	56.5129	1509.97	113.026	1623	0.0696401	0.45052
											0.1124	1567.26	56.7387	1510.52	113.477	1624	0.0698752	0.451527
											0.1108	1568.04	56.965	1511.07	113.93	1625	0.0701107	0.452536
											0.1104	1568.81	57.1917	1511.62	114.383	1626	0.0703465	0.453545
											0.1101	1569.58	57.419	1512.16	114.838	1627	0.0705827	0.454555
											0.1099	1570.35	57.6468	1512.71	115.294	1628	0.0708192	0.455567
											0.1082	1571.12	57.8751	1513.25	115.75	1629	0.071056	0.456579
											0.1079	1571.9	58.1039	1513.79	116.208	1630	0.0712931	0.457592
											0.1077	1572.67	58.3332	1514.33	116.666	1631	0.0715306	0.458605
											0.106	1573.44	58.563	1514.87	117.126	1632	0.0717684	0.45962
											0.1018	1574.21	58.7933	1515.41	117.587	1633	0.0720065	0.460636
											0.1016	1574.98	59.0241	1515.95	118.048	1634	0.072245	0.461652
											0.1012	1575.74	59.2555	1516.49	118.511	1635	0.0724838	0.46267
											0.1008	1576.51	59.4873	1517.03	118.975	1636	0.0727229	0.464197
											0.1008	1577.28	59.7197	1517.56	119.439	1637	0.0729623	0.464197
											0.1006	1578.05	59.9525	1518.09	119.905	1638	0.0732021	0.465727
											0.1004	1578.81	60.1859	1518.63	120.372	1639	0.0734422	0.466748
											0.1	1579.58	60.4198	1519.16	120.84	1640	0.0736827	0.467769
											0.09962	1580.35	60.6542	1519.69	121.308	1641	0.0739234	0.468792
											0.09943	1581.11	60.8891	1520.22	121.778	1642	0.0741646	0.469815
											0.09906	1581.88	61.1245	1520.75	122.249	1643	0.074406	0.47084
											0.09831	1582.64	61.3605	1521.28	122.721	1644	0.0746477	0.471865
											0.09756	1583.4	61.5969	1521.81	123.194	1645	0.0748898	0.472891
											0.09738	1584.17	61.8339	1522.33	123.668	1646	0.0751323	0.474432
											0.09738	1584.93	62.0713	1522.86	124.143	1647	0.075375	0.474432
											0.09592	1585.69	62.3093	1523.38	124.619	1648	0.0756181	0.476489
											0.09592	1586.45	62.5478	1523.9	125.096	1649	0.0758615	0.476489
											0.09574	1587.21	62.7868	1524.43	125.574	1650	0.0761053	0.478034
											0.09538	1587.97	63.0264	1524.95	126.053	1651	0.0763493	0.479065
											0.09503	1588.73	63.2664	1525.47	126.533	1652	0.0765937	0.480097
											0.09397	1589.49	63.507	1525.99	127.014	1653	0.0768385	0.48113
											0.09345	1590.25	63.7481	1526.5	127.496	1654	0.0770835	0.482164
											0.09258	1591.01	63.9897	1527.02	127.979	1655	0.0773289	0.483199
											0.09072	1591.77	64.2318	1527.54	128.464	1656	0.0775746	0.484234
											0.09039	1592.53	64.4744	1528.05	128.949	1657	0.0778207	0.485271
											0.09022	1593.28	64.7176	1528.56	129.435	1658	0.078067	0.486308
											0.08989	1594.04	64.9612	1529.08	129.922	1659	0.0783137	0.487346
											0.08875	1594.79	65.2054	1529.59	130.411	1660	0.0785608	0.488384
											0.08762	1595.55	65.4501	1530.1	130.9	1661	0.0788081	0.489424
											0.08419	1596.3	65.6954	1530.61	131.391	1662	0.0790558	0.490465
											0.08299	1597.06	65.9411	1531.12	131.882	1663	0.0793038	0.491506
											0.08122	1597.81	66.1874	1531.63	132.375	1664	0.0795522	0.492548
											0.0792	1598.57	66.4342	1532.13	132.868	1665	0.0798008	0.493591
											0.07878	1599.32	66.6815	1532.64	133.363	1666	0.0800498	0.494635
											0.07807	1600.07	66.9294	1533.14	133.859	1667	0.0802992	0.49568
											0.07697	1600.82	67.1777	1533.64	134.355	1668	0.0805488	0.496725
											0.07655	1601.57	67.4266	1534.15	134.853	1669	0.0807988	0.497772
											0.07628	1602.32	67.676	1534.65	135.352	1670	0.0810491	0.498819
											0.07574	1603.07	67.9259	1535.15	135.852	1671	0.0812998	0.499867
											0.0736	1603.82	68.1764	1535.65	136.353	1672	0.0815507	0.500916
											0.0714	1604.57	68.4274	1536.15	136.855	1673	0.081802	0.501965
											0.07089	1605.32	68.6789	1536.64	137.358	1674	0.0820536	0.503016
											0.07013	1606.07	68.9309	1537.14	137.862	1675	0.0823056	0.504067
											0.06988	1606.82	69.1835	1537.63	138.367	1676	0.0825579	0.505119
											0.06963	1607.56	69.4366	1538.13	138.873	1677	0.0828105	0.506172
											0.06877	1608.31	69.6902	1538.62	139.38	1678	0.0830634	0.507226
											0.06864	1609.06	69.9443	1539.11	139.889	1679	0.0833167	0.508281
											0.06815	1609.8	70.199	1539.6	140.398	1680	0.0835702	0.509336
											0.06766	1610.55	70.4542	1540.09	140.908	1681	0.0838241	0.510392
											0.06742	1611.29	70.7099	1540.58	141.42	1682	0.0840784	0.511449
											0.06682	1612.03	70.9662	1541.07	141.932	1683	0.0843329	0.512507
											0.06634	1612.78	71.223	1541.55	142.446	1684	0.0845878	0.513566
											0.0661	1613.52	71.4803	1542.04	142.961	1685	0.084843	0.514625
											0.06575	1614.26	71.7381	1542.52	143.476	1686	0.0850986	0.515685
											0.06434	1615	71.9965	1543.01	143.993	1687	0.0853545	0.516746
											0.06353	1615.74	72.2554	1543.49	144.511	1688	0.0856107	0.517808
											0.06342	1616.49	72.5148	1543.97	145.03	1689	0.0858672	0.518871
											0.06105	1617.23	72.7748	1544.45	145.55	1690	0.086124	0.519934
											0.0605	1617.96	73.0353	1544.93	146.071	1691	0.0863812	0.520999
											0.05962	1618.7	73.2963	1545.41	146.593	1692	0.0866387	0.522064
											0.05919	1619.44	73.5579	1545.88	147.116	1693	0.0868965	0.52313
											0.05695	1620.18	73.82	1546.36	147.64	1694	0.0871546	0.524196
											0.05632	1620.92	74.0826	1546.83	148.165	1695	0.0874131	0.525264
											0.05622	1621.65	74.3458	1547.31	148.692	1696	0.0876719	0.526332
											0.0557	1622.39	74.6095	1547.78	149.219	1697	0.087931	0.527401
											0.05529	1623.13	74.8737	1548.25	149.747	1698	0.0881905	0.528471
											0.05317	1623.86	75.1385	1548.72	150.277	1699	0.0884503	0.529541
											0.05179	1624.6	75.4038	1549.19	150.808	1700	0.0887103	0.530613
											0.05034	1625.33	75.6696	1549.66	151.339	1701	0.0889708	0.531685
											0.04939	1626.06	75.936	1550.13	151.872	1702	0.0892315	0.532758
											0.04827	1626.8	76.2029	1550.59	152.406	1703	0.0894926	0.533831
											0.04726	1627.53	76.4704	1551.06	152.941	1704	0.089754	0.534906
											0.0469	1628.26	76.7384	1551.52	153.477	1705	0.0900157	0.535981
											0.04475	1628.99	77.0069	1551.99	154.014	1706	0.0902777	0.537057
											0.04414	1629.72	77.276	1552.45	154.552	1707	0.0905401	0.538134
											0.04336	1630.45	77.5456	1552.91	155.091	1708	0.0908028	0.539211
											0.04267	1631.18	77.8157	1553.37	155.631	1709	0.0910658	0.54029
											0.04242	1631.91	78.0864	1553.83	156.173	1710	0.0913291	0.541369
											0.04058	1632.64	78.3576	1554.28	156.715	1711	0.0915928	0.542449
											0.03976	1633.37	78.6294	1554.74	157.259	1712	0.0918568	0.54407
											0.03976	1634.1	78.9017	1555.2	157.803	1713	0.0921211	0.54407
											0.03943	1634.83	79.1745	1555.65	158.349	1714	0.0923857	0.545693
											0.03895	1635.55	79.4479	1556.1	158.896	1715	0.0926507	0.546776
											0.03855	1636.28	79.7219	1556.56	159.444	1716	0.0929159	0.54786
											0.03783	1637	79.9963	1557.01	159.993	1717	0.0931815	0.548944
											0.03752	1637.73	80.2714	1557.46	160.543	1718	0.0934474	0.550029
											0.03697	1638.45	80.5469	1557.91	161.094	1719	0.0937137	0.551115
											0.03604	1639.18	80.823	1558.35	161.646	1720	0.0939802	0.552202
											0.03566	1639.9	81.0997	1558.8	162.199	1721	0.0942471	0.55329
											0.03558	1640.62	81.3768	1559.25	162.754	1722	0.0945143	0.554378
											0.03528	1641.35	81.6546	1559.69	163.309	1723	0.0947819	0.555467
											0.0346	1642.07	81.9329	1560.13	163.866	1724	0.0950497	0.556557
											0.03438	1642.79	82.2117	1560.58	164.423	1725	0.0953179	0.557647
											0.03423	1643.51	82.4911	1561.02	164.982	1726	0.0955864	0.558738
											0.03378	1644.23	82.771	1561.46	165.542	1727	0.0958552	0.55983
											0.03342	1644.95	83.0514	1561.9	166.103	1728	0.0961243	0.560923
											0.03334	1645.67	83.3324	1562.34	166.665	1729	0.0963938	0.562017

## Sheet: SAMPLE
non TAP-tagged control Strain

## Sheet: Search Summary
	ProteinPilot™ Software Report
	Template Version	1.00 light report					Search Properties
	Summary of Identification Yields						General
	Data Level	FDR Type	FDR	ID Yield			Group filename	S6_2015.group
Identification Yield at FDR Threshold	Protein	Local	0.01	145			Start date	2015-09-28 10:43:58
	Protein		0.05	159			Start time	2015-09-28 10:43:58
	Protein		0.1	165			User name	T55002\T55002
	Protein	Global	0.01	171
	Protein		0.05	190			Search Input
	Protein		0.1	198			Number of spectra in search	5192
	Distinct peptide	Local	0.01	603			Number of input files	1
	Distinct peptide		0.05	747
	Distinct peptide		0.1	809			Search Method
	Distinct peptide	Global	0.01	800			Sample Type	Identification
	Distinct peptide		0.05	975			Cysteine Alkylation	Iodoacetamide
	Distinct peptide		0.1	1090			Digestion	Trypsin
	Spectral	Local	0.01	1040			Special Factors
	Spectral		0.05	1182			Instrument	TripleTOF 5600
	Spectral		0.1	1248			Species	Saccharomyces cerevisiae
	Spectral	Global	0.01	1278			Search Effort	Thorough
	Spectral		0.05	1533			ID Focus	Biological modifications
	Spectral		0.1	1729			FDR Analysis	Yes
							Quantitation
Corresponding Confidence in ProteinPilot™ Software	Protein	Local	0.01	0.932392			Background Correction	No
	Protein		0.05	0.770913			Bias Correction	Yes
	Protein		0.1	0.553316			Channel to use as denominator in ratios
	Protein	Global	0.01	0.498813			Modified Data Dictionary or Parameter Translation	No
	Protein		0.05	0.205672
	Protein		0.1	0.108749			Database Searched
	Distinct peptide	Local	0.01	0.9874			Database filename	C:\AB SCIEX\ProteinPilot Data\SearchDatabases\SwissProt_150730.fasta
	Distinct peptide		0.05	0.9196			Number of Proteins in Database	6720
	Distinct peptide		0.1	0.811			Number of proteins searched	13440
	Distinct peptide	Global	0.01	0.8343
	Distinct peptide		0.05	0.1975			Hardware and Software Environment
	Distinct peptide		0.1	0.06682			RAM (MB)	12285
	Spectral	Local	0.01	0.9862			Computer name	T55002
	Spectral		0.05	0.9504			Number of cores in computer	12
	Spectral		0.1	0.9122			Number of threads (double cores if hyperthreading on)	12
	Spectral	Global	0.01	0.8778			Number of cores licensed to use	16
	Spectral		0.05	0.3268			Operating system	Windows 7 Professional Service Pack 1 (6.1.7601)
	Spectral		0.1	0.03334			ProteinPilot Software Version	5.0.0.0, 4769
							Paragon Algorithm Version	5.0.0.0, 4767

## Sheet: Advanced Metadata
	Advanced Metadata
	Parameters - Search Dimension Factors
	Number of segments the input data are broken into	2
	Number of searches per segment (2 for Thorough, 1 for Rapid)	2
	Number of apparent sub-searches in group file	4
	Do reversed search	TRUE
	Do separate searches for each plex in MS1 quantitation	FALSE
	Maximum number of hypotheses to keep per spectrum	15
	Parameters - Identification
	MS1 initial mass error tolerance type	dalton
	MS1 initial mass error tolerance value	0.05
	MS2 initial mass error tolerance type	dalton
	MS2 initial mass error tolerance value	0.1
	MS1 final mass error standard deviation type	dalton
	MS1 final mass error standard deviation value	0.0011
	MS2 final mass error standard deviation type	dalton
	MS2 final mass error standard deviation value	0.01
	Use multi-precursor search function	TRUE
	Maximum number of different precursor masses to try to match to in the Fraglet stage when doing multi-precursor search	5
	Maximum dynamic range gap of secondary precursors vs primary precursor in the Fraglet stage when doing multi-precursor search	10
	Maximum number of different precursor masses to try to match to in the Taglet stage when doing multi-precursor search	1
	Maximum dynamic range gap of secondary precursors vs primary precursor in the Taglet stage when doing multi-precursor search	3
	First charge state to consider when precursor z is not determined	2
	Probability of first charge state to consider when precursor z is not determined	1
	Second charge state to consider when precursor z is not determined	3
	Probability of second charge state to consider when precursor z is not determined	1
	Third charge state to consider when precursor z is not determined	4
	Probability of third charge state to consider when precursor z is not determined	1
	Fourth charge state to consider when precursor z is not determined
	Probability of fourth charge state to consider when precursor z is not determined
	Parameters - Protein Grouping
	Use Bayesian protein confidence calculation	TRUE
	Use peptide FDR analysis to recalibrate peptide confidences	TRUE
	In mid-Pro Group, minimum Intersection ProtScore to be in Same Group	4
	In mid-Pro Group, minimum Unused ProtScore to keep a Group	0.1
	In mid-Pro Group, keep competitor proteins with ProtScore units from winner	6
	In final Pro Group, minimum Intersection ProtScore to be in same group	1.3
	In final Pro Group, minimum Unused ProtScore to keep a group	0.0458
	In final Pro Group, keep competitor proteins with ProtScore units from winner	2
	Parameters - Quantitation
	Do isobaric quant background correction algorithm	FALSE
	Normalize the central tendency of protein ratios to be unity	TRUE
	Compute protein-level ratios from the median of peptide ratios	TRUE
	Quant threshold setting no longer used	-1
	Use measures for quantitation if signal to noise is greater than	9
	Maximum number of labels allowed on a peptide for it to be used for quantitation	35
	Include extreme ratios in the protein ratio calculation if the fraction of peptides from a protein having extreme ratios is greater than	0
	Exclude quantitation data if identification confidence does not pass a threshold value	TRUE
	Exclude quantitation data if a minimum intensity is not passed	TRUE
	Exclude quantitation data based on discordant peptide logic	TRUE
	Exclude quantitation data using sharing logic	TRUE
	Minimum protein confidence to consider a protein confident and capable of excluding spectra as shared	1.3
	Minimum peptide percent confidence from a confident protein to consider a spectrum shared	15
	Minimum peptide confidence to be used for quantitation	15
	Consider a peptide discordant if joint feature probability less than	0.3
	Parameters - Non-Functional
	Show results only for distinct peptides, suppressing redundancy	FALSE
	Do not store MS1 level data	FALSE
	Statistics - Processing Times
	Start time - Search	2015-09-28 10:43:58
	End time - Search	2015-09-28 11:09:19
	Start time - Identification algorithm stages	2015-09-28 11:04:35
	End time - Identification algorithm stages	2015-09-28 11:09:01
	Start time - Signal processing stage	2015-09-28 10:43:58
	End time - Signal processing stage	2015-09-28 11:04:35
	Start time - Waiting stage	2015-09-28 11:04:35
	End time - Waiting stage	2015-09-28 11:04:35
	Start time - Fraglet Algorithm search stage	2015-09-28 11:04:38
	End time - Fraglet Algorithm search stage	2015-09-28 11:04:59
	Start time - Mid-Pro Group Algorithm stage	2015-09-28 11:04:59
	End time - Mid-Pro Group Algorithm stage	2015-09-28 11:05:13
	Start time - Taglet Algorithm search stage	2015-09-28 11:05:13
	End time - Taglet Algorithm search stage	2015-09-28 11:08:09
	Start time - Final Pro Group Algorithm stage	2015-09-28 11:08:09
	End time - Final Pro Group Algorithm stage	2015-09-28 11:09:01
	Start time - FDR analysis stage	2015-09-28 11:09:04
	End time - FDR analysis stage	2015-09-28 11:09:19
	Clock time duration - Full search (min)	25.3539
	Clock time duration - Identification algorithm stages (min)	4.43717
	Clock time duration - Signal processing stage (min)	20.6107
	Clock time duration - Waiting stage (min)	0.00155
	Clock time duration - Fraglet Algorithm stage (min)	0.362433
	Clock time duration - Mid-Pro Group Algorithm stage (min)	0.232433
	Clock time duration - Taglet Algorithm stage (min)	2.9263
	Clock time duration - Pro Group Algorithm stage (min)	0.8645
	Clock time duration - FDR Analysis (min)	0.251933
	Clock time not accounted for in measured stages	0.104033
	CPU time duration - Signal Processing stage (min)
	CPU time duration - Fraglet Algorithm stage (min)	0.715783
	CPU time duration - Mid-Pro Group Algorithm stage (min)	0.296917
	CPU time duration - Taglet Algorithm stage (min)	4.9902
	CPU time duration - Pro Group Algorithm stage (min)	0.507
	Percent of clock time - Identification Algorithm stages	0.175009
	Percent of clock time - Signal Processing stage	0.812921
	Percent of clock time - Waiting stage	6.11345e-05
	Percent of clock time - Fraglet Algorithm stage	0.014295
	Percent of clock time - Mid-Pro Group Algorithm stage	0.00916755
	Percent of clock time - Taglet Algorithm stage	0.115418
	Percent of clock time - Pro Group Algorithm stage	0.0340973
	Percent of clock time - FDR Analysis	0.00993666
	Statistics - Processing Rates
	Clock time rate (sec/spect) - Full Search	0.292996
	Clock time rate (sec/spect) - Identification Algorithm stages	0.051277
	Clock time rate (sec/spect) - Signal processing stage	0.238183
	Clock time rate (sec/spect) - Waiting stage	1.79122e-05
	Clock time rate (sec/spect) - Fraglet Algorithm stage	0.00418837
	Clock time rate (sec/spect) - Mid-Pro Group Algorithm stage	0.00268606
	Clock time rate (sec/spect) - Taglet Algorithm stage	0.033817
	Clock time rate (sec/spect) - Pro Group Algorithm stage	0.00999037
	Clock time rate (sec/spect) - FDR Analysis	0.0029114
	CPU time rate (sec/spect) - Signal processing stage
	CPU time rate (sec/spect) - Fraglet Algorithm stage	0.00827176
	CPU time rate (sec/spect) - Mid-Pro Group Algorithm stage	0.00343124
	CPU time rate (sec/spect) - Taglet Algorithm stage	0.057668
	CPU time rate (sec/spect) - Pro Group Algorithm stage	0.00585901
	Clock time rate (sec/spect/DB protein) - Full search	2.18003e-05
	Clock time rate (sec/spect/DB protein) - Identification algorithm stages	3.81525e-06
	Clock time rate (sec/spect/DB protein) - Signal processing stage	1.77219e-05
	Clock time rate (sec/spect/DB protein) - Waiting stage	1.33275e-09
	Clock time rate (sec/spect/DB protein) - Fraglet Algorithm stage	3.11634e-07
	Clock time rate (sec/spect/DB protein) - Mid-Pro Group Algorithm stage	1.99855e-07
	Clock time rate (sec/spect/DB protein) - Taglet Algorithm stage	2.51615e-06
	Clock time rate (sec/spect/DB protein) - Pro Group Algorithm stage	7.43331e-07
	Clock time rate (sec/spect/DB protein) - FDR Analysis	2.16622e-07
	CPU time rate (sec/spect/DB protein) - Signal processing stage
	CPU time rate (sec/spect/DB protein) - Fraglet Algorithm stage	6.15459e-07
	CPU time rate (sec/spect/DB protein) - Mid-Pro Group Algorithm stage	2.55301e-07
	CPU time rate (sec/spect/DB protein) - Taglet Algorithm stage	4.29077e-06
	CPU time rate (sec/spect/DB protein) - Pro Group Algorithm stage	4.35939e-07
	Statistics - Extent of Distribution
	Distribution factor - CPU vs. clock time - Fraglet Algorithm stage	1.97494
	Distribution factor - CPU vs. clock time - Mid-Pro Group Algorithm stage	1.27743
	Distribution factor - CPU vs. clock time - Taglet Algorithm stage	1.70529
	Distribution factor - CPU vs. clock time - Pro Group Algorithm stage	0.586466
	Ratio of distribution factor to number of search segments - Fraglet Algorithm stage	0.987469
	Ratio of distribution factor to number of search segments - Mid-Pro Group Algorithm stage	0.638714
	Ratio of distribution factor to number of search segments - Taglet Algorithm stage	0.852647
	Ratio of distribution factor to number of search segments - Pro Group Algorithm stage	0.293233
	Ratio of distribution factor to number of licensed cores - Fraglet Algorithm stage	0.123434
	Ratio of distribution factor to number of licensed cores - Mid-Pro Group Algorithm stage	0.0798392
	Ratio of distribution factor to number of licensed cores - Taglet Algorithm stage	0.106581
	Ratio of distribution factor to number of licensed cores - Pro Group Algorithm stage	0.0366541
	Statistics - Search Segmentation
	Average number of spectra per segment	2596
	Standard deviation of number of spectra per segment	2.3094
	Maximum number of spectra per segment	2598
	Minimum number of spectra per segment	2594

## Sheet: Speed and Distribution Analysis
		Duration				Clock Rates			CPU Rates			Extent of Search Distribution
	Processing Stage	Clock Time (min)	Percent	CPU Time (min)		Sec/Spectrum	Sec/Spectrum per DB Protein		Sec/Spectrum	Sec/Spectrum per DB Protein		Fundamental Distribution Factor (CPU/Clock Time)	Ratio of Distribution Factor to # Segments	Ratio of Distribution Factor to # of Licensed Cores
	Signal Processing	20.6107	0.812921			0.238183	1.77219e-05
	Waiting	0.00155	6.11345e-05			1.79122e-05	1.33275e-09
	Fraglet Algorithm	0.362433	0.014295	0.715783		0.00418837	3.11634e-07		0.00827176	6.15459e-07		1.97494	0.987469	0.123434
	Mid-Pro Group Algorithm	0.232433	0.00916755	0.296917		0.00268606	1.99855e-07		0.00343124	2.55301e-07		1.27743	0.638714	0.0798392
	Taglet Algorithm	2.9263	0.115418	4.9902		0.033817	2.51615e-06		0.057668	4.29077e-06		1.70529	0.852647	0.106581
	Final Pro Group Algorithm	0.8645	0.0340973	0.507		0.00999037	7.43331e-07		0.00585901	4.35939e-07		0.586466	0.293233	0.0366541
	FDR Analysis	0.251933	0.00993666			0.0029114	2.16622e-07
	Full Search	25.3539	0.995897			0.292996	2.18003e-05
	Time not accounted for	0.104033

[truncated: 10 more sheets: Single Results Table, Protein FDR Summary, Distinct Peptide FDR Summary, Spectrum FDR Summary, PDST Controls, Protein Summary, Peptide Summary, Distinct Peptide Summary, Feature Summary, Single Column Summary]
