# Supplementary material for: Data for the identification of proteins and post-translational modifications of proteins associated to histones H3 and H4 in S. cerevisiae, using tandem affinity purification coupled with mass spectrometry
Source: Data Brief. 2016 Feb 5;6:965–9. doi: 10.1016/j.dib.2016.01.068 (PMC4758224; doi:10.1016/j.dib.2016.01.068)
Supplement: Supplementary file 2 — Supplementary material [file mmc2.zip › Supplementary Tables_DiB/S7.xlsx]

## Sheet: H3-TAP buffer A
Family	Member	Database	Accession	emPAI	Total	%Empai
5	1	SwissProt	H4_YEAST	263.86		31.7372
3	1	SwissProt	G3P3_YEAST	30.45		3.66254
15	1	SwissProt	H2B1_YEAST	30.17		3.62886
14	1	SwissProt	VATE_YEAST	11.15		1.34113
23	1	SwissProt	H2A2_YEAST	10.02		1.20521
38	1	SwissProt	ABF2_YEAST	7.78		0.935782
10	1	SwissProt	KPYK1_YEAST	7.61		0.915335
8	1	SwissProt	HSP60_YEAST	6.74		0.810691
13	1	SwissProt	CBS_YEAST	6.37		0.766187
1	1	SwissProt	HSP7F_YEAST	5.45	831.39	0.655529
33	1	SwissProt	PMG1_YEAST	5.18		0.623053
7	1	SwissProt	RT106_YEAS7	4.3		0.517206
6	1	SwissProt	H3_YEAST	3.96		0.476311
21	1	SwissProt	HSC82_YEAST	3.91		0.470297
22	1	SwissProt	LSP1_YEAST	3.88		0.466688
24	1	SwissProt	CLC1_YEAST	3.66		0.440227
34	1	SwissProt	PGK_YEAST	3.46		0.416171
17	1	SwissProt	ENO2_YEAST	3.46		0.416171
26	1	SwissProt	POB3_YEAST	2.93		0.352422
12	1	SwissProt	SPT16_YEAST	2.67		0.321149
46	1	SwissProt	RSC8_YEAST	2.36		0.283862
147	1	SwissProt	RDL1_YEAST	2.3		0.276645
80	1	SwissProt	YM94_YEAST	2.19		0.263414
29	1	SwissProt	EF1A_YEAST	2.13		0.256197
20	1	SwissProt	PSH1_YEAST	2.12		0.254995
104	1	SwissProt	IF4E_YEAST	1.82		0.21891
57	1	SwissProt	MCK1_YEAST	1.79		0.215302
70	1	SwissProt	PABP_YEAST	1.7		0.204477
76	1	SwissProt	CMR1_YEAST	1.64		0.19726
88	1	SwissProt	ATP7_YEAST	1.57		0.18884
31	1	SwissProt	PFKA1_YEAST	1.51		0.181624
105	1	SwissProt	BUD21_YEAST	1.46		0.17561
72	1	SwissProt	ODP2_YEAST	1.37		0.164784
189	1	SwissProt	ATP5E_YEAST	1.33		0.159973
43	1	SwissProt	NOP58_YEAS7	1.32		0.15877
19	1	SwissProt	PYR1_YEAST	1.29		0.155162
101	1	SwissProt	IWS1_YEAST	1.29		0.155162
122	1	SwissProt	TCTP_YEAST	1.28		0.153959
103	1	SwissProt	TPIS_YEAST	1.27		0.152756
172	1	SwissProt	RIM1_YEAST	1.22		0.146742
130	1	SwissProt	MPG1_YEAST	1.22		0.146742
50	1	SwissProt	IMDH3_YEAST	1.2		0.144337
174	1	SwissProt	GPP1_YEAST	1.19		0.143134
121	1	SwissProt	RSC7_YEAST	1.16		0.139525
52	1	SwissProt	ADH1_YEAST	1.15		0.138323
61	1	SwissProt	EIF3A_YEAST	1.14		0.13712
96	1	SwissProt	RT103_YEAST	1.13		0.135917
120	1	SwissProt	STM1_YEAST	1.09		0.131106
228	1	SwissProt	EIF3G_YEAST	1.05		0.126295
90	1	SwissProt	ALF_YEAST	1.05		0.126295
107	1	SwissProt	ERF1_YEAST	1.04		0.125092
106	1	SwissProt	VATB_YEAST	0.95		0.114266
86	1	SwissProt	SNU13_YEAST	0.94		0.113064
154	1	SwissProt	MZM1_YEAS1	0.92		0.110658
224	1	SwissProt	HTL1_YEAST	0.9		0.108252
115	1	SwissProt	HSP77_YEAST	0.89		0.10705
84	1	SwissProt	SYEC_YEAST	0.88		0.105847
214	1	SwissProt	PBP4_YEAST	0.86		0.103441
82	1	SwissProt	RSC2_YEAST	0.82		0.09863
63	1	SwissProt	ISW1_YEAST	0.8		0.0962244
85	1	SwissProt	PDC1_YEAST	0.77		0.092616
169	1	SwissProt	H1_YEAST	0.76		0.0914132
137	1	SwissProt	SHS1_YEAST	0.75		0.0902104
75	1	SwissProt	PMA1_YEAST	0.73		0.0878048
190	1	SwissProt	ETFB_YEAST	0.73		0.0878048
51	1	SwissProt	EF2_YEAST	0.73		0.0878048
262	1	SwissProt	DID2_YEAST	0.72		0.086602
114	1	SwissProt	ARP9_YEAST	0.72		0.086602
397	1	SwissProt	TIM13_YEAST	0.69		0.0829935
77	1	SwissProt	NEW1_YEAST	0.69		0.0829935
254	1	SwissProt	RT102_YEAST	0.68		0.0817907
47	1	SwissProt	STH1_YEAST	0.67		0.0805879
200	1	SwissProt	CAPZA_YEAST	0.67		0.0805879
206	1	SwissProt	NOP56_YEAST	0.66		0.0793851
176	1	SwissProt	KCC1_YEAST	0.66		0.0793851
175	1	SwissProt	RPAC1_YEAST	0.65		0.0781823
276	1	SwissProt	IF2B_YEAST	0.64		0.0769795
202	1	SwissProt	ASF1_YEAST	0.64		0.0769795
124	1	SwissProt	RSC6_YEAST	0.6		0.0721683
167	1	SwissProt	CENPA_YEAST	0.6		0.0721683
133	1	SwissProt	EAP1_YEAST	0.58		0.0697627
238	1	SwissProt	ATPG_YEAST	0.58		0.0697627
145	1	SwissProt	ACT_YEAST	0.58		0.0697627
163	1	SwissProt	TFS2_YEAST	0.57		0.0685599
153	1	SwissProt	MNP1_YEAST	0.57		0.0685599
53	1	SwissProt	CDC48_YEAST	0.57		0.0685599
66	1	SwissProt	PFKA2_YEAST	0.54		0.0649515
289	1	SwissProt	GAR1_YEAST	0.54		0.0649515
205	1	SwissProt	BMH1_YEAST	0.52		0.0625459
94	1	SwissProt	EIF3C_YEAS7	0.51		0.0613431
142	1	SwissProt	TBF1_YEAST	0.5		0.0601402
230	1	SwissProt	EIF3I_YEAS7	0.5		0.0601402
117	1	SwissProt	ATPB_YEAST	0.5		0.0601402
183	1	SwissProt	PRS6B_YEAST	0.49		0.0589374
213	1	SwissProt	NCB1_YEAST	0.48		0.0577346
100	1	SwissProt	IF4F1_YEAST	0.48		0.0577346
125	1	SwissProt	STI1_YEAST	0.47		0.0565318
201	1	SwissProt	RSC58_YEAST	0.47		0.0565318
210	1	SwissProt	DHE4_YEAST	0.47		0.0565318
79	1	SwissProt	CHD1_YEAST	0.47		0.0565318
182	1	SwissProt	ATPA_YEAST	0.47		0.0565318
297	1	SwissProt	YRA1_YEAST	0.46		0.055329
313	1	SwissProt	REP2_YEAST	0.46		0.055329
215	1	SwissProt	GSP1_YEAST	0.46		0.055329
116	1	SwissProt	ACS2_YEAST	0.46		0.055329
171	1	SwissProt	RUVB2_YEAST	0.45		0.0541262
383	1	SwissProt	MLC1_YEAST	0.45		0.0541262
146	1	SwissProt	IMA1_YEAST	0.45		0.0541262
161	1	SwissProt	GBLP_YEAST	0.44		0.0529234
134	1	SwissProt	BFR2_YEAST	0.44		0.0529234
156	1	SwissProt	NSR1_YEAST	0.43		0.0517206
341	1	SwissProt	IF5A1_YEAST	0.43		0.0517206
270	1	SwissProt	BFR1_YEAST	0.42		0.0505178
168	1	SwissProt	RSC9_YEAST	0.41		0.049315
203	1	SwissProt	ILVB_YEAST	0.41		0.049315
229	1	SwissProt	EF1G2_YEAST	0.41		0.049315
336	1	SwissProt	SRP21_YEAST	0.4		0.0481122
136	1	SwissProt	TIM44_YEAST	0.39		0.0469094
152	1	SwissProt	SRO9_YEAST	0.39		0.0469094
257	1	SwissProt	DBP3_YEAS7	0.39		0.0469094
267	1	SwissProt	VATD_YEAST	0.38		0.0457066
110	1	SwissProt	CSK22_YEAST	0.38		0.0457066
247	1	SwissProt	TBB_YEAST	0.37		0.0445038
180	1	SwissProt	RM13_YEAST	0.37		0.0445038
151	1	SwissProt	REB1_YEAST	0.37		0.0445038
330	1	SwissProt	PNO1_YEAST	0.37		0.0445038
188	1	SwissProt	ODPB_YEAST	0.37		0.0445038
58	1	SwissProt	G6PI_YEAST	0.37		0.0445038
173	1	SwissProt	TKT1_YEAST	0.36		0.043301
222	1	SwissProt	PRS7_YEAST	0.36		0.043301
109	1	SwissProt	EF3A_YEAST	0.36		0.043301
131	1	SwissProt	DEF1_YEAST	0.36		0.043301
162	1	SwissProt	EIF3B_YEAS7	0.34		0.0408954
181	1	SwissProt	COPB2_YEAST	0.34		0.0408954
149	1	SwissProt	UTP14_YEAST	0.33		0.0396926
384	1	SwissProt	TSA1_YEAST	0.33		0.0396926
157	1	SwissProt	NUP2_YEAST	0.33		0.0396926
164	1	SwissProt	IOC3_YEAST	0.33		0.0396926
194	1	SwissProt	FHP_YEAST	0.33		0.0396926
204	1	SwissProt	SSZ1_YEAST	0.32		0.0384898
442	1	SwissProt	NHP6A_YEAST	0.32		0.0384898
184	1	SwissProt	FBRL_YEAST	0.32		0.0384898
159	1	SwissProt	EIS1_YEAS1	0.32		0.0384898
216	1	SwissProt	T2FA_YEAST	0.31		0.037287
223	1	SwissProt	MSI1_YEAST	0.31		0.037287
272	1	SwissProt	TAF12_YEAST	0.3		0.0360841
285	1	SwissProt	NHP6B_YEAST	0.3		0.0360841
245	1	SwissProt	NAP1_YEAST	0.3		0.0360841
138	1	SwissProt	IRC5_YEAST	0.3		0.0360841
373	1	SwissProt	DOT5_YEAST	0.3		0.0360841
177	1	SwissProt	YPK1_YEAST	0.29		0.0348813
269	1	SwissProt	TBA1_YEAST	0.29		0.0348813
235	1	SwissProt	RUVB1_YEAST	0.29		0.0348813
231	1	SwissProt	CDC10_YEAST	0.29		0.0348813
178	1	SwissProt	TPS2_YEAST	0.28		0.0336785
165	1	SwissProt	TOP1_YEAST	0.28		0.0336785
232	1	SwissProt	PUT2_YEAST	0.28		0.0336785
92	1	SwissProt	SC160_YEAST	0.27		0.0324757
251	1	SwissProt	TBP_YEAST	0.26		0.0312729
407	1	SwissProt	SNF7_YEAST	0.26		0.0312729
300	1	SwissProt	RT17_YEAST	0.26		0.0312729
292	1	SwissProt	NOP16_YEAST	0.26		0.0312729
298	1	SwissProt	CBF5_YEAST	0.26		0.0312729
264	1	SwissProt	ALDH6_YEAST	0.26		0.0312729
287	1	SwissProt	T2AG_YEAST	0.25		0.0300701
234	1	SwissProt	SYTC_YEAST	0.25		0.0300701
185	1	SwissProt	METK1_YEAST	0.25		0.0300701
207	1	SwissProt	IF2G_YEAST	0.25		0.0300701
170	1	SwissProt	CAP_YEAST	0.25		0.0300701
197	1	SwissProt	VATA_YEAST	0.24		0.0288673
565	1	SwissProt	RPA12_YEAST	0.24		0.0288673
328	1	SwissProt	IF4A_YEAS7	0.24		0.0288673
191	1	SwissProt	CDC3_YEAST	0.24		0.0288673
241	1	SwissProt	CAJ1_YEAST	0.24		0.0288673
192	1	SwissProt	YG3A_YEAST	0.23		0.0276645
195	1	SwissProt	SYNC_YEAST	0.23		0.0276645
454	1	SwissProt	RV161_YEAST	0.23		0.0276645
379	1	SwissProt	PGA2_YEAST	0.23		0.0276645
233	1	SwissProt	PBP1_YEAST	0.23		0.0276645
221	1	SwissProt	ODPA_YEAST	0.23		0.0276645
433	1	SwissProt	MG101_YEAST	0.23		0.0276645
263	1	SwissProt	CDC12_YEAST	0.23		0.0276645
211	1	SwissProt	ZUO1_YEAST	0.22		0.0264617
140	1	SwissProt	YP12B_YEAST	0.22		0.0264617
193	1	SwissProt	SPT5_YEAST	0.22		0.0264617
150	1	SwissProt	SFH1_YEAST	0.22		0.0264617
282	1	SwissProt	RXT2_YEAST	0.22		0.0264617
311	1	SwissProt	PRS6A_YEAST	0.22		0.0264617
439	1	SwissProt	PRS4_YEAST	0.22		0.0264617
144	1	SwissProt	PAN1_YEAST	0.22		0.0264617
320	1	SwissProt	GLO2_YEAST	0.22		0.0264617
548	1	SwissProt	YMW4_YEAST	0.21		0.0252589
419	1	SwissProt	YL112_YEAST	0.21		0.0252589
340	1	SwissProt	SUB1_YEAST	0.21		0.0252589
299	1	SwissProt	RPAC2_YEAST	0.21		0.0252589
357	1	SwissProt	ODO2_YEAST	0.21		0.0252589
261	1	SwissProt	KES1_YEAST	0.21		0.0252589
226	1	SwissProt	HS104_YEAST	0.21		0.0252589
237	1	SwissProt	EBP2_YEAST	0.21		0.0252589
438	1	SwissProt	CALM_YEAST	0.21		0.0252589
252	1	SwissProt	NOP53_YEAST	0.2		0.0240561
485	1	SwissProt	NACB1_YEAS7	0.2		0.0240561
415	1	SwissProt	IMG2_YEAST	0.2		0.0240561
143	1	SwissProt	COPG_YEAST	0.2		0.0240561
199	1	SwissProt	ADT2_YEAST	0.2		0.0240561
605	1	SwissProt	YC16_YEAST	0.19		0.0228533
489	1	SwissProt	MDHM_YEAST	0.19		0.0228533
244	1	SwissProt	IOC2_YEAST	0.19		0.0228533
225	1	SwissProt	RFC3_YEAST	0.18		0.0216505
258	1	SwissProt	NUP57_YEAST	0.18		0.0216505
511	1	SwissProt	NACA_YEAST	0.18		0.0216505
411	1	SwissProt	CBP6_YEAST	0.18		0.0216505
236	1	SwissProt	YK03_YEAST	0.17		0.0204477
413	1	SwissProt	YCX7_YEAST	0.17		0.0204477
139	1	SwissProt	TOP2_YEAST	0.17		0.0204477
260	1	SwissProt	TMA46_YEAST	0.17		0.0204477
551	1	SwissProt	SPO12_YEAST	0.17		0.0204477
494	1	SwissProt	RFC5_YEAST	0.17		0.0204477
593	1	SwissProt	MDG1_YEAS1	0.17		0.0204477
444	1	SwissProt	LDB7_YEAST	0.17		0.0204477
329	1	SwissProt	LCP5_YEAST	0.17		0.0204477
249	1	SwissProt	GRH1_YEAST	0.17		0.0204477
473	1	SwissProt	AROG_YEAST	0.17		0.0204477
368	1	SwissProt	TMA20_YEAST	0.16		0.0192449
295	1	SwissProt	SYDC_YEAST	0.16		0.0192449
208	1	SwissProt	PGM1_YEAST	0.16		0.0192449
508	1	SwissProt	LSM12_YEAST	0.16		0.0192449
274	1	SwissProt	GCN20_YEAST	0.16		0.0192449
305	1	SwissProt	DED1_YEAS7	0.16		0.0192449
470	1	SwissProt	ARC1_YEAST	0.16		0.0192449
509	1	SwissProt	VPS61_YEAST	0.15		0.0180421
268	1	SwissProt	SYKC_YEAST	0.15		0.0180421
466	1	SwissProt	SEC72_YEAST	0.15		0.0180421
312	1	SwissProt	RPC4_YEAST	0.15		0.0180421
520	1	SwissProt	RPA49_YEAST	0.15		0.0180421
256	1	SwissProt	RLI1_YEAST	0.15		0.0180421
277	1	SwissProt	RLF2_YEAST	0.15		0.0180421
220	1	SwissProt	NOP3_YEAST	0.15		0.0180421
265	1	SwissProt	MKT1_YEAST	0.15		0.0180421
339	1	SwissProt	LEU1_YEAST	0.15		0.0180421
631	1	SwissProt	IMP3_YEAST	0.15		0.0180421
437	1	SwissProt	ILV5_YEAST	0.15		0.0180421
421	1	SwissProt	FKBP3_YEAST	0.15		0.0180421
377	1	SwissProt	EF1B_YEAST	0.15		0.0180421
259	1	SwissProt	EAF3_YEAST	0.15		0.0180421
417	1	SwissProt	SYF2_YEAST	0.14		0.0168393
306	1	SwissProt	SFT2_YEAST	0.14		0.0168393
240	1	SwissProt	SAHH_YEAST	0.14		0.0168393
280	1	SwissProt	RPD3_YEAST	0.14		0.0168393
218	1	SwissProt	RPB1_YEAST	0.14		0.0168393
380	1	SwissProt	RBA50_YEAST	0.14		0.0168393
360	1	SwissProt	MDY2_YEAST	0.14		0.0168393
412	1	SwissProt	LOC1_YEAS7	0.14		0.0168393
315	1	SwissProt	KAPR_YEAST	0.14		0.0168393
619	1	SwissProt	KAD2_YEAS1	0.14		0.0168393
310	1	SwissProt	IDHP_YEAST	0.14		0.0168393
337	1	SwissProt	ECM1_YEAST	0.14		0.0168393
283	1	SwissProt	CSR1_YEAST	0.14		0.0168393
303	1	SwissProt	ARO10_YEAST	0.14		0.0168393
552	1	SwissProt	SNO2_YEAST	0.13		0.0156365
648	1	SwissProt	RPAB1_YEAST	0.13		0.0156365
253	1	SwissProt	RCO1_YEAST	0.13		0.0156365
278	1	SwissProt	OSH6_YEAST	0.13		0.0156365
286	1	SwissProt	NOP12_YEAST	0.13		0.0156365
243	1	SwissProt	MYO2_YEAST	0.13		0.0156365
246	1	SwissProt	MSN2_YEAST	0.13		0.0156365
550	1	SwissProt	IF6_YEAST	0.13		0.0156365
427	1	SwissProt	HXKB_YEAST	0.13		0.0156365
649	1	SwissProt	GRPE_YEAST	0.13		0.0156365
271	1	SwissProt	GFA1_YEAST	0.13		0.0156365
553	1	SwissProt	FCF2_YEAST	0.13		0.0156365
471	1	SwissProt	ELP4_YEAST	0.13		0.0156365
248	1	SwissProt	COPA_YEAST	0.13		0.0156365
434	1	SwissProt	ARP7_YEAST	0.13		0.0156365
371	1	SwissProt	6PGD1_YEAST	0.13		0.0156365
347	1	SwissProt	SYFA_YEAST	0.12		0.0144337
227	1	SwissProt	SDS24_YEAS7	0.12		0.0144337
513	1	SwissProt	RM08_YEAST	0.12		0.0144337
294	1	SwissProt	REG1_YEAST	0.12		0.0144337
359	1	SwissProt	NKP1_YEAST	0.12		0.0144337
186	1	SwissProt	IF2P_YEAST	0.12		0.0144337
129	1	SwissProt	FAS2_YEAST	0.12		0.0144337
338	1	SwissProt	ACON2_YEAST	0.12		0.0144337
670	1	SwissProt	YNF0_YEAST	0.11		0.0132309
488	1	SwissProt	VDAC1_YEAST	0.11		0.0132309
423	1	SwissProt	TCPQ_YEAST	0.11		0.0132309
219	1	SwissProt	SYLC_YEAST	0.11		0.0132309
331	1	SwissProt	SYH1_YEAST	0.11		0.0132309
632	1	SwissProt	SEC65_YEAST	0.11		0.0132309
366	1	SwissProt	RFC1_YEAST	0.11		0.0132309
586	1	SwissProt	PYRF_YEAST	0.11		0.0132309
266	1	SwissProt	NUP60_YEAST	0.11		0.0132309
370	1	SwissProt	NAB3_YEAST	0.11		0.0132309
212	1	SwissProt	FUN30_YEAST	0.11		0.0132309
284	1	SwissProt	ERB1_YEAS7	0.11		0.0132309
408	1	SwissProt	EIF3J_YEAST	0.11		0.0132309
636	1	SwissProt	DCI1_YEAST	0.11		0.0132309
350	1	SwissProt	SSO1_YEAST	0.1		0.012028
604	1	SwissProt	RU17_YEAST	0.1		0.012028
293	1	SwissProt	RPB2_YEAST	0.1		0.012028
453	1	SwissProt	RM40_YEAST	0.1		0.012028
448	1	SwissProt	RER2_YEAST	0.1		0.012028
668	1	SwissProt	PRM5_YEAS1	0.1		0.012028
613	1	SwissProt	PEP12_YEAST	0.1		0.012028
512	1	SwissProt	MCM1_YEAST	0.1		0.012028
375	1	SwissProt	KRI1_YEAST	0.1		0.012028
290	1	SwissProt	IXR1_YEAST	0.1		0.012028
362	1	SwissProt	IPYR_YEAST	0.1		0.012028
658	1	SwissProt	INM2_YEAST	0.1		0.012028
637	1	SwissProt	IMP4_YEAST	0.1		0.012028
568	1	SwissProt	GGC1_YEAST	0.1		0.012028
273	1	SwissProt	FAS1_YEAST	0.1		0.012028
446	1	SwissProt	EI2BA_YEAST	0.1		0.012028
449	1	SwissProt	CSK2B_YEAST	0.1		0.012028
598	1	SwissProt	CRD1_YEAST	0.1		0.012028
602	1	SwissProt	BGL2_YEAST	0.1		0.012028
327	1	SwissProt	ARB1_YEAST	0.1		0.012028
486	1	SwissProt	ACA2_YEAST	0.1		0.012028
573	1	SwissProt	YEA6_YEAST	0.09		0.0108252
615	1	SwissProt	TFB4_YEAST	0.09		0.0108252
308	1	SwissProt	TBP7_YEAST	0.09		0.0108252
326	1	SwissProt	SYG_YEAST	0.09		0.0108252
352	1	SwissProt	SUM1_YEAST	0.09		0.0108252
630	1	SwissProt	SIS1_YEAST	0.09		0.0108252
621	1	SwissProt	RT01_YEAST	0.09		0.0108252
418	1	SwissProt	RSC4_YEAST	0.09		0.0108252
562	1	SwissProt	RM10_YEAST	0.09		0.0108252
628	1	SwissProt	RFC4_YEAST	0.09		0.0108252
640	1	SwissProt	NVJ1_YEAS7	0.09		0.0108252
393	1	SwissProt	LSG1_YEAST	0.09		0.0108252
372	1	SwissProt	HAA1_YEAST	0.09		0.0108252
492	1	SwissProt	GRE2_YEAST	0.09		0.0108252
493	1	SwissProt	ESF2_YEAST	0.09		0.0108252
601	1	SwissProt	DOHH_YEAST	0.09		0.0108252
545	1	SwissProt	DIM1_YEAST	0.09		0.0108252
483	1	SwissProt	BUG1_YEAST	0.09		0.0108252
323	1	SwissProt	YNN4_YEAST	0.08		0.00962244
506	1	SwissProt	YHP1_YEAST	0.08		0.00962244
334	1	SwissProt	THIL_YEAST	0.08		0.00962244
217	1	SwissProt	SIN3_YEAST	0.08		0.00962244
346	1	SwissProt	SDA1_YEAST	0.08		0.00962244
314	1	SwissProt	RFC2_YEAST	0.08		0.00962244
538	1	SwissProt	METE_YEAST	0.08		0.00962244
354	1	SwissProt	LONM_YEAST	0.08		0.00962244
386	1	SwissProt	LEUC_YEAST	0.08		0.00962244
349	1	SwissProt	INO80_YEAST	0.08		0.00962244
279	1	SwissProt	HIS2_YEAST	0.08		0.00962244
345	1	SwissProt	FPPS_YEAST	0.08		0.00962244
390	1	SwissProt	BCA1_YEAST	0.08		0.00962244
395	1	SwissProt	AVL9_YEAST	0.08		0.00962244
361	1	SwissProt	APN1_YEAST	0.08		0.00962244
522	1	SwissProt	AHA1_YEAST	0.08		0.00962244
478	1	SwissProt	ADE_YEAST	0.08		0.00962244
560	1	SwissProt	YD282_YEAST	0.07		0.00841963
468	1	SwissProt	VHS2_YEAST	0.07		0.00841963
275	1	SwissProt	UBP3_YEAST	0.07		0.00841963
403	1	SwissProt	TAF5_YEAST	0.07		0.00841963
333	1	SwissProt	T2FB_YEAST	0.07		0.00841963
521	1	SwissProt	SYWC_YEAST	0.07		0.00841963
518	1	SwissProt	SMC3_YEAST	0.07		0.00841963
440	1	SwissProt	SIP2_YEAST	0.07		0.00841963
474	1	SwissProt	RIR2_YEAST	0.07		0.00841963
616	1	SwissProt	REI1_YEAST	0.07		0.00841963
603	1	SwissProt	OLA1_YEAST	0.07		0.00841963
296	1	SwissProt	NU100_YEAST	0.07		0.00841963
461	1	SwissProt	KCC2_YEAST	0.07		0.00841963
307	1	SwissProt	IMB1_YEAST	0.07		0.00841963
611	1	SwissProt	IF5_YEAST	0.07		0.00841963
515	1	SwissProt	IF4B_YEAST	0.07		0.00841963
523	1	SwissProt	HOSC_YEAST	0.07		0.00841963
455	1	SwissProt	GPI14_YEAST	0.07		0.00841963
591	1	SwissProt	FMO1_YEAST	0.07		0.00841963
321	1	SwissProt	ENT5_YEAST	0.07		0.00841963
422	1	SwissProt	ECM33_YEAS6	0.07		0.00841963
391	1	SwissProt	DJP1_YEAST	0.07		0.00841963
458	1	SwissProt	DIN7_YEAST	0.07		0.00841963
322	1	SwissProt	CSK21_YEAST	0.07		0.00841963
484	1	SwissProt	COG5_YEAST	0.07		0.00841963
666	1	SwissProt	ARP3_YEAST	0.07		0.00841963
507	1	SwissProt	ARP2_YEAST	0.07		0.00841963
319	1	SwissProt	YBY9_YEAST	0.06		0.00721683
580	1	SwissProt	TRM82_YEAS1	0.06		0.00721683
661	1	SwissProt	TCPG_YEAST	0.06		0.00721683
641	1	SwissProt	TCPD_YEAST	0.06		0.00721683
451	1	SwissProt	TCPB_YEAST	0.06		0.00721683
301	1	SwissProt	SOV1_YEAST	0.06		0.00721683
351	1	SwissProt	SIR3_YEAST	0.06		0.00721683
316	1	SwissProt	RV167_YEAST	0.06		0.00721683
304	1	SwissProt	RSC3_YEAST	0.06		0.00721683
447	1	SwissProt	RSC1_YEAST	0.06		0.00721683
467	1	SwissProt	PLM2_YEAST	0.06		0.00721683
497	1	SwissProt	PAL1_YEAST	0.06		0.00721683
460	1	SwissProt	NOG2_YEAST	0.06		0.00721683
514	1	SwissProt	NLE1_YEAST	0.06		0.00721683
389	1	SwissProt	NBA1_YEAST	0.06		0.00721683
525	1	SwissProt	MTG2_YEAST	0.06		0.00721683
374	1	SwissProt	MCX1_YEAST	0.06		0.00721683
642	1	SwissProt	KPR5_YEAST	0.06		0.00721683
452	1	SwissProt	KIC1_YEAST	0.06		0.00721683
629	1	SwissProt	HXKG_YEAST	0.06		0.00721683
622	1	SwissProt	GPT_YEAST	0.06		0.00721683
599	1	SwissProt	G6PD_YEAST	0.06		0.00721683
588	1	SwissProt	ENP1_YEAST	0.06		0.00721683
385	1	SwissProt	EMP46_YEAST	0.06		0.00721683
583	1	SwissProt	CRP1_YEAS7	0.06		0.00721683
406	1	SwissProt	CAC2_YEAST	0.06		0.00721683
388	1	SwissProt	CA120_YEAS7	0.06		0.00721683
309	1	SwissProt	C1TM_YEAST	0.06		0.00721683
572	1	SwissProt	ARP4_YEAST	0.06		0.00721683
646	1	SwissProt	YNT3_YEAST	0.05		0.00601402
381	1	SwissProt	YAP1_YEAST	0.05		0.00601402
335	1	SwissProt	VHR1_YEAST	0.05		0.00601402
396	1	SwissProt	URA7_YEAST	0.05		0.00601402
607	1	SwissProt	TRM1_YEAST	0.05		0.00601402
445	1	SwissProt	TDA1_YEAST	0.05		0.00601402
614	1	SwissProt	TCPE_YEAST	0.05		0.00601402
430	1	SwissProt	TCPA_YEAST	0.05		0.00601402
364	1	SwissProt	SRP68_YEAST	0.05		0.00601402
645	1	SwissProt	SCC1_YEAST	0.05		0.00601402
549	1	SwissProt	SAN1_YEAST	0.05		0.00601402
355	1	SwissProt	RPA2_YEAST	0.05		0.00601402
595	1	SwissProt	ROM1_YEAST	0.05		0.00601402
496	1	SwissProt	ROK1_YEAST	0.05		0.00601402
537	1	SwissProt	PWP1_YEAST	0.05		0.00601402
459	1	SwissProt	PUR92_YEAST	0.05		0.00601402
398	1	SwissProt	PPB_YEAST	0.05		0.00601402
476	1	SwissProt	OSH1_YEAST	0.05		0.00601402
414	1	SwissProt	NRD1_YEAST	0.05		0.00601402
431	1	SwissProt	NOP2_YEAST	0.05		0.00601402
477	1	SwissProt	MUK1_YEAST	0.05		0.00601402
325	1	SwissProt	MPP10_YEAST	0.05		0.00601402
653	1	SwissProt	MIF2_YEAST	0.05		0.00601402
519	1	SwissProt	KC12_YEAST	0.05		0.00601402
657	1	SwissProt	ILV3_YEAST	0.05		0.00601402
634	1	SwissProt	HIS5_YEAST	0.05		0.00601402
416	1	SwissProt	GATB_YEAS1	0.05		0.00601402
367	1	SwissProt	GAS1_YEAST	0.05		0.00601402
302	1	SwissProt	ESF1_YEAST	0.05		0.00601402
420	1	SwissProt	ENT2_YEAST	0.05		0.00601402
555	1	SwissProt	EDC3_YEAST	0.05		0.00601402
608	1	SwissProt	ECM25_YEAST	0.05		0.00601402
536	1	SwissProt	DBP9_YEAS7	0.05		0.00601402
643	1	SwissProt	CEF1_YEAST	0.05		0.00601402
425	1	SwissProt	CBPY_YEAST	0.05		0.00601402
532	1	SwissProt	AVT1_YEAST	0.05		0.00601402
578	1	SwissProt	ATG20_YEAS7	0.05		0.00601402
617	1	SwissProt	AMN1_YEAST	0.05		0.00601402
378	1	SwissProt	ALG11_YEAST	0.05		0.00601402
332	1	SwissProt	AFR1_YEAST	0.05		0.00601402
324	1	SwissProt	ACAC_YEAST	0.05		0.00601402
600	1	SwissProt	AB140_YEAST	0.05		0.00601402
539	1	SwissProt	2ABA_YEAST	0.05		0.00601402
639	1	SwissProt	ZIP2_YEAS7	0.04		0.00481122
540	1	SwissProt	YMR1_YEAST	0.04		0.00481122
543	1	SwissProt	TRP_YEAST	0.04		0.00481122
387	1	SwissProt	SWI3_YEAST	0.04		0.00481122
498	1	SwissProt	STE11_YEAS6	0.04		0.00481122
499	1	SwissProt	SMC4_YEAST	0.04		0.00481122
505	1	SwissProt	SGF73_YEAST	0.04		0.00481122
353	1	SwissProt	SEC9_YEAST	0.04		0.00481122
472	1	SwissProt	SCH9_YEAST	0.04		0.00481122
559	1	SwissProt	RNA14_YEAST	0.04		0.00481122
517	1	SwissProt	RIX1_YEAS7	0.04		0.00481122
664	1	SwissProt	RAD34_YEAST	0.04		0.00481122
464	1	SwissProt	PUR2_YEAST	0.04		0.00481122
582	1	SwissProt	NOG1_YEAST	0.04		0.00481122
480	1	SwissProt	NDC80_YEAST	0.04		0.00481122
654	1	SwissProt	MCM5_YEAST	0.04		0.00481122
609	1	SwissProt	LDB19_YEAST	0.04		0.00481122
547	1	SwissProt	KAR3_YEAST	0.04		0.00481122
510	1	SwissProt	IES1_YEAST	0.04		0.00481122
563	1	SwissProt	HRK1_YEAST	0.04		0.00481122
479	1	SwissProt	HOS3_YEAST	0.04		0.00481122
606	1	SwissProt	HMI1_YEAST	0.04		0.00481122
534	1	SwissProt	GAC1_YEAST	0.04		0.00481122
475	1	SwissProt	ECM38_YEAST	0.04		0.00481122
526	1	SwissProt	DRS1_YEAS7	0.04		0.00481122
457	1	SwissProt	DNLI1_YEAST	0.04		0.00481122
465	1	SwissProt	DBP7_YEAS7	0.04		0.00481122
429	1	SwissProt	CYK2_YEAST	0.04		0.00481122
250	1	SwissProt	BUD3_YEAST	0.04		0.00481122
405	1	SwissProt	BUD27_YEAST	0.04		0.00481122
667	1	SwissProt	AVT4_YEAST	0.04		0.00481122
541	1	SwissProt	ARO1_YEAS1	0.04		0.00481122
575	1	SwissProt	AP1B1_YEAST	0.04		0.00481122
554	1	SwissProt	AIM44_YEAS1	0.04		0.00481122
365	1	SwissProt	AFT1_YEAST	0.04		0.00481122
500	1	SwissProt	AFG3_YEAST	0.04		0.00481122
569	1	SwissProt	2A5D_YEAST	0.04		0.00481122
501	1	SwissProt	XPO1_YEAST	0.03		0.00360841
382	1	SwissProt	VTC2_YEAST	0.03		0.00360841
435	1	SwissProt	UBA1_YEAST	0.03		0.00360841
491	1	SwissProt	TSL1_YEAST	0.03		0.00360841
626	1	SwissProt	TPS3_YEAST	0.03		0.00360841
567	1	SwissProt	SYV_YEAST	0.03		0.00360841
530	1	SwissProt	SYP1_YEAST	0.03		0.00360841
672	1	SwissProt	SYA_YEAST	0.03		0.00360841
409	1	SwissProt	STU2_YEAST	0.03		0.00360841
503	1	SwissProt	SPB1_YEAST	0.03		0.00360841
662	1	SwissProt	SP110_YEAS1	0.03		0.00360841
652	1	SwissProt	SN114_YEAST	0.03		0.00360841
401	1	SwissProt	RSC30_YEAST	0.03		0.00360841
558	1	SwissProt	RGA2_YEAST	0.03		0.00360841
610	1	SwissProt	PHSG_YEAST	0.03		0.00360841
516	1	SwissProt	PEP5_YEAST	0.03		0.00360841
533	1	SwissProt	NET1_YEAST	0.03		0.00360841
342	1	SwissProt	MSH2_YEAST	0.03		0.00360841
546	1	SwissProt	MCM3_YEAST	0.03		0.00360841
570	1	SwissProt	KRE33_YEAST	0.03		0.00360841
659	1	SwissProt	KCS1_YEAST	0.03		0.00360841
482	1	SwissProt	INP53_YEAST	0.03		0.00360841
456	1	SwissProt	HUL5_YEAST	0.03		0.00360841
557	1	SwissProt	DPO5_YEAST	0.03		0.00360841
502	1	SwissProt	CND3_YEAST	0.03		0.00360841
402	1	SwissProt	C1TC_YEAST	0.03		0.00360841
542	1	SwissProt	ASG1_YEAST	0.03		0.00360841
644	1	SwissProt	ARP8_YEAST	0.03		0.00360841
527	1	SwissProt	ARG56_YEAST	0.03		0.00360841
665	1	SwissProt	AP2A_YEAST	0.03		0.00360841
481	1	SwissProt	AMPD_YEAST	0.03		0.00360841
623	1	SwissProt	AIM3_YEAS1	0.03		0.00360841
358	1	SwissProt	YSP1_YEAST	0.02		0.00240561
428	1	SwissProt	YRF13_YEAST	0.02		0.00240561
638	1	SwissProt	YBT1_YEAST	0.02		0.00240561
400	1	SwissProt	XRN1_YEAST	0.02		0.00240561
655	1	SwissProt	VPS15_YEAST	0.02		0.00240561
663	1	SwissProt	UTP22_YEAST	0.02		0.00240561
394	1	SwissProt	USO1_YEAST	0.02		0.00240561
318	1	SwissProt	TRM3_YEAST	0.02		0.00240561
443	1	SwissProt	SWR1_YEAST	0.02		0.00240561
581	1	SwissProt	SWI1_YEAST	0.02		0.00240561
564	1	SwissProt	SSK2_YEAST	0.02		0.00240561
450	1	SwissProt	SSD1_YEAST	0.02		0.00240561
463	1	SwissProt	SPP41_YEAST	0.02		0.00240561
432	1	SwissProt	SDC25_YEASX	0.02		0.00240561
441	1	SwissProt	SCC3_YEAST	0.02		0.00240561
651	1	SwissProt	RPC1_YEAST	0.02		0.00240561
424	1	SwissProt	RPA1_YEAST	0.02		0.00240561
410	1	SwissProt	RAD50_YEAST	0.02		0.00240561
624	1	SwissProt	PUR4_YEAST	0.02		0.00240561
612	1	SwissProt	PHO81_YEAST	0.02		0.00240561
462	1	SwissProt	OSH2_YEAST	0.02		0.00240561
490	1	SwissProt	NU145_YEAST	0.02		0.00240561
426	1	SwissProt	NU133_YEAST	0.02		0.00240561
571	1	SwissProt	NPC1_YEAST	0.02		0.00240561
317	1	SwissProt	NFT1_YEAS7	0.02		0.00240561
576	1	SwissProt	MSH6_YEAST	0.02		0.00240561
495	1	SwissProt	MOT1_YEAST	0.02		0.00240561
671	1	SwissProt	KPC1_YEAST	0.02		0.00240561
436	1	SwissProt	ITC1_YEAST	0.02		0.00240561
620	1	SwissProt	HIR3_YEAST	0.02		0.00240561
625	1	SwissProt	FKS3_YEAST	0.02		0.00240561
528	1	SwissProt	CLU_YEAST	0.02		0.00240561
531	1	SwissProt	BPT1_YEAST	0.02		0.00240561
669	1	SwissProt	BCK1_YEAST	0.02		0.00240561
376	1	SwissProt	AXL1_YEAST	0.02		0.00240561
656	1	SwissProt	YP117_YEAST	0.01		0.0012028
487	1	SwissProt	TRA1_YEAST	0.01		0.0012028
524	1	SwissProt	NOT1_YEAST	0.01		0.0012028
660	1	SwissProt	MYO1_YEAST	0.01		0.0012028
392	1	SwissProt	BNI1_YEAST	0.01		0.0012028
469	1	SwissProt	BLM10_YEAST	0.01		0.0012028
544	1	SwissProt	BEM2_YEAST	0.01		0.0012028
