# Supplementary material for: Data for the identification of proteins and post-translational modifications of proteins associated to histones H3 and H4 in S. cerevisiae, using tandem affinity purification coupled with mass spectrometry
Source: Data Brief. 2016 Feb 5;6:965–9. doi: 10.1016/j.dib.2016.01.068 (PMC4758224; doi:10.1016/j.dib.2016.01.068)
Supplement: Supplementary file 2 — Supplementary material [file mmc2.zip › Supplementary Tables_DiB/S8.xlsx]

## Sheet: H4-TAP buffer A
Family	Member	Accession	emPAI		%emPAI
10	1	H4_YEAST	344.46		36.9513
3	1	G3P3_YEAST	43.79		4.69749
16	1	RS19A_YEAST	21.16		2.2699
6	1	RS5_YEAST	16.74		1.79575
7	1	RSSA2_YEAS1	15.67		1.68097
15	1	RS7A_YEAST	14.46		1.55117
25	1	RS3_YEAST	14.25		1.52864
40	1	RL38_YEAST	13.67		1.46642
57	1	RL35A_YEAST	12.71		1.36344
12	1	VATE_YEAST	12.69		1.3613
1	1	HSP7F_YEAST	12.03	422.6	1.2905
28	1	RL8B_YEAST	10.67		1.1446
23	1	H2B1_YEAST	9.64		1.03411
2	1	HSP75_YEAST	9.54		1.02339
43	1	RL31A_YEAST	9.37		1.00515
5	1	RT106_YEAS7	8.83		0.947222
9	1	KPYK1_YEAST	8.68		0.931131
39	1	RS3A1_YEAS1	7.02		0.753057
29	1	PMG1_YEAST	6.76		0.725166
11	1	ENO2_YEAST	6.67		0.715512
13	1	POB3_YEAST	6.61		0.709075
14	1	CBS_YEAST	6.37		0.68333
20	1	PGK_YEAST	6.35		0.681184
61	1	RS12_YEAST	6.31		0.676893
8	1	HSP60_YEAST	5.97		0.640421
70	1	RS11A_YEAST	5.71		0.61253
24	1	CLC1_YEAST	5.65		0.606093
4	1	SPT16_YEAST	5.48		0.587857
60	1	RS13_YEAST	5.15		0.552457
64	1	RL14B_YEAST	5.14		0.551384
156	1	RS20_YEAST	4.8		0.514911
21	1	H2A1_YEAST	4.73		0.507402
41	1	RS17A_YEAST	4.71		0.505256
30	1	RL12A_YEAST	4.64		0.497747
118	1	RL26B_YEAST	4.58		0.491311
18	1	RL4A_YEAST	4.51		0.483802
82	1	ATP5E_YEAST	4.43		0.47522
49	1	RLA4_YEAST	4.15		0.445183
17	1	H3_YEAST	3.96		0.424802
59	1	RL7A_YEAST	3.92		0.420511
19	1	HSC82_YEAST	3.91		0.419438
134	1	RS21B_YEAST	3.58		0.384038
22	1	LSP1_YEAST	3.49		0.374383
37	1	RL10_YEAST	3.37		0.36151
42	1	RL28_YEAST	3.36		0.360438
67	1	RS14A_YEAST	3.36		0.360438
105	1	RL43A_YEAST	3.25		0.348638
62	1	RL19A_YEAST	3.23		0.346492
98	1	RLA2_YEAST	3.02		0.323965
32	1	RL13B_YEAST	3		0.321819
107	1	RL20A_YEAST	2.94		0.315383
125	1	RL21A_YEAST	2.87		0.307874
69	1	TCTP_YEAST	2.75		0.295001
101	1	ABF2_YEAST	2.68		0.287492
168	1	RS27B_YEAST	2.66		0.285346
48	1	ASF1_YEAST	2.65		0.284274
46	1	TPIS_YEAST	2.62		0.281056
220	1	NOP10_YEAST	2.62		0.281056
63	1	ATP7_YEAST	2.52		0.270328
75	1	RL6A_YEAST	2.47		0.264965
56	1	RS8A_YEAST	2.46		0.263892
222	1	RS29B_YEAST	2.43		0.260674
65	1	RL5_YEAST	2.39		0.256383
26	1	PSH1_YEAST	2.34		0.251019
58	1	RL18A_YEAST	2.34		0.251019
27	1	EF1A_YEAST	2.33		0.249946
96	1	RS16A_YEAST	2.2		0.236001
36	1	RS6A_YEAST	2.19		0.234928
44	1	RL16B_YEAST	2.08		0.223128
72	1	GPP1_YEAST	2.07		0.222055
86	1	RS26A_YEAST	2.03		0.217764
99	1	RL11A_YEAST	2.01		0.215619
33	1	PABP_YEAST	1.98		0.212401
71	1	RS4A_YEAST	1.92		0.205964
89	1	RL2A_YEAST	1.81		0.194164
34	1	ADH1_YEAST	1.78		0.190946
178	1	RS24A_YEAST	1.72		0.18451
218	1	RIM1_YEAST	1.7		0.182364
112	1	RL27A_YEAST	1.69		0.181292
45	1	ALF_YEAST	1.6		0.171637
183	1	RS10A_YEAST	1.59		0.170564
38	1	ODP2_YEAST	1.52		0.163055
142	1	RL15A_YEAST	1.46		0.156619
74	1	RRP15_YEAST	1.44		0.154473
79	1	RL24B_YEAST	1.41		0.151255
31	1	EF2_YEAST	1.36		0.145891
47	1	NOP58_YEAS7	1.32		0.141601
81	1	ATPB_YEAST	1.26		0.135164
141	1	RL36B_YEAST	1.25		0.134091
78	1	MCK1_YEAST	1.24		0.133019
52	1	PFKA1_YEAST	1.23		0.131946
87	1	RS2_YEAST	1.23		0.131946
73	1	RL3_YEAST	1.22		0.130873
148	1	RDL1_YEAST	1.22		0.130873
80	1	TIM44_YEAST	1.19		0.127655
95	1	BUD21_YEAST	1.16		0.124437
311	1	RS28A_YEAST	1.16		0.124437
116	1	RT103_YEAST	1.13		0.121219
165	1	RS25B_YEAST	1.13		0.121219
129	1	BMH1_YEAST	1.08		0.115855
35	1	PDC1_YEAST	1.07		0.114782
84	1	RS18A_YEAST	1.06		0.11371
214	1	IF5A1_YEAST	1.05		0.112637
109	1	ERF1_YEAST	1.04		0.111564
139	1	RS9B_YEAST	1.01		0.108346
93	1	IWS1_YEAST	1		0.107273
76	1	STI1_YEAST	0.97		0.104055
94	1	VATB_YEAST	0.95		0.101909
68	1	RLA0_YEAST	0.93		0.099764
213	1	RL34A_YEAST	0.93		0.099764
117	1	MZM1_YEAS1	0.92		0.0986913
120	1	IF4E_YEAST	0.91		0.0976185
130	1	ALDH6_YEAST	0.9		0.0965458
132	1	MPG1_YEAST	0.9		0.0965458
104	1	RL1A_YEAST	0.88		0.0944003
135	1	RL23A_YEAST	0.88		0.0944003
153	1	TFS2_YEAST	0.88		0.0944003
277	1	YRA1_YEAST	0.87		0.0933276
155	1	RM13_YEAST	0.86		0.0922549
189	1	RL32_YEAST	0.86		0.0922549
97	1	RL17A_YEAST	0.83		0.0890367
106	1	HSP77_YEAST	0.81		0.0868912
83	1	RL25_YEAST	0.79		0.0847458
126	1	RS15_YEAST	0.78		0.083673
124	1	RS23A_YEAST	0.77		0.0826003
137	1	RLA3_YEAST	0.75		0.0804548
53	1	EIF3A_YEAST	0.74		0.0793821
122	1	RLA1_YEAST	0.74		0.0793821
140	1	GBLP_YEAST	0.73		0.0783094
147	1	RS27A_YEAST	0.7		0.0750912
115	1	STM1_YEAST	0.69		0.0740185
173	1	RL30_YEAST	0.69		0.0740185
270	1	SMT3_YEAST	0.69		0.0740185
298	1	TIM13_YEAST	0.69		0.0740185
66	1	PFKA2_YEAST	0.68		0.0729457
119	1	DHE4_YEAST	0.67		0.071873
172	1	RL33A_YEAST	0.65		0.0697275
262	1	NACA_YEAST	0.65		0.0697275
162	1	YM94_YEAST	0.64		0.0686548
208	1	IPYR_YEAST	0.63		0.0675821
90	1	SYEC_YEAST	0.61		0.0654366
51	1	EF3A_YEAST	0.6		0.0643639
54	1	PMA2_YEAST	0.6		0.0643639
166	1	CENPA_YEAST	0.6		0.0643639
111	1	SRO9_YEAST	0.59		0.0632911
201	1	PBP4_YEAST	0.59		0.0632911
113	1	SHS1_YEAST	0.58		0.0622184
121	1	IF4F1_YEAST	0.57		0.0611457
149	1	MNP1_YEAST	0.57		0.0611457
244	1	RT07_YEAST	0.57		0.0611457
354	1	RL39_YEAST	0.57		0.0611457
123	1	RL22A_YEAST	0.56		0.0600729
193	1	KCC1_YEAST	0.56		0.0600729
77	1	UTP14_YEAST	0.55		0.0590002
144	1	ATPA_YEAST	0.55		0.0590002
146	1	SSZ1_YEAST	0.55		0.0590002
266	1	RL9A_YEAST	0.54		0.0579275
85	1	ACS2_YEAST	0.53		0.0568548
515	1	IGO2_YEAST	0.53		0.0568548
50	1	G6PI_YEAST	0.52		0.055782
88	1	BFR2_YEAST	0.52		0.055782
158	1	RS22A_YEAST	0.52		0.055782
102	1	EAP1_YEAST	0.51		0.0547093
163	1	HXKB_YEAST	0.51		0.0547093
234	1	ODPA_YEAST	0.51		0.0547093
265	1	SEC65_YEAST	0.5		0.0536366
348	1	RS30A_YEAST	0.5		0.0536366
167	1	ODPB_YEAST	0.49		0.0525638
241	1	IF2B_YEAST	0.49		0.0525638
136	1	NCB1_YEAST	0.48		0.0514911
281	1	NOP56_YEAST	0.48		0.0514911
55	1	SC160_YEAST	0.47		0.0504184
91	1	CDC48_YEAST	0.47		0.0504184
108	1	METK1_YEAST	0.46		0.0493456
194	1	GSP2_YEAST	0.45		0.0482729
307	1	RPB4_YEAST	0.45		0.0482729
196	1	NSR1_YEAST	0.43		0.0461274
180	1	BFR1_YEAST	0.42		0.0450547
212	1	NOP16_YEAST	0.42		0.0450547
151	1	EF1G2_YEAST	0.41		0.043982
110	1	NEW1_YEAST	0.4		0.0429092
114	1	IMDH3_YEAST	0.4		0.0429092
376	1	H1_YEAST	0.4		0.0429092
170	1	NUP2_YEAST	0.39		0.0418365
191	1	ETFB_YEAST	0.39		0.0418365
179	1	ZUO1_YEAST	0.38		0.0407638
182	1	KES1_YEAST	0.38		0.0407638
186	1	TMA46_YEAST	0.38		0.0407638
278	1	AHP1_YEAST	0.38		0.0407638
379	1	EIF3I_YEAS7	0.38		0.0407638
100	1	TKT1_YEAST	0.36		0.0386183
154	1	TBF1_YEAST	0.36		0.0386183
185	1	CAPZA_YEAST	0.36		0.0386183
231	1	EIF3G_YEAST	0.36		0.0386183
217	1	6PGD1_YEAST	0.34		0.0364729
388	1	RL37A_YEAST	0.34		0.0364729
127	1	FHP_YEAST	0.33		0.0354001
283	1	TSA1_YEAST	0.33		0.0354001
356	1	TIM9_YEAST	0.33		0.0354001
160	1	ATPG_YEAST	0.32		0.0343274
128	1	DEF1_YEAST	0.31		0.0332547
258	1	MDHM_YEAST	0.31		0.0332547
302	1	DID2_YEAST	0.31		0.0332547
333	1	PRS6B_YEAST	0.31		0.0332547
210	1	SYTC_YEAST	0.3		0.0321819
251	1	MDY2_YEAST	0.3		0.0321819
131	1	SYNC_YEAST	0.29		0.0311092
184	1	SYDC_YEAST	0.29		0.0311092
207	1	OSH7_YEAST	0.29		0.0311092
242	1	ILVB_YEAST	0.29		0.0311092
253	1	SIS1_YEAST	0.29		0.0311092
269	1	RBA50_YEAST	0.29		0.0311092
287	1	RPAC1_YEAST	0.29		0.0311092
103	1	PYR1_YEAST	0.28		0.0300365
530	1	YP195_YEAST	0.28		0.0300365
157	1	EIF3C_YEAS7	0.27		0.0289637
358	1	SMD2_YEAST	0.27		0.0289637
573	1	YNC8_YEAST	0.27		0.0289637
609	1	YE53A_YEAST	0.27		0.0289637
143	1	ACT_YEAST	0.26		0.027891
233	1	SNF7_YEAST	0.26		0.027891
370	1	LCP5_YEAST	0.26		0.027891
605	1	CCW12_YEAST	0.26		0.027891
138	1	SNU13_YEAST	0.25		0.0268183
145	1	PAN1_YEAST	0.25		0.0268183
177	1	NUP57_YEAST	0.25		0.0268183
206	1	IF2G_YEAST	0.25		0.0268183
264	1	SYFA_YEAST	0.25		0.0268183
346	1	YCE2_YEAST	0.25		0.0268183
150	1	EIF3B_YEAS7	0.24		0.0257455
181	1	IF4A_YEAS7	0.24		0.0257455
221	1	CAJ1_YEAST	0.24		0.0257455
133	1	REB1_YEAST	0.23		0.0246728
164	1	NOP3_YEAST	0.23		0.0246728
187	1	IMA1_YEAST	0.23		0.0246728
188	1	YK03_YEAST	0.23		0.0246728
190	1	ERB1_YEAS7	0.23		0.0246728
304	1	PNO1_YEAST	0.23		0.0246728
329	1	PGA2_YEAST	0.23		0.0246728
215	1	PGM1_YEAST	0.22		0.0236001
259	1	PRS6A_YEAST	0.22		0.0236001
398	1	IF4B_YEAST	0.22		0.0236001
175	1	SAHH_YEAST	0.21		0.0225274
198	1	VATA_YEAST	0.21		0.0225274
226	1	METE_YEAST	0.21		0.0225274
230	1	EBP2_YEAST	0.21		0.0225274
255	1	SYWC_YEAST	0.21		0.0225274
306	1	SODC_YEAST	0.21		0.0225274
327	1	RM40_YEAST	0.21		0.0225274
402	1	YMW4_YEAST	0.21		0.0225274
495	1	FES1_YEAST	0.21		0.0225274
152	1	ADT2_YEAST	0.2		0.0214546
171	1	NOP53_YEAST	0.2		0.0214546
245	1	RV167_YEAST	0.2		0.0214546
371	1	BGL2_YEAST	0.2		0.0214546
416	1	IMG2_YEAST	0.2		0.0214546
501	1	RM19_YEAST	0.2		0.0214546
507	1	NACB1_YEAS7	0.2		0.0214546
628	1	HCH1_YEAST	0.2		0.0214546
227	1	SEC9_YEAST	0.19		0.0203819
238	1	DOHH_YEAST	0.19		0.0203819
352	1	YC16_YEAST	0.19		0.0203819
372	1	CDC10_YEAST	0.19		0.0203819
176	1	SPT5_YEAST	0.18		0.0193092
200	1	YPK1_YEAST	0.18		0.0193092
219	1	TCPB_YEAST	0.18		0.0193092
237	1	SYG_YEAST	0.18		0.0193092
316	1	CBP6_YEAST	0.18		0.0193092
330	1	DBP3_YEAS7	0.18		0.0193092
506	1	SRP21_YEAST	0.18		0.0193092
528	1	YP034_YEAST	0.18		0.0193092
92	1	FAS2_YEAST	0.17		0.0182364
174	1	T2FA_YEAST	0.17		0.0182364
211	1	CSK22_YEAST	0.17		0.0182364
297	1	TAF12_YEAST	0.17		0.0182364
299	1	AROG_YEAST	0.17		0.0182364
308	1	END3_YEAST	0.17		0.0182364
319	1	CDC3_YEAST	0.17		0.0182364
453	1	FYV6_YEAST	0.17		0.0182364
561	1	ARPC4_YEAST	0.17		0.0182364
579	1	YO024_YEAST	0.17		0.0182364
639	1	CWC15_YEAST	0.17		0.0182364
159	1	FUN30_YEAST	0.16		0.0171637
204	1	TMA20_YEAST	0.16		0.0171637
252	1	PUT2_YEAST	0.16		0.0171637
279	1	BCA1_YEAST	0.16		0.0171637
296	1	ECM33_YEAS6	0.16		0.0171637
309	1	DED1_YEAS7	0.16		0.0171637
437	1	GIC2_YEAST	0.16		0.0171637
539	1	RT21_YEAST	0.16		0.0171637
615	1	LSM12_YEAST	0.16		0.0171637
638	1	GAR1_YEAST	0.16		0.0171637
643	1	YJV8_YEAST	0.16		0.0171637
240	1	EIS1_YEASV	0.15		0.016091
249	1	CDC12_YEAST	0.15		0.016091
256	1	RLI1_YEAST	0.15		0.016091
286	1	EF1B_YEAST	0.15		0.016091
301	1	RRS1_YEAST	0.15		0.016091
326	1	ILV5_YEAST	0.15		0.016091
395	1	YG1A_YEAST	0.15		0.016091
268	1	MET17_YEAST	0.14		0.0150182
300	1	IDHH_YEAST	0.14		0.0150182
305	1	ECM1_YEAST	0.14		0.0150182
317	1	KAD2_YEAS1	0.14		0.0150182
325	1	HOSC_YEAST	0.14		0.0150182
342	1	RSC7_YEAST	0.14		0.0150182
350	1	ARO10_YEAST	0.14		0.0150182
362	1	QCR1_YEAST	0.14		0.0150182
392	1	NAP1_YEAST	0.14		0.0150182
436	1	AAD6_YEAST	0.14		0.0150182
450	1	SYF2_YEAST	0.14		0.0150182
451	1	DOT5_YEAST	0.14		0.0150182
490	1	SFT2_YEAST	0.14		0.0150182
544	1	TBA3_YEAST	0.14		0.0150182
624	1	YB47_YEAST	0.14		0.0150182
192	1	HS104_YEAST	0.13		0.0139455
209	1	RUVB2_YEAST	0.13		0.0139455
368	1	IF6_YEAST	0.13		0.0139455
169	1	SDS24_YEAS7	0.12		0.0128728
202	1	LEUC_YEAST	0.12		0.0128728
216	1	CAP_YEAST	0.12		0.0128728
288	1	NOG2_YEAST	0.12		0.0128728
290	1	SDA1_YEAST	0.12		0.0128728
405	1	CBF5_YEAST	0.12		0.0128728
426	1	SDO1_YEAST	0.12		0.0128728
445	1	SPS1_YEAST	0.12		0.0128728
472	1	NKP1_YEAST	0.12		0.0128728
519	1	RT17_YEAST	0.12		0.0128728
590	1	FSH1_YEAST	0.12		0.0128728
611	1	DUO1_YEAST	0.12		0.0128728
161	1	SYLC_YEAST	0.11		0.0118
235	1	SYH1_YEAST	0.11		0.0118
276	1	PWP1_YEAST	0.11		0.0118
291	1	EIF3J_YEAST	0.11		0.0118
321	1	NUP60_YEAST	0.11		0.0118
345	1	MAM33_YEAST	0.11		0.0118
382	1	ILV3_YEAST	0.11		0.0118
400	1	TCPA_YEAST	0.11		0.0118
438	1	PXR1_YEAS7	0.11		0.0118
440	1	RSR1_YEAST	0.11		0.0118
458	1	IMB1_YEAST	0.11		0.0118
464	1	TCPE_YEAST	0.11		0.0118
518	1	PMM_YEAST	0.11		0.0118
606	1	NSA2_YEAS7	0.11		0.0118
607	1	EAF5_YEAST	0.11		0.0118
203	1	FAS1_YEAST	0.1		0.0107273
205	1	NU100_YEAST	0.1		0.0107273
223	1	SMC3_YEAST	0.1		0.0107273
228	1	COPB2_YEAST	0.1		0.0107273
250	1	RRP1_YEAST	0.1		0.0107273
267	1	LEU9_YEAST	0.1		0.0107273
280	1	ARB1_YEAST	0.1		0.0107273
293	1	YG11B_YEAST	0.1		0.0107273
310	1	GLO2_YEAST	0.1		0.0107273
313	1	SSO1_YEAST	0.1		0.0107273
315	1	LHP1_YEAST	0.1		0.0107273
332	1	TRM1_YEAST	0.1		0.0107273
412	1	GGC1_YEAST	0.1		0.0107273
431	1	GEP5_YEAS1	0.1		0.0107273
457	1	CDK1_YEAST	0.1		0.0107273
529	1	REP2_YEAST	0.1		0.0107273
534	1	PRM5_YEASL	0.1		0.0107273
597	1	YMC1_YEAST	0.1		0.0107273
614	1	CMS1_YEAST	0.1		0.0107273
617	1	NIT3_YEAST	0.1		0.0107273
224	1	REG1_YEAST	0.09		0.00965458
282	1	GVP36_YEAST	0.09		0.00965458
323	1	RFC3_YEAST	0.09		0.00965458
341	1	BUG1_YEAST	0.09		0.00965458
375	1	DCTD_YEAST	0.09		0.00965458
456	1	ESF2_YEAST	0.09		0.00965458
537	1	GRE2_YEAST	0.09		0.00965458
564	1	TAL1_YEAST	0.09		0.00965458
575	1	DOS2_YEAST	0.09		0.00965458
604	1	ADK_YEAST	0.09		0.00965458
610	1	AAKG_YEAST	0.09		0.00965458
626	1	VAM7_YEAST	0.09		0.00965458
195	1	NET1_YEAST	0.08		0.00858185
236	1	HPR1_YEAST	0.08		0.00858185
243	1	PBP1_YEAST	0.08		0.00858185
247	1	YNN4_YEAST	0.08		0.00858185
263	1	DHAS_YEAST	0.08		0.00858185
284	1	FPPS_YEAST	0.08		0.00858185
285	1	ACON2_YEAST	0.08		0.00858185
303	1	MDG1_YEAS1	0.08		0.00858185
320	1	THIL_YEAST	0.08		0.00858185
322	1	ADH3_YEAST	0.08		0.00858185
373	1	GAL7_YEAST	0.08		0.00858185
390	1	GPD1_YEAST	0.08		0.00858185
410	1	IDH1_YEAST	0.08		0.00858185
424	1	GCN20_YEAST	0.08		0.00858185
526	1	GLY1_YEAST	0.08		0.00858185
548	1	MSA2_YEAST	0.08		0.00858185
563	1	GRH1_YEAST	0.08		0.00858185
572	1	YP078_YEAST	0.08		0.00858185
580	1	RKM5_YEASV	0.08		0.00858185
618	1	FEN1_YEAS1	0.08		0.00858185
246	1	NAB3_YEAST	0.07		0.00750912
248	1	UBP3_YEAST	0.07		0.00750912
271	1	IRC5_YEAST	0.07		0.00750912
274	1	YG3A_YEAST	0.07		0.00750912
292	1	VTC2_YEAST	0.07		0.00750912
331	1	ODO2_YEAST	0.07		0.00750912
336	1	CSK21_YEAST	0.07		0.00750912
337	1	ENT3_YEAST	0.07		0.00750912
347	1	ENT5_YEAST	0.07		0.00750912
351	1	EF1G1_YEAST	0.07		0.00750912
355	1	DIN7_YEAST	0.07		0.00750912
380	1	VHS2_YEAST	0.07		0.00750912
381	1	KAPR_YEAST	0.07		0.00750912
384	1	REI1_YEAST	0.07		0.00750912
385	1	T2FB_YEAST	0.07		0.00750912
389	1	CSR1_YEAST	0.07		0.00750912
407	1	RIR2_YEAST	0.07		0.00750912
408	1	RPC4_YEAST	0.07		0.00750912
421	1	IF5_YEAST	0.07		0.00750912
427	1	KCC2_YEAST	0.07		0.00750912
442	1	MFT1_YEAST	0.07		0.00750912
449	1	FKBP3_YEAST	0.07		0.00750912
461	1	RXT2_YEAST	0.07		0.00750912
481	1	GPI14_YEAST	0.07		0.00750912
486	1	GSF2_YEAST	0.07		0.00750912
502	1	REH1_YEAST	0.07		0.00750912
504	1	NOP13_YEAST	0.07		0.00750912
512	1	RUVB1_YEAST	0.07		0.00750912
517	1	CGS6_YEAST	0.07		0.00750912
565	1	LIPA_YEAST	0.07		0.00750912
570	1	RMAR_YEAST	0.07		0.00750912
599	1	IVY1_YEAST	0.07		0.00750912
621	1	UBX4_YEAST	0.07		0.00750912
622	1	EFTU_YEAST	0.07		0.00750912
634	1	FOLD_YEAST	0.07		0.00750912
197	1	SOV1_YEAST	0.06		0.00643639
254	1	RPN2_YEAST	0.06		0.00643639
275	1	YBY9_YEAST	0.06		0.00643639
294	1	NU116_YEAST	0.06		0.00643639
349	1	EMP46_YEAST	0.06		0.00643639
353	1	G6PD_YEAST	0.06		0.00643639
365	1	COQ8_YEAST	0.06		0.00643639
369	1	CRP1_YEAS7	0.06		0.00643639
383	1	SEG1_YEAST	0.06		0.00643639
387	1	TBB_YEAST	0.06		0.00643639
393	1	TPS2_YEAST	0.06		0.00643639
396	1	RPN1_YEAST	0.06		0.00643639
397	1	TCPD_YEAST	0.06		0.00643639
406	1	VATH_YEAST	0.06		0.00643639
429	1	NUG1_YEAST	0.06		0.00643639
454	1	TRM82_YEAS1	0.06		0.00643639
455	1	CRH1_YEAST	0.06		0.00643639
467	1	NBA1_YEAST	0.06		0.00643639
469	1	PAL1_YEAST	0.06		0.00643639
475	1	RPN5_YEAST	0.06		0.00643639
478	1	PAF1_YEAST	0.06		0.00643639
480	1	NUP1_YEAST	0.06		0.00643639
498	1	PPT1_YEAST	0.06		0.00643639
513	1	DLD3_YEAST	0.06		0.00643639
520	1	MTG2_YEAST	0.06		0.00643639
527	1	GUAA_YEAST	0.06		0.00643639
536	1	DUN1_YEAST	0.06		0.00643639
541	1	AK_YEAST	0.06		0.00643639
545	1	YTP1_YEAST	0.06		0.00643639
552	1	WHI2_YEAST	0.06		0.00643639
576	1	ICE2_YEAST	0.06		0.00643639
581	1	ELP4_YEAST	0.06		0.00643639
582	1	SYSC_YEAST	0.06		0.00643639
584	1	PP4R2_YEAST	0.06		0.00643639
586	1	MET2_YEAST	0.06		0.00643639
589	1	PGPS1_YEAST	0.06		0.00643639
625	1	STB3_YEAST	0.06		0.00643639
630	1	ESA1_YEAST	0.06		0.00643639
199	1	BUD3_YEAST	0.05		0.00536366
225	1	MPP10_YEAST	0.05		0.00536366
232	1	SYKC_YEAST	0.05		0.00536366
239	1	GIN4_YEAST	0.05		0.00536366
272	1	LSG1_YEAST	0.05		0.00536366
273	1	ESF1_YEAST	0.05		0.00536366
295	1	BECN1_YEAST	0.05		0.00536366
312	1	ACAC_YEAST	0.05		0.00536366
314	1	GAS1_YEAST	0.05		0.00536366
324	1	OSH1_YEAST	0.05		0.00536366
334	1	NU145_YEAST	0.05		0.00536366
339	1	YP260_YEAST	0.05		0.00536366
360	1	SAN1_YEAST	0.05		0.00536366
366	1	AFR1_YEAST	0.05		0.00536366
367	1	IXR1_YEAST	0.05		0.00536366
378	1	SRP68_YEAST	0.05		0.00536366
394	1	ENT2_YEAST	0.05		0.00536366
409	1	TBS1_YEAST	0.05		0.00536366
413	1	SAS10_YEAST	0.05		0.00536366
414	1	TOM70_YEAS7	0.05		0.00536366
422	1	EDC3_YEAST	0.05		0.00536366
425	1	CNM67_YEAST	0.05		0.00536366
435	1	2ABA_YEAST	0.05		0.00536366
439	1	CEF1_YEAST	0.05		0.00536366
443	1	RPA1_YEAST	0.05		0.00536366
446	1	YND1_YEAST	0.05		0.00536366
447	1	ALO_YEAST	0.05		0.00536366
459	1	TCPH_YEAST	0.05		0.00536366
476	1	GSM1_YEAS1	0.05		0.00536366
477	1	SHE10_YEAS2	0.05		0.00536366
483	1	NGL2_YEAST	0.05		0.00536366
485	1	KRI1_YEAST	0.05		0.00536366
492	1	NRD1_YEAST	0.05		0.00536366
499	1	TPO5_YEAST	0.05		0.00536366
505	1	YHA8_YEAST	0.05		0.00536366
511	1	SYH_YEAST	0.05		0.00536366
522	1	USO1_YEAST	0.05		0.00536366
523	1	AVT1_YEAST	0.05		0.00536366
533	1	VHR1_YEAST	0.05		0.00536366
543	1	TCPQ_YEAST	0.05		0.00536366
557	1	SYV_YEAST	0.05		0.00536366
558	1	DBP2_YEAS7	0.05		0.00536366
560	1	RSC8_YEAST	0.05		0.00536366
569	1	MNS1_YEAST	0.05		0.00536366
596	1	JJJ1_YEAST	0.05		0.00536366
635	1	PP2B2_YEAST	0.05		0.00536366
640	1	TPO1_YEAST	0.05		0.00536366
642	1	RLF2_YEAST	0.05		0.00536366
260	1	PAT1_YEAST	0.04		0.00429092
318	1	SIN3_YEAST	0.04		0.00429092
361	1	GPT2_YEAST	0.04		0.00429092
399	1	KIN4_YEAST	0.04		0.00429092
401	1	AVL9_YEAST	0.04		0.00429092
419	1	RAD50_YEAST	0.04		0.00429092
428	1	URC2_YEAST	0.04		0.00429092
432	1	IKS1_YEAST	0.04		0.00429092
433	1	ECM38_YEAST	0.04		0.00429092
448	1	HDA1_YEAST	0.04		0.00429092
471	1	PRTD_YEAST	0.04		0.00429092
474	1	RIX1_YEAS7	0.04		0.00429092
479	1	PRR2_YEAST	0.04		0.00429092
488	1	AP1B1_YEAST	0.04		0.00429092
489	1	RRM3_YEAST	0.04		0.00429092
493	1	MCM5_YEAST	0.04		0.00429092
509	1	FYV8_YEAST	0.04		0.00429092
521	1	GLN3_YEAST	0.04		0.00429092
524	1	GFA1_YEAST	0.04		0.00429092
556	1	ELP2_YEAST	0.04		0.00429092
559	1	YTA12_YEAST	0.04		0.00429092
567	1	PRK1_YEAST	0.04		0.00429092
577	1	MPS1_YEAST	0.04		0.00429092
587	1	RRF2M_YEAS1	0.04		0.00429092
588	1	SPT21_YEAST	0.04		0.00429092
591	1	CASP_YEAST	0.04		0.00429092
592	1	NOL10_YEAST	0.04		0.00429092
593	1	PUF6_YEAST	0.04		0.00429092
594	1	ACON_YEAST	0.04		0.00429092
601	1	METX_YEAST	0.04		0.00429092
608	1	UBP13_YEAST	0.04		0.00429092
616	1	CACM_YEAST	0.04		0.00429092
623	1	BAS1_YEAST	0.04		0.00429092
229	1	COPG_YEAST	0.03		0.00321819
261	1	MSH2_YEAST	0.03		0.00321819
328	1	C1TC_YEAST	0.03		0.00321819
344	1	SUM1_YEAST	0.03		0.00321819
357	1	INP53_YEAST	0.03		0.00321819
364	1	DPO5_YEAST	0.03		0.00321819
404	1	IF2P_YEAST	0.03		0.00321819
417	1	IMB5_YEAST	0.03		0.00321819
423	1	YRF11_YEAST	0.03		0.00321819
434	1	SPB1_YEAST	0.03		0.00321819
444	1	UBA1_YEAST	0.03		0.00321819
462	1	HUL5_YEAST	0.03		0.00321819
463	1	RSC2_YEAST	0.03		0.00321819
465	1	CWH43_YEAST	0.03		0.00321819
470	1	CA120_YEAS7	0.03		0.00321819
473	1	TSL1_YEAST	0.03		0.00321819
484	1	EPL1_YEAST	0.03		0.00321819
491	1	STU2_YEAST	0.03		0.00321819
494	1	PHO90_YEAST	0.03		0.00321819
496	1	DBP10_YEAS7	0.03		0.00321819
497	1	FZO1_YEAST	0.03		0.00321819
508	1	LEUR_YEAST	0.03		0.00321819
510	1	NAM7_YEAST	0.03		0.00321819
516	1	CUL8_YEAST	0.03		0.00321819
547	1	SYA_YEAST	0.03		0.00321819
550	1	RGA2_YEAST	0.03		0.00321819
553	1	SPT23_YEAST	0.03		0.00321819
568	1	AKL1_YEAST	0.03		0.00321819
598	1	AP2A_YEAST	0.03		0.00321819
600	1	LRG1_YEAST	0.03		0.00321819
612	1	RPB1_YEAST	0.03		0.00321819
613	1	MKT1_YEAST	0.03		0.00321819
620	1	CCM1_YEAS1	0.03		0.00321819
627	1	YM11_YEAST	0.03		0.00321819
633	1	SYP1_YEAST	0.03		0.00321819
636	1	XRN2_YEAST	0.03		0.00321819
257	1	SPA2_YEAST	0.02		0.00214546
289	1	YSP1_YEAST	0.02		0.00214546
335	1	AXL1_YEAST	0.02		0.00214546
340	1	ARO1_YEAS2	0.02		0.00214546
343	1	SSD1_YEAST	0.02		0.00214546
363	1	BMS1_YEAST	0.02		0.00214546
374	1	SPP41_YEAST	0.02		0.00214546
377	1	SCC3_YEAST	0.02		0.00214546
386	1	YOR1_YEAST	0.02		0.00214546
391	1	PSK1_YEAST	0.02		0.00214546
403	1	TRM3_YEAST	0.02		0.00214546
411	1	NFT1_YEAS7	0.02		0.00214546
415	1	NU133_YEAST	0.02		0.00214546
418	1	TCB2_YEAST	0.02		0.00214546
441	1	EDE1_YEAST	0.02		0.00214546
452	1	RPM2_YEAST	0.02		0.00214546
460	1	SPO14_YEAST	0.02		0.00214546
466	1	SNF2_YEAST	0.02		0.00214546
468	1	ATG2_YEAST	0.02		0.00214546
482	1	RPB2_YEAST	0.02		0.00214546
487	1	SEC31_YEAST	0.02		0.00214546
500	1	SPT6_YEAST	0.02		0.00214546
525	1	CLU_YEAST	0.02		0.00214546
532	1	IQG1_YEAST	0.02		0.00214546
538	1	DHR1_YEAST	0.02		0.00214546
540	1	CHD1_YEAST	0.02		0.00214546
551	1	STH1_YEAST	0.02		0.00214546
562	1	NPC1_YEAST	0.02		0.00214546
632	1	SSN2_YEAST	0.02		0.00214546
637	1	ECM29_YEAST	0.02		0.00214546
641	1	ESC1_YEAST	0.02		0.00214546
338	1	DYHC_YEAST	0.01		0.00107273
359	1	BLM10_YEAST	0.01		0.00107273
420	1	TOR2_YEAST	0.01		0.00107273
531	1	SEC16_YEAST	0.01		0.00107273
566	1	CYAA_YEAST	0.01		0.00107273
