# Supplementary material for: Data for the identification of proteins and post-translational modifications of proteins associated to histones H3 and H4 in S. cerevisiae, using tandem affinity purification coupled with mass spectrometry
Source: Data Brief. 2016 Feb 5;6:965–9. doi: 10.1016/j.dib.2016.01.068 (PMC4758224; doi:10.1016/j.dib.2016.01.068)
Supplement: Supplementary file 2 — Supplementary material [file mmc2.zip › Supplementary Tables_DiB/S9.xlsx]

## Sheet: H3-TAP buffer W
Family	Member	Accession	emPAI	Total	%emPAI
13	1	H4_YEAST	154.69	670.9	23.0571
15	1	RL8B_YEAST	21.81		3.25086
3	1	G3P3_YEAST	15.93		2.37442
57	1	RL35A_YEAST	12.71		1.89447
97	1	ATP5E_YEAST	11.65		1.73647
16	1	RS7A_YEAST	10.59		1.57848
4	1	RS5_YEAST	8.49		1.26546
20	1	RS3_YEAST	8.49		1.26546
28	1	RS3A1_YEAS1	7.95		1.18498
1	1	HSP75_YEAST	7.7		1.14771
25	1	H2B1_YEAST	7.58		1.12983
9	1	RSSA2_YEAS1	7.48		1.11492
14	1	RS19A_YEAST	7.42		1.10598
33	1	RL12A_YEAST	6.98		1.04039
12	1	VATE_YEAST	6.55		0.9763
56	1	RL14B_YEAST	6.51		0.970338
82	1	RL20A_YEAST	6.25		0.931584
30	1	RL7A_YEAST	5.93		0.883887
101	1	RL26B_YEAST	5.92		0.882397
58	1	RLA4_YEAST	5.76		0.858548
59	1	RL31A_YEAST	5.49		0.818304
11	1	KPYK1_YEAST	5.44		0.810851
2	1	HSP7F_YEAST	5.18		0.772097
53	1	PMG1_YEAST	5.18		0.772097
54	1	RS17A_YEAST	4.71		0.702042
8	1	HSP60_YEAST	4.65		0.693099
18	1	CBS_YEAST	4.54		0.676703
41	1	RL16B_YEAST	4.41		0.657326
63	1	RS14A_YEAST	4.38		0.652854
68	1	RL38_YEAST	4.36		0.649873
98	1	RS9B_YEAST	4.36		0.649873
5	1	RT106_YEAS7	4.3		0.64093
21	1	LSP1_YEAST	4.3		0.64093
26	1	PGK_YEAST	4.14		0.617082
42	1	RS13_YEAST	4.13		0.615591
6	1	ENO2_YEAST	4.1		0.611119
80	1	RS24A_YEAST	3.96		0.590252
32	1	RL5_YEAST	3.93		0.58578
65	1	RS11A_YEAST	3.75		0.558951
24	1	H2A1_YEAST	3.61		0.538083
44	1	RL18A_YEAST	3.52		0.524668
43	1	RS4A_YEAST	3.48		0.518706
35	1	RL10_YEAST	3.37		0.50231
48	1	RL28_YEAST	3.36		0.50082
84	1	ABF2_YEAST	3.26		0.485914
34	1	CLC1_YEAST	3.14		0.468028
17	1	H3_YEAST	3.06		0.456104
45	1	RL6A_YEAST	3.06		0.456104
75	1	RLA2_YEAST	3.02		0.450142
107	1	RS12_YEAST	3.02		0.450142
37	1	RL13B_YEAST	3		0.447161
70	1	RL27A_YEAST	2.99		0.44567
10	1	RL4A_YEAST	2.98		0.444179
31	1	RS8A_YEAST	2.97		0.442689
52	1	RL2A_YEAST	2.96		0.441198
29	1	POB3_YEAST	2.93		0.436727
19	1	HSC82_YEAST	2.87		0.427784
108	1	RS23A_YEAST	2.81		0.41884
158	1	RS20_YEAST	2.74		0.408407
47	1	RL19A_YEAST	2.66		0.396482
206	1	RS27B_YEAST	2.66		0.396482
211	1	NOP10_YEAST	2.62		0.39052
7	1	SPT16_YEAST	2.57		0.383068
95	1	RL11A_YEAST	2.52		0.375615
110	1	RL33A_YEAST	2.49		0.371143
71	1	RL24B_YEAST	2.43		0.3622
112	1	GPP1_YEAST	2.43		0.3622
72	1	RL17A_YEAST	2.36		0.351766
36	1	ADH1_YEAST	2.29		0.341333
83	1	RS16A_YEAST	2.2		0.327918
120	1	RL43A_YEAST	2.18		0.324937
23	1	PSH1_YEAST	2.12		0.315993
67	1	ATP7_YEAST	2.01		0.299598
103	1	ERF1_YEAST	2.01		0.299598
100	1	RS18A_YEAST	1.95		0.290654
122	1	RL30_YEAST	1.87		0.27873
121	1	IF4E_YEAST	1.82		0.271277
69	1	RS2_YEAST	1.8		0.268296
73	1	BUD21_YEAST	1.79		0.266806
76	1	RL15A_YEAST	1.79		0.266806
104	1	RL1A_YEAST	1.75		0.260844
109	1	RS25B_YEAST	1.74		0.259353
113	1	ASF1_YEAST	1.71		0.254882
170	1	RDL1_YEAST	1.7		0.253391
77	1	RL25_YEAST	1.65		0.245938
117	1	RS10A_YEAST	1.59		0.236995
38	1	NOP58_YEAS7	1.46		0.217618
221	1	RL39_YEAST	1.45		0.216128
222	1	NHP2_YEAST	1.45		0.216128
86	1	RRP15_YEAST	1.44		0.214637
27	1	EF1A_YEAST	1.43		0.213147
94	1	RS26A_YEAST	1.43		0.213147
115	1	SNU13_YEAST	1.43		0.213147
119	1	RS27A_YEAST	1.43		0.213147
49	1	MCK1_YEAST	1.41		0.210165
61	1	ODP2_YEAST	1.37		0.204203
204	1	RL9A_YEAST	1.37		0.204203
85	1	TIM44_YEAST	1.34		0.199732
50	1	RLA0_YEAST	1.33		0.198241
125	1	RL21A_YEAST	1.33		0.198241
87	1	STM1_YEAST	1.32		0.196751
99	1	IWS1_YEAST	1.29		0.192279
131	1	RLA1_YEAST	1.29		0.192279
142	1	TCTP_YEAST	1.28		0.190788
364	1	RS29B_YEAST	1.28		0.190788
118	1	RL36B_YEAST	1.25		0.186317
152	1	TFS2_YEAST	1.25		0.186317
60	1	RL3_YEAST	1.22		0.181845
174	1	RIM1_YEAST	1.22		0.181845
62	1	PABP_YEAST	1.21		0.180355
22	1	EF2_YEAST	1.2		0.178864
39	1	EIF3A_YEAST	1.2		0.178864
332	1	RS28A_YEAST	1.16		0.172902
153	1	YM94_YEAST	1.11		0.165449
46	1	PDC1_YEAST	1.07		0.159487
272	1	TSA1_YEAST	1.06		0.157997
96	1	TPIS_YEAST	1.02		0.152035
140	1	BFR1_YEAST	1.02		0.152035
51	1	RS6A_YEAST	1.01		0.150544
160	1	IF2B_YEAST	1		0.149054
81	1	IMDH3_YEAST	0.96		0.143091
190	1	RL34A_YEAST	0.93		0.13862
129	1	MZM1_YEAS1	0.92		0.137129
102	1	ALF_YEAST	0.89		0.132658
143	1	RL23A_YEAST	0.88		0.131167
40	1	PFKA1_YEAST	0.87		0.129677
137	1	GSP1_YEAST	0.87		0.129677
156	1	BMH1_YEAST	0.87		0.129677
201	1	YRA1_YEAST	0.87		0.129677
171	1	PBP4_YEAST	0.86		0.128186
178	1	RL32_YEAST	0.86		0.128186
161	1	CAPZA_YEAST	0.85		0.126695
89	1	VATB_YEAST	0.84		0.125205
327	1	RS21B_YEAST	0.84		0.125205
184	1	NCB1_YEAST	0.81		0.120733
149	1	CENPA_YEAST	0.8		0.119243
218	1	RL37A_YEAST	0.8		0.119243
114	1	RS15_YEAST	0.78		0.116262
233	1	GAR1_YEAST	0.78		0.116262
123	1	NSR1_YEAST	0.77		0.114771
135	1	RLA3_YEAST	0.75		0.11179
55	1	EF3A_YEAST	0.74		0.1103
105	1	SYEC_YEAST	0.74		0.1103
183	1	ATPG_YEAST	0.74		0.1103
146	1	ODPA_YEAST	0.73		0.108809
217	1	DID2_YEAST	0.72		0.107319
163	1	ALDH6_YEAST	0.69		0.102847
301	1	SMT3_YEAST	0.69		0.102847
181	1	RM13_YEAST	0.68		0.101356
93	1	DHE4_YEAST	0.67		0.0998659
228	1	EIF3G_YEAST	0.67		0.0998659
91	1	ACS2_YEAST	0.66		0.0983753
92	1	EAP1_YEAST	0.66		0.0983753
164	1	NOP56_YEAST	0.66		0.0983753
66	1	UTP14_YEAST	0.65		0.0968848
134	1	RT103_YEAST	0.62		0.0924132
90	1	BFR2_YEAST	0.6		0.0894321
180	1	ATPB_YEAST	0.59		0.0879416
168	1	ZUO1_YEAST	0.58		0.086451
133	1	RL22A_YEAST	0.56		0.08347
106	1	EIF3B_YEAS7	0.55		0.0819794
154	1	ATPA_YEAST	0.55		0.0819794
79	1	PFKA2_YEAST	0.54		0.0804889
126	1	STI1_YEAST	0.54		0.0804889
157	1	DBP3_YEAS7	0.54		0.0804889
88	1	PMA1_YEAST	0.52		0.0775078
151	1	RS22A_YEAST	0.52		0.0775078
315	1	RS29A_YEAST	0.52		0.0775078
234	1	REI1_YEAST	0.51		0.0760173
242	1	RSC8_YEAST	0.5		0.0745268
497	1	RRS1_YEAST	0.5		0.0745268
557	1	RS30A_YEAST	0.5		0.0745268
194	1	ODPB_YEAST	0.49		0.0730362
150	1	SPT5_YEAST	0.48		0.0715457
257	1	RM49_YEAST	0.47		0.0700551
203	1	ACT_YEAST	0.46		0.0685646
166	1	BGL2_YEAST	0.45		0.0670741
175	1	NUP2_YEAST	0.45		0.0670741
466	1	MLC1_YEAST	0.45		0.0670741
145	1	HSP77_YEAST	0.44		0.0655835
571	1	RPAB4_YEAST	0.44		0.0655835
74	1	PYR1_YEAST	0.43		0.064093
78	1	IF4F1_YEAST	0.43		0.064093
139	1	SYNC_YEAST	0.43		0.064093
199	1	TBF1_YEAST	0.43		0.064093
247	1	IF5A1_YEAST	0.43		0.064093
189	1	SYDC_YEAST	0.42		0.0626025
236	1	CBF5_YEAST	0.42		0.0626025
241	1	NOP16_YEAST	0.42		0.0626025
138	1	EF1G2_YEAST	0.41		0.0611119
155	1	ILVB_YEAST	0.41		0.0611119
366	1	MRT4_YEAST	0.41		0.0611119
369	1	YC16_YEAST	0.41		0.0611119
177	1	SSZ1_YEAST	0.39		0.0581309
251	1	ETFB_YEAST	0.39		0.0581309
176	1	CMR1_YEAST	0.38		0.0566403
239	1	MPG1_YEAST	0.38		0.0566403
268	1	EIF3I_YEAS7	0.38		0.0566403
423	1	HTL1_YEAST	0.38		0.0566403
64	1	G6PI_YEAST	0.37		0.0551498
159	1	KCC1_YEAST	0.37		0.0551498
312	1	ODO2_YEAST	0.37		0.0551498
144	1	DEF1_YEAST	0.36		0.0536593
128	1	MNP1_YEAST	0.35		0.0521687
207	1	METK2_YEAST	0.35		0.0521687
172	1	DED1_YEAS7	0.34		0.0506782
224	1	6PGD1_YEAST	0.34		0.0506782
289	1	RL37B_YEAST	0.34		0.0506782
116	1	SC160_YEAST	0.33		0.0491877
127	1	NEW1_YEAST	0.33		0.0491877
193	1	REP2_YEAST	0.33		0.0491877
227	1	ILV5_YEAST	0.33		0.0491877
248	1	IF4A_YEAS7	0.33		0.0491877
186	1	FBRL_YEAST	0.32		0.0476971
192	1	IF2G_YEAST	0.32		0.0476971
319	1	SYFA_YEAST	0.32		0.0476971
220	1	PRS6B_YEAST	0.31		0.0462066
282	1	GBLP_YEAST	0.31		0.0462066
124	1	TKT1_YEAST	0.3		0.0447161
392	1	NHP6B_YEAST	0.3		0.0447161
141	1	EBP2_YEAST	0.29		0.0432255
185	1	SHS1_YEAST	0.29		0.0432255
225	1	KES1_YEAST	0.29		0.0432255
237	1	NOG1_YEAST	0.29		0.0432255
111	1	YM11B_YEAST	0.28		0.041735
182	1	PBP1_YEAST	0.28		0.041735
504	1	RPB4_YEAST	0.28		0.041735
240	1	HXKB_YEAST	0.27		0.0402444
360	1	IDH1_YEAST	0.27		0.0402444
393	1	SMD2_YEAST	0.27		0.0402444
447	1	RL44A_YEAST	0.27		0.0402444
169	1	T2FA_YEAST	0.26		0.0387539
208	1	LCP5_YEAST	0.26		0.0387539
297	1	NOG2_YEAST	0.26		0.0387539
323	1	SNF7_YEAST	0.26		0.0387539
329	1	RT17_YEAST	0.26		0.0387539
219	1	HS104_YEAST	0.25		0.0372634
244	1	ESF1_YEAST	0.25		0.0372634
351	1	YCE2_YEAST	0.25		0.0372634
475	1	H1_YEAST	0.25		0.0372634
519	1	RT07_YEAST	0.25		0.0372634
628	1	RT31_YEAST	0.25		0.0372634
173	1	FHP_YEAST	0.24		0.0357728
484	1	PMM_YEAST	0.24		0.0357728
162	1	IMA1_YEAST	0.23		0.0342823
179	1	NOP3_YEAST	0.23		0.0342823
187	1	ERB1_YEAS7	0.23		0.0342823
209	1	REB1_YEAST	0.23		0.0342823
231	1	TAF12_YEAST	0.23		0.0342823
293	1	PNO1_YEAST	0.23		0.0342823
299	1	YK03_YEAST	0.23		0.0342823
338	1	PGA2_YEAST	0.23		0.0342823
341	1	T2FB_YEAST	0.23		0.0342823
196	1	SRO9_YEAST	0.22		0.0327918
205	1	PUT2_YEAST	0.22		0.0327918
265	1	GLO2_YEAST	0.22		0.0327918
328	1	SEC65_YEAST	0.22		0.0327918
418	1	PXR1_YEAS7	0.22		0.0327918
427	1	IF4B_YEAST	0.22		0.0327918
256	1	KRI1_YEAST	0.21		0.0313012
321	1	SYTC_YEAST	0.21		0.0313012
337	1	BRX1_YEAST	0.21		0.0313012
349	1	SUB1_YEAST	0.21		0.0313012
372	1	RPAC2_YEAST	0.21		0.0313012
436	1	RM40_YEAST	0.21		0.0313012
483	1	YMW4_YEAST	0.21		0.0313012
617	1	RT28_YEAST	0.21		0.0313012
626	1	SODC_YEAST	0.21		0.0313012
130	1	SYLC_YEAST	0.2		0.0298107
148	1	NOP53_YEAST	0.2		0.0298107
212	1	ADT2_YEAST	0.2		0.0298107
229	1	RV167_YEAST	0.2		0.0298107
300	1	LEU1_YEAST	0.2		0.0298107
443	1	RM19_YEAST	0.2		0.0298107
523	1	IMG2_YEAST	0.2		0.0298107
568	1	NACB1_YEAS7	0.2		0.0298107
132	1	EIF3C_YEAS7	0.19		0.0283202
200	1	FUN30_YEAST	0.19		0.0283202
370	1	CDC10_YEAST	0.19		0.0283202
460	1	TAL1_YEAST	0.19		0.0283202
230	1	NUG1_YEAST	0.18		0.0268296
243	1	YPK1_YEAST	0.18		0.0268296
252	1	NACA_YEAST	0.18		0.0268296
275	1	NUP60_YEAST	0.18		0.0268296
281	1	NUP57_YEAST	0.18		0.0268296
288	1	RPAC1_YEAST	0.18		0.0268296
358	1	CBP6_YEAST	0.18		0.0268296
503	1	SRP21_YEAST	0.18		0.0268296
569	1	MLC2_YEAST	0.18		0.0268296
594	1	RM23_YEAST	0.18		0.0268296
195	1	TMA46_YEAST	0.17		0.0253391
238	1	TPS2_YEAST	0.17		0.0253391
259	1	CDC3_YEAST	0.17		0.0253391
262	1	MIF2_YEAST	0.17		0.0253391
291	1	SRP40_YEAST	0.17		0.0253391
317	1	ADH3_YEAST	0.17		0.0253391
347	1	ALB1_YEAS7	0.17		0.0253391
350	1	AHP1_YEAST	0.17		0.0253391
405	1	MDG1_YEAS1	0.17		0.0253391
462	1	SPO12_YEAST	0.17		0.0253391
623	1	FRDA_YEAST	0.17		0.0253391
215	1	LEUC_YEAST	0.16		0.0238486
254	1	RPN1_YEAST	0.16		0.0238486
263	1	TMA20_YEAST	0.16		0.0238486
320	1	C1TM_YEAST	0.16		0.0238486
322	1	LSM12_YEAST	0.16		0.0238486
419	1	GFD1_YEAST	0.16		0.0238486
167	1	CDC48_YEAST	0.15		0.022358
188	1	IF2P_YEAST	0.15		0.022358
210	1	MPP10_YEAST	0.15		0.022358
232	1	SYKC_YEAST	0.15		0.022358
245	1	CAJ1_YEAST	0.15		0.022358
274	1	CDC12_YEAST	0.15		0.022358
287	1	RPA49_YEAST	0.15		0.022358
306	1	ARB1_YEAST	0.15		0.022358
357	1	EF1B_YEAST	0.15		0.022358
409	1	NOP19_YEAST	0.15		0.022358
413	1	IMP3_YEAST	0.15		0.022358
434	1	RIR2_YEAST	0.15		0.022358
448	1	SEC72_YEAST	0.15		0.022358
583	1	HAT2_YEAST	0.15		0.022358
165	1	GLT1_YEAST	0.14		0.0208675
226	1	ENT5_YEAST	0.14		0.0208675
249	1	ECM1_YEAST	0.14		0.0208675
253	1	CSR1_YEAST	0.14		0.0208675
271	1	LSG1_YEAST	0.14		0.0208675
278	1	SEC9_YEAST	0.14		0.0208675
279	1	ARO10_YEAST	0.14		0.0208675
283	1	IDHH_YEAST	0.14		0.0208675
284	1	RBA50_YEAST	0.14		0.0208675
313	1	OSH7_YEAST	0.14		0.0208675
318	1	RLP24_YEAST	0.14		0.0208675
333	1	RSC7_YEAST	0.14		0.0208675
362	1	KAD2_YEAS1	0.14		0.0208675
367	1	SAHH_YEAST	0.14		0.0208675
408	1	KAPR_YEAST	0.14		0.0208675
508	1	MDY2_YEAST	0.14		0.0208675
542	1	LOC1_YEAS7	0.14		0.0208675
576	1	RHO1_YEAST	0.14		0.0208675
580	1	DOT5_YEAST	0.14		0.0208675
592	1	SYF2_YEAST	0.14		0.0208675
612	1	XPT1_YEAST	0.14		0.0208675
653	1	NHP10_YEAST	0.14		0.0208675
136	1	FAS2_YEAST	0.13		0.019377
197	1	COPG_YEAST	0.13		0.019377
198	1	STH1_YEAST	0.13		0.019377
202	1	TOP2_YEAST	0.13		0.019377
235	1	PAN1_YEAST	0.13		0.019377
269	1	SYG_YEAST	0.13		0.019377
276	1	NOP12_YEAST	0.13		0.019377
277	1	KCC2_YEAST	0.13		0.019377
296	1	TBB_YEAST	0.13		0.019377
316	1	RUVB1_YEAST	0.13		0.019377
399	1	IF6_YEAST	0.13		0.019377
415	1	SSL1_YEAST	0.13		0.019377
421	1	PRS7_YEAST	0.13		0.019377
620	1	RPAB1_YEAST	0.13		0.019377
214	1	CAP_YEAST	0.12		0.0178864
250	1	SMC3_YEAST	0.12		0.0178864
344	1	TCPB_YEAST	0.12		0.0178864
356	1	METE_YEAST	0.12		0.0178864
422	1	TAF14_YEAST	0.12		0.0178864
439	1	SDO1_YEAST	0.12		0.0178864
469	1	PSB6_YEAST	0.12		0.0178864
605	1	MIC26_YEAST	0.12		0.0178864
650	1	IRC19_YEAS1	0.12		0.0178864
326	1	PWP1_YEAST	0.11		0.0163959
368	1	DBP2_YEAS7	0.11		0.0163959
401	1	TCPA_YEAST	0.11		0.0163959
406	1	SYH1_YEAST	0.11		0.0163959
425	1	EIF3J_YEAST	0.11		0.0163959
438	1	YJY1_YEAST	0.11		0.0163959
440	1	EDC3_YEAST	0.11		0.0163959
536	1	VDAC1_YEAST	0.11		0.0163959
644	1	RV161_YEAST	0.11		0.0163959
147	1	RRP1_YEAST	0.1		0.0149054
213	1	CHD1_YEAST	0.1		0.0149054
310	1	SSO1_YEAST	0.1		0.0149054
374	1	GGC1_YEAST	0.1		0.0149054
428	1	RSC9_YEAST	0.1		0.0149054
445	1	RER2_YEAST	0.1		0.0149054
472	1	COAD_YEAST	0.1		0.0149054
513	1	YG1D_YEAST	0.1		0.0149054
538	1	RLI1_YEAST	0.1		0.0149054
556	1	YL056_YEAST	0.1		0.0149054
559	1	FES1_YEAST	0.1		0.0149054
627	1	PRM5_YEASL	0.1		0.0149054
641	1	ADT1_YEAST	0.1		0.0149054
661	1	CSI1_YEAST	0.1		0.0149054
216	1	RFC3_YEAST	0.09		0.0134148
307	1	DCTD_YEAST	0.09		0.0134148
325	1	RPN8_YEAST	0.09		0.0134148
336	1	SIS1_YEAST	0.09		0.0134148
348	1	GVP36_YEAST	0.09		0.0134148
363	1	ESF2_YEAST	0.09		0.0134148
404	1	SUM1_YEAST	0.09		0.0134148
433	1	RLP7_YEAST	0.09		0.0134148
520	1	SAM4_YEAST	0.09		0.0134148
551	1	GRE2_YEAST	0.09		0.0134148
629	1	RM22_YEAST	0.09		0.0134148
636	1	IMO32_YEAST	0.09		0.0134148
646	1	MAK16_YEAST	0.09		0.0134148
658	1	PEX14_YEAST	0.09		0.0134148
191	1	CSK22_YEAST	0.08		0.0119243
267	1	RPF2_YEAST	0.08		0.0119243
286	1	VATA_YEAST	0.08		0.0119243
290	1	FPPS_YEAST	0.08		0.0119243
292	1	HAT1_YEAST	0.08		0.0119243
298	1	YNN4_YEAST	0.08		0.0119243
334	1	MAK5_YEAS7	0.08		0.0119243
353	1	DHAS_YEAST	0.08		0.0119243
354	1	AROG_YEAST	0.08		0.0119243
361	1	PAT1_YEAST	0.08		0.0119243
378	1	AVL9_YEAST	0.08		0.0119243
390	1	THIL_YEAST	0.08		0.0119243
400	1	HOS3_YEAST	0.08		0.0119243
402	1	DRS1_YEAS7	0.08		0.0119243
412	1	ACON2_YEAST	0.08		0.0119243
454	1	ERG27_YEAST	0.08		0.0119243
518	1	BCA1_YEAST	0.08		0.0119243
522	1	RFC2_YEAST	0.08		0.0119243
528	1	GLNA_YEAST	0.08		0.0119243
534	1	SMY2_YEAST	0.08		0.0119243
573	1	RIR4_YEAST	0.08		0.0119243
582	1	UPPS_YEAST	0.08		0.0119243
584	1	CYS3_YEAST	0.08		0.0119243
586	1	END3_YEAST	0.08		0.0119243
595	1	SEC2_YEAST	0.08		0.0119243
619	1	RBG1_YEAST	0.08		0.0119243
637	1	FEN1_YEAS1	0.08		0.0119243
638	1	YP078_YEAST	0.08		0.0119243
660	1	ADH4_YEAS7	0.08		0.0119243
665	1	PGTA_YEAST	0.08		0.0119243
223	1	FKBP3_YEAST	0.07		0.0104337
246	1	UBP3_YEAST	0.07		0.0104337
304	1	MKT1_YEAST	0.07		0.0104337
331	1	RPA2_YEAST	0.07		0.0104337
335	1	RXT2_YEAST	0.07		0.0104337
359	1	IMB1_YEAST	0.07		0.0104337
371	1	SYYC_YEAST	0.07		0.0104337
373	1	TOP1_YEAST	0.07		0.0104337
377	1	LIPA_YEAST	0.07		0.0104337
380	1	MSI1_YEAST	0.07		0.0104337
383	1	NAP1_YEAST	0.07		0.0104337
384	1	RSA1_YEAST	0.07		0.0104337
407	1	PRS6A_YEAST	0.07		0.0104337
411	1	TAF5_YEAST	0.07		0.0104337
442	1	KIN4_YEAST	0.07		0.0104337
450	1	EFTU_YEAST	0.07		0.0104337
451	1	COPB2_YEAST	0.07		0.0104337
477	1	RPN6_YEAST	0.07		0.0104337
482	1	TBA1_YEAST	0.07		0.0104337
489	1	PRS4_YEAST	0.07		0.0104337
512	1	DIN7_YEAST	0.07		0.0104337
514	1	IF5_YEAST	0.07		0.0104337
546	1	TBA3_YEAST	0.07		0.0104337
555	1	HES1_YEAST	0.07		0.0104337
589	1	AMPD_YEAST	0.07		0.0104337
657	1	SUB2_YEAST	0.07		0.0104337
260	1	RPN2_YEAST	0.06		0.00894321
264	1	SDS24_YEAS7	0.06		0.00894321
266	1	RSC2_YEAST	0.06		0.00894321
285	1	FAS1_YEAST	0.06		0.00894321
303	1	SEG1_YEAST	0.06		0.00894321
330	1	KRE33_YEAST	0.06		0.00894321
342	1	REG1_YEAST	0.06		0.00894321
376	1	CND3_YEAST	0.06		0.00894321
424	1	HSM3_YEAST	0.06		0.00894321
435	1	G6PD_YEAST	0.06		0.00894321
449	1	TRM13_YEAST	0.06		0.00894321
461	1	SMI1_YEAST	0.06		0.00894321
463	1	YBY9_YEAST	0.06		0.00894321
467	1	PUT1_YEAST	0.06		0.00894321
468	1	RUVB2_YEAST	0.06		0.00894321
474	1	ELP4_YEAST	0.06		0.00894321
476	1	HOS1_YEAST	0.06		0.00894321
481	1	CDS1_YEAST	0.06		0.00894321
486	1	NBA1_YEAST	0.06		0.00894321
487	1	TAF6_YEAST	0.06		0.00894321
488	1	ATG23_YEAST	0.06		0.00894321
493	1	CRH1_YEAST	0.06		0.00894321
531	1	CRP1_YEASB	0.06		0.00894321
545	1	VHR2_YEAST	0.06		0.00894321
553	1	TRM6_YEAST	0.06		0.00894321
564	1	TCPD_YEAST	0.06		0.00894321
577	1	TRM82_YEAS1	0.06		0.00894321
588	1	JIP5_YEAS7	0.06		0.00894321
600	1	ENP1_YEAST	0.06		0.00894321
610	1	TCPG_YEAST	0.06		0.00894321
642	1	MGA1_YEAST	0.06		0.00894321
654	1	WHI2_YEAST	0.06		0.00894321
656	1	MCX1_YEAST	0.06		0.00894321
659	1	STP4_YEAST	0.06		0.00894321
663	1	DLD3_YEAST	0.06		0.00894321
270	1	RPA1_YEAST	0.05		0.00745268
280	1	PGM1_YEAST	0.05		0.00745268
294	1	NET1_YEAST	0.05		0.00745268
305	1	PPB_YEAST	0.05		0.00745268
308	1	RPB1_YEAST	0.05		0.00745268
311	1	IXR1_YEAST	0.05		0.00745268
324	1	ALG11_YEAST	0.05		0.00745268
339	1	APE3_YEAST	0.05		0.00745268
340	1	SRP68_YEAST	0.05		0.00745268
345	1	GIN4_YEAST	0.05		0.00745268
346	1	BECN1_YEAST	0.05		0.00745268
382	1	IMB4_YEAST	0.05		0.00745268
387	1	AFR1_YEAST	0.05		0.00745268
388	1	ISW1_YEAST	0.05		0.00745268
389	1	SAS10_YEAST	0.05		0.00745268
398	1	ROK1_YEAS7	0.05		0.00745268
441	1	BMS1_YEAST	0.05		0.00745268
456	1	TOM70_YEAS7	0.05		0.00745268
479	1	GSM1_YEAS1	0.05		0.00745268
490	1	UBX2_YEAST	0.05		0.00745268
498	1	ORC3_YEAST	0.05		0.00745268
502	1	CUE3_YEAST	0.05		0.00745268
526	1	NGL2_YEAST	0.05		0.00745268
544	1	CLU_YEAST	0.05		0.00745268
561	1	PESC_YEAST	0.05		0.00745268
567	1	CBPY_YEAST	0.05		0.00745268
572	1	AKL1_YEAST	0.05		0.00745268
587	1	ASNS1_YEAST	0.05		0.00745268
590	1	AEP2_YEAS1	0.05		0.00745268
591	1	DSE1_YEAST	0.05		0.00745268
615	1	SWP82_YEAST	0.05		0.00745268
621	1	INP53_YEAST	0.05		0.00745268
630	1	ILV3_YEAST	0.05		0.00745268
639	1	PCF11_YEAST	0.05		0.00745268
664	1	URA8_YEAS7	0.05		0.00745268
258	1	SDA1_YEAST	0.04		0.00596214
261	1	HPR1_YEAST	0.04		0.00596214
302	1	PUF6_YEAST	0.04		0.00596214
352	1	YG3A_YEAST	0.04		0.00596214
355	1	PSK1_YEAST	0.04		0.00596214
379	1	GYS1_YEAST	0.04		0.00596214
385	1	SIN3_YEAST	0.04		0.00596214
410	1	RCO1_YEAST	0.04		0.00596214
420	1	NCL1_YEAST	0.04		0.00596214
444	1	ROG3_YEAST	0.04		0.00596214
453	1	NAB3_YEAST	0.04		0.00596214
455	1	NAA25_YEAST	0.04		0.00596214
470	1	MYO2_YEAST	0.04		0.00596214
478	1	GPT2_YEAST	0.04		0.00596214
492	1	HDA1_YEAST	0.04		0.00596214
494	1	EIS1_YEASV	0.04		0.00596214
499	1	DPP3_YEAST	0.04		0.00596214
500	1	NGG1_YEAST	0.04		0.00596214
507	1	SPT21_YEAST	0.04		0.00596214
515	1	STE11_YEAS6	0.04		0.00596214
533	1	MLH2_YEAST	0.04		0.00596214
535	1	NOC2_YEAST	0.04		0.00596214
537	1	PRR2_YEAST	0.04		0.00596214
541	1	RAD4_YEAST	0.04		0.00596214
548	1	ATM1_YEAST	0.04		0.00596214
552	1	ACON_YEAST	0.04		0.00596214
554	1	SPP41_YEAST	0.04		0.00596214
558	1	2A5D_YEAST	0.04		0.00596214
578	1	VBA4_YEAST	0.04		0.00596214
579	1	IOC3_YEAST	0.04		0.00596214
599	1	MTC4_YEAST	0.04		0.00596214
614	1	GYP7_YEAST	0.04		0.00596214
618	1	HMI1_YEAST	0.04		0.00596214
631	1	SMY1_YEAST	0.04		0.00596214
640	1	YL413_YEAST	0.04		0.00596214
649	1	BUD27_YEAST	0.04		0.00596214
651	1	YD444_YEAST	0.04		0.00596214
655	1	NOP4_YEAST	0.04		0.00596214
666	1	SEC39_YEAST	0.04		0.00596214
365	1	CA120_YEAST	0.03		0.00447161
381	1	DPO5_YEAST	0.03		0.00447161
391	1	ACAC_YEAST	0.03		0.00447161
394	1	RSC3_YEAST	0.03		0.00447161
395	1	SOV1_YEAST	0.03		0.00447161
397	1	MON2_YEAST	0.03		0.00447161
403	1	UBA1_YEAST	0.03		0.00447161
414	1	MAK21_YEAST	0.03		0.00447161
416	1	HUL5_YEAST	0.03		0.00447161
426	1	SEC24_YEAST	0.03		0.00447161
429	1	MSH2_YEAST	0.03		0.00447161
431	1	TPS3_YEAST	0.03		0.00447161
437	1	SPB1_YEAST	0.03		0.00447161
446	1	KIC1_YEAST	0.03		0.00447161
452	1	VTC2_YEAST	0.03		0.00447161
458	1	LEUR_YEAST	0.03		0.00447161
459	1	XPO1_YEAST	0.03		0.00447161
473	1	ARG56_YEAST	0.03		0.00447161
480	1	SYV_YEAST	0.03		0.00447161
485	1	SYA_YEAST	0.03		0.00447161
491	1	PHO90_YEAST	0.03		0.00447161
495	1	STE20_YEAST	0.03		0.00447161
501	1	MBP1_YEAST	0.03		0.00447161
505	1	SYIC_YEAST	0.03		0.00447161
506	1	SYP1_YEAST	0.03		0.00447161
509	1	DGR2_YEAST	0.03		0.00447161
511	1	CDC15_YEAST	0.03		0.00447161
517	1	NOP14_YEAST	0.03		0.00447161
521	1	RGA2_YEAST	0.03		0.00447161
524	1	TSL1_YEAST	0.03		0.00447161
527	1	IMB5_YEAST	0.03		0.00447161
529	1	RIC1_YEAST	0.03		0.00447161
530	1	ORC1_YEAST	0.03		0.00447161
560	1	CWH43_YEAST	0.03		0.00447161
563	1	PEP5_YEAST	0.03		0.00447161
565	1	CLA4_YEAST	0.03		0.00447161
566	1	PXA1_YEAST	0.03		0.00447161
575	1	BUL2_YEAST	0.03		0.00447161
597	1	PT127_YEAST	0.03		0.00447161
604	1	AZF1_YEAST	0.03		0.00447161
608	1	MRD1_YEAST	0.03		0.00447161
611	1	AP2A_YEAST	0.03		0.00447161
622	1	VPS54_YEAST	0.03		0.00447161
624	1	USO1_YEAST	0.03		0.00447161
648	1	SIP4_YEAST	0.03		0.00447161
255	1	NFT1_YEAS8	0.02		0.00298107
273	1	BUD3_YEAST	0.02		0.00298107
295	1	YSP1_YEAST	0.02		0.00298107
309	1	SPA2_YEAST	0.02		0.00298107
314	1	AXL1_YEAST	0.02		0.00298107
343	1	SSD1_YEAST	0.02		0.00298107
375	1	KEL1_YEAST	0.02		0.00298107
396	1	RAD50_YEAST	0.02		0.00298107
417	1	TRM3_YEAST	0.02		0.00298107
430	1	RPB2_YEAST	0.02		0.00298107
457	1	NU133_YEAST	0.02		0.00298107
464	1	IRC20_YEAST	0.02		0.00298107
465	1	DHR1_YEAST	0.02		0.00298107
471	1	OSH1_YEAST	0.02		0.00298107
496	1	SWR1_YEAST	0.02		0.00298107
510	1	ARO1_YEAS2	0.02		0.00298107
550	1	BPT1_YEAST	0.02		0.00298107
562	1	UBP2_YEAST	0.02		0.00298107
574	1	HSL1_YEAST	0.02		0.00298107
585	1	GIP3_YEAST	0.02		0.00298107
593	1	CLH_YEAST	0.02		0.00298107
601	1	HIR3_YEAST	0.02		0.00298107
602	1	TFC3_YEAST	0.02		0.00298107
603	1	CAT8_YEAST	0.02		0.00298107
607	1	PUR4_YEAST	0.02		0.00298107
634	1	ATH1_YEAST	0.02		0.00298107
643	1	ESC1_YEAST	0.02		0.00298107
645	1	SGS1_YEAST	0.02		0.00298107
662	1	MHP1_YEAST	0.02		0.00298107
386	1	BLM10_YEAST	0.01		0.00149054
432	1	DYHC_YEAST	0.01		0.00149054
525	1	BEM2_YEAST	0.01		0.00149054
532	1	FMP27_YEAST	0.01		0.00149054
543	1	SEN1_YEAST	0.01		0.00149054
